# Supplementary material for: Discovery of two novel Torque Teno viruses in Callithrix penicillata provides insights on Anelloviridae diversification dynamics
Source: Front Microbiol. 2022 Sep 8;13:1002963. doi: 10.3389/fmicb.2022.1002963 (PMC9493276; doi:10.3389/fmicb.2022.1002963)
Supplement: Supplementary file 1 [file Data_Sheet_1.zip]

Archive with 6 entries (5 files):
- Supplementary File S1/
- Supplementary File S1/Maximum_likelihood_Cosentino_2022.treefile
- Supplementary File S1/ptn_alignment_trimmed_anellovirus_ORF1.fasta
- Supplementary File S1/Pairwise_Distance_Anelloviridae_NP.txt
- Supplementary File S1/Anellovirus_nucleotide_ORF1.fasta
- Supplementary File S1/Epsilon_Maximum_likelihood_Cosentino_2022.treefile
