# Supplementary material for: Discovery of two novel Torque Teno viruses in Callithrix penicillata provides insights on Anelloviridae diversification dynamics
Source: Front Microbiol. 2022 Sep 8;13:1002963. doi: 10.3389/fmicb.2022.1002963 (PMC9493276; doi:10.3389/fmicb.2022.1002963)
Supplement: Supplementary file 1 [file Data_Sheet_1.zip › Supplementary File S1/Maximum_likelihood_Cosentino_2022.treefile]

#NEXUS
begin taxa;
	dimensions ntax=633;
	taxlabels
	'AB017613|Torque_teno_virus_15|Homo_sapiens|Hominidae'[&Accession="AB017613",Family="Hominidae",Genus="Alphatorquevirus",Host="Homo sapiens",Notes="used for classification",Order="Primates",Species="Torque teno virus 15",Group_Host="Old World Primates - Human"]
	'AB025946|Torque_teno_virus_19|Homo_sapiens|Hominidae'[&Accession="AB025946",Family="Hominidae",Genus="Alphatorquevirus",Host="Homo sapiens",Notes="used for classification",Order="Primates",Species="Torque teno virus 19",Group_Host="Old World Primates - Human"]
	'AB026929|Torque_teno_mini_virus_6|Homo_sapiens|Hominidae'[&Accession="AB026929",Family="Hominidae",Genus="Betatorquevirus",Host="Homo sapiens",Notes="used for classification",Order="Primates",Species="Torque teno mini virus 6",Group_Host="Old World Primates - Human"]
	'AB026931|Torque_teno_mini_virus_1|Homo_sapiens|Hominidae'[&Accession="AB026931",Family="Hominidae",Genus="Betatorquevirus",Host="Homo sapiens",Notes="used for classification",Order="Primates",Species="Torque teno mini virus 1",Group_Host="Old World Primates - Human"]
	'AB028668|Torque_teno_virus_15|Homo_sapiens|Hominidae'[&Accession="AB028668",Family="Hominidae",Genus="Alphatorquevirus",Host="Homo sapiens",Notes="used for classification",Order="Primates",Species="Torque teno virus 15",Group_Host="Old World Primates - Human"]
	'AB037926|Torque_teno_virus_14|Pan_troglodytes|Hominidae'[&Accession="AB037926",Family="Hominidae",Genus="Alphatorquevirus",Host="Pan troglodytes",Notes="used for classification",Order="Primates",Species="Torque teno virus 14",Group_Host="Old World Primates - Apes"]
	'AB038621|Torque_teno_virus_29|Homo_sapiens|Hominidae'[&Accession="AB038621",Family="Hominidae",Genus="Alphatorquevirus",Host="Homo sapiens",Notes="used for classification",Order="Primates",Species="Torque teno virus 29",Group_Host="Old World Primates - Human"]
	'AB038625|Torque_teno_mini_virus_9|Homo_sapiens|Hominidae'[&Accession="AB038625",Family="Hominidae",Genus="Betatorquevirus",Host="Homo sapiens",Notes="used for classification",Order="Primates",Species="Torque teno mini virus 9",Group_Host="Old World Primates - Human"]
	'AB038627|Torque_teno_mini_virus_7|Homo_sapiens|Hominidae'[&Accession="AB038627",Family="Hominidae",Genus="Betatorquevirus",Host="Homo sapiens",Notes="used for classification",Order="Primates",Species="Torque teno mini virus 7",Group_Host="Old World Primates - Human"]
	'AB038629|Torque_teno_mini_virus_2|Homo_sapiens|Hominidae'[&Accession="AB038629",Family="Hominidae",Genus="Betatorquevirus",Host="Homo sapiens",Notes="used for classification",Order="Primates",Species="Torque teno mini virus 2",Group_Host="Old World Primates - Human"]
	'AB038630|Torque_teno_mini_virus_3|Homo_sapiens|Hominidae'[&Accession="AB038630",Family="Hominidae",Genus="Betatorquevirus",Host="Homo sapiens",Notes="used for classification",Order="Primates",Species="Torque teno mini virus 3",Group_Host="Old World Primates - Human"]
	'AB041007|Torque_teno_virus_1|Homo_sapiens|Hominidae'[&Accession="AB041007",Family="Hominidae",Genus="Alphatorquevirus",Host="Homo sapiens",Notes="used for classification",Order="Primates",Species="Torque teno virus 1",Group_Host="Old World Primates - Human"]
	'AB041957|Torque_teno_virus_4|Pan_troglodytes|Hominidae'[&Accession="AB041957",Family="Hominidae",Genus="Alphatorquevirus",Host="Pan troglodytes",Notes="used for classification",Order="Primates",Species="Torque teno virus 4",Group_Host="Old World Primates - Apes"]
	'AB041958|Torque_teno_virus_26|Macaca_fuscata|Cercopithecidae'[&Accession="AB041958",Family="Cercopithecidae",Genus="Alphatorquevirus",Host="Macaca fuscata",Notes="used for classification",Order="Primates",Species="Torque teno virus 26",Group_Host="Old World Primates"]
	'AB041959|Torque_teno_virus_25|Macaca_fuscata|Cercopithecidae'[&Accession="AB041959",Family="Cercopithecidae",Genus="Alphatorquevirus",Host="Macaca fuscata",Notes="used for classification",Order="Primates",Species="Torque teno virus 25",Group_Host="Old World Primates"]
	'AB041960|Torque_teno_tamarin_virus|Saguinus_oedipus|Callitrichidae'[&Accession="AB041960",Family="Callitrichidae",Genus="Epsilontorquevirus",Host="Saguinus oedipus",Notes="used for classification",Order="Primates",Species="Torque teno tamarin virus",Group_Host="Neotropical Primates"]
	'AB041961|Torque_teno_douroucouli_virus|Aotes_trivirgatus|Aotidae'[&Accession="AB041961",Family="Aotidae",Genus="Zetatorquevirus",Host="Aotes trivirgatus",Notes="used for classification",Order="Primates",Species="Torque teno douroucouli virus",Group_Host="Neotropical Primates"]
	'AB041962|Torque_teno_mini_virus_5|Homo_sapiens|Hominidae'[&Accession="AB041962",Family="Hominidae",Genus="Betatorquevirus",Host="Homo sapiens",Notes="used for classification",Order="Primates",Species="Torque teno mini virus 5",Group_Host="Old World Primates - Human"]
	'AB041963|Torque_teno_mini_virus_4|Pan_troglodytes|Hominidae'[&Accession="AB041963",Family="Hominidae",Genus="Betatorquevirus",Host="Pan troglodytes",Notes="used for classification",Order="Primates",Species="Torque teno mini virus 4",Group_Host="Old World Primates - Apes"]
	'AB049607|Torque_teno_virus_24|Pan_troglodytes|Hominidae'[&Accession="AB049607",Family="Hominidae",Genus="Alphatorquevirus",Host="Pan troglodytes",Notes="used for classification",Order="Primates",Species="Torque teno virus 24",Group_Host="Old World Primates - Apes"]
	'AB049608|Torque_teno_virus_2|Pan_troglodytes|Hominidae'[&Accession="AB049608",Family="Hominidae",Genus="Alphatorquevirus",Host="Pan troglodytes",Notes="used for classification",Order="Primates",Species="Torque teno virus 2",Group_Host="Old World Primates - Apes"]
	'AB054647|Torque_teno_virus_7|Homo_sapiens|Hominidae'[&Accession="AB054647",Family="Hominidae",Genus="Alphatorquevirus",Host="Homo sapiens",Notes="used for classification",Order="Primates",Species="Torque teno virus 7",Group_Host="Old World Primates - Human"]
	'AB057358|Torque_teno_tupaia_virus|Tupaia_belangeri_chinensis|Tupaiidae'[&Accession="AB057358",Family="Tupaiidae",Genus="Deltatorquevirus",Host="Tupaia belangeri chinensis",Notes="used for classification",Order="Scandentia",Species="Torque teno tupaia virus",Group_Host="Others"]
	'AB060594|Torque_teno_virus_20|Homo_sapiens|Hominidae'[&Accession="AB060594",Family="Hominidae",Genus="Alphatorquevirus",Host="Homo sapiens",Notes="used for classification",Order="Primates",Species="Torque teno virus 20",Group_Host="Old World Primates - Human"]
	'AB060597|Torque_teno_virus_24|Homo_sapiens|Hominidae'[&Accession="AB060597",Family="Hominidae",Genus="Alphatorquevirus",Host="Homo sapiens",Notes="used for classification",Order="Primates",Species="Torque teno virus 24",Group_Host="Old World Primates - Human"]
	'AB064595|Torque_teno_virus_29|Homo_sapiens|Hominidae'[&Accession="AB064595",Family="Hominidae",Genus="Alphatorquevirus",Host="Homo sapiens",Notes="used for classification",Order="Primates",Species="Torque teno virus 29",Group_Host="Old World Primates - Human"]
	'AB064598|Torque_teno_virus_29|Homo_sapiens|Hominidae'[&Accession="AB064598",Family="Hominidae",Genus="Alphatorquevirus",Host="Homo sapiens",Notes="used for classification",Order="Primates",Species="Torque teno virus 29",Group_Host="Old World Primates - Human"]
	'AB064605|Torque_teno_virus_9|Homo_sapiens|Hominidae'[&Accession="AB064605",Family="Hominidae",Genus="Alphatorquevirus",Host="Homo sapiens",Notes="used for classification",Order="Primates",Species="Torque teno virus 9",Group_Host="Old World Primates - Human"]
	'AB064607|Torque_teno_virus_9|Homo_sapiens|Hominidae'[&Accession="AB064607",Family="Hominidae",Genus="Alphatorquevirus",Host="Homo sapiens",Notes="used for classification",Order="Primates",Species="Torque teno virus 9",Group_Host="Old World Primates - Human"]
	'AB076001|Torque_teno_sus_virus_1a|Sus_scrofa|Suidae'[&Accession="AB076001",Family="Suidae",Genus="Iotatorquevirus",Host="Sus scrofa",Notes="used for classification",Order="Artiodactyla",Species="Torque teno sus virus 1a",Group_Host="Others"]
	'AB076002|Torque_teno_canid_virus_1|Canis_lupus_familiaris|Canidae'[&Accession="AB076002",Family="Canidae",Genus="Thetatorquevirus",Host="Canis lupus familiaris",Notes="used for classification",Order="Carnivora",Species="Torque teno canid virus 1",Group_Host="Others"]
	'AB290917|Torque_teno_midi_virus_1|Homo_sapiens|Hominidae'[&Accession="AB290917",Family="Hominidae",Genus="Gammatorquevirus",Host="Homo sapiens",Notes="used for classification",Order="Primates",Species="Torque teno midi virus 1",Group_Host="Old World Primates - Human"]
	'AB290919|Torque_teno_midi_virus_2|Homo_sapiens|Hominidae'[&Accession="AB290919",Family="Hominidae",Genus="Gammatorquevirus",Host="Homo sapiens",Notes="used for classification",Order="Primates",Species="Torque teno midi virus 2",Group_Host="Old World Primates - Human"]
	'AB303552|Torque_teno_midi_virus_5|Homo_sapiens|Hominidae'[&Accession="AB303552",Family="Hominidae",Genus="Gammatorquevirus",Host="Homo sapiens",Notes="used for classification",Order="Primates",Species="Torque teno midi virus 5",Group_Host="Old World Primates - Human"]
	'AB303553|Torque_teno_midi_virus_6|Homo_sapiens|Hominidae'[&Accession="AB303553",Family="Hominidae",Genus="Gammatorquevirus",Host="Homo sapiens",Notes="used for classification",Order="Primates",Species="Torque teno midi virus 6",Group_Host="Old World Primates - Human"]
	'AB303554|Torque_teno_midi_virus_7|Homo_sapiens|Hominidae'[&Accession="AB303554",Family="Hominidae",Genus="Gammatorquevirus",Host="Homo sapiens",Notes="used for classification",Order="Primates",Species="Torque teno midi virus 7",Group_Host="Old World Primates - Human"]
	'AB303558|Torque_teno_midi_virus_8|Homo_sapiens|Hominidae'[&Accession="AB303558",Family="Hominidae",Genus="Gammatorquevirus",Host="Homo sapiens",Notes="used for classification",Order="Primates",Species="Torque teno midi virus 8",Group_Host="Old World Primates - Human"]
	'AB303559|Torque_teno_midi_virus_9|Homo_sapiens|Hominidae'[&Accession="AB303559",Family="Hominidae",Genus="Gammatorquevirus",Host="Homo sapiens",Notes="used for classification",Order="Primates",Species="Torque teno midi virus 9",Group_Host="Old World Primates - Human"]
	'AB303560|Torque_teno_midi_virus_10|Homo_sapiens|Hominidae'[&Accession="AB303560",Family="Hominidae",Genus="Gammatorquevirus",Host="Homo sapiens",Notes="used for classification",Order="Primates",Species="Torque teno midi virus 10",Group_Host="Old World Primates - Human"]
	'AB303561|Torque_teno_midi_virus_11|Homo_sapiens|Hominidae'[&Accession="AB303561",Family="Hominidae",Genus="Gammatorquevirus",Host="Homo sapiens",Notes="used for classification",Order="Primates",Species="Torque teno midi virus 11",Group_Host="Old World Primates - Human"]
	'AB303562|Torque_teno_midi_virus_12|Homo_sapiens|Hominidae'[&Accession="AB303562",Family="Hominidae",Genus="Gammatorquevirus",Host="Homo sapiens",Notes="used for classification",Order="Primates",Species="Torque teno midi virus 12",Group_Host="Old World Primates - Human"]
	'AB303563|Torque_teno_midi_virus_6|Homo_sapiens|Hominidae'[&Accession="AB303563",Family="Hominidae",Genus="Gammatorquevirus",Host="Homo sapiens",Notes="used for classification",Order="Primates",Species="Torque teno midi virus 6",Group_Host="Old World Primates - Human"]
	'AB303564|Torque_teno_midi_virus_13|Homo_sapiens|Hominidae'[&Accession="AB303564",Family="Hominidae",Genus="Gammatorquevirus",Host="Homo sapiens",Notes="used for classification",Order="Primates",Species="Torque teno midi virus 13",Group_Host="Old World Primates - Human"]
	'AB303566|Torque_teno_midi_virus_14|Homo_sapiens|Hominidae'[&Accession="AB303566",Family="Hominidae",Genus="Gammatorquevirus",Host="Homo sapiens",Notes="used for classification",Order="Primates",Species="Torque teno midi virus 14",Group_Host="Old World Primates - Human"]
	'AB449062|Torque_teno_midi_virus_15|Pan_troglodytes|Hominidae'[&Accession="AB449062",Family="Hominidae",Genus="Gammatorquevirus",Host="Pan troglodytes",Notes="used for classification",Order="Primates",Species="Torque teno midi virus 15",Group_Host="Old World Primates - Apes"]
	'AF261761|Torque_teno_virus_7|Homo_sapiens|Hominidae'[&Accession="AF261761",Family="Hominidae",Genus="Alphatorquevirus",Host="Homo sapiens",Notes="used for classification",Order="Primates",Species="Torque teno virus 7",Group_Host="Old World Primates - Human"]
	'AF291073|Torque_teno_mini_virus_8|Homo_sapiens|Hominidae'[&Accession="AF291073",Family="Hominidae",Genus="Betatorquevirus",Host="Homo sapiens",Notes="used for classification",Order="Primates",Species="Torque teno mini virus 8",Group_Host="Old World Primates - Human"]
	'AF298585|Torque_teno_virus_3|Homo_sapiens|Hominidae'[&Accession="AF298585",Family="Hominidae",Genus="Alphatorquevirus",Host="Homo sapiens",Notes="used for classification",Order="Primates",Species="Torque teno virus 3",Group_Host="Old World Primates - Human"]
	'AF345523|Torque_teno_virus_5|Homo_sapiens|Hominidae'[&Accession="AF345523",Family="Hominidae",Genus="Alphatorquevirus",Host="Homo sapiens",Notes="used for classification",Order="Primates",Species="Torque teno virus 5",Group_Host="Old World Primates - Human"]
	'AF345524|Torque_teno_virus_9|Homo_sapiens|Hominidae'[&Accession="AF345524",Family="Hominidae",Genus="Alphatorquevirus",Host="Homo sapiens",Notes="used for classification",Order="Primates",Species="Torque teno virus 9",Group_Host="Old World Primates - Human"]
	'AF345526|Torque_teno_virus_14|Homo_sapiens|Hominidae'[&Accession="AF345526",Family="Hominidae",Genus="Alphatorquevirus",Host="Homo sapiens",Notes="used for classification",Order="Primates",Species="Torque teno virus 14",Group_Host="Old World Primates - Human"]
	'AF348409|Torque_teno_virus_21|Homo_sapiens|Hominidae'[&Accession="AF348409",Family="Hominidae",Genus="Alphatorquevirus",Host="Homo sapiens",Notes="used for classification",Order="Primates",Species="Torque teno virus 21",Group_Host="Old World Primates - Human"]
	'AF351132|Torque_teno_virus_1|Homo_sapiens|Hominidae'[&Accession="AF351132",Family="Hominidae",Genus="Alphatorquevirus",Host="Homo sapiens",Notes="used for classification",Order="Primates",Species="Torque teno virus 1",Group_Host="Old World Primates - Human"]
	'AF435014|Torque_teno_virus_6|Homo_sapiens|Hominidae'[&Accession="AF435014",Family="Hominidae",Genus="Alphatorquevirus",Host="Homo sapiens",Notes="used for classification",Order="Primates",Species="Torque teno virus 6",Group_Host="Old World Primates - Human"]
	'AY622908|Torque_teno_midi_virus_1|Homo_sapiens|Hominidae'[&Accession="AY622908",Family="Hominidae",Genus="Gammatorquevirus",Host="Homo sapiens",Notes="used for classification",Order="Primates",Species="Torque teno midi virus 1",Group_Host="Old World Primates - Human"]
	'AY622909|Torque_teno_midi_virus_2|Homo_sapiens|Hominidae'[&Accession="AY622909",Family="Hominidae",Genus="Gammatorquevirus",Host="Homo sapiens",Notes="used for classification",Order="Primates",Species="Torque teno midi virus 2",Group_Host="Old World Primates - Human"]
	'AY666122|Torque_teno_virus_3|Homo_sapiens|Hominidae'[&Accession="AY666122",Family="Hominidae",Genus="Alphatorquevirus",Host="Homo sapiens",Notes="used for classification",Order="Primates",Species="Torque teno virus 3",Group_Host="Old World Primates - Human"]
	'AY823988|Torque_teno_virus_24|Homo_sapiens|Hominidae'[&Accession="AY823988",Family="Hominidae",Genus="Alphatorquevirus",Host="Homo sapiens",Notes="used for classification",Order="Primates",Species="Torque teno virus 24",Group_Host="Old World Primates - Human"]
	'AY823989|Torque_teno_virus_14|Homo_sapiens|Hominidae'[&Accession="AY823989",Family="Hominidae",Genus="Alphatorquevirus",Host="Homo sapiens",Notes="used for classification",Order="Primates",Species="Torque teno virus 14",Group_Host="Old World Primates - Human"]
	'AY823990|Torque_teno_sus_virus_1a|Sus_scrofa|Suidae'[&Accession="AY823990",Family="Suidae",Genus="Iotatorquevirus",Host="Sus scrofa",Notes="used for classification",Order="Artiodactyla",Species="Torque teno sus virus 1a",Group_Host="Others"]
	'AY823991|Torque_teno_sus_virus_k2a|Sus_scrofa|Suidae'[&Accession="AY823991",Family="Suidae",Genus="Kappatorquevirus",Host="Sus scrofa",Notes="used for classification",Order="Artiodactyla",Species="Torque teno sus virus k2a",Group_Host="Others"]
	'EF538875|Torque_teno_midi_virus_3|Homo_sapiens|Hominidae'[&Accession="EF538875",Family="Hominidae",Genus="Gammatorquevirus",Host="Homo sapiens",Notes="used for classification",Order="Primates",Species="Torque teno midi virus 3",Group_Host="Old World Primates - Human"]
	'EF538876|Torque_teno_midi_virus_4|Homo_sapiens|Hominidae'[&Accession="EF538876",Family="Hominidae",Genus="Gammatorquevirus",Host="Homo sapiens",Notes="used for classification",Order="Primates",Species="Torque teno midi virus 4",Group_Host="Old World Primates - Human"]
	'EF538880|Torque_teno_mini_virus_10|Homo_sapiens|Hominidae'[&Accession="EF538880",Family="Hominidae",Genus="Betatorquevirus",Host="Homo sapiens",Notes="used for classification",Order="Primates",Species="Torque teno mini virus 10",Group_Host="Old World Primates - Human"]
	'EF538881|Torque_teno_mini_virus_11|Homo_sapiens|Hominidae'[&Accession="EF538881",Family="Hominidae",Genus="Betatorquevirus",Host="Homo sapiens",Notes="used for classification",Order="Primates",Species="Torque teno mini virus 11",Group_Host="Old World Primates - Human"]
	'EF538882|Torque_teno_mini_virus_12|Homo_sapiens|Hominidae'[&Accession="EF538882",Family="Hominidae",Genus="Betatorquevirus",Host="Homo sapiens",Notes="used for classification",Order="Primates",Species="Torque teno mini virus 12",Group_Host="Old World Primates - Human"]
	'FJ426280|Torque_teno_virus_24|Homo_sapiens|Hominidae'[&Accession="FJ426280",Family="Hominidae",Genus="Alphatorquevirus",Host="Homo sapiens",Notes="used for classification",Order="Primates",Species="Torque teno virus 24",Group_Host="Old World Primates - Human"]
	'GQ120664|Torque_teno_sus_virus_1a|Sus_scrofa|Suidae'[&Accession="GQ120664",Family="Suidae",Genus="Iotatorquevirus",Host="Sus scrofa",Notes="used for classification",Order="Artiodactyla",Species="Torque teno sus virus 1a",Group_Host="Others"]
	'GU188045|Torque_teno_sus_virus_1a|Sus_scrofa|Suidae'[&Accession="GU188045",Family="Suidae",Genus="Iotatorquevirus",Host="Sus scrofa",Notes="used for classification",Order="Artiodactyla",Species="Torque teno sus virus 1a",Group_Host="Others"]
	'GU188046|Torque_teno_sus_virus_k2a|Sus_scrofa|Suidae'[&Accession="GU188046",Family="Suidae",Genus="Kappatorquevirus",Host="Sus scrofa",Notes="used for classification",Order="Artiodactyla ",Species="Torque teno sus virus k2a",Group_Host="Others"]
	'GU376737|Torque_teno_sus_virus_k2a|Sus_scrofa|Suidae'[&Accession="GU376737",Family="Suidae",Genus="Kappatorquevirus",Host="Sus scrofa",Notes="used for classification",Order="Artiodactyla",Species="Torque teno sus virus k2a",Group_Host="Others"]
	'GU450331|Torque_teno_sus_virus_1a|Sus_scrofa|Suidae'[&Accession="GU450331",Family="Suidae",Genus="Iotatorquevirus",Host="Sus scrofa",Notes="used for classification",Order="Artiodactyla",Species="Torque teno sus virus 1a",Group_Host="Others"]
	'GU456383|Torque_teno_sus_virus_1a|Sus_scrofa|Suidae'[&Accession="GU456383",Family="Suidae",Genus="Iotatorquevirus",Host="Sus scrofa",Notes="used for classification",Order="Artiodactyla",Species="Torque teno sus virus 1a",Group_Host="Others"]
	'GU456384|Torque_teno_sus_virus_1a|Sus_scrofa|Suidae'[&Accession="GU456384",Family="Suidae",Genus="Iotatorquevirus",Host="Sus scrofa",Notes="used for classification",Order="Artiodactyla",Species="Torque teno sus virus 1a",Group_Host="Others"]
	'GU456385|Torque_teno_sus_virus_k2a|Sus_scrofa|Suidae'[&Accession="GU456385",Family="Suidae",Genus="Kappatorquevirus",Host="Sus scrofa",Notes="used for classification",Order="Artiodactyla",Species="Torque teno sus virus k2a",Group_Host="Others"]
	'GU456386|Torque_teno_sus_virus_k2a|Sus_scrofa|Suidae'[&Accession="GU456386",Family="Suidae",Genus="Kappatorquevirus",Host="Sus scrofa",Notes="used for classification",Order="Artiodactyla",Species="Torque teno sus virus k2a",Group_Host="Others"]
	'GU570197|Torque_teno_sus_virus_k2a|Sus_scrofa|Suidae'[&Accession="GU570197",Family="Suidae",Genus="Kappatorquevirus",Host="Sus scrofa",Notes="used for classification",Order="Artiodactyla",Species="Torque teno sus virus k2a",Group_Host="Others"]
	'GU570198|Torque_teno_sus_virus_1a|Sus_scrofa|Suidae'[&Accession="GU570198",Family="Suidae",Genus="Iotatorquevirus",Host="Sus scrofa",Notes="used for classification",Order="Artiodactyla",Species="Torque teno sus virus 1a",Group_Host="Others"]
	'GU570199|Torque_teno_sus_virus_1a|Sus_scrofa|Suidae'[&Accession="GU570199",Family="Suidae",Genus="Iotatorquevirus",Host="Sus scrofa",Notes="used for classification",Order="Artiodactyla",Species="Torque teno sus virus 1a",Group_Host="Others"]
	'GU570200|Torque_teno_sus_virus_1a|Sus_scrofa|Suidae'[&Accession="GU570200",Family="Suidae",Genus="Iotatorquevirus",Host="Sus scrofa",Notes="used for classification",Order="Artiodactyla",Species="Torque teno sus virus 1a",Group_Host="Others"]
	'GU570201|Torque_teno_sus_virus_1a|Sus_scrofa|Suidae'[&Accession="GU570201",Family="Suidae",Genus="Iotatorquevirus",Host="Sus scrofa",Notes="used for classification",Order="Artiodactyla",Species="Torque teno sus virus 1a",Group_Host="Others"]
	'GU570202|Torque_teno_sus_virus_1a|Sus_scrofa|Suidae'[&Accession="GU570202",Family="Suidae",Genus="Iotatorquevirus",Host="Sus scrofa",Notes="used for classification",Order="Artiodactyla",Species="Torque teno sus virus 1a",Group_Host="Others"]
	'GU570203|Torque_teno_sus_virus_k2a|Sus_scrofa|Suidae'[&Accession="GU570203",Family="Suidae",Genus="Kappatorquevirus",Host="Sus scrofa",Notes="used for classification",Order="Artiodactyla",Species="Torque teno sus virus k2a",Group_Host="Others"]
	'GU570204|Torque_teno_sus_virus_k2a|Sus_scrofa|Suidae'[&Accession="GU570204",Family="Suidae",Genus="Kappatorquevirus",Host="Sus scrofa",Notes="used for classification",Order="Artiodactyla",Species="Torque teno sus virus k2a",Group_Host="Others"]
	'GU570205|Torque_teno_sus_virus_k2a|Sus_scrofa|Suidae'[&Accession="GU570205",Family="Suidae",Genus="Kappatorquevirus",Host="Sus scrofa",Notes="used for classification",Order="Artiodactyla",Species="Torque teno sus virus k2a",Group_Host="Others"]
	'GU570206|Torque_teno_sus_virus_k2a|Sus_scrofa|Suidae'[&Accession="GU570206",Family="Suidae",Genus="Kappatorquevirus",Host="Sus scrofa",Notes="used for classification",Order="Artiodactyla",Species="Torque teno sus virus k2a",Group_Host="Others"]
	'GU570207|Torque_teno_sus_virus_k2a|Sus_scrofa|Suidae'[&Accession="GU570207",Family="Suidae",Genus="Kappatorquevirus",Host="Sus scrofa",Notes="used for classification",Order="Artiodactyla",Species="Torque teno sus virus k2a",Group_Host="Others"]
	'GU570208|Torque_teno_sus_virus_k2a|Sus_scrofa|Suidae'[&Accession="GU570208",Family="Suidae",Genus="Kappatorquevirus",Host="Sus scrofa",Notes="used for classification",Order="Artiodactyla",Species="Torque teno sus virus k2a",Group_Host="Others"]
	'GU570209|Torque_teno_sus_virus_k2a|Sus_scrofa|Suidae'[&Accession="GU570209",Family="Suidae",Genus="Kappatorquevirus",Host="Sus scrofa",Notes="used for classification",Order="Artiodactyla",Species="Torque teno sus virus k2a",Group_Host="Others"]
	'GU797360|Torque_teno_virus_9|Homo_sapiens|Hominidae'[&Accession="GU797360",Family="Hominidae",Genus="Alphatorquevirus",Host="Homo sapiens",Notes="used for classification",Order="Primates",Species="Torque teno virus 9",Group_Host="Old World Primates - Human"]
	'GU951508|Torque_teno_canid_virus_1|Canis_lupus_familiaris|Canidae'[&Accession="GU951508",Family="Canidae",Genus="Thetatorquevirus",Host="Canis lupus familiaris",Notes="used for classification",Order="Carnivora",Species="Torque teno canid virus 1",Group_Host="Others"]
	'HM633214|Torque_teno_sus_virus_k2a|Sus_scrofa|Suidae'[&Accession="HM633214",Family="Suidae",Genus="Kappatorquevirus",Host="Sus scrofa",Notes="used for classification",Order="Artiodactyla",Species="Torque teno sus virus k2a",Group_Host="Others"]
	'HM633215|Torque_teno_sus_virus_k2a|Sus_scrofa|Suidae'[&Accession="HM633215",Family="Suidae",Genus="Kappatorquevirus",Host="Sus scrofa",Notes="used for classification",Order="Artiodactyla",Species="Torque teno sus virus k2a",Group_Host="Others"]
	'HM633216|Torque_teno_sus_virus_k2a|Sus_scrofa|Suidae'[&Accession="HM633216",Family="Suidae",Genus="Kappatorquevirus",Host="Sus scrofa",Notes="used for classification",Order="Artiodactyla",Species="Torque teno sus virus k2a",Group_Host="Others"]
	'HM633217|Torque_teno_sus_virus_k2a|Sus_scrofa|Suidae'[&Accession="HM633217",Family="Suidae",Genus="Kappatorquevirus",Host="Sus scrofa",Notes="used for classification",Order="Artiodactyla",Species="Torque teno sus virus k2a",Group_Host="Others"]
	'HM633218|Torque_teno_sus_virus_k2a|Sus_scrofa|Suidae'[&Accession="HM633218",Family="Suidae",Genus="Kappatorquevirus",Host="Sus scrofa",Notes="used for classification",Order="Artiodactyla",Species="Torque teno sus virus k2a",Group_Host="Others"]
	'HM633219|Torque_teno_sus_virus_k2a|Sus_scrofa|Suidae'[&Accession="HM633219",Family="Suidae",Genus="Kappatorquevirus",Host="Sus scrofa",Notes="used for classification",Order="Artiodactyla",Species="Torque teno sus virus k2a",Group_Host="Others"]
	'HM633220|Torque_teno_sus_virus_k2a|Sus_scrofa|Suidae'[&Accession="HM633220",Family="Suidae",Genus="Kappatorquevirus",Host="Sus scrofa",Notes="used for classification",Order="Artiodactyla",Species="Torque teno sus virus k2a",Group_Host="Others"]
	'HM633221|Torque_teno_sus_virus_k2a|Sus_scrofa|Suidae'[&Accession="HM633221",Family="Suidae",Genus="Kappatorquevirus",Host="Sus scrofa",Notes="used for classification",Order="Artiodactyla",Species="Torque teno sus virus k2a",Group_Host="Others"]
	'HM633222|Torque_teno_sus_virus_k2a|Sus_scrofa|Suidae'[&Accession="HM633222",Family="Suidae",Genus="Kappatorquevirus",Host="Sus scrofa",Notes="used for classification",Order="Artiodactyla",Species="Torque teno sus virus k2a",Group_Host="Others"]
	'HM633223|Torque_teno_sus_virus_k2a|Sus_scrofa|Suidae'[&Accession="HM633223",Family="Suidae",Genus="Kappatorquevirus",Host="Sus scrofa",Notes="used for classification",Order="Artiodactyla",Species="Torque teno sus virus k2a",Group_Host="Others"]
	'HM633224|Torque_teno_sus_virus_k2a|Sus_scrofa|Suidae'[&Accession="HM633224",Family="Suidae",Genus="Kappatorquevirus",Host="Sus scrofa",Notes="used for classification",Order="Artiodactyla",Species="Torque teno sus virus k2a",Group_Host="Others"]
	'HM633225|Torque_teno_sus_virus_k2a|Sus_scrofa|Suidae'[&Accession="HM633225",Family="Suidae",Genus="Kappatorquevirus",Host="Sus scrofa",Notes="used for classification",Order="Artiodactyla",Species="Torque teno sus virus k2a",Group_Host="Others"]
	'HM633226|Torque_teno_sus_virus_k2a|Sus_scrofa|Suidae'[&Accession="HM633226",Family="Suidae",Genus="Kappatorquevirus",Host="Sus scrofa",Notes="used for classification",Order="Artiodactyla",Species="Torque teno sus virus k2a",Group_Host="Others"]
	'HM633227|Torque_teno_sus_virus_k2a|Sus_scrofa|Suidae'[&Accession="HM633227",Family="Suidae",Genus="Kappatorquevirus",Host="Sus scrofa",Notes="used for classification",Order="Artiodactyla",Species="Torque teno sus virus k2a",Group_Host="Others"]
	'HM633228|Torque_teno_sus_virus_k2a|Sus_scrofa|Suidae'[&Accession="HM633228",Family="Suidae",Genus="Kappatorquevirus",Host="Sus scrofa",Notes="used for classification",Order="Artiodactyla",Species="Torque teno sus virus k2a",Group_Host="Others"]
	'HM633229|Torque_teno_sus_virus_k2a|Sus_scrofa|Suidae'[&Accession="HM633229",Family="Suidae",Genus="Kappatorquevirus",Host="Sus scrofa",Notes="used for classification",Order="Artiodactyla",Species="Torque teno sus virus k2a",Group_Host="Others"]
	'HM633230|Torque_teno_sus_virus_k2a|Sus_scrofa|Suidae'[&Accession="HM633230",Family="Suidae",Genus="Kappatorquevirus",Host="Sus scrofa",Notes="used for classification",Order="Artiodactyla",Species="Torque teno sus virus k2a",Group_Host="Others"]
	'HM633231|Torque_teno_sus_virus_k2a|Sus_scrofa|Suidae'[&Accession="HM633231",Family="Suidae",Genus="Kappatorquevirus",Host="Sus scrofa",Notes="used for classification",Order="Artiodactyla",Species="Torque teno sus virus k2a",Group_Host="Others"]
	'HM633232|Torque_teno_sus_virus_k2a|Sus_scrofa|Suidae'[&Accession="HM633232",Family="Suidae",Genus="Kappatorquevirus",Host="Sus scrofa",Notes="used for classification",Order="Artiodactyla",Species="Torque teno sus virus k2a",Group_Host="Others"]
	'HM633233|Torque_teno_sus_virus_k2a|Sus_scrofa|Suidae'[&Accession="HM633233",Family="Suidae",Genus="Kappatorquevirus",Host="Sus scrofa",Notes="used for classification",Order="Artiodactyla",Species="Torque teno sus virus k2a",Group_Host="Others"]
	'HM633234|Torque_teno_sus_virus_k2a|Sus_scrofa|Suidae'[&Accession="HM633234",Family="Suidae",Genus="Kappatorquevirus",Host="Sus scrofa",Notes="used for classification",Order="Artiodactyla",Species="Torque teno sus virus k2a",Group_Host="Others"]
	'HM633235|Torque_teno_sus_virus_k2a|Sus_scrofa|Suidae'[&Accession="HM633235",Family="Suidae",Genus="Kappatorquevirus",Host="Sus scrofa",Notes="used for classification",Order="Artiodactyla",Species="Torque teno sus virus k2a",Group_Host="Others"]
	'HM633236|Torque_teno_sus_virus_k2a|Sus_scrofa|Suidae'[&Accession="HM633236",Family="Suidae",Genus="Kappatorquevirus",Host="Sus scrofa",Notes="used for classification",Order="Artiodactyla",Species="Torque teno sus virus k2a",Group_Host="Others"]
	'HM633237|Torque_teno_sus_virus_k2a|Sus_scrofa|Suidae'[&Accession="HM633237",Family="Suidae",Genus="Kappatorquevirus",Host="Sus scrofa",Notes="used for classification",Order="Artiodactyla",Species="Torque teno sus virus k2a",Group_Host="Others"]
	'HM633238|Torque_teno_sus_virus_k2a|Sus_scrofa|Suidae'[&Accession="HM633238",Family="Suidae",Genus="Kappatorquevirus",Host="Sus scrofa",Notes="used for classification",Order="Artiodactyla",Species="Torque teno sus virus k2a",Group_Host="Others"]
	'HM633239|Torque_teno_sus_virus_k2a|Sus_scrofa|Suidae'[&Accession="HM633239",Family="Suidae",Genus="Kappatorquevirus",Host="Sus scrofa",Notes="used for classification",Order="Artiodactyla",Species="Torque teno sus virus k2a",Group_Host="Others"]
	'HM633240|Torque_teno_sus_virus_k2a|Sus_scrofa|Suidae'[&Accession="HM633240",Family="Suidae",Genus="Kappatorquevirus",Host="Sus scrofa",Notes="used for classification",Order="Artiodactyla",Species="Torque teno sus virus k2a",Group_Host="Others"]
	'HM633241|Torque_teno_sus_virus_k2a|Sus_scrofa|Suidae'[&Accession="HM633241",Family="Suidae",Genus="Kappatorquevirus",Host="Sus scrofa",Notes="used for classification",Order="Artiodactyla",Species="Torque teno sus virus k2a",Group_Host="Others"]
	'HM633242|Torque_teno_sus_virus_1a|Sus_scrofa|Suidae'[&Accession="HM633242",Family="Suidae",Genus="Iotatorquevirus",Host="Sus scrofa",Notes="used for classification",Order="Artiodactyla",Species="Torque teno sus virus 1a",Group_Host="Others"]
	'HM633243|Torque_teno_sus_virus_1a|Sus_scrofa|Suidae'[&Accession="HM633243",Family="Suidae",Genus="Iotatorquevirus",Host="Sus scrofa",Notes="used for classification",Order="Artiodactyla",Species="Torque teno sus virus 1a",Group_Host="Others"]
	'HM633244|Torque_teno_sus_virus_1a|Sus_scrofa|Suidae'[&Accession="HM633244",Family="Suidae",Genus="Iotatorquevirus",Host="Sus scrofa",Notes="used for classification",Order="Artiodactyla",Species="Torque teno sus virus 1a",Group_Host="Others"]
	'HM633245|Torque_teno_sus_virus_1a|Sus_scrofa|Suidae'[&Accession="HM633245",Family="Suidae",Genus="Iotatorquevirus",Host="Sus scrofa",Notes="used for classification",Order="Artiodactyla",Species="Torque teno sus virus 1a",Group_Host="Others"]
	'HM633246|Torque_teno_sus_virus_1a|Sus_scrofa|Suidae'[&Accession="HM633246",Family="Suidae",Genus="Iotatorquevirus",Host="Sus scrofa",Notes="used for classification",Order="Artiodactyla",Species="Torque teno sus virus 1a",Group_Host="Others"]
	'HM633247|Torque_teno_sus_virus_1a|Sus_scrofa|Suidae'[&Accession="HM633247",Family="Suidae",Genus="Iotatorquevirus",Host="Sus scrofa",Notes="used for classification",Order="Artiodactyla",Species="Torque teno sus virus 1a",Group_Host="Others"]
	'HM633248|Torque_teno_sus_virus_1a|Sus_scrofa|Suidae'[&Accession="HM633248",Family="Suidae",Genus="Iotatorquevirus",Host="Sus scrofa",Notes="used for classification",Order="Artiodactyla",Species="Torque teno sus virus 1a",Group_Host="Others"]
	'HM633249|Torque_teno_sus_virus_1a|Sus_scrofa|Suidae'[&Accession="HM633249",Family="Suidae",Genus="Iotatorquevirus",Host="Sus scrofa",Notes="used for classification",Order="Artiodactyla",Species="Torque teno sus virus 1a",Group_Host="Others"]
	'HM633250|Torque_teno_sus_virus_1a|Sus_scrofa|Suidae'[&Accession="HM633250",Family="Suidae",Genus="Iotatorquevirus",Host="Sus scrofa",Notes="used for classification",Order="Artiodactyla",Species="Torque teno sus virus 1a",Group_Host="Others"]
	'HM633251|Torque_teno_sus_virus_1a|Sus_scrofa|Suidae'[&Accession="HM633251",Family="Suidae",Genus="Iotatorquevirus",Host="Sus scrofa",Notes="used for classification",Order="Artiodactyla",Species="Torque teno sus virus 1a",Group_Host="Others"]
	'HM633252|Torque_teno_sus_virus_1a|Sus_scrofa|Suidae'[&Accession="HM633252",Family="Suidae",Genus="Iotatorquevirus",Host="Sus scrofa",Notes="used for classification",Order="Artiodactyla",Species="Torque teno sus virus 1a",Group_Host="Others"]
	'HM633253|Torque_teno_sus_virus_1a|Sus_scrofa|Suidae'[&Accession="HM633253",Family="Suidae",Genus="Iotatorquevirus",Host="Sus scrofa",Notes="used for classification",Order="Artiodactyla",Species="Torque teno sus virus 1a",Group_Host="Others"]
	'HM633254|Torque_teno_sus_virus_1a|Sus_scrofa|Suidae'[&Accession="HM633254",Family="Suidae",Genus="Iotatorquevirus",Host="Sus scrofa",Notes="used for classification",Order="Artiodactyla",Species="Torque teno sus virus 1a",Group_Host="Others"]
	'HM633255|Torque_teno_sus_virus_1a|Sus_scrofa|Suidae'[&Accession="HM633255",Family="Suidae",Genus="Iotatorquevirus",Host="Sus scrofa",Notes="used for classification",Order="Artiodactyla",Species="Torque teno sus virus 1a",Group_Host="Others"]
	'HM633256|Torque_teno_sus_virus_1a|Sus_scrofa|Suidae'[&Accession="HM633256",Family="Suidae",Genus="Iotatorquevirus",Host="Sus scrofa",Notes="used for classification",Order="Artiodactyla",Species="Torque teno sus virus 1a",Group_Host="Others"]
	'HM633257|Torque_teno_sus_virus_1a|Sus_scrofa|Suidae'[&Accession="HM633257",Family="Suidae",Genus="Iotatorquevirus",Host="Sus scrofa",Notes="used for classification",Order="Artiodactyla",Species="Torque teno sus virus 1a",Group_Host="Others"]
	'HM633258|Torque_teno_sus_virus_1a|Sus_scrofa|Suidae'[&Accession="HM633258",Family="Suidae",Genus="Iotatorquevirus",Host="Sus scrofa",Notes="used for classification",Order="Artiodactyla",Species="Torque teno sus virus 1a",Group_Host="Others"]
	'HQ204188|Torque_teno_sus_virus_k2a|Sus_scrofa|Suidae'[&Accession="HQ204188",Family="Suidae",Genus="Kappatorquevirus",Host="Sus scrofa",Notes="used for classification",Order="Artiodactyla",Species="Torque teno sus virus k2a",Group_Host="Others"]
	'HQ335084|Torque_teno_arthrovec_virus_2|Mosquitoes__mixed_species_|Culicidae'[&Accession="HQ335084",Family="Culicidae",Genus="Wawtorquevirus",Group_Host="Others",Host="Mosquitoes ",Notes="used for classification",Order="Diptera",Species="Torque teno arthrovec virus 2"]
	'HQ335085|Torque_teno_arthrovec_virus_2|Mosquitoes__mixed_species_|Culicidae'[&Accession="HQ335085",Family="Culicidae",Genus="Wawtorquevirus",Group_Host="Others",Host="Mosquitoes ",Notes="used for classification",Order="Diptera",Species="Torque teno arthrovec virus 2"]
	'JF694116|Torque_teno_sus_virus_1a|Felis_catus|Felidae'[&Accession="JF694116",Family="Felidae",Genus="Iotatorquevirus",Host="Felis catus",Notes="used for classification",Order="Carnivora",Species="Torque teno sus virus 1a",Group_Host="Others"]
	'JF694117|Torque_teno_sus_virus_1a|Sus_scrofa|Suidae'[&Accession="JF694117",Family="Suidae",Genus="Iotatorquevirus",Host="Sus scrofa",Notes="used for classification",Order="Artiodactyla",Species="Torque teno sus virus 1a",Group_Host="Others"]
	'JF694118|Torque_teno_sus_virus_k2a|Sus_scrofa|Suidae'[&Accession="JF694118",Family="Suidae",Genus="Kappatorquevirus",Host="Sus scrofa",Notes="used for classification",Order="Artiodactyla",Species="Torque teno sus virus k2a",Group_Host="Others"]
	'JF937656|Torque_teno_sus_virus_k2a|Sus_scrofa|Suidae'[&Accession="JF937656",Family="Suidae",Genus="Kappatorquevirus",Host="Sus scrofa",Notes="used for classification",Order="Artiodactyla",Species="Torque teno sus virus k2a",Group_Host="Others"]
	'JF937657|Torque_teno_sus_virus_k2a|Sus_scrofa|Suidae'[&Accession="JF937657",Family="Suidae",Genus="Kappatorquevirus",Host="Sus scrofa",Notes="used for classification",Order="Artiodactyla",Species="Torque teno sus virus k2a",Group_Host="Others"]
	'JF937658|Torque_teno_sus_virus_k2a|Sus_scrofa|Suidae'[&Accession="JF937658",Family="Suidae",Genus="Kappatorquevirus",Host="Sus scrofa",Notes="used for classification",Order="Artiodactyla",Species="Torque teno sus virus k2a",Group_Host="Others"]
	'JF937659|Torque_teno_sus_virus_k2a|Sus_scrofa|Suidae'[&Accession="JF937659",Family="Suidae",Genus="Kappatorquevirus",Host="Sus scrofa",Notes="used for classification",Order="Artiodactyla",Species="Torque teno sus virus k2a",Group_Host="Others"]
	'JF937660|Torque_teno_sus_virus_1a|Sus_scrofa|Suidae'[&Accession="JF937660",Family="Suidae",Genus="Iotatorquevirus",Host="Sus scrofa",Notes="used for classification",Order="Artiodactyla",Species="Torque teno sus virus 1a",Group_Host="Others"]
	'JF937661|Torque_teno_sus_virus_1a|Sus_scrofa|Suidae'[&Accession="JF937661",Family="Suidae",Genus="Iotatorquevirus",Host="Sus scrofa",Notes="used for classification",Order="Artiodactyla",Species="Torque teno sus virus 1a",Group_Host="Others"]
	'JF937662|Torque_teno_sus_virus_1a|Sus_scrofa|Suidae'[&Accession="JF937662",Family="Suidae",Genus="Iotatorquevirus",Host="Sus scrofa",Notes="used for classification",Order="Artiodactyla",Species="Torque teno sus virus 1a",Group_Host="Others"]
	'JN704611|Torque_teno_mustilid_virus_1|Martes_americana|Mustelidae'[&Accession="JN704611",Family="Mustelidae",Genus="Thetatorquevirus",Host="Martes americana",Notes="used for classification",Order="Carnivora",Species="Torque teno mustilid virus 1",Group_Host="Others"]
	'JQ406844|Torque_teno_sus_virus_k2b|Sus_scrofa|Suidae'[&Accession="JQ406844",Family="Suidae",Genus="Kappatorquevirus",Host="Sus scrofa",Notes="used for classification",Order="Artiodactyla",Species="Torque teno sus virus k2b",Group_Host="Others"]
	'JQ406845|Torque_teno_sus_virus_k2b|Sus_scrofa|Suidae'[&Accession="JQ406845",Family="Suidae",Genus="Kappatorquevirus",Host="Sus scrofa",Notes="used for classification",Order="Artiodactyla",Species="Torque teno sus virus k2b",Group_Host="Others"]
	'JQ406846|Torque_teno_sus_virus_k2b|Sus_scrofa|Suidae'[&Accession="JQ406846",Family="Suidae",Genus="Kappatorquevirus",Host="Sus scrofa",Notes="used for classification",Order="Artiodactyla",Species="Torque teno sus virus k2b",Group_Host="Others"]
	'JQ664305|Torque_teno_sus_virus_k2a|Sus_scrofa|Suidae'[&Accession="JQ664305",Family="Suidae",Genus="Kappatorquevirus",Host="Sus scrofa",Notes="used for classification",Order="Artiodactyla",Species="Torque teno sus virus k2a",Group_Host="Others"]
	'JQ933527|Torque_teno_sus_virus_1a|Sus_scrofa|Suidae'[&Accession="JQ933527",Family="Suidae",Genus="Iotatorquevirus",Host="Sus scrofa",Notes="used for classification",Order="Artiodactyla",Species="Torque teno sus virus 1a",Group_Host="Others"]
	'JX134044|Torque_teno_mini_virus_15|Homo_sapiens|Hominidae'[&Accession="JX134044",Family="Hominidae",Genus="Betatorquevirus",Host="Homo sapiens",Notes="used for classification",Order="Primates",Species="Torque teno mini virus 15",Group_Host="Old World Primates - Human"]
	'JX134045|Torque_teno_mini_virus_5|Homo_sapiens|Hominidae'[&Accession="JX134045",Family="Hominidae",Genus="Betatorquevirus",Host="Homo sapiens",Notes="used for classification",Order="Primates",Species="Torque teno mini virus 5",Group_Host="Old World Primates - Human"]
	'JX134046|Torque_teno_mini_virus_19|Homo_sapiens|Hominidae'[&Accession="JX134046",Family="Hominidae",Genus="Betatorquevirus",Host="Homo sapiens",Notes="used for classification",Order="Primates",Species="Torque teno mini virus 19",Group_Host="Old World Primates - Human"]
	'JX535325|Torque_teno_sus_virus_1a|Sus_scrofa|Suidae'[&Accession="JX535325",Family="Suidae",Genus="Iotatorquevirus",Host="Sus scrofa",Notes="used for classification",Order="Artiodactyla",Species="Torque teno sus virus 1a",Group_Host="Others"]
	'JX535326|Torque_teno_sus_virus_1a|Sus_scrofa|Suidae'[&Accession="JX535326",Family="Suidae",Genus="Iotatorquevirus",Host="Sus scrofa",Notes="used for classification",Order="Artiodactyla",Species="Torque teno sus virus 1a",Group_Host="Others"]
	'JX535327|Torque_teno_sus_virus_1a|Sus_scrofa|Suidae'[&Accession="JX535327",Family="Suidae",Genus="Iotatorquevirus",Host="Sus scrofa",Notes="used for classification",Order="Artiodactyla",Species="Torque teno sus virus 1a",Group_Host="Others"]
	'JX535328|Torque_teno_sus_virus_k2a|Sus_scrofa|Suidae'[&Accession="JX535328",Family="Suidae",Genus="Kappatorquevirus",Host="Sus scrofa",Notes="used for classification",Order="Artiodactyla",Species="Torque teno sus virus k2a",Group_Host="Others"]
	'JX535329|Torque_teno_sus_virus_k2a|Sus_scrofa|Suidae'[&Accession="JX535329",Family="Suidae",Genus="Kappatorquevirus",Host="Sus scrofa",Notes="used for classification",Order="Artiodactyla",Species="Torque teno sus virus k2a",Group_Host="Others"]
	'JX535330|Torque_teno_sus_virus_k2a|Sus_scrofa|Suidae'[&Accession="JX535330",Family="Suidae",Genus="Kappatorquevirus",Host="Sus scrofa",Notes="used for classification",Order="Artiodactyla",Species="Torque teno sus virus k2a",Group_Host="Others"]
	'JX535331|Torque_teno_sus_virus_k2a|Sus_scrofa|Suidae'[&Accession="JX535331",Family="Suidae",Genus="Kappatorquevirus",Host="Sus scrofa",Notes="used for classification",Order="Artiodactyla",Species="Torque teno sus virus k2a",Group_Host="Others"]
	'JX535332|Torque_teno_sus_virus_k2a|Sus_scrofa|Suidae'[&Accession="JX535332",Family="Suidae",Genus="Kappatorquevirus",Host="Sus scrofa",Notes="used for classification",Order="Artiodactyla",Species="Torque teno sus virus k2a",Group_Host="Others"]
	'JX535333|Torque_teno_sus_virus_k2a|Sus_scrofa|Suidae'[&Accession="JX535333",Family="Suidae",Genus="Kappatorquevirus",Host="Sus scrofa",Notes="used for classification",Order="Artiodactyla",Species="Torque teno sus virus k2a",Group_Host="Others"]
	'JX535334|Torque_teno_sus_virus_k2a|Sus_scrofa|Suidae'[&Accession="JX535334",Family="Suidae",Genus="Kappatorquevirus",Host="Sus scrofa",Notes="used for classification",Order="Artiodactyla",Species="Torque teno sus virus k2a",Group_Host="Others"]
	'JX535335|Torque_teno_sus_virus_k2a|Sus_scrofa|Suidae'[&Accession="JX535335",Family="Suidae",Genus="Kappatorquevirus",Host="Sus scrofa",Notes="used for classification",Order="Artiodactyla",Species="Torque teno sus virus k2a",Group_Host="Others"]
	'KF660540|Torque_teno_sus_virus_k2a|Sus_scrofa|Suidae'[&Accession="KF660540",Family="Suidae",Genus="Kappatorquevirus",Host="Sus scrofa",Notes="used for classification",Order="Artiodactyla",Species="Torque teno sus virus k2a",Group_Host="Others"]
	'KF764701|Torque_teno_mini_virus_18|Homo_sapiens|Hominidae'[&Accession="KF764701",Family="Hominidae",Genus="Betatorquevirus",Host="Homo sapiens",Notes="used for classification",Order="Primates",Species="Torque teno mini virus 18",Group_Host="Old World Primates - Human"]
	'KF764702|Torque_teno_mini_virus_18|Homo_sapiens|Hominidae'[&Accession="KF764702",Family="Hominidae",Genus="Betatorquevirus",Host="Homo sapiens",Notes="used for classification",Order="Primates",Species="Torque teno mini virus 18",Group_Host="Old World Primates - Human"]
	'KJ082064|Torque_teno_virus_31|Homo_sapiens|Hominidae'[&Accession="KJ082064",Family="Hominidae",Genus="Alphatorquevirus",Host="Homo sapiens",Notes="used for classification",Order="Primates",Species="Torque teno virus 31",Group_Host="Old World Primates - Human"]
	'KJ194502|Torque_teno_virus_14|Homo_sapiens|Hominidae'[&Accession="KJ194502",Family="Hominidae",Genus="Alphatorquevirus",Host="Homo sapiens",Notes="used for classification",Order="Primates",Species="Torque teno virus 14",Group_Host="Old World Primates - Human"]
	'KJ194503|Torque_teno_virus_32|Homo_sapiens|Hominidae'[&Accession="KJ194503",Family="Hominidae",Genus="Alphatorquevirus",Host="Homo sapiens",Notes="used for classification",Order="Primates",Species="Torque teno virus 32",Group_Host="Old World Primates - Human"]
	'KJ194604|Torque_teno_rodent_virus_4|Apodemus_sylvaticus|Muridae'[&Accession="KJ194604",Family="Muridae",Genus="Wawtorquevirus",Host="Apodemus sylvaticus",Notes="used for classification",Order="Rodentia",Species="Torque teno rodent virus 4",Group_Host="Others"]
	'KJ194605|Torque_teno_rodent_virus_4|Apodemus_sylvaticus|Muridae'[&Accession="KJ194605",Family="Muridae",Genus="Wawtorquevirus",Host="Apodemus sylvaticus",Notes="used for classification",Order="Rodentia",Species="Torque teno rodent virus 4",Group_Host="Others"]
	'KJ194606|Torque_teno_rodent_virus_4|Apodemus_sylvaticus|Muridae'[&Accession="KJ194606",Family="Muridae",Genus="Wawtorquevirus",Host="Apodemus sylvaticus",Notes="used for classification",Order="Rodentia",Species="Torque teno rodent virus 4",Group_Host="Others"]
	'KJ194607|Torque_teno_rodent_virus_4|Apodemus_sylvaticus|Muridae'[&Accession="KJ194607",Family="Muridae",Genus="Wawtorquevirus",Host="Apodemus sylvaticus",Notes="used for classification",Order="Rodentia",Species="Torque teno rodent virus 4",Group_Host="Others"]
	'KJ194608|Torque_teno_rodent_virus_4|Microtus_agrestis|Cricetidae'[&Accession="KJ194608",Family="Cricetidae",Genus="Wawtorquevirus",Host="Microtus agrestis",Notes="used for classification",Order="Rodentia",Species="Torque teno rodent virus 4",Group_Host="Others"]
	'KJ194609|Torque_teno_rodent_virus_4|Microtus_agrestis|Cricetidae'[&Accession="KJ194609",Family="Cricetidae",Genus="Wawtorquevirus",Host="Microtus agrestis",Notes="used for classification",Order="Rodentia",Species="Torque teno rodent virus 4",Group_Host="Others"]
	'KJ194610|Torque_teno_rodent_virus_4|Microtus_agrestis|Cricetidae'[&Accession="KJ194610",Family="Cricetidae",Genus="Wawtorquevirus",Host="Microtus agrestis",Notes="used for classification",Order="Rodentia",Species="Torque teno rodent virus 4",Group_Host="Others"]
	'KJ194611|Torque_teno_rodent_virus_4|Microtus_agrestis|Cricetidae'[&Accession="KJ194611",Family="Cricetidae",Genus="Wawtorquevirus",Host="Microtus agrestis",Notes="used for classification",Order="Rodentia",Species="Torque teno rodent virus 4",Group_Host="Others"]
	'KJ194612|Torque_teno_rodent_virus_4|Microtus_agrestis|Cricetidae'[&Accession="KJ194612",Family="Cricetidae",Genus="Wawtorquevirus",Host="Microtus agrestis",Notes="used for classification",Order="Rodentia",Species="Torque teno rodent virus 4",Group_Host="Others"]
	'KJ194613|Torque_teno_rodent_virus_4|Microtus_agrestis|Cricetidae'[&Accession="KJ194613",Family="Cricetidae",Genus="Wawtorquevirus",Host="Microtus agrestis",Notes="used for classification",Order="Rodentia",Species="Torque teno rodent virus 4",Group_Host="Others"]
	'KJ194614|Torque_teno_rodent_virus_4|Microtus_agrestis|Cricetidae'[&Accession="KJ194614",Family="Cricetidae",Genus="Wawtorquevirus",Host="Microtus agrestis",Notes="used for classification",Order="Rodentia",Species="Torque teno rodent virus 4",Group_Host="Others"]
	'KJ194615|Torque_teno_rodent_virus_4|Apodemus_sylvaticus|Muridae'[&Accession="KJ194615",Family="Muridae",Genus="Wawtorquevirus",Host="Apodemus sylvaticus",Notes="used for classification",Order="Rodentia",Species="Torque teno rodent virus 4",Group_Host="Others"]
	'KJ194616|Torque_teno_rodent_virus_4|Apodemus_sylvaticus|Muridae'[&Accession="KJ194616",Family="Muridae",Genus="Wawtorquevirus",Host="Apodemus sylvaticus",Notes="used for classification",Order="Rodentia",Species="Torque teno rodent virus 4",Group_Host="Others"]
	'KM259873|Torque_teno_mini_virus_27|Homo_sapiens|Hominidae'[&Accession="KM259873",Family="Hominidae",Genus="Betatorquevirus",Host="Homo sapiens",Notes="used for classification",Order="Primates",Species="Torque teno mini virus 27",Group_Host="Old World Primates - Human"]
	'KM259874|Torque_teno_mini_virus_16|Homo_sapiens|Hominidae'[&Accession="KM259874",Family="Hominidae",Genus="Betatorquevirus",Host="Homo sapiens",Notes="used for classification",Order="Primates",Species="Torque teno mini virus 16",Group_Host="Old World Primates - Human"]
	'KM262782|Torque_teno_pinniped_virus_4|Phoca_vitulina|Phocidae'[&Accession="KM262782",Family="Phocidae",Genus="Nutorquevirus",Host="Phoca vitulina",Notes="used for classification",Order="Carnivora",Species="Torque teno pinniped virus 4",Group_Host="Others"]
	'KM262783|Torque_teno_pinniped_virus_4|Phoca_vitulina|Phocidae'[&Accession="KM262783",Family="Phocidae",Genus="Nutorquevirus",Host="Phoca vitulina",Notes="used for classification",Order="Carnivora",Species="Torque teno pinniped virus 4",Group_Host="Others"]
	'KM434181|Torque_teno_chiroptera_virus_1|Tadarida_brasiliensis|Molossidae'[&Accession="KM434181",Family="Molossidae",Genus="Xitorquevirus",Host="Tadarida brasiliensis",Notes="used for classification",Order="Chiroptera",Species="Torque teno chiroptera virus 1",Group_Host="Others"]
	'KM593802|Torque_teno_virus_18|Homo_sapiens|Hominidae'[&Accession="KM593802",Family="Hominidae",Genus="Alphatorquevirus",Host="Homo sapiens",Notes="used for classification",Order="Primates",Species="Torque teno virus 18",Group_Host="Old World Primates - Human"]
	'KM593803|Torque_teno_virus_18|Homo_sapiens|Hominidae'[&Accession="KM593803",Family="Hominidae",Genus="Alphatorquevirus",Host="Homo sapiens",Notes="used for classification",Order="Primates",Species="Torque teno virus 18",Group_Host="Old World Primates - Human"]
	'KM609325|Torque_teno_rodent_virus_5|Rattus_norvegicus|Muridae'[&Accession="KM609325",Family="Muridae",Genus="Wawtorquevirus",Host="Rattus norvegicus",Notes="used for classification",Order="Rodentia",Species="Torque teno rodent virus 5",Group_Host="Others"]
	'KM668485|Torque_teno_rodent_virus_5|Rattus_norvegicus|Muridae'[&Accession="KM668485",Family="Muridae",Genus="Wawtorquevirus",Host="Rattus norvegicus",Notes="used for classification",Order="Rodentia",Species="Torque teno rodent virus 5",Group_Host="Others"]
	'KM668486|Torque_teno_rodent_virus_5|Rattus_norvegicus|Muridae'[&Accession="KM668486",Family="Muridae",Genus="Wawtorquevirus",Host="Rattus norvegicus",Notes="used for classification",Order="Rodentia",Species="Torque teno rodent virus 5",Group_Host="Others"]
	'KP036971|Torque_teno_virus_29|Homo_sapiens|Hominidae'[&Accession="KP036971",Family="Hominidae",Genus="Alphatorquevirus",Host="Homo sapiens",Notes="used for classification",Order="Primates",Species="Torque teno virus 29",Group_Host="Old World Primates - Human"]
	'KP296853|Torque_teno_chlorocebus_virus_3|Chlorocebus_sabaeus|Cercopithecidae'[&Accession="KP296853",Family="Cercopithecidae",Genus="Alphatorquevirus",Host="Chlorocebus sabaeus",Notes="used for classification",Order="Primates",Species="Torque teno chlorocebus virus 3",Group_Host="Old World Primates"]
	'KP296854|Torque_teno_chlorocebus_virus_5|Chlorocebus_sabaeus|Cercopithecidae'[&Accession="KP296854",Family="Cercopithecidae",Genus="Alphatorquevirus",Host="Chlorocebus sabaeus",Notes="used for classification",Order="Primates",Species="Torque teno chlorocebus virus 5",Group_Host="Old World Primates"]
	'KP296855|Torque_teno_chlorocebus_virus_4|Chlorocebus_sabaeus|Cercopithecidae'[&Accession="KP296855",Family="Cercopithecidae",Genus="Alphatorquevirus",Host="Chlorocebus sabaeus",Notes="used for classification",Order="Primates",Species="Torque teno chlorocebus virus 4",Group_Host="Old World Primates"]
	'KP296856|Torque_teno_chlorocebus_virus_2|Chlorocebus_sabaeus|Cercopithecidae'[&Accession="KP296856",Family="Cercopithecidae",Genus="Alphatorquevirus",Host="Chlorocebus sabaeus",Notes="used for classification",Order="Primates",Species="Torque teno chlorocebus virus 2",Group_Host="Old World Primates"]
	'KP296857|Torque_teno_chlorocebus_virus_1|Chlorocebus_sabaeus|Cercopithecidae'[&Accession="KP296857",Family="Cercopithecidae",Genus="Alphatorquevirus",Host="Chlorocebus sabaeus",Notes="used for classification",Order="Primates",Species="Torque teno chlorocebus virus 1",Group_Host="Old World Primates"]
	'KR054745|Torque_teno_sus_virus_1a|Sus_scrofa|Suidae'[&Accession="KR054745",Family="Suidae",Genus="Iotatorquevirus",Host="Sus scrofa",Notes="used for classification",Order="Artiodactyla",Species="Torque teno sus virus 1a",Group_Host="Others"]
	'KR054746|Torque_teno_sus_virus_k2a|Sus_scrofa|Suidae'[&Accession="KR054746",Family="Suidae",Genus="Kappatorquevirus",Host="Sus scrofa",Notes="used for classification",Order="Artiodactyla",Species="Torque teno sus virus k2a",Group_Host="Others"]
	'KR054747|Torque_teno_sus_virus_k2a|Sus_scrofa|Suidae'[&Accession="KR054747",Family="Suidae",Genus="Kappatorquevirus",Host="Sus scrofa",Notes="used for classification",Order="Artiodactyla",Species="Torque teno sus virus k2a",Group_Host="Others"]
	'KR054748|Torque_teno_sus_virus_k2a|Sus_scrofa|Suidae'[&Accession="KR054748",Family="Suidae",Genus="Kappatorquevirus",Host="Sus scrofa",Notes="used for classification",Order="Artiodactyla",Species="Torque teno sus virus k2a",Group_Host="Others"]
	'KR054749|Torque_teno_sus_virus_k2a|Sus_scrofa|Suidae'[&Accession="KR054749",Family="Suidae",Genus="Kappatorquevirus",Host="Sus scrofa",Notes="used for classification",Order="Artiodactyla",Species="Torque teno sus virus k2a",Group_Host="Others"]
	'KR054750|Torque_teno_sus_virus_k2a|Sus_scrofa|Suidae'[&Accession="KR054750",Family="Suidae",Genus="Kappatorquevirus",Host="Sus scrofa",Notes="used for classification",Order="Artiodactyla",Species="Torque teno sus virus k2a",Group_Host="Others"]
	'KR054751|Torque_teno_sus_virus_k2a|Sus_scrofa|Suidae'[&Accession="KR054751",Family="Suidae",Genus="Kappatorquevirus",Host="Sus scrofa",Notes="used for classification",Order="Artiodactyla",Species="Torque teno sus virus k2a",Group_Host="Others"]
	'KR902501|Torque_teno_equid_virus_1|Equus_caballus|Equidae'[&Accession="KR902501",Family="Equidae",Genus="Mutorquevirus",Host="Equus caballus",Notes="used for classification",Order="Perissodactyla",Species="Torque teno equid virus 1",Group_Host="Others"]
	'KT027939|Torque_teno_hominid_virus_1|Gorilla_gorilla|Hominidae'[&Accession="KT027939",Family="Hominidae",Genus="Omegatorquevirus",Host="Gorilla gorilla",Notes="used for classification",Order="Primates",Species="Torque teno hominid virus 1",Group_Host="Old World Primates - Apes"]
	'KT037083|Torque_teno_sus_virus_1a|Sus_scrofa|Suidae'[&Accession="KT037083",Family="Suidae",Genus="Iotatorquevirus",Host="Sus scrofa",Notes="used for classification",Order="Artiodactyla",Species="Torque teno sus virus 1a",Group_Host="Others"]
	'KT174486|Torque_teno_sus_virus_1a|Sus_scrofa|Suidae'[&Accession="KT174486",Family="Suidae",Genus="Iotatorquevirus",Host="Sus scrofa",Notes="used for classification",Order="Artiodactyla",Species="Torque teno sus virus 1a",Group_Host="Others"]
	'KT968712|Torque_teno_sus_virus_1a|Sus_scrofa|Suidae'[&Accession="KT968712",Family="Suidae",Genus="Iotatorquevirus",Host="Sus scrofa",Notes="used for classification",Order="Artiodactyla",Species="Torque teno sus virus 1a",Group_Host="Others"]
	'KU041847|Torque_teno_mini_virus_32|Homo_sapiens|Hominidae'[&Accession="KU041847",Family="Hominidae",Genus="Betatorquevirus",Host="Homo sapiens",Notes="used for classification",Order="Primates",Species="Torque teno mini virus 32",Group_Host="Old World Primates - Human"]
	'KU156681|Torque_teno_sus_virus_k2a|Sus_scrofa|Suidae'[&Accession="KU156681",Family="Suidae",Genus="Kappatorquevirus",Host="Sus scrofa",Notes="used for classification",Order="Artiodactyla",Species="Torque teno sus virus k2a",Group_Host="Others"]
	'KU243129|Torque_teno_mini_virus_8|Homo_sapiens|Hominidae'[&Accession="KU243129",Family="Hominidae",Genus="Betatorquevirus",Host="Homo sapiens",Notes="used for classification",Order="Primates",Species="Torque teno mini virus 8",Group_Host="Old World Primates - Human"]
	'KX262893|Torque_teno_felid_virus_6|Felis_catus|Felidae'[&Accession="KX262893",Family="Felidae",Genus="Tettorquevirus",Host="Felis catus",Notes="used for classification",Order="Carnivora",Species="Torque teno felid virus 6",Group_Host="Others"]
	'KX377522|Torque_teno_canid_virus_1|Canis_lupus_familiaris|Canidae'[&Accession="KX377522",Family="Canidae",Genus="Thetatorquevirus",Host="Canis lupus familiaris",Notes="used for classification",Order="Carnivora",Species="Torque teno canid virus 1",Group_Host="Others"]
	'KX611132|Torque_teno_ursid_virus_1|Ailuropoda_melanoleuca|Ursidae'[&Accession="KX611132",Family="Ursidae",Genus="Thetatorquevirus",Host="Ailuropoda melanoleuca",Notes="used for classification",Order="Carnivora",Species="Torque teno ursid virus 1",Group_Host="Others"]
	'KX810063|Torque_teno_mini_virus_23|Homo_sapiens|Hominidae'[&Accession="KX810063",Family="Hominidae",Genus="Betatorquevirus",Host="Homo sapiens",Notes="used for classification",Order="Primates",Species="Torque teno mini virus 23",Group_Host="Old World Primates - Human"]
	'KX810064|Torque_teno_mini_virus_29|Homo_sapiens|Hominidae'[&Accession="KX810064",Family="Hominidae",Genus="Betatorquevirus",Host="Homo sapiens",Notes="used for classification",Order="Primates",Species="Torque teno mini virus 29",Group_Host="Old World Primates - Human"]
	'KX827767|Torque_teno_canid_virus_1|Canis_lupus_familiaris|Canidae'[&Accession="KX827767",Family="Canidae",Genus="Thetatorquevirus",Host="Canis lupus familiaris",Notes="used for classification",Order="Carnivora",Species="Torque teno canid virus 1",Group_Host="Others"]
	'KX827768|Torque_teno_canid_virus_1|Canis_lupus_familiaris|Canidae'[&Accession="KX827768",Family="Canidae",Genus="Thetatorquevirus",Host="Canis lupus familiaris",Notes="used for classification",Order="Carnivora",Species="Torque teno canid virus 1",Group_Host="Others"]
	'KX827769|Torque_teno_canid_virus_1|Canis_lupus_familiaris|Canidae'[&Accession="KX827769",Family="Canidae",Genus="Thetatorquevirus",Host="Canis lupus familiaris",Notes="used for classification",Order="Carnivora",Species="Torque teno canid virus 1",Group_Host="Others"]
	'KX827770|Torque_teno_canid_virus_1|Canis_lupus_familiaris|Canidae'[&Accession="KX827770",Family="Canidae",Genus="Thetatorquevirus",Host="Canis lupus familiaris",Notes="used for classification",Order="Carnivora",Species="Torque teno canid virus 1",Group_Host="Others"]
	'KX827771|Torque_teno_canid_virus_1|Canis_lupus_familiaris|Canidae'[&Accession="KX827771",Family="Canidae",Genus="Thetatorquevirus",Host="Canis lupus familiaris",Notes="used for classification",Order="Carnivora",Species="Torque teno canid virus 1",Group_Host="Others"]
	'KY246476|Torque_teno_pinniped_virus_8|Stercorarius_maccormicki|Stercorariidae'[&Accession="KY246476",Family="Stercorariidae",Genus="Lambdatorquevirus",Host="Stercorarius maccormicki",Notes="used for classification",Order="Charadriiformes",Species="Torque teno pinniped virus 8",Group_Host="Others"]
	'KY246477|Torque_teno_pinniped_virus_8|Stercorarius_maccormicki|Stercorariidae'[&Accession="KY246477",Family="Stercorariidae",Genus="Lambdatorquevirus",Host="Stercorarius maccormicki",Notes="used for classification",Order="Charadriiformes",Species="Torque teno pinniped virus 8",Group_Host="Others"]
	'KY246478|Torque_teno_pinniped_virus_8|Stercorarius_maccormicki|Stercorariidae'[&Accession="KY246478",Family="Stercorariidae",Genus="Lambdatorquevirus",Host="Stercorarius maccormicki",Notes="used for classification",Order="Charadriiformes",Species="Torque teno pinniped virus 8",Group_Host="Others"]
	'KY246479|Torque_teno_pinniped_virus_8|Leptonychotes_weddellii|Phocidae'[&Accession="KY246479",Family="Phocidae",Genus="Lambdatorquevirus",Host="Leptonychotes weddellii",Notes="used for classification",Order="Carnivora",Species="Torque teno pinniped virus 8",Group_Host="Others"]
	'KY246480|Torque_teno_pinniped_virus_8|Leptonychotes_weddellii|Phocidae'[&Accession="KY246480",Family="Phocidae",Genus="Lambdatorquevirus",Host="Leptonychotes weddellii",Notes="used for classification",Order="Carnivora",Species="Torque teno pinniped virus 8",Group_Host="Others"]
	'KY246481|Torque_teno_pinniped_virus_8|Leptonychotes_weddellii|Phocidae'[&Accession="KY246481",Family="Phocidae",Genus="Lambdatorquevirus",Host="Leptonychotes weddellii",Notes="used for classification",Order="Carnivora",Species="Torque teno pinniped virus 8",Group_Host="Others"]
	'KY246482|Torque_teno_pinniped_virus_8|Leptonychotes_weddellii|Phocidae'[&Accession="KY246482",Family="Phocidae",Genus="Lambdatorquevirus",Host="Leptonychotes weddellii",Notes="used for classification",Order="Carnivora",Species="Torque teno pinniped virus 8",Group_Host="Others"]
	'KY246483|Torque_teno_pinniped_virus_8|Leptonychotes_weddellii|Phocidae'[&Accession="KY246483",Family="Phocidae",Genus="Lambdatorquevirus",Host="Leptonychotes weddellii",Notes="used for classification",Order="Carnivora",Species="Torque teno pinniped virus 8",Group_Host="Others"]
	'KY246484|Torque_teno_pinniped_virus_8|Leptonychotes_weddellii|Phocidae'[&Accession="KY246484",Family="Phocidae",Genus="Lambdatorquevirus",Host="Leptonychotes weddellii",Notes="used for classification",Order="Carnivora",Species="Torque teno pinniped virus 8",Group_Host="Others"]
	'KY246485|Torque_teno_pinniped_virus_8|Leptonychotes_weddellii|Phocidae'[&Accession="KY246485",Family="Phocidae",Genus="Lambdatorquevirus",Host="Leptonychotes weddellii",Notes="used for classification",Order="Carnivora",Species="Torque teno pinniped virus 8",Group_Host="Others"]
	'KY246486|Torque_teno_pinniped_virus_8|Leptonychotes_weddellii|Phocidae'[&Accession="KY246486",Family="Phocidae",Genus="Lambdatorquevirus",Host="Leptonychotes weddellii",Notes="used for classification",Order="Carnivora",Species="Torque teno pinniped virus 8",Group_Host="Others"]
	'KY246487|Torque_teno_pinniped_virus_8|Leptonychotes_weddellii|Phocidae'[&Accession="KY246487",Family="Phocidae",Genus="Lambdatorquevirus",Host="Leptonychotes weddellii",Notes="used for classification",Order="Carnivora",Species="Torque teno pinniped virus 8",Group_Host="Others"]
	'KY246488|Torque_teno_pinniped_virus_8|Leptonychotes_weddellii|Phocidae'[&Accession="KY246488",Family="Phocidae",Genus="Lambdatorquevirus",Host="Leptonychotes weddellii",Notes="used for classification",Order="Carnivora",Species="Torque teno pinniped virus 8",Group_Host="Others"]
	'KY246489|Torque_teno_pinniped_virus_8|Leptonychotes_weddellii|Phocidae'[&Accession="KY246489",Family="Phocidae",Genus="Lambdatorquevirus",Host="Leptonychotes weddellii",Notes="used for classification",Order="Carnivora",Species="Torque teno pinniped virus 8",Group_Host="Others"]
	'KY246490|Torque_teno_pinniped_virus_8|Leptonychotes_weddellii|Phocidae'[&Accession="KY246490",Family="Phocidae",Genus="Lambdatorquevirus",Host="Leptonychotes weddellii",Notes="used for classification",Order="Carnivora",Species="Torque teno pinniped virus 8",Group_Host="Others"]
	'KY246491|Torque_teno_pinniped_virus_8|Leptonychotes_weddellii|Phocidae'[&Accession="KY246491",Family="Phocidae",Genus="Lambdatorquevirus",Host="Leptonychotes weddellii",Notes="used for classification",Order="Carnivora",Species="Torque teno pinniped virus 8",Group_Host="Others"]
	'KY246492|Torque_teno_pinniped_virus_8|Leptonychotes_weddellii|Phocidae'[&Accession="KY246492",Family="Phocidae",Genus="Lambdatorquevirus",Host="Leptonychotes weddellii",Notes="used for classification",Order="Carnivora",Species="Torque teno pinniped virus 8",Group_Host="Others"]
	'KY246493|Torque_teno_pinniped_virus_8|Leptonychotes_weddellii|Phocidae'[&Accession="KY246493",Family="Phocidae",Genus="Lambdatorquevirus",Host="Leptonychotes weddellii",Notes="used for classification",Order="Carnivora",Species="Torque teno pinniped virus 8",Group_Host="Others"]
	'KY246494|Torque_teno_pinniped_virus_8|Leptonychotes_weddellii|Phocidae'[&Accession="KY246494",Family="Phocidae",Genus="Lambdatorquevirus",Host="Leptonychotes weddellii",Notes="used for classification",Order="Carnivora",Species="Torque teno pinniped virus 8",Group_Host="Others"]
	'KY246495|Torque_teno_pinniped_virus_8|Leptonychotes_weddellii|Phocidae'[&Accession="KY246495",Family="Phocidae",Genus="Lambdatorquevirus",Host="Leptonychotes weddellii",Notes="used for classification",Order="Carnivora",Species="Torque teno pinniped virus 8",Group_Host="Others"]
	'KY246496|Torque_teno_pinniped_virus_8|Leptonychotes_weddellii|Phocidae'[&Accession="KY246496",Family="Phocidae",Genus="Lambdatorquevirus",Host="Leptonychotes weddellii",Notes="used for classification",Order="Carnivora",Species="Torque teno pinniped virus 8",Group_Host="Others"]
	'KY246497|Torque_teno_pinniped_virus_8|Leptonychotes_weddellii|Phocidae'[&Accession="KY246497",Family="Phocidae",Genus="Lambdatorquevirus",Host="Leptonychotes weddellii",Notes="used for classification",Order="Carnivora",Species="Torque teno pinniped virus 8",Group_Host="Others"]
	'KY246498|Torque_teno_pinniped_virus_8|Leptonychotes_weddellii|Phocidae'[&Accession="KY246498",Family="Phocidae",Genus="Lambdatorquevirus",Host="Leptonychotes weddellii",Notes="used for classification",Order="Carnivora",Species="Torque teno pinniped virus 8",Group_Host="Others"]
	'KY246499|Torque_teno_pinniped_virus_8|Leptonychotes_weddellii|Phocidae'[&Accession="KY246499",Family="Phocidae",Genus="Lambdatorquevirus",Host="Leptonychotes weddellii",Notes="used for classification",Order="Carnivora",Species="Torque teno pinniped virus 8",Group_Host="Others"]
	'KY246500|Torque_teno_pinniped_virus_8|Leptonychotes_weddellii|Phocidae'[&Accession="KY246500",Family="Phocidae",Genus="Lambdatorquevirus",Host="Leptonychotes weddellii",Notes="used for classification",Order="Carnivora",Species="Torque teno pinniped virus 8",Group_Host="Others"]
	'KY246501|Torque_teno_pinniped_virus_8|Leptonychotes_weddellii|Phocidae'[&Accession="KY246501",Family="Phocidae",Genus="Lambdatorquevirus",Host="Leptonychotes weddellii",Notes="used for classification",Order="Carnivora",Species="Torque teno pinniped virus 8",Group_Host="Others"]
	'KY246502|Torque_teno_pinniped_virus_8|Leptonychotes_weddellii|Phocidae'[&Accession="KY246502",Family="Phocidae",Genus="Lambdatorquevirus",Host="Leptonychotes weddellii",Notes="used for classification",Order="Carnivora",Species="Torque teno pinniped virus 8",Group_Host="Others"]
	'KY246503|Torque_teno_pinniped_virus_8|Leptonychotes_weddellii|Phocidae'[&Accession="KY246503",Family="Phocidae",Genus="Lambdatorquevirus",Host="Leptonychotes weddellii",Notes="used for classification",Order="Carnivora",Species="Torque teno pinniped virus 8",Group_Host="Others"]
	'KY246504|Torque_teno_pinniped_virus_8|Leptonychotes_weddellii|Phocidae'[&Accession="KY246504",Family="Phocidae",Genus="Lambdatorquevirus",Host="Leptonychotes weddellii",Notes="used for classification",Order="Carnivora",Species="Torque teno pinniped virus 8",Group_Host="Others"]
	'KY246505|Torque_teno_pinniped_virus_8|Leptonychotes_weddellii|Phocidae'[&Accession="KY246505",Family="Phocidae",Genus="Lambdatorquevirus",Host="Leptonychotes weddellii",Notes="used for classification",Order="Carnivora",Species="Torque teno pinniped virus 8",Group_Host="Others"]
	'KY246506|Torque_teno_pinniped_virus_8|Leptonychotes_weddellii|Phocidae'[&Accession="KY246506",Family="Phocidae",Genus="Lambdatorquevirus",Host="Leptonychotes weddellii",Notes="used for classification",Order="Carnivora",Species="Torque teno pinniped virus 8",Group_Host="Others"]
	'KY246507|Torque_teno_pinniped_virus_8|Leptonychotes_weddellii|Phocidae'[&Accession="KY246507",Family="Phocidae",Genus="Lambdatorquevirus",Host="Leptonychotes weddellii",Notes="used for classification",Order="Carnivora",Species="Torque teno pinniped virus 8",Group_Host="Others"]
	'KY246508|Torque_teno_pinniped_virus_8|Leptonychotes_weddellii|Phocidae'[&Accession="KY246508",Family="Phocidae",Genus="Lambdatorquevirus",Host="Leptonychotes weddellii",Notes="used for classification",Order="Carnivora",Species="Torque teno pinniped virus 8",Group_Host="Others"]
	'KY246509|Torque_teno_pinniped_virus_8|Leptonychotes_weddellii|Phocidae'[&Accession="KY246509",Family="Phocidae",Genus="Lambdatorquevirus",Host="Leptonychotes weddellii",Notes="used for classification",Order="Carnivora",Species="Torque teno pinniped virus 8",Group_Host="Others"]
	'KY246510|Torque_teno_pinniped_virus_8|Leptonychotes_weddellii|Phocidae'[&Accession="KY246510",Family="Phocidae",Genus="Lambdatorquevirus",Host="Leptonychotes weddellii",Notes="used for classification",Order="Carnivora",Species="Torque teno pinniped virus 8",Group_Host="Others"]
	'KY246511|Torque_teno_pinniped_virus_8|Leptonychotes_weddellii|Phocidae'[&Accession="KY246511",Family="Phocidae",Genus="Lambdatorquevirus",Host="Leptonychotes weddellii",Notes="used for classification",Order="Carnivora",Species="Torque teno pinniped virus 8",Group_Host="Others"]
	'KY246512|Torque_teno_pinniped_virus_8|Leptonychotes_weddellii|Phocidae'[&Accession="KY246512",Family="Phocidae",Genus="Lambdatorquevirus",Host="Leptonychotes weddellii",Notes="used for classification",Order="Carnivora",Species="Torque teno pinniped virus 8",Group_Host="Others"]
	'KY246513|Torque_teno_pinniped_virus_8|Leptonychotes_weddellii|Phocidae'[&Accession="KY246513",Family="Phocidae",Genus="Lambdatorquevirus",Host="Leptonychotes weddellii",Notes="used for classification",Order="Carnivora",Species="Torque teno pinniped virus 8",Group_Host="Others"]
	'KY246514|Torque_teno_pinniped_virus_8|Leptonychotes_weddellii|Phocidae'[&Accession="KY246514",Family="Phocidae",Genus="Lambdatorquevirus",Host="Leptonychotes weddellii",Notes="used for classification",Order="Carnivora",Species="Torque teno pinniped virus 8",Group_Host="Others"]
	'KY246515|Torque_teno_pinniped_virus_8|Leptonychotes_weddellii|Phocidae'[&Accession="KY246515",Family="Phocidae",Genus="Lambdatorquevirus",Host="Leptonychotes weddellii",Notes="used for classification",Order="Carnivora",Species="Torque teno pinniped virus 8",Group_Host="Others"]
	'KY246516|Torque_teno_pinniped_virus_8|Leptonychotes_weddellii|Phocidae'[&Accession="KY246516",Family="Phocidae",Genus="Lambdatorquevirus",Host="Leptonychotes weddellii",Notes="used for classification",Order="Carnivora",Species="Torque teno pinniped virus 8",Group_Host="Others"]
	'KY246517|Torque_teno_pinniped_virus_8|Leptonychotes_weddellii|Phocidae'[&Accession="KY246517",Family="Phocidae",Genus="Lambdatorquevirus",Host="Leptonychotes weddellii",Notes="used for classification",Order="Carnivora",Species="Torque teno pinniped virus 8",Group_Host="Others"]
	'KY246518|Torque_teno_pinniped_virus_8|Leptonychotes_weddellii|Phocidae'[&Accession="KY246518",Family="Phocidae",Genus="Lambdatorquevirus",Host="Leptonychotes weddellii",Notes="used for classification",Order="Carnivora",Species="Torque teno pinniped virus 8",Group_Host="Others"]
	'KY246519|Torque_teno_pinniped_virus_8|Leptonychotes_weddellii|Phocidae'[&Accession="KY246519",Family="Phocidae",Genus="Lambdatorquevirus",Host="Leptonychotes weddellii",Notes="used for classification",Order="Carnivora",Species="Torque teno pinniped virus 8",Group_Host="Others"]
	'KY246520|Torque_teno_pinniped_virus_8|Leptonychotes_weddellii|Phocidae'[&Accession="KY246520",Family="Phocidae",Genus="Lambdatorquevirus",Host="Leptonychotes weddellii",Notes="used for classification",Order="Carnivora",Species="Torque teno pinniped virus 8",Group_Host="Others"]
	'KY246521|Torque_teno_pinniped_virus_8|Leptonychotes_weddellii|Phocidae'[&Accession="KY246521",Family="Phocidae",Genus="Lambdatorquevirus",Host="Leptonychotes weddellii",Notes="used for classification",Order="Carnivora",Species="Torque teno pinniped virus 8",Group_Host="Others"]
	'KY246522|Torque_teno_pinniped_virus_8|Leptonychotes_weddellii|Phocidae'[&Accession="KY246522",Family="Phocidae",Genus="Lambdatorquevirus",Host="Leptonychotes weddellii",Notes="used for classification",Order="Carnivora",Species="Torque teno pinniped virus 8",Group_Host="Others"]
	'KY246523|Torque_teno_pinniped_virus_8|Leptonychotes_weddellii|Phocidae'[&Accession="KY246523",Family="Phocidae",Genus="Lambdatorquevirus",Host="Leptonychotes weddellii",Notes="used for classification",Order="Carnivora",Species="Torque teno pinniped virus 8",Group_Host="Others"]
	'KY246524|Torque_teno_pinniped_virus_8|Leptonychotes_weddellii|Phocidae'[&Accession="KY246524",Family="Phocidae",Genus="Lambdatorquevirus",Host="Leptonychotes weddellii",Notes="used for classification",Order="Carnivora",Species="Torque teno pinniped virus 8",Group_Host="Others"]
	'KY246525|Torque_teno_pinniped_virus_8|Leptonychotes_weddellii|Phocidae'[&Accession="KY246525",Family="Phocidae",Genus="Lambdatorquevirus",Host="Leptonychotes weddellii",Notes="used for classification",Order="Carnivora",Species="Torque teno pinniped virus 8",Group_Host="Others"]
	'KY246526|Torque_teno_pinniped_virus_8|Leptonychotes_weddellii|Phocidae'[&Accession="KY246526",Family="Phocidae",Genus="Lambdatorquevirus",Host="Leptonychotes weddellii",Notes="used for classification",Order="Carnivora",Species="Torque teno pinniped virus 8",Group_Host="Others"]
	'KY246527|Torque_teno_pinniped_virus_8|Leptonychotes_weddellii|Phocidae'[&Accession="KY246527",Family="Phocidae",Genus="Lambdatorquevirus",Host="Leptonychotes weddellii",Notes="used for classification",Order="Carnivora",Species="Torque teno pinniped virus 8",Group_Host="Others"]
	'KY246528|Torque_teno_pinniped_virus_8|Leptonychotes_weddellii|Phocidae'[&Accession="KY246528",Family="Phocidae",Genus="Lambdatorquevirus",Host="Leptonychotes weddellii",Notes="used for classification",Order="Carnivora",Species="Torque teno pinniped virus 8",Group_Host="Others"]
	'KY246530|Torque_teno_pinniped_virus_8|Leptonychotes_weddellii|Phocidae'[&Accession="KY246530",Family="Phocidae",Genus="Lambdatorquevirus",Host="Leptonychotes weddellii",Notes="used for classification",Order="Carnivora",Species="Torque teno pinniped virus 8",Group_Host="Others"]
	'KY246531|Torque_teno_pinniped_virus_8|Leptonychotes_weddellii|Phocidae'[&Accession="KY246531",Family="Phocidae",Genus="Lambdatorquevirus",Host="Leptonychotes weddellii",Notes="used for classification",Order="Carnivora",Species="Torque teno pinniped virus 8",Group_Host="Others"]
	'KY246532|Torque_teno_pinniped_virus_8|Leptonychotes_weddellii|Phocidae'[&Accession="KY246532",Family="Phocidae",Genus="Lambdatorquevirus",Host="Leptonychotes weddellii",Notes="used for classification",Order="Carnivora",Species="Torque teno pinniped virus 8",Group_Host="Others"]
	'KY246533|Torque_teno_pinniped_virus_8|Leptonychotes_weddellii|Phocidae'[&Accession="KY246533",Family="Phocidae",Genus="Lambdatorquevirus",Host="Leptonychotes weddellii",Notes="used for classification",Order="Carnivora",Species="Torque teno pinniped virus 8",Group_Host="Others"]
	'KY246534|Torque_teno_pinniped_virus_8|Leptonychotes_weddellii|Phocidae'[&Accession="KY246534",Family="Phocidae",Genus="Lambdatorquevirus",Host="Leptonychotes weddellii",Notes="used for classification",Order="Carnivora",Species="Torque teno pinniped virus 8",Group_Host="Others"]
	'KY246535|Torque_teno_pinniped_virus_8|Leptonychotes_weddellii|Phocidae'[&Accession="KY246535",Family="Phocidae",Genus="Lambdatorquevirus",Host="Leptonychotes weddellii",Notes="used for classification",Order="Carnivora",Species="Torque teno pinniped virus 8",Group_Host="Others"]
	'KY246536|Torque_teno_pinniped_virus_8|Leptonychotes_weddellii|Phocidae'[&Accession="KY246536",Family="Phocidae",Genus="Lambdatorquevirus",Host="Leptonychotes weddellii",Notes="used for classification",Order="Carnivora",Species="Torque teno pinniped virus 8",Group_Host="Others"]
	'KY246538|Torque_teno_pinniped_virus_8|Leptonychotes_weddellii|Phocidae'[&Accession="KY246538",Family="Phocidae",Genus="Lambdatorquevirus",Host="Leptonychotes weddellii",Notes="used for classification",Order="Carnivora",Species="Torque teno pinniped virus 8",Group_Host="Others"]
	'KY246540|Torque_teno_pinniped_virus_8|Leptonychotes_weddellii|Phocidae'[&Accession="KY246540",Family="Phocidae",Genus="Lambdatorquevirus",Host="Leptonychotes weddellii",Notes="used for classification",Order="Carnivora",Species="Torque teno pinniped virus 8",Group_Host="Others"]
	'KY246542|Torque_teno_pinniped_virus_8|Leptonychotes_weddellii|Phocidae'[&Accession="KY246542",Family="Phocidae",Genus="Lambdatorquevirus",Host="Leptonychotes weddellii",Notes="used for classification",Order="Carnivora",Species="Torque teno pinniped virus 8",Group_Host="Others"]
	'KY246543|Torque_teno_pinniped_virus_8|Leptonychotes_weddellii|Phocidae'[&Accession="KY246543",Family="Phocidae",Genus="Lambdatorquevirus",Host="Leptonychotes weddellii",Notes="used for classification",Order="Carnivora",Species="Torque teno pinniped virus 8",Group_Host="Others"]
	'KY246544|Torque_teno_pinniped_virus_8|Leptonychotes_weddellii|Phocidae'[&Accession="KY246544",Family="Phocidae",Genus="Lambdatorquevirus",Host="Leptonychotes weddellii",Notes="used for classification",Order="Carnivora",Species="Torque teno pinniped virus 8",Group_Host="Others"]
	'KY246545|Torque_teno_pinniped_virus_8|Leptonychotes_weddellii|Phocidae'[&Accession="KY246545",Family="Phocidae",Genus="Lambdatorquevirus",Host="Leptonychotes weddellii",Notes="used for classification",Order="Carnivora",Species="Torque teno pinniped virus 8",Group_Host="Others"]
	'KY246546|Torque_teno_pinniped_virus_8|Leptonychotes_weddellii|Phocidae'[&Accession="KY246546",Family="Phocidae",Genus="Lambdatorquevirus",Host="Leptonychotes weddellii",Notes="used for classification",Order="Carnivora",Species="Torque teno pinniped virus 8",Group_Host="Others"]
	'KY246549|Torque_teno_pinniped_virus_8|Leptonychotes_weddellii|Phocidae'[&Accession="KY246549",Family="Phocidae",Genus="Lambdatorquevirus",Host="Leptonychotes weddellii",Notes="used for classification",Order="Carnivora",Species="Torque teno pinniped virus 8",Group_Host="Others"]
	'KY246550|Torque_teno_pinniped_virus_8|Leptonychotes_weddellii|Phocidae'[&Accession="KY246550",Family="Phocidae",Genus="Lambdatorquevirus",Host="Leptonychotes weddellii",Notes="used for classification",Order="Carnivora",Species="Torque teno pinniped virus 8",Group_Host="Others"]
	'KY246552|Torque_teno_pinniped_virus_8|Leptonychotes_weddellii|Phocidae'[&Accession="KY246552",Family="Phocidae",Genus="Lambdatorquevirus",Host="Leptonychotes weddellii",Notes="used for classification",Order="Carnivora",Species="Torque teno pinniped virus 8",Group_Host="Others"]
	'KY246554|Torque_teno_pinniped_virus_8|Leptonychotes_weddellii|Phocidae'[&Accession="KY246554",Family="Phocidae",Genus="Lambdatorquevirus",Host="Leptonychotes weddellii",Notes="used for classification",Order="Carnivora",Species="Torque teno pinniped virus 8",Group_Host="Others"]
	'KY246555|Torque_teno_pinniped_virus_8|Leptonychotes_weddellii|Phocidae'[&Accession="KY246555",Family="Phocidae",Genus="Lambdatorquevirus",Host="Leptonychotes weddellii",Notes="used for classification",Order="Carnivora",Species="Torque teno pinniped virus 8",Group_Host="Others"]
	'KY246557|Torque_teno_pinniped_virus_8|Leptonychotes_weddellii|Phocidae'[&Accession="KY246557",Family="Phocidae",Genus="Lambdatorquevirus",Host="Leptonychotes weddellii",Notes="used for classification",Order="Carnivora",Species="Torque teno pinniped virus 8",Group_Host="Others"]
	'KY246558|Torque_teno_pinniped_virus_8|Leptonychotes_weddellii|Phocidae'[&Accession="KY246558",Family="Phocidae",Genus="Lambdatorquevirus",Host="Leptonychotes weddellii",Notes="used for classification",Order="Carnivora",Species="Torque teno pinniped virus 8",Group_Host="Others"]
	'KY246559|Torque_teno_pinniped_virus_8|Leptonychotes_weddellii|Phocidae'[&Accession="KY246559",Family="Phocidae",Genus="Lambdatorquevirus",Host="Leptonychotes weddellii",Notes="used for classification",Order="Carnivora",Species="Torque teno pinniped virus 8",Group_Host="Others"]
	'KY246561|Torque_teno_pinniped_virus_8|Leptonychotes_weddellii|Phocidae'[&Accession="KY246561",Family="Phocidae",Genus="Lambdatorquevirus",Host="Leptonychotes weddellii",Notes="used for classification",Order="Carnivora",Species="Torque teno pinniped virus 8",Group_Host="Others"]
	'KY246563|Torque_teno_pinniped_virus_8|Leptonychotes_weddellii|Phocidae'[&Accession="KY246563",Family="Phocidae",Genus="Lambdatorquevirus",Host="Leptonychotes weddellii",Notes="used for classification",Order="Carnivora",Species="Torque teno pinniped virus 8",Group_Host="Others"]
	'KY246564|Torque_teno_pinniped_virus_8|Leptonychotes_weddellii|Phocidae'[&Accession="KY246564",Family="Phocidae",Genus="Lambdatorquevirus",Host="Leptonychotes weddellii",Notes="used for classification",Order="Carnivora",Species="Torque teno pinniped virus 8",Group_Host="Others"]
	'KY246566|Torque_teno_pinniped_virus_8|Leptonychotes_weddellii|Phocidae'[&Accession="KY246566",Family="Phocidae",Genus="Lambdatorquevirus",Host="Leptonychotes weddellii",Notes="used for classification",Order="Carnivora",Species="Torque teno pinniped virus 8",Group_Host="Others"]
	'KY246567|Torque_teno_pinniped_virus_8|Leptonychotes_weddellii|Phocidae'[&Accession="KY246567",Family="Phocidae",Genus="Lambdatorquevirus",Host="Leptonychotes weddellii",Notes="used for classification",Order="Carnivora",Species="Torque teno pinniped virus 8",Group_Host="Others"]
	'KY246568|Torque_teno_pinniped_virus_8|Leptonychotes_weddellii|Phocidae'[&Accession="KY246568",Family="Phocidae",Genus="Lambdatorquevirus",Host="Leptonychotes weddellii",Notes="used for classification",Order="Carnivora",Species="Torque teno pinniped virus 8",Group_Host="Others"]
	'KY246569|Torque_teno_pinniped_virus_8|Leptonychotes_weddellii|Phocidae'[&Accession="KY246569",Family="Phocidae",Genus="Lambdatorquevirus",Host="Leptonychotes weddellii",Notes="used for classification",Order="Carnivora",Species="Torque teno pinniped virus 8",Group_Host="Others"]
	'KY246571|Torque_teno_pinniped_virus_8|Leptonychotes_weddellii|Phocidae'[&Accession="KY246571",Family="Phocidae",Genus="Lambdatorquevirus",Host="Leptonychotes weddellii",Notes="used for classification",Order="Carnivora",Species="Torque teno pinniped virus 8",Group_Host="Others"]
	'KY246572|Torque_teno_pinniped_virus_8|Leptonychotes_weddellii|Phocidae'[&Accession="KY246572",Family="Phocidae",Genus="Lambdatorquevirus",Host="Leptonychotes weddellii",Notes="used for classification",Order="Carnivora",Species="Torque teno pinniped virus 8",Group_Host="Others"]
	'KY246574|Torque_teno_pinniped_virus_8|Leptonychotes_weddellii|Phocidae'[&Accession="KY246574",Family="Phocidae",Genus="Lambdatorquevirus",Host="Leptonychotes weddellii",Notes="used for classification",Order="Carnivora",Species="Torque teno pinniped virus 8",Group_Host="Others"]
	'KY246575|Torque_teno_pinniped_virus_8|Leptonychotes_weddellii|Phocidae'[&Accession="KY246575",Family="Phocidae",Genus="Lambdatorquevirus",Host="Leptonychotes weddellii",Notes="used for classification",Order="Carnivora",Species="Torque teno pinniped virus 8",Group_Host="Others"]
	'KY246576|Torque_teno_pinniped_virus_8|Leptonychotes_weddellii|Phocidae'[&Accession="KY246576",Family="Phocidae",Genus="Lambdatorquevirus",Host="Leptonychotes weddellii",Notes="used for classification",Order="Carnivora",Species="Torque teno pinniped virus 8",Group_Host="Others"]
	'KY246577|Torque_teno_pinniped_virus_8|Leptonychotes_weddellii|Phocidae'[&Accession="KY246577",Family="Phocidae",Genus="Lambdatorquevirus",Host="Leptonychotes weddellii",Notes="used for classification",Order="Carnivora",Species="Torque teno pinniped virus 8",Group_Host="Others"]
	'KY246579|Torque_teno_pinniped_virus_8|Leptonychotes_weddellii|Phocidae'[&Accession="KY246579",Family="Phocidae",Genus="Lambdatorquevirus",Host="Leptonychotes weddellii",Notes="used for classification",Order="Carnivora",Species="Torque teno pinniped virus 8",Group_Host="Others"]
	'KY246580|Torque_teno_pinniped_virus_8|Leptonychotes_weddellii|Phocidae'[&Accession="KY246580",Family="Phocidae",Genus="Lambdatorquevirus",Host="Leptonychotes weddellii",Notes="used for classification",Order="Carnivora",Species="Torque teno pinniped virus 8",Group_Host="Others"]
	'KY246582|Torque_teno_pinniped_virus_8|Leptonychotes_weddellii|Phocidae'[&Accession="KY246582",Family="Phocidae",Genus="Lambdatorquevirus",Host="Leptonychotes weddellii",Notes="used for classification",Order="Carnivora",Species="Torque teno pinniped virus 8",Group_Host="Others"]
	'KY246583|Torque_teno_pinniped_virus_8|Leptonychotes_weddellii|Phocidae'[&Accession="KY246583",Family="Phocidae",Genus="Lambdatorquevirus",Host="Leptonychotes weddellii",Notes="used for classification",Order="Carnivora",Species="Torque teno pinniped virus 8",Group_Host="Others"]
	'KY246585|Torque_teno_pinniped_virus_8|Leptonychotes_weddellii|Phocidae'[&Accession="KY246585",Family="Phocidae",Genus="Lambdatorquevirus",Host="Leptonychotes weddellii",Notes="used for classification",Order="Carnivora",Species="Torque teno pinniped virus 8",Group_Host="Others"]
	'KY246586|Torque_teno_pinniped_virus_8|Leptonychotes_weddellii|Phocidae'[&Accession="KY246586",Family="Phocidae",Genus="Lambdatorquevirus",Host="Leptonychotes weddellii",Notes="used for classification",Order="Carnivora",Species="Torque teno pinniped virus 8",Group_Host="Others"]
	'KY246588|Torque_teno_pinniped_virus_8|Leptonychotes_weddellii|Phocidae'[&Accession="KY246588",Family="Phocidae",Genus="Lambdatorquevirus",Host="Leptonychotes weddellii",Notes="used for classification",Order="Carnivora",Species="Torque teno pinniped virus 8",Group_Host="Others"]
	'KY246589|Torque_teno_pinniped_virus_8|Leptonychotes_weddellii|Phocidae'[&Accession="KY246589",Family="Phocidae",Genus="Lambdatorquevirus",Host="Leptonychotes weddellii",Notes="used for classification",Order="Carnivora",Species="Torque teno pinniped virus 8",Group_Host="Others"]
	'KY246591|Torque_teno_pinniped_virus_8|Leptonychotes_weddellii|Phocidae'[&Accession="KY246591",Family="Phocidae",Genus="Lambdatorquevirus",Host="Leptonychotes weddellii",Notes="used for classification",Order="Carnivora",Species="Torque teno pinniped virus 8",Group_Host="Others"]
	'KY246592|Torque_teno_pinniped_virus_8|Leptonychotes_weddellii|Phocidae'[&Accession="KY246592",Family="Phocidae",Genus="Lambdatorquevirus",Host="Leptonychotes weddellii",Notes="used for classification",Order="Carnivora",Species="Torque teno pinniped virus 8",Group_Host="Others"]
	'KY246593|Torque_teno_pinniped_virus_8|Leptonychotes_weddellii|Phocidae'[&Accession="KY246593",Family="Phocidae",Genus="Lambdatorquevirus",Host="Leptonychotes weddellii",Notes="used for classification",Order="Carnivora",Species="Torque teno pinniped virus 8",Group_Host="Others"]
	'KY246594|Torque_teno_pinniped_virus_8|Leptonychotes_weddellii|Phocidae'[&Accession="KY246594",Family="Phocidae",Genus="Lambdatorquevirus",Host="Leptonychotes weddellii",Notes="used for classification",Order="Carnivora",Species="Torque teno pinniped virus 8",Group_Host="Others"]
	'KY246595|Torque_teno_pinniped_virus_8|Leptonychotes_weddellii|Phocidae'[&Accession="KY246595",Family="Phocidae",Genus="Lambdatorquevirus",Host="Leptonychotes weddellii",Notes="used for classification",Order="Carnivora",Species="Torque teno pinniped virus 8",Group_Host="Others"]
	'KY246596|Torque_teno_pinniped_virus_8|Leptonychotes_weddellii|Phocidae'[&Accession="KY246596",Family="Phocidae",Genus="Lambdatorquevirus",Host="Leptonychotes weddellii",Notes="used for classification",Order="Carnivora",Species="Torque teno pinniped virus 8",Group_Host="Others"]
	'KY246597|Torque_teno_pinniped_virus_8|Leptonychotes_weddellii|Phocidae'[&Accession="KY246597",Family="Phocidae",Genus="Lambdatorquevirus",Host="Leptonychotes weddellii",Notes="used for classification",Order="Carnivora",Species="Torque teno pinniped virus 8",Group_Host="Others"]
	'KY246598|Torque_teno_pinniped_virus_8|Leptonychotes_weddellii|Phocidae'[&Accession="KY246598",Family="Phocidae",Genus="Lambdatorquevirus",Host="Leptonychotes weddellii",Notes="used for classification",Order="Carnivora",Species="Torque teno pinniped virus 8",Group_Host="Others"]
	'KY246599|Torque_teno_pinniped_virus_8|Leptonychotes_weddellii|Phocidae'[&Accession="KY246599",Family="Phocidae",Genus="Lambdatorquevirus",Host="Leptonychotes weddellii",Notes="used for classification",Order="Carnivora",Species="Torque teno pinniped virus 8",Group_Host="Others"]
	'KY246600|Torque_teno_pinniped_virus_8|Leptonychotes_weddellii|Phocidae'[&Accession="KY246600",Family="Phocidae",Genus="Lambdatorquevirus",Host="Leptonychotes weddellii",Notes="used for classification",Order="Carnivora",Species="Torque teno pinniped virus 8",Group_Host="Others"]
	'KY246601|Torque_teno_pinniped_virus_8|Leptonychotes_weddellii|Phocidae'[&Accession="KY246601",Family="Phocidae",Genus="Lambdatorquevirus",Host="Leptonychotes weddellii",Notes="used for classification",Order="Carnivora",Species="Torque teno pinniped virus 8",Group_Host="Others"]
	'KY246602|Torque_teno_pinniped_virus_8|Leptonychotes_weddellii|Phocidae'[&Accession="KY246602",Family="Phocidae",Genus="Lambdatorquevirus",Host="Leptonychotes weddellii",Notes="used for classification",Order="Carnivora",Species="Torque teno pinniped virus 8",Group_Host="Others"]
	'KY246603|Torque_teno_pinniped_virus_8|Leptonychotes_weddellii|Phocidae'[&Accession="KY246603",Family="Phocidae",Genus="Lambdatorquevirus",Host="Leptonychotes weddellii",Notes="used for classification",Order="Carnivora",Species="Torque teno pinniped virus 8",Group_Host="Others"]
	'KY246604|Torque_teno_pinniped_virus_8|Leptonychotes_weddellii|Phocidae'[&Accession="KY246604",Family="Phocidae",Genus="Lambdatorquevirus",Host="Leptonychotes weddellii",Notes="used for classification",Order="Carnivora",Species="Torque teno pinniped virus 8",Group_Host="Others"]
	'KY246605|Torque_teno_pinniped_virus_8|Leptonychotes_weddellii|Phocidae'[&Accession="KY246605",Family="Phocidae",Genus="Lambdatorquevirus",Host="Leptonychotes weddellii",Notes="used for classification",Order="Carnivora",Species="Torque teno pinniped virus 8",Group_Host="Others"]
	'KY246606|Torque_teno_pinniped_virus_8|Leptonychotes_weddellii|Phocidae'[&Accession="KY246606",Family="Phocidae",Genus="Lambdatorquevirus",Host="Leptonychotes weddellii",Notes="used for classification",Order="Carnivora",Species="Torque teno pinniped virus 8",Group_Host="Others"]
	'KY246607|Torque_teno_pinniped_virus_8|Leptonychotes_weddellii|Phocidae'[&Accession="KY246607",Family="Phocidae",Genus="Lambdatorquevirus",Host="Leptonychotes weddellii",Notes="used for classification",Order="Carnivora",Species="Torque teno pinniped virus 8",Group_Host="Others"]
	'KY246608|Torque_teno_pinniped_virus_8|Leptonychotes_weddellii|Phocidae'[&Accession="KY246608",Family="Phocidae",Genus="Lambdatorquevirus",Host="Leptonychotes weddellii",Notes="used for classification",Order="Carnivora",Species="Torque teno pinniped virus 8",Group_Host="Others"]
	'KY246609|Torque_teno_pinniped_virus_8|Leptonychotes_weddellii|Phocidae'[&Accession="KY246609",Family="Phocidae",Genus="Lambdatorquevirus",Host="Leptonychotes weddellii",Notes="used for classification",Order="Carnivora",Species="Torque teno pinniped virus 8",Group_Host="Others"]
	'KY246610|Torque_teno_pinniped_virus_8|Leptonychotes_weddellii|Phocidae'[&Accession="KY246610",Family="Phocidae",Genus="Lambdatorquevirus",Host="Leptonychotes weddellii",Notes="used for classification",Order="Carnivora",Species="Torque teno pinniped virus 8",Group_Host="Others"]
	'KY246611|Torque_teno_pinniped_virus_8|Leptonychotes_weddellii|Phocidae'[&Accession="KY246611",Family="Phocidae",Genus="Lambdatorquevirus",Host="Leptonychotes weddellii",Notes="used for classification",Order="Carnivora",Species="Torque teno pinniped virus 8",Group_Host="Others"]
	'KY246612|Torque_teno_pinniped_virus_8|Leptonychotes_weddellii|Phocidae'[&Accession="KY246612",Family="Phocidae",Genus="Lambdatorquevirus",Host="Leptonychotes weddellii",Notes="used for classification",Order="Carnivora",Species="Torque teno pinniped virus 8",Group_Host="Others"]
	'KY246613|Torque_teno_pinniped_virus_8|Leptonychotes_weddellii|Phocidae'[&Accession="KY246613",Family="Phocidae",Genus="Lambdatorquevirus",Host="Leptonychotes weddellii",Notes="used for classification",Order="Carnivora",Species="Torque teno pinniped virus 8",Group_Host="Others"]
	'KY246614|Torque_teno_pinniped_virus_8|Leptonychotes_weddellii|Phocidae'[&Accession="KY246614",Family="Phocidae",Genus="Lambdatorquevirus",Host="Leptonychotes weddellii",Notes="used for classification",Order="Carnivora",Species="Torque teno pinniped virus 8",Group_Host="Others"]
	'KY246615|Torque_teno_pinniped_virus_8|Leptonychotes_weddellii|Phocidae'[&Accession="KY246615",Family="Phocidae",Genus="Lambdatorquevirus",Host="Leptonychotes weddellii",Notes="used for classification",Order="Carnivora",Species="Torque teno pinniped virus 8",Group_Host="Others"]
	'KY246616|Torque_teno_pinniped_virus_8|Leptonychotes_weddellii|Phocidae'[&Accession="KY246616",Family="Phocidae",Genus="Lambdatorquevirus",Host="Leptonychotes weddellii",Notes="used for classification",Order="Carnivora",Species="Torque teno pinniped virus 8",Group_Host="Others"]
	'KY246617|Torque_teno_pinniped_virus_8|Leptonychotes_weddellii|Phocidae'[&Accession="KY246617",Family="Phocidae",Genus="Lambdatorquevirus",Host="Leptonychotes weddellii",Notes="used for classification",Order="Carnivora",Species="Torque teno pinniped virus 8",Group_Host="Others"]
	'KY246618|Torque_teno_pinniped_virus_8|Leptonychotes_weddellii|Phocidae'[&Accession="KY246618",Family="Phocidae",Genus="Lambdatorquevirus",Host="Leptonychotes weddellii",Notes="used for classification",Order="Carnivora",Species="Torque teno pinniped virus 8",Group_Host="Others"]
	'KY246619|Torque_teno_pinniped_virus_8|Leptonychotes_weddellii|Phocidae'[&Accession="KY246619",Family="Phocidae",Genus="Lambdatorquevirus",Host="Leptonychotes weddellii",Notes="used for classification",Order="Carnivora",Species="Torque teno pinniped virus 8",Group_Host="Others"]
	'KY246620|Torque_teno_pinniped_virus_8|Leptonychotes_weddellii|Phocidae'[&Accession="KY246620",Family="Phocidae",Genus="Lambdatorquevirus",Host="Leptonychotes weddellii",Notes="used for classification",Order="Carnivora",Species="Torque teno pinniped virus 8",Group_Host="Others"]
	'KY246621|Torque_teno_pinniped_virus_8|Leptonychotes_weddellii|Phocidae'[&Accession="KY246621",Family="Phocidae",Genus="Lambdatorquevirus",Host="Leptonychotes weddellii",Notes="used for classification",Order="Carnivora",Species="Torque teno pinniped virus 8",Group_Host="Others"]
	'KY246622|Torque_teno_pinniped_virus_8|Leptonychotes_weddellii|Phocidae'[&Accession="KY246622",Family="Phocidae",Genus="Lambdatorquevirus",Host="Leptonychotes weddellii",Notes="used for classification",Order="Carnivora",Species="Torque teno pinniped virus 8",Group_Host="Others"]
	'KY246623|Torque_teno_pinniped_virus_8|Leptonychotes_weddellii|Phocidae'[&Accession="KY246623",Family="Phocidae",Genus="Lambdatorquevirus",Host="Leptonychotes weddellii",Notes="used for classification",Order="Carnivora",Species="Torque teno pinniped virus 8",Group_Host="Others"]
	'KY246624|Torque_teno_pinniped_virus_8|Leptonychotes_weddellii|Phocidae'[&Accession="KY246624",Family="Phocidae",Genus="Lambdatorquevirus",Host="Leptonychotes weddellii",Notes="used for classification",Order="Carnivora",Species="Torque teno pinniped virus 8",Group_Host="Others"]
	'KY246625|Torque_teno_pinniped_virus_8|Leptonychotes_weddellii|Phocidae'[&Accession="KY246625",Family="Phocidae",Genus="Lambdatorquevirus",Host="Leptonychotes weddellii",Notes="used for classification",Order="Carnivora",Species="Torque teno pinniped virus 8",Group_Host="Others"]
	'KY246626|Torque_teno_pinniped_virus_8|Leptonychotes_weddellii|Phocidae'[&Accession="KY246626",Family="Phocidae",Genus="Lambdatorquevirus",Host="Leptonychotes weddellii",Notes="used for classification",Order="Carnivora",Species="Torque teno pinniped virus 8",Group_Host="Others"]
	'KY246627|Torque_teno_pinniped_virus_8|Leptonychotes_weddellii|Phocidae'[&Accession="KY246627",Family="Phocidae",Genus="Lambdatorquevirus",Host="Leptonychotes weddellii",Notes="used for classification",Order="Carnivora",Species="Torque teno pinniped virus 8",Group_Host="Others"]
	'KY368146|Torque_teno_sus_virus_k2b|Sus_scrofa|Suidae'[&Accession="KY368146",Family="Suidae",Genus="Kappatorquevirus",Host="Sus scrofa",Notes="used for classification",Order="Artiodactyla",Species="Torque teno sus virus k2b",Group_Host="Others"]
	'KY462757|Torque_teno_mini_virus_1|Homo_sapiens|Hominidae'[&Accession="KY462757",Family="Hominidae",Genus="Betatorquevirus",Host="Homo sapiens",Notes="used for classification",Order="Primates",Species="Torque teno mini virus 1",Group_Host="Old World Primates - Human"]
	'KY462758|Torque_teno_mini_virus_1|Homo_sapiens|Hominidae'[&Accession="KY462758",Family="Hominidae",Genus="Betatorquevirus",Host="Homo sapiens",Notes="used for classification",Order="Primates",Species="Torque teno mini virus 1",Group_Host="Old World Primates - Human"]
	'KY462759|Torque_teno_mini_virus_1|Homo_sapiens|Hominidae'[&Accession="KY462759",Family="Hominidae",Genus="Betatorquevirus",Host="Homo sapiens",Notes="used for classification",Order="Primates",Species="Torque teno mini virus 1",Group_Host="Old World Primates - Human"]
	'KY462760|Torque_teno_mini_virus_1|Homo_sapiens|Hominidae'[&Accession="KY462760",Family="Hominidae",Genus="Betatorquevirus",Host="Homo sapiens",Notes="used for classification",Order="Primates",Species="Torque teno mini virus 1",Group_Host="Old World Primates - Human"]
	'KY462761|Torque_teno_mini_virus_1|Homo_sapiens|Hominidae'[&Accession="KY462761",Family="Hominidae",Genus="Betatorquevirus",Host="Homo sapiens",Notes="used for classification",Order="Primates",Species="Torque teno mini virus 1",Group_Host="Old World Primates - Human"]
	'KY462762|Torque_teno_mini_virus_1|Homo_sapiens|Hominidae'[&Accession="KY462762",Family="Hominidae",Genus="Betatorquevirus",Host="Homo sapiens",Notes="used for classification",Order="Primates",Species="Torque teno mini virus 1",Group_Host="Old World Primates - Human"]
	'KY462763|Torque_teno_mini_virus_1|Homo_sapiens|Hominidae'[&Accession="KY462763",Family="Hominidae",Genus="Betatorquevirus",Host="Homo sapiens",Notes="used for classification",Order="Primates",Species="Torque teno mini virus 1",Group_Host="Old World Primates - Human"]
	'KY462764|Torque_teno_mini_virus_1|Homo_sapiens|Hominidae'[&Accession="KY462764",Family="Hominidae",Genus="Betatorquevirus",Host="Homo sapiens",Notes="used for classification",Order="Primates",Species="Torque teno mini virus 1",Group_Host="Old World Primates - Human"]
	'KY462765|Torque_teno_mini_virus_1|Homo_sapiens|Hominidae'[&Accession="KY462765",Family="Hominidae",Genus="Betatorquevirus",Host="Homo sapiens",Notes="used for classification",Order="Primates",Species="Torque teno mini virus 1",Group_Host="Old World Primates - Human"]
	'KY462766|Torque_teno_mini_virus_1|Homo_sapiens|Hominidae'[&Accession="KY462766",Family="Hominidae",Genus="Betatorquevirus",Host="Homo sapiens",Notes="used for classification",Order="Primates",Species="Torque teno mini virus 1",Group_Host="Old World Primates - Human"]
	'KY462767|Torque_teno_mini_virus_1|Homo_sapiens|Hominidae'[&Accession="KY462767",Family="Hominidae",Genus="Betatorquevirus",Host="Homo sapiens",Notes="used for classification",Order="Primates",Species="Torque teno mini virus 1",Group_Host="Old World Primates - Human"]
	'KY462768|Torque_teno_mini_virus_1|Homo_sapiens|Hominidae'[&Accession="KY462768",Family="Hominidae",Genus="Betatorquevirus",Host="Homo sapiens",Notes="used for classification",Order="Primates",Species="Torque teno mini virus 1",Group_Host="Old World Primates - Human"]
	'KY462769|Torque_teno_mini_virus_1|Homo_sapiens|Hominidae'[&Accession="KY462769",Family="Hominidae",Genus="Betatorquevirus",Host="Homo sapiens",Notes="used for classification",Order="Primates",Species="Torque teno mini virus 1",Group_Host="Old World Primates - Human"]
	'KY462770|Torque_teno_mini_virus_26|Homo_sapiens|Hominidae'[&Accession="KY462770",Family="Hominidae",Genus="Betatorquevirus",Host="Homo sapiens",Notes="used for classification",Order="Primates",Species="Torque teno mini virus 26",Group_Host="Old World Primates - Human"]
	'KY742732|Torque_teno_sus_virus_k2b|Sus_scrofa|Suidae'[&Accession="KY742732",Family="Suidae",Genus="Kappatorquevirus",Host="Sus scrofa",Notes="used for classification",Order="Artiodactyla",Species="Torque teno sus virus k2b",Group_Host="Others"]
	'KY742733|Torque_teno_sus_virus_1a|Sus_scrofa|Suidae'[&Accession="KY742733",Family="Suidae",Genus="Iotatorquevirus",Host="Sus scrofa",Notes="used for classification",Order="Artiodactyla",Species="Torque teno sus virus 1a",Group_Host="Others"]
	'KY742734|Torque_teno_sus_virus_k2a|Sus_scrofa|Suidae'[&Accession="KY742734",Family="Suidae",Genus="Kappatorquevirus",Host="Sus scrofa",Notes="used for classification",Order="Artiodactyla",Species="Torque teno sus virus k2a",Group_Host="Others"]
	'KY742735|Torque_teno_sus_virus_k2a|Sus_scrofa|Suidae'[&Accession="KY742735",Family="Suidae",Genus="Kappatorquevirus",Host="Sus scrofa",Notes="used for classification",Order="Artiodactyla",Species="Torque teno sus virus k2a",Group_Host="Others"]
	'KY742736|Torque_teno_sus_virus_k2a|Sus_scrofa|Suidae'[&Accession="KY742736",Family="Suidae",Genus="Kappatorquevirus",Host="Sus scrofa",Notes="used for classification",Order="Artiodactyla",Species="Torque teno sus virus k2a",Group_Host="Others"]
	'KY742737|Torque_teno_sus_virus_k2a|Sus_scrofa|Suidae'[&Accession="KY742737",Family="Suidae",Genus="Kappatorquevirus",Host="Sus scrofa",Notes="used for classification",Order="Artiodactyla",Species="Torque teno sus virus k2a",Group_Host="Others"]
	'KY742738|Torque_teno_sus_virus_k2a|Sus_scrofa|Suidae'[&Accession="KY742738",Family="Suidae",Genus="Kappatorquevirus",Host="Sus scrofa",Notes="used for classification",Order="Artiodactyla",Species="Torque teno sus virus k2a",Group_Host="Others"]
	'KY742739|Torque_teno_sus_virus_k2a|Sus_scrofa|Suidae'[&Accession="KY742739",Family="Suidae",Genus="Kappatorquevirus",Host="Sus scrofa",Notes="used for classification",Order="Artiodactyla",Species="Torque teno sus virus k2a",Group_Host="Others"]
	'KY742740|Torque_teno_sus_virus_k2a|Sus_scrofa|Suidae'[&Accession="KY742740",Family="Suidae",Genus="Kappatorquevirus",Host="Sus scrofa",Notes="used for classification",Order="Artiodactyla",Species="Torque teno sus virus k2a",Group_Host="Others"]
	'KY742741|Torque_teno_sus_virus_k2a|Sus_scrofa|Suidae'[&Accession="KY742741",Family="Suidae",Genus="Kappatorquevirus",Host="Sus scrofa",Notes="used for classification",Order="Artiodactyla",Species="Torque teno sus virus k2a",Group_Host="Others"]
	'KY856742|Torque_teno_mini_virus_13|Homo_sapiens|Hominidae'[&Accession="KY856742",Family="Hominidae",Genus="Betatorquevirus",Host="Homo sapiens",Notes="used for classification",Order="Primates",Species="Torque teno mini virus 13",Group_Host="Old World Primates - Human"]
	'LC381845|Torque_teno_mini_virus_36|Homo_sapiens|Hominidae'[&Accession="LC381845",Family="Hominidae",Genus="Betatorquevirus",Host="Homo sapiens",Notes="used for classification",Order="Primates",Species="Torque teno mini virus 36",Group_Host="Old World Primates - Human"]
	'LC387536|Torque_teno_viverrid_virus_5|Paguma_larvata|Viverridae'[&Accession="LC387536",Family="Viverridae",Genus="Zayintorquevirus",Host="Paguma larvata",Notes="used for classification",Order="Carnivora",Species="Torque teno viverrid virus 5",Group_Host="Others"]
	'LC387537|Torque_teno_viverrid_virus_5|Paguma_larvata|Viverridae'[&Accession="LC387537",Family="Viverridae",Genus="Zayintorquevirus",Host="Paguma larvata",Notes="used for classification",Order="Carnivora",Species="Torque teno viverrid virus 5",Group_Host="Others"]
	'LC387538|Torque_teno_viverrid_virus_5|Paguma_larvata|Viverridae'[&Accession="LC387538",Family="Viverridae",Genus="Zayintorquevirus",Host="Paguma larvata",Notes="used for classification",Order="Carnivora",Species="Torque teno viverrid virus 5",Group_Host="Others"]
	'LC387539|Torque_teno_viverrid_virus_5|Paguma_larvata|Viverridae'[&Accession="LC387539",Family="Viverridae",Genus="Zayintorquevirus",Host="Paguma larvata",Notes="used for classification",Order="Carnivora",Species="Torque teno viverrid virus 5",Group_Host="Others"]
	'LC387540|Torque_teno_viverrid_virus_1|Paguma_larvata|Viverridae'[&Accession="LC387540",Family="Viverridae",Genus="Zayintorquevirus",Host="Paguma larvata",Notes="used for classification",Order="Carnivora",Species="Torque teno viverrid virus 1",Group_Host="Others"]
	'LC387541|Torque_teno_viverrid_virus_5|Paguma_larvata|Viverridae'[&Accession="LC387541",Family="Viverridae",Genus="Zayintorquevirus",Host="Paguma larvata",Notes="used for classification",Order="Carnivora",Species="Torque teno viverrid virus 5",Group_Host="Others"]
	'LC387542|Torque_teno_viverrid_virus_5|Paguma_larvata|Viverridae'[&Accession="LC387542",Family="Viverridae",Genus="Zayintorquevirus",Host="Paguma larvata",Notes="used for classification",Order="Carnivora",Species="Torque teno viverrid virus 5",Group_Host="Others"]
	'LC387543|Torque_teno_viverrid_virus_4|Paguma_larvata|Viverridae'[&Accession="LC387543",Family="Viverridae",Genus="Thetatorquevirus",Host="Paguma larvata",Notes="used for classification",Order="Carnivora",Species="Torque teno viverrid virus 4",Group_Host="Others"]
	'LC387544|Torque_teno_viverrid_virus_4|Paguma_larvata|Viverridae'[&Accession="LC387544",Family="Viverridae",Genus="Thetatorquevirus",Host="Paguma larvata",Notes="used for classification",Order="Carnivora",Species="Torque teno viverrid virus 4",Group_Host="Others"]
	'LC387545|Torque_teno_viverrid_virus_4|Paguma_larvata|Viverridae'[&Accession="LC387545",Family="Viverridae",Genus="Thetatorquevirus",Host="Paguma larvata",Notes="used for classification",Order="Carnivora",Species="Torque teno viverrid virus 4",Group_Host="Others"]
	'MF173068|Torque_teno_arthrovec_virus_3|Dermacentor_variabilis|Ixodidae'[&Accession="MF173068",Family="Ixodidae",Genus="Thetatorquevirus",Host="Dermacentor variabilis",Notes="used for classification",Order="Ixodida",Species="Torque teno arthrovec virus 3",Group_Host="Others"]
	'MF187212|Torque_teno_indriid_virus_1|Indri_indri|Indriidae'[&Accession="MF187212",Family="Indriidae",Genus="Chitorquevirus",Host="Indri indri",Notes="used for classification",Order="Primates",Species="Torque teno indriid virus 1",Group_Host="Old World Primates"]
	'MF327544|Torque_teno_virus_30|Ailuropoda_melanoleuca|Ursidae'[&Accession="MF327544",Family="Ursidae",Genus="Gimeltorquevirus",Host="Ailuropoda melanoleuca",Notes="used for classification",Order="Carnivora",Species="Torque teno virus 30",Group_Host="Others"]
	'MF327547|Torque_teno_ursid_virus_12|Ailuropoda_melanoleuca|Ursidae'[&Accession="MF327547",Family="Ursidae",Genus="Pitorquevirus",Host="Ailuropoda melanoleuca",Notes="used for classification",Order="Carnivora",Species="Torque teno ursid virus 12",Group_Host="Others"]
	'MF327548|Torque_teno_ursid_virus_11|Ailuropoda_melanoleuca|Ursidae'[&Accession="MF327548",Family="Ursidae",Genus="Pitorquevirus",Host="Ailuropoda melanoleuca",Notes="used for classification",Order="Carnivora",Species="Torque teno ursid virus 11",Group_Host="Others"]
	'MF327549|Torque_teno_ursid_virus_11|Ailuropoda_melanoleuca|Ursidae'[&Accession="MF327549",Family="Ursidae",Genus="Pitorquevirus",Host="Ailuropoda melanoleuca",Notes="used for classification",Order="Carnivora",Species="Torque teno ursid virus 11",Group_Host="Others"]
	'MF327551|Torque_teno_ursid_virus_2|Ailuropoda_melanoleuca|Ursidae'[&Accession="MF327551",Family="Ursidae",Genus="Thetatorquevirus",Host="Ailuropoda melanoleuca",Notes="used for classification",Order="Carnivora",Species="Torque teno ursid virus 2",Group_Host="Others"]
	'MF327552|Torque_teno_ursid_virus_3|Ailuropoda_melanoleuca|Ursidae'[&Accession="MF327552",Family="Ursidae",Genus="Thetatorquevirus",Host="Ailuropoda melanoleuca",Notes="used for classification",Order="Carnivora",Species="Torque teno ursid virus 3",Group_Host="Others"]
	'MF327553|Torque_teno_ursid_virus_10|Ailuropoda_melanoleuca|Ursidae'[&Accession="MF327553",Family="Ursidae",Genus="Pitorquevirus",Host="Ailuropoda melanoleuca",Notes="used for classification",Order="Carnivora",Species="Torque teno ursid virus 10",Group_Host="Others"]
	'MF327554|Torque_teno_ursid_virus_4|Ailuropoda_melanoleuca|Ursidae'[&Accession="MF327554",Family="Ursidae",Genus="Thetatorquevirus",Host="Ailuropoda melanoleuca",Notes="used for classification",Order="Carnivora",Species="Torque teno ursid virus 4",Group_Host="Others"]
	'MF327555|Torque_teno_ursid_virus_4|Ailuropoda_melanoleuca|Ursidae'[&Accession="MF327555",Family="Ursidae",Genus="Thetatorquevirus",Host="Ailuropoda melanoleuca",Notes="used for classification",Order="Carnivora",Species="Torque teno ursid virus 4",Group_Host="Others"]
	'MF327556|Torque_teno_ursid_virus_4|Ailuropoda_melanoleuca|Ursidae'[&Accession="MF327556",Family="Ursidae",Genus="Thetatorquevirus",Host="Ailuropoda melanoleuca",Notes="used for classification",Order="Carnivora",Species="Torque teno ursid virus 4",Group_Host="Others"]
	'MF327557|Torque_teno_ursid_virus_5|Ailuropoda_melanoleuca|Ursidae'[&Accession="MF327557",Family="Ursidae",Genus="Omicrontorquevirus",Host="Ailuropoda melanoleuca",Notes="used for classification",Order="Carnivora",Species="Torque teno ursid virus 5",Group_Host="Others"]
	'MF541374|Torque_teno_rodent_virus_2|Akodon_montensis|Cricetidae'[&Accession="MF541374",Family="Cricetidae",Genus="Wawtorquevirus",Host="Akodon montensis",Notes="used for classification",Order="Rodentia",Species="Torque teno rodent virus 2",Group_Host="Others"]
	'MF541375|Torque_teno_rodent_virus_2|Oligoryzomys_nigripes|Cricetidae'[&Accession="MF541375",Family="Cricetidae",Genus="Wawtorquevirus",Host="Oligoryzomys nigripes",Notes="used for classification",Order="Rodentia",Species="Torque teno rodent virus 2",Group_Host="Others"]
	'MF541376|Torque_teno_rodent_virus_2|Bolomys_lasiurus|Cricetidae'[&Accession="MF541376",Family="Cricetidae",Genus="Wawtorquevirus",Host="Bolomys lasiurus",Notes="used for classification",Order="Rodentia",Species="Torque teno rodent virus 2",Group_Host="Others"]
	'MF541377|Torque_teno_rodent_virus_2|Akodon_montensis|Cricetidae'[&Accession="MF541377",Family="Cricetidae",Genus="Wawtorquevirus",Host="Akodon montensis",Notes="used for classification",Order="Rodentia",Species="Torque teno rodent virus 2",Group_Host="Others"]
	'MF541378|Torque_teno_didelphi_virus_1|Didelphis_albiventris|Didelphidae'[&Accession="MF541378",Family="Didelphidae",Genus="Xitorquevirus",Host="Didelphis albiventris",Notes="used for classification",Order="Didelphimorphia",Species="Torque teno didelphi virus 1",Group_Host="Others"]
	'MF541379|Torque_teno_rodent_virus_2|Bolomys_lasiurus|Cricetidae'[&Accession="MF541379",Family="Cricetidae",Genus="Wawtorquevirus",Host="Bolomys lasiurus",Notes="used for classification",Order="Rodentia",Species="Torque teno rodent virus 2",Group_Host="Others"]
	'MF541380|Torque_teno_rodent_virus_2|Bolomys_lasiurus|Cricetidae'[&Accession="MF541380",Family="Cricetidae",Genus="Wawtorquevirus",Host="Bolomys lasiurus",Notes="used for classification",Order="Rodentia",Species="Torque teno rodent virus 2",Group_Host="Others"]
	'MF541381|Torque_teno_rodent_virus_2|Bolomys_lasiurus|Cricetidae'[&Accession="MF541381",Family="Cricetidae",Genus="Wawtorquevirus",Host="Bolomys lasiurus",Notes="used for classification",Order="Rodentia",Species="Torque teno rodent virus 2",Group_Host="Others"]
	'MF541382|Torque_teno_rodent_virus_2|Mus_musculus|Muridae'[&Accession="MF541382",Family="Muridae",Genus="Wawtorquevirus",Host="Mus musculus",Notes="used for classification",Order="Rodentia",Species="Torque teno rodent virus 2",Group_Host="Others"]
	'MF541383|Torque_teno_rodent_virus_2|Calomys_tener|Cricetidae'[&Accession="MF541383",Family="Cricetidae",Genus="Wawtorquevirus",Host="Calomys tener",Notes="used for classification",Order="Rodentia",Species="Torque teno rodent virus 2",Group_Host="Others"]
	'MF541384|Torque_teno_rodent_virus_2|Bolomys_lasiurus|Cricetidae'[&Accession="MF541384",Family="Cricetidae",Genus="Wawtorquevirus",Host="Bolomys lasiurus",Notes="used for classification",Order="Rodentia",Species="Torque teno rodent virus 2",Group_Host="Others"]
	'MF541385|Torque_teno_rodent_virus_2|Bolomys_lasiurus|Cricetidae'[&Accession="MF541385",Family="Cricetidae",Genus="Wawtorquevirus",Host="Bolomys lasiurus",Notes="used for classification",Order="Rodentia",Species="Torque teno rodent virus 2",Group_Host="Others"]
	'MF541386|Torque_teno_chiroptera_virus_1|Desmodus_rotundus|Phyllostomidae'[&Accession="MF541386",Family="Phyllostomidae",Genus="Xitorquevirus",Host="Desmodus rotundus",Notes="used for classification",Order="Chiroptera",Species="Torque teno chiroptera virus 1",Group_Host="Others"]
	'MF541387|Torque_teno_rodent_virus_2|Oligoryzomys_nigripes|Cricetidae'[&Accession="MF541387",Family="Cricetidae",Genus="Wawtorquevirus",Host="Oligoryzomys nigripes",Notes="used for classification",Order="Rodentia",Species="Torque teno rodent virus 2",Group_Host="Others"]
	'MF541388|Torque_teno_rodent_virus_3|Akodon_montensis|Cricetidae'[&Accession="MF541388",Family="Cricetidae",Genus="Wawtorquevirus",Host="Akodon montensis",Notes="used for classification",Order="Rodentia",Species="Torque teno rodent virus 3",Group_Host="Others"]
	'MF541389|Torque_teno_rodent_virus_6|Oligoryzomys_nigripes|Cricetidae'[&Accession="MF541389",Family="Cricetidae",Genus="Wawtorquevirus",Host="Oligoryzomys nigripes",Notes="used for classification",Order="Rodentia",Species="Torque teno rodent virus 6",Group_Host="Others"]
	'MF688246|Torque_teno_rodent_virus_5|Rattus_norvegicus|Muridae'[&Accession="MF688246",Family="Muridae",Genus="Wawtorquevirus",Host="Rattus norvegicus",Notes="used for classification",Order="Rodentia",Species="Torque teno rodent virus 5",Group_Host="Others"]
	'MH017546|Torque_teno_mini_virus_14|Homo_sapiens|Hominidae'[&Accession="MH017546",Family="Hominidae",Genus="Betatorquevirus",Host="Homo sapiens",Notes="used for classification",Order="Primates",Species="Torque teno mini virus 14",Group_Host="Old World Primates - Human"]
	'MH017547|Torque_teno_mini_virus_14|Homo_sapiens|Hominidae'[&Accession="MH017547",Family="Hominidae",Genus="Betatorquevirus",Host="Homo sapiens",Notes="used for classification",Order="Primates",Species="Torque teno mini virus 14",Group_Host="Old World Primates - Human"]
	'MH017548|Torque_teno_mini_virus_14|Homo_sapiens|Hominidae'[&Accession="MH017548",Family="Hominidae",Genus="Betatorquevirus",Host="Homo sapiens",Notes="used for classification",Order="Primates",Species="Torque teno mini virus 14",Group_Host="Old World Primates - Human"]
	'MH017549|Torque_teno_mini_virus_14|Homo_sapiens|Hominidae'[&Accession="MH017549",Family="Hominidae",Genus="Betatorquevirus",Host="Homo sapiens",Notes="used for classification",Order="Primates",Species="Torque teno mini virus 14",Group_Host="Old World Primates - Human"]
	'MH017550|Torque_teno_mini_virus_14|Homo_sapiens|Hominidae'[&Accession="MH017550",Family="Hominidae",Genus="Betatorquevirus",Host="Homo sapiens",Notes="used for classification",Order="Primates",Species="Torque teno mini virus 14",Group_Host="Old World Primates - Human"]
	'MH017551|Torque_teno_mini_virus_14|Homo_sapiens|Hominidae'[&Accession="MH017551",Family="Hominidae",Genus="Betatorquevirus",Host="Homo sapiens",Notes="used for classification",Order="Primates",Species="Torque teno mini virus 14",Group_Host="Old World Primates - Human"]
	'MH017552|Torque_teno_mini_virus_14|Homo_sapiens|Hominidae'[&Accession="MH017552",Family="Hominidae",Genus="Betatorquevirus",Host="Homo sapiens",Notes="used for classification",Order="Primates",Species="Torque teno mini virus 14",Group_Host="Old World Primates - Human"]
	'MH017553|Torque_teno_mini_virus_14|Homo_sapiens|Hominidae'[&Accession="MH017553",Family="Hominidae",Genus="Betatorquevirus",Host="Homo sapiens",Notes="used for classification",Order="Primates",Species="Torque teno mini virus 14",Group_Host="Old World Primates - Human"]
	'MH017554|Torque_teno_mini_virus_14|Homo_sapiens|Hominidae'[&Accession="MH017554",Family="Hominidae",Genus="Betatorquevirus",Host="Homo sapiens",Notes="used for classification",Order="Primates",Species="Torque teno mini virus 14",Group_Host="Old World Primates - Human"]
	'MH017555|Torque_teno_mini_virus_14|Homo_sapiens|Hominidae'[&Accession="MH017555",Family="Hominidae",Genus="Betatorquevirus",Host="Homo sapiens",Notes="used for classification",Order="Primates",Species="Torque teno mini virus 14",Group_Host="Old World Primates - Human"]
	'MH017556|Torque_teno_mini_virus_5|Homo_sapiens|Hominidae'[&Accession="MH017556",Family="Hominidae",Genus="Betatorquevirus",Host="Homo sapiens",Notes="used for classification",Order="Primates",Species="Torque teno mini virus 5",Group_Host="Old World Primates - Human"]
	'MH017557|Torque_teno_mini_virus_5|Homo_sapiens|Hominidae'[&Accession="MH017557",Family="Hominidae",Genus="Betatorquevirus",Host="Homo sapiens",Notes="used for classification",Order="Primates",Species="Torque teno mini virus 5",Group_Host="Old World Primates - Human"]
	'MH017558|Torque_teno_mini_virus_5|Homo_sapiens|Hominidae'[&Accession="MH017558",Family="Hominidae",Genus="Betatorquevirus",Host="Homo sapiens",Notes="used for classification",Order="Primates",Species="Torque teno mini virus 5",Group_Host="Old World Primates - Human"]
	'MH017559|Torque_teno_mini_virus_5|Homo_sapiens|Hominidae'[&Accession="MH017559",Family="Hominidae",Genus="Betatorquevirus",Host="Homo sapiens",Notes="used for classification",Order="Primates",Species="Torque teno mini virus 5",Group_Host="Old World Primates - Human"]
	'MH017560|Torque_teno_mini_virus_5|Homo_sapiens|Hominidae'[&Accession="MH017560",Family="Hominidae",Genus="Betatorquevirus",Host="Homo sapiens",Notes="used for classification",Order="Primates",Species="Torque teno mini virus 5",Group_Host="Old World Primates - Human"]
	'MH017561|Torque_teno_mini_virus_5|Homo_sapiens|Hominidae'[&Accession="MH017561",Family="Hominidae",Genus="Betatorquevirus",Host="Homo sapiens",Notes="used for classification",Order="Primates",Species="Torque teno mini virus 5",Group_Host="Old World Primates - Human"]
	'MH017562|Torque_teno_mini_virus_5|Homo_sapiens|Hominidae'[&Accession="MH017562",Family="Hominidae",Genus="Betatorquevirus",Host="Homo sapiens",Notes="used for classification",Order="Primates",Species="Torque teno mini virus 5",Group_Host="Old World Primates - Human"]
	'MH017563|Torque_teno_mini_virus_28|Homo_sapiens|Hominidae'[&Accession="MH017563",Family="Hominidae",Genus="Betatorquevirus",Host="Homo sapiens",Notes="used for classification",Order="Primates",Species="Torque teno mini virus 28",Group_Host="Old World Primates - Human"]
	'MH017564|Torque_teno_mini_virus_28|Homo_sapiens|Hominidae'[&Accession="MH017564",Family="Hominidae",Genus="Betatorquevirus",Host="Homo sapiens",Notes="used for classification",Order="Primates",Species="Torque teno mini virus 28",Group_Host="Old World Primates - Human"]
	'MH017565|Torque_teno_mini_virus_28|Homo_sapiens|Hominidae'[&Accession="MH017565",Family="Hominidae",Genus="Betatorquevirus",Host="Homo sapiens",Notes="used for classification",Order="Primates",Species="Torque teno mini virus 28",Group_Host="Old World Primates - Human"]
	'MH017566|Torque_teno_mini_virus_28|Homo_sapiens|Hominidae'[&Accession="MH017566",Family="Hominidae",Genus="Betatorquevirus",Host="Homo sapiens",Notes="used for classification",Order="Primates",Species="Torque teno mini virus 28",Group_Host="Old World Primates - Human"]
	'MH017567|Torque_teno_mini_virus_28|Homo_sapiens|Hominidae'[&Accession="MH017567",Family="Hominidae",Genus="Betatorquevirus",Host="Homo sapiens",Notes="used for classification",Order="Primates",Species="Torque teno mini virus 28",Group_Host="Old World Primates - Human"]
	'MH017568|Torque_teno_mini_virus_28|Homo_sapiens|Hominidae'[&Accession="MH017568",Family="Hominidae",Genus="Betatorquevirus",Host="Homo sapiens",Notes="used for classification",Order="Primates",Species="Torque teno mini virus 28",Group_Host="Old World Primates - Human"]
	'MH017569|Torque_teno_mini_virus_28|Homo_sapiens|Hominidae'[&Accession="MH017569",Family="Hominidae",Genus="Betatorquevirus",Host="Homo sapiens",Notes="used for classification",Order="Primates",Species="Torque teno mini virus 28",Group_Host="Old World Primates - Human"]
	'MH017570|Torque_teno_virus_1|Homo_sapiens|Hominidae'[&Accession="MH017570",Family="Hominidae",Genus="Alphatorquevirus",Host="Homo sapiens",Notes="used for classification",Order="Primates",Species="Torque teno virus 1",Group_Host="Old World Primates - Human"]
	'MH017571|Torque_teno_virus_1|Homo_sapiens|Hominidae'[&Accession="MH017571",Family="Hominidae",Genus="Alphatorquevirus",Host="Homo sapiens",Notes="used for classification",Order="Primates",Species="Torque teno virus 1",Group_Host="Old World Primates - Human"]
	'MH017572|Torque_teno_virus_1|Homo_sapiens|Hominidae'[&Accession="MH017572",Family="Hominidae",Genus="Alphatorquevirus",Host="Homo sapiens",Notes="used for classification",Order="Primates",Species="Torque teno virus 1",Group_Host="Old World Primates - Human"]
	'MH017573|Torque_teno_virus_1|Homo_sapiens|Hominidae'[&Accession="MH017573",Family="Hominidae",Genus="Alphatorquevirus",Host="Homo sapiens",Notes="used for classification",Order="Primates",Species="Torque teno virus 1",Group_Host="Old World Primates - Human"]
	'MH017574|Torque_teno_virus_1|Homo_sapiens|Hominidae'[&Accession="MH017574",Family="Hominidae",Genus="Alphatorquevirus",Host="Homo sapiens",Notes="used for classification",Order="Primates",Species="Torque teno virus 1",Group_Host="Old World Primates - Human"]
	'MH017575|Torque_teno_virus_1|Homo_sapiens|Hominidae'[&Accession="MH017575",Family="Hominidae",Genus="Alphatorquevirus",Host="Homo sapiens",Notes="used for classification",Order="Primates",Species="Torque teno virus 1",Group_Host="Old World Primates - Human"]
	'MH017576|Torque_teno_virus_1|Homo_sapiens|Hominidae'[&Accession="MH017576",Family="Hominidae",Genus="Alphatorquevirus",Host="Homo sapiens",Notes="used for classification",Order="Primates",Species="Torque teno virus 1",Group_Host="Old World Primates - Human"]
	'MH017577|Torque_teno_virus_1|Homo_sapiens|Hominidae'[&Accession="MH017577",Family="Hominidae",Genus="Alphatorquevirus",Host="Homo sapiens",Notes="used for classification",Order="Primates",Species="Torque teno virus 1",Group_Host="Old World Primates - Human"]
	'MH017578|Torque_teno_virus_1|Homo_sapiens|Hominidae'[&Accession="MH017578",Family="Hominidae",Genus="Alphatorquevirus",Host="Homo sapiens",Notes="used for classification",Order="Primates",Species="Torque teno virus 1",Group_Host="Old World Primates - Human"]
	'MH017579|Torque_teno_virus_1|Homo_sapiens|Hominidae'[&Accession="MH017579",Family="Hominidae",Genus="Alphatorquevirus",Host="Homo sapiens",Notes="used for classification",Order="Primates",Species="Torque teno virus 1",Group_Host="Old World Primates - Human"]
	'MH017580|Torque_teno_virus_1|Homo_sapiens|Hominidae'[&Accession="MH017580",Family="Hominidae",Genus="Alphatorquevirus",Host="Homo sapiens",Notes="used for classification",Order="Primates",Species="Torque teno virus 1",Group_Host="Old World Primates - Human"]
	'MH017581|Torque_teno_virus_1|Homo_sapiens|Hominidae'[&Accession="MH017581",Family="Hominidae",Genus="Alphatorquevirus",Host="Homo sapiens",Notes="used for classification",Order="Primates",Species="Torque teno virus 1",Group_Host="Old World Primates - Human"]
	'MH017582|Torque_teno_virus_1|Homo_sapiens|Hominidae'[&Accession="MH017582",Family="Hominidae",Genus="Alphatorquevirus",Host="Homo sapiens",Notes="used for classification",Order="Primates",Species="Torque teno virus 1",Group_Host="Old World Primates - Human"]
	'MH017583|Torque_teno_virus_1|Homo_sapiens|Hominidae'[&Accession="MH017583",Family="Hominidae",Genus="Alphatorquevirus",Host="Homo sapiens",Notes="used for classification",Order="Primates",Species="Torque teno virus 1",Group_Host="Old World Primates - Human"]
	'MH017584|Torque_teno_virus_1|Homo_sapiens|Hominidae'[&Accession="MH017584",Family="Hominidae",Genus="Alphatorquevirus",Host="Homo sapiens",Notes="used for classification",Order="Primates",Species="Torque teno virus 1",Group_Host="Old World Primates - Human"]
	'MH017585|Torque_teno_virus_1|Homo_sapiens|Hominidae'[&Accession="MH017585",Family="Hominidae",Genus="Alphatorquevirus",Host="Homo sapiens",Notes="used for classification",Order="Primates",Species="Torque teno virus 1",Group_Host="Old World Primates - Human"]
	'MH017586|Torque_teno_virus_1|Homo_sapiens|Hominidae'[&Accession="MH017586",Family="Hominidae",Genus="Alphatorquevirus",Host="Homo sapiens",Notes="used for classification",Order="Primates",Species="Torque teno virus 1",Group_Host="Old World Primates - Human"]
	'MH017587|Torque_teno_virus_1|Homo_sapiens|Hominidae'[&Accession="MH017587",Family="Hominidae",Genus="Alphatorquevirus",Host="Homo sapiens",Notes="used for classification",Order="Primates",Species="Torque teno virus 1",Group_Host="Old World Primates - Human"]
	'MH170062|Torque_teno_sus_virus_1a|Sus_scrofa|Suidae'[&Accession="MH170062",Family="Suidae",Genus="Iotatorquevirus",Host="Sus scrofa",Notes="used for classification",Order="Artiodactyla ",Species="Torque teno sus virus 1a",Group_Host="Others"]
	'MH170063|Torque_teno_sus_virus_1a|Sus_scrofa|Suidae'[&Accession="MH170063",Family="Suidae",Genus="Iotatorquevirus",Host="Sus scrofa",Notes="used for classification",Order="Artiodactyla ",Species="Torque teno sus virus 1a",Group_Host="Others"]
	'MH170064|Torque_teno_sus_virus_1a|Sus_scrofa|Suidae'[&Accession="MH170064",Family="Suidae",Genus="Iotatorquevirus",Host="Sus scrofa",Notes="used for classification",Order="Artiodactyla ",Species="Torque teno sus virus 1a",Group_Host="Others"]
	'MH170065|Torque_teno_sus_virus_1a|Sus_scrofa|Suidae'[&Accession="MH170065",Family="Suidae",Genus="Iotatorquevirus",Host="Sus scrofa",Notes="used for classification",Order="Artiodactyla ",Species="Torque teno sus virus 1a",Group_Host="Others"]
	'MH170066|Torque_teno_sus_virus_1a|Sus_scrofa|Suidae'[&Accession="MH170066",Family="Suidae",Genus="Iotatorquevirus",Host="Sus scrofa",Notes="used for classification",Order="Artiodactyla ",Species="Torque teno sus virus 1a",Group_Host="Others"]
	'MH170067|Torque_teno_sus_virus_1a|Sus_scrofa|Suidae'[&Accession="MH170067",Family="Suidae",Genus="Iotatorquevirus",Host="Sus scrofa",Notes="used for classification",Order="Artiodactyla ",Species="Torque teno sus virus 1a",Group_Host="Others"]
	'MH170068|Torque_teno_sus_virus_1a|Sus_scrofa|Suidae'[&Accession="MH170068",Family="Suidae",Genus="Iotatorquevirus",Host="Sus scrofa",Notes="used for classification",Order="Artiodactyla ",Species="Torque teno sus virus 1a",Group_Host="Others"]
	'MH170069|Torque_teno_sus_virus_1a|Sus_scrofa|Suidae'[&Accession="MH170069",Family="Suidae",Genus="Iotatorquevirus",Host="Sus scrofa",Notes="used for classification",Order="Artiodactyla ",Species="Torque teno sus virus 1a",Group_Host="Others"]
	'MH170070|Torque_teno_sus_virus_1a|Sus_scrofa|Suidae'[&Accession="MH170070",Family="Suidae",Genus="Iotatorquevirus",Host="Sus scrofa",Notes="used for classification",Order="Artiodactyla ",Species="Torque teno sus virus 1a",Group_Host="Others"]
	'MH170071|Torque_teno_sus_virus_1a|Sus_scrofa|Suidae'[&Accession="MH170071",Family="Suidae",Genus="Iotatorquevirus",Host="Sus scrofa",Notes="used for classification",Order="Artiodactyla ",Species="Torque teno sus virus 1a",Group_Host="Others"]
	'MH170072|Torque_teno_sus_virus_k2a|Sus_scrofa|Suidae'[&Accession="MH170072",Family="Suidae",Genus="Kappatorquevirus",Host="Sus scrofa",Notes="used for classification",Order="Artiodactyla ",Species="Torque teno sus virus k2a",Group_Host="Others"]
	'MH170073|Torque_teno_sus_virus_k2a|Sus_scrofa|Suidae'[&Accession="MH170073",Family="Suidae",Genus="Kappatorquevirus",Host="Sus scrofa",Notes="used for classification",Order="Artiodactyla ",Species="Torque teno sus virus k2a",Group_Host="Others"]
	'MH469990|Torque_teno_sus_virus_k2a|Sus_scrofa|Suidae'[&Accession="MH469990",Family="Suidae",Genus="Kappatorquevirus",Host="Sus scrofa",Notes="used for classification",Order="Artiodactyla",Species="Torque teno sus virus k2a",Group_Host="Others"]
	'MH648892|Torque_teno_mini_virus_19|Homo_sapiens|Hominidae'[&Accession="MH648892",Family="Hominidae",Genus="Betatorquevirus",Host="Homo sapiens",Notes="used for classification",Order="Primates",Species="Torque teno mini virus 19",Group_Host="Old World Primates - Human"]
	'MH648893|Torque_teno_virus_18|Homo_sapiens|Hominidae'[&Accession="MH648893",Family="Hominidae",Genus="Alphatorquevirus",Host="Homo sapiens",Notes="used for classification",Order="Primates",Species="Torque teno virus 18",Group_Host="Old World Primates - Human"]
	'MH648897|Torque_teno_mini_virus_6|Homo_sapiens|Hominidae'[&Accession="MH648897",Family="Hominidae",Genus="Betatorquevirus",Host="Homo sapiens",Notes="used for classification",Order="Primates",Species="Torque teno mini virus 6",Group_Host="Old World Primates - Human"]
	'MH648900|Torque_teno_mini_virus_36|Homo_sapiens|Hominidae'[&Accession="MH648900",Family="Hominidae",Genus="Betatorquevirus",Host="Homo sapiens",Notes="used for classification",Order="Primates",Species="Torque teno mini virus 36",Group_Host="Old World Primates - Human"]
	'MH648901|Torque_teno_virus_3|Homo_sapiens|Hominidae'[&Accession="MH648901",Family="Hominidae",Genus="Alphatorquevirus",Host="Homo sapiens",Notes="used for classification",Order="Primates",Species="Torque teno virus 3",Group_Host="Old World Primates - Human"]
	'MH648907|Torque_teno_mini_virus_17|Homo_sapiens|Hominidae'[&Accession="MH648907",Family="Hominidae",Genus="Betatorquevirus",Host="Homo sapiens",Notes="used for classification",Order="Primates",Species="Torque teno mini virus 17",Group_Host="Old World Primates - Human"]
	'MH648912|Torque_teno_mini_virus_30|Homo_sapiens|Hominidae'[&Accession="MH648912",Family="Hominidae",Genus="Betatorquevirus",Host="Homo sapiens",Notes="used for classification",Order="Primates",Species="Torque teno mini virus 30",Group_Host="Old World Primates - Human"]
	'MH648913|Torque_teno_virus_29|Homo_sapiens|Hominidae'[&Accession="MH648913",Family="Hominidae",Genus="Alphatorquevirus",Host="Homo sapiens",Notes="used for classification",Order="Primates",Species="Torque teno virus 29",Group_Host="Old World Primates - Human"]
	'MH648916|Torque_teno_virus_18|Homo_sapiens|Hominidae'[&Accession="MH648916",Family="Hominidae",Genus="Alphatorquevirus",Host="Homo sapiens",Notes="used for classification",Order="Primates",Species="Torque teno virus 18",Group_Host="Old World Primates - Human"]
	'MH648925|Torque_teno_virus_24|Homo_sapiens|Hominidae'[&Accession="MH648925",Family="Hominidae",Genus="Alphatorquevirus",Host="Homo sapiens",Notes="used for classification",Order="Primates",Species="Torque teno virus 24",Group_Host="Old World Primates - Human"]
	'MH648932|Torque_teno_virus_15|Homo_sapiens|Hominidae'[&Accession="MH648932",Family="Hominidae",Genus="Alphatorquevirus",Host="Homo sapiens",Notes="used for classification",Order="Primates",Species="Torque teno virus 15",Group_Host="Old World Primates - Human"]
	'MH648946|Torque_teno_virus_29|Homo_sapiens|Hominidae'[&Accession="MH648946",Family="Hominidae",Genus="Alphatorquevirus",Host="Homo sapiens",Notes="used for classification",Order="Primates",Species="Torque teno virus 29",Group_Host="Old World Primates - Human"]
	'MH648958|Torque_teno_virus_3|Homo_sapiens|Hominidae'[&Accession="MH648958",Family="Hominidae",Genus="Alphatorquevirus",Host="Homo sapiens",Notes="used for classification",Order="Primates",Species="Torque teno virus 3",Group_Host="Old World Primates - Human"]
	'MH648959|Torque_teno_virus_17|Homo_sapiens|Hominidae'[&Accession="MH648959",Family="Hominidae",Genus="Alphatorquevirus",Host="Homo sapiens",Notes="used for classification",Order="Primates",Species="Torque teno virus 17",Group_Host="Old World Primates - Human"]
	'MH648962|Torque_teno_virus_29|Homo_sapiens|Hominidae'[&Accession="MH648962",Family="Hominidae",Genus="Alphatorquevirus",Host="Homo sapiens",Notes="used for classification",Order="Primates",Species="Torque teno virus 29",Group_Host="Old World Primates - Human"]
	'MH648966|Torque_teno_mini_virus_35|Homo_sapiens|Hominidae'[&Accession="MH648966",Family="Hominidae",Genus="Betatorquevirus",Host="Homo sapiens",Notes="used for classification",Order="Primates",Species="Torque teno mini virus 35",Group_Host="Old World Primates - Human"]
	'MH648969|Torque_teno_virus_24|Homo_sapiens|Hominidae'[&Accession="MH648969",Family="Hominidae",Genus="Alphatorquevirus",Host="Homo sapiens",Notes="used for classification",Order="Primates",Species="Torque teno virus 24",Group_Host="Old World Primates - Human"]
	'MH648976|Torque_teno_virus_24|Homo_sapiens|Hominidae'[&Accession="MH648976",Family="Hominidae",Genus="Alphatorquevirus",Host="Homo sapiens",Notes="used for classification",Order="Primates",Species="Torque teno virus 24",Group_Host="Old World Primates - Human"]
	'MH648977|Torque_teno_mini_virus_1|Homo_sapiens|Hominidae'[&Accession="MH648977",Family="Hominidae",Genus="Betatorquevirus",Host="Homo sapiens",Notes="used for classification",Order="Primates",Species="Torque teno mini virus 1",Group_Host="Old World Primates - Human"]
	'MH648982|Torque_teno_mini_virus_38|Homo_sapiens|Hominidae'[&Accession="MH648982",Family="Hominidae",Genus="Betatorquevirus",Host="Homo sapiens",Notes="used for classification",Order="Primates",Species="Torque teno mini virus 38",Group_Host="Old World Primates - Human"]
	'MH648983|Torque_teno_mini_virus_36|Homo_sapiens|Hominidae'[&Accession="MH648983",Family="Hominidae",Genus="Betatorquevirus",Host="Homo sapiens",Notes="used for classification",Order="Primates",Species="Torque teno mini virus 36",Group_Host="Old World Primates - Human"]
	'MH648985|Torque_teno_mini_virus_36|Homo_sapiens|Hominidae'[&Accession="MH648985",Family="Hominidae",Genus="Betatorquevirus",Host="Homo sapiens",Notes="used for classification",Order="Primates",Species="Torque teno mini virus 36",Group_Host="Old World Primates - Human"]
	'MH648986|Torque_teno_mini_virus_39|Homo_sapiens|Hominidae'[&Accession="MH648986",Family="Hominidae",Genus="Betatorquevirus",Host="Homo sapiens",Notes="used for classification",Order="Primates",Species="Torque teno mini virus 39",Group_Host="Old World Primates - Human"]
	'MH648989|Torque_teno_mini_virus_20|Homo_sapiens|Hominidae'[&Accession="MH648989",Family="Hominidae",Genus="Betatorquevirus",Host="Homo sapiens",Notes="used for classification",Order="Primates",Species="Torque teno mini virus 20",Group_Host="Old World Primates - Human"]
	'MH648990|Torque_teno_virus_29|Homo_sapiens|Hominidae'[&Accession="MH648990",Family="Hominidae",Genus="Alphatorquevirus",Host="Homo sapiens",Notes="used for classification",Order="Primates",Species="Torque teno virus 29",Group_Host="Old World Primates - Human"]
	'MH648995|Torque_teno_virus_24|Homo_sapiens|Hominidae'[&Accession="MH648995",Family="Hominidae",Genus="Alphatorquevirus",Host="Homo sapiens",Notes="used for classification",Order="Primates",Species="Torque teno virus 24",Group_Host="Old World Primates - Human"]
	'MH648997|Torque_teno_virus_18|Homo_sapiens|Hominidae'[&Accession="MH648997",Family="Hominidae",Genus="Alphatorquevirus",Host="Homo sapiens",Notes="used for classification",Order="Primates",Species="Torque teno virus 18",Group_Host="Old World Primates - Human"]
	'MH648999|Torque_teno_mini_virus_6|Homo_sapiens|Hominidae'[&Accession="MH648999",Family="Hominidae",Genus="Betatorquevirus",Host="Homo sapiens",Notes="used for classification",Order="Primates",Species="Torque teno mini virus 6",Group_Host="Old World Primates - Human"]
	'MH649002|Torque_teno_mini_virus_6|Homo_sapiens|Hominidae'[&Accession="MH649002",Family="Hominidae",Genus="Betatorquevirus",Host="Homo sapiens",Notes="used for classification",Order="Primates",Species="Torque teno mini virus 6",Group_Host="Old World Primates - Human"]
	'MH649006|Torque_teno_mini_virus_6|Homo_sapiens|Hominidae'[&Accession="MH649006",Family="Hominidae",Genus="Betatorquevirus",Host="Homo sapiens",Notes="used for classification",Order="Primates",Species="Torque teno mini virus 6",Group_Host="Old World Primates - Human"]
	'MH649008|Torque_teno_virus_24|Homo_sapiens|Hominidae'[&Accession="MH649008",Family="Hominidae",Genus="Alphatorquevirus",Host="Homo sapiens",Notes="used for classification",Order="Primates",Species="Torque teno virus 24",Group_Host="Old World Primates - Human"]
	'MH649009|Torque_teno_mini_virus_9|Homo_sapiens|Hominidae'[&Accession="MH649009",Family="Hominidae",Genus="Betatorquevirus",Host="Homo sapiens",Notes="used for classification",Order="Primates",Species="Torque teno mini virus 9",Group_Host="Old World Primates - Human"]
	'MH649011|Torque_teno_mini_virus_1|Homo_sapiens|Hominidae'[&Accession="MH649011",Family="Hominidae",Genus="Betatorquevirus",Host="Homo sapiens",Notes="used for classification",Order="Primates",Species="Torque teno mini virus 1",Group_Host="Old World Primates - Human"]
	'MH649014|Torque_teno_virus_24|Homo_sapiens|Hominidae'[&Accession="MH649014",Family="Hominidae",Genus="Alphatorquevirus",Host="Homo sapiens",Notes="used for classification",Order="Primates",Species="Torque teno virus 24",Group_Host="Old World Primates - Human"]
	'MH649017|Torque_teno_mini_virus_31|Homo_sapiens|Hominidae'[&Accession="MH649017",Family="Hominidae",Genus="Betatorquevirus",Host="Homo sapiens",Notes="used for classification",Order="Primates",Species="Torque teno mini virus 31",Group_Host="Old World Primates - Human"]
	'MH649022|Torque_teno_virus_5|Homo_sapiens|Hominidae'[&Accession="MH649022",Family="Hominidae",Genus="Alphatorquevirus",Host="Homo sapiens",Notes="used for classification",Order="Primates",Species="Torque teno virus 5",Group_Host="Old World Primates - Human"]
	'MH649023|Torque_teno_mini_virus_32|Homo_sapiens|Hominidae'[&Accession="MH649023",Family="Hominidae",Genus="Betatorquevirus",Host="Homo sapiens",Notes="used for classification",Order="Primates",Species="Torque teno mini virus 32",Group_Host="Old World Primates - Human"]
	'MH649028|Torque_teno_mini_virus_36|Homo_sapiens|Hominidae'[&Accession="MH649028",Family="Hominidae",Genus="Betatorquevirus",Host="Homo sapiens",Notes="used for classification",Order="Primates",Species="Torque teno mini virus 36",Group_Host="Old World Primates - Human"]
	'MH649039|Torque_teno_virus_14|Homo_sapiens|Hominidae'[&Accession="MH649039",Family="Hominidae",Genus="Alphatorquevirus",Host="Homo sapiens",Notes="used for classification",Order="Primates",Species="Torque teno virus 14",Group_Host="Old World Primates - Human"]
	'MH649040|Torque_teno_mini_virus_9|Homo_sapiens|Hominidae'[&Accession="MH649040",Family="Hominidae",Genus="Betatorquevirus",Host="Homo sapiens",Notes="used for classification",Order="Primates",Species="Torque teno mini virus 9",Group_Host="Old World Primates - Human"]
	'MH649042|Torque_teno_virus_20|Homo_sapiens|Hominidae'[&Accession="MH649042",Family="Hominidae",Genus="Alphatorquevirus",Host="Homo sapiens",Notes="used for classification",Order="Primates",Species="Torque teno virus 20",Group_Host="Old World Primates - Human"]
	'MH649045|Torque_teno_mini_virus_9|Homo_sapiens|Hominidae'[&Accession="MH649045",Family="Hominidae",Genus="Betatorquevirus",Host="Homo sapiens",Notes="used for classification",Order="Primates",Species="Torque teno mini virus 9",Group_Host="Old World Primates - Human"]
	'MH649051|Torque_teno_mini_virus_2|Homo_sapiens|Hominidae'[&Accession="MH649051",Family="Hominidae",Genus="Betatorquevirus",Host="Homo sapiens",Notes="used for classification",Order="Primates",Species="Torque teno mini virus 2",Group_Host="Old World Primates - Human"]
	'MH649056|Torque_teno_mini_virus_20|Homo_sapiens|Hominidae'[&Accession="MH649056",Family="Hominidae",Genus="Betatorquevirus",Host="Homo sapiens",Notes="used for classification",Order="Primates",Species="Torque teno mini virus 20",Group_Host="Old World Primates - Human"]
	'MH649061|Torque_teno_mini_virus_27|Homo_sapiens|Hominidae'[&Accession="MH649061",Family="Hominidae",Genus="Betatorquevirus",Host="Homo sapiens",Notes="used for classification",Order="Primates",Species="Torque teno mini virus 27",Group_Host="Old World Primates - Human"]
	'MH649062|Torque_teno_virus_21|Homo_sapiens|Hominidae'[&Accession="MH649062",Family="Hominidae",Genus="Alphatorquevirus",Host="Homo sapiens",Notes="used for classification",Order="Primates",Species="Torque teno virus 21",Group_Host="Old World Primates - Human"]
	'MH649063|Torque_teno_virus_9|Homo_sapiens|Hominidae'[&Accession="MH649063",Family="Hominidae",Genus="Alphatorquevirus",Host="Homo sapiens",Notes="used for classification",Order="Primates",Species="Torque teno virus 9",Group_Host="Old World Primates - Human"]
	'MH649068|Torque_teno_mini_virus_27|Homo_sapiens|Hominidae'[&Accession="MH649068",Family="Hominidae",Genus="Betatorquevirus",Host="Homo sapiens",Notes="used for classification",Order="Primates",Species="Torque teno mini virus 27",Group_Host="Old World Primates - Human"]
	'MH649070|Torque_teno_virus_29|Homo_sapiens|Hominidae'[&Accession="MH649070",Family="Hominidae",Genus="Alphatorquevirus",Host="Homo sapiens",Notes="used for classification",Order="Primates",Species="Torque teno virus 29",Group_Host="Old World Primates - Human"]
	'MH649077|Torque_teno_mini_virus_1|Homo_sapiens|Hominidae'[&Accession="MH649077",Family="Hominidae",Genus="Betatorquevirus",Host="Homo sapiens",Notes="used for classification",Order="Primates",Species="Torque teno mini virus 1",Group_Host="Old World Primates - Human"]
	'MH649083|Torque_teno_mini_virus_38|Homo_sapiens|Hominidae'[&Accession="MH649083",Family="Hominidae",Genus="Betatorquevirus",Host="Homo sapiens",Notes="used for classification",Order="Primates",Species="Torque teno mini virus 38",Group_Host="Old World Primates - Human"]
	'MH649084|Torque_teno_mini_virus_20|Homo_sapiens|Hominidae'[&Accession="MH649084",Family="Hominidae",Genus="Betatorquevirus",Host="Homo sapiens",Notes="used for classification",Order="Primates",Species="Torque teno mini virus 20",Group_Host="Old World Primates - Human"]
	'MH649092|Torque_teno_virus_3|Homo_sapiens|Hominidae'[&Accession="MH649092",Family="Hominidae",Genus="Alphatorquevirus",Host="Homo sapiens",Notes="used for classification",Order="Primates",Species="Torque teno virus 3",Group_Host="Old World Primates - Human"]
	'MH649101|Torque_teno_mini_virus_20|Homo_sapiens|Hominidae'[&Accession="MH649101",Family="Hominidae",Genus="Betatorquevirus",Host="Homo sapiens",Notes="used for classification",Order="Primates",Species="Torque teno mini virus 20",Group_Host="Old World Primates - Human"]
	'MH649104|Torque_teno_mini_virus_32|Homo_sapiens|Hominidae'[&Accession="MH649104",Family="Hominidae",Genus="Betatorquevirus",Host="Homo sapiens",Notes="used for classification",Order="Primates",Species="Torque teno mini virus 32",Group_Host="Old World Primates - Human"]
	'MH649106|Torque_teno_mini_virus_6|Homo_sapiens|Hominidae'[&Accession="MH649106",Family="Hominidae",Genus="Betatorquevirus",Host="Homo sapiens",Notes="used for classification",Order="Primates",Species="Torque teno mini virus 6",Group_Host="Old World Primates - Human"]
	'MH649113|Torque_teno_virus_21|Homo_sapiens|Hominidae'[&Accession="MH649113",Family="Hominidae",Genus="Alphatorquevirus",Host="Homo sapiens",Notes="used for classification",Order="Primates",Species="Torque teno virus 21",Group_Host="Old World Primates - Human"]
	'MH649114|Torque_teno_mini_virus_34|Homo_sapiens|Hominidae'[&Accession="MH649114",Family="Hominidae",Genus="Betatorquevirus",Host="Homo sapiens",Notes="used for classification",Order="Primates",Species="Torque teno mini virus 34",Group_Host="Old World Primates - Human"]
	'MH649122|Torque_teno_virus_14|Homo_sapiens|Hominidae'[&Accession="MH649122",Family="Hominidae",Genus="Alphatorquevirus",Host="Homo sapiens",Notes="used for classification",Order="Primates",Species="Torque teno virus 14",Group_Host="Old World Primates - Human"]
	'MH649125|Torque_teno_mini_virus_9|Homo_sapiens|Hominidae'[&Accession="MH649125",Family="Hominidae",Genus="Betatorquevirus",Host="Homo sapiens",Notes="used for classification",Order="Primates",Species="Torque teno mini virus 9",Group_Host="Old World Primates - Human"]
	'MH649127|Torque_teno_mini_virus_8|Homo_sapiens|Hominidae'[&Accession="MH649127",Family="Hominidae",Genus="Betatorquevirus",Host="Homo sapiens",Notes="used for classification",Order="Primates",Species="Torque teno mini virus 8",Group_Host="Old World Primates - Human"]
	'MH649137|Torque_teno_virus_14|Homo_sapiens|Hominidae'[&Accession="MH649137",Family="Hominidae",Genus="Alphatorquevirus",Host="Homo sapiens",Notes="used for classification",Order="Primates",Species="Torque teno virus 14",Group_Host="Old World Primates - Human"]
	'MH649141|Torque_teno_mini_virus_24|Homo_sapiens|Hominidae'[&Accession="MH649141",Family="Hominidae",Genus="Betatorquevirus",Host="Homo sapiens",Notes="used for classification",Order="Primates",Species="Torque teno mini virus 24",Group_Host="Old World Primates - Human"]
	'MH649142|Torque_teno_virus_24|Homo_sapiens|Hominidae'[&Accession="MH649142",Family="Hominidae",Genus="Alphatorquevirus",Host="Homo sapiens",Notes="used for classification",Order="Primates",Species="Torque teno virus 24",Group_Host="Old World Primates - Human"]
	'MH649144|Torque_teno_virus_29|Homo_sapiens|Hominidae'[&Accession="MH649144",Family="Hominidae",Genus="Alphatorquevirus",Host="Homo sapiens",Notes="used for classification",Order="Primates",Species="Torque teno virus 29",Group_Host="Old World Primates - Human"]
	'MH649152|Torque_teno_mini_virus_28|Homo_sapiens|Hominidae'[&Accession="MH649152",Family="Hominidae",Genus="Betatorquevirus",Host="Homo sapiens",Notes="used for classification",Order="Primates",Species="Torque teno mini virus 28",Group_Host="Old World Primates - Human"]
	'MH649156|Torque_teno_virus_3|Homo_sapiens|Hominidae'[&Accession="MH649156",Family="Hominidae",Genus="Alphatorquevirus",Host="Homo sapiens",Notes="used for classification",Order="Primates",Species="Torque teno virus 3",Group_Host="Old World Primates - Human"]
	'MH649157|Torque_teno_mini_virus_9|Homo_sapiens|Hominidae'[&Accession="MH649157",Family="Hominidae",Genus="Betatorquevirus",Host="Homo sapiens",Notes="used for classification",Order="Primates",Species="Torque teno mini virus 9",Group_Host="Old World Primates - Human"]
	'MH649158|Torque_teno_virus_21|Homo_sapiens|Hominidae'[&Accession="MH649158",Family="Hominidae",Genus="Alphatorquevirus",Host="Homo sapiens",Notes="used for classification",Order="Primates",Species="Torque teno virus 21",Group_Host="Old World Primates - Human"]
	'MH649161|Torque_teno_mini_virus_20|Homo_sapiens|Hominidae'[&Accession="MH649161",Family="Hominidae",Genus="Betatorquevirus",Host="Homo sapiens",Notes="used for classification",Order="Primates",Species="Torque teno mini virus 20",Group_Host="Old World Primates - Human"]
	'MH649165|Torque_teno_mini_virus_2|Homo_sapiens|Hominidae'[&Accession="MH649165",Family="Hominidae",Genus="Betatorquevirus",Host="Homo sapiens",Notes="used for classification",Order="Primates",Species="Torque teno mini virus 2",Group_Host="Old World Primates - Human"]
	'MH649169|Torque_teno_virus_21|Homo_sapiens|Hominidae'[&Accession="MH649169",Family="Hominidae",Genus="Alphatorquevirus",Host="Homo sapiens",Notes="used for classification",Order="Primates",Species="Torque teno virus 21",Group_Host="Old World Primates - Human"]
	'MH649172|Torque_teno_mini_virus_9|Homo_sapiens|Hominidae'[&Accession="MH649172",Family="Hominidae",Genus="Betatorquevirus",Host="Homo sapiens",Notes="used for classification",Order="Primates",Species="Torque teno mini virus 9",Group_Host="Old World Primates - Human"]
	'MH649174|Torque_teno_mini_virus_9|Homo_sapiens|Hominidae'[&Accession="MH649174",Family="Hominidae",Genus="Betatorquevirus",Host="Homo sapiens",Notes="used for classification",Order="Primates",Species="Torque teno mini virus 9",Group_Host="Old World Primates - Human"]
	'MH649178|Torque_teno_virus_20|Homo_sapiens|Hominidae'[&Accession="MH649178",Family="Hominidae",Genus="Alphatorquevirus",Host="Homo sapiens",Notes="used for classification",Order="Primates",Species="Torque teno virus 20",Group_Host="Old World Primates - Human"]
	'MH649179|Torque_teno_virus_24|Homo_sapiens|Hominidae'[&Accession="MH649179",Family="Hominidae",Genus="Alphatorquevirus",Host="Homo sapiens",Notes="used for classification",Order="Primates",Species="Torque teno virus 24",Group_Host="Old World Primates - Human"]
	'MH649183|Torque_teno_mini_virus_9|Homo_sapiens|Hominidae'[&Accession="MH649183",Family="Hominidae",Genus="Betatorquevirus",Host="Homo sapiens",Notes="used for classification",Order="Primates",Species="Torque teno mini virus 9",Group_Host="Old World Primates - Human"]
	'MH649186|Torque_teno_mini_virus_27|Homo_sapiens|Hominidae'[&Accession="MH649186",Family="Hominidae",Genus="Betatorquevirus",Host="Homo sapiens",Notes="used for classification",Order="Primates",Species="Torque teno mini virus 27",Group_Host="Old World Primates - Human"]
	'MH649189|Torque_teno_mini_virus_9|Homo_sapiens|Hominidae'[&Accession="MH649189",Family="Hominidae",Genus="Betatorquevirus",Host="Homo sapiens",Notes="used for classification",Order="Primates",Species="Torque teno mini virus 9",Group_Host="Old World Primates - Human"]
	'MH649196|Torque_teno_mini_virus_9|Homo_sapiens|Hominidae'[&Accession="MH649196",Family="Hominidae",Genus="Betatorquevirus",Host="Homo sapiens",Notes="used for classification",Order="Primates",Species="Torque teno mini virus 9",Group_Host="Old World Primates - Human"]
	'MH649199|Torque_teno_mini_virus_33|Homo_sapiens|Hominidae'[&Accession="MH649199",Family="Hominidae",Genus="Betatorquevirus",Host="Homo sapiens",Notes="used for classification",Order="Primates",Species="Torque teno mini virus 33",Group_Host="Old World Primates - Human"]
	'MH649203|Torque_teno_virus_9|Homo_sapiens|Hominidae'[&Accession="MH649203",Family="Hominidae",Genus="Alphatorquevirus",Host="Homo sapiens",Notes="used for classification",Order="Primates",Species="Torque teno virus 9",Group_Host="Old World Primates - Human"]
	'MH649204|Torque_teno_mini_virus_26|Homo_sapiens|Hominidae'[&Accession="MH649204",Family="Hominidae",Genus="Betatorquevirus",Host="Homo sapiens",Notes="used for classification",Order="Primates",Species="Torque teno mini virus 26",Group_Host="Old World Primates - Human"]
	'MH649206|Torque_teno_mini_virus_36|Homo_sapiens|Hominidae'[&Accession="MH649206",Family="Hominidae",Genus="Betatorquevirus",Host="Homo sapiens",Notes="used for classification",Order="Primates",Species="Torque teno mini virus 36",Group_Host="Old World Primates - Human"]
	'MH649208|Torque_teno_virus_3|Homo_sapiens|Hominidae'[&Accession="MH649208",Family="Hominidae",Genus="Alphatorquevirus",Host="Homo sapiens",Notes="used for classification",Order="Primates",Species="Torque teno virus 3",Group_Host="Old World Primates - Human"]
	'MH649209|Torque_teno_mini_virus_37|Homo_sapiens|Hominidae'[&Accession="MH649209",Family="Hominidae",Genus="Betatorquevirus",Host="Homo sapiens",Notes="used for classification",Order="Primates",Species="Torque teno mini virus 37",Group_Host="Old World Primates - Human"]
	'MH649210|Torque_teno_virus_19|Homo_sapiens|Hominidae'[&Accession="MH649210",Family="Hominidae",Genus="Alphatorquevirus",Host="Homo sapiens",Notes="used for classification",Order="Primates",Species="Torque teno virus 19",Group_Host="Old World Primates - Human"]
	'MH649212|Torque_teno_mini_virus_31|Homo_sapiens|Hominidae'[&Accession="MH649212",Family="Hominidae",Genus="Betatorquevirus",Host="Homo sapiens",Notes="used for classification",Order="Primates",Species="Torque teno mini virus 31",Group_Host="Old World Primates - Human"]
	'MH649217|Torque_teno_mini_virus_2|Homo_sapiens|Hominidae'[&Accession="MH649217",Family="Hominidae",Genus="Betatorquevirus",Host="Homo sapiens",Notes="used for classification",Order="Primates",Species="Torque teno mini virus 2",Group_Host="Old World Primates - Human"]
	'MH649223|Torque_teno_mini_virus_38|Homo_sapiens|Hominidae'[&Accession="MH649223",Family="Hominidae",Genus="Betatorquevirus",Host="Homo sapiens",Notes="used for classification",Order="Primates",Species="Torque teno mini virus 38",Group_Host="Old World Primates - Human"]
	'MH649224|Torque_teno_mini_virus_9|Homo_sapiens|Hominidae'[&Accession="MH649224",Family="Hominidae",Genus="Betatorquevirus",Host="Homo sapiens",Notes="used for classification",Order="Primates",Species="Torque teno mini virus 9",Group_Host="Old World Primates - Human"]
	'MH649228|Torque_teno_mini_virus_9|Homo_sapiens|Hominidae'[&Accession="MH649228",Family="Hominidae",Genus="Betatorquevirus",Host="Homo sapiens",Notes="used for classification",Order="Primates",Species="Torque teno mini virus 9",Group_Host="Old World Primates - Human"]
	'MH649229|Torque_teno_mini_virus_1|Homo_sapiens|Hominidae'[&Accession="MH649229",Family="Hominidae",Genus="Betatorquevirus",Host="Homo sapiens",Notes="used for classification",Order="Primates",Species="Torque teno mini virus 1",Group_Host="Old World Primates - Human"]
	'MH649241|Torque_teno_mini_virus_20|Homo_sapiens|Hominidae'[&Accession="MH649241",Family="Hominidae",Genus="Betatorquevirus",Host="Homo sapiens",Notes="used for classification",Order="Primates",Species="Torque teno mini virus 20",Group_Host="Old World Primates - Human"]
	'MH649242|Torque_teno_virus_3|Homo_sapiens|Hominidae'[&Accession="MH649242",Family="Hominidae",Genus="Alphatorquevirus",Host="Homo sapiens",Notes="used for classification",Order="Primates",Species="Torque teno virus 3",Group_Host="Old World Primates - Human"]
	'MH649254|Torque_teno_mini_virus_1|Homo_sapiens|Hominidae'[&Accession="MH649254",Family="Hominidae",Genus="Betatorquevirus",Host="Homo sapiens",Notes="used for classification",Order="Primates",Species="Torque teno mini virus 1",Group_Host="Old World Primates - Human"]
	'MH649255|Torque_teno_virus_29|Homo_sapiens|Hominidae'[&Accession="MH649255",Family="Hominidae",Genus="Alphatorquevirus",Host="Homo sapiens",Notes="used for classification",Order="Primates",Species="Torque teno virus 29",Group_Host="Old World Primates - Human"]
	'MH649256|Torque_teno_virus_24|Homo_sapiens|Hominidae'[&Accession="MH649256",Family="Hominidae",Genus="Alphatorquevirus",Host="Homo sapiens",Notes="used for classification",Order="Primates",Species="Torque teno virus 24",Group_Host="Old World Primates - Human"]
	'MH649258|Torque_teno_virus_3|Homo_sapiens|Hominidae'[&Accession="MH649258",Family="Hominidae",Genus="Alphatorquevirus",Host="Homo sapiens",Notes="used for classification",Order="Primates",Species="Torque teno virus 3",Group_Host="Old World Primates - Human"]
	'MH649263|Torque_teno_mini_virus_10|Homo_sapiens|Hominidae'[&Accession="MH649263",Family="Hominidae",Genus="Betatorquevirus",Host="Homo sapiens",Notes="used for classification",Order="Primates",Species="Torque teno mini virus 10",Group_Host="Old World Primates - Human"]
	'MH760402|unclassified|Sapajus_nigritus|Cebidae'[&Accession="MH760402",Genus="unclassified",Host="Sapajus nigritus",Notes="incomplete genome",Species="unclassified",Family="Cebidae",Group_Host="Neotropical Primates",Order="Primates"]
	'MK012439|Torque_teno_procyo_virus_6|Procyon_lotor|Procyonidae'[&Accession="MK012439",Family="Procyonidae",Genus="Thetatorquevirus",Host="Procyon lotor",Notes="used for classification",Order="Carnivora",Species="Torque teno procyo virus 6",Group_Host="Others"]
	'MK012440|Torque_teno_sus_virus_1a|Sus_scrofa|Suidae'[&Accession="MK012440",Family="Suidae",Genus="Iotatorquevirus",Host="Sus scrofa",Notes="used for classification",Order="Artiodactyla",Species="Torque teno sus virus 1a",Group_Host="Others"]
	'MK012448|Torque_teno_sus_virus_1a|Sus_scrofa|Suidae'[&Accession="MK012448",Family="Suidae",Genus="Iotatorquevirus",Host="Sus scrofa",Notes="used for classification",Order="Artiodactyla",Species="Torque teno sus virus 1a",Group_Host="Others"]
	'MK012457|Torque_teno_sus_virus_1a|Sus_scrofa|Suidae'[&Accession="MK012457",Family="Suidae",Genus="Iotatorquevirus",Host="Sus scrofa",Notes="used for classification",Order="Artiodactyla",Species="Torque teno sus virus 1a",Group_Host="Others"]
	'MK012458|Torque_teno_sus_virus_1a|Sus_scrofa|Suidae'[&Accession="MK012458",Family="Suidae",Genus="Iotatorquevirus",Host="Sus scrofa",Notes="used for classification",Order="Artiodactyla",Species="Torque teno sus virus 1a",Group_Host="Others"]
	'MK012482|Torque_teno_sus_virus_1a|Sus_scrofa|Suidae'[&Accession="MK012482",Family="Suidae",Genus="Iotatorquevirus",Host="Sus scrofa",Notes="used for classification",Order="Artiodactyla",Species="Torque teno sus virus 1a",Group_Host="Others"]
	'MK012485|Torque_teno_sus_virus_1a|Sus_scrofa|Suidae'[&Accession="MK012485",Family="Suidae",Genus="Iotatorquevirus",Host="Sus scrofa",Notes="used for classification",Order="Artiodactyla",Species="Torque teno sus virus 1a",Group_Host="Others"]
	'MK012489|Torque_teno_sus_virus_1a|Sus_scrofa|Suidae'[&Accession="MK012489",Family="Suidae",Genus="Iotatorquevirus",Host="Sus scrofa",Notes="used for classification",Order="Artiodactyla",Species="Torque teno sus virus 1a",Group_Host="Others"]
	'MK012492|Torque_teno_sus_virus_1a|Sus_scrofa|Suidae'[&Accession="MK012492",Family="Suidae",Genus="Iotatorquevirus",Host="Sus scrofa",Notes="used for classification",Order="Artiodactyla",Species="Torque teno sus virus 1a",Group_Host="Others"]
	'MK012493|Torque_teno_sus_virus_1a|Sus_scrofa|Suidae'[&Accession="MK012493",Family="Suidae",Genus="Iotatorquevirus",Host="Sus scrofa",Notes="used for classification",Order="Artiodactyla",Species="Torque teno sus virus 1a",Group_Host="Others"]
	'MK012500|Torque_teno_procyo_virus_5|Procyon_lotor|Procyonidae'[&Accession="MK012500",Family="Procyonidae",Genus="Thetatorquevirus",Host="Procyon lotor",Notes="used for classification",Order="Carnivora",Species="Torque teno procyo virus 5",Group_Host="Others"]
	'MK012504|Torque_teno_sus_virus_1a|Sus_scrofa|Suidae'[&Accession="MK012504",Family="Suidae",Genus="Iotatorquevirus",Host="Sus scrofa",Notes="used for classification",Order="Artiodactyla",Species="Torque teno sus virus 1a",Group_Host="Others"]
	'MK012516|Torque_teno_procyo_virus_4|Procyon_lotor|Procyonidae'[&Accession="MK012516",Family="Procyonidae",Genus="Psitorquevirus",Host="Procyon lotor",Notes="used for classification",Order="Carnivora",Species="Torque teno procyo virus 4",Group_Host="Others"]
	'MK050987|Torque_teno_canid_virus_1|Canis_lupus_familiaris|Canidae'[&Accession="MK050987",Family="Canidae",Genus="Thetatorquevirus",Host="Canis lupus familiaris",Notes="used for classification",Order="Carnivora",Species="Torque teno canid virus 1",Group_Host="Others"]
	'MK050988|Torque_teno_canid_virus_1|Canis_lupus_familiaris|Canidae'[&Accession="MK050988",Family="Canidae",Genus="Thetatorquevirus",Host="Canis lupus familiaris",Notes="used for classification",Order="Carnivora",Species="Torque teno canid virus 1",Group_Host="Others"]
	'MK139485|Torque_teno_mini_virus_15|Homo_sapiens|Hominidae'[&Accession="MK139485",Family="Hominidae",Genus="Betatorquevirus",Host="Homo sapiens",Notes="used for classification",Order="Primates",Species="Torque teno mini virus 15",Group_Host="Old World Primates - Human"]
	'MK212029|Torque_teno_mini_virus_1|Homo_sapiens|Hominidae'[&Accession="MK212029",Family="Hominidae",Genus="Betatorquevirus",Host="Homo sapiens",Notes="used for classification",Order="Primates",Species="Torque teno mini virus 1",Group_Host="Old World Primates - Human"]
	'MK212030|Torque_teno_mini_virus_26|Homo_sapiens|Hominidae'[&Accession="MK212030",Family="Hominidae",Genus="Betatorquevirus",Host="Homo sapiens",Notes="used for classification",Order="Primates",Species="Torque teno mini virus 26",Group_Host="Old World Primates - Human"]
	'MK212031|Torque_teno_mini_virus_22|Homo_sapiens|Hominidae'[&Accession="MK212031",Family="Hominidae",Genus="Betatorquevirus",Host="Homo sapiens",Notes="used for classification",Order="Primates",Species="Torque teno mini virus 22",Group_Host="Old World Primates - Human"]
	'MK212032|Torque_teno_hominid_virus_2|Homo_sapiens|Hominidae'[&Accession="MK212032",Family="Hominidae",Genus="Hetorquevirus",Host="Homo sapiens",Notes="used for classification",Order="Primates",Species="Torque teno hominid virus 2",Group_Host="Old World Primates - Human"]
	'MK452763|Torque_teno_sus_virus_1a|Sus_scrofa|Suidae'[&Accession="MK452763",Family="Suidae",Genus="Iotatorquevirus",Host="Sus scrofa",Notes="used for classification",Order="Artiodactyla",Species="Torque teno sus virus 1a",Group_Host="Others"]
	'MK452764|Torque_teno_sus_virus_1a|Sus_scrofa|Suidae'[&Accession="MK452764",Family="Suidae",Genus="Iotatorquevirus",Host="Sus scrofa",Notes="used for classification",Order="Artiodactyla",Species="Torque teno sus virus 1a",Group_Host="Others"]
	'MK452765|Torque_teno_sus_virus_k2a|Sus_scrofa|Suidae'[&Accession="MK452765",Family="Suidae",Genus="Kappatorquevirus",Host="Sus scrofa",Notes="used for classification",Order="Artiodactyla",Species="Torque teno sus virus k2a",Group_Host="Others"]
	'MK452766|Torque_teno_virus_15|Sus_scrofa|Suidae'[&Accession="MK452766",Family="Suidae",Genus="Alphatorquevirus",Host="Sus scrofa",Notes="used for classification",Order="Artiodactyla",Species="Torque teno virus 15",Group_Host="Others"]
	'MK452767|Torque_teno_virus_15|Sus_scrofa|Suidae'[&Accession="MK452767",Family="Suidae",Genus="Alphatorquevirus",Host="Sus scrofa",Notes="used for classification",Order="Artiodactyla",Species="Torque teno virus 15",Group_Host="Others"]
	'MK820644|Torque_teno_virus_2|Homo_sapiens|Hominidae'[&Accession="MK820644",Family="Hominidae",Genus="Alphatorquevirus",Host="Homo sapiens",Notes="used for classification",Order="Primates",Species="Torque teno virus 2",Group_Host="Old World Primates - Human"]
	'MK820645|Torque_teno_virus_24|Homo_sapiens|Hominidae'[&Accession="MK820645",Family="Hominidae",Genus="Alphatorquevirus",Host="Homo sapiens",Notes="used for classification",Order="Primates",Species="Torque teno virus 24",Group_Host="Old World Primates - Human"]
	'MK820646|Torque_teno_virus_18|Homo_sapiens|Hominidae'[&Accession="MK820646",Family="Hominidae",Genus="Alphatorquevirus",Host="Homo sapiens",Notes="used for classification",Order="Primates",Species="Torque teno virus 18",Group_Host="Old World Primates - Human"]
	'MK872392|Torque_teno_sus_virus_k2a|Sus_scrofa|Suidae'[&Accession="MK872392",Family="Suidae",Genus="Kappatorquevirus",Host="Sus scrofa",Notes="used for classification",Order="Artiodactyla",Species="Torque teno sus virus k2a",Group_Host="Others"]
	'MK990454|Torque_teno_sus_virus_1a|Sus_scrofa|Suidae'[&Accession="MK990454",Family="Suidae",Genus="Iotatorquevirus",Host="Sus scrofa",Notes="used for classification",Order="Artiodactyla",Species="Torque teno sus virus 1a",Group_Host="Others"]
	'MN272071|Torque_teno_sus_virus_k2a|Sus_scrofa|Suidae'[&Accession="MN272071",Family="Suidae",Genus="Kappatorquevirus",Host="Sus scrofa",Notes="used for classification",Order="Artiodactyla",Species="Torque teno sus virus k2a",Group_Host="Others"]
	'MN272072|Torque_teno_sus_virus_1a|Sus_scrofa|Suidae'[&Accession="MN272072",Family="Suidae",Genus="Iotatorquevirus",Host="Sus scrofa",Notes="used for classification",Order="Artiodactyla",Species="Torque teno sus virus 1a",Group_Host="Others"]
	'MN272073|Torque_teno_sus_virus_k2a|Sus_scrofa|Suidae'[&Accession="MN272073",Family="Suidae",Genus="Kappatorquevirus",Host="Sus scrofa",Notes="used for classification",Order="Artiodactyla",Species="Torque teno sus virus k2a",Group_Host="Others"]
	'OM416783|Epsilontorquevirus_callithrichensis_I'[&Accession="",Family="Callitrichidae",Genus="Epsilontorquevirus",Group_Host="Neotropical Primates",Host="Callithrix penicillata",Notes="",Order="Primates",Species="Torque teno marmoset virus 1"]
	'OM416781|Epsilontorquevirus_callithrichensis_I'[&Accession="",Family="Callitrichidae",Genus="Epsilontorquevirus",Group_Host="Neotropical Primates",Host="Callithrix penicillata",Notes="",Order="Primates",Species="Torque teno marmoset virus 1"]
	'OM416784|Epsilontorquevirus_callithrichensis_I'[&Accession="",Family="Callitrichidae",Genus="Epsilontorquevirus",Group_Host="Neotropical Primates",Host="Callithrix penicillata",Notes="",Order="Primates",Species="Torque teno marmoset virus 1"]
	'OM416785|Epsilontorquevirus_callithrichensis_I'[&Accession="",Family="Callitrichidae",Genus="Epsilontorquevirus",Group_Host="Neotropical Primates",Host="Callithrix penicillata",Notes="",Order="Primates",Species="Torque teno marmoset virus 1"]
	'OM416786|Epsilontorquevirus_callithrichensis_II'[&Accession="",Family="Callitrichidae",Genus="Epsilontorquevirus",Group_Host="Neotropical Primates",Host="Callithrix penicillata",Notes="",Order="Primates",Species="Torque teno marmoset virus 2"]
	'OM416794|Epsilontorquevirus_callithrichensis_II'[&Accession="",Family="Callitrichidae",Genus="Epsilontorquevirus",Group_Host="Neotropical Primates",Host="Callithrix penicillata",Notes="",Order="Primates",Species="Torque teno marmoset virus 2"]
	'OM416795|Epsilontorquevirus_callithrichensis_II'[&Accession="",Family="Callitrichidae",Genus="Epsilontorquevirus",Group_Host="Neotropical Primates",Host="Callithrix penicillata",Notes="",Order="Primates",Species="Torque teno marmoset virus 2"]
	'OM416787|Epsilontorquevirus_callithrichensis_II'[&Accession="",Family="Callitrichidae",Genus="Epsilontorquevirus",Group_Host="Neotropical Primates",Host="Callithrix penicillata",Notes="",Order="Primates",Species="Torque teno marmoset virus 2"]
	'OM416788|Epsilontorquevirus_callithrichensis_II'[&Accession="",Family="Callitrichidae",Genus="Epsilontorquevirus",Group_Host="Neotropical Primates",Host="Callithrix penicillata",Notes="",Order="Primates",Species="Torque teno marmoset virus 2"]
	'OM416782|Epsilontorquevirus_callithrichensis_II'[&Accession="",Family="Callitrichidae",Genus="Epsilontorquevirus",Group_Host="Neotropical Primates",Host="Callithrix penicillata",Notes="",Order="Primates",Species="Torque teno marmoset virus 2"]
	'OM416789|Epsilontorquevirus_callithrichensis_II'[&Accession="",Family="Callitrichidae",Genus="Epsilontorquevirus",Group_Host="Neotropical Primates",Host="Callithrix penicillata",Notes="",Order="Primates",Species="Torque teno marmoset virus 2"]
	'OM416790|Epsilontorquevirus_callithrichensis_II'[&Accession="",Family="Callitrichidae",Genus="Epsilontorquevirus",Group_Host="Neotropical Primates",Host="Callithrix penicillata",Notes="",Order="Primates",Species="Torque teno marmoset virus 2"]
	'OM416791|Epsilontorquevirus_callithrichensis_II'[&Accession="",Family="Callitrichidae",Genus="Epsilontorquevirus",Group_Host="Neotropical Primates",Host="Callithrix penicillata",Notes="",Order="Primates",Species="Torque teno marmoset virus 2"]
	'OM416792|Epsilontorquevirus_callithrichensis_II'[&Accession="",Family="Callitrichidae",Genus="Epsilontorquevirus",Group_Host="Neotropical Primates",Host="Callithrix penicillata",Notes="",Order="Primates",Species="Torque teno marmoset virus 2"]
	'OM416793|Epsilontorquevirus_callithrichensis_II'[&Accession="",Family="Callitrichidae",Genus="Epsilontorquevirus",Group_Host="Neotropical Primates",Host="Callithrix penicillata",Notes="",Order="Primates",Species="Torque teno marmoset virus 2"]
;
end;
begin trees;
	tree tree_1 = [&R] ('KY246518|Torque_teno_pinniped_virus_8|Leptonychotes_weddellii|Phocidae'[&Genus="Lambdatorquevirus",Group_Host="Others"]:0.065509,'KY246579|Torque_teno_pinniped_virus_8|Leptonychotes_weddellii|Phocidae'[&Genus="Lambdatorquevirus",Group_Host="Others"]:0.093473,(((('KY246496|Torque_teno_pinniped_virus_8|Leptonychotes_weddellii|Phocidae'[&Genus="Lambdatorquevirus",Group_Host="Oth…
end;
begin figtree;
	set appearance.backgroundColorAttribute="Default";
	set appearance.backgroundColour=#ffffff;
	set appearance.branchColorAttribute="User selection";
	set appearance.branchColorGradient=false;
	set appearance.branchLineWidth=1.0;
	set appearance.branchMinLineWidth=0.0;
	set appearance.branchWidthAttribute="Fixed";
	set appearance.foregroundColour=#000000;
	set appearance.hilightingGradient=false;
	set appearance.selectionColour=#2d3680;
	set branchLabels.colorAttribute="User selection";
	set branchLabels.displayAttribute="Branch times";
	set branchLabels.fontName="sansserif";
	set branchLabels.fontSize=8;
	set branchLabels.fontStyle=0;
	set branchLabels.isShown=false;
	set branchLabels.significantDigits=4;
	set layout.expansion=0;
	set layout.layoutType="RADIAL";
	set layout.zoom=0;
	set legend.attribute="Group_Host";
	set legend.fontSize=17.0;
	set legend.isShown=true;
	set legend.significantDigits=4;
	set nodeBars.barWidth=4.0;
	set nodeBars.displayAttribute=null;
	set nodeBars.isShown=false;
	set nodeLabels.colorAttribute="User selection";
	set nodeLabels.displayAttribute="label";
	set nodeLabels.fontName="sansserif";
	set nodeLabels.fontSize=17;
	set nodeLabels.fontStyle=0;
	set nodeLabels.isShown=false;
	set nodeLabels.significantDigits=4;
	set nodeShapeExternal.colourAttribute="Group_Host";
	set nodeShapeExternal.isShown=true;
	set nodeShapeExternal.minSize=10.0;
	set nodeShapeExternal.scaleType=Width;
	set nodeShapeExternal.shapeType=Circle;
	set nodeShapeExternal.size=11.0;
	set nodeShapeExternal.sizeAttribute="Fixed";
	set nodeShapeInternal.colourAttribute="User selection";
	set nodeShapeInternal.isShown=false;
	set nodeShapeInternal.minSize=10.0;
	set nodeShapeInternal.scaleType=Width;
	set nodeShapeInternal.shapeType=Circle;
	set nodeShapeInternal.size=4.0;
	set nodeShapeInternal.sizeAttribute="Fixed";
	set polarLayout.alignTipLabels=false;
	set polarLayout.angularRange=0;
	set polarLayout.rootAngle=0;
	set polarLayout.rootLength=198;
	set polarLayout.showRoot=true;
	set radialLayout.spread=0.0;
	set rectilinearLayout.alignTipLabels=false;
	set rectilinearLayout.curvature=0;
	set rectilinearLayout.rootLength=100;
	set scale.offsetAge=0.0;
	set scale.rootAge=1.0;
	set scale.scaleFactor=1.0;
	set scale.scaleRoot=false;
	set scaleAxis.automaticScale=true;
	set scaleAxis.fontSize=8.0;
	set scaleAxis.isShown=false;
	set scaleAxis.lineWidth=1.0;
	set scaleAxis.majorTicks=1.0;
	set scaleAxis.minorTicks=0.5;
	set scaleAxis.origin=0.0;
	set scaleAxis.reverseAxis=false;
	set scaleAxis.showGrid=true;
	set scaleBar.automaticScale=true;
	set scaleBar.fontSize=10.0;
	set scaleBar.isShown=true;
	set scaleBar.lineWidth=1.0;
	set scaleBar.scaleRange=0.0;
	set tipLabels.colorAttribute="User selection";
	set tipLabels.displayAttribute="Genus";
	set tipLabels.fontName="sansserif";
	set tipLabels.fontSize=10;
	set tipLabels.fontStyle=0;
	set tipLabels.isShown=false;
	set tipLabels.significantDigits=4;
	set trees.order=true;
	set trees.orderType="increasing";
	set trees.rooting=true;
	set trees.rootingType="Midpoint";
	set trees.transform=false;
	set trees.transformType="equal";
end;
