# Supplementary material for: Discovery of two novel Torque Teno viruses in Callithrix penicillata provides insights on Anelloviridae diversification dynamics
Source: Front Microbiol. 2022 Sep 8;13:1002963. doi: 10.3389/fmicb.2022.1002963 (PMC9493276; doi:10.3389/fmicb.2022.1002963)
Supplement: Supplementary file 1 [file Data_Sheet_1.zip › Supplementary File S1/ptn_alignment_trimmed_anellovirus_ORF1.fasta]

>AB017613|Torque_teno_virus_15|Homo_sapiens|Hominidae
--MAYWFRRWWRPRRR--WRRRRRRRYRRGWRRRYIRRGRRKKKLLTQWNPAIVKRCNIKGGLPIIICGEPRAAFNYGYHMEDYTPQGGGMSTVTFSLKALYDQYLKHQNRWTFSNDQLDLARYRGCKLRFYRSPVCDFIVHYNLIPLKMNQFTSPNTHPGLLMLSKHKIIIPSFQTRPGRRF-VKIRLNPPKLFEDKWYTQQDLCKVPLVSITATAADLRYPFCSPQTNNQQSWQDNWSKKNPQTYVDTTYNPLMDKGKGNKIWFLSKKTDNEKQCYCTLEDMPLWAICFGYTDYVET-QLGPNVDHETAGIIMICPYTQRPNWGYVVYDTNFGNGKMPSYWQCRWPMLWFQQQVLNDISKTGPYAYRDEYKNVQLTLYYNFIFNWGGDMYYPQVVKNPCSGPG-SGTREVQVVSPLSMPAYIFHYFDSRRGFFSEKALKRMQQ--QQEFDESFTFKRPKLLQLEEDST-SGEGKSPLQQEEKEQTPTVQQREQLAIKQQLQFLLLQLLKTQSNLH
>AB025946|Torque_teno_virus_19|Homo_sapiens|Hominidae
MAWGWWRRRWRWRRRRRRPRRYRRRRYRRGWRRYVRKGRKKKRLILRQWQPATRRRCTITGYLPIVFCGHTKGNKNYALHSDDYTPQGGALSTTSFSLKVLFDQHQRGLNKWSFPNDQLDLARYRGCKFIFYRTKQTDWIXQYDISPYKLDKYSCPNYHPGNLIKAKHKFLIPSYDTNPRRQK-IIVKIPPPDLFVDKWYTQEDLCSVNLVSLAVSAASFLHPFGSPQTDNLYEENSYWENTXPRNYQDVTYNPLMDKGVGNHVWFNTKADTTGGSCKAHIEDIPLWAAFYGYSDFIESLGPFVDAETVGLIVIC--PYTKNPMMGYVFYDRNFGDGKWIDYWQVRWPEMLFQETVMADIVQTGPFSYKDELKNSTLVAKYKFYFTWGGNMMFQQTIKNPCDGRP-RHPRGIQVADPEQMPRWVFHSFDWRRGYLSEGAIKRLHE-DSYFTQPKRPRIFPPTREPEKYSE-EERSQASAEEQATE------ETLKRREQRKLEQQLQFLFKTQAGLH
>AB026929|Torque_teno_mini_virus_6|Homo_sapiens|Hominidae
--MPYFYRRWFPRRRRFRWRRRIRRRWRRHW--VRRYSRKRKSKLIKEWQPITIRKTKVKGLYPAFLCNDQRIGNNAIQYLDSHFPGGGGFGIIQFTLQGLYEQFIKATNWWTQTNCSLPLIRYNFCKLKFYRTANVDYVVKIIRCPLKATHDLYMQTQPSILMRDKHSILIPCMKNRNRKTY-KTIKVRPPTQMTNGWFFQKDLCNFPLLVILATAASFDRYYTNSKAKSPQDNMWFWGTLNPNETVECRYNPFNDKSTGNNTFFVSADQTPIDNPDTQTPNLPIWLTTWGLMDWYKKAGIISQPELNYMVVFEC-PYISPKLKYYVPIDDTMQTGQSPYSDEKHWPKGSFQIKTLNTITSCGPGTVKLNDKSCEAHFEYDFRFKIGGCPPAMEKLCDPSKQNKYPNLQTTSLQIPASAIETYLYNFDERKGLLTEKATKRIKKGTEQTILPFTGTA----MDLPTPIQSPPQDQTSSEEEEET------TQLIRRKQRLLKQRILQL-LDIQSIE
>AB026931|Torque_teno_mini_virus_1|Homo_sapiens|Hominidae
MPP-FYYRRWYSWRRKRRFRRRRRRPRRRRWRRRFFRFKRKLRKIIDQWQPETIRKCHVKGNLCLLTCGRGNINHNYILTSESSEPGGGSWSILQMTTRVLYDEYKAARNWWTKSNSLLPLTKYIRCKLKFYRSDQTDYIVTIQRTPFEVTLESYLSTQPSRHLMNHKAFIVPKLGRGPNKETYVKKIVRPPALFQSKWYFSQDIYNTPLFILTVSSCSLDQMYAPQDQISTYLYCYHNGHEPTQEYVECRYNPFKDKGTGNKVYLPT----LPTKSELIITDLPLWLITWGWIEWLKKSRPVAHIEEEYQVVIQS-KYIHPQLPCYVLIDKYFR--HPPETDKLHWPKYSMQTEQLELIAETGPAAPKINTKQIEAHLNYDFLFKWGG-SPAPMETIDPAEQEKFPSLQGLQIESPGKPKQYYLYTFDEKRSELTMPAAKRLKKPTTDFGTKDIPLKTQEETDQISEDEEIETSLPKEDHLKQQ--------LQR-TRQYYREGIRKLLKTKKLFP
>AB028668|Torque_teno_virus_15|Homo_sapiens|Hominidae
MAWGWWLKRW--RRRKKKWRRFRRRLRRRGWRRYIRRRRRKKKLVLTQWNPQDVRRCTIRGIIPLIMCGANTASFNYGMHSDDSTPQGGGMSTVTFSLFVLYDQYTRHLNRWSYPNDQLDLARYKGCKFKFYRDTNTDFIVTYDINPMKNTELSSPNTHPGMLMQQKRKILVPSWDTYPRRKF-VLAKIPPPKLFEDHWYTQPDLCKVPLVTLRSTAADLKHPFCSPQTNNQYAQLQPTWTSTKTDYMDVTYTPINDKGHLNRVWFSTKPTT-----KCLLQNLPLWSMLFGYSEYVESLGPFQDHETVGLVIVQC-PYTVPD-MGYVFYDTHFGNGKLGNYWHQRWPILKRQKQVMNDICKTGPFAYRDERLQADLTAGYSFRFNWGGDLIYHQVVKNPCSGPSDSSKRDVQVVSPLTMPRLIFHSFDQRRGLFTDRAIKRMYD-EDVPDFTEQPKILFPPEREEKDSGSETESISSSQEKEAQKQAALPQQLQLREQQRLRVHLQHLHLNPLSFQ
>AB037926|Torque_teno_virus_14|Pan_troglodytes|Hominidae
MPWGWWRR-WRRRPRRRRWRRRTRRRGGRRYRRRFRRRRRRKKIVLTQWNPQTVRKCLIRGMFPILWCGSGAAGKNYALHMDDYTPSGGSFSLTTFNLRALYDEHMKGRNRWSHTNEDLELALYFGCRFTFYRHPTTDFIVTFSNTPMMSNQYTAPLAHPGMLMRSKYKLLLPSFKTRPGKKT-VSVRIRPPKLFNHKWYAQSDLCDVNLVQFTVTAADFMHPFGSPLTETLFSYGQYWQFITDNGYRDIVYNPFLDKGEGNKVWYTKTDKYDPTKCRYMVEDLPLWSLLHGYADYIISIKYGDPLVEGK--VLIRCPYTRSPDEGYVVYNTYFGMGKWVDPERARWVMLKYQLDVFHDLVVCGPWAYRDDEKSVQMPCKYKFRFKWGGTTLRSQVIRNPCVAPAYPHPRDEQVVDPRVVP-----QWSSTPGTRDEDCLARKLSDCSRRTLAKSLLQAQKDRSPKEEKE-TLLRQRRRDSPRGR------KRRRRTPPRKSKKRRDTSSSWRSSSP
>AB038621|Torque_teno_virus_29|Homo_sapiens|Hominidae
TAW-WWGR----WRRRYRW-RVRRRRRRRRYRRRRRRYYRRRKRILRQWQPDVVRHCKITGWMPLIICGSGSTQNNFITHMDD-FPPGGNFTNLTFSLEGIYEQFLYHRNRWSRSNHDLDLARYKGTTLKLYRHHTLDYIVSYNRTPFQISDMTYLSTHPALMLLQKHRIVVPSLLTKPKGKRSIKVRIKPPKLMLNKWYFTKDICSMGLFQLQATACTLYNPWLRDTTKSKLHPESLTGSVPKQAWTYVRYNPLADKGIGNAVWCQTSNDT--KKSKCIMKDLPLWCIFYGYVDWIIKTGVSSAVTDMR-VIIS--PYTESPEVGYIPVSDTFCNGDMPFGWWIKWPMIAHQKEVFEAIVNCGPFVPRDQTTSWEITMGYKMDWLWGGSPLPSQAIDDPCQKPTHPDPRMLQVSDPTKLPKTVFHKWDWRRGMLSKRSIKRVQEDTDDYVAGPLPRKRNKFQSPEKENYQDSGQESSSENQEQAEGQKEAMELQKQHQRVLKRGLKLLLRLRRGVH
>AB038625|Torque_teno_mini_virus_9|Homo_sapiens|Hominidae
PFYKRWRR-WRWRRRPRRWRRRF-RRYRRFWRRKYRVRKRKLKYLLRQWQPHYINKLKVQGWYPLAISTKDRLSNNLNLYLESYLHGGGGFTICNFSLMTLYQENLVCRNWWTKGNENMPLIRYLGCEITLYRQAELDYMVYVHNSPMSANLLTYQSTCPQVMLMNNRTRIMPCKRYRNKKPY-KKFFVKPPSQLQNKWYFQKELSNVPLMQVMATTCSLDRMYLSSSSVSPLGQCILLGTVT-TGWVELRYNPWADKGKGNMVYL----LPPPTNKDVITQDLPLNILLWGYLDFHRKAKTYNDIDTTC-IVIK-SPYLHPKGQITVPLDQEFLDGSSPYSDQQYWPKVRFQTRTVNAIACTGPGTTKLPPDSTEIHMKYKFRFKIGGEPAPMSVLKNPDDQPTYPNLQTTSLQSPTT-PEYLL--WNFDRGELTKRAAKRITQ--NITETNVLPITESAAKTQDP----SETSTSEEDETLTT------EEQQRREQKLLHKLIRRQLLRLTTLE
>AB038627|Torque_teno_mini_virus_7|Homo_sapiens|Hominidae
MAY-FYRKR-YYPRRRRFWRRRPRRR--RFWRRRRYRYKKRKIK-LKQWQPIYLRHLKIKGILPLFITTDKRISNDYTMYTNSYVPGGGGFTIYRFTLKALYELFTKIQNKWTQSNEDWPFIRYTGCEFKFYKSEKADYIINYHRCPMLATIDTFHSTQPHMMTLNKKHKIIRCKQNNPYKRPYKRVKIKPPALLQNNWYFQKDFAAEPLLLLMTSSMSLDRYYLNSKSISQIKELIYLGKSKGHG-VNCRYNPY-ADTGGNTVFITQPETPIPQDDKYKTEPYPLWLGTWGFLDYERK-RIGQTIDTDY-QVIK-SPHITPSQYFYIPIDETFTTGRSPYYDQLHWPKITMQMDTINSIAACGPGTIKLPPQSAEAHCTYTFHFKLGSCAPPMQNIDNPEKQETFANFQTNSLQNPEY-PQYYLYNFDERRKMLTKRAAKRIKK-IIDEKSLSSTTGQSQL-----QQE-AETDISSEEEAEKE------LLQQRLKQAKYKQRLLQLIEQLQTLE
>AB038629|Torque_teno_mini_virus_2|Homo_sapiens|Hominidae
--MPHFWRR-PWYRRRNYYRRLRFRRRRRRWVR-KKSYYTIPKTILRQWNPRTTRLCKIKGHIPLIICGRDRQIFNWMQYYDSPVEQGGGWSSIVFSLGALYQQFKRLMNWWTKDNDGLPLVQYRGCKFKFYKSWDCDYIVTAQTCPMTDTEYKHLDSHPYRQLMNKRPIIVPNLVRKPSKKTYKIKRFPPPSLLQNKWYFQQDFCATNLLMLTTSAASFDQFWLPNDEISPKSTYYLWG----TGFITCRYNPLKDTGEGNQVFF--KSSIPENNPDIHISGFPLWLIFWGWTEWLEKKKPINQIYFNYYIVVT--DFIEPKLPGYVILDQDFIDPKLTETDLNYWPRWAYQKKTANLIGTSGPATPKLKAHSIQVNAMYTFYFKFGGCPAPMQNIKDPCEQPKFDQLQTIQVIDPAT-KQSMLHDFDERRHTLTETATKRIKK-AKDSKTPIFTDLLNPRIQEET---TSEDSSEEEAHPSQN--------ITQNIRRRRLKLLRKL-----QLK
>AB038630|Torque_teno_mini_virus_3|Homo_sapiens|Hominidae
PPYYNWRR--PTYRRRR-WRRYRRRRRRRFWRRVRRRRIKKKIK-IYEWQPTVIKKCHIKGTIPLIQGGKDRQGFNYAQYQDSYIPSGGTWSIMVFSLGALYEEWERLNNVWTKTNNGLPFARYCGCRFKFYRQEYYDYIVHYSICPMTDTEDQHLNSQPHRLIQGRKKIVVHRYNKQIHKKPYVKKRIRPPAMLQSHWYFQQEICNTGLLLITTSICNLNNYWLSNNHLSVYLYGTYNGTPT-QNFQECRYNPYKDKGYGNEAYFSNAKKKPPDNKLLYNSGYPCWLLPWGWLDWQLKLKQINQIGINYNYIFKTDQIL-PKLPAYIPINPSFVEEQLTETDKLHWPKNDYQLNSISTLCSSGPGTYQFKTESVQVNAFYDFFFKWGGCPAPMEEVKDPCNQPHFPTIEGRKIQNPNT-KSEYLYCFDERRQILTKTAQKRICEKPETFMFTDGSKL----NVPILQQKEKTQTTSSEEEAETP------KKLKR-HQRKLQRKLQRL--TTSHLS
>AB041007|Torque_teno_virus_1|Homo_sapiens|Hominidae
MAYGWWRRRWRRWRRRRRWRTRRRRRRRRRWRRRYRRWKRRRKIIIRQWQPNYRRRCNIVGYIPVLICGENTVSRNYATHSDDTNYPGGGMTTDKFTLRILYDEYKRFMNYWTASNEDLDLCRYLGVNMYFFRHPDVDFIIKINTMPFLDTELTAPSIHPGMLALDKRARWIPSLKSRPGKKHYIKIRVGAPKMFTDKWYPQTDLCDMVLLTVYATAADMQYPFGSPLTDSPNTPATTWGNTTAPGYTDIKYNPFTDRGEGNMLWILSKKNMDKVQSKCLISDLPLWAAAYGYVEFCAKSTGDQNIHMNARLLIR-SPFTDDPTKGFVPYSLNFGNGKMPGRMRAKWPTLFHQQEVLEALAQSGPFAYHSDIKKVSLGMKYRFKWIWGGNPVRQQVVRNPCTHSS-GNPRSLQIVDPKYNPELTFHTWDFRRGLFGPKAIQRMQQ-QPTTDIFSAGHKRPRRSQEGEQKEFPPVPWEDSQQEESGEEETQTSQQQLQQQRILGVKLRLLQKIQQNQD
>AB041957|Torque_teno_virus_4|Pan_troglodytes|Hominidae
MAWPWRRRRWRWRRPRRRWRRRRRRRVRRRWRRLYRRYRRRRRRTLTQWQPTVRRRCFIIGYMPLIICGENLTSKNYASHADDFVKDGGGMTTMQFSLRILYDEFLRFLNIWTHSNQDLDLARYHGFKLTLYRHPTVDFIVIIRNSPFEDTELTGPNTHPGMLMLRHKKILVPSLRTRPSRRHKITVRIGPPKLFEDKWYSQTDICDVILATVYATACDLQYPFGSPLTENESHMANLISKAPPDGYTDITYNPMMDKGTGNKIWCLTKADMTEGRSKYLIENLPLWAAVWGYLDYCTKTSGDAAFHYNYRVLIS--PYTSDPTKGFVPYSLNFGLGKMPGRMRANWPYFFHQQKVLEAIGMSGPFTYRSDEKKAVLTSRYKFKFTWGGNPVSHQVVRNPCTGGA-SAPRSVQVTDPKYNPEITTHTWDIRRGWFGKRFIDRVQQ-QSPELLADPPKRPRKETEADQEAEKDSGPWMSSQETQSEQESAPEQTQLRHTQQLLGFQLRSLQQTHRNSF
>AB041958|Torque_teno_virus_26|Macaca_fuscata|Cercopithecidae
TAW-WWRR--WPRRRRRSW-RRRRRRRRRRWGRRWRLRRRRRRYILRQWQPTTIKSLRISGWFPGVVCSNRRSQNNYIVHLPD-IPAGGNISITKWNLSMLWHENLMNRNRWSRRNNDLDLVRYLGGSWKFYRDPDRDFIATYSLEPMTTNQYSHLQSHPQIMLLRRHRILIPSLKTKPRGKPYVKRKFKPPKLMRNQWYFQAHFCNVNLIKLTVVGLDLQKAWLRRGTESNFRELLKTLGATKDGYVGVRYNPLIDEGTGNKVWIPVTKKD-PPQSLVLLEGQPLWLLLFGYTDWIKK--FYADRNPGTTYVTLLSPWTYKDLYGYVPLGDDFCAGRHPYEWETLWPMVFNQEPALEAIVNCGPWMPRDEARSWQLNLGYQFRFKLGGHLPPGQPPEDPCKQPTHPETNMLQLANPRT-VDEPFHGWDLRRGMFSASSIKRMREDEPDSPADPPTEGPSGSFETPQTPGPLSPSWAKADEAPEV------QRRQRKQQQRLQQGIQEMHIDHRLLX
>AB041959|Torque_teno_virus_25|Macaca_fuscata|Cercopithecidae
MPWWPWRR-WRRWRRRRR-RRRRRRRRRRRRRRYYRRYRRRRRRLLKQWQPTTNLRLTVKGLIPVVVMGKGKTQNNFGQWEQTGESYGGSFTIRKFTLQTLYEDYLKLRNRWSRSNTDLELIRYTGLNLRLYRHEFSDYIVHYSLEPMEVGLESHMLAHPLKMIMSSKHVTVPSLLTKKGGRRYLRLKIPPPKLMMTQWYFQKEFCQVGLVLLSISTATLMHPWMAPFVNSNPMAQRIWGNIKPQNYQKARYNPLLDQGIGNVVWTLTKKCDYASQAYNVIKDAPLYLALFGYIDICSKLAKDKSFYLSNRVCVK-CPYTVNATLGHVILSENFMRGLVPSYMRGKWPSIYHQEEVIEAIVSSGPFVPRDITKSLDITIGCRFGFRIGGNLLNPKQVGDPCKQPTHPGLRAVQVSDPRK-VGIQFHPWDLRRGMLSTSSIKRMLQDDESIEFPPKAWPEERCLQEQATPPPFKKPRTEDQEENPEETTQLQFQRQRELQLQLKRGFRGLIKSHRHLA
>AB041960|Torque_teno_tamarin_virus|Saguinus_oedipus|Callitrichidae
MAYRYWRRRWRWRRRPKRWRRRRRRWRRRRRARRFRRRHRRVKSVVRQWDPNVTRRCMINGYHALFWGQ----QAQHRILYDNLPWPGGSMNMMQLTLQFLYKDNLAGRNRWTRSNWDMDLAKYHETTLLFPRHRNYSYVVFITRGNDILDEHTYPGLHPEKMLGRRKKIVVWSKDLRPHGKNYIRVRVPPPQVFKNQWYFQRDICQMPILTLGFAAFDPVNVTLAGNMANNIPWSDRQTNIA-AGPFPYRYSWREDQGWGNKVWTECRTDI--PEETLGIENMPLYVLMNGYIDYVTN--HSTHSPLNWVVSVFC-PYTDPPMTNVIPVGKDWFNVKYPSSSKDEFPDVYDSLPAQQALYIASPFSLKWAQTTGSIVFFYQSKWTWGGDFPRQRPIIDPCNRPKWLPETGLLLQNPEKAARARGHLGDLRRGDLTKTALKRLMEEEPQKKKTTADLLEDVYETPPKAGKTPESSFAETYDNHTK--------LAKNQNRRHRLLLAHLLLGHHLLR
>AB041961|Torque_teno_douroucouli_virus|Aotes_trivirgatus|Aotidae
MVWRWWRRR-RRWRRRRRWRRRPRRRRRRRRRRYGRRRKRRRRTLVRQFQPPYQRRCRVSGLEPLLYFGEERHFYGNRQIMKDDQTEGGGVTDGVFSLEELYESYQEGWNHWSASNQMLPLVRYFGCKITLYRSATDSYIFWWTNRPFQVDRQFWVGMHPYWMLRRGRKVVMLSKQLKPFAKDHVTIKIGPPALMKTKWYFARDFCKTWLLQWRACFFNPIDPYIPRGANNEKTKFEALRKAWTKGWKPYAYKYSWDKGKGNRFAIDWKDQH-----DLEIKDAPLWWCVTAAYDWAIR---QGKNPANWSFFVRS-DYTWPRADNILAYSS-YFNVADPQHATGGYPNLIDGREAIDIIYRNGPFAPKQEESTGNATIKYRFYFKWGGQRPPRPQPTDPCQQPRWPFDGRARIDNPSDQPRSYFWPFDTRRGSLTASAVDRVKRVEPSETRPPPEKRTENPTDEDERYLEAEADTSSSDATDGVPETPFE--LQHDKRRELRGRLARLILRLRRRQ
>AB041962|Torque_teno_mini_virus_5|Homo_sapiens|Hominidae
MPY--YYR--RNPKWRR-WN-RF-R---RR-RRTYRRRWVSNT--LKQWQPPYKKTCYIKGQTCLIYYNNDRLGYNSTMYEKSFHWPGGSFSVSKYTLDGLFDMHKECRNWWTGSNIDLPLCKYKGCTLTFYQAQNTDFIFKVTNEPAVSNKLTYPSTHPQIMLMSNQHHVLSSTQN-RKKRKPTKIHIPPPEMFENKWYFTQDLFRIPLLQIFATAANMPNPYLKPNRKSSFYFYYYTGTNPPSDFIPYQYNPERDTGEDTQCYFLSNREGPPGVPEIILEGFPLWLILWGYADFQKNLKKILNIDTTYILTIKS-KFAQ---RTYIVIDESFKQGFSPYEDITRWPMYQYQTREQNKILQTGPFTPYINLQSENLCMYYKFRFQWGGSPPKTVNVENPSHQNIFPRHETTSLQSPGTAPESILYSFDFRHGDYTTKALARITKKETVSQI----------TEPESAKLLQQMFQFLQTSEETQEKKEKEHQLLRQQQQQYRERIASI-LNHQQLX
>AB041963|Torque_teno_mini_virus_4|Pan_troglodytes|Hominidae
--MPYYYRRWRLRRRR--WRRRP-RPFIRRRRRRVRRQPHKKKKLLQQYQPRTVRYCKIKGFQCLFEASKYRIGNNYTMYFNTHLPGGGGFSIVKYSLESLYSEHEYVRNWWTKSNLNLPLFRYLGCTLKLYQSEDVDYAFQYQNCPMVATAHLYISRQPSIMMMNNHSILVPSK--RTQRKKPIKIKVSPPSQMENKWYFQKDNCKTPLLITTATACSFDHYYLNTSAKNPKNNTYLYGTLE-NGFYTLRYNPYRDSGEGNKIYL--LKWTPPTDTDLIMEGYPLWLMLWGWIDWQKKLAKINTIDTKY-IVIQ-TKFTKGEMPIIVPIDYDFIDGQSPYTDKQNWPMVQYQQQTINNILTCGPGTPKYNGKTVEAKLEYSFKFKFGGCPPPMAALEDPCKQPTY--PQTTTMLDPTT-PQYYL--WNFDRGQLTKTAADRIQK--DWQLTDSVISTTGLHQTHQE----IQDQTSSEEESEED------FSRQRAKQHRIRQRILQLVTKIQKLE
>AB049607|Torque_teno_virus_24|Pan_troglodytes|Hominidae
ARWRRWRRRWWWRRRRRRTRRRRRRYRRRRWRRRRTRWRRRRKRKLRQWNPATVRSCRIKGLVPMVICGHTRAGRNYAMHSEDRYPFGGSLSTTTWSLKVLFDEHQKFHNRWSRSNQDLDLARYLGCRFTFYRDKKTDYIVTYRNKPFKINKLDSPMSHPGMLMQQKQKIIIPSYDTRPGGPQKITVKIRPPKLFQDKWYTQTDLCEVNLVSFVVSACSLTHPFCPPLTNNFLTQTLLLGDVKNSTFQDVTYNPNADRGKGNIVWFSTRNDTDEKQYKCVLQDLPIWAALYGYSDFVEALGISAEIHNSGVIVVC--PTLSAQIQGYIFYDTLFGQGEMPDYWQSRWPRSSFQQQVIHDPVLSGPFSYKDDLVSTTLTAAYSFKFLWGGDTISEQVVRNPCDAPA-YPPRDVQVIDPRLVPQWVFHTWDWRRGLFGKKAIKRVSQ-KDDEDFTAPYKIGAREEDSASESEDQGSNFIPEEEEALEGSQLQQQRLQQREQRRMGQQLQHLLKRRRLQY
>AB049608|Torque_teno_virus_2|Pan_troglodytes|Hominidae
MAFWWWRRR---RRARRRWRRRRRRRVRRRWRRRRRRGRRRHRKLIRQWQPPYTRRCYIVGYLPLIMCGENCFSKNFATHSDDVAY-GGGMTATQFTLRILYDEFQRHLNYWTASNNDLDLARYLGATITFFRHPDVDFIVQIHTSPFRDTEMTGPSIHPGMLMLKKHRLLIPSLKTRPGRKHRITVRIGAPKTFEDKWYPQTDLCDVILVVIYATAADFTFPFGSPLTNTNIAYYNTKQTIATTDYTDVCYNPLVDKGIGNIVWLCSKEDSDETKSKVPIRDMPLWAALFGYAEYASKETGDTAINTNARLLICTDPMLFDPKFGFVPYSLNFGLGRMPGRQRAKWACLYHQQEVIEAITQSGPFAYHCDYKSAVLGVKYKFKWIWGGSPIPHQVVRNPCTHSSTQGPRSVQVVTRKYNPEFTWHSWDTRRGLFGDGALQRMLQLEPTASKKRPKRDEEPEDVSDFKRLLQQQPWLDSSQEEKKKAQEEEAKQQLEQQRLLGFQLRCLVLQVQKGH
>AB054647|Torque_teno_virus_7|Homo_sapiens|Hominidae
-MWWNRWKRR-WPLRRRRWRRRP-----RRWRRYIRRRRRRRKKIITQWNPSVVRKCVVTGYIPLLICGTGTTGTTYKNYGSHYDPFGGGYSTMQFTLETLFDEWVKHRCTWSRSNKDLELVRYLGGSFTLYRHPKCDFIFRYNRKPFKDTQITGPSLHPGILMTRRKKKIIKSFLTRPRGRATKRVRFKPPTLYTDKWYFQKDICNLPLVNIAASACSLRFPFCSPQTDNPNRLLTVFNTFKLYDYIDVLYNPANDKGIGNKIWMDWTKND-----KLPVVDIPLWAALLGYSDYCTKYFNDKGLIKEARLIIC--PYTQNVDMGFIPYDFNFGNGVMPDECRMKWPCMFHQQNFMNSIVSCGPFAYQGDEKSVVLTAKYKFNFLFGG-NPTPEQTIDPCQQPTFPGPRDVQIEDPQLLEGYYFRAWDLRRGLYGEKAIKRMRE-PPEFFAGPPKKSEVPASKEQKWHPWPDSPGAEAQSSDEEEKEVQTQHEHLREQKVLKSQIKFVMKTQSHLH
>AB057358|Torque_teno_tupaia_virus|Tupaia_belangeri_chinensis|Tupaiidae
---MAYFRRFYGGRRHYRYRRRYRR-VRRRHRRYFKQGKRRRTRLLHVTDPRYKAHCTITGWVPIAMTRIQLISQPFTVDTLSHVYP-GGYGYGVFTLEAMYKEHLMKRNRWSRSNAGFDLGRYLGTWLTLVPHPYFSYLFYYDPEYGNTFEFK-KLIHPAIMITHPKTILVLSN--KRGRRKWPRMWIPRPAIFADGWEFQKDLCQHGLFAFGWAWVDLDRPWMADISKP---------AQT---IDPSTYDKK-NDMINKVPWW-----------KEAAND---WLTEWG-----------------------------------RP------QG----------SGVTQQFNQL---AMAGPFVLKTKSELLQIILFYKSHFQWGGEFLQDKVLADPTKIPPAQALSSGLHDLPIANHKYTVRPSDYDDGILTEESFRRLTDSDHSFSSSDPLEGTSRYTTREPSRRRKRRRRSPSPEDEETAPIPPKNSISGPGRATRKQLLQRLFRRLLTSS
>AB060594|Torque_teno_virus_20|Homo_sapiens|Hominidae
MAYWWRRRR-WPWRRRRR-RRYRRRRRGRRRRRLYRRRYRRKKRLIKQWQPNNIRKCRITGMLPMVICGHGMSANNYAIRSDDKFSFGGGFSTTTFTLKVLYDQHLRGMNKWSTSNDILDLARYLGCDFYFYRDKHTDYIVQYDTAPFTIDKDSSANYHPGVLIKARKKVLVPSYDTHPKRAK-IKIHIEPPKMFVDKWYAQHDLCDVELVSFVVSLASFQHPFCRPQTDNVPSYIKRITHNPLTGYRDISYNPLNDKVVGNKLWLVKADQFHIPSCTYVLEDKPLWAACFGYRDFIKSVKEKQDPDFEY-ICVI-CPYTINPLMGYVFYDTNFGNGKWLDEMQSRWPYLAFQTKVMTDIAMSGPFSYPDELKNTTINAKYKFRFKWGGNMIYQQTIKNPCDPHSY--PRDVQVADPLTVPRYAFHQWDWRRGWLGDKALKRMLQ--KPDLEFYPIAPKRPREGEEKQEE-SSTSEEESTLISQEETPTQLRVKQLRDQRELRVQLKHLLKTQAGVH
>AB060597|Torque_teno_virus_24|Homo_sapiens|Hominidae
MAWRWWWQRRWWRRRRRRPRRRRRRARRRRWRRRRAVRRRRRKKKLTQWSPQTVRNCTIRGIVPMVICGHTRAGRNFAIHSEDIKPHGGSFSTTTWSLKVCWDEHQKFMNRWSYPNTQLDLARYLGVTFYFYRDQKTDYIVQWSRNPFKLNKYSSPMYHPGMMMQARKKLMVPSFQTRPRRKR-YRVRIRPPNMFADKWYTQEDLCPVPLVQLVVSAASFMHPFCSPLTNNQL----SPSFAPPLGYLDVTYNPNCDRGIGNKIWFTKMTF------KCVLENIPLWSAFHGYPDFIEQ-ELSISAEIHNFGVCFICPYTFKPEQGYVFYDTTFGNGKMPDYWQQRWIRLAFQTQVMHDLVMCGPFSYKDDLANTTITARYKFRFKWGGNIIPEQIIKNPCAS--PD-RRDLQVVDPSTMPIYTFHTWDWRRGLFGTDAIQRVSQ--KPLRITNPF--KRPREDYRQEEDQRRTSTEEAQDEESPPLLQQRQRVQLAEQQRLGHQLRFI---LQEVL
>AB064595|Torque_teno_virus_29|Homo_sapiens|Hominidae
TAWWWGRWR-RWPRRRRRWRRSRRRRRRRR-RRGRPRYRRKKQTLIRQWQPDVVRFCKINGWLPLIVCGSGSTQNNFIVHSEDITPRGGNLTHITWCLEAIYQEFLMHRNRWTRSNHDLDLMRYVGVRFKAYRHPTTDYIISYSKTPFQVTELSYLSCHPLLMLLSKHHIVVKSLQTKPRKPY-VKFFCKPPKLMLNKWYFTKDFAKVPILMMWATACEPRNPWLGEGTLSITTTSKEWEYTY-TGYTYTRYNPLADKGLGNMIWACSRDAASPTQSKCMLKDLPLFILFYGYIDWVQKSIGSQTITRDMR-LMVICPYTEDKTKGFVLYGDTFANGNMPVSWFVRWPNFAHQREVLERVVSCGPFMVRDQEKSWDITLGYHFLFKWGGSPLPSQAIDDPSQKPTHPGPRILQVSDPARLPKTIFHQWDQRRGLFTKRSIKRMSEYSDDNFSPGPSKRPALDGEQRSAYAALQDSQDSEESQEEAEQAHQKLKQQRQHQRVLKRGLRVLLKLRRGLH
>AB064598|Torque_teno_virus_29|Homo_sapiens|Hominidae
TAWWRYRRRWRPWRRRRRFRRRGRRRYRRRYRRRRRGRRRRHRQTLRQWQPDVMKKCFITGWLPLIICGSGNTQFNFVTHEDDIPPPGGNFTNLTFTLAGLYEQKLLHRNRWSKSNFDLDLARYLYTKIKLYRHPTVDYIVTYNRTPFEINELSYMLTHPLAMLLNKHHIVVPSFKTRPKGKRSKTILIKPPKLMINKWYFAKDICKIGLFQIYATGLELTNPWLRSGTKSQYTYTPLMSKVYKTNWEYVRYNPLSDKGLGNRIWC--SESSSSTKSKCMLQDMPLYMLTYGYLDYVVK---CTGNKSAWTMVCVRCPYTEDSNSGFVLLSESFMDMPWPSKLWFKWPMMFNQKQAVENIVSCGPFMPRDEANSWDITIGYKSVFKWGGSPLPPQPIDDPCHEPD-PDPPRIQIADPEHLPQTIFHTFDIRRGLFSSASLKRVSEYPPDDPFSTGVGFKRPRATENQEEDLLQKEQESSQSEEETEIQKQQLKLQRQQQRVLREGLKQVLRLRKGVH
>AB064605|Torque_teno_virus_9|Homo_sapiens|Hominidae
MAWGWWKRRRGWWRRRTRWRRSRRRRRRRRWRRRYRRYRRKRKITIRQWQPAKTRKCYIRGYMPALMCGWGAYSRNYSSHLEDKITAGGGHSTMRFSLQVLYEEHLKHHNYWTRSNQDLELALYYGCTIKFYRDPETDFIVTYQRKPLGGNIMTAPSLHPAEAMLTRNKILVPSLQTKPKKKT-VKVNIAPPTLFVHKWYFQKDICDLTLFNLNVIAADLRFPFGSPQTDNDEPKQRHWNNTYLTGYNDIIYNPWTDKGSGNKVWL----DS-KGQSVLLIEDMPMYIMLNGYIDWAKK------ELNNWMYVMIVCPYTYNPYNGYVMYSQAFGAGLMPDAWRGKWPHILHQEAVINDIVQSGPFAPKVQKPNMQLNMKYSFRFTWGGNPISAQIVKDPCTQPTFPGPRRIQVINPKFLPNYSFRSFDIRRDLFSDKSLKRISE--QPETFESLFSGGKRPVPPEESSNREQGPWTSESESEAETPEGSIREHQLQEQLQLRRGLQCLVRTQQGVH
>AB064607|Torque_teno_virus_9|Homo_sapiens|Hominidae
MAWRWWKRRW-WWKRRRG--RRARRRRRRRWRRGRRKRRRRRRRIIRQWQPEIVRKCLIIGYFPMIICGQGRWSENYSSHLEDRVVKGGGHATTRWSLKVLYEENLRHLNFWTWSNRDLELARYLRVTWTFYRHQDVDFIVYFNRKPMGGSIYTAPMMHPGALMLSKQKILVKSFKTKPRGKATVKVTIKPPTLLVDKWYFQHDICDMTLLNINAVAADLRYPFCSPQTDNDFNAVNTFRTQAPASYTDIIYNPYTDKGKGNMIWVCQKKDN-----KCLIANLPLWMACNGYIDWVKK--ETDNWVISTQAVLMVTPYTYPL-FGFVPYSYAFGDGKMPNLYRNKWPITLHQQPVLEDIARSGPFSLKQNMPSATLTAKYKFKFLFGG-NPASEQVVDPCTQPTFTQPPRIQVTDPKLLPHYSFKSWDLRRGYYSSKSIKRMSESFPGPKKPRVDLGQEQERPSDSLQR-ESKPWQTSEEESEAQETQEMLRLHNREQQQLRKGLQCVIKTQQGVH
>AB076001|Torque_teno_sus_virus_1a|Sus_scrofa|Suidae
---MRFRRR--RRRRR--WRRRFRRWRVRRWRRVFRRRGRRAYR-ISAWNPKVLRNCRITGWWPVIQCMDGMEWIKYKPMDLRRIFDGGGWSSGVISLEGLFNENRLWRNIWSKSNDGMDLVRYFGCRIRLYPTENQGYLFWYDTEEQQRRMLD-EYTQPSVMLQAKNSRLIVCKQKMPIRRRVKSIFIPPPAQLTTQWKFQQELCQFPLFNWACICIDMDTPFDYNGAWRNMEYIERWGRIPMTGYPIVAVCLV-EGNKRVVKWA----TVTGTLKLSALRRLVLRVCSESETYYKWTSEFTGAFQQDWW-PVSEYPLCTFENPTVWSWKAYFGSGQWKDFGRLQLPRSSHNVDFGHK-ARFGPFCVKKAPNPLNIWVKYTFYFQFGGMYQPPTGIQDPCSNPTYPVRMVGAVTHPKYAQGGIATQGDQG---ITAASLRAISA-APPNTYTQSAFLKAPETEKEEERE-SETSFTSAESSSEGDGSSDD--RRAARKRVIKLLLKRLDNKRRRFS
>AB076002|Torque_teno_canid_virus_1|Canis_lupus_familiaris|Canidae
MRFRKWRRP-RRRSRRRGY-ARR-RWRRRAWRRRVRRYRRRRKRSIMQWNPQHRHLCYIKGITWLCAARADRMSWPGIKQIAARYWSVGGCGVLTLSMDWFFFENLRWRNRWSHSNVGYDLARYMGTHLYFPPLADIWYIVWTDTEFVDQPKKVMSYTHPWILLMTKKHKVIKPR--KWNGKG-KKIFLKPPAVFNSAWYTSDKWCGAGLGRIYFSFLNPFKQIMHTNQTE---------QSFELGWNTAKYYYRADTGDGNAIMLNTSPTTPASWLLLEWDA-PYWLWFWGKTYQDFV---SSHTPEGN-------PYYGQIYVKWWPITNPYDQGPHTYPEDKEWPNFMTCNSIAAALAAFGPCVYAPSQIPINIPMYYLSKWQWGGSTQGTSTHINPC--NPR--PKSIQIADPATAPRDVIHPWDVDSGTISTAKLKQLMEEPKPKPGPPETLIGAPTYSSETESDDFDTGDSEEEEEDHQDPRWVRDKLTRRQRQQLGKGLLAL-LKEKKX-
>AB290917|Torque_teno_midi_virus_1|Homo_sapiens|Hominidae
MPFWWGRRRKFWYGRQRRYQKKRRRSTRRRRRR-RRKVRRKKKTLVRQWQPDSIVLCKIKGYDSIIWGAEGTQCSTHEMYEYTKYPGGGGFGVQLYSLEYLYDQWKLRNNIWTKTNEYKDLCRYLKCVMTFYRHQYIDFVIVYERQPFEIDKLTYMKYHPYMLLQRKHKIILPSQTTNPRKLK-KRKVVKPPKQMLSKWFFQQQFAKYDLVLIAAAACSLRYPRIGCCNENNLVFVSNYGGKK-TEPPIIRYNPAIDDGKGNKIYLIMNGWG-----DYIIEEVPLWLGFWGYYNYLKQTRTEAIFPLHMFVQSKYIQTQQTETPNNWAIDNSFIKNPWDSSEQKLWPTVAWQLKTINAICESGPYVPKLDNQTWELATQYSFHFKWGGPQISDQPVEDPGKNKYDVPKEALQVINPAKNAATMFHDWDYRRGCITSTAIKRMQQDSSDSDSEPAP--KKKRPQKKTEKI-NKCLLSLCEESTCQQETPENQQQQQQQQQKLKHNLLVLKVKQRLLQ
>AB290919|Torque_teno_midi_virus_2|Homo_sapiens|Hominidae
MPF-WWRRKWLGRRRRKRWKRRRKRRGRRR-RRRKRRFKRRKKP-IYQWQPDSIRKCKIKGVGTLVLGAHGKQFVCYTDVETRKAPGGGGFGCKQFSLQYLYEEYRFRNNIWTHTNINLDLVRYLRAAFTFYRHPDIDFIINYDRQPFYLDKFTYPLCHPQNLLLGKHKIILLSKASKPNGKVKKRIIIKPPKQMITKWFFQEQFTTQPLLSLRAAAASFQYPHIGCCMPNIPRRLIFWDVPATDGPNLCRYNPAIDTGKGNTIWLNLSKPQ-----DIIITGMPIWMLLFGWLSYVQHVKKPPDFYLSFTVLIEAIEVASASATPTVIIDTSFINGNPPYRDKAHWPDVYNQTEVLNSLVTAGPYVPKLRNSTWELHYFYNFLFKWGGPESTDQPVADPSKQPIY--QQTVQIRNPAKQYATIMHPWDVRRGIITNKALKRMYEDTADSIASKRKRVTGPCNQEERTCLQEENIFQETPQEENL------QQQQQQHQQDIKYNILKLKEQQNMLK
>AB303552|Torque_teno_midi_virus_5|Homo_sapiens|Hominidae
MPFWWARRRWYKKTRRYRF-RPKRHRFRRRRRRRRRRRYRRKKKIIQQWQPESIKKCKIKGFGCLVLGSQGTQYLCYTNEAANYVPPGGGFGCEYITLEYLYKQWKAHNCIWTASNNYKDLCRYTGCTITLFRHKYIDFIFCYSVMPFDINKLTYPDIQPQNLLLRQRHKLILSQASNPKKLR-VKVKIKPPKTMQTKWYFQKQIAELPLVQLQAAACDVPFVRIGCCNPSNHAYMYIRTGVSLTGYAHLRYNPDQDTGQGNEVWLTIDKPT--VTDDFVIRGLPLWMAFYGWSYLKYKKDKGVFTNHMFVVCPAIKPMQSAITTDYYPIDLEFIQGKWPYNHKKLWPTAEHQTVTINNFVESGPYVPRLKSSTWELNYSYKFYFKWGG-PQAGEPPVDPKYQGDFPSQETIQISDPKKQPETMFHDWNYRRGFITSSALKRMQEDSESDDTTPPKKNTKELKLHQTHQEKIQRCLRSLCEEDTCQEEEESRQKQQQQQQHLKRNLLQLKNKQRFLQ
>AB303553|Torque_teno_midi_virus_6|Homo_sapiens|Hominidae
MAF-WWRR----RRKPFRW-RRYRRRRRKR-RRIYRRRRRRRRRKVKQWQPECIRKCKIKGLGTIVLGAEGTQYRCYTDYLDEKVPGGGGFGCELFTLRYLYKMYLARKNIWTFSNKYKDLVRYTGTRFTFFRHPETDFILAYDIQPFHITKWTYMSIHPQMLLLRKHKKLLLSTATKPNGKLTTRFKIRPPKQLVTKWFFQKDFAQYGLVAIAAAACNLRYPWLACCNENTLTFNYIIGNQRMSNPGVLRYNPADDDGQGNKLWVTLTYWKIPTDDDLILEGYPLWLMLYGYTSFLYQVKADKNPFSSSLIVKSLQRVFGTDTTGWYPIDKSFMDGKGPGLHRKYWPSLYGQRDSISQLVNCGPYVPKYKNSTWQCNYKYTFYFKWGGHYPPEQEAENPENIPV-PDQETISIADPISEYDTVFRSWDYRRGSLTRTAIKRMQE-NSDESLSTDSAGKKKYKKENKEIQLEENTWQEPPQDSNI------LQQQHQQQQSIKQNLLTLKAKQRNLL
>AB303554|Torque_teno_midi_virus_7|Homo_sapiens|Hominidae
MPFWWNRRKWKYKTRKRRW-PRRRRQYRRRRRRRRRRHRKRKKTLVKQWQPESIRKCKIIGLEPQLLGAEGSQIDCFTVVKTDYVPAGGGFSLQNYTLKYLYSEYTYHNNIWTSSNNQKDLCRYTGGYIKLFRHETQDFIISYDLQPHELSKYTFPSCHPHQMLLQKRHKILLSKQSNPNKLY-KKIKFKPPKQMINKWLFTKNFTPASLIVLKTAVCNFSHANLSGKNQNDLPFVVKQAEVQPQAIIQARYNPNIDSGVGNQIYCSTHAYS---DKQLLIEGMPLWLGLFGYYSFVRS-VKSEDFMKAHVICIKSPALYCGSCDTYVFIDPEFISGKRPYQQKRLWPDMSWQKKTMNTLVEAGPYVPKLTFSNWELNSRYCFYFKWGGPYTDEPEIANPEMLPTYPDQKTIQIVNPEKQPETIIHPWDYRRGLIKEKALKRMCSSTDTEFQPVAETTKKPRPNPEEETQEVQKCLLSLCEESTYQEEEET--LQQYQQQKLKYNMVKLKEKQRILQ
>AB303558|Torque_teno_midi_virus_8|Homo_sapiens|Hominidae
MPFWWARRKWWNRRRYKRWRRRR-RRYGRRRRRRRRKRKRKRRIIVKQWQPESIVKCEIKGLGCLVAGAQGRQPFCYTNSKYEYPQPGGGFGAELFTLQYLYDEWVARRNIWTKTNDYKDLVRFTGATFYLYKHPTTDFIFNYNNQPFLLEKDFYNDLHPQMLLLAKHHRVIPSRQRKPLKPY-IKVKIKPPKQMLTEWFFQQDFATQGLFSIHAAAANMQWAYYNPDQQSHTKGLTFWTIDS-KGIAAFRYNPEEDTGQGNVVWLSTLSNTRPQLSDLVIVGKPLWLSFYGFESFIQKTKHDKGWLLSGFYVCKC-PYLKSATTQTFAIDLDFIQGKLPYQKKALWPNVENQVNTVTNLVQCGPYIPKYDESTWELTYKYIFYFKWGGPYVSDQPVQNPKTQPVP--SQAIQISNPLKQCKAMLRDWDYRRGIITTTALKRMSEDSQSDDSETPKKKEIP-YYQEKTEEMQSCLLSLFEESTCQEPENLQ--LHQQQQQKLKSNILKLKHQQRILQ
>AB303559|Torque_teno_midi_virus_9|Homo_sapiens|Hominidae
MPFWWNRRRWRGARRPYKYKNRRRRPTRRRRRRRHTKVRRKRQTIVRQWQPERIVRCKIKGISVIVLGGEGKQFQCYTNEATTRTPGGGGFGVEKYTLSHLYDQYKFGNNIWTKTNILTDLVQYLGCKFVFYRHQYVDFIVKYSRNPMTIEKLTYPHTHPQALLLSRHKRIIPSRVTKPHKNR-VIIKIKPTRVVLKKWFFQETFDTTGLCSIYAAACDLNYPHIGATSQNTFTYKTAATQVEPTTF---RYNAQLDNGKGNSVWFSISKPK-----DLIISDMPIWQALYGFTDFIKAVKPDPNFLASYILIETVEPFSSHATGNYWIIDSSFVTGKGPYYTKTKWPTVKNQQESINAFVKAGPYIPRLKKSTWELHAFYQFYLKWGGTYTEETQVADPSKQGTYPSQEKLQIINPAKQAAAMLHCWDYRRGLITQSAIKRICEDDTGSESSQPLKKKELPYPPKEKEELQKCLLSLYEESISQEIPQTQLQQQQQQQQQLKYNILKIKQQQQLLG
>AB303560|Torque_teno_midi_virus_10|Homo_sapiens|Hominidae
MPFWWRRRRWRWRRYRRRYRNKTRRTRRRRKRRRRRKLHRRKKFLLVQWQPDRIRKCTIKGRGTLVMGAHGRQMICFTNVKDRRAPAGGGFGVERITLAHLYEEWKARNNVWTATNENTDLGRYTGCKISFYRHLDTDFIIKYSRNPFNLEKYSYMYMQPQELLLGKHKRILLSKKTNPKKLK-TTLKIGPPKLLTNKWLLQSELAKQDLVEISAAAASFTYPTIGCCNENPYSTIPSDLKFHSGGMVLLRYNPAADQGPGNIVTIDLGQWQGPYPDDYTIKDVPLWLALNGYPNYVMQKSGDKGILKHKLICVKSAALYRTVSTQKFPIGVKFVNGKPPYDMSKAWPIYEHQQEPLNDIVCCGPLVPKFTNSTWELQYFYRFYFKWGGPEIGDPTVDDPKKGQATYTPRSIQVFNPLKNTESILHPWDFRRGIVTKRALERMCQETDSNFYPDGETPKKKTQEEIKEVQSCILSLCQTETSEEEDPNNLQ--LIHLKQQQLKHNILVLKTKQNSLR
>AB303561|Torque_teno_midi_virus_11|Homo_sapiens|Hominidae
MPFWWARRKWWRRRPFRRYKRKHRRTYRRR-RKSFRKVRRKRRTLLKQWQPETIRKCKVKGIGIHTLGVEGTQYRCYTANKYEKQPSGGGFGVERYTLEYLYKEHKAGNNVWTTSNVNLDLVRYTGCRFIFWRHPHIDFVGVYSRNPMQLQKYTYPDTHPQQIMLAKHKFFIPSLLTKPHGKRYVKIKIKPPTQMSNKWFFQEGFSDTGLVQIHTAACDLRYAHLGCCNTNIPTEQDKWYRPYPKGLKGARYNPTLDTGENTAVWLNVVNQSPKTDLDLFVQGLPLWQLLLGFPDWVRQKKKDPTFLQSYYLCFHCDAIEPGLHQVFIPVDYSFVQGKGPYWDNDHWPTLKHQLQTINSVVETGPFVPKLKNSTWELYSTYTFYFKFGGASLPEAETKDPATQGTHPDKQSKAIQNPKKNAAAALHCWDFRRGHITSRAFKRMCEETDSDFQADVSPKKTKTPCISKEAEEVQDCLQSLYEENTFQEIPDQQQLLHQQQQHTKLQLLQLKKKQKLIQ
>AB303562|Torque_teno_midi_virus_12|Homo_sapiens|Hominidae
MPF-WWRRRRFWRRFTYR-KRYPRRYRRRRRRRRRRKLRRRKKQAVKQWQPESITKCKILGHSALVVGAEGKQMFCYTTNKNIAVPPGGGFGVEQYSLNYLYEEYTFHNNYWTKSNILKDLCRFLWLKIIFFRDNKTDFIVSYDRNPFNLTKFTYPGAHPQQMLLQKHHKLILSQMTNPNKLT-KKFKIKPPRQMISKWFFTKPFAKYPLLSLKASALDLRHSYLGCCNENTVYYKDKTGNKKQIGINVAIYNPMQDSSQGNAIYLVSTLTN---DSSILIQGMPIWLGLFGYLDYVRQVKKDKTWLESHVLLKSPAIFTFPGADAWCPLSKTFIDGVGPYKQKERWPQIQHQYEILNSFVEAGPFIPKYSESNWELKFKYIFHFKWGGPSLNEPDITNPANQDQYPDQQTIQIENPERQPRSILHQWDYRRGFIKERALKRMSTPSDVPESPEHTPKGAQLTLPQEKDQETLSCLLSLCKEDIYQKPQTEEIIQQQQQHQLKRDILHLREQQQLLQ
>AB303563|Torque_teno_midi_virus_6|Homo_sapiens|Hominidae
MAFWWYRRKWYKRTRRYKWRTRRRRRRRNRRRRRRRRRYRRKKITLKQWQPESIKKCKIKGTGQIVLGAEGTQFRCFTVYKNEKVATGGGFGVELFSLKYLYQEYLARNNIWTSTNAYRDFCRYTGSSFTFFRHPDTDFIIVYDIQPFTINKHTYMMTHPHFLLQRKHKKILLSKSTNPNGKLTKRIKIKPPKMLQTKWYFQEELAEFGLVAIHAAACNFRYPWLACCNENMPETLTFKGKIDTSDPGVLRYNPYTDTGRGNKMWVVLGAWQEPKDTDLVMEGYPLWAMLYGYTSLLKQ-VKSKTVPFAGSMVVKSPALYREDTKDYYPIDKSFMDGTDPIPKSKLWPALFSQRDSISQIVNSGPYIPKYKESTWQCNYMYTFYFKWGGSYPPQQEAENPENKPIP--QETIQIADPLKQYNTIFKPWDYRRGAITKTALKRMYEASSSTDSTSSSWPKKKKQDPKKENKEIQACLLSLCESTTYQEPKEDFQQQHKQQQQLKLNLLTLKVKQRNLL
>AB303564|Torque_teno_midi_virus_13|Homo_sapiens|Hominidae
MPF-YWRRRWWGKARPR-W-RRYRRRARKRYRRRRRRYKRRKIP-LFQWQPDKIVKCKIKGVTTLVLGAEGKQLVCYTNVKTAKAPGGGGFGCEQFSLDSLYADYKLRKNVWTKSNILLDLCRYLFVKISFYRHPETDFIVTWHRQPFDISKEIYAACHPQNMLLAKHKMLILSKFTNPKGKLKKTRKVKPPKQMLNKWFFQEHFSHEPLLMIQATAANLNYVNLGCCNTNPTATIYTWNYKQQGGVNICRYNPTLDSGKGNAIWLVSSHANPITDKTLIFEGLPLYMLLYGYLSYVQKVKNVRDFLNNYTLCMRSPALFPAETQVIIPVNENFIHGKAAYSVKGYWPNVYQQIQTLNTMVESSPYVPKYKNSTWELDMFYTFHFKWGWTRTNRPPITDPALQGTYVPQQAVQIRDPGKIATSILHPWDIRKGYFTTPALKRMSDDTQPDSEIIPTKRTGPESTPWEDQKEIQTKSTFQEETEED--------LHKQQQQELKWNILRVSQNLLKLQ
>AB303566|Torque_teno_midi_virus_14|Homo_sapiens|Hominidae
MPF-WWRR----RRKPFRYRRRFQRRTRRRRRRRRRTRHRRKIP-VLQWQPDSIRKCHIKGQGTLVVGAEGTQMFCYTRDKFKYIPPGGGFGAEKFTLSYLYEEYTFHNNVWTATNLYKDLCRYLYCKIIFFRHPDTDFVINYSRQPWELSKYTYPSCHPHQMLLDKHKVVIFSQASKPHGKYKYKLRIKPPKQLITKWFFTKPFSNYGLLFLKGSAMNLRYSYLSASNENNMNKSLSYKNKT-KGYG--RYNPTRDKGIGNKIYITIDSWGPTTDKNVLIENLPLWLGLYGYISYLET-IKPPDWLKSSLILVSDAIYHSPVPSTKWAIDSDYIDGNKPYTEKTRWPNYKWQLKTLNAIVECGPYIQQYKNSTWELKYHYNFYFKWGGPQVPGQDIKNPQDLDVP--TGRTQITNPAKQPETILQPWDYRRGQLKETALKRMLQDSEYFTEESPKKKKQRLRDPQEAQKETQACLLSLCEENTCQETQDKEQQQQQQQQHLKFNIIKLKEQQRMLQ
>AB449062|Torque_teno_midi_virus_15|Pan_troglodytes|Hominidae
WRY-YWRR--KRPFRRR-WRRKYRKPYARRRRKRRQRRKRRKRQ-LKQWQPESIRRCKIIGHTPIILGCSDRQIHSYTYWQDYYIHPGGGFAVMKWSLAYLYEDFKRRKNIWTKSNCMYDLCRYTGTKLKLYKHETVDFIVSFSRNPMVVDENTYMHTHPSIMLLKKHRIIIPSKRTNPHGKNYKKITVRPPRQLINKWFFQKNFNDQGLFLLTATAADLMYPHLGPYSKNGTTNFSTWGKTYLTDTMQVQYNPARDTGNGNKVYFSTTSWASTTDKVMTWTGEPLWLQLYGLTDYILKKGTSSALQDAI--CVIESPYIEPQTHNKFVVGNPFMNGNQPPWLLSKWLTLEDQMPILNEIIKSGPYVARQPRCTWELHCDYRSFFKWGGAQPPLQNICDPHLQPVP--KQTIQIIDPQKQPETLFHSWDYRRGLITKTALKRMYKSTSEKSDTPRKKRGDPPCPEEKDNYIIQNLQEICQAPQETSGDLEQ--LHNLREQQLNKNISLLMLKQKQLQ
>AF261761|Torque_teno_virus_7|Homo_sapiens|Hominidae
MAWRWWWRRRRWPRRRRR-RRRRRRRWRRRWRRTYIRRRRRRKKIIQQWNPATVKKCVVTGYVPLLICGTGTTYKNYGSHINDFDPFGGGFSTLMFNLRILFDEYKKQRCRWSRSNDELELVRYLGCSFTLYREQNVDFLFKYNRRPFSDSQLTGPSLHPGIIMKQKRKVIVPSYKTKPKRPV-KRIRIKPPTLFTDRWYFQKDFSNFPLVTISASAASLRFPFCSPQTGNSPLYPNVATTVPGTQYQEVVYNPLVDEGEGNIVWICSKDDT-----RYAVKDIPLWAAFMGYRDYVTKALHDPGLSKEVRVIIC--PYTKSTDEGYVPYDYNFGKGKMPDAYRFQWPCMFHQQNFMNDIVQSGPFAYHGEEKSCTLTAKYRFRFLFGGNPISQQVIKDPSKQPDIPGARDLFSTNPKLIEGYFFNAWDIRRGLFGFSAIKRMQN-QPTKYFTGPPK-RPRFAGSDLHPT-KWHPWNETSEEEEDSPSPQTAPILKREQRELKRRIQFLVKTQYHLH
>AF291073|Torque_teno_mini_virus_8|Homo_sapiens|Hominidae
MPWRYYYRR-RRRPRR--WRRRF-RTYRRFWRRYRVRKRKRKSKLIQEWQPPSIRKLTIKGYYPLFQSTRDRLSNNMITYLESYVPGGGGFSISCFSLNTLYKEHLKLHNWWTKTNDNYPLIRYNGCTLKLFKSEKVDYIFYYQRHPMKASALMYTSTQPQILLLNNRKRIVKCKANKKTKPY-IRLRIPPPSQLKTKWYFQRDIANLPLLLTIATACSLDRPYLNSQSISGNTNLLTLGTKIPSSVLDCRYNPF-RDDNRNEVYLKITEQN--PKPELIAKDLPLWACLWGYIDYQKKAATYTEIDTTCICVILSHSLDPTTHTTFIPLDEDFLKG----PDELNWPKVSFQIQSLNNIACTGPYTAKL---GTSIEMQYKFHFKLGGSPPPMATLTNPENQPKYPDLQTTSLQSPTMPEHYLYN-FDERRHILTKKAIKRMQTETQSSLL----------QITDSASTDVPTPYTETPTSESEDSEKEEQQKQRKYQKQLQRGINKLLNRLANIQ
>AF298585|Torque_teno_virus_3|Homo_sapiens|Hominidae
MAYGWWGRRWRRWRTRRRW-RTRRRRRRRRWRRRYRKWRRRRRTIIKQWQPNFIRRCYIIGYLPLIFCGENTTANNFATHSDDGPW-GGGMTTTKFTLRILYDEFTRFMNFWTVSNEDLDLCRYVSCKLIFFKHPTVDFIVRINTEPFLDTNLTAAQIHPGIMMLSKKHILIPSLKTRPSRKHRVVVRVGPPRLFQDKWYPQSDLCDTVLLSVFATACDLQYPFGSPLTDN-----NLWNQNTPKGYTDVIYNPFTDKGTGNMVWILTKPDS-----KCEIFDVPLWATFTGYSEFCSK--VTGDTAIHLTAVVVRCPYTEPN-RGFVPYSFNFGEGKMPGRMRAKWVNMFHQQEFMEAIVESGPLAYKGDIKSAVLTMKYRFHWKWGGNPISKQVVRNPCTSAGHRGPRSIQVVDPKHVPEVTWHSWDIKRGLFGKAGIKRMQQDLPTGPL-KRPRRDTNAQDPEEQNESSGFPWVHSSQETQSMQAEGTQELQLREQRVLRFQLQQLVLKVQAGQ
>AF345523|Torque_teno_virus_5|Homo_sapiens|Hominidae
------------------M-------------------------L----------------------------------------------------------------------------------------------------------------------MLAKKRIIIPSLKTRPSKKHYIKIKIGAPKLFEDKWYSQRDLCDTTLVVIEATVADLQYPFGSPLTNSSINPSNTTENTYTYGYTDITYNPLVDKGEGNMIWIITKGDTSENKSKCLLRDLPMWALCYGYADYVLKCTGISSIKNEARIVMR-CPYTYNDNFGFVVYSDNFGRGRMPGRNRVHWITITHQTEVLECISQTGPFAYHSDERKAVLTIKYNFRWKWGGNPVFQQILRDPCGSPGP--PRSIQVDDPKYQPEYIWHAWDFRRGLFSQKGIKRVSEDDTGRGKRPKRDTGGPQEQGQEEGS-SSILHSSQEQSQESAPTTLSQKQQQKQLRELSLQLAQVLHPLLQCH
>AF345524|Torque_teno_virus_9|Homo_sapiens|Hominidae
MAWGWWRRRWWWRRRFARRRRRTRRRRRRRWRRFKRKRRRRRRKAITQWQPSRVKRCFMIGYFPAIICGQGRWSENFTSHIEDKTPKGGGHSTARLSLKVLYEENQKHHNFWTASNKELELARFFGSTWTLYRHEEVDYICTFNRKPLGGNLLTGPSLHPGAAMLSKHKILVPSFKTRPGKPT-VKFRIKPPTTLIDKWYFQKDICDTTLLNINFVACDLRFPFCSPQTDNSINKLNTFSSHPFDGYVDTIYNPLTDKGIGNHIWILSKAPNDPVKSKCHIADLPLWMATFGLVDWCKK--ETGNWGIPAWAVLLICPYTFNPNRGFIPIGYNFSQGLMPDQMRAKWPNLLNQQAVLEDISQSGPFAFREKKPSASITAKYKFRWHFGGNPVSEQVIADPCQQPTMPGPRRLQVTDPKLLPHYTFHSWDWRRDYFNRKTLKRMSESFPGPKKPRVDLGQAERSDQPSETE----ALSEEEEEGSI------HQQQLQQQKQLRRGINCLVKTQQGVH
>AF345526|Torque_teno_virus_14|Homo_sapiens|Hominidae
--------------------------------------------------------------MPVIWAGMGTGGQNYAVRSDDFVVDGGSFATETFSLRVLYDQHQRGFNRWSHTNEDLDLARYRGCKWTFYRHPDTDFIVYFTNNPMKTNQYTAPLTTPGMLMRSKYKILIPSFKTKPKGKKTISFRARPPKLFQDKWYTQQDLCPVPLIQLNLTAADFTHPFGLPLTDSHIDAAQAQNHQQPNQYRDIIYNPLLDKGTGNMIWFYHTKDNIFKKPECHWEIMPLWALCNGYKEYLESIKYGDILVEGK--VLIRCPYTKNSLAGYVVYNTNFGQGKWIDRHRSKWVMLMYQTDVLHDLVTCGPWQYRDDNKNSQLIAKYRFTFYWGGNMVHSQVIRNPCDTQV-SGPREIQVVDPQLIPPWVLHSFDQRRGMFTETAIRRLLR--QPPGEYAPPALRVPLQREGEGAESKRPRLWQEEDSETQEGPAETRERKLREQRVLNLQLQQFAKTQANLH
>AF348409|Torque_teno_virus_21|Homo_sapiens|Hominidae
MAWRWWWAR-RRPNRRTRWRRLRRRR--RRWRRYRRRFKRRRRKLLKMWNPSTIRACNIKGAINLVMCGHTQAGRNYAIRSEDFYPQGGSFSTTTWSLRVLFDEYQKFHNFWTYPNTQLDLCRYKYAIFTFYRDPKVDYIVIYNTNPFKINKYSSPFLHPGLMMLQKKKILIPSFQTKPGKSR-IKVKIKPPALFEDKWYTQQDLCPVNLLSLAVSACSFIHPFCSPESDTLYSNANFYQSLHPNGYMDVTYNPNVDKGKGNKIWLTKETDFDSRSCRCIIENLPMWAMVNGYSDFAES-ELGSEVHAVY-VCII-CPYTKNPAMGYIFYDTLFGDGKLPSYWQSRWPKLAWQQQVLHDFYLCGPFSYKDDLKSFTINTTYKFKFLWGGNMIPEQVIKNPCTDPTY--RRDLQVVDPITMPQWEFHTWDWRRGLFGQNALRRVSE--KPDDAEYYAPPKKPREEQEKDSQEETRLLFHPSPPRSQEEIQQEQRLRLGQQLRIRQQLQQVLKTQANLH
>AF351132|Torque_teno_virus_1|Homo_sapiens|Hominidae
MAYGWWRRRWRRWRRRRRWRTRRRRRRRRRWRRRYRRWKRRRKIIIRQWQPNYRRRCNIVGYIPVLICGESTVSRNYATHSDDTNYPGGGMTTDKFTLRILYDEYKRFMNYWTASNEDLDLCRYLGVNLYFFRHPDVDFIIKINTMPFLDTEVTAPSIHPGMLALDKRARWIPSLKSRQEKKHYIKIRVGAPKMFTDKWYPQTDLCDMVLLTVYATAADMQYPFGSPLTDSSGTTATTWGNTTTPDYTDIKYNPFTDRGEGNMLWILTKKNM-----KCLVSDLPLWAAAYGYVEFCAKSTGDQNIHMNAWLLIR-SPFTDDPTKGFVPYSLNFGNGKMPGRMRAKWPTLFHQQEVLEALAQSGPFAYHSDIKKVSLGMKYRFKWIWGGNPVRQQVVRNPCKETHSSGPRSLQIVDPKYNPELTFHTWDFRRGLFGPKAIQRMQQTDSAGRK------RPRRSQEGEQKESPPVPWEDSQQEESGEEETQTSQQQLQQQRILGVKLRLLDFNPPLLP
>AF435014|Torque_teno_virus_6|Homo_sapiens|Hominidae
--MWWWRRRFWRPKRR--WRRRRARRVRRRWPRRYRPRRRRRKRQLKQWNPAVTKFCRIIGYYPLIICGEGTTVRNYNVHSQDYVQYGGGMTTTMFNLKVPYEQFQLHQNFWTRSNIDLDLVRYHSVKFTFFRHPKVDFIVKFNRNPFTDSVLTGPMLHPGVLMNSKRKILIPSWETRPRKKR-IPVRIGPPRLFTDHWYFQRDFCGVPLLTVNATACNLRYPFGSPQTKNGLTVFNTFKTQEPSSYIEVVYNPLLGQGEGNMIWLCPKKTK-----YNLIQHVPLWAAIHGYMDFCKK--TFKDNNLDKNTVVLICPYTRKPDWGYVPYDYNFAQTKMPDFYRFRWPSGFHQQNWMNDLDQCGPFSHRGEEKMATLTSKYNFKFTWGGNPIFQQTVKDPCKQSTIPGPRPIQIVNPKYLPGITFHRWDLRRGFFGPAAVKRMQA--ESTDALFPTTGRPRTGDALPSRERKRQAWQDSTSEETEAQEEKTQEQQLKEQRQLRCGIQYMTKTQLHLH
>AY622908|Torque_teno_midi_virus_1|Homo_sapiens|Hominidae
MPFWWGRRKWYGYRRKKRFRRFYRR-YRRR-RRRRRRRKVRRKKIVRQWQPDSIVLCKIKGYDSIIWGAEGTQCSTHEMYEYTKYPGGGGFGVQLYSLEYLYDQWKLRNNIWTKTNQLKDLCRYLKCVMTFYRHQHIDFVIVYERQPFEIDKLTYMKYHPYMLLQRKHKIILPSQTTNPRGKLKKKKTIKPPKQMLSKWFFQQQFAKYDLVLIAAAACSLRYPRIGCCNENSMVFVSNYGGKK-TEYKPLRYNPAIDDGKGNKIYLTIMNGH---TPDYIIEEVPLWLGFWGYYNYLKQTRTEAIFPLHMFVVQSKYIQTQETPNNFWAIDNSFIKNPWDSSEQKLWPTVAWQLKTINAICESGPYVPKLTYSTWELATHYSFHFKWGG-PQISDQPVDPGNKNKYTIKEALQIVNPAKNAATMFHDWDYRRGCITSTAIKRMQQ--DSSLE----------SDSDSEPAPKKK-----------------RLLRDQKRWRLLNYITKWGGEWLSLP
>AY622909|Torque_teno_midi_virus_2|Homo_sapiens|Hominidae
------------------M-------------------------------------------------------------------------------------------------------------------------------------------SPTNLLLGKHKILILSKNTKPNGKLKKRVVIKPPKQMLTKWFFQEQFSNAPLLSLRAAACSFTYPHISPLAQNIPRNLVFWDVTQVEAPNICRYNPNIDTGKGNIAWLNLDKPT-----DIIIQGMPIWMMLYGWLSWVQHVKTAPDFYLSYTLCLQALEVATKGTTILVILDNTFIKGNAPYKDYTHWPDIYNQTEIINSFVTSGPYVPKLTNSSWELHYSYNFLFKWGGPEQTETPVADPSKQPVY--QQTIQIRNPAKQYATIMHPWDVRRGIITNKALKRMYEDTADSTTSKKRRVTGPCNQEETSCLQKENIFQETPQEENL------QQQQQQQQQDIKYNLLKLKEQQNMLK
>AY666122|Torque_teno_virus_3|Homo_sapiens|Hominidae
MAWYWWRRRWWKPRRRR-WRRRRRRRVRRRWRRRYRRWRRRRKLIIKQWQPNFIRHCYIIGYMPLIICGENTFSHNYATHSDDTGPYGGGMTTTKFTLRILFDEYQRHLNFWTVSNQDLDLARYLGTKIIFFRHPTVDFVVQIHTQPFQDTEITAPSIHPGMLILSKKHILIPSLKTRPSKKHYVKVRVGAPRLFQDKWYPQSELCDVTLLVIYATACDLQYPFGSPQTDNLYKKIKFYNTTELTNYQDIIYNPFTDKGIGNIVWILSKSDASEKQSKCGIFDLPLWAAFFGYAEFCSKSTGDTAIAYNSRVCVR-CPYTENPSQGYVFYSYNFGKGKMPGRMRWKWVCMFHQLEVMEAICQSGPFAYHSDEKKAVLGIKYKFDWKWGGNPISQQIVRHPCNGQTSSGPRSVQAVDPKYVLQLVWHSWDFRRGLFGQAGIKRMQQATPVHRPKRPKRDKTPEKDSDSAVQLQPWIHSSQETKDEEEEIPEGQEQQLQQQRLLRVQLESILKIRRGHS
>AY823988|Torque_teno_virus_24|Homo_sapiens|Hominidae
MAWWWWRRRWWPRRRRR-WRRTRRRRRRRRWRRRRRRVFRRRRKRLTQWHPTTVRNCSIRGLVPLVLCGHTQGGRNFALRSEDGSPYGGSFSTTTWNLRVLFDEHQKHHNTWSYPNNQLDLGRYKGCTFYFYRDKKIDYIVKFQRRPFKINKYSSPMAHPGMMMLDKMKILVPSFDTRPGGRRRVKVTIRPPTLLEDKWYTQQDLAPVNLVSLVVSAASFIHPFSQPQTNNYFETFQTIAQLNATGYQDVTYNPLTDRGIGNRIWYSTKPDTNNTNCKCVLTDLPLWSMFYGYVDFIESELGISAEIHNFGICVQ-CPYTFKPDKGYVFYDTLFGNGKMPDYWQQRWPRFSFQRQVMHDIILTGPFSYKDDSVMTGITAGYKFRFSWGGDMVSEQVIKNPDDGRDYPDRRDLQVVDPRTMPQWVFHTFDYRRGLFGKDAIKRVSE--DPDYFTTPY--KKPREEKLQDYA-LQEKRGPLSPEEGQ------TRLQQQQQQELGEQLRFLFKTQAGIH
>AY823989|Torque_teno_virus_14|Homo_sapiens|Hominidae
MAWWGWRRR-WGWRPRRRWRRRRRRYRRRRWGRLRRRRRRRKKIVLTQWNPQTVRRCYIRGLMPVIWAGMGSGGKNYAVRSDDYTQSGGSFGTETFSLRVLFDQYQRGFNKWSHTNKDLDLALYYGCRFRFYRHDRTDFIVSFTNNPMKTNQYTAPMTHPGMLMRAKHKILIPSRLTRPRKKY-ISVRIRPPKLFQHKWYTQSDLCSVSLVQLNLTAADLKHPFGSPLTDTNYTKTNFYTTRDATGWRDIVYNPLLDKGEGNRIWFHTKKDNSVPNCHWMLENLPLWSLLHGYSEYLESQVKYGDLRKEGKVI--TCPYTKPKDPSKWVYNDTFGRGKWIDPERAFWVMLRYQEQVFKDIVTCGPFAYRDDEKNSQLVAGYTFRFKWGGTTVHSQIIRNPCNQPD-PRPRDVQVSDPSTIPPWVFHEWDQRRGQFTESALRRMLLRTEPPKRPLLFLSSVSGIWPGDETP-TQTGSQPSEEEAET------TRLLQREQQLLQIQLQRLAKTQAGLH
>AY823990|Torque_teno_sus_virus_1a|Sus_scrofa|Suidae
APTRRWRRRFGRRRRRYRWRRRYRRWLVRRRRRVYRRGGRRARPYL--FNPKVMRRVVIRGWWPILQCLKGQEALRYRPLQWDRQWRGGGWGSGDVTLEGLYQEHLLWRNSWSKGNDGMDLVRYFGCVVYLYPLKDQDYWFWWDTDELYAENIK-EYSQPSVMMMAKRTRIVIARERAPHRRKVRKIFIPPPSRDTTQWQFQTDFCNRKLFTWAAGLIDMQKPFDANGAFREMKYIELWGRVPPQGYPIIIYVDQ-KDQKPRKKYCVCYNTLASTLKIGNLKGLVLRQLMNQEMTYIWKGEYSAPFVQRWKGRFADARKADQENPKVWPIEG-----TWNTFGKLTLPKSPHDLDFGHH-SRFGPFCVKNPPEPTNLWFQYRFFFQFGGEYQPPTGIRDPCDTPAYPVPQSGSITHPKFAKGGMLTEDRWG---ITAASSRALSADPTEAAQSALLRGDSEAKGEETEETASSSSITSAESSTEGDGSSDDETRRRTWKRLRRMVREQLDHKRQRLH
>AY823991|Torque_teno_sus_virus_k2a|Sus_scrofa|Suidae
MPYRRYRRRRRRPTRRRHWRRYFRYRYRRAPRRRRTKVRRRRKKAVIQWFPPSRRTCLIEGFWPLSYGHWFRTCLPFRRLNGL-VFPGGGCDWSQWSLQNLYNEKLNWRNIWTASNVGMEFARFLKGKFYFFRHPWRNYIITWDQD-IPCRPLPYQNLHPLLMLLKKQHKIVLSQQNNPNKQKPVTLKFKPPPKLTSQWRLSRELAKMPLIRLGVSFIDLTEPWVEGWGNA---------AVKDQGWTQIKYYWIYDTGVGNAVYVILKKDVAIDHIELINQGWPYWLYFYGKSEQDIKSREYTRDPKSKKLKIGIVGWASIQ-GGYVAYAGLYQQG-WPSKTNFDWDNMHLGSQELDDETLFGPFVEKAELKDYNIIMKYAFKFQWGGHGTERFKTNDPSTIPCPPGRFHSGIQDPSKVQNTVLNPWDYDDGIVRKDTLKRLLEETEEEEKAYPLLGTEKESDSDEESVISSTSSGSSQEEETQ------RRRHHPSKRRLLKHLQRVVKRMKTLX
>EF538875|Torque_teno_midi_virus_3|Homo_sapiens|Hominidae
MPFWWPRRRWWARFKRRKYKRRRRRRYKRKYRRRRRRRRRRKRRKVRQWQPDSIVLCKIKLFGSLVLGSEGTQYLCYTNEKGAWTPPGGGFGIETYSLSYLYDQYLLKRCIWTRSNEYKDLCRYLKCKFVFFRHPKIDFVVNYARQPFILEKPTYMNCHPIALLLSQHKRVILSKKTDPKKNR-VTLIIKPPKQMITKWFFTKQFAMYDLLQIQAAACTLNYPKLGCCNENDLQYHYKIGTQTP--PGAARYNPEIDDGRGNEIYLVVSGYQKPTEDNLIFKGLPLWLMFFGLVSFIKK-IKTASFLELHMFVKSILPKHHDTTRPFFPVDINFINGKNPYTQRQLWPNVTHQIETINFVVKCGPFLPKLRDSTWELPFKATFYFKWGGSTDAKP----KC----Y---------RPKR--KIQLHC--------SRYSPKRSLX------------------------------------------------------------------------
>EF538876|Torque_teno_midi_virus_4|Homo_sapiens|Hominidae
MPFWWRRRKWWGAGRRYRYRRYRRRRYKRAPRRRRKRRKRRKRKAIIQWQPDSIKNCKIKGYNALLLGAEGTQYLCYTNERFTFTPPGGGFAVQTFSLQYLYEEHKFKNNIWTASNIYSDLCRYLRVKMYFYRHPKTDFILNYARQPFELNKYTYTLAHPYMLLQSKHKKIIPSKLTKPNGKLWKKIIVKPPKQMLSKWFFQKQFAPQSLLQLQAAAASFTYPRLGCCNENISSQVTFWY---PSKINAARYNPEEDNGEGNSVYLVSVNGF---EDNLIYKGAPLWLIFHGFYSFISK-IKSPSFMSLHMFVIRS-PFLKIT-KDFFPIDLNFTIGNNPYNQKKLWPTCEHQIETINNFVECGPYIPKFRDSTWELPYHYIFYFKWGG-PTTPQQEIDPNSKNIYPDQGTVQVSNPLKQTESLLHNWDLRRGLITETAFKRMCEETDTDFLPDSQETKRPRPRRKKTKKSRHVSRISSKKIPSKKHHRHK--ESSSSSSESSTPLTSQPSWVRQGG
>EF538880|Torque_teno_mini_virus_10|Homo_sapiens|Hominidae
MPYYWRRRRWRKYPRRRTWRNRRRRRYRRR---VRKRLFKRKQAILKEFQPDVIRRCTIFGNICLFQGSPERTNHNYVQYIYSYVPVGGGWTLMIESLSSLWEDRQHLKNVWTTSNAGLPLVRYRGATLTFFQSPYTDYIVKVHRCPMTDTKYTHADSAPSRMLLKRKTIKVPSLETKKRGPY-KKVKIPPPAQMQNKWYFQKDICDIPLLMIQATAVGFRYPFAPSSAQSSFNTLIYLGKDYTLGFFWVRYNPEKDTGDSNTVFLNNLQTSRPDNPNLIMEGFPLYDMLWGFTDWERKLHDTQDIDNKYIVVIQTQQF--DDKKGYVLIDPHFKDGKNPYYNKSHWISSRIQEKPINDICLSGPGSPKP---PYGNKMHYKFHFNWGGCPKTLEKPYDPCSQPTWPRHEGVQIQNPET-PQTELQKWDWRRDYITPKAIERISSDEDVQIF----------TGTKRDVPICRQEDTSSEEEKEETPPTQE--INKLKRKQHKLKLRIL-KRLKTTN
>EF538881|Torque_teno_mini_virus_11|Homo_sapiens|Hominidae
MPA-YWRN-YRNWRQRR-WRRRRPRRYRR-WRRAFRRYGRRKIK-LKQYQPRSIRRCVLKGMKCLFQGSAMRKSNNYWQYPHTKYPGGGGWGLQVISLSSLWEDYQHLSNYFSQSNAGLPLVRFKGMKLIFYQNQNTDYVVEIENCPMVDTPLKHANSQPQRMLMSKKKIIMPSITTKRLRKGKKKIFVKPPAQMLNQWYFQKDVCNTKLAIITATACSLTGYYLPYKSESNNYYFYTTGNGTKLGFPPIRYNPDKDTGEGNIVYFDNNRTGPPTDVNKKIEGFPLWISLWGWADWIKKLGLLPRVDKDHILVIQS-SFFDVKYPYYVFLDDSFTDSLGPYEDEFSWPKFWFQQKSIETICACGPGVSRAEDESLQAKMEYKVYVNWGGCPSTLEKVYDPCSQPKWTSQQTISITNPEY-PSNYFYTWDTRRDFLTDTALKRLKKETDETIS----------IKTGSKSSQAPISKSSKHSKKAQ--------TKHRHRKKRKRHCSSSDETTSNYS
>EF538882|Torque_teno_mini_virus_12|Homo_sapiens|Hominidae
MPY-YWRG-WRRRRRRRFW-R---RRRRRRWRYRYRVRRRRKLP-IKQWQPTKMRRLTVTGKYPLFEGTSERIGNNNTQSIDTLFPSGGLFSITVFTLKGLYELHLKARNWWSISNCNLPLIKYRGCKITLYRNVDVDYVTVYTRCSLTATEELYRSCQPSLLLLNKHKKVLTCK--NNNKRKIKTIKIPPPTLMQNKWYFQKDFAKYPLVMILSAALSLDRYYTSANSISETQRVILLGNDYPMGLTICRYNPQNDRSAHNALYAPVTKWGATTKPELNTEGLPLWLLSFGFHDWLLKSEKVQRLDLDYVYVILS-DYITPKMEHYVPVDPNFTQGRSPFPDVGYWPKTSYQHTVFSEIINTGPGTVKLPPRSVEASMKYKFYFTLGGCPPPMDNVCDPQAQPDFPGISPTLLQDPEYPIEYYLQAFDERRGLLTKKAAKRIKKQQLSSTGQTAMDV----QLKTPETTSTEDSSEEEKEPQTL------QFRHKRKQRKLRHRILQLLKLAENMS
>FJ426280|Torque_teno_virus_24|Homo_sapiens|Hominidae
MAWRWWWQR-RWRRRPPRWRRLRRRARRRRWRRRRAVRRRRRRKRLTQWSPQTARNCSIRGIVPMVICGHTRAGRNYALHSEDIRPFGGSFSTTTWSLKVLWDEHQKFQNRWSYPNTQLDLARYRGVTFWFYRDQKTDYIVQWSRNPFKLNKYSSPMYHPGMMMQAKKKLVVPSFQTRPKKKR-YRVRIRPPNMFNDKWYTQEDLCPVPLVQIVVSAATQTKKNCSPQTNNRT---NNSTSTTNNGYQDVTYNPNCDRAIGNRVWFGTKMTN-----KCVLTNIPLWAAFNGYPDFIEQELGISTEVHNFGVCFQ-CPYTFPD-KGYVFYDTTFGNGKMPDYWQQRWIRLAFQVQVMHDFVLTGPFSYKDDLANTTLTARYKFRFKWGGNIIPEQIIKNPCQSGSYPDRRDLQVVDPSTMPIYTFHTWDWRRGLFGADAIQRVSQ-KPELRFTNPF--KRPREDYRQEEDQERRRRTSTEEVQDEESPPQNQRVQHAEQQRLGVQLRYILKTQAGLH
>GQ120664|Torque_teno_sus_virus_1a|Sus_scrofa|Suidae
APTRRWRRRFGRRRRRYRWRRRYRRWLVRRRRRVYRRGGRRARPYISAFNPKVMRRVVIRGWWPILQCLKGQESLRYRPLQWDKQWRGGGWGSGEVTLEGLYQEHLLWRNSWSKGNDGMDLVRYFGCLVYLYPLKDQDYWFWWDTDELYAENIK-EYSQPSVMMMAKRTKIVIARDRAPHRRKVRKIFIPPPSRDTTQWQFQTDFCNRPLFTWAAGLIEMQRPFDANGAFREMKYVELWGRVPPQGYPIIVYVDK-KDQKPRKKYCVCYNTLASTMNIGDLQGLVLRQLMNQEMTYYWKGEYSSPFMQRWSGRLIDARTADTTNPTVWEFGQ-----NWNTFAKLTLPKSPHDIDFGHH-SRFGPFCVKNPPTPTNLWFQYKFFFQFGGEYQPPTGIRDPCDNPAYPVPQSGSITHPKFAKGGMLTEDRWG---ITAASSRTLSADPTEATQSALLRGDSEKKGEETEETTSSSSITSAESSTEGDGSSDDETRRRTWKRLRRMVREQLDHKRQRLH
>GU188045|Torque_teno_sus_virus_1a|Sus_scrofa|Suidae
AFARRWRRRFGRRRRRYRWRRRYRRWLVRRRRRVYRRGGRRARPYISAFNPKIMRKVVIRGWWPIIQCLKGQESLRYRPLQWDKQWRGGGWGSGEVTLENLYQEHLLWRNSWSKGNDGMDLVRYFGCIVYLYPLKDADYWFWWDTDELYAEMIK-EYSQPSVMMMAKRTKIIIARERAPHRRKVRKIFIPPPSRDTTQWQFQTDFCKRPLFTWAAGLIEMQKPFDANGAFREMKYVELWGRVPPQGYPIIIYVDQ-KDQQPRKKYCVCYNTLGSTLNIGPLRGLVLRQLMNQEMTYTWKQEYSGVFLQRWRGRIVDARQADTQNPKVWPVEG-----NWNTFHKLGLPKSPHDIDFGHH-SRFGPFCVKSPPEPVNLWFQYKFLFQFGGEYQPPTGIRDPCDTPAYPVPQSGSVTHPKFAKGGMLTEGYWG---ITAASSRALCADPTEAAQSALLRGDPPEERKEAEETASSSSITSAESSSEGDGSSDDETRRRQWKRLRHMVREQLGHKRQQLH
>GU188046|Torque_teno_sus_virus_k2a|Sus_scrofa|Suidae
MPYRRYRRRRRRPTRRRHWRRYFRYRYRRAPRRRRAKVRRRRRKAVIQWNPPSRRTCLIEGFWPLSYGHWFRTCLPMRRLNGL-IFTGGGCDWTQWSLQNLFHEKLNWRNIWTASNVGMEFARFLRGKFYFFRHPWRSYIVTWDQD-IPCKPLPYQNLQPLLMLLKKQHKLVLSQKDNPSKQKPVTLKFRPPPKLTSQWRLSRELSKIPLIRLGISLIDLSEPWLEGWGNA---------ASKHSGWTQMKYFWIYDTGVGNAVYVILKKDVAIDHIEMVNEGWPYWLFFYGQSEQDIKAREYARDPKSKKLKIGVIGWASIQ-GGYVAYAGLFQMG-WPGQTNFNWDNMKLGAQELDDESLFGPFVEKAELKDYNVVMKYAFKFQWGGHGTERFKTTDPSTIPCPPGRYHHGVQDPAKVQNTVLNPWDYDDGIVRTDTLKRLLEETEETEKAYPLLGTEKESDSDEESVISSTSSGSSQEEETQ------RRRQHPSKRRLLKHLQRVVKRMKTLX
>GU376737|Torque_teno_sus_virus_k2a|Sus_scrofa|Suidae
MPYRRYRR--RRPTRRRRWRRYFRYRYRRAPRRRRTKVRRRRRKAVIQWFPPSRRTCLIEGFWPLSHGHWFRTCPPMRRLNGL-IFTGGGCDWTQWSLQNLYHEKLNWRNIWTASNVGMEFARFLRGKFYFFRHPWRSYIVTWDQD-IPCKPLPYQNLQPLLMLLKKQHKLVLSQKDNPNRKQKVTLKFRPPPKLTSQWRLSRELSKIPLIRLGISLIDLSEPWLEGWGNA---------ASKHSGWTQMKYFWIYDTGVGNAVYVILKKDVAIDHIEMVNEGWPYWLFFYGQSEQGIKVREYARDPKSKKLKIGVIGWASIQ-GGYVAYAGLFQMG-WPGQTNFNWDNMKLGAQELDDESLFGPFVEKAELKDYNVVTKYAFKFQWGGHGTERFKTTDPSTIPCPPGRYHHGVQDPAKVQNTVLNPWDYDDGIVRTDTLKRLLEETEETEKAYPLLGTEKESDSDEESVISSTSSGSSQEEETQ------RRRQHPSKRRLLKHLQRVVKRMKTLX
>GU450331|Torque_teno_sus_virus_1a|Sus_scrofa|Suidae
AFARRWRRRFGRRRRRYRWRRRYRRWLVRRRRRVYRRGGRRARPYISAFNPKVMRKVVIRGWWPILQCLKGQESLRYRPLQWDKQWRGGGWGSGEVTLEGLYQEHLLWRNSWSKGNDGMDLVRYFGCIVYLYPLQDQDYWFWWDTDELYAESIK-EYSQPSVMMMAKRTKLVIARDRAPHRRKVRKIFIPPPSRDTTQWQFQTDFCKRPLFTWAAGLIDMQKPFDANGAFREMKYIELWGRVPPQGYPIIIYVDQ-KDQKTRKKYCVCYNTLASTLAIGDLQGLVLRQLMNQEMTYYWKGEFSSPFMQRWKGRLIDARRADTENPKVWEWGQ-----NWNTFAKLTLPKSPHDIDFGHH-SRFGPFCVKNAPTPTNLWFQYKFLFQFGGEYQPPTGIRDPCDTPAYPVPQSGSVTHPKFAKGGMLTEDRWG---ITTASSRTLSADPTEAAQSALLRGDAEKKGEETEETASSSSITSAESSTEGDGSSDDETRRRTWKRLRRMVREQLDHKRQRLH
>GU456383|Torque_teno_sus_virus_1a|Sus_scrofa|Suidae
MRFRRFGRR-RRYYRKRGWRRRFRRRRVRRWRRVFRRGGRRARPYISAWNPKVLRNCRITGWWPVIQCMDGMEWIKYKPMDLRANWIGGGWSSGVISLEGLFNENRLWRNIWSKSNDGMDLVRYFGCRIRLYPTENQDYLFWYDTEDEQQRRMLDEYTQPSVMLQAKNSRLIVCKQKMPIRRRVKSIFIPPPAQLTTQWKFQQELCQFPLFNWACICIDMDTPFDYNGAWRNMEYIERWGRIPMTGYPIVAVCLV-EGNKRVVKWA----TVTGTLKLSNLRGLVLRVCSESETYYKWTSEFTGAFQQDWW-PVGEYPLCTYENPTVWSWKAYFGTGQWKDFARLQLPRSSHNVDFGHK-ARFGPFCVKKAPNPLNIWVKYTFYFQFGGMYQPPTGIQDPCSNPTYPVRMVGAVTHPKYAQGGITTQGDQG---ITAASIRAISA-APPDTYTQSAFLKAPETEKEEERE-SETSFTSAESSSEGDGSSDD--RRAARKRVIKLLLKRLDNKRRRFS
>GU456384|Torque_teno_sus_virus_1a|Sus_scrofa|Suidae
APTRRWRRRFGRRRRRYRWRRRYRRWLVRRRRRVYRRGGRRARPYISAFNPKVMRRVVIRGWWPILQCLKGQESLRYRPLQWDKQWRGGGWGSGEVTLEGLYQEHLLWRNSWSKGNDGMDLVRYFGCIVYLYPLQDQDYWFWWDTDELYAESIK-EYSQPSVMMMAKRTRLVIARDRAPHRRRVRKIFIPPPSRDTTQWQFQTDFCKRPLFTWAAGLIDMQKPFDANGAFREMKYIELWGRVPPQGYPIIIYVDQ-KDQKTRKKYCVCYNTLASTLAIGDLQGLVLRQLMNQEMTYYWKGEFSSPFLQRWKGRLIDARKADTENPKVWEWGQ-----NWNTFAKLTLPKSPHDIDFGHH-SRFGPFCVKNPPTPTNLWFQYKFLFQFGGEYQPPTGIRDPCDTPAYPVPQSGSVTHPKFAKGGMLTEDRWG---ITAASSRTLSADPTEAAQSALLRGDAEKKGEETEETASSSSITSAESSTEGDGSSDDETRRRTWKRLRRMVRQQLDHKRQRLH
>GU456385|Torque_teno_sus_virus_k2a|Sus_scrofa|Suidae
MPYRRYRRRRRRPTRRRHWRRYFRYRYRRAPRRRRPKVRRRRRKAVIQWFPPSRRTCLIEGFWPLSYGHWFRTCLPMRRLNGL-IFTGGGCDWTQWSLQNLFHEKLNWRNIWTASNVGMEFARFLRGKFYFFRHPWRSYIVTWDQD-IPCKPLPYQNLQPLLMLLKKQHKLVLSQKDNPNKQKPVTLKFRPPPKLTSQWRLSRELSKIPLIRLGISLIDLSEPWLEGWGNA---------ASKHSGWTQMKYFWIYDTGVGNAVYVILKKDVAIDHIEMVNEGWPYWLFFYGQSEQDIKVREYARDPKSKKLKIGVIGWASIQ-GGYVAYAGLFQMG-WPGQTNFNWDNMKLGAQELDDESLFGPFVEKAELKDYNVVMKYAFKFQWGGHGTERFKTTDPSTIPCPPGRYHHGVQDPAKVQNTVLNPWDYDDGIVRTDTLKRLLEETEETEKAYPLLGTEKESDSDEESVISSTSSGSSQEEETQ------RRKHHPSKRRLLKHLQRVVKRMKTLX
>GU456386|Torque_teno_sus_virus_k2a|Sus_scrofa|Suidae
MPYRRYRRR-RRPTRRRRWRRFFRYRYRRAPRRRRTKVRRRRRKAVIQWFPPSRRTCLIEGFWPLSYGHWFRTCLPMRRLNGL-IFTGGGCDWTQWSLQNLYHEKLNWRNIWTASNVGMEFARFLRGKFYFFRHPWRSYIITWDQD-IPCKPLPYQNLHPLLMLLKKQHKLVLSQKDNPNRRQKVTLKIRPPPKLTSQWRLSRELAKMPLVRLGVSLIDLSEPWLEGWGNA---------ASKHSGWTQIKYFWIYDTGVGNAVYVILKQEVAIDRIEQINEGWPYWLFFYGQSEQDIKAREYANNPKSKKLKIGVIGWASIQ-GGYVAYAGLYTDA-WPGQTNFNWDNMKLGAQELDDETLFGPFVEKAELKDYNIVMKYAFKFQWGGHGTERFKTTDPSTIPCPPGRYHHGVQDPAKVQNTVLNPWDYDDGIVRTDTLKRLLEETEETEKAYPLLGTEKESDSDEESVISSTSSGSSQEEETQ------RRRQHPSKRRLLKHLQRVVKRMKTLX
>GU570197|Torque_teno_sus_virus_k2a|Sus_scrofa|Suidae
MPYRRYRRRRRRPTRRRHWRRYFRYRYRRAPRRRRAKVRRRRRKAVIQWNPPSRRTCLIEGFWPLSYGHWFRTCLPFRRLNGL-VFPGGGCDRTQWSLQNLFHEKLNWRNIWTASNVGMEIARFLRGKFYFFRHPWRNYIITWDQD-IPCKPLPYQNLHPLLMLLKKQHKLVLSQQNNPNKQNPVTLKFKPPPKLTSQWRLSRELAKTPLIRLGISFIDLSEPWVEGWGDA---------ATKTSGWAQMKYYWMYDTGVGNAVYVVLKQDVAIDHIELINEGWPYWLYFYGKSERDIKAREFANNPKSKKLKIGVVGWASIQ-GGYLAWAGLHTKG-WPQQTNFDWDNMKLGTQDLDDETLFGPFVEKAELKDYNLIMKYAFKFQWGGHGTERFKTTDPSTIPCPPGRFHSGIQDPSKVQNTVLNPWDYDDGIVRKDTLKRLLEETEEEEKAYPLLGTEKESDSDEESLISSTSSGSSQEEETQ------RRKHHPSKRRLLKHLQRVVKKMKTFX
>GU570198|Torque_teno_sus_virus_1a|Sus_scrofa|Suidae
---MRFRR--RRRRRRYKWRRRYRRWRRRRWRRVFRRGGRRARPYITAWNPRVVRRVVIKGWWPLIQCMQGMEYLRYRPMNNIKRWIGGGWASGTISLKGLFNEHQLWRNVWSRSNDGMDLARYFGCSISLYPEDNQDYLFWFDTE-FDETQLLQEYTQPSVMLQAKNSRLIVAKSRMPIRRRIKKIFIPPPAQMTTQWQFQKDLADYPLFNWACICIDMEKPFDYTGAWRDMEYIEKWGRIPPTGYPIVAYWVT-EEGKNVCYWC----TIAMAIQVRDLRGLCLRVCSAQETYYRWQAEFTDAFKQRWFPQNGTDHSLVPDVWNFWNSINYWGTG----NQTRQWPKTAHDIDFGHK-TRFGPFCVKNPPQPINIWVKYKFFFQFGGMYQPPCGIQDPGSNPTYPVRMGGAVTHPKYAQGGGYTT-EIGQGI-TAASLRAISS-APPRTYSQSAFLQEPKAREETEETTSESSITSAESSSEGDGSSENERRRR-NKRRLRIFLQRLDHKRRRFS
>GU570199|Torque_teno_sus_virus_1a|Sus_scrofa|Suidae
---MRFRR--RRRRRRYKWRRRYRRWRRRRWRRVFRRGGRRARPYITAWNPRVVRRVVIKGWWPLIQCMQGMEYLRYRPMNNIKRWIGGGWASGTISLKGLFNEHQLWRNVWSRSNDGMDLARYFGCSISLYPEDNQDYLFWFDTE-FDETQLLQEYTQPSVMLQAKNSRLIVAKSRMPIRRRIKKIFIPPPAQMTTQWQFQKDLADYPLFNWACICIDMEKPFDYTGAWRDMEYIEKWGRIPPTGYPIVAYWVT-EEGKNVCYWC----TIAMAIQVRDLRGLCLRVCSAQETYYRWQAEFTDAFKQRWFPQNGTDHSLVPDVWNFWNSINYWGTG----NQTRQWPKTAHDIDFGHK-TRFGPFCVKNPPQPINIWVKYKFFFQFGGMYQPPCGIQDPGSNPTYPVRMGGAVTHPKYAQGGGYTT-EIGQGI-TAASLRAISS-APPRTYSQSAFLQEPKAREETEETTSESSITSAESSSEGDGSSENERRRR-NKRRLRIFLQRLDHKRRRFS
>GU570200|Torque_teno_sus_virus_1a|Sus_scrofa|Suidae
---MRFRR--RRRRRRYKWRRRYRRWRRRRWRRVFRRGGRRARPRITAWNPRVVRRVVIKGWWPLIQCMQGMEYLRYRPMNNIKRWIGGGWASGTISLKGLFNEHQLWRNVWSRSNDGMDLARYFGCSISLYPEDNQDYLFWFDTE-FDETQLLQEYTQPSVMLQAKNSRLIVAKSRMPIRRRIKKIFIPPPAQMTTQWQFQKDLADYPLFNWACICIDMEKPFDYTGAWRDMEYIEKWGRIPPTGYPIVAYWVT-EEGKNVCYWC----TIAMAIQVRDLRGLCLRVCSAQETYYRWQAEFTDAFKQRWFPQNGTDHSLVPDVWNFWNSINYWGTG----NQTRQWPKTAHDIDFGHK-TRFGPFCVKNPPQPINIWVKYKFFFQFGGMYQPPCGIQDPGSNPTYPVRMGGAVTHPKYAQGGGYTT-EIGQGI-TAASLRAISS-APPRTYSQSAFLQEPKAREETEETTSESSITSAESSSEGDGSSENERRRR-NKRRLRIFLQRLDHKRRRFS
>GU570201|Torque_teno_sus_virus_1a|Sus_scrofa|Suidae
---MRFRR--RRRRRRYKWRRRYRRWRRRRWRRVFRRGGRRARPYISAWNPRVVRRVVIKGWWPLIQCMEGMEYLRYRPMYNIKRWIGGGWASGTISLKGLFNEHELWRNVWSRSNDGMDLARYFGCSITLYPEENQDYLFWFDTE-FDQQQLIQEYTQPSVMLQAKNSRLIAAKSRMPIRRRVKRIFIPPPSQMTTQWQFQKDLANYPLFNWACICIDMEKPFDYTGAWKDMEYIEKWGRIPPTGYPIVAYWTS-NGSTKTCNWC----TIAAAVQVRDLRGLCLRVCSEQETYYRWQGEFTGQFKQQWWPGGGTDHALC---DVYVLWNGQINSAATPPSGGRAWPKTGHDIDFGHK-TRFGPFCVKNPPKPINIWVKYKFFFQFGGMYQPPCGIQDPGSNPTYPVRMGGAVTHPKYAQGGGYTT-QVGQGI-TAASLRAISA-APPRSYSQSAFLQEPKEGEETEETSCESSITSAESSTEGDGSSEDERRRR-NKRRLRIFLQRLDHKRRRFS
>GU570202|Torque_teno_sus_virus_1a|Sus_scrofa|Suidae
---MRFRR--RRRRRRYKWRRRYRRWRRRRWRRVFRRGGRRARPRISAWNPRVVRRVVIKGWWPLIQCMEGMEYLRYRPMYNIKRWIGGGWASGTISLKGLFNEHELWRNVWSRSNDGMDLARYFGCSITLYPEENQDYLFWFDTE-FDQQQLIQEYTQPSVMLQAKNSRLIAAKSRMPIRRRVKRIFIPPPSQMTTQWQFQKDLADYPLFNWACICIDMEKPFDYTGAWRDMEYIEKWGRIPPTGYPIVAYWTS-DGSTKTCNWC----TIAAAVQVRDLRGLCLRVCSEQETYYRWQGEFTGQFKQQWWPGGGTDHALC---DVYVLWNGQINSATTPPSGRRAWPKTGHDIDFGHK-TRFGPFCVKNPPKPINIWVKYKFFFQFGGMYQPPCGIQDPGSNPTYPVRMGGAVTHPKYAQGGGYTT-QVGQGI-TAASLRAISA-VPPRSYSQSAFLQEPKEGEETEETSCESSITSAESSTEGDGSSEDERRRR-NKRRLRIFLQRLDHKRRRFS
>GU570203|Torque_teno_sus_virus_k2a|Sus_scrofa|Suidae
MPYRRYRRRRRRPTRRRHWRRYFRYRYRRAPRRRRAKVRRRRRKAVIQWNPPSRRTCLIEGFWPLSYGHWFRTCLPFRRLNGL-VFPGGGCDWTQWSLQNLYHEKLNWRNIWTASNVGMEFARFLRGKFYFFRHPWRNYIITWDQD-IPCKPLPYQNLHPLLMLLKKQHKLVLSQQNNPNKQKPVTLKFRPPPKLTSQWRLSRELAKMPLIRLGISFIDLSEPWVEGWGNA---------ATKTSRWAQMKYYWMYDTGVGNAVYVVLKDNVAIDHIELINEGWPYWLYFYGKSERDIKAREFANNPKSIKLKIGVVGWASIQ-GGYLAWAGLHTKA-WPQQTNFDWDNMKLGTQDLDDETLFGPFVEKAELKDYNLIMKYAFKFQWGGHGTERFKTTDPSTIPCPPGRFHSGIQDPSKVQNTVLNPWDHDDGIVRKDTPKRLLEETEEEEKAYPLLGTEKESDSDEESVISSTSSGSSQEEETQ------RRKHHPSKRRLLKHLQRVVKRMKTLX
>GU570204|Torque_teno_sus_virus_k2a|Sus_scrofa|Suidae
MPYRRYRRRRRRPTRRRHWRRYFRYRYRRAPRRRRAKVRRRRRKAVIQWNPPSRRTCLIEGFWPLSYGHWFRTCLPFRRLNGL-VFPGGGCDWTQWSLQNLYHEKLNWRNIWTASNVGMEFARFLRGKFYFFRHPWRNYIITWDQD-IPCKPLPYQNLHPLLMLLKKQHKLVLSQQNNPNKQKPVTLKFRPPPKLTSQWRLSRELAKMPLIRLGISFIDLSEPWVEGWGNA---------ATKTSGWAQMKYYWMYDTGVGNAVYVVLKDNVAIDHIELINEGWPYWLYFYGKSERDIKAREFANNPKSIKLKIGVVGWASIQ-GGYLAWAGLHTKA-WPQQTNFDWDNMKLGTQDLDDETLFGPFVEKAELKGYNLIMKYAFKFQWGGHGTERFKTTDPSTIPCPPGRFHSGIQDPSKVQNTVLNPWDYDDGIVRKDTLKRLLEETEEEEKAYPLLGTEKESDSDEESVISSTSSGSSQEEETQ------RRKHHPSKRRLLKHLQRVAKRMKTLX
>GU570205|Torque_teno_sus_virus_k2a|Sus_scrofa|Suidae
MPYRRYRRRRRRPTRRRHWRRYFRYRYRRAPRRRA-KVRRRRRKAVIQWNPPSRRTCLIEGFWPLSYGHWFRTCLPFRRLNGL-VFPGGGCDWTQWSLQNLYHEKLNWRNIWTASNVGMEFARFLRGKFYFFRHPWRNYIITWDQDP--CKPLPYQNLHPLLMLLKKQHKLVLSQQNNPNKQKPVTLKFRPPPKLTSQWRLSRELAKMPLIRLGISFIDLSEPWVEGWGNA---------ATKTSRWAQMKYYWMYDTGVGNAVYVVLKDNVAIDHIELINEGWPYWLYFYGKSERDIKAREFANNPKSIKLKIGVVGWASIQ-GGYLAWAGLHTKA-WPQQTNFDWDNMKLGTQDLDDETLFGPFVEKAELKDYNLIMKYAFKFQWGGHGTERFKTTDPSTIPCPPGRFHSGIQDPSKVQNTVLNPWDHDDGIVRKDTPKRLLEETEEEEKAYPLLGTEKESDSDEESVISSTSSGSSQEEETQ------RRKHHPSKRRLLKHLQRVVKRMKTLX
>GU570206|Torque_teno_sus_virus_k2a|Sus_scrofa|Suidae
MPYRRYRRRRRRPRRKRTWRRYFRYRYRRAPRRRRTKVRRRRRKAVIQWFPPSRRTCLIEGFWPLSYGHWFRTCLPFRRLNGL-VFPGGGCDWSQWSLQNLYHEKLNWRNIWTASNVGMEFARFLKGKFYFFRHPWRNYIITWDQD-IPCRPLPYQNLHPLLMLLKKQHKIVLSQQNNPNKQKPVTLKFKPPPKLTTQWRLSRELAKMPLIRLGVSFIDLTEPWVEGWGNA---------AVKDQGWTQIKYYWIYDTGVGNAVYVILKKDVAIDHIELINQGWPYWLYFYGKSEQDIKSREYAKDPKSKKLKIGIVGWASIQ-GGYVAYAGLYQQG-WPSQTNFDWDNMHLGSQELDDETLFGPFVEKAELKDYNIIMKYAFKFQWGGHGTERFKTNDPSTIPCPPGRFHSGIQDPSKVQNTVLNPWDYDDGIVRKDTLKRLLEETEEEEKAYPVLGTEKESDSDEESVISSTSSGSSQEEETQ------RRKHHPSKRRLLKHLQRVGKRMKTLX
>GU570207|Torque_teno_sus_virus_k2a|Sus_scrofa|Suidae
MPYRRYRRRRRRPTRRRHWRRYFRYRYRRAPRRRRTKVRRRRKKAVIQWFPPSRRTCLIEGFWPLSYGHWFRTCLPFRRLNGL-VFPGGGCDWSQWSLQNLYHEKLNWRNIWTASNVGMELARFIKGKFYFFRHPWRNYIITWDQD-IPCKPLPYQNLHPLLMLLKKQHKIVLSQQNNPNKQKPVTLKFKPPPKLTSQWRLSRELAKMPLIRLGVSFIDLTEPWVEGWGNA---------ATKDQGWAQMKYYWLYDTGVGNAVYVILKQNVAIDRIELISQGWPYWLYFYGKSEQDVKAREYAQNPHSKKLKIGVVGWASIQ-GGYVAYAGLHLKG-WPNQTNFDWDNMHLGTQELDDETLFGPFVEKAELKDYNIIMKYVFKFQWGGHGTERFKTNDPSTIPCPPGRFHSGIQDPSKVQNTILNPWDYDDGIVRKDTLKRLLEETEEEEKAYPLLGTEKESDSDEESVISSTSSGSSQEEETQ------RRRHHPSKRRLLKHLQRVGKRMKTLX
>GU570208|Torque_teno_sus_virus_k2a|Sus_scrofa|Suidae
MPYRRYRRR-RRPTRRRHWRRYFRYRYRRAPRRRRTKVRRRRRKAVIQWNPPSRRTCLIEGFWPLSYGHWFRTCLPFRRKNGL-VFTGGGCDWTQWSLQNLYHEKLNWRNIWTASNVSMEFARFLRGKFYFFRHPWRNYIVTWDQD-IPCKPLPYQNLHPLLMLLKKQHKLVLSQQNNPNKQKPVTLKFKPPPKLTSQWRLSRELAKMPLIRLGVSFIDLTEPWVEGWGNA---------ATKDQGWAQMKYYWLYDTGVGNAVYVILKQNVAIDRIELISQGWPYWLYFYGKSEQDVKAREYAQNPHSKKLKIGVVGWACIQ-GGYVAWAGLHQKG-WPNETNFNWDNMHLGTQELDDESLFGPFVEKAELKDYNLIMKYAFKFQWGGHGTERFKTTDPSTIPCPPGRFHSGIQDPSKVQNTVLNPWDYDDGIVRKDTLKRLLEETEEEEKAYPLLGTEKESDSDEESVISSTSSGSSQEEGTQ------RRKHHPSKRRLLKHLQRVVKRMKTLX
>GU570209|Torque_teno_sus_virus_k2a|Sus_scrofa|Suidae
MPYRRYRR--RRPTRRRRWRRYFRYRYRRAPRRRRAKVRRRRRKAVIQWNPPSRRTCLIEGFWPLSYGHWFRTCLPFRRLNGL-VFPGGGCDWTQWSLQNLFHEKLNWRNIWTASNVGMEFARFLRGKFYFFRHPWRNYIITWDQD-IPCKPLPYQNLHPLLMLLKKQHKLVLSQQNNPNRKQNVTLKFKPPPKLTSQWKLSRELAKTALIRLGISFIDLSEPWVEGWGNA---------ATKTSGWAQMKYYWMYDTGVGNAVYVVLKQDVAIDHIELINEGWPYWLYFYGKSERDIKAREFANNPKSKKLKIGVVGWASIQ-GGYLAWAGLHTKG-WPQQTNFDWDNMKLGTQDLDDETLFGPFVEKAELKDYNLIMKYAFKFQWGGHGTERFKTTDPSTIPCPPGRFHSGIQDPSKVQNTVLNPWDYDDGIVRKDTLKRLLEETEEEEKAYPLLGTEKESDSDEESVISSTSSGSSQEEETQ------RRKHHPSKRRLLKHLQRVVKKMKTFX
>GU797360|Torque_teno_virus_9|Homo_sapiens|Hominidae
MAWGWWKRRWWW-RRRTR-RRRRRRRRRKRRRRRRRRKGRRHRLIIRQWQPEIVRKCLIIGYFPMIICGQGRWSENYSSHLEDRVVKGGGHATTRWSLKVLYEENLRHLNFWTWTNRDLELARYLKVTWTFYRHQDVDFIIYFNRKPMGGNIYTAPMMHPGALMLSKHKILVKSFKTKPKGKATVKVTIKPPTLLVDKWYFQKDICDMTLLNLNAVAADLRFPFCSPQTDNDFNAVNTFRTISPTTYTDVIYNPYTDKGKGNMLWVCSKGDN-----KCLLANLPLWMATNGYIDWVKK--ETDNWVINTQAVLMVCPYTYPL-YGFVVYSYNFGEGKMPNKFRNKWPTIYMQQAVLEDISRSGPFALKQQIPSATLTAKYKFKFLFGG-NPTSEQVVDPCTQPTFTQPPRIQVTDPKLLPHYSFHSWDLRRGYYSTKSIKRMSESFPGPKKPRVDLGQQQERPSDSLQR-ESRPWETSEEESEAEETEEVLRLHNREQQQLRKGLQCVIKTQQGVH
>GU951508|Torque_teno_canid_virus_1|Canis_lupus_familiaris|Canidae
FRYRKWRRRLFRRRRR--WR---RRARRRRVRRYRRRRGKRQISSIMQWNPQHRHLCYIKGITWLCAARADRISWPGIRQIAARYWSVGGCGVLTLSMDWFFFENLRWRNRWSHSNVGYDLARYMGTHLYFPPLADIWYIVWTDTEFVDQPKKVMSYTHPWILLMTKKHKVIKPRKWGKG----KKIFLKPPAVFNSAWYAPGKWCGAGLGRIYFSFINPFKQIMHTGQTE---------QSFELGVKQVKYHYRAGTGDGNAIMLNTSPTTPASWLLLEWDA-PYWLWFWGKTYQDFV---SSHTPEGNQYYGQI--YVK------WWITNPYDQGPHTYPEDKEWPNFMTCNSIAAALAQFGPCVYSSSQIPINIPMYYLSKWQWGGSTQGTSTHINPC--NPR--PRSIQIADPASAPRDVIHPWDVDSGTISTAKLKRLMEEPKPKPGPPETLIGAPTYSSETESDDFDTGDSEEEEEDHQDPRWVRDKLTRRQRQQLGKGLLAL-LKDKKX-
>HM633214|Torque_teno_sus_virus_k2a|Sus_scrofa|Suidae
MPFRRYRRR-RRPTRRRHWTRYFRYRHRRPYRR-RRRYKRRRKRAVIQWFPPTIRNCFIKGIWPLSYGHWLRTCLPMRKENGL-IFLGGGIDWTVWTLQNLYHEKLNWRNVWTASNDGMEFARFRYAKFKFFRHEFRSYVVTWDQD-IPCKPLPYTNLHPFVMLLKKQHKVILSKQENPRKDKPVTLKIKPPPKLTSQWRLSRELAKIPLVRLGISLIDFKEPWVEGFGNA---------AHANPGWSQCKYFWIYDTGINNHVYVVMNSDASIAHIEQIGEGYPYWLFFFGRSERDLKRNEFNSNPLSKKLKIAIIGWVSIQ-SAYISPVLLYLNG-WPGKNNFDWNNMKIGQQTLDDEALFGPLVEKAELKDYNILMRYNFRFQWGGHGTETFKTSDPSTIPCPPGPPQLAVRDPTKVHEGVLNAWDYDDGIVRKDTLKKLLEDSEE-EKAYPLLGTEKLSDESGESDISSSSDSSKEESEEE------KRYRRPTKRRLLQHVQRLVKRFRTLX
>HM633215|Torque_teno_sus_virus_k2a|Sus_scrofa|Suidae
MPYRRYRRRRRRPTRRRHWRRYFRYRYRRAPRRRRPKVRRRRRKAVIQWNPPSRRTCLIEGFWPLSYGHWFRTCLPFRRKNGL-VFTGGGCDWTQWSLQNLYHEKLNWRNIWTASNVGMEFARFLRGKFYFFRHPWRNYIVTWDQD-IPCKPLPYQNLHPLLMLLKKQHKLVLSQQNNPNKQKPVTLKFRPPPKLTSQWRLSRELAKMPLIRLGVSFIDLTEPWLEGWGNA---------AEKTQGWAQIKYYWIYDTGVGNAVYVIMKKETAIDHIELINEGWPYWLYFYGKSEQDIKAREYAQNPNSLKLKIGIVGWASIQ-GGYVAWAGLHQKG-WPNETNFNWDNMLLGTQELDDESLFGPFVEKAELKDYNLIMKYAFKFQWGGHGTERFKTTDPSTIPCPPGRFHSGIQDPSKVQNTVLNPWDYDDGIVRKDTLKRLLEETEEEEKAYPLLGTEKESDSDEESVISSTSSGSSQEEETQ------RRKHHPSKRRLLKHLQRVVKRMKTLX
>HM633216|Torque_teno_sus_virus_k2a|Sus_scrofa|Suidae
MPYRRYRRRRRRPTRRRHWRRYFRYRYRRAPRRRRPKVRRRRRKAVIQWDPPSRRTCLIEGFWPLSYGHWFRTCLPFRRKNGL-IFTGGGCDWTQWSLQNLFHEKLNWRNIWTASNVGMEFARFLRGKFYFFRHPWRNYIVTWDQD-IPCKPLPYQNLHPLLMLLKKQHKIVLPQQNNPNKQKPVTLKFRPPPKLTSQWRLSRELAKMPLIRLGVSFIDLTEPWLEGWGNA---------AIKDQGWAQIKYYWIYDTGVGNAVYVVMKKDVAIDHIELINEGWPYWLYFFGKSEQDIKAREYARDPKSKKLKIGIVGWASIQ-GGYVAWAGLYQQG-WPSETNFDWDNMQLGSQELDDESLFGPFVEKAELKDYNLIMKYAFKFQWGGHGTERFKTTDPSTIPCPPGRFHSGIQDPSKVQNTVLNPWDYDDGIVRKDTLKRLLEETEEEEKAYPLLGTEKESDSDEESVISSTSSGSPQEEETQ------RRKHHPSKRRLLKHLQRVVKRMKTLX
>HM633217|Torque_teno_sus_virus_k2a|Sus_scrofa|Suidae
MPYRRYRRRRRRPRRRRTWRRYFRYRYRRAPRRRRAKVRRRRRKAVIQWFPPSRRTCLIEGFWPLSYGHWYRTCLPFRRLNGL-VFPGGGCDWTQWTLQNFYHEKLNWRNIWTASNVGMEYARFLKGKFYFFRHPWRNYIITWDQD-IPCKPLPYQNLHPLLMLLKKQHKLVLSQRNNPNKQKPVTIKIKPPPKLTSQWRLSRELAKIPLVRLGISFIDLNEPWVEGWGNA---------TTKTQGWAQMKYYWIYDTGVGNAVYVVLKQDVTIDHIELINEGWPYWLYFYGKSERDIKAREFANNPKSKKLKIGVVGWASIQ-GGYLAWTGLHLRA-WPQQTNFDWDNMKLGDQDLDDESLFGPFVEKAELKDYNLIMKYAFKFQWGGHGTERFKTNDPSTIPCPPGRFHSGIQDPSKVQNTVLNPWDYDDGIVRKDTLKRLLEETEEETKAYPLLGTEKESDSEEESVISSTSSGSSQEEETH------RRKYHPSKRRLLKHLQRVVKRMKTLX
>HM633218|Torque_teno_sus_virus_k2a|Sus_scrofa|Suidae
MPYRRYRR--RRPTRRRRWRRFFRYRYRRAPRRRRTKVRRRRRKAVIQWFPPSRRTCLIEGFWPLSYGHWFRTCLPMRRLNGL-IFTGGGCDWTQWSLQNLYHEKLNWRNIWTASNVGMEFARFLKAKFYFFRHPWRSYIITWDQD-IPCKPLPYQNLHPLLMLLKKQHKLVLSQKDNPNRRQKVTLKIRPPPKLTSQWRLSRELAKMPLVRLGVSLIDLSEPWLEGWGNA---------ASKHSGWTQIKYFWIYDTGVGNAVYVIKKQDVAIDRIELINEGWPYWLFFYGQSEQDIKAREYANNPKSKKLKIGVIGWASIQ-GGYVAYAGLYTDA-WPGQTNFNWDNMKLGAQELDDETLFGPFVEKAELKDYNIVMKYAFKFQWGGHGTERFKTTDPSTIPCPPGRYHHGVQDPAKVQNTVLNPWDYDDGIVRTDTLKRLLEETEETEKAYPLLGTEKESDSDEESVISSTSSGSSQEEETQ------RRRQHPSKRRLLKHLQRVVKRMKTLX
>HM633219|Torque_teno_sus_virus_k2a|Sus_scrofa|Suidae
MPYRRYRR--RRPTRRRRWRRYFRYRYRRAPRRRRPKVRRRRRKAVIQWNPPSRRTCLIEGFWPLSYGHWFRTCLPFRRKNGL-VFTGGGCDWTQWSLQNLYHEKLNWRNIWTASNVGMEFARFLRGKLYFFRHPWRNYIVTWDQD-IPCKPLPYQNLHPLLMLLKKQHKLVLSQQNNPNRKQKVTLKFRPPPKLTSQWRLSRELAKMPLLRLGVSFIDLTEPWLEGWGNA---------ATKQQGWAQIKYYWIYDTGVGNAVYVVMKQETAIDHIELINEGWPYWLYFYGKSEQDIKAREYAQNPNSLKLKIGIVGWASIQ-GGYVAWAGLHQKG-WPNETNFNWDNMTLGTQELDDESLFGPFVEKAELKDYNLIMKYAFKFQWGGHGTERFKTTDPSTIPCPPGRFHSGIQDPSKVQNTVLNPWDYDDGIVRKDTLKRLLEETEEEEKAYPLLGTEKESDSDEESVISSTSSGSSQEEETQ------RRKHHPSKRRLLKHLQRVVKRMKTLX
>HM633220|Torque_teno_sus_virus_k2a|Sus_scrofa|Suidae
MPYRRYRRRRRRPTRRRHWRRYFRYRYRRAPRRRRAKVRRRRRKAVIQWNPPSRRTCLIEGFWPLSYGHWFRTCLPFRRLNGL-VFPGGGCDWTQWSLQNLYHEKPNWRNIWAASNVGMEFARFLRGKFYFFRHPWRNYIITWDQD-IPCKPLPYQNLHPLLMLLKKQHKLVLSQQNNPSKQKPVTLKFRPPPKLTSQWRLSRELAKMPLIRLGVSFIDLTEPWVEGWGNA---------ATKTSGWAQMKYYWMYDTGVGNAVYVVLKDNVAIDHIELINEGWPYWLYFYGKSERDIKAREFANNPKSKKLKIGVVGWASIQ-GGYLAWAGLHTKG-WPQQTNFDWDNMKLGTQDLDDETLFGPFVEKAELKDYNLIMKYAFKFQWGGHGTERFKTTDPSTIPCPPGRFHSGIQDPSKVQNTVLNPWDYDDGIVRKDTLKRLLEETEEEEKAYPLLGTEKESDSDEESVISSTSSGSSQEEETQ------RRRHHPSKRRLLKHLQRVVKRMKTLX
>HM633221|Torque_teno_sus_virus_k2a|Sus_scrofa|Suidae
MPYRRYRR--RRPTRRRRWRRYFRYRYRRAPRRRRPKVRRRRRKAVIQWNPPSRRTCLIEGFWPLSYGHWFRTCLPFRRKNGL-VFTGGGCDWTQWSLQNLYHEKLNWRNIWTASNVGMEFARFLRGKFYFFRHPWRNYIVTWDQD-IPCNPLPYQNLHPLLMLLKKQHKLVLSQQNNPNRKQKVTLTFRPPPKLTSQWRLSRELAKMPLIRLGVSFIDLTEPWLEGWGNA---------AEKTQGWAQIKYYWIYDTGVGNAVYVIMKKETAIDHIELINEGWPYWLYFYGKSEQDIKAREYAQNPNSLKLKIGIVGWASIQ-GGYVAWAGLHQKG-WPNETNFNWDNMLLGTQELDDESLFGPFVEKAELKDYNLIMKYAFKFQWGGHGTERFKTTDPSTIPCPPGRFHSGIQDPSKVQNTVLNPWDYDDGIVRKDTLKRLLEETEEEEKAYPLLGTEKESDSDEESVISSTSSGSSQEEETQ------RRKHHPSKRRLLKHLQRVVKRMKTLX
>HM633222|Torque_teno_sus_virus_k2a|Sus_scrofa|Suidae
MPYRRYRR--RRPTRRRRWRRYFRYRYRRAPRRRRAKVRRRRRKAVIQWNPPSRRTCLIEGFWPLSYGHWFRTCLPFRRLNGL-VFPGGGCDWTQWSLQNLYHEKLNWRNIWTASNVGMEFARFLRGKFYFFRHPWRNYIITWDQD-IPCKPLPYQNLHPLLMLLKKQHKLVLSQQNNPSRKQKVTLKFRPPPKLTSQWRLSRELAKMPLIRLGVSFIDLTEPWVEGWGNA---------ATKTSGWAQMKYYWMYDTGVGNAVYVVLKDNVAIDHIELINEGWPYWLYFYGKSERDIKAREFANNPKSKKLKIGVVGWASIQ-GGYLAWAGLHTKG-WPQQTNFDWDNMKLGTQDLDDETLFGPFVEKAELKDYNLIMKYAFKFQWGGHGTERFKTTDPSTIPCPPGRFHSGIQDPSKVQNTVLNPWDYDDGIVRKDTLKRLLEETEEEEKAYPLLGTEKESDSDEESVISSTSSGSSQEEETQ------RRRHHPSKRRLLKHLQRVVKRMKTLX
>HM633223|Torque_teno_sus_virus_k2a|Sus_scrofa|Suidae
MPFRRYRRRRRRPTRRRRWRRYFRYW--NRRRRRYHKVRRRRRKAVIQWFPPSIRNCYIKGIWPLSYGHWLRTCLPMRKENGL-IFLGGGIDWTVWSLQNLYHEKLNWRNIWTASNDGMEFARFKYAKFKFFRHEFRSYVVTWDQD-IPCKPLPYTNLHPFVMLLKKQHKVILSKRENPRKDKPVILKIKPPPKLTSQWRLARELTKMPLVRLGISLIDFKEPWLEGFGNA---------ANKDSLWCQIKYFWIYDTGVNNHVYIVMQKDASITEVEQIGEGWPYWLYFFGRSERDLKRNEFNQNPESKKLKVAVIGWASIK-GTYISPHLLYEVG-WKGKNNFDWNNISLNKAALDDEALFGPLVEKAELKDYNLLMRYMFKFQWGGHGTEQFKTSDPSTIPCPPGPPQFAVRNPAKVHEGVLNPWDYDDGIVRKDTLKKLLEDSET-EKAYPLLGTEKLSDEEGESDISSSSNSSSEESEEE------KRHRRPSKRRLLKHVHRLVKRFKTLX
>HM633224|Torque_teno_sus_virus_k2a|Sus_scrofa|Suidae
MPYRRYRRR-RRPTRRRHWRRFFRYRYRRAPRRRRTKVRRRRRKAVIQWFPPSRRTCLIEGFWPLSYGHWFRTCLPMRRLNGL-IFTGGGCDWTQWSLQNLYHEKLNWRNIWTASNVGMEFARFLRAKFYFFRHPWRSYIITWDQDP--CRPLPYQNLHPLLMLLKKQHKLVLSQKDNPNRQKPVTLKIRPPPKLTTQWRLSRELTKIPLVRLGVSLIDLSEPWLEGWGNA---------AAKQQGWCQMKYFWIYDTGVGNAVYVILKKDIAIQHIEMINEGWPYWLYFYGQSEQDIKVAEYARDPKSKKLKIGVTGWASIK-GGYVAYPGLFTDG-WPGQTNFDWDNMKLGAQELDDESLFGPFVEKAELKDYNVVMKYAFKFQWGGHGTERFKTTDPSTIPCPPGRYHHGVQDPAKVQNTVLNPWDYDDGIVRTDTLKRLLEETEETEKAYPLLGTEKESDSDEESVISSTSSGSTQEEETQ------RRRQHPSKRRLLKHLQRVVKRMKTLX
>HM633225|Torque_teno_sus_virus_k2a|Sus_scrofa|Suidae
MPYRRYRRRRRRPTRRRHWRRYFRYRYRRAPRRRA-KVRRRRRKAVIQWNPPSRRTCLIEGFWPLSYGHWFRTCLPFRRKNGL-IFTGGGCDWTQWSLQNLYHEKLNWRNIWTASNVGMEFGRFLRGKFYFFRHPWRNYIVTWDQDP--CKPLPYQNLHPLLMLLKKQHKIVLSQQNNPNKQKPVTLKFRPPPKLTSQWRLSRELAKMPLIRLGVSFIDLTEPWLEGWGNA---------AIKDQGWAQIKYYWIYDTGVGNAVYVVMKQDVAIDHIELINEGWPYWLYFFGKSEQDIKAREYARDPKSKKLKIGIVGWASIQ-GGYVAWAGLYQQG-WPSETNFDWDNMQLGSQELDDESLFGPFVEKAELKDYNLIMKYAFKFQWGGHGTERFKTTDPSTIPCPPGRFHSGIQDPSKVQNTVLNPWDYDDGIVRKDTLKRLLEETEEEEKAYPLLGTEKESDSDEESVISSTSSGSSQEEETQ------RRKHHPSKRRLLKHLQRVVKRMKTLX
>HM633226|Torque_teno_sus_virus_k2a|Sus_scrofa|Suidae
MPYRRYRRRRRRPTRRRHWTRYFRYRHRRPYRR-RRRYKRRRKKAVIQWFPPTIRNCFIKGIWPLSYGHWLRTCLPMRKENGL-IFLGGGIDWTVWTLQNLYNEKLNWRNVWTASNDGMEFARFRYAKFKFFRHEFRSYVVTWDQD-IPCKPLPYTNLHPMVMLLKKQHKVVLSKQENPRKDRPVTLKIRPPPKLTSQWRLSRELAKIPLLRLGFSLIDFKEPWLEGYGNA---------AHMSSQWCQCKYFWIYDSGVGNHVYVVMQKDATIDHIEQIGEGYPYWLFFFGRSERDLKRNEFNANPNSKKLKIGIIGWVSIQ-SSYISHVLLWENG-WPNKNNLDFNNMKLGQQPLDDESLFGPLVEKAELKDYNILMRYNFRFQWGGHGTETFKTSDPSTIPCPPGAPQHLIRDPSKVHEGVLNAWDYDDGIVRKDTLKKLLEDSEE-EKAYPLLGTERLSDESGESDISSSSDSSKEESEEE------KRYRRPTKRRLLQHVQRLVKRFRTLX
>HM633227|Torque_teno_sus_virus_k2a|Sus_scrofa|Suidae
MPYRRYRRR-RRPTRRRRWRRFFRYRYRRAPRRRRTKVRRRRRKAVIQWFPPSRRTCLIEGFWPLSYGHWFRTCLPMRRLNGL-IFTGGGCDWTQWSLQNLYHEKLNWRNIWTASNVGMEFARFLKAKFYFFRHPWRSYIITWDQD-IPCKPLPYQNLHPLLMLLKKRHKLVLSQKDNPNRQKPVTLKIRPPPKLTSQWRLSRELAKMPLVRLGVSLIDLSEPWLEGWGNA---------ASKHSGWTQIKYFWIYDTGVGNAVYVIKKQDVAIDRIELINEGWPYWLFFYGQSEQDIKAREYANNPKSKKLKIGVIGWASIQ-GGYVAYAGLYTDA-WPGQTNFNWDNMKLGAQELDDETLFGPFVEKAGLKDYNIVMKYAFKFQWGGHGTERFKTTDPSTIPCPPGRYHHGVQDPAKVQNTVPNPWDYDDGIVRTDTLKRLLEETEETEKAYPLLGTEKESDSDEESVISSTSSGSSQEEETQ------RRRHHPSKRRLLKHLQRVVKRMKTLX
>HM633228|Torque_teno_sus_virus_k2a|Sus_scrofa|Suidae
MPYRRYRR--RRPTRRRRWRRYFRYRYRRAPRRRRTKVRRRRKKAVIQWFPPSRRTCLIEGFWPLSYGHWFRTCLPFRRLNGL-VFPGGGCDWSQWSLQNLYHEKLNWRNIWTASNVGMEFARFLKGKFYFFRHPWRNYIITWDQD-IPCRPLPYQNLHPLLMLLKKQHKIVLSQQNNPNRKQKVTLKFKPPPKLTSQWRLSRELAKMPLIRLGVSFIDLTEPWVEGWGNA---------AVKDQGWTQIKYYWIYDTGVGNAVYVILKKDVAIDHIELINQGWPYWLYFYGKSEQDIKSREYARDPKSKKLKIGIVGWASIQ-GGYVAYAGLYQQG-WPSQTNFDWDNMHLGSQELDDETLFGPFVEKAELKDYNIIMKYAFKFQWGGHGTERFKTNDPSTIPCPPGRFHSGIQDPSKVQNTVLNPWDYDDGIVRKDTLKRLLEETEEEEKAYPLLGTEKESDSDEESVISSTSSGSSQEEETQ------RRRHHPSKRRLLKHLQRVVKRMKTLX
>HM633229|Torque_teno_sus_virus_k2a|Sus_scrofa|Suidae
MPYRRYRRRRRRPTRRRHWTRYFRYRHRRPYRR-RRRYKRRRKKAVIQWFPPTIRNCFIKGIWPLSYGHWLRTCLPMRKENGL-IFLGGGIDWTVWTLQNLYNEKLNWRNVWTASNDGMEFARFRYTKFKFFRHEYRSYIVTWDQD-IPCKPLPYTNLHPLVMLLKKQHKVVLSKQENPRKDRPVTLKIKPPPKLTSQWRLSRELSKMPLVRLGFSLIDFKEPWLEGYGNA---------ANKLQSWCQCKYYWIYDSGIGNHVYVVMQKEATITDIEQIGEGYPYWLYFFGRSERDLKKNEYNANPNSKKLKIGIIGWASIK-SSYISHVLLWENG-WKNKNNLDFNNMFLGKQPVDDESLFGPLVEKAELKDYNILMRYNFRFQWGGHGTETFKTSDPSTIPCPPGPPQLAVRDPTKVHEGVLNAWDYDDGIVRKDTLKKLLEDSEE-EKAYPPLGTEKLSDESGESDISSSSDTSKEESEEE------KRYRRPTKRRLLQHVQRLVKRFRTLX
>HM633230|Torque_teno_sus_virus_k2a|Sus_scrofa|Suidae
MPYRRYRRRRRRPTRRRHWRRYFRYRYRRAPRRRRPKVRRRRRKAVIQWFPPSRRTCLIEGFWPLSYGHWFRTCLPMRRLNGL-IFTGGGCDWTQWSLQNLYHEKLNWRNIWTASNVGMEFARFLRAKFYFFRHPWRSYIITWDQD-IPCKPLPYQNLHPLLMLLKKQHKLVLSQKDNPNRQKPVTLKIRPPPKLTSQWRLSRELAKMPLVRLGISLIDLSEPWLEGWGNA---------ASKHSGWTQIKYFWIYDTGVGNAVYVILKQEVAIDRIEQINEGWPYWLFFYGQSEQDIKAREYANNPKSKKLKIGVIGWASIQ-GGYVAYAGLFHDA-WPGQTNFNWDNMKLGAQELDDETLFGPFVEKAELKDYNIVMEYAFKFQWGGHGTERFKTTDPSTIPCPPGRYHHGIQDPAKVQNTVLNPWDYDDGIVRTDTLKRLLEETEETEKAYPLLGTEKESDSDEESVISSTSSGSSQEEETQ------RRRQHPSKRRLLKHLQRVVKRMKTLX
>HM633231|Torque_teno_sus_virus_k2a|Sus_scrofa|Suidae
MPYRRYRRRRRRPTRRRHWRRYFRYRYRRAPRRRP-KVRRRRRKAVIQWDPPSRRTCLIEGFWPLRYGHWFRTCLPFRRKNGL-IFTGGGCDWTQWSLQNLFHEKLNWRNIWTASNVGMEFARFLREKFYFFRHPWRNYIVTWDQDP--CKPLPYQNLHPLLMLLKKQHKIVLPQQNNPNKQKPVTLKFRPPPKLTSQWRLSRELAKMPLIRLGVSFIDLTEPWLEGWGNA---------AIKDQGWAQIKYYWIYDTGVGNAVYVVMKKDVAIDHIELINEGWPYWLYFFGKSEQDIKAREYARDPKSKKLKIGIVGWASIQ-GGYVAWAGLYQQG-WPSETNFDWDNMQLGSQELDDESLFGPFVEKAELKDYNLIMKYAFKFQWGGHGTERFKTTDPSTIPCPPGRFHSGIQDPSKVQNTVLNPWDYDDGIVRKDTLKRLLEETEEEEKAYPLLGTEKESDSDEESVISSASSGSPQEEETQ------RRKHHPSKRRLLKRLQRVVKRMKTLX
>HM633232|Torque_teno_sus_virus_k2a|Sus_scrofa|Suidae
MPYRRYRRR-RRPTRRRRWTRYFRYRHRRR-RRRRYKVRRRRKA-VIQWFPPTIRNCFIKGIWPLGYGHWLRTCLPMRKENGL-IFLGGGIDWTVWTLQNLYNEKLNWRNVWTASNDGMEFARFRYAKFKFFRHEYRSYIVTWDQD-IPCKPLPYTNLHPLVMLLKKQHKVVLSKQENPRKKDRVTLKIKPPPKLTSQWRLSRELAKMPLVRLGFSLIDFKEPWLEGYGNA---------ANKLQTWCQCKYYWIYDSGIGNHVYVVMQKDASITDIEQIGEGYPYWLYFFGRSERDLKKNEYIANPNSKKLKIGIIGWASIK-SSYISHVLLWENG-WKNKNNLDFNNMFLGKQAVDDESLFGPLVEKAELKDYNILMRYNFRFQWGGHGTETFKTSDPSTILCPPGPPQLAVRDPTKVHEGVLNAWDYDDGIVRKDTLKKLLEDSEE-EKAYPLLGTEKLSDESGESDISSSGDSSKEESEEE------KRYRRPTKRRLLQHVQRLVKRFRTLX
>HM633233|Torque_teno_sus_virus_k2a|Sus_scrofa|Suidae
MPYRRYRRRRRRPTRRRHWRRYFRYRYRRAPRRRRAKVRRRRRKAVIQWNPPSRRTCLIEGFWPLSYGHWFRTCLPFRRKNGP-VFTGGGCDWTQWSLQNLYHEKLNWRNIWTASNVGMEFARFLRGKFYFFRHPWRNYIVTWDQD-IPCKPLPYQNLHPLLMLLKKQHKLVLSQQNNPNKQKPVTLKFRPPPKLTSQWRLSRELAKMPLIRLGVSFIDLTEPWLEGWGNA---------ATKTQGRAQIKYYWIYDTGVGNAVYVIMKKETAIDHIELINEGWPYWLYFYGKSEQDIKAREYAQNPNSLKLKIGIVGWASIQ-GGYVAWAGLHQKG-WPNETNFNWDNMLLGTQELDDESLFGPFVEKAELKDYNLIMKYAFKFQWGGHGTERFKTTDPSTIPCPPGRFHSGIQDPSKVQNTVLNPWDYDDGIVRKDTLKRLLEETEEEEKAYPLLGTEKESDSDEESVISSTSSGSSQEEETQ------RRKHHPSKRRLLKHLQRVVKRMKTLX
>HM633234|Torque_teno_sus_virus_k2a|Sus_scrofa|Suidae
MPFRRYRRRRRRPTRRRHWRRYFRYWHRRPTRRHYKVRRRRRRKAVIQWHPPSRRTCTITGFWPLSYGHWFRTCLPFRRMNGL-IFTGGGIDYTQWSLQNFFHEKLNWRNIWTASNVGMEYARFLKGKFYFFRHEWRSYVITWDQDP--CKPLPYTNLHPLLMLLKRQHKLVLSKRDNPSKARPVTLRIRPPPKLTSQWRLARELSKIPLVRLGFSFIDLSEPWLEGWGNA---------APYQQGWSQMRYFWIYDTGVNNAVYILLKDDITLQAIEKASENWPYWLYFFGRSELDIKRNELHENPNSKKIKIAVIGWAPAH-YTY--YHTLFKKG-WPAGTNFDWQNMKLGPQPIDDESLFGPFVGKAELKDYNLAMEYVFKFQWGEHGTERFKTDDPSTIPCPQGTSFTGIQDPSKVHTTVLNPWDYDDGIVRTDTLKKLLEETEEEERAYPLLGIERRSEDDDESVISSTSSCTSEEEEKK------KRHKQPSKRRLLKHLQRVVKRMKTIX
>HM633235|Torque_teno_sus_virus_k2a|Sus_scrofa|Suidae
MPFRRYRRRRRRPTRRRRWRRYFRYW--HRRRRRYYKVRRRRKKAVIQWFPPTIRNCYIKGIWPLSYGHWLRTCLPMRKENGL-IFLGGGIDWTVWSLQNLYHEKLNWRNIWTASNDGMEFARFKYAKFKFFRHEFRSYIVTWDQD-IPCKPLPYTNLHPFVMLLKKQHKVILSKKENPRKDKPVVLKIKPPPKLTSQWRLARELTKMPLVRLGISLIDFKEPWLEGFGNA---------ADKDSSFCQIKYFWIYDTGQGNHVYVVMSADATIKEIEHVAEGWPYWLYFFGKSERDIKRAEFNANPNSKKLKIAVIGWASIQ-GTYISSKLLYAVG-WPNKNNFNWNNIPLNKAALDDEAPFGPLVEKAELKDYNLLMRYMFKFQWGGHGTEQFKTSDPSTIPCPPGTPQLAVRDPSKVHEGVLNAWDYDDGIVRKDTLKKLLEDSET-EKAYPLLGTEKLSDEEGESDTSSSSNSSSEESEEE------KRHRRPSKRRLLKHVHRLVKRFKTLX
>HM633236|Torque_teno_sus_virus_k2a|Sus_scrofa|Suidae
MPFRRYRRRRRRPTRRRHWRRYFRYWHRRPTRRHYKVRRRRRRKAVIQWHPPSRRTCTITGFWPLSYGHWFRTCLPFRRMNGL-IFTGGGIDYTQWSLQNFYHEKLNWRNIWTSSNVGMEYARFIKGKFYFFRHEWRSYVITWDQDP--CKPLPYTNLHPLLMLLKRQHKIVLSKRDNPSKARPVTLRIKPPPKLTSQWRLARELSKIPLVRLGFSFIDLSEPWLEGWGNA---------APYQQGWAQMRYFWIYDTGVNNAVYILLKQDINFDDIEKVSENWPYWLYFFGRSELDIKRNELHNNPNSQKVKIGVIGWASIQ-GNYIYYHTLFLKG-WKQGTNFDWQNMKLGPQPIDDASLFGPFVDKAELKDYNLAMKYVFKFQWGGHGTERFKTDDPSTIPCPQGTSFTGIQDPSKVHTTVLNPWDYDDGIVRTDTLKKLLEETEEEERAYPLLGIERRSEDDDESVISSTSSCTSEEEEKK------KRHKQPSKRRLIKHLQRVVKRMKTIX
>HM633237|Torque_teno_sus_virus_k2a|Sus_scrofa|Suidae
MPFRRYRRRWRRPTRRRRWRRYFRYW--HRRRRRYHKVRRRRKKAVIQWFPPTIRNCYIKGIWPLSYGHWLRTCLPMRRENGL-IFLGGGIDWTVWSLQNLYHEKLNWRNIWTASNDGMEFARFKYAKFKFFRHEFRSYIVTWDQD-IPCKPLPYTNLHPFVMLLKKQHKVILSKRENPRKDKPVILKIKPPPKLTSQWRLARELTKMPLVRLGISLIDFKEPWLEGFGNA---------ADKDSSFCQIKYFWIYDTGQGNHVYVVMSADATIKEIEHVGEGWPYWLYFFGRSERDIKRAEFNANPNSKKLKIAVIGWASIQ-GTYISSKLLYAVG-WPNKNNFNWNNIPLNKAALDDEALFGPLVEKAELKDYNLLMRYMFKFQWGGHGTEQFKTSDPSTIPCPLGPPQLAVRDPSKVHEGVLNAWDYDDGIVRKDTLKKLLEDSET-EKAYPPLGTEKLSDEEGESDISSSSNSSSEESEEE------KRHRRPSKRRLLKYVHRLVKRFKTLX
>HM633238|Torque_teno_sus_virus_k2a|Sus_scrofa|Suidae
MPFRRYRRR-RRPTRRRRWRRYFRYWHRRR-RRRYHKVRRRRKA-VIQWFPPTIRNCYIKGIWPLSYGHWLRTCLPMRKENGL-IFLGGGIDWTVWSLQNLYHEKLNWRNIWTASNDGMEFARFKYAKFKFFRHEFRSYIVTWDQD-IPCKPLPYTNLHPFVMLLKKQHKVILSKRENPRKKDKVILKIKPPPKLTSQWRLARELTKMPLIRLGISLIDFKEPWLEGFGNA---------ADKDSSFCQIKYFWVYDTGQGNHVYVVMSADATIKEIEHVGEGWPYWLYFFGRSERDIKKAEFNANPNSKKLKIAVIGWASPI-QGTYFISSLYAVG-WPNKNNFNWNNIPLNKAALDDEALFGPFVEKAELKDYNLLMRYMFKFQWGGHGTEQFKTSDPSTIPCPPGPPQLAVRDPSKVHEGVLNAWDYDDGIVRKDTLKKLLETDSETEKAYPLLGTEKLSDEEGESDISSSSNSSSEESEEE------KRHRRPSKRRLLKHVHRLVKRFKTLX
>HM633239|Torque_teno_sus_virus_k2a|Sus_scrofa|Suidae
MPYRRYRRRRRRPTRRRHWRRYFRYRYRRAPRRRRTKVRRRRRKAVIQWFPPSRRTCLIEGFWPLNYGHWFRTCLPFRRLNGL-VFPGGGCDWSQWSLQSLYHEKLNWRNIWTASNVGMEFARFLKGKFYFFRHPWRNYIITWDQD-IPCRPLPYQNLHPLLMLLKKQHKIVLSQQNNPNKQKPVTLKFKPPPKLTSQWRLSRELAKMPLIRLGVSFIDLTEPWVEGWGNA---------AVKEQGWTQIKYYWIYDTGVGNAVYVILKKDVAIDHIELINQGWPYWLYFYGKSEQDIKSREYARDPKSKKLKIGIVGWASIQ-GGYVAYAGLYQQG-WPPQTNFDWDNMHLGSQELDDETLFGPFVEKAELKDYNIIMKYAFKFQWGGHGTERFKTNDPSTIPCPPGRFHSGIQDPSKVQNTVLNPWDYDDGIVRKDTLKRLLEETEEEEKAYPVLGTEKESDSDEEGVISSTSSGSSQEEETQ------RRKHHPSKRRLLKHLQRVVKRMKTLX
>HM633240|Torque_teno_sus_virus_k2a|Sus_scrofa|Suidae
MPYRRYRRRRRRPTRRRHWRRYFRYRYRRAPRRRRTKVRRRRRKAVIQWNPPSRRTCLIEGFWPLSYGHWFRTCLPFRRKNGL-VFTGGGCDWTQWSLQNLYHEKLNWRNIWTASNVGMEFARFLRGKFYFFRHPWRNYIVTWDQD-IPCKPLPYQNLHPLLMLLKKQHKLVLSQQNNPSKQKPVTLKFRPPPKLTSQWRLSRELAKMPLIRLEVSFIDLTEPWLEGWGNA---------ATKLQGWAQIKYYWIYDTGVGNAVYVVMKQETAIDHIELINEGWPYWLYFYGKSEQDIKAREYAQNPHSLKLKIGIVGWASIQ-GGYVAWAGLHQKG-WPNETNFNWDNMTLGTQELDDESLFGPFVEKAELKDYNLIMKYAFKFQWGGHGTERFKTTDPSTIPCPPGRFHSGIQDPSKVQNTVLNPWDYDDGIVRKDTLKRLLEETEEEEKAYPLLGTEKESDSDEESVISSTSSGSSQEEETQ------RRKHHPSKRRLLKHLQRVVKRMKTLX
>HM633241|Torque_teno_sus_virus_k2a|Sus_scrofa|Suidae
MPFRRYRRRRRRPTRRRHWRRYFRYWHRRPTRRHYKVRRRRRRKAVIQWHPPSRRTCTITGFWPLSYGHWFRTCLPFRRMNGL-IFTGGGIDYTQWSLQNFFHEKLNWRDIWTASNVGMEYARFLKGKFYFFRHEWRSYIITWDQDP--CKPLPYTNLHPLLMLLKRQHKLVLSKRDNPSKAKPVTLRIKPPPKLTSQWRLAGELSKIPLVRLGFSFIDLSEPWLEGWGNA---------APYQQGWSQMRYFWIYDTGVNNAVYVLLQQDITLTAIEKVSENWPYWLYFFGRSELGIKRNELHNNPNSKKLKIGVIGWASGH-YTY--YHTLYEKG-WRQGTNFDWQNMKLGPQPIDDESLFGPFVDKAELKDYNLAMKYVFKFQWGGHGTERFKTDDPSTIPCPQGTSFTGIQDPSKVHTTVLNPWDYDDGIVRTDTLKKLLEETEEEERAYPLLGIERRSEDDDESVISSTSSCTSEEEEKK------KRHKQPSKRRLLKHLQRVVKRMKTIX
>HM633242|Torque_teno_sus_virus_1a|Sus_scrofa|Suidae
---MRFRPIRRRRRRRYRWRRRYRRWRVRRWRRVYRRGGRRARPYISAFNPRVMRRVVIQGWWPLLQCLPGQEHLRYRPLNWDREWVGGGWGSGQITLEDLFNEHQKWRNMWSKSNDGMDLVRYFGCKIYLYPLQSDDYWFWWDTDQNYSDRIK-EYCQPSVMLMAKRTKIVVARDRAQHRRRVKKIYIPPPSRDTTQWKFQTDFCKQPLFTWAAGLIELQRPFDFNGGFREMDYITLWGRVPPQGYPIMAYIRK-ENGQPVIYWCVCYNTIASTLNISNLRGLCLRELSKQEQTYKWKGEFNKAYFNRWTYTYFIDGRVGTENPTVWNFTDSITSNHILTFGKLGLPKTPHDLDFGHK-NRCGPFVVKNPPQAINVWVRYKFFFQFGGEYQPPTGIRDPCDNPAYPVPQSTGVIHPLYAAGGLTA--EVGSGL-TARTIRALCA-SPPTKTSQCAFLEKTQRKKTQETS-SESSITSAESSSEGDGSTDEERRRKRRKRQLKLFYQRLEHKRRRFS
>HM633243|Torque_teno_sus_virus_1a|Sus_scrofa|Suidae
---MRFRRRRFGRRRRYRWRRRYRRRRVRRWRRVFRRGGRRARPYISAWNPRVVRRVVIKGWWPLIQCMEGMEYLRYRPMYNIKRWIGGGWASGTISLKGLFNEHELWRNVWSRSNDGMDLARYFGCSITLYPEENQDYLFWFDTEQQQLINLQ-EYTQPSVMLQAKNSRLIVAKSRMPIRRRVKRIFIPPPSQMTTQWQFQKDLADYPLFNWACICIDMEKPFDYTGAWRDMEYIEKWGRIPPTGYPIVAYWTS-DGNTKTCNWC----TIVAAVQVRDLRGLCLRVCSEQETYYRWQGEFTGQFKQQWWPGGGTDHALC---DVYVLWNEQINSATTPPSGGRAWPKTGHDIDFGHK-TRFGPFCVKNPPKPINIWVKYKFFFQFGGMYQPPCGIQDPGSNPTYPVRMGGAVTHPKYAQGGGYTT-QVGQGI-TAASLRAISA-APPRSYSQSAFLQEPKEGEETEETSCESSITSAESSTEGDGSSEDERRRR-NKRRLRIFLQRLDHKRRRFS
>HM633244|Torque_teno_sus_virus_1a|Sus_scrofa|Suidae
AAARRWRRRFGRRRRRYRWRRRYRRWLVRRRRRVYRRGGRRARPYVSAFNPKVMRRVVIRGWWPILQCLKGQESLRYRPLQWDRQWRGGGWGSGDVTLEGLYQEHLLWRNSWSKGNDGMDLVRYFGCVVYLYPLKDQDYWFWWDTDELYAENIK-EYSQPSVMMMAKRTRIVIARDRAPHRRKVRKIFIPPPSRDTTQWQFQTDFCNRKLFTWAAGLIDMQKPFDANGAFREMKYIELWGRVPPQGYPIIIYVDQ-KDQKPRKKYCVCYNTLASTLKIGNLKGLVLRQLMNQEMTYIWKGEYSSPFVQRWRGRFVDARKADQENPKVWPIEG-----VWNTFGKLTLPKSPHDLDFGHH-SRFGPFCVKNPPEPTNLWFQYRFFFQFGGEYQPPTGIRDPCDTPAYPVPQSGSITHPKFAKGGMLTEDRWG---ITAASTRALCADPTEATQSALLRGDSEKKGEETEETTSSSSITSAESSTEGDGSSDDETRRRTWKRLRRMVREQLDHKRQRLH
>HM633245|Torque_teno_sus_virus_1a|Sus_scrofa|Suidae
MRFRRFGR--RRYRKRYRW-RRTRRWRVRRWRRVFRRGGRRARPYISAWNPRVVRRVVIKGWWPLIQCMQGMEYLRYRPMYNIKRWIGGGWASGTISLKGLFNEHELWRNVWSRSNDGMDLARYFGCSITLYPEENQDYLFWYDTE-FDQTQLLQEYTQPSVMLQAKNSRLIVAKSRMPIRRRVKRIFIPPPSQMTTQWQFQKDLADYPLFNWACICIDMEKPFDYTGAWRDMEYIEKWGRIPPTGYPIVAYWTS-DGNTKTCNWC----TIASAVQVRDLRGLCLRVCSEQETYYRWQGEFSGNFKQQWWPQGGTDHGLC---DVYVLWGSQINTATTPPSGNRSWPKAPHDVDFGHK-TRFGPFCVKNPPNPINIWVKYKFFFQFGGMYQPPCGIQDPGSNPTYPVRMGGAVTHPKYAQGGGYTT-QIGQGI-TAASLRAISA-APPRTYSQSAFLQEPKEGEETEETSCESSITSAESSTEGDGSSEDERRRR-NKRRLRIFLQRLDHKRRRFS
>HM633246|Torque_teno_sus_virus_1a|Sus_scrofa|Suidae
AAARRWRRRFGRRRRRYRWRRRYRRWLVRRRRRVYRRGGRRARPYISAFNPKIMRKVVIRGWWPIIQCLKGQESLRYRPLQWDKQWRGGGWGSGEVTLENLYQEHLLWRDSWSKGNDGMDLVRYFGCIVYLYPLKDADYWFWWDTDELYAEMIK-EYSQPSVMMMAKRTKIIIARERAPHRRKVRKIFIPPPSRDTTQWQFQTDFCKRPLFTWAAGLIEMQKPFDANGAFREMKYVELWGRVPPQGYPIIIYVDQ-KDQQARKKYCVCYNTLGSTLNIGPVRGLVLRQLMNQEMTYTWKQEYSGVFLQRWRGRLVDARQADTQNPKVWPVEG-----NWTTFHKLGLPKSPHDIDFGHH-SRFGPFCVKSPPEPVNLWFQYKFLFQFGGEYQPPTGIRDPCDTPAYPVPQSGSVTHPKFAKGGMLTEGYWG---ITAASSRALCADPTEAAQSALLRGDPPERKEAKETP-SSSSITSAESSSEGDGSSDDETRRRQWKRLRHMVREQLGHKRQRLH
>HM633247|Torque_teno_sus_virus_1a|Sus_scrofa|Suidae
APARRWRRRFGRRRRRYRWRRRYRRWLVRRRRRVYRRGGRRARPYISAFNPKVMRRVVIRGWWPILQCLKGQESLRYRPLQWDKQWRGGGWGSGEVTLEGLYQEHLLWRNSWSKGNDGMDLVRYFGCIVYLYPLQDQDYWFWWDTDELYAESIK-EYSQPSVMMMAKRTRLVIARDRAPHRRRVRKIFIPPPSRDTTQWQFQTDFCKRPLFTWAAGLIDMQKPFDANGAFREMKYIELWGRVPPQGYPIIIYVDQ-KDQKTRKKYCVCYNTLASTLAIGDLQGLVLRQLMNQEMTYYWKGEFSSPFMQRWKGRLIDARKADTENPKVWEWGQ-----NWNTFAKLTLPKSPHDIDFGHH-SRFGPFCVKNPPTPTNLWFQYKFLFQFGGEYQPPTGIRDPCDTPAYPVPQSGSVTHPKFAKGGMLTEDRWG---ITTASSRTLSADPTEAAQSALLRGDAEKKGEETEETASSSSITSAESSTEGDGSSDDETRRRTWKRLRRMVREQLDHKRQRLH
>HM633248|Torque_teno_sus_virus_1a|Sus_scrofa|Suidae
AAARRWRRRFGRRRRRYRWRRRYRRWLVRRRRRVYRRGGRRARPYISAFNPKIMRKVVIRGWWPIIQCLKGQESLRYRPLQWDKQWRGGGWGSGEVTLENLYQEHLLWRNSWSKGNDGMDLVRYFGCIVYLYPLKDADYWFWWDTDELYAEMIK-EYSQPSVMMMAKRTKIIIARERAPHRRKVRKIFIPPPSRDTTQWQFQTDFCKRPLFTWAAGLIEMQKPFDANGAFREMKYVELWGRVPPQGYPIIIYVDQ-KDQQARKKYCVCYNTLGSTLNIGPVRGLVLRQLMNQEMTYTWKQEYSGVFLQRWRGRLVDARQADTQNPKVWPVEG-----NWTTFHKLGLPKSPHDIDFGHH-SRFGPFCVKSPPEPVNLWFQYKFLFQFGGEYQPPTGIRDPCDTPAYPVPQSGSVTHPKFAKGGMLTEGYWG---ITAASSRALCADPTEAAQSALLRGDPPEERKEAEETPSSSSITSAESSSEGDGSSDDETRRRQWKRLRHMVREQLGHKRQRLH
>HM633249|Torque_teno_sus_virus_1a|Sus_scrofa|Suidae
MRFRRFGRR-RRYYRKRGWRRRFRRRRVRRWRRVFRRGGRRARPYISAWNPKVVRNCKITGWWPVIQCMEGMEWIKYKPMDLRANWIGGGWSSGVISLEGLFNENRLWRNIWSKSNDGMDLVRYFGCKIRLYPTDHQDYLFWYDTEDEQQRRQLDEYTQPSVMLQAKNSRLIVCKKKMPIRRRVKSIFIPPPSQLTTQWKFQQELCQFPLFNWACICIDMDTPFDYNGAWRNMEYIERWGRIPLTGYPIVAVCLV-EGNKRVVKWA----TIAEIMKLSTLRGLVLRVCSESETYYKWTSEFTAAFRADWW-PPGGTEYQLYDNPKVWSWNGYFGSGTWRDFGKLGLPRSSHNVDFGHK-ARFGPFCVKNPPNPLNIWVKYTFYFQFGGMYQPPTGIQDPCSNPTYPVRMVGAVTHPKYAQGGITTQGDQG---ITAASIRAISA-APPATYTQSAFLKAPEAEKEEERE-SETSFTSAESSSEGDGSSDE--RRAARKRVIKLLLRRLDNKRRRFS
>HM633250|Torque_teno_sus_virus_1a|Sus_scrofa|Suidae
APARGWRRRFGRRRRRYRWRRRYRRWLVRRRRRVYRRGGRRARPYISAFNPKIMRRVVIRGWWPILQCLKGQESLRYRPLQWDKQWYGGGWGSGEVTLENLYQEHLLWRNSWSKGNDGMDLVRYFGCIVYLYPLQDADYWFWWDTDELYAEMIK-EYSQPSVMMMAKRTKIVIARSRAPHRRKVRKIFIPPPSRDTTQWQFQTDFCRRKLFTWAAGLIDMQKPFDANGAFREMKYIELWGRVPPQGYPIFIYVDQ-KDQQARKKYCVCYNTLAGTFKVGNLRGLVLRQLMNQEMTYIWKGEFSKEFIPRWKGKLIDARKADNDNPTVWAFEG-----KWTTFGKLTLPKSPHDIDFGHH-SRFGPFCVKNPPEPINLWFQYKFLFQFGGEYQPPTGIRNPCDTPAYPVPQSGSVTHPKFAKGGMLTEGYWG---ITAASSRALCADPTEAAQSALLRGDPPEERKETEETASSSSITSAESSSEGDGSSDDETRRRQWKRLRHMVREQLGHKRQRLH
>HM633251|Torque_teno_sus_virus_1a|Sus_scrofa|Suidae
---MRFRR--RRRRRRYKWRRRYRRWRRRRWRRVFRRGGRRARPRITAWNPRVVRRVVIKGWWPLIQCMQGMEYLRYRPMNNIKRWIGGGWASGTISLKGLFNEHQLWRNVWSRSNDGMDLARYFGCSISLYPEDNQDYLFWFDTE-FDETQLLQEYTQPSVMLQAKNSRLIVAKSRMPIRRRIRKIFIPPPAQMTTQWQFQKDLADYPLFNWACICIDMEKPFDYTGAWRDMEYIEKWGRIPPTGYPIVAYWVT-EEGKNVCYWC----TIAMAIQVRDLRGLCLRVCSAQETYYRWQAEFTDTFKQRWFPQNGTDHSLVPDVWNFWNSINYWGTG----NQTRQWPKTAHDIDFGHK-TRFGPFCVKNPPQPINIWVKYKFFFQFGGMYQPPCGIQDPGSNPTYPVRMGGAVTHPKYAQGGGYTT-EIGQGI-TAASLRAISA-APPRTYSQSAFLQEPKAREETEETTSESSITSAESSSEGDGSSENERRRR-NKRQLRIFLQRLDHKRRRFS
>HM633252|Torque_teno_sus_virus_1a|Sus_scrofa|Suidae
----MRFRPRRRRRRRYRWRRRYRRWRVRRWRRVYRRGGRRARPYISAFNPRVMRRVVIQGWWPLLQCLPGQEHLRYRPLNWDREWVGGGWGSGQITLEDLFNEHQKWRNMWSKSNDGMDLVRYFGCKIYLYPLQSDDYWFWWDTDQNYSDRIK-EYCQPSVMLMAKRTKIVVARDRAQHRRRVKKIYIPPPSRDTTQWKFQTDFCKQPLFTWAAGLIELQRPFDFNGGFREMDYITLWGRVPPQGYPIMAYIRK-ENGQPVIYWCVCYNTIASTLNISNLRGLCLRELSKQEQTYKWKGEFNKAYFNRWTYTYFIDGRVGTENPTVWNFTDSITSNHILTFGKLGLPKTPHDLDFGHK-NRFGPFVVKNPPQAINVWVRYKFFFQFGGEYQPPTGIRDPCDNPAYPVPQSTGVTHPLYTAGGLTA--EVGSGL-TARTIRALCA-SPPTKTSQCAFLEKTQRKKTQETS-SESSITSAESSSEGDGSTDEERRRKRRKRQLKLFYQRLEHKRRRFS
>HM633253|Torque_teno_sus_virus_1a|Sus_scrofa|Suidae
AAARRWRRRFGRRRRRYRWRRRYRRWLVRRRRRVYRRGGRRARPYISAFNPKIMRKVVIRGWWPIIQCLKGQESLRYRPLQWDKQWRGGGWGSGEVTLENLYQEHLLWRNSWSKGNDGMDLVRYFGCIVYLYPLKDADYWFWWDTDELYAEMIK-EYSQPSVMMMAKRTKIIIARERAPHRRKVRKIFIPPPSRDTTQWQFQTDFCKRPLFTRAAGLIEMQKPFDANGAFREMKYVELWGRVPPQGYPIIIYVDQ-KDQQARKKYCVCYNTLGSTLNIGPVRGLVLRQLMNQEMTYTWKQEYSGVFLQRWRGRLVDARQADTQNPKVWPVEG-----NWTTFHKLGLPKSPHDIDFGHH-SRFGPFCVKSPPEPVNLWFQYKFLFQFGGEYQPPTGIRDPCDTPAYPVPQSGSVTHPKFAKGGMLTEGYWG---ITAASSRALCADPTEAAQSALLRGDPPEERKEAEETPSSSSITSAESSSEGDGSSDDETRRRQWKRLRHMVREQLGHKRQRLH
>HM633254|Torque_teno_sus_virus_1a|Sus_scrofa|Suidae
AFARRWRRRFGRRRRRYRWRRRYRRWLVRRRRRVYQRGGRRARPYISAFNPKVMRRVVIRGWWPILQCLKGQESLRYRPLQWDKSWRGGGWGSGEVTLEGLYQEHLLWRNSWSKGNDGMDLVRYFGCIVYLYPLKDQDYWFWWDTDELYAESIK-EYSQPSVMMMAKRTKIVIARSRAPHRRKVRKIFIPPPSRDTTLWQFQTDFCNRPLFTWAAGLIDLQKPFDANGAFREMKYIELWGRVPPQGYPVIIYVDM-KDQKPRKKYCVCYNTLASTLKIGDLQGLVLRQLMNQEMTYTWKGEFTNVFLQRWRGRLADARKADTENPTVWKVDG-----QWNTFGKLNLPKSPHDIDFGHH-SRFGPFCVKNAPEPTNLWFQYKFLFQFGGEYQPPTGIRDPCDNPAYPVPQSGSITHPKFAKGGMLTEDRWG---ITAASSRALSADPTEATQSALLRGDSEKKGEETEETSSSSSITSAESSTEGDGSSDDETRRRTWKRLRRMVREQLDHKRQRLH
>HM633255|Torque_teno_sus_virus_1a|Sus_scrofa|Suidae
APARRWRRRFGRRRRRYRWRRRYRRWLVRRRRRVYRRGGRRARPYISAFNPKVMRRVVIRGWWPILQCLKGQESLRYRPLQWDKQWRGGGWGSGEVTLEGLYQEHLLWRNSWSKGNDGMDLVRYFGCIVYLYPLQDQDYWFWWDTDELYAESIK-EYSQPSVMMMAKRTRLVIARDRAPHRRRVRKIFIPPPSRDTTQWQFQTDFCKRPLFTWAAGLIDMQKPFDANGAFREMKYIELWGRVPPQGYPIIIYVDQ-KDQKTRKKYCVCYNTLASTLAIGDLQGLVLRQLMNQEMTYYWKGEFSSPFMQRWKGRLIDARKADTENPKVWEWGQ-----NWNTFAKLTLPKSPHDIDFGHH-SRFGPFCVKNPPTPTNLWFQYKFLFQFGGEYQPPTGIRDPCDTPAYPVPQSGSVTHPKFAKGGMLTEDRWG---ITTASSRTLSADPTEAAQSALLRGDAEKKGEETEETASSSSITSAENSTEGDGSSDDETRRRTWKRLRRMVREQLDHKRQRLH
>HM633256|Torque_teno_sus_virus_1a|Sus_scrofa|Suidae
---MRFRRRRFGRRRRYRWRRRYRRWRVRRWRRVFRRGGRRARPYISAWNPRVVRRVVIKGWWPLIQCMQGMEYLRYRPMYNIKRWIGGGWASGTISLKGLFNEHELWRNVWSRSNDGMDLARYFGCSITLYPEENQDYLFWYDTEQTQLLNLQ-EYTQPSVMLQAKNSRLIVAKSRMPIRRRVKRIFIPPPSQMTTQWQFQKDLADYPLFNWACICIDMEKPFDYTGAWRDMEYIEKWGRIPPTGYPIVAYWTS-DGNTKTCNWC----TIASAVQVRDLRGLCLRVCSEQETYYRWQGEFPGNFKQQWWPQGGTDHGLC---DVYVIWGAQINSTSTPPSGNRNWPKAPHDVDFGHK-TRFGPFCVKNPPNPINIWVKYKFFFQFGGMYQPPCGIQDPGSNPTYPVRMGGAVTHPKYAQGGGYTT-QIGQGI-TAASLRAISA-APPRTYSQSAFLQEPEEGEETEETSCESSITSAESSTEGDGSSEDERRRR-NKRRLRIFLQRLDHKRRRFS
>HM633257|Torque_teno_sus_virus_1a|Sus_scrofa|Suidae
APARRWRRRFGRRRRRYRWRRRYRRWLVRRRRRVYRRGGRRARPYISAFNPKIMRRVVIRGWWPILQCLKGQESLRYRPLQWDKQWYGGGWGSGEVTLENLYQEHLLWRNSWSKGNDGMDLVRYFGCIVYLYPLQDADYWFWWDTDELYAEMIK-EYSQPSVMMMAKRTKIVIARSRAPHRRKVRKIFIPPPSRDTTQWQFQTDFCRRKLFTWAAGLIDMQKPFDANGAFREMKYIELWGRVPPQGYPIFIYVDQ-KDQQPRKKYCVCYNTLAGTFKVGNLRGLVLRQLMNQEMTYIWKGEFSKEFMPRWKGKLIDARKADNENPIVWAFEG-----KWTTFGKLTLPKSPHDIDFGHH-SRFGPFCVKSPPEPINLWFQYKFLFQFGGEYQPPTGIRNPCDTPAYPVPQSGSVTHPKFAKGGMLTEGYWG---ITAASSRALCADPTEAAQSALLRGDPPEERKETEETASSSSITSAESSSEGDGSSDDETRRRQWKRLRHMVREQLGHKRQRLH
>HM633258|Torque_teno_sus_virus_1a|Sus_scrofa|Suidae
APARRWRRRFGRRRRRYRWRRRYRRWLVRRRRRVYRRGGRRARPYISTFNPKVMRRVVIRGWWPILQCLKGQESLRYRPLQWDKQWRGGGWGSGEVTLEGLYQEHLLWRNSWSKGNDGMDLVRYFGCIVYLYPLQDQDYWFWWDTDELYAESIK-EYSQPSVMMMAKRTRLVIARDRAPHRRRVRKIFIPPPSRDTTQWQFQTDFCKRPLFTWAAGLIDMQKPFDANGAFREMKYIELWGRVPPQGYPIIIYVDQ-KDQKTRKKYCVCYNTLASTLAIGDLQGLVLRQLMNQEMTYYWKGEFSSPFMQRWKGRLIDARKADTENPKVWEWGQ-----NWNTFAKLTLPKSPHDIDFGHH-SRFGPFCVKNPPTPTNLWFQYKFLFQFGGEYQPPTGIRDPCDTPAYPVPQSGSVTHHKFAKGGMLTEDRWG---ITTASSRTLSADPTEAAQSALLRGDAEKKGEETEETASSSSITSAESSTEGDGSSDDETRRRTWKRLRRMVREQLDHKRQRLH
>HQ204188|Torque_teno_sus_virus_k2a|Sus_scrofa|Suidae
MPYRRYRRRRRRPTRRRHWRRFFRYRYRRAPRRRRTKVRRRRRKAVIQWFPPSRRTCLIEGFWPLSYGHWFRTCLPMRRLNGL-IFTGGGCDWTQWSLQNLYHEKLNWRNIWTASNVGMKFARFLRGKFYFFRHPWRSYIITWDQD-IPCKPLPYQNLHPLLMLLKKQHKLVLSQKDNPNKQKPVTLKIRPPPKLTSQWRLSRELAKIPLVRLGISLTDLSEPWLEGWGNA---------ASKHSGWTQIKYFWIYDTGVGNAVYVILKQEVAIDRIELINEGWPYWLFFYGQSEQDIKTREYARNPKSKKLKIGVIGWASIQ-GGYVAYAGLYRDA-WPGQTNFNWDNMKLGAQELDDETLFGPFVEKAELKDYNIVMKYAFKFQWGGHGTERFKTTDPSTIPCPPGRYHHGVQDPAKVQNTVLNPWDYDDRIVRTDTLKRLLEETEETEKAYPLLGTEKESDSDEESVISSTSSGSSQEEETQ------RRRQHPSKRRLIKHLQRVVKRMKTLX
>HQ335084|Torque_teno_arthrovec_virus_2|Mosquitoes_(mixed_species)|Culicidae
AYYYPWRRRWYFTRRTRRTRRTYRRRNPRRWRRLYRTYRRRRA--VKQYQPLYRKRCTITAILPLLFVRNAVN-DFMMPATGLNFWMGGGCDSGSITMNDLYWEERFWRARWSTSNQGFDLFRYFGVKLTLWPNSEYSYIFWWSTEELSEDKEPLTVCHPSQLLLTKQHVVVEAW--RQKKRLPRIIKVKPPTSILQAWWHIKDAANKPLLKWRVSLIDLENPWTGFPNNNYCVRITVWGASE-AGDIVLYYHPLLDDGTGKVFWN--NNDG---PAKAQFEEVPFYLFCYGSAEYYSNQQYHRPAPQTA-----NNGYFQ-----FIMLTGSIRNGGLPTHKDNMY---YIKYSTMQLIAANGPWTEKSVYDACNISMKCKFFFQWGGTPGTQLPPVQPGGGPVWPKRWPGSLRDPTK-PDEVLKAEDLDDGIITRSAFARITKSEQKKIWSVQHQGRSGKSSSEEEET-SHDSSTSEDEEAPQ--AEEKARRHRRKLRKLVQLLDRITGTSKTVP
>HQ335085|Torque_teno_arthrovec_virus_2|Mosquitoes_(mixed_species)|Culicidae
MAY-YWRRRRRRTTNRRR-RRRYRRTYGRRWRRLVRXHARRRRFNVTXYQPYYRXKCRITALLPLLFCKDGRNIVDFMMPTTSNNWMGGGVDSGTCSLLDLYWEEKFWRARWSASNQGFDLGRYYGVTITLWPSQHYSYIFWWSTEELAEDKEPXTVCHPSQLLLAKQHVIVQSY--RTGRPKPIRIRIKPPTSMIGAWWHITDFAKKPLLKWRTSLIDLETPWTVFPNNN---------ARE-YGI---FYHPMLDDGTQKVCWN--NTDGPDIESHGFWPNVPFYIYCFGGAEYYSNKDIHRPQPENR-----QNGWFI-----FIYYGNAFRNG----LLNFRDKMFYIKYNTMQIVAAGGPWVEKQIGVPANXAVKMKFYFQWGGTPGTQLPPVAPAGGHVWPLRWPGALRDPT-IATEVLKKEDLDDGIATERAIARITKSEQPRQKQYPPSSRKRKSEEEE----TPHDSSTXEDTEGEASAAEEEEERKRKYRKLLRLVERLSGRQKSHS
>JF694116|Torque_teno_sus_virus_1a|Felis_catus|Felidae
MPPPQITQ--MPPQIL----KEE-----RMW--EALETDMRRRP-LLLGTP--VRRVVIKGWWPLIQCMQGMEYLRYRPMNNIKRWIGGGWASGTISLKGLFNEHQLWRNVWSRSNDGMDLARYFGCSISLYPEDNQDYLFWFDTE-FDETQLLQEYTQPSVMLQAKNSRLIVAKSRMPIRRRIRKIFIPPPAQMTTQWQFQKDLADYPLFNWACICIDMEKPFDYTGAWRDMEYIEKWGRIPPTGYPIVAYWVT-EEGKNVCYWC----TIAMAIQVRDLRGLCLRVCSAQETYYRWQAEFTDTFKQRWFPQNG-TDHSLPDVWNFWNINTYWGTGQWQDFAKLQLPKTAHDIDFGHK-TRFGPFCVKNPPQPINIWVKYKFFFQFGGMYQPPCGSQDPGSNPTYPVRMGGAVTHPKYAQGGGYTT-EIGQGI-TAASLRAISP-APPRTYSQSAFLQEPKAREETEDTTSESSITSAESSSEGDGSSENERRRR-NKGQLRIFLQRLDHKRRRFS
>JF694117|Torque_teno_sus_virus_1a|Sus_scrofa|Suidae
------------------M---------R--------------------------KVVIRGWRPILLCLKGQVSLRYRPLQWDKQWRGGGWGSGEVTLEGLYQEHLLWRNSWSKGNDGMDLVRYFGCIVYLYPLQDQDYWFWWDTDELYAESIK-EYSQPSVMMMAKRTKLVIARDRAPHRRKVRKIFIPPPSRDTTQWQFQTDFCKRPLFTWAAGLIDMQKPFDANGAFREMKYIELWGRVPPQGYPIIIYVDQ-KDQKTRKKYCVCYNTLASTLAIGDLQGLVLRQLMNQEMTYYWKGEFSSPFMQRWKGRLIDARRADTANPKVWEWGQ-----NWNTFAKLTLPKSPHDIDFGHH-SRFGPFCVKNAPTPTNLWFQYKFLFQFGGEYQPPTGIRDPCDTPAYPVPQSGSVTHPKFAKGGMLTEDRWG---ITTASSRTLSADPTDAAQSALLRGDAEKKGEETEETASSTSITSAESSTEGDGSSDDQTRRRTWKRLRRMVREQLDHKRQRLQ
>JF694118|Torque_teno_sus_virus_k2a|Sus_scrofa|Suidae
MPYRRYRR--RRPTRRRRWRRFFRYRYRRAPRRRRTKVRRRRRKAVIQWFPPSRRTCLIEGFWPLSYGHWFRTCLPMRRLNGL-IFTGGGCDWTQWSLQNLYHEKLNWRNIWTASNVGMKFARFLRGKFYFFRHPWRSYIITWDQD-IPCKPLPYQNFHPLLMLLKKQHKLVLSQKDNPNRKQKVTLKIRPPPKLTSQWRLSRELAKIPLVRLGISLTDLSEPWLEGWGNA---------ASKHSGWTQIKYFWIYDTGVGNAVYVILKQEVAIDRIELINEGWPYWLFFYGQSEQDIKTREYARNPKSKKLKIGVIGWASIQ-GGYVAYAGLYRDA-WPGQTNFNWDNMKLGAQELDDETLFGPFVEKAELKDYNIVIKYAFKFQWGGHGTERFKTTDPSTIPCPPGRYHHGVQDPAKVQNTVLNPWDYDDRIVRTDTLKRLLEETEETEKAYPLLGTEKESDSDEESVISSTSSGSSQEEETQ------RRRQHPSKRRLIKHLQRVVKRMKTLX
>JF937656|Torque_teno_sus_virus_k2a|Sus_scrofa|Suidae
MPYRRYRRRRRRPTRRRHWRRYFRYRYRRAPRRRRTKVRRRRKKAVIQWFPPSRRTCLIEGFWPLSYGHWFRTCLPFRRLNGL-VFPGGGCDWSQWSLQNLYHEKLNWRNIWTASNVGMEFARFLKGKFYFFRHPWRNYIITWDQD-IPCRPLPYQNLHPLLMLLKKQHKIVLSQQNNPNKQKPVTLKFKPPPKLTSQWRLSRELAKMPLIGLGVSFIDLTEPWVEGWGNA---------AVKDQGWTQIKYYWIYDTGVGNAVYVILKKDVAIDHIELINQGWPYWLYFYGKSEQDIKSREYARDPKSKKLKMGIVGWASIQ-GGYVAYAGLYQQG-WPSQTNFDWDNMHLGSQELDDETLFGPFVEKAELKDYNIIMKYAFKFQWGGHGTERFKTNDPSTIPCPPGRFHSGIQDPSKVQNTVLNPWDYDDGIVRKDTLKRLLEETEEEEKAYPVLGTEKESDSDEESVISSTSSGSSQEEETQ------RRKHHPSKRRLLKHLQRVVKRMKTLX
>JF937657|Torque_teno_sus_virus_k2a|Sus_scrofa|Suidae
MPYRRYRRR-RRPTRRRHWRRYFRYRYRRAPRRRRTKVRRRRKKAVIQWFPPSRRTCLIEGFWPLSYGHWFRTCLPFRRKNGL-IFTGGGCDWTQWSLQNLYHEKLNWRNIWTASNVGMEFARFLRGKFYFFRHPWRNYIVTWDQD-IPCKPLPYQNLHPLLMLLKKQHKLVLSQQNNPNKQKPVTLKFRPPPKLTSQWRLSRELAKMPLIRLGVSFIDLTEPWLEGWGNA---------AIKDQGWAQIKYYWIYDTGVGNAVYVVMKQDVAIDHIELINEGWPYWLYFFGKSEQDIKAREYATNPKSKKLKIGIVGWASIQ-GGYVAYAGLHLKG-WPNQTNFDWDNMNLGTQELDDETLFGPFVEKAELKDYNIIMKYAFKFQWGGHGTERFKTNDPSTIPCPPGRFHSGIQDPSKVQNTVLNPWDYDDGIVRKDTLKSLHAITEEEEKAYPLLGTEKESDSDEESVISSTSSGSSQEEETQ------RRKHHPSKRRLLKHLQRVVKRMKTLX
>JF937658|Torque_teno_sus_virus_k2a|Sus_scrofa|Suidae
MPYRRYRRRRRRPTRRRHWRRYFRYRYRRAPRRRRPKVRRRRRKAVIQWNPPSRRTCLIEGFWPLSYGHWFRTCLPFRRLNGL-VFPGGGCDWTQWSLQNLYHEKLNWRNIWTASNVGMEFARFLRGKFYFFRHPWRNYIITWDQD-IPCKPLPYQNLHPLLMLLKKQHKLVLSQQNNPNKQKPVTLKFKPPPKLTSQWRLSRELAKMPLIRLGISFIDLSEPWVEGWGNA---------ATKTSGWAQMKYYWMYDSGVGNAVYVILKQAVAIDRIELISQGWPYWLYFYGKSEQDVKAREYAQNPHSKKLKIGVVGWASIQ-GGYVAYAGLHLKG-WPNQTNFDWDNMHLGTQELDDETLFGPFVEKAELXDYNIIMKYAFKFQWGGHGTERFKTNDPSTIPCPPGRFHSGIQDPSKVQNTVLNPWDYDDGIVRKDTLKRLLEETEEEEKAYPLLGTEKESDSDEESVISSTSSGSSQEEETQ------RRRHHPSKRRLLKHLQRVVKRMKTLX
>JF937659|Torque_teno_sus_virus_k2a|Sus_scrofa|Suidae
MPYRRYRRR-RRPTRRRHWRRYFRYRYRRAPRRRRTKVRRRRKKAVIQWFPPSRRTCLIEGFWPLSYGHWFRTCLPFRRLNGL-VFPGGGCDWSQWSLQNLYHEKLNWRNIWTASNVGMEFARFLKGKFYFFRHPWRNYIITWDQD-IPCRPLPYQNLHPLLMLLKKQHKIVLSQQNNPNKQKPVTLKFKPPPKLTSQWRLSRELAKMPLIRLGVSFIDLTEPWVEGWGNA---------AVKDQGWTQIKYYWIYDSGVGNAVYVIMKRETAIDHIELINEGWPYWLYFYGKSEQDIKAREYAQNPNSLKLKIGIVGWASIQ-GGYVAWAGLHQKG-WPNETNFNWDNMTLGTQELDDESLFGPFVEKAELKDYNLIMKYTFKFQWGGHGTERFKTTDPSTIPCPPGRFHSGIQDPSKVQNTVLNPWDYDDGIVRKDTLKRLLEETEEEEKAYPLLGTEKESDSDEESVISSTSSGSSQEEETQ------RRKHHPSKRRLLKHLQRVVKRMKTLX
>JF937660|Torque_teno_sus_virus_1a|Sus_scrofa|Suidae
---MRFRRR--RRRRR--WRRRFRRWRVRRWRRVFRRGGRRAYR-ISAWNPKVLRNCRITGWWPVIQCMDGMEWIKYKPMDLRANWIGGGWSSGVISLEGLFNENRLWRNIWSKSNDGMDLVRYFGCRIRLYPTENQDYLFWYDTEEQQRRMLD-EYTQPSVMLQAKNSRLIVCKQKMPIRRRVKSIFIPPPAQLTTQWKFQQELCQFPLFNWACICIDMDTPFDYNGAWRNMEYIERWGRIPMTGYPIVAVCLV-EGNKRVVKWA----TVTGTLKLSNLRGLVLRVCSESETYYKWTSEFTGAFQQDWW-PVGEYPLCTYENPTVWSWKAYFGTGQWKDFARLQLPRSSHNVDFGHK-ARFGPFCVKKAPNPLNIWVKYTFYFQFGGMYQPPTGIQDPCSNPTYPVRMVGAVTHPKYAQGGITTQGDQG---ITAASIRAISA-APPDTYTQSAFLKAPETEKEEERE-SETSFTSAESSSEGDGSSDD--RRAARKRVIKLLLKRLDNKRRRFS
>JF937661|Torque_teno_sus_virus_1a|Sus_scrofa|Suidae
---MRFRR----RRRRR-WRRRFRRWRVRRWRRVFRRGGRRAR--ISAWNPKVLRNCRITGWWPVIQCMDGMEWIKYKPMDLRWIFDGGGWSSGVISLEGLFNENRLWRNIWSKSNDGMDLVRYFGCRIRLYPTENQDYLFWYDTEDEQQRRMLDEYTQPSVMLQAKNSRLIVCKQKMPIRRRVKSIFIPPPAQLTTQWKFQQELCQFPLFNWACICIDMDTPFDYNGAWRNMEYIERWGRIPMTGYPIVAVCLV-EGNKRVVKWA----TVTGTLKLSALRGLVLRVCSESETYYKWTSEFTGAFQQDWW-PVSEYPLCTFENPTVWSWKAYFGSGQWKDFGRLQLPRSSHNVDFGHK-ARFGPFCVKKAPNPLNIWVKYTFYFQFGGMYQPPTGIQDPCSNPTYPVRMVGAVTHPKYAQGGITTQGDQG---ITAASLRAISA-APPDTYTQSAFLKAPETEKEEERE-SETSFTSAESSSEGDGSSDD--RRAARKRVIKLLLKRLDNKRRRFS
>JF937662|Torque_teno_sus_virus_1a|Sus_scrofa|Suidae
MRF-RRRRR-RRYYRKRGWRRRFRRRRVRRWRRVFRRGGRRARPYISAWNPKVLRNCRITGWWPVIQCMDGMEWIKYKPMDLRANWIGGGWSSGVISLEGLFNENRLWRNIWSKSNDGMDLVRYFGCRIRLYPTENQDYLFWYDTEDEQQRKMLDEYTQPSVMLQAKNSRLIVCKQKMPIRRRVKSIFIPPPAQLTTQWKFQQELCQFPLFNWACICIDMDTPFDYNGAWRNMEYIERWGRIPMTGYPIVAVCLV-EGNKRVVKWA----TVTGTLKLSALRGLVLRVCSESETYYKWTSEFTGAFQQDWW-PVSEYPLCTYENPTVWSWRAYFGTGQWKDFGRLQLPRSSHNVDFGHK-ARFGPFCVKKAPNPLNIWVKYTFYFQFGGMYQPPTGIQDPCSNPTYPVRMVGAVTHPKYAQGGITTQGDQG---ITAASIRAISA-APPDTYTQSAFLKAPETEKEEERE-SETSFTSAESSSEGDGSSDD--RRAARKRVIKLLLKRLDNKRRRFS
>JN704611|Torque_teno_mustilid_virus_1|Martes_americana|Mustelidae
----MAWRRWRWRRRAPRFRYRFRRW--RRARKVRRRRRKRHKKKIKQWQPSHVARCIIRGWHIGFWGNKANLSYPFQEWTRPGFFTEGGASLWHFNLSHFYREFTFGRNTWSRSNEGFDLATYHGTKLIFYPHPLHNYIVWWWRDFGDVSAAQFKHSHPAKALLERNHFVIKSI---PQRKK-TTIFIPPPTTIQTGWSVMKKWANVNLFRLGMTMINTGNPLLHKGRLLTGNYRYFEDRLPPEASNIAYYSWWWDDSQDNKIAIDNSNDG-----ETIFHLIPYWLEFFGAGDQYIE----------------------QTKKVYWWYRE---------EHRKQWGSISTALLAWSNIGRHGPFMMAESNNSYSFFFKYKSYWRWGGVHPTPATNNDPVTVSPN--FAEVQVRNPLRVGRAALHPWDLDDGFITTAKFRDMLGATPP---PIPQRRSPSSGESEEEGPSVRRRRSGDGELEQNEEDTLPYPPGEEKIRALVEQLRRDRKRIRSFL
>JQ406844|Torque_teno_sus_virus_k2b|Sus_scrofa|Suidae
PPFRRWRWRYPRRRRVRRYRRSYRRG--RK-VRRRRRYRRRKRTAIIQWHPPTRRFCTIKGIWPLLYGHWMRNALPMRKHNGL-LWLGGGIDVTVWTLYNLYMEHNNLRNTWSSSNEGMEFGRFLRATLYFQRHPTKDYIITWDQD-ITCALKR-EEMQPFISLLKKNHKLILSRDHNPKNKARVKLKFKPPPRMTSKWFLQRELAQMPLFRLTVTWIDLTSYWVEGRGNAYPPNFRYNNQNANRSHFRCRYFWIYDRGPGNAVYVRTNRQK-NDDWHLLSKDQPYWLFFFGKSEHDLKQAFGQDVDENPDIYVLCIIWWAQL-QQYQQYDYLFKDRLWLSGSEYQWDNFKLTNLNLDDEALFGPMMLKRDAKDGNLLLMYKFKFQWGGHGEERFETADPKTIPCPPGTFRTWVRNPLEVHKGILQPWEYDDGLVRTDTLRRMLQEDETREKPFRGLGKGPFSDTSDGSDTSSSESFDYCEEEKEDQAAEERQEHQLNKRRKLKQLFRFLKRIKTCR
>JQ406845|Torque_teno_sus_virus_k2b|Sus_scrofa|Suidae
PPF---------RRRRR-WRRYPRRRYRRRKVRRRRRFKRRRR--IIQWHPPTRRFCTIKGIWPLLYGHWMRNALPMRKHNGL-LWLGGGIDVTVWTLYNLYMEHNNLRNTWSSSNEGMEFGRFLKATLYFQRHPTKDYIITWDQD-ITCALKR-EEMQPFISLLKKNHKLILSRDHNPKNKARVKLKFKPPPRMTSKWFLQRELAQMPLFRLTVTWIDLTSYWVEGRGNAYPPNFRYNNQNANRSHFRCRYFWIYDRGPGNAVYVRTNRQK-NDDWHLLSKDQPYWLFFFGKSEHDLKQAFGQDVDENPDIYVLCIIWWAQL-TQYMQYDYLFKDRLWLSGSEYQWDNFKLTNLNLDDEALFGPMMLKRDAKDGNLLLMYKFKFQWGGHGEERFETADPKTIPCPPGTFRTWVRNPLEVHKGILQPWEYDDGLVRTDTLRRMLQEDETREKPFRGLGKGPFSDTSDGSDTSSSESFDYCEEEKEDQAAEERQEHQLNKRRKLKQLFRFLKRIKTCR
>JQ406846|Torque_teno_sus_virus_k2b|Sus_scrofa|Suidae
-------MPPFR-RRR--WRRYPPRRYRRSYRRRRRRFKRRRRTAIIQWHPPTRRFCTIKGIWPLLYGHWMRNALPMRKHNG-LLWLGGGIDVTVWTLYNLYMEHNNLRNTWSSSNEGMEFGRFLKATLYFQRHPTKDYIITWDQD-ITCALKR-EEMQPFISLLKKNHKLILSRDHNPKKARAVKLKFKPPPRMTSKWFLQRELAQMPLFRLTVTWIDLTSYWVEGRGNAYPPNFRYNNQNANRSHFRCRYFWIYDRGPGNAVYVRTNRQK-NDDWHLLSKDQPYWLFFFGKSEHDLKQAFGQDVDENPDIYVLCIIWWAQL-TQYMQYDYLFKDRLWLSGSEYQWDNFKLTNLNLDDEALFGPMMLKRDAKDGNLLLMYKFKFQWGGHGEERFETADPKTIPCPPGTFRTWVRNPLEVHKGILQPWEYDDGLVRTDTLRRMLQEDETREKPFRGLGKGPFSDTSDGSDTSSSESFDYCEEEKEDQAAEERQEHQLNKRRKLKQLFRFLKRIKTCR
>JQ664305|Torque_teno_sus_virus_k2a|Sus_scrofa|Suidae
MPYRRYRRRRRRPTRRRHWRRYFRYRYRRAPRRRRTKVRRRRKKAVIQWFPPSRRTCLIEGFWPLSYGHWFRTCLPFRRLNGL-VFPGGGCDWSQWSLQNLYHEKLNWRNIWTASNVGMEFARFLKGKFYFFRHPWRNYIITWDQD-IPCRPLPYQNLHPLLMLLKKQHKIVLSQQNNPNKQKPVTLKFKPPPKLTSQWRLSRELAKMPLIRLGVSFIDLTEPWVEGWGNA---------ATKDQGWAQMKYYWLYDTGVGNAVYVILKQDVAIERIELISQGWPYWLYFYGKSEQDVKAREYAQNPHSKKLKIGVVGWASIQ-GGYVAYAGLHLKG-WPNQTNFDWDNMHLGSQELDDETLFGPFVEKAELKDYNIIMKYAFKFQWGGHGTERFKTNDPSTIPCPPGRFHSGIQDPSKVQNTVLNPWDYDDGIVRKDTLKRLLEETEEEEKAYPLLGTEKESDSDEESVISSTSSGSSQEEETQ------RRRHHPSKRRLLKHLQRVVKRMKTLX
>JQ933527|Torque_teno_sus_virus_1a|Sus_scrofa|Suidae
APARRWRRRFGRRRRRYRWRRRYRRWLVRRRRRVYRRGGRRARPYISAFNPKVMRRVVIRGWWPILQCLKGQESLRYRPLQWDKQWRGGGWGSGEVTLEGLYQEHLLWRNSWSKGNDGMDLVRYFGCLVYLYPLKDRDYWFWWDTDELYAENIK-EYSQPSVMMMAKRTKIVIARDRAPHRRKVRKIFIPPPSRDTTQWQFQTDFCNRPLFTWAAGLIEMQRPFDANGAFREMKYVELWGRVPPQGYPILIYVDK-KDQKPRKKYCVCYNTLASTMNIGDLQGLVLRQLMNQEMTYYWKGEYSSPFMQRWSGRLIDARTADTTNPTVWEFGQ-----NWNTFAKLTLPKSPHDIDFGHH-SRFGPFCVKNPPTPTNLWFQYKFFFQFGGEYQPPTGIRDPCDNPAYPVPQSGSITHPKFAKGGMLTEDRWG---ITAASSRALSADPTEATQSALLRGDSEKKGEETEETTSSSSITSAESSTEGDGSSDDETRRRTWKRLRRMVREQLDHKRQRLH
>JX134044|Torque_teno_mini_virus_15|Homo_sapiens|Hominidae
MPWW-YRRRYNP----RRWRRPRKRRRRRRWVRRKPFYKRKIRLNIVEWQPKSIRKCRIKGMLCLFQTTEDRLSYNFDMYEESKLPGGGGFSIKNISLYALYQEHIHAHNIFTHTNTDRPLARYTGCSLKFYQSKDIDYVVTYSTSPLRSSMGMYNSMQPSIHLMQQNKLIVPSKQTKRRKPY-IKKHISPPTQMKSQWYFQHNIANIPLLMIRTTALTLDNYYIGSRQLSNINDIKLQELIPLQGYIFIRYNPYKDLAERNKCYFVRSKINPEQHQELINSDLPQWLLLFGYPDYIKRTQNFALVDTNYILVDHC-PYTNPEKTPFIPLSTSFIEGRSPYEDQNRWPCYQYQQESINSICLSGPGTPKI---PKGIKVKYSFNFKWGGDLPPMSTITNPTDQPTYPNNETTSLQNPTT-PEHFLYSFDERRGQLTEKATKRLLK--DWETKETSLLSTEYRFAEPTQTQAPQEDPSSEEEEESN------RLLRQTKQLQLKRRIIQTLKDLQKLE
>JX134045|Torque_teno_mini_virus_5|Homo_sapiens|Hominidae
MPY-YYRR--RRRRPRYGWR-PF-R---RRFRR---KRRRPTIP-LKQWQPPYKRTCYIKGQDCLIYYSNLRLGMNSTMYEKS-HWPGGSFSVSMLTLDALYDIHKLCRNWWTSTNQDLPLVRYKGCKITFYQSTFTDYIVRIHTEPANSNKLTYPNTHPLMMMMSKYKHIIPSRQTRRKKKPYTKIFVKPPPQFENKWYFATDLYKIPLLQIHCTACNLQNPFVKPDKLSSFYFYFYTGANL-PGFTQIQYNPDRDTGEDTQLYLLSATGT---IPELILEGFPLWLIYWGFADFQKNLKKVTNIDTNYMLVAKTKFTQKPG-TFYVILNDTFVEGNSPYEDNIKWPQVQYQLEAQNKLLQTGPFTPNI---SDNISMFYKFYFKWGG-SPPKAINVNPAHQIQYPRHETTSLQSPGEAPESILYSFDYRHGNYTTTALSRISQ--DWALKDTVSKI----TEPDRQQLLKQALECLQISEETQEKKEKEQQLISQQQQLYRERIISL---LKDQX
>JX134046|Torque_teno_mini_virus_19|Homo_sapiens|Hominidae
MPY-YYRR-WNRYRRRY-W--NY-RWIRR--RRRWRKRQRRKLT-LKEWQPKTIRKSCIKGLHCLFIVTEDTISRNYRMYEHSEHWPGGGFSVTKYTLDGLYEQHQLDRNWWTKPNTNMPLVRYLGCKITFYQSWEVDYVCNINLTPMVATNLLYLSCHPNFMMMNHKAIFVPSKITKRLRRGKKTVRLRPPHQMINKWYFAKELAKTGLVMLTAAAASFDHYYIGSDKLSKLFSTTHIGDVAEQAHYDIRYAPDRDTGVGNKVYLSVGRDTPPNDEELICSGFPVWSLLYGFVSWQVKLGHVNNIYRSHILVIES-NFFKPQLAYYIPIDQHFLEGNSAYDDNKNWPCLLYQLQAIETIVRTGPGIPKLGRKSAEAKIKYAFYFKFGG-CPPKMDTIDPTKQETYPGPSTYSLQNPTYPQEYYLYQFDEKDGMLTERAAKRIRLKT-----QKALLSTTGTMDPPALQTQATTDSEEDEETDPT--------LLRIKLRHLRRQRQQLEQQIERLI
>JX535325|Torque_teno_sus_virus_1a|Sus_scrofa|Suidae
MRFRRRRRR-RYRKRR-GWRRRYRRWRVRRWRRVFRRGGRRARPYISAFNPRVMRRVVIQGWWPLLQCLPGQEHLRYRPLNWDKQWVGGGWGSGQITLEDLFNEHMKWRNMWSKSNDGMDLVRYFGCKIYLYPLEDKDYWFWWDTDHQYEDKIK-EYCQPSVMLMAKRTKIVVARQRAQHRRRVKKIFIPPPSRDTTQWKFQTEFCKQPLFTWAAGLIELMTPFDFNGGFREMNYITLWGRVPPQGYPIMAYIQQ-ENQKPVINWCVCYNTLASTLNISNLRGLCVRELSKQEMTYIWKGEFRKEYHDRWGYTYFIDGRKGEKNPTVWNFNEQITTNHILKFGKLGLPKSPHDLDFGHK-NRFGPFVVKNPERATNVWVRYKFFFQFGGEYQPPTGIRDPCDNPAYPVPQSGGVTHPLFATGGITAQGPSG---LTSRTIRALCS-SPPAETSQCAFLKKEEREKAEETT-SESSITSAESSTEGDGSTDEERRRRRRKRQLKLFYQRLEHKRRRLS
>JX535326|Torque_teno_sus_virus_1a|Sus_scrofa|Suidae
AFARRWRRRFGRRRRRYRWRRRYRRWLVRRRRRVYRRGGRRARPYISAFNPKVMRRVVIRGWWPILQCLKGQESLRYRPLQWDKSWRGGGWGSGEVTLEGLYQEHLLWRNSWSKGNDGMDLVRYFGCIVYLYPLKDQDYWFWWDTDELYAESIK-EYSQPSVMMMAKRTKIVIARSRAPHRRKVRRIFIPPPSRDTTQWQFQTDFCNRPLFTWAAGLIDLQKPFDANGAFREMKYIELWGRVPPQGYPVIIYVDM-KDQKPRKKYCVCYNTLASTLKIGDLQGLVLRQLMNQEMTYTWKGEFTNVFLQRWRGRLADARKADTENPTVWKVDG-----QWNTFGKLNLPKSPHDIDFGHH-SRFGPFCVKNAPEPTNLWFQYKFLFQFGGEYQPPTGIRDPCDNPAYPVPQSGSITHPKFAKGGMLTEDRWG---ITAASSRALSADPTEATQSALLRGDSEKKGEETEETSSSSSITSAESSSEGDGSSDDETRRRTWKRLRRMVREQLDHKRQRLH
>JX535327|Torque_teno_sus_virus_1a|Sus_scrofa|Suidae
---MRFRRR--RRRRR--WRRRFRRWRVRRWRRVFRRGGRRAYR-ISAWNPKVLRNCRITGWWPVIQCMDGMEWIKYKPMDLRANWIGGGWSSGVISLEGLFNENRLWRNIWSKSNDGMDLVRYFGCRIRLYPTENQDYLFWYDTEEQQRRMLD-EYTQPSVMLQAKNSRLIVCKQKMPIRRRVKSIFIPPPAQLTTQWKFQQELCQFPLFNWACICIDMDTPFDYNGAWRNMEYIERWGRIPMTGYPIVAVCLV-EGNKRVVKWA----TVTGTLKLSNLRGLVLRVCSESETYYKWTSEFTGAFQQDWW-PVGEYPLCTYENPTVWSWKAYFGTGQWKDFARLQLPRSSHNVDFGHK-ARFGPFCVKKAPNPLNIWVKYTFYFQFGGMYQPPTGIQDPCSNPTYPVRMVGAVTHPKYAQGGITTQGDQG---ITAASIRAISA-APPDTYTQSAFLKAPETEKEEERE-SETSFTSAESSSEGDGSSDD--RRAARKRVIKLLLKRLDNKRRRFS
>JX535328|Torque_teno_sus_virus_k2a|Sus_scrofa|Suidae
MPYRRYRRRRRRPTRRRHWRRYFRYRYRRAPRRRRPKVRRRRKKAVIQWFPPSRRTCLIEGFWPLSYGHWFRTCLPFKRLNGL-VFPGGGCDWSQWSLQNLYHEKLNWRNIWTASNVGMEFARFLKGKFYFFRHPWRNYIITWDQD-IPCRPLPYQNLHPLLMLLKKQHKIVLSQQNNPNKQKPVTLKFKPPPKLTSQWRLSRELAKMPLIRLGVSFIDLTEPWVEGWGNA---------AVKDQGWTQIKYYWIYDTGVGNAVYVILKRDVAIDHIELINQGWPYWLYSYGKSEQDIKSREYARDPKSKKLKIGIVGWASIQ-GGYVAYAGLYQQG-WPSQTNFDWDNMHLGSQELDDETLFGPFVEKAELKDYNIIMKYAFKFQWGGHGTERFKTNDPSTIPCPPGRFHSGIQDPSKVQNTVLNPWDYDDGIVRKDTLKRLLEETEEEEKAYLLLGTEKESDSDEESVISSTSSGSSQEEETQ------RRKHHPSKRRLLKHLQRVVKRMKTLX
>JX535329|Torque_teno_sus_virus_k2a|Sus_scrofa|Suidae
MPYRRYRRRRRRPTRRRHWRRYFRYRYRRAPRRRRAKVRRRRRKAVIQWNPPSRRTCLIEGFWPLSYGHWFRTCLPFRRKNGL-IFTGGGCDWTQWSLQNLYHEKLNWRNIWTASNVGMEFARFLRGKFYFFRHPWRNYIVTWDQD-IPCKPLPYQNLHPLLMLLKKQHKIVLSQQNNPNKQKPVTLKFRPPPKLTSQWRLSRELAKMPLIRLGVSFIDLTEPWLEGWGNA---------AIKDQGWAQIKYYWIYDTGVGNAVYVVMKKDVAIDHIELINEGWPYWLYFFGKSEQDIKAREYARDPKSKKLKIGIVGWASIQ-GGYVAWAGLYQQG-WPSETNFDWDNMQLGSQELDDESLFGPFVEKAELKDYNLIMKYAFKFQWGGHGTERFKTTDPSTIPCPPGRFHSGIQDPSKVQNTVLNPWDYDDGIVRKDTLKRLLEETEEEKKAYPLLGTEKESDSDEESVISSTSSGSSQEEETQ------RRKHHPSKRRLLKHLQRVVKRMKTLX
>JX535330|Torque_teno_sus_virus_k2a|Sus_scrofa|Suidae
MPYRRYRRRRRRPTRRRHWRRYFRYRYRRAPRRRRAKVRRRRRKAVIQWNPPSRRTCLIEGFWPLSYGHWFRTCLPFRRKNGL-VFTGGGCDWTQWSLRNLYHEKLNWRNVWTASNVGMEFARFLRGKFYFFRHPWRNYIVTWDQD-IPCKPLPYQNLHPLLMLLKKQHKLVLSQQSNPSKQKPVTLKFRPPPKLTSQWRLSRELAKMPLIRLGVSFIDLTEPWVEGWGNA---------ATKQQGWAQMKYYWIYDTGVGNAVYVILKKETAIDHIELINEGWPYWLYFYGKSEQDIKAREFTQNPLSLKLKIGVVGWASIQ-GGYVAWAGLHLKG-WPNETNFNWDNMHLGTQEIDDESLFGPFVEKAELKDYNLTMKYAFKFQWGGHGTERFKTTDPSTIPCPPGRFHSGIQDPSKVQNTVLNPWDYDDGIVRKDTLKRLLEETEEETKAYPLLGTEKESDSEEESVISSTSSGSSQEEETH------RRKYHPSKRRLLKHLQRVVKRMKTLX
>JX535331|Torque_teno_sus_virus_k2a|Sus_scrofa|Suidae
MPYRRYRRRRRRPRRRRTWRRYFRYRYRRAPRRRRAKVRRRRRKAVIQWFPPSRRTCLIEGFWPLSYGHWFRTCLPFRRLNGL-VFPGGGCDWTQWTLQNFYHEKLNWRNIWTASNVGMEYARFLKGKFYFFRHPWRNYIITWDQD-IPCKPLPYQNLHPLLMLLKKQHKLELSQQNNPNKQKPVTIKIKPPPKLTSQWRLSRELAKIPLVRLGISFIDLNEPWVEGWGNA---------ATKTQGWAQMKYYWIYDTGVGNAVYVVLKQDVAIDHIELINEGWPYWLYFYGKSERDIKAREFANNPKSKKLKIGVVGWASIQ-GGYLAWAGLHLRA-WPQQTNFDWDNMKLRDQDLDDESLFGPFVEKAELKDYNLIMKYAFKFQWGGHGTERFKTNDPSTIPCPPGRFHSGIQDPSKVQNTVLNPWDYDDGIVRKDTLERLLEETEEEEKAYPLLGTEKESDSDEESVISSTSSGSSNEEETQ------RRKHHPSKRRLLKHLQRVVKRMKTLX
>JX535332|Torque_teno_sus_virus_k2a|Sus_scrofa|Suidae
MPYRRYRRR-RRPRRRRHWRRYFRYRYRRAPRRRRPKVRRRRRKAVIQWFPPSRRTCLIEGFWPLSYGHWYRTCLPFRRLNGL-VFPGGGCDWTQWTLQNFYHEKLNWRNIWTASNVGMEYARFLKGKFYFFRHPWRNYIITWDQD-IPCKPLPYQNLHPLLMLLKKQHKLVLSQQNNPNRKQKVTIKIKPPPKLTSQWRLSRELAKIPLVRLGISFIDLNEPWVEGWGNA---------ATKTQGWAQMKYYWIYDTGVGNAVYVVLKQDVAIDHIELINEGWPYWLYFYGKSERDIKAREFANNPKSKKLKIGVVGWASIQ-GGYLAWAGLHLRA-WPQQTNFDWDNMKLGDQDLDDESLFGPFVEKAELKDYNLIMKYAFKLQWGGHGPERFKTNDPSTIPCPPGRFHSGIQDPSKVQNTVLNPWDYDDGIVRTDTLKRLLEETEETEKAYPLLGTEKESDSDEESVISSTSSGSSQEEETQ------RRRQHPSKRRLLKHLQRVVKRMKTLX
>JX535333|Torque_teno_sus_virus_k2a|Sus_scrofa|Suidae
MPYRRYRR--RRPTRRRRWRRYFRYRYRRAPRRRRPKVRRRRRKAVIQWNPPSRRTCLIEGFWPLSYGHWFRTCLPFRRKNGL-VFTGGGCDWTQWSLQNLFHEKLNWRNIWTASNVGMEFARFLRGKFYFFRHPWRNYIVTWDQD-IPCKPLPYQNLHPLLMLLKKQHKLVLSQQSNPSRKQKVTLKFRPPPKLTSQWRLSRELAKMPLIRLGVSFIDLTEPWVEGWGNA---------ATKQQGWAQMKYYWIYDTGVGNAGYVILKKDTAIDHIELINEGWPYWLYFYGKSEQDIKAREFAQNPLSLKLKIGVVGWASIQ-GGYVAWAGLHLKG-WPNETNFNWDNMHLGTQEIDDESLFGPFVEKAELKDYNLTMKYAFKFQRGGHGTERFKTTDPSTIPCPPGRFHSGIQDPSKVQNTVLNPWDYDDGIVRKDTLKRLLEETEEEEKAYPLLGTEKESDSDEESVISSTSSGSSQEEETQ------RRKHHPSKRRLLKHLQRVVKRMKTLX
>JX535334|Torque_teno_sus_virus_k2a|Sus_scrofa|Suidae
MPYRRYRR--RRPTRRRRWRRYFRYRYRRAPRRRRTKVRRRRKKAVIQWFPPSRRTCLIEGFWPLSYGHWFRTCLPFRRLNGL-VFPGGGCDWSQWSLQNLYHEKLNWRNIWTASNVGMEFARFLKGKFYFFRHPWRNYIITWDQD-IPCRPLPYQNLHPLLMLLKKQHKIVLSQQNNPNRKQKVTLKFKPPPKLTSQWRLSRELAKMPLIRLGVSFIDLTEPWVEGWGNA---------ATYQQGWAQMKYYWLYDTGVGNAVYVILKQDVAIDRIELISQGWPYWLYFYGKSEQDVKAREYAQNPHSKKLKIGVVGWASIQ-GGYVAYAGLHLKG-WPNQTNFDWDNMHLGTQELDDETLFGPFVEKAELKDYNIIMKYAFKFQWGGHGTERFKTNGPSTIPCPPGRFHSGIQDPSKVQNTVLNPWDYDDGIVRKDTLKRLLEETEEEEKAYPLLGTEKESDSDEESVISSTSSGSSQEEETQ------RRRHHPSKRRLLKHLQRVVKRMKTLX
>JX535335|Torque_teno_sus_virus_k2a|Sus_scrofa|Suidae
MPYRRYRRRRRRPTRRRHWRRYFRYRYRRAPRRRRTKVRRRRRKAVIQWNPPSRRTCLIEGFWPLSYGHWFRTCLPFRRKNGL-IFTGGGCDWTQWSLQNLYHEKLNWRNIWTASNVGMEFARFLRGKFYFFRHPWRNYIVTWDQD-IPCKPLPYQNLHPLLMLLKKQHKIVLSQQNNPNKQKPVTLKFRPPPKLTSQWRLSRELAKMPLIRLGVSFIDLTEPWLEGWGNA---------AIKDQGWAQIKYYWIYDTGVGNAVYVVMKQDIAIDHIELINEGWPYWLYFFGKSEQDIKAREYATNPKSKKLKIGIVGWASIQ-GGYVAWAGLYQQG-WPSETNFDWDNMQLGSQELDDESLFGPFVEKAELKDYNLIMKYAFKFQWGGHGTERFKTTDPSTIPCPPGRFHSGIQDPSKVQNTVLNPWDYDDGIVRKDTLKRLLEETEEEEKAYPLLGTEKESDSDEESVISSTSSGSSQEEETE------RRKHHPSKRRLLKHLQRVVKRMKTLX
>KF660540|Torque_teno_sus_virus_k2a|Sus_scrofa|Suidae
MPYRRYRR--RRPTRRRRWRRFFRYRYRRAPRRRRTKVRRRRRKAVIQWNPPSRRTCLIEGFWPLSYGHWFRTCLPMRRLNGL-IFTGGGCDWTQWSLQNLYHEKLNWRNIWTASNIGMEFARFLRAKFYFFRHPWRSYIITWDQD-IPCRPLPYQNLHPLLMLLKKQHKLVLSQKDNPNRRQKVTLKIRPPPKLTTQWRLSRELSKIPLVRLGVSLIDLSEPWLEGWGNA---------ASKEQGWCQMKYFWIYDTGVGNAVYVILKKEIAIHHIEMINEGWPYWLYFYGQSEQDIKVAEYSRNPKSKKLKIGVTGWASIK-GGYVAYPGLFTDG-WPGQTNFDWDNMRLGAQELDDESLFGPFVEKAELKDYNLVMKYAFKFQWGGHGTERFKTTDPSTIPCPPGRYHHGVQDPAKVQNTVLNPWDYDDGIVRTDTLKRLLEETEETEKAYPLLGTEKESDSDEESVISSTSSGSSQEEETQ------RRRQHPSKRRLLKHLQRVVKRMKTLX
>KF764701|Torque_teno_mini_virus_18|Homo_sapiens|Hominidae
----MPYRRYYQRRRRRRWRRYRRRR----WVR------KKKLPFLKEYQPSNIRKCKIQGLIPLYWGTPERFVNNYDSYEMTKLPSGGLFTIKNFSLQSLYSENRYIRNTWSHTNTDLPLVXYTGCKFKIYKSEHVDTILTFDNNPLASNQDMYLSMQPSVHSMIKHKIIIPRL--TKGKPY-KTIHIXPPKPMINKWYFQQDITTIPLCQIRASACSLNEWYINYXSVSKNNXQHTWENAVFLGTNAIRYNPLSDEGKDTKIYFKPNQPN---NPNLMAVNLPLWILTFGFVDYHKKLKQVKNIDTEQILTIQAKLDGP---ITKYPIDSDFIAGKSPYLDYNRWLSFQFQQITTNNIGLSGPGSVKSTLQAVQAKCHYTFYFKWGG-NPPPMQPIDPTKQPHYNITKTTSLQNPAT-PAYSLYTFDYRRGXLTTKAIERLQK--KKTFI------TDSERFQPPLQTQQETTSESSSEEEEX------EILNKQRQRHKQKQLKYLGYLPKLEX
>KF764702|Torque_teno_mini_virus_18|Homo_sapiens|Hominidae
MPYNYYQR----RRRR--W-IYYRRPFRRKWRRRRRRWVRKKKLRLKEYQPSNIRKCKIQGLIPLYWGTPERFVNNYDSYEMTKLPSGGLFTIKNFSLQSLYSENRYIRNTWSHTNTDLPLVRYTGCKFKIYKSEHVDTILTFDNNPLASNQDMYLSMQPSVHSMIKHKIIIPRLTKGYNKKPYKTIHIKPPKPMINKWYFQQDITTIPLCQIRASACSLNEWYINYKSVSKNNEQHTWETVF-LGYTETRYNPLSDEGKDTKIYF--KP--PPQNPNLMAVNLPLWILTFGFVDYHKKLKQVKNIDTEQILIQADGPITK------YPIDSDFIAGQVPDLDYNRWLSFQFQQITTNNIGLSGPGSVKSTLQAVQAKCHYTFYFKWGGNPPPMQPITDPTKQPHYNLPFNITKTNPAT-PAYSLYTFDYRRGXLTTKAIERLQKKTTDSERFQPPLQ----TQQET---T---SESSSEEEEEE------ISNKLQRQRHKQKQLKYLLKNLGYLP
>KJ082064|Torque_teno_virus_31|Homo_sapiens|Hominidae
MAWWWWRRRRPWRRRRRR-RRRRRKWRRLRWKRRGRRRRKRKRLIMTQWNPSTVTRCFIVGYLPIIITGQGTASMNYSSHSDDITYPGGGISSMRFNLRILYDQYCRGLNFWTKTNEDLDLARYLGTRFRFYRHPDVDFIVTWETSPFTDSVVSGPHQHPGIQMLMKRKVIIPSFKTKPKGSSSIKVRITPPKLMIDKWYPQTELCEVTLFTLHATACDLRFPFCSPQTDTATPYCFKFPKIPQSGYTTITYNPITDKGVGNKIWCLTKNTF-----KFLIQDLQLWAAASGYLDYCTKASKDESFKYNYRLMQS--PYTVTKDRGFIPIGTQFAYGRMPDRWRLRWPMLANQQPVLEDLFQTGPFAYRGNLKSATLTCKYASKWLWGGNRIFQQVVRDPCTHGP---PRAVQVFDPKYQPEWMFHAWDIRRGLFGRQAIKRVSADEPTGPK------RPRMGQEKSFRQRKHRPWEETTEEETETEEENNEQRRLQQQRELGRGLRCLTRTQMGLH
>KJ194502|Torque_teno_virus_14|Homo_sapiens|Hominidae
MAWWGWRRRWWRPRWRRRRRRRPRRRWGRRWTRLRRRRRRRKKIVLTQWNPQTVRRCYIRGLMPVIWAGMGSGGKNYAVRSDDTAGFGGSFGTETFSLRVLFDQYQRGFNRWSHSNKDLDLALYYGCSFRFYRHESVDFIVTFTKNPMKTNQYTAPLTHPGMLMRAKYKVLIPSRKTRPRRKY-VKIRVKPPNLFQHKWYTQADLCSVSLVQLNLTAADFTHPFGSPLTDTYDEYVTKLKNANPTQYRDIVYNPLLDKGEGNRIWFHTKKDN-----HWMLENLPLWSLLHGYREYLESIKYGDILLEGKVLTCPMPPLYDPKDPTKWVYNDTFGRGKWIDIERGRWVMMRYQLDVFHDIVTCGPFAYRDDEKNAQLVAGYTFRFKWGGTTIHSQVIRNPCDEPGP--PRDVQVVDPQSIPPWVFHEWDQRRGQFTDSAVRRMLLPSAPGPKRPLLFLGPGQAKRPRQEEETQSQTGSQPSEPEA------ETLLEREQQLLQLQLQRLHINPLLLS
>KJ194503|Torque_teno_virus_32|Homo_sapiens|Hominidae
MGYWWGRRRWRRWRRRRRW-RRRRRWPRRRWRRRRRRRRRRRRRQLTQWNPQTQRKCVVRGFLPLFFCGQGAYHRNFVEHMDDVFPKGGGFGSMVWNLEFLYQEFKKHHNKWSSSNRDFDLVRYHGTVMKFYRHSDFDYLVHLTRTPFKEDLLSIISHQPALMMQNYRCLLVKSYKTHPGRPY-VTVKIKPPRLLTDKWYFQPDFCGVPLFKLYVTLAELRFPICSPQTDTHINTLFTGTRDMQAGYTEIAYNPWTDEGTGNIVCIYLTKKDPGAGSKFSVTDVPLWAALFGYYDQCKKESKDANIRLNCLLLVRC-PYSRPD-QLFVMYSYNFGHGRMPGEFKDRWPCMLHQEEVVEELVRCGPFAPKDMTASVTCMARYSSLFTWGGNIIREQAVEDPCKKSTFPGAGGLARINPQRQPTTTWHSWDWRRSLFTETGLKRMQEDEISYTGPSAADGRDGRSLPTQTETEAEAQEEEAHQEETEEGLQLQ--LWEQQKRELGVVFQHLEIHPGLVX
>KJ194604|Torque_teno_rodent_virus_4|Apodemus_sylvaticus|Muridae
--MAYFYRRFRYRRNNYRYRRRRRRRRPGKWRRYYRKYSRRHAK-IVQWNPAVRTKCKIIGLTPLMMALSGIQDFILPTTSAVVLWKGGGVDSGTLSLLDLYWEERFWRARWSKSNQGYNLCRYFGVKLTLYRLQHHTYIFWWTVEDFTDDQEPLTVCHPSQLLLTRNHVLVKHY--GSNVDKAVRIKIPPPTYLDGSWHTFKDVAKKPLLKWRASLIDTENPWTGYPDNRVGLRIYLWSASK-TG-AEVMYFPLLDEGNNTQICI--HKADFWPDRNDKWETVPFYMFTFGRNAEWYDTNRHRHLPKPE--PEGNMGYFL-----YVKHNS---NPAWRDQLITTWEMAFMTYNTAQRIAASGPWVEKGQAPGINVTMRYSFQFQWGGRPGTKLPPEAPDGGPHWPKRWPGSLRDPTEI-HEVLQGEDYDSGIITEGAFRRVAKITDEKDWPPPSKRKRQRSSEERETDGSKEDYTQASETETETETEDE--GHRRKRNKLRILLDRLILTNRSGN
>KJ194605|Torque_teno_rodent_virus_4|Apodemus_sylvaticus|Muridae
MAYRRYPRRYYRYRRRRQ-RRTYRRRIRRKWRRYYRQYSRRHAK-IVQWNPAVRTKCKIIGLTPLMMALSGIQDFILPTTSAVVLWKGGGVDSGTLSLLDLYWEERFWRARWSKSNQGYNLCRYFGVKLTLYRLQHHTYIFWWTVEDFTDDQEPLTVCHPSQLLLTRNHVLVKHY--GSNVDKAVRIKIPPPTYLDSSWHTFKDIAKKPLLKWRASLIDTENPWTGYPDNRVGLRIYLWSATK-TG-AEVMYFPPLDEGNNTQICIAD--WNFWPDRNDRWETVPFYMFTFGRNAEWYDTNRHRHLPKPE--PEGNMGYFL-----YVKHNS---NPAWRDQLITTWEMAFMTYNTAQRIAASGPWVEKGQAPGINVTMRYSFQFQWGGRPGTKLPPEAPDGGPHWPKRWPGSLRDPTEI-HEVLQGEDYDSGIITEGAFRRVAKITDEKDWPPPSKRKRQRSSEERETDGSKEDYTQASETETETETEDE--GHRRKRNKLRILLDRLILTNRSGN
>KJ194606|Torque_teno_rodent_virus_4|Apodemus_sylvaticus|Muridae
--MAYFYRRLRYPRRNYRYRRRRRRRRPGKWRRYYRQYSRRHAK-IVQWNPAVRTKCKIIGLTPLMMALSGIQDFILPTTSAVVLWKGGGVDSGTLSLLDLYWEERFWRARWSKSNQGYNLCRYFGVKLTLYRLQHHTYIFWWTVEDFTDDQEPLTVCHPSQLLLTRNHVLVKHY--GSNVDKAVRIKIPPPTYLDSSWHTFKDIAKKPLLKWRASLIDTENPWTGYPDNRVGLRIYLWSATK-TG-AEVMYFPLLDEGNNTQICI--HKADFWPDRNDRWETVPFYMFTFGRNAEWYDTNRHRHLPKPE--PEGNMGYFL-----YVKHNS---NPAWRDQLITTWEMAFMTYNTAQRIAASGPWVEKGQAPGINVTMRYSFQFQWGGRPGTKLPPEAPDGGPHWPKRWPGSLRDPTEI-HEVLQGEDYDSGIITEGAFRRVAKITDEKDWPPPSKRKRQRSSEERETDGSKEDYTQASETETETETEDE--GHRRKRNKLRILLDRLILTNRSGN
>KJ194607|Torque_teno_rodent_virus_4|Apodemus_sylvaticus|Muridae
MAYRRYPRRYYRYRRRRQ-RRTYRRRVRRKWRRYYRQYSRRHAK-IVQWNPAVRTKCKIIGLTPLMMALSGIQDFILPTTSAVVLWKGGGVDSGTLSLLDLYWEERFWRARWSKSNQGYNLCRYFGVKLTLYRLQHHTYIFWWTVEDFTDDQEPLTVCHPSQLLLTRNHVLVKHY--GSNVDKAVRIKIPPPTYLDSSWHTFKDIAKKPLLKWRASLIDTENPWTGYPDNRVGLRIYLWSATK-TG-AEVMYFPLLDEGNNTQICIAD--WNFWPDRNDRWETVPFYMFTFGRNAEWYDTNRHRHLPKPE--PEGNMGYFL-----YVKHNS---NPAWRDQLITTWEMAFMTYNTAQRIAASGPWVEKGQAPGINVTMRYSFQFQWGGRPGTKLPPEAPDGGPHWPKRWPGSLRDPTEI-HEVLQGEDYDSGIITEGAFRRVAKITDEKDWPPPSKRKRQRSSEERETDGSKEDYTQASETETETETEDE--GHRRKRNKLRILLDRLILTNRSGN
>KJ194608|Torque_teno_rodent_virus_4|Microtus_agrestis|Cricetidae
MAY-FYRRRPRRYRRRRR-RRTYRRRVRRKWRRYYRKYSRRHAK-IVQWNPAVRTKCKIIGLTPLMMALSGIQDFILPTTSAIVLWKGGGVDSGTLSLLDLYWEERFWRARWSKSNQGYNLCRYFGVKLTLYRLQHHTYIFWWTVEDFTDDQEPLTVCHPSQLLLTRNHVLVKHY--GSNVDKAVRIKIPPPTYLDSSWHTFKDIAKKPLLKWRASLIDTENPWTGYPDNRVGVRIYLWSATK-TG-AEVMYFPLLDEGNNTQICIAD--WNFWPDRNDRWETVPFYMFTFGRNAEWYDTNRHRHLPKPE--PEGNMGYFL-----YVKHNS---NPAWRDQLITTWEMAFMTYNTAQRIAASGPWVEKGQAPGINVTMRYSFQFQWGGRPGTKLPPEAPDGGPHWPKRWPGSLRDPTEI-HEVLQGEDYDSGIITEGAFRRVAKITDEKDWPPPSKRKRQRSSEERETDGSKEDYTQASETETETETEDE--GHRRKRNKLRILLDRLILTNRSGN
>KJ194609|Torque_teno_rodent_virus_4|Microtus_agrestis|Cricetidae
--MAYFYRRFRYPRRNYRYRRRRRRRRPGKWRRYYRKYSRRHAK-IVQWNPAVRTKCKIIGLTPLMMALSGIQDFILPTTSAIVLWKGGGVDSGTLSLLDLYWEERFWRARWSKSNQGYNLCRYFGVKLTLYRLQHHTYIFWWTVQDFTDDQEPLTVCHPSQLLLTRNHVLVKHY--GSNVDKAVRIKIPPPTYLDSSWHTFKDIAKKPLLKWRASLIDTENPWTGYPDNRVGVRIYLWSATK-TG-AEVMYFPLLDEGNNTQICI--HKADFWPDRNDRWETVPFYMFTFGRNAEWYDTNRHRHLPKPE--PEGNMGYFL-----YVKHNS---NPAWRDQLITTWEMAFMTYNTAQRIAASGPWVEKGQAPGINVTMRYSFQFQWGGRPGTKLPPEAPDGGPHWPKRWPGSLRDPTEI-HEVLQGEDYDSGIITEGAFRRVAKITDEKDWPPPSKRKRQRSSEERETDGSKEDYTQASETETETETEDE--GHRRKRNKLRILLDRLILTNRSGN
>KJ194610|Torque_teno_rodent_virus_4|Microtus_agrestis|Cricetidae
--MAYFYRRFRYPRRNYRYRRRRRRRRPGKWRRYYRKYSRRHAK-IVQWNPAVRTKCKIIGLTPLMMALSGIQDFILPTTSAIVLWKGGGVDSGTLSLLDLYWEERFWRARWSKNNQGYNLCRYFGVKLTLYRLQHHTYIFWWTVQDFTDDQEPLTVCHPSQLLLTRNHVLVKHY--GSNVDKAVRIKIPPPTYLDSSWHTFKDIAKKPLLKWRASLIDTENPWTGYPDNRVGVRIYLWSATK-TG-AEVMYFPLLDEGNNTQICI--HKADFWPDRNDRWETVPFYMFTFGRNAEWYDTNRHRHLPKPE--PEGNMGYFL-----YVKHNS---NPAWRDQLITTWEMAFMTYNTAQRIAASGPWVEKGQAPGINVTMRYSFQFQWGGRPGTKLPPEAPDGGPHWPKRWPGSLRDPTEI-HEVLQGEDYDSGIITEGAFRRVAKITDEKDWPPPSKRKRQRSSEERETDGSKEDYTQASETETETETEDE--GHRRKRNKLRILLDRLILTNRSGN
>KJ194611|Torque_teno_rodent_virus_4|Microtus_agrestis|Cricetidae
MAY-FYRRRPRRYRRRRR-RRTYRRRVRRKWRRYYRKYSRRHAK-IVQWNPAVRTKCKIIGLTPLMMALSGIQDFILPATSAIVLWKGGGVDSGTLSLLDLYWEERFWRARWSKSNQGYNLCRYFGVKLTLYRLQHHTYIFWWTVEDFTDDQEPLTVCHPSQLLLTRNHVLVKHY--GSNVDKAVRIKIPPPTYLDSSWHTFKDIAKKPLLKWRASLIDTENPWTGYPDNRVGVRIYLWSATK-TG-AEVMYFPLLDEGNNTQICI--HKADFWPDRNDRWETVPFYMFTFGRNAEWYDTNRHRHLPKPE--PEGNMGYFL-----YVKHNS---NPAWRDQLITTWEMAFMTYNTAQRIAASGPWVEKGQAPGINVTMRYSFQFRWGGRPGTKLPPEAPDGGPHWPKRWPGSLRDPTEI-HEVLQGEDYDSGIITEGAFRRVAKITDEKDWPPPSKRKRQRSSEERETDGSKEDYTQASETETETETEDE--GHRRKRNKLRILLDRLILTNRSGN
>KJ194612|Torque_teno_rodent_virus_4|Microtus_agrestis|Cricetidae
MAYRRYPRRYYRYRRRRQ-RRTYRRRVRRKWRRYYRKYSRRHAK-IVQWNPAVRTKCKIIGLTPLMMALSGIQDFILPTTSAIVLWKGGGVDSGTLSLLDLYWEERFWRARWSKSNQGYNLCRYFGVKLTLYRLQHHTYIFWWTVQDFTDDQEPLTVCHPSQLLLTRNHVLVKHY--GSNVDKAVRIKIPPPTYLDSSWHTFKDIAKKPLLKWRASLIDTENPWTGYPDNRVGVRIYLWSATK-TG-AEVMYFPLLDEGNNTQICIAD--WNFWPDRNDRWETVPFYMFTFGRNAEWYDTNRHRHLPKPE--PEGNMGYFL-----YVKHNS---NPAWRDQLITTWEMAFMTYNTAQRIAASGPWVEKGQAPGINVTMRYSFQFQWGGRPGTKLPPEAPDGGPHWPKRWPGSLRDPTEI-HEVLQGEDYDSGIITEGAFRRVAKITDEKDWPPPSKRKRQRSSEERETDGSKEDYTQASETETETETEDE--GHRRKRNKLRILLDRLILTNRSGN
>KJ194613|Torque_teno_rodent_virus_4|Microtus_agrestis|Cricetidae
MAYRRYPRRYYRYRRRRQ-RRTYRRRVRRKWRRYYRKYSRRHAK-IVQWNPAVRTKCKIIGLTPLMMALSGIQDFILPTTSAIVLWKGGGVDSGTLSLLDLYWEERFWRARWSKSNQGYNLCRYFGVKLTLYRLQHHTYIFWWTVQDFTDDQEPLTVCHPSQLLLTRNHVLVKHY--GSNVDKAVRIKIPPPTYLDSSWHTFKDIAKKPLLKWRASLIDTENPWTGYPDNRVGVRIYLWSATK-TG-AEVMYFPLLDEGNNTQICIAD--WNFWPDRNDRWETVPFYMFTFGRNAEWYDTNRHRHLPKPE--PEGNMGYFL-----YVKHNS---NPAWRDQLITTWEMAFMTYNTAQRIAASGPWVEKGQAPGINVTMRYSFQFQWGGRPGTKLPPEAPDGGPHWPKRWPGSLRDPTEI-HEVLQGEDYDSGIITEGAFRRVAKITDEKDWPPPSKRKRQRSSEERETDGSKEDYTQASETETETETEDE--GHRRKRNKLRILLDRLILTNRSGN
>KJ194614|Torque_teno_rodent_virus_4|Microtus_agrestis|Cricetidae
MAYRRYPRRYYRYRRRRQ-RRTYRRRVRRKWRRYYRKYSRRHAK-IVQWNPAVRTKCKIIGLTPLMMALSGIQDFILPTTSAIVLWKGGGVDSGTLSLLDLYWEERFWRARWSKSNQGYNLCRYFGVKLTLYRLQHHTYIFWWTVQDFTDDQEPLTVCHPSQLLLTRNHVLVKHY--GSNVDKAVRIKIPPPTYLDSSWHTFKDIAKKPLLKWRASLIDTENPWTGYPDNRVGVRIYLWSATK-TG-AEVMYFPLLDEGNNTQICIAD--WNFWPDRNDRWETVPFYMFTFGRNAEWYDTNRHRHLPKPE--PEGNMGYFL-----YVKHNS---NPAWRDQLITTWEMAFMTYNTAQRIAASGPWVEKGQAPGINVTMRYSFQFQWGGRPGTKLPPEAPDGGPHWPKRWPGSLRDPTEI-HEVLQGEDYDSGIITEGAFRRVAKITDEKDWPPPSKRKRQRSSEERETDGSKEDYTQASETETETETEDE--GHRRKRNKLRILLDRLILTNRSGN
>KJ194615|Torque_teno_rodent_virus_4|Apodemus_sylvaticus|Muridae
--MAYFYRRSFRPRRNYRYYRRRRRRRTGRWRRYYRKYSRRHAK-IVQWNPAIKTKCKIIGLTPLMMALSGVQDFILPTTSAVVLWKGGGVDSGTLSLLDLYWEERFWRARWSKSNQGYNLCRYFGVTLTLYRLQHHTYIFWWTVEDFTDDQEPLTVCHPSQLLLTNNHVLVKHY--GSNVDKAVKIKIPPPTYLDSSWHTFKDIAKKPLLKWRTSLIDTENPWTGFPDNRVGLRIYLWSKTSKQGQTEVMYYPLLDEGNETQVCIHKADWNFWPGHDDQWETVPFYMYTFGRSAEWYD--TDRHRHMPRPEPAGGQGFFL-----YIKHNS---NPAWRDQLITAWDVAFMTYNTAQRIAASGPWVEKG---GINVTMRYSFRFQWGGRPGTKLPPAAPDGGPHWATRWPGSFRDPTQINHEVLQGEDYDSGIITERAFRRVAKSTDEKDWPPPSKRQRP-SSEERETDGSKDDYTQASETETETETENE--LGHRKRNKLRILLDRLLLTSPSGK
>KJ194616|Torque_teno_rodent_virus_4|Apodemus_sylvaticus|Muridae
MAYRRYPRRYYRYYRRRT-RRTYRRRVRRRWRRYYRKYSRRHAK-IVQWNPAIKTKCKIIGLTPLMMALSGVQDFILPTTSAVVLWKGGGVDSGTLSLLDLYWEERFWRARWSKSNQGYNLCRYFGVTLTLYRLQHHTYIFWWTVEDFTDDQEPLTVCHPSQLLLTNNHVLVKHY--GSNVDKAVKIKIPPPTYLDSSWHTFKDIAKKPLLKWRTSLIDTENPWTGFPDNRVGLRIYLWSTSK-QG-TEVMYYPLLDEGNETQVCIAD--WNFWPGHDDQWETVPFYMYTFGRSAEWYDTDRHRHMPRPE--PAGGQGFFL-----YIKHNS---NPAWRDQLITAWDVAFMTYNTAQRIAASGPWVEKGQAPGINVTMRYSFRFQWGGRPGTKLPPAAPDGGPHWPKRWPGSFRDPTQI-HEVLQGEDYDSGIITERAFRRVAKITDEKDWPPPSKRKRQRSSEERETDGSKDDYTQASETETETETENE--GHRRKRNKLRILLDRLLLTSPSGK
>KM259873|Torque_teno_mini_virus_27|Homo_sapiens|Hominidae
MPYWRYYRR-WRPRRRRRFRRPF-QR--RLWRRRHRRVRKRKKKIINQWQPQFIKKMKIVGTEPLFLTTSERLTNNFVCYKDSLVPGGGGFSIMNFTLNALYEKHLYLENWWTTSNDNMPLIRFTGVTLYYYRQAEFDYLAQYVRQPMNASLLKYTSTHPQAMLLHKNTLKITCKRNRNKKPY-KKIKIQPPSQMYNHWYFQKDIAHVPLLQLITTSASLDRMFLNSNSLSQGKYNIKTVRFSMEGWFTFRYNPFADKGVGNKLYL--IKWK-TPIPETLYENLPLWLMFWGYLDYFRKSGDTSTLDTTALIVIK-TNYTFPKDKKLIPLDQDFLEGRSPYSDRQNWPKVRFQIRTANLIGSCGPGTIKLPQQSAEAHVKYVFHFKLGGTPPPMATLTEPDKQPK-YTTPDNVIQTPSLSFEYILYNFDERRGTLTKKAAERITKETPFTESALSCYT----TPQEK----TQTPETSDEEKEEM------QELQRKQQRLLRKRINELLNRLTLLE
>KM259874|Torque_teno_mini_virus_16|Homo_sapiens|Hominidae
MPWYNYWPR-RRRLRR--W-RRP-RKRRRYWRRPRWVRRKRKRKILTQFQPKTIRKSKIKGPICLFQTTNKRLVNNFDMYETSHQPGGGGWGIKVFTLEGLYSEHIYGRNIWTVTNQDLPLVRYLGCSIRFYQSEYTDYVATYSNQPLQSSLGMYNAMQPNIHLLLKNKITMPGLKTKRKVPY-KKVFVPPPTQLENKWYFQQNMAKTPLLMTRVTACSLNKFYIDPDHININYYLYSTTQNPPLKYTTARYNPYNDQGQTNICYFANKSETPPDNPDLTNENLPFWLLLWGFSDWHKKIKKHLHIDSSYILVMRHIPLAL--NTEYVPLSDSFLQGKSPFADRTTWPQFQHQAEAINTICSAGPGTTKI---NYSVQMKYSFYFKWGGSPPPMSTIEDPIQQPTYPVPHNFNLTNPET-PASILWSFDQRRHSLTKKAIERLQK--DTGIKTITVTGGSH-FDPAPTISQEETSEESSEEEKET------SLLQQRQQRRLKLRIMKTLLKIQQLE
>KM262782|Torque_teno_pinniped_virus_4|Phoca_vitulina|Phocidae
---MAWYWR-------RTWRRRFRRTYRGRYR-RRLRRRRRRRRAVIVWNPERVVKCRIIGWHFGLFCNSLNS--MLCTYVPTEKKRGGGVTLIPFTLESFYRDFLYRRAFWTRSNEGFDLGMYLGTRFTFFPHWQYPYIVTWLRDTPQ--PHHIRDMHPAISLFQANKKVILPRSFG-RKKF--SLWLRPPPLNERKWYTIQSWCNVVLAKIGITFINITSPLLHKDTPYNFEHRPLWDSQITLGNVPIMYRPHWDDGKGN--YLVNTGHTRVPILSSLAIDMPYWQWFYGCTEISGVQTTRTEMGPIYWPVVGILWYADPDYRTYAPEQL---PGVWVIATADKWPNLLTIEEIGSKISGTAGFALGPPTATASIPFFYKSYWKWGGTFADAEIHVDPCDHPMATDRFGVQIRDPATVSLANIHPWDLEHGAISKPAMLRLLSFDPGSLQPAQPLQEHPKGSPEQSSSDGDSDTPCSEETSSEEETAVWRKLQRQFRRRVKQRLEDLSYASYTHX
>KM262783|Torque_teno_pinniped_virus_4|Phoca_vitulina|Phocidae
MAWY-----WRWRTRR--WRRRFRLRYNRRWVRRRRFRRRRRRHAVLLWNPSRIVRCKIIGWHPGLFCNQFNTDTCYVNAIEDQGFRGGGVAFLALTLNMLYREHIFGRNFWTRSNEGFDLAQYRGTRVTFFPHYQLPYIVTWLRDFATPVDKHIQDMHPQRALFGPNHKVILPR--VFGRKRKWSLYIRPPPLNERKWYSMVSWCNVVIAKIGISFINLTSPLLHQESPFPAVFCGYTMQSGPEGNLPCCYRPLWDDGTDNYVLMNYNKPPRHALLAMVLRFLATWQIFWPSVMGMYW------YVDQARVLEGTVDTIVTN-RSWIFTPP---RG----NNIMTWPTLPQVKTICSRIAGSAGFTIGYPIKTANVPFFYKSYWRWGGSFADADTRVNPCELPMATDRLGVQIRDPATVSLANIHPWDLENGSITKPAMLRILSGPSHLPGAPTADPQLPQAKEGEELPEQSSSSGDSDTPTEEEPPTSEKRLRRQYRRRVKQRLLELQHPSTQFM
>KM434181|Torque_teno_chiroptera_virus_1|Tadarida_brasiliensis|Molossidae
PIYWRFSRRAYNRRRRL-WRRRLGRGFRRRYRRRYQVRRKRKKLQVTQWAPARRMKCIISGFWPALAGLPSNVALQFSMRNLS-NFAGGGIQTWQMTLHDFYRYHKSHLNTWSATNDGTDLARYFGTVLYCYPNDSFSYIVSWDRDSKDIKTYPIWLQHPYLQLLHPDHKIIWSL--RHKGRAKKRIMIRPPAQLTNEWYFQADIAKLNLFTIRFTLFDPDNVWLTPQDASIKMTVGHSGGAK-TGLFKVMYSVLWTDTKGNLVAI--NRNAYHNDMKWEYYGYPYWMVLWG-------TDFSHIAESEHEISTGNSVWIK------WYPTQ-----KIPNNKPKEW--CILTRTQAQIIQKSGWFVPKTDNYDHNLFIKYSSRWQWGGYTPDATDTTDPIPEPHPHTLQQVQIHDPSQVGQSVIHPWDIRRGLLTKRALQRITGDRPSLTATHRSTGEETGQELSEEEASSEEAESSSDEETTP------ERRRTRRKLQLHKLVRELSLRLGLLG
>KM593802|Torque_teno_virus_18|Homo_sapiens|Hominidae
MAWWGRWRRWRWRPRRRRRRRRRRRWGRRRWRRYRRRLRRRRRKKLTQWNPAKVRRCTIKGVLPMILCGAGRSGFNYGLHSDDLGQNGGSMSTVTFSLQVLFDQYQRFMNRWSYSNDQLDLARYFGCTFYFYRHPEIDFVAQYDNVPMKMDENTAPNTHPSFLLQNKRRVKIPSFKTKPFGRKRVRVTVGPPKLFEDKWYSQHDLCKVPLVSWRLTACDFRFPFCSPQTDNNPQKTVTSGSQKPSGYIDITYNPITDKGEGNIIWFLTKPEFIETQAKCTITNIPLYAAFYGYEDYLRRLGPYQDVETLG-ICVK-CPYTDKNNWGYVFYDAHFGNGKTPEYWMQRWPYVQFQKDTMHKISRTGPFSYRDEAPSITLTAEYKFRFNWGGDSIFPQIIKNPC--PD-TGRRSVEVVSPLTMPQFIFHSWDWRRGFFNQKTLKRMLE--KPGEYPTGPKV--PRQEQESDT--ETTTSQSSQEEAAQEVQEASQQQQYREQRRIGKQLQLVTKTQSNLH
>KM593803|Torque_teno_virus_18|Homo_sapiens|Hominidae
MAWWRWRR-WRWRPRRRRRRVRRRRWGRRRWRRYRRRLRRRRKKRLTQWNPAKVRRCTIKGVLPMILCGAGRSGFNYGLHSDDHNPHGGSMSTVTFSLQVLFDQYQRFMNRWSYSNDQLDLARYFGCTFYFYRHPEIDFVAQYDNVPMKMDENTAPNTHPSFLLQNKRKVKIPSFKTKPFRKR-VRVTVGPPKLFEDKWYSQHDLCKVPLVSWRLTACDFRFPFCSPQTDNNPQKTATSGSQNPSGYIDITYNPITDKGEGNIIWFLTKPQFIETQAKCTITNIPLYAAFYGYEDYLQRLGPYQDVETLG-ICVK-CPYTDKNNWGYVFYDAHFGNGKTPEYWMQRWPYVQFQKDTMHKISRTGPFSYRDEAPSITLTAEYKFRFNWGGDSIFPQIIKNPC--PD-TGRRSVQVVSPLTMPQFIFHSWDWRRGFFNQKTLKRMLE--KPGEYPTGPKV--PRQEQESDT--ETTSSQSSQEEAAQEVQEASQQQQYREQRRIGKQLQLVTKTQSNLH
>KM609325|Torque_teno_rodent_virus_5|Rattus_norvegicus|Muridae
MAF-FYRR-YYRPRRTY-Y-RRRRRRRRRRWRRRLGRRRAKR---VVQWNPRNRTKCLILGYMPLITTARAMDTVADTLMPKGTVWPGGGVDSGHLTLLDLYWEERFWRARWTKSNQGYNLARYFGVEIKLYRYLDFSYIFWYSVDDGSDDPEPLQMAHPSQMLLYRHKVIVHRSLD---KKAKIKLKIKPPSKLFDSWRSFKELATVPLIKWRCTVIDFDMPFSALKNQI----------VPVEGTKNVIYYPWQDDGTNTKVTFTHNDQQ-----EIEFKDMPMWLAGFGYNQEWYD--------MSWMNRPRPPDATTENKKGFWSVQF---NGNPAFGDIIKWGTSFVKWTTWGNISMAGPFVPKG---GFHVVMGYKFYFQWGGTPGSRQPPVPPEGGSAY--QKWGSLRDPMQ-DEEVLTDGDYDGGIITDKALARLTKVPTGKKYHQKEEKYEPEPDSTDIETATETAESETEEAETSTEG-----MGHRRVRSVLRILRQLLTVDRSGK
>KM668485|Torque_teno_rodent_virus_5|Rattus_norvegicus|Muridae
--MAFFYRRYYRPRRTYRYRRRRTYYRRRRWP-VRRRLGRRRKR-VVQWNPRNRTKCLILGYMPLITTARAMDTVADTLMPKGTVWPGGGVDSGHLTLLDLYWEERFWRARWTKSNQGYNLARYFGVEIKLYRYLDFSYIFWYSVDDGSDDPEPLQMAHPSQMLLYRHKIIVHRS--LDKRAKTIRLKIRPPSKLYDSWRSFKELATVPLIKWRCTIVDFDMPFSALKNQI----------VPVTGTKNVIYYPWQDDGTNTKVTFTHNDTQ-----EIEFKDMPMWLAGFGYNQEWYD--------MSWMNRPRPPGATAEQMKGYWSVQF---NGNPAFGDIIKWGTSFVKWTTWGNISMAGPFVAKG---GFHVVMGYKFYFQWGGTPGSRQPPVPPEGGSAY--QKWGSLRDPMQ-DEEVLTDGDYDGGIITDKALARLTKVPGKKYKEERSKRYEPEADSTDIESATETAGSETEEAETSTEG-----MVHRRIRSVLRILRQLLTVDRSGK
>KM668486|Torque_teno_rodent_virus_5|Rattus_norvegicus|Muridae
MAF-FYRRRYRPYRRR----RRRRYRRRR-WRRRLGRRRAKR---VVQWNPRNRTKCLILGYMPLITTARAMDTVADTLMPKGTVWPGGGVDSGHLTLLDLYWEERFWRARWTKSNQGYNLARYFGVEIKLYRYLDFSYIFWYSVDDGSDDPEPLQMAHPSQMLLYRHK-VIVHR--SLDKKAKIKLKIKPPSKLFDSWRSFKELATVPLIKWRCTVIDFDMPFSALKNQIVPYEFDVFSK---EGTKNVIYYPWQDDGTNTKVTFTHVPYNDFWPNEIEFKDMPMWLAGFGYNQEWYD--------MSWMNRPRPPDATTENKKGFWSVQF---NGNPAFGDIIKWGTSFVKWTTWGNISMAGPFVPKGAPKGFHVVMGYKFYFQWGGTPGSRQPPVPPEGGSAY--QKWGSLRDPMQ-DEEVLTDGDYDGGIITDKALARLTKYTGKKYKQKEE--KKRRYEPEPDSTDIETATETAGSETEEAETSTE--MGH-RVRSVLRILRQLLTVDRSGK
>KP036971|Torque_teno_virus_29|Homo_sapiens|Hominidae
TAWWRYRRRWKRRRRRTRFRRRRRRRYRRR-RRRGRRRRRRRRKTLRQWQPDVIKRCFITGWLPLIICGNGHTQFNFITHMDDIPPKGGNFTNVTFNLACLYEEFMHHRNRWSASNHDLELVRYLRTSLKLYRHESVDYVVSYTTTPFETNEMSYMLTHPLAMLLSKRHVVVPSLKTKPHKKY-KKITIKPPKLMLNKWYFAADFCHIGLFQLWATGLELRNPWLRSGTNSQYTYNKLMKPIYNKGWSYIRYNPLTDKGIGNRVCVCSEASDNPVKSKCMLQDMPLWMMLYGYADYVVK---STGIQSAWTDRVARCPYTDTENTMYIPIGLEFMNGDMPDKWWFKWPMITHQKTALEAIVSCSPFMPRDEQASWDITVGYKATFLWGGSPLPPQPIDDPCGRPD-PDPPRIQISDPQHLPATLFHSWDLRRGYISTKSIKRMSEFTSKPRFDTPHHGEEDAQKEQEETS-SEEEQALQKQEDQK------EKQLRQHQRVLREGIKHLLRLRQGVH
>KP296853|Torque_teno_chlorocebus_virus_3|Chlorocebus_sabaeus|Cercopithecidae
MAWWRRRRRW--GRRRRRWRRRRRRWRRRRPRRRYRRRRRRRRTALRQWNPTTVRGCSIRGWFPFLITGLGRLPFLYTHHMDDKMSFGGGLAVSRFSLSVLYEEYRRHHNKWSRSNVDLDLLRYHGVSFKFYREPEIDFIVHWSLEPMEINLMTHMSLHPLLLLLNKHKIIIPSMKTRPHGRRAVRLTLPPPRLMTNKWYFTKDFCKVGLCMLMATPCSLLYPWLDPGKTSCHCYTELFRDAWKFGPIKVGYNPQTDEGKGNLIFLLTRSDT-----KCAIFDTPLWLALYGYESYCTKFLNDEQVMYNYVLCVR-CTYTWGNPNQCIPLGNSFLEGNMPGLMRTKWPCLLHQREFINAVVGSGPFMPRGSVKSWELTAGYKFRFSWGGHAPYTKQVDDPCGTPDP--RMAVQVEDPGRLPQYMFHGWDQRRGYILGRAIKRVSEDPPLKRPPDPERGPGRRQLPREPEETRRRSEGEIPPPETAAASTQAELRQRQQQHRLRKGLQDLVRTEGGHQ
>KP296854|Torque_teno_chlorocebus_virus_5|Chlorocebus_sabaeus|Cercopithecidae
MVYWRRRRRWRWRRTRRRARRRRRRRRRRRWRRRATYRRRRRRRRLTQWNPTTIVKCKIRGWFPLLETGLGRQAFNFTTHSEDKHSFGGGSAYAKFSLQLFYQEFQRNHNWWTGSNRELDLCRYLGTSIRLYRDPDISYIVSYNRDPVVLNTLTYMSCHPLLQLLSKHHIIVASQRERPGKKRYVKLNIKPPHLMLNKWYFQQDFCPVSLFVIRASAIDLQWTWIDPGKPSTAPTREAWGTLKKAGYIPVGYLPHIDAGEGNMLWICSDGTT-----KCLIKEQPLWLALYGYEDWCIKSTGDPQAMFNYYLVVR-CPYTSNPAQGEIPYGYYFGEGLMPNAFRNSWICLFHQRNWMETIVSSGPFIPRNKNKSWQLTMGYNSRWLWGGVRPVTKQVQDPCGRPDP--LNPVQVVDPSTVPQLTFHGWDLRRGAFTETALRRVQEPSPMSSGPPEHPLPLPFSDTEEGSPSKRRKTQSNEEDQESQQPEQQRDRQRQHQRKLQKALEETARTEGHLQ
>KP296855|Torque_teno_chlorocebus_virus_4|Chlorocebus_sabaeus|Cercopithecidae
---MVWLRRW--YTGRRPWRRFRRRYRRRRWGRRRRWGRRRRRTLLTQWNPYTVRACSIRGWFPIVITGLGRMQHDYTAHSEEIPASGGGFAYAKLSLRFFYQEYQRHHNWWTASNLELDLCRYKHTTVRFYRDTERSYIVKYSLDPFTINSLTFMSEHPVVMMLSRHHRLIPSLKDRPFKPW-VSLRLRPPRLMLNHWYFSQDFCDVGLALIMASPIDLTNMWVDPNKLSCPAGRHLWTREANKGYQTIGYHPHIDDGEGNLLFLVKGDVFDTQRSKCAIVDQPLWLAAWGYWDYCSK---YLYPDKTWFYYMIRCPFTYSGEPKKVPYSYNFGQGIWPPDFRNKWLCAYHQKEWLENLVSCGPMVPKAPHKSYSLTMGYKSKWLWGGNAIYTRQVQDPCELPG-PDHDSVQVVDPGTQPQLIFHNWDTRRGGYTDSSLKRVRDDTPKRPRLSPGRAAAAGGSEERESD----RWTSSEEEEEELGSENQQQQQQEQQAQLKAQMQHVVRAEGNLH
>KP296856|Torque_teno_chlorocebus_virus_2|Chlorocebus_sabaeus|Cercopithecidae
MARRRYRRARTRRKRVRRWRRRRRRTYRRRW--VRRRRPRRRRLLLKQWQPQTNVRLTVRGILPFMVFGPKRTQRNYTMWQDTKESYGGSFATYRFSMQTLYDEYMRLRNWWSRSNTHLDLVRYTGVSFRLYRHTHRDYIVSYSLEPMESSIATHMSLHPMRQLFQSKHRTVPSFYTKPGKPY-ITLKARPPRLMKTQWYFQHDFCNVGLILLRAACCNLTNPWMAPSAPTNNHFRRHWSKVAPKKYSKVRYNPIADRGSGNAIWITLTKDNFSSQYECLIKDAPLWLCLYGYLDWCTK---YKNNKEVYLNRVGC-PYTVPT-KGWIPLSTNFMNGKMPGRLQNNWPMIYHQEEMIEELVASGPFAPRDVVTSSDITIGYKFGFRLGGNYIAPKQVGDPCKQPVHGGLREVQVTDPTRVPHYQFHPWDLRRGLFSEKSLKRVREEDRPSKYDPPAEGRGLARDLLQETQHSQSPFSQAHPKTPEETPTVDQREIRQQQSNLQKGIKNLVKYQRHLG
>KP296857|Torque_teno_chlorocebus_virus_1|Chlorocebus_sabaeus|Cercopithecidae
MPYWWRRRR-RRRRRRRRWGRRRRRRRRRFTRRATRRRGRRRRRLLKQWKPETLRSLRVTGLFPLIVCGSGASRNNWIQRSFDDTPIGGNLSVSVWTMRVLYEEWQLHRNNWSRTNSDLDLVMYYGCTLKFWRHPYVDYIVKYIRNPFKTEELTHAAGHPMVLMLSKHHVVVPSLLTKPHRRW-IKVTVRPPRMLTSKFYFQSDFCNVNLLGIVASACKLNSPWLEPDKITKEMAYNTWLEHHGNGFLAVRYNPLNDKGEGN--WVLQTKELLDDTCKMVLKDYPLWLILYGYPDAATKSGSSPLNNTRLIICQYTDPPLADYKRGYTIYSRDFATGRMPGTTARLWPRLQNQLDVVEAIVNCGPLMPRDDLHGWAVTMGYKYRFQLGGNLPPKQDPVDPCKVPKRAELTAVQIVDPATMPLSTLHPWDYRRSMLTSSGIKRMSAETDSSLYPGATGVRPKTEEPGPGERLREVSLLEEQQQETEDPPSPPERPELKLAQGIKYMFQQLQVDPRLLX
>KR054745|Torque_teno_sus_virus_1a|Sus_scrofa|Suidae
MRFRRRRRR-RYRKRR-GWRRRYRRWRVRRWRRVFRRGGRRARPYISAFNPRVMRRIVIQGWWPLIQCLPGQEHLRYRPLNWDKEWVGGGWGSGHITLEDLFNEHQKWRNMWSKSNDGMDLVRYFGCKIYLYPLEDVDYWFWWDTDNNYEDRIK-EYCQPSVMLMAKRTKIVVARKRAQHRRRVKKIFIPPPSRDTTQWKFQTEFCKQPLFTWAAGLIELQRPFDFNGGFREMDYITLWGRVPPQGYPIMAYIRQ-ENQQPVVNWCVCYNTIAATLKIGNLRGLCVRELSRQEMTYKWKGEFSKAYHDRWGYTYFIDGRKGTENPTVWNFNDKITSGHILNFGKIGLPKSPHDLDFGHK-NRFGPFVVKNPPRAINVWVRYKFFFQFGGEYQPPTGIRDPCDNPAYPVPQSTGVTHPLFAAGGITAQGPSG---LTARTIRALCA-SPPAQTSQCAFLEEEKRKETQETS-SESSITSAESSTEGDGSTDEERRRRRRKRQLKLFYQRLEHKRRRLS
>KR054746|Torque_teno_sus_virus_k2a|Sus_scrofa|Suidae
MPYRRYRRRRRRPTRRRRWKRYFRYW--HRRRRRYHKVRRRRKRAVIQWFPPTIRNCYIKGIWPLSYGHWLRTCLPMRKENGL-IFLGGGIDWTVWSLQNLYHEKLNWRNIWTASNDGMEFARFKYAKFKFFRHEFRSYIVTWDQD-IPCKPLPYTNLHPFVMLLKKQHKVILSKKENPRKDKPVILKIKPPPKLTSQWRLARELTKMPLVRLGISLIDFKEPWLEGFGNA---------ANKDSLWCQIKYFWIYDTGVNNHVYVVMQKDASITEVEQIGEGWPYWLYFFGRSERDLKKAEFNANPESKKLKIAVIGWASIK-GTYISPHLLYEVG-WKGRNNFDWNNISLNKAALDDEALFGPLVEKAELKDYNLLMRYMFKFQWGGHGTEQFKTSDPSTIPCPPGPPQFAVRNPAKVHEGVLNPWDYDDGIVRKDTLKKLLEDSET-EKAYPLLGTEKLSDEEGESDISSSSNSSSEESEEE------KRHRRPSKRRLLQHVHRLVKRFKTLX
>KR054747|Torque_teno_sus_virus_k2a|Sus_scrofa|Suidae
MPYRRYRRRRRRPTRRRHWRRYFRYRYRRAPRRRRTKVRRRRRKAVIQWNPPSRRTCLIEGFWPLSYGHWFRTCLPFRRKNGL-IFTGGGCDWTQWSLQNLYHEKLNWRNIWTASNVGMEFTRFLRGKFYFFRHPWRNYIVTWDQD-IPCKPLPYQNLHPLLMLLKKQHKLVLSQQNNPNKQKPVTLKFRPPPKLTSQWRLSRELAKMPLIRLGVSFIDLTEPWLEGWGNA---------AIKEQGWAQVKYYWIYDTGVGNAVYVVMKQEVAIDHIELINEGWPYWLYFFGKSEQDIKAREYATNPKSKKLKIGIVGWASIQ-GGYVAWAGLYQQG-WPSETNFDWDNMQLGSQELDDESLFGPFVEKAELKDYNLIMKYAFKFQWGGHGTERFKTTDPSTIPCPPGRFHSGIQDPSKVQNTVLNPWDYDDGIVRKDTLKRLLEETEEEEKAYPLLGTEKESDSDEESVISSTSSGSSQEEETQ------RRKHHPSKRRLLKHLQRVVKRMKTLX
>KR054748|Torque_teno_sus_virus_k2a|Sus_scrofa|Suidae
MPYRRYRRRRRRPTRRRHWRRYFRYRYRRAPRRRRTKVRRRRRKAVIQWNPPSRRTCLIEGFWPLSYGHWFRTCLPFRRLNGL-VFPGGGCDWTQWSLQNLYHEKLNWRNIWTASNVGMEFARFLRGKFYFFRHPWRNYIITWDQD-IPCKPLPYQNLHPLLMLLKKQHKLVLSQQNNPNKQKPVTLKFRPPPKLTSQWRLSRELAKMPLIRLGISFIDLSEPWVEGWGNA---------ATKTSGWAQMKYYWMYDTGVGNAVYVVLKDNVAIDHIELINEGWPYWLYFYGKSERDIKAREFTNNPKSKKLKIGVVGWASIQ-GGYLAWAGLHTKA-WPQQTNFDWDNMKLGTQDLDDETLFGPFVEKAELKDYNLIMKYAFKFQWGGHGTERFKTTDPSTIPCPPGRFHSGIQDPSKVQNTVLNPWDYDDGIVRKDTLKRLLEETEEEEKAYPLLGTEKESDSDEESVISSTSSGSSQEEETQ------RRKHHPSKRRLLKHLQRVVKRMKTLX
>KR054749|Torque_teno_sus_virus_k2a|Sus_scrofa|Suidae
MPYRRYRR--RRPTRRRRWKRYFRYWHRRR-RRRYHKVRRRRRA-VIQWFPPTIRNCYIKGIWPLSYGHWLRTCLPMRKENGL-IFLGGGIDWTVWSLQNLYHEKLNWRNIWTASNDGMEFARFKYAKFKFFRHEFRSYIVTWDQD-IPCKPLPYTNLHPFVMLLKKQHKVILSKKENPRKKDKVILKIKPPPKLTSQWRLARELTKMPLVRLGISLIDFKEPWLEGFGNA---------ANKDSLWCQIKYFWIYDTGVNNHVYVVMQKDASITEVEQIGEGWPYWLYFFGRSERDLKKAEFNANPESKKLKIAVIGWASPI-KGTYFISPLYEVG-WKGRNNFDWNNISLNKAALDDEALFGPLVEKAELKDYNLLMRYMFKFQWGGHGTEQFKTSDPSTIPCPPGPPQFAVRNPAKVHEGVLNPWDYDDGIVRKDTLKKLLETDSETEKAYPLLGTEKLSDEEGESDISSSSNSSSEESEEE------KRHRRPSKRRLLQHVHRLVKRFKTLX
>KR054750|Torque_teno_sus_virus_k2a|Sus_scrofa|Suidae
MPYRRYRRR-RRPTRRRHWRRYFRAW--HRRRRRYRKVRRRRKKAVIQWFPPTIRNCFIKGIWPLSYGHWLRTCLPMRKENGL-IFLGGGIDWTVWTLQNLYNEKLNWRNVWTASNDGMEFARFRYAKFKFFRHEFRSYVVTWDQD-IPCKPLPYTNLHPMVMLLKKQHKVVLSKQENPRKDRPVTLKIRPPPKLTSQWRLSRELAKTPLLRLGFSLIDFKEPWLEGYGNA---------AYEGQQWCQCKYFWIYDSGVGNHVYVVMANDARITEIEQIGEGYPYWLFFFGRSERDLKRNEFHANPESKKLKIGIIGWASIK-SSYISHVLLWQNG-WPNKNNLDFNNMKLGQQPLDDESLFGPLVEKAELKDYNILMRYNFRFQWGGHGTETFKTSDPSTIPCPPGAPQHLIRDPSKVHEGVLNAWDYDDGIVRKDTLKKLLEDSEE-EKAYPLLGTEKLSDESGESDISSSSDSSKEESEEE------KRYRRPNKRRLLQHVQRLVKRFRTLX
>KR054751|Torque_teno_sus_virus_k2a|Sus_scrofa|Suidae
MPYYRRRRRRRRPTRRRRWHRYFRYRYRRAPRR-RRGYKRRRRKAVIQWFPPSRRTCLIEGFWPLCYGHWFRTCLPFRRKNGL-IFTGGGCDWTQWTLQNLYHEKLNWRNIWTASNVGMELARFLRGKFYFFRHPWRSYIITWDQD-IPCRPLPYQNLHPLLMLLKKQHKLVLSQKDNPNRQKPVTLKFKPPPKLTSQWRLSRELAKIPLIRLGISLIDLSEPWIEGWGNA---------ATKTQGWAQMKYYWIYDTGVGNAVYVILKKEVAIDHLELINTGWPYWLYFFGKSERDIKAAEFARDPKSKKLKIGVVGWASIQ-GGYVAYAGLYQKG-WPNETNFDWDNMKLGNQDLDDETLFGPFVEKAELKDYNLTMKYAFKFQWGGHGTERFKTTDPSTIPCPPGRFHSGIQDPSKVQNTVLNPWDYDDGIVRTDTLKRLLEETEEEEKAFPLLGTEKGYEDSDESVISSTSDSSSEEKKTT------RHKQY-SKRRLLQHLQRVVKRMKTLX
>KR902501|Torque_teno_equid_virus_1|Equus_caballus|Equidae
MAWTWNRRRWRGARRRYRW-RRRRRRRRRRRRRIFRRGGRRGVYRFSAWNPTHMRKLTISTLGRLLTVSPGYEYLNYKPVTYNNTLNAGGWTYGFIDLKKLYKANKKLMAHWSTSNKGFDLWRYFGSVIYLWPNEMYDYVFWYDKEWTSEDWLEKEYCHPLVMFNAPKKILVRST--KWGRKRPKRIFIKPPAFTSTQWQNATIICGAPLFQYAVTVIELTKPYTHDGLVKEPEWLNKWGHIQPPG-QQEKYTGVGTTGYGPKFYI----DYDMETNKQTNQGKTDWWWSKEKQGIAWNKAYTMNDIDYW-VRVI------TADETRWD------TGDNPTRQQVRW----------------GPFCAKTPPSSYDIVCRVKSYFQIGGTLPPSVQVDDPC-NPK-PSGFAATMLHGRCGSLGQLQSWMVRRGIITDRGLEELTK-QSEPSDSDSDWGRHPRKEKKRKRK-AQETSESESETSESTETEESNRRQRDHQHKLDRKHKRLSKSTGDLY
>KT027939|Torque_teno_hominid_virus_1|Gorilla_gorilla|Hominidae
MPY-YYRRNYYRYRRYF-WNPYRRRKRRRRLRRPRRRRRRRKKKFLKQWQPPTIRRCKIKGHMCSMMCAHGNESHNYNQYVKSNYPGGGGFSILRFSLGALYEQFSDFFNFWTKTNKNLDLCRYIKCNLLFWRHSDVSYIVSYNKNPMTANPLSHAQAHPSRQILLKKKLIVPSFKENRNKKPYKRLTIKPPSLLNSKWFFQKDFADVGLFLLTVTSCSLNHAFAATNAESNLTDNNTWP----LGYIECRYNPLLDNGDGNQIYLSTGTTSPPSDQQLIISGLPLYIALFGWTDWIRKLRPASQIDINYQL-VIITDKITPKLPAYIPISEYFINGLYQQTELAHWPRVKFQEPAINDIVKCGPFMPRAGIHSWEAHCTYNFIFKWGGSVPPEQDIKDPISQPAYVPSTTIQIEDPRNIPYTTLHPWDIRRGTLTETTLKRILEKSTGNES-TQILTMEPDDQQLLHKAFEENIFQETEEEETTQGNLIE--KQKQQQQRLRQQLTTVKEQQHKMQ
>KT037083|Torque_teno_sus_virus_1a|Sus_scrofa|Suidae
APARRWRRRLGRRRRRYRWRRRYRRWLVRRRRRVYRRGGRRARPYVSAFNPKVMRRVVIRGWWPILQCLKGQESLRYRPLQWDRQWRGGGWGSGDVTLEGLYQEHLLWRNSWSKGNDGMDLVRYFGCVVYLYPLKDQDYWFWWDTDELYAENIK-EYSQPSVMMMAKRTRIVIARDRAPHRRKVRKIFIPPPSRDTTQWQFQTDFCNRKLFTWAAGLIDMQKPFDANGAFREMKYIELWGRVPPQGYPIIIYVDQ-KDQKPRKKYCVCYNTLASTLRIGNLKGLVLRQLMNQEMTYIWKGEYSSPFVQRWKGRFVDARKADQENPKVWPIEG-----IWNTFGKLTLPKSPHDLDFGHH-SRFGPFCVKNPPEPTNLWFQYRFFFQFGGEYQPPTGIRDPCDTPAYPVPQSGSITHPKFAKGGMLTEDRWG---ITPASTRALCADPTEATQSALLRGDSEKKGEETEETTSSSSITSAESSTEGDGSSDDETRRRTWKRLRRMVREQLDHKRQRLH
>KT174486|Torque_teno_sus_virus_1a|Sus_scrofa|Suidae
APARRWRRRLGRRRRRYRWRRRYRRWLVRRRRRVYRRGGRRARPYISAFNPKIMRKVVIRGWWPIIQCLKGQESLRYRPLQWDKQWRGGGWGSGEVTLENLYQEHLLWRNSWSKGNDGMDLVRYFGCIVYLYPLKDADYWFWWDTDELYAEMIK-EYSQPSVMMMAKRTKIIIARERAPHRRKVRKIFIPPPSRDTTQWQFQTDFCKRPLFTWAAGLIEMQKPFDANGAFREMKYVELWGRVPPQGYPIIIYVDQ-KDQQPRKKYCVCYNTLGSTLNIGPVRGLVLRQLMNQEMTYTWKQEYSGVFLQRWRGRIVDARQADTQNPKVWPVEG-----NWTTFHKLGLPKSPHDIDFGHH-SRFGPFCVKSPPEPVNLWFQYKFLFQFGGEYQPPTGIRDPCDTPAYPVPQSGSVTHPKFAKGGMLTEGYWG---ITAASSRALCADPTEATQSALLRGDPPEERKEAEETASSSSITSAESSSEGDGSSDDETRRRQWKRLRHMVREQLGHKRQRLH
>KT968712|Torque_teno_sus_virus_1a|Sus_scrofa|Suidae
APARRWRRRFGRRRRRYRWRRRYRRWLVRRRRRVYRRGGRRARPYLSAFNPKVMRRVVIRGWWPILQCLKGQEALRYRPLQWDRQWRGGGWGSGDVTLEGLYQEHLLWRNSWSKGNDGMDLVRYFGCVVYLYPLKDQDYWFWWDTDELYAENIK-EYSQPSVMMMAKRTRIVIARERTPHRRKVRKIFIPPPSRDTTQWQFQTDFCNRKLFTWAAGLIDMQKPFDANGAFREMKYIELWGRVPPQGYPIIIYVDQ-KDQRPRKKYCVCYNTLASTLKIGNLKGLVLRQLMNQEMTYIWKGEYSAPFVQRWKGRFADARKADQENPKVWPIEG-----TWNTFGKLTLPKSPHDLDFGHH-SRFGPFCVKNPPEPTNLWFQYRFFFQFGGEYQPPTGIRDPCDTPAYPVPQSGSITHPKFAKGGMLTEDRWG---ITAASSRALSADPTEAAQSALLRGDSEAKGEETEETASSSSITSAESSTEGDGSSDDETRRRTWKRLRRMVREQLDHKRQRLH
>KU041847|Torque_teno_mini_virus_32|Homo_sapiens|Hominidae
MPYPWRWRR-RWTRPRRR-RRYLRRWRRRTWRKFFKRYKRKKSKLLTQWQPQTIRKCTITGPLPLILCGRGRLCNNFTLFAESIVPIGGAWSFIQITLNALYDEYLKCRNWWTTSNGGLPLVRYIKTTLTFYRSEDTDYIVKIIRCPFSVTRDDYLDTQPSRMLLDRKTILVPSNKNKFKKNY-IKKTILPPALWLNKWYFQQDICNMPLFILKSSALSLQQFFQPVDQLSQQGNIYLYGTENNDNWEPCRYNPLKDTGHNNKMYF----ST---NDKIILEGFPLWLMTWAFTSWIKKSKPIQHLDDDYQIVIQS-DFITPKRSAYLFIDNYFR--NPPETERAHWPAYRMQTEMENSIGETGPAAPKI---SIHAQIKYKVHLKWGG-CPAPMEKINPCKYPT-PGNSRYEIQSPSTP-EYFLYSWDEKRGCITEPAAKRLKTQCSTSLTDSGHLNPRHKTDEETSEE-ET---QAQTVSDK----------LQSQLKQLKLRLKRL-------T
>KU156681|Torque_teno_sus_virus_k2a|Sus_scrofa|Suidae
MPYRRYRRRRRRPTRRRHWRRYFRYRYRRAPRRRRPKVRRRRKKAVIQWFPPSRKTCLIEGFWPLSYGHWFRTCLPFRRLNGL-IFPGGGCDWSQWSLQNLYHEKLNWRNIWTASNVGMEFARFLKGKFYFFRHPWRNYIITWDQD-IPCRPLPYQNLHPLLMLLKKQHKIVLSQQNNPNKQKPVTLKFKPPPKLTSQWRLSRELAKMPLIKLGVSFIDLTEPWVEGWGNA---------ATYQQGWAQMKYYWLYDTGVGNAVYVILKQEVAIDRIELISQGWPYWLYFYGKSEQDVKAREYAQNPHSKKLKIGVVGWASIQ-GGYVAYAGLHLKG-WPNQTNFDWDNMHLGSQELDDETLFGPFVEKAELKDYNIIMKYAFKFQWGGHGTERFKTNDPSTIPCPPGRFHSGIQDPSKVQNTVLNPWDYDDGIVRKDTLKRLLEETEEEEKAYPLLGTEKESDSDEESVISSTSSGSSQEEETQ------RRRHHPSKRRLLKHLQRVVKRMKTLX
>KU243129|Torque_teno_mini_virus_8|Homo_sapiens|Hominidae
--MAPYRRRWKNYRKPRRWYRRR-PKFRRRTRRRVRRRRKKKKRIVREWQPKTIKKCKIKGNIELFVCGKMRLGHDYTNYKESGEPSGGPWSIQLFTLDALFTEYIKHRCIWTKTNMGLPLARYTGCTLTFYKSLHTDYIVTWSNCPFTVTMDMYLNTQPMRQLLHKRKLIVPKLTYGSKKRY-KKVKIKPPAFMSTKWYFQQDITKTGLVLVTATACSLQQPYCPDNQISHFKLFAPKSTVT-LGYWEIRYNPDKDTGIGNKIYF--KRNNYPSKKELIIENYPIWLVFWGWIDFLARTVEMQEMFEHWYFVIET-KFFWPKRDRYLLLDKYFV---FPKHDKLKWPKFEQQEEVQSLLAEAGPFSPKINSESIQANMGYSFFFKWGGCPANMEEVISPCNQPIP--QPGFTIQDPKTPKTHYLYKWDEKDGILTKKATKRLKT--SEHELSFTEGT----QPPVQAHETSEDEASETEESETP--------LQQ-QLQQLRQQYRQIQLQFQQLI
>KX262893|Torque_teno_felid_virus_6|Felis_catus|Felidae
MGWYRYWRR-RQRSRRRGW-RTHRRWRGRRFRRRRRRWRRRRRRVIGQWNPTHRTRCHIYGLAPLAFGLFGQKFTKLKIFKSPYGIQGGCFDFRTLTLEQLYQDHLLGRNIWSKGNEGYDLARYKGTKFYLPPHETIPYIFSWERNWTRTENEQIPYTHPYWLLLHRKHKFIPPR--SWGNKRSRRVFVRPPTLQQTMWYYTSSWSGVALVRFGITPINIKNPFIKGPASG-------------SGFTMVLYRWWWDDGIDNYIMLTNADPGADNQQKLVAINMPYWQFFWGSHYPTSKIPAVYNTNQSWSVGINPSPYAISDLPTPTKWVM-----LWPVNIRPNSAKKDSGFNELTVTIAAGPYVMTPGEKMMNFPYRYQSYWEWGGVSPKPDDVTDPRGEPS-MQPTAVQVRNPATVGNYALHPWASTTTLLQNKNYKHSLLISPKQHANKKPRGDRPKSKESRGKAHPPEMPLLCRPTRRA--------TRKRRRTSTRTRLDDFTGDTETTS
>KX377522|Torque_teno_canid_virus_1|Canis_lupus_familiaris|Canidae
MRFRKWRRP-RRRSRRRGY-ARR-RWRRRAWRRRVRRYRRRRKRSIMQWNPQHRHLCYIKGITWLCAARADRMSWPGIRQIAARYWSVGGCGVLTLSMDWFFFENLRWRNRWSHSNVGYDLARYMGTHLYFPPLADIWYIVWTDTEFVDQPKKVMSYTHPWILLMTKKHKVIKPR--KWNGKG-KKIFLKPPAVFNSAWYTSDKWCGAGLGRIYFSFLNPFKQIMHTNQTESFPFAIELGNTDPNNGKKYYYRADWDTGDGNAIMLNTSPTTPASWLLLEWDA-PYWLWFWGKTYQDFV---SSHTPEGNQYYGQI--YVK------WWITNPYDQGPHTYKEDKEWQQNFMTCNSIAAAAAFGPCVYAPSQIPINIPMYYLSKWQWGGSTQGTSTHINPC--NPR--PKSIQIADPATAPRDVIHPWDVDSGTISTAKLKQLMEEPKPKPGPPETLIGAPTYSSETESDDFDTGDSEEEEEDHQDPRWVRDKLTRRQRQQLGKGLLALLKDKKX--
>KX611132|Torque_teno_ursid_virus_1|Ailuropoda_melanoleuca|Ursidae
--MAFFYRR---WRPYRRWC-RRRRRYTRRKV-RRR--PRRVRPKIIQWQPQHQAKCIIRGWFPAMWAHSAFVTYPMYKWI-PKQGEEGCVTLMHFTLGLLYKEWLKMRNTWSRSNDGFDLAKYSGTKLTFRPHPFVSYMVWWERNEVH--PIQYRSIHPAVIMHQPNHIFVPSLPXG-RRK----VWIPPPSTLTSTWSFMKYWCEVALFRVGITPINLKSQFLHIGTVSHFSDPDMLPQMNCVGGNKIFYKWWWDDGTDNK-WGAKNRTD-TSTDNIVPINVPYWLAFWGFLEWDKN-------------------------DLYWWYDD---NSELDGAKKKRWCGQMLNGIGIQNIIQGGPFVLNPPEKNINLSFWYQSFWRWGGISPSPPINVDPCVDPAHAPQRRRVPRSPKHVGDWSLHPWDLTQGLITEAKLKQIFGPDDIAGLPHPPSRTTDSRAVRRKRSRSEDLWQSPDSEEEK--------VQTDTLSLLAQRIEREKLRKRIRD
>KX810063|Torque_teno_mini_virus_23|Homo_sapiens|Hominidae
MPWRYYRR--NWRRRP--W-RYQ-RRRRR-WRRRYSYWVRNSKKTVKQFQPPNVRKCKIKGLMNLIYFNQKRLIFNSVMYENSEHPGGGGFSVIKLSLETMYDSHLRCHNWWTTSNEDLPLVRYSGMTVKLYQSKYTDYVFKYQNYPGTSTYLTYPACQPSMMMMAKNSVIVPSLETKRRRKPYKKIHIKPTSQLQTKWYFQTDLNKTPLAIFYTAACSLTSYYLSPDWESEYQLLTPLTNTKGQGYQTTRYNPNRDEGIQNEMYLNVTKDGTPTDYKTKLTGFPLWIQTYGYTDYQKKNIIGVEEQHVVIFTTSTKPGYW---GTFLPISQDFISGNSPYADKDKWPQVQYQADILNKIAKCGPGTPKSNYKSDDIKIEYTAYFKWGGAPAKMVKIDDPSKQPVP--LQTTSLQNPAYPPEYYLYSFDERQGQLTQRAAKRIKHETKKTLFSPTESP----KEVPAQTTSPTTSEESDSEKEEE------TLFQQQKQRKLRHRIKQL---MKQIK
>KX810064|Torque_teno_mini_virus_29|Homo_sapiens|Hominidae
MPPYYYRRRWPWTYRRRRW-RFRKRRIRRR-RFRVRKRKKKKKYLVKEYQPKKIRNCKITGNICLFQCGPNRISNEWTQYMNSYTHEGGGWSLIKFSLESLYEQFELLRNKWSASNILLPLVRYRGCKLTMYRLPDIDYIVHYNTCPMLDTVYQHTNAQPNNIMFYSKKIVIPSYKTNPQKKRHITKRIRPPQQFQNKWYFQQDLNKQPLLLLTTTPIDLNRYYLNPLSYNIKKDYYFYATTSPLG-LKSRYTPNRDKGDTNTIYL--LKSNPTDNEKVKYTGFPLWSLLWGWIDWQIKLAEYSNILKNT-ICIK-TKETYPEHNIIVPIDIEFLDGYSPYEDYTSWPSVKHQQIEIDNICKTGPGTIKTSKFSIESHLKYSFYFKWGGCPNDLENIEDPAKQDKYPNLQTIEIQDPMS-PKQQIWPSDIRRHMLTKRAAKRIMSVTPE---KITVTGSKLQASPSK----SQTTWETTSQETSPKETETDQQRIKLHNKHLKQQLRQLISQCPNIK
>KX827767|Torque_teno_canid_virus_1|Canis_lupus_familiaris|Canidae
MRFRKWRRP-RRRSRRRGY-ARR-RWRRRAWRRRVRRYRRRRKRSIMQWNPQHRHLCYIKGITWLCAARADRMSWPGIKQIAARYWSVGGCGVLTLSMDWFFFENLRWRNRWSHSNVGYDLARYMGTHLYFPPLADIWYIVWTDTEFVDQPKKVMSYTHPWILLMTKKHKVIKPR--KWNGKG-KKIFLKPPAVFNSAWYTSDKWCGAGLGRIYFSFLNPFKQIMHTNQTE---------QSFELGWNTPKYYYRADTGDGNAIMLNTSPTTPASWLLLEWDA-PYWLWFWGKTYQDFV---SSHTPEGNQYYGQI--YVK------WWITNPYDQGPHTYAEDKEWPNFMTCNSIATALAAFGPCVYAPSQIPINIPMYYLSKWQWGGSTQGTSTHINPC--NPR--PKSIQIADPATAPRDVIHPWDVDSGTISTAKLKQLMEEPKPKPGPPETLIGAPTYSSETESDDFDTGDSEEEEEDHQDPRWVRDKLTRRQRQQLGKGLLAL-LKEKKX-
>KX827768|Torque_teno_canid_virus_1|Canis_lupus_familiaris|Canidae
FRYRKWRRRLFRRRRR--WR---RRARRRRVRRYRKRRGKRQISSIMQWNPQHRHLCYIKGITWLCAARADRMSWPGIKQIAARFWSVGGCGVLTLSMDWFFFENLRWRNRWSHSNVGYDLARYMGTHLYFPPLADIWYIIWTDTEFVDQPKKVMSYTHPWILLMTKKHKVIKPRKWGKG----KKIFLKPPAVFNSAWYTSDKWCGAGLGRIYFSFLNPFKQIMHTGQTE---------QSFELGVKQVKYYYRADTGDGNAIMLNTREPT--SWLLLQWDA-PYWLWFWGYNDFVSQTSEGNKYYGQ--------IYVK------WWITNPYDQGPHTYPEDKEWQTNFMTCNSIAAAAQFGPCVYSASQIPINIPMYYLSKWQWGGSTQGTSTHINPC--NPR--PKSIQIADPATAPRDVIHPWDVDSGTISTAKLKQLMEEPKPKPGPPETLIGAPTYSSETESDDFDTGDSEEEEEDHQDPRWVRDKLTRRQRQQLGKGLLAL-LKDKKX-
>KX827769|Torque_teno_canid_virus_1|Canis_lupus_familiaris|Canidae
FRYRKWRRRLFRRRRR--WR---RRARRRRVRRYRRRRGKRQISSIMQWNPQHRHLCYIKGITWLCAARADRMSWPGIKQIAARYWSVGGCGVLTLSMDWFFFENLRWRNRWSHSNVGYDLARYMGTHLYFPPLADIWYIVWTDTEFVDQPKKVMSYTHPWILLMTKKHKVIKPRKWGKG----KKIFLKPPAVFNSAWYTSDKWCGAGLGRIYFSFLNPFKQIMHTGQTE---------QSFELGWAKKKYYYRADTGDGNAIMLNTSPTTPASWLLLEWDA-PYWLWFWGKTYQDFV---SSHTPEGNQYYGQI--YVK------WWITNPYDQGPHTYQEDKEWPNFMTCNSIAAALAQFGPCVYSASQIPINIPMYYLSKWQWGGSTQGTSTHINPC--NPR--PRSIQIADPSHAPRDVIHPWDVDSGTISTAKLKQLMEEPKPKPGPPETLIGAPTYSSETESDDFDTGDSEEEEEDHQDPRWVRDKLTRRQRQQLGNGLLAL-LKEKKX-
>KX827770|Torque_teno_canid_virus_1|Canis_lupus_familiaris|Canidae
MRFRKWRRP-RRRRRR-GY-ARR-RWRRRAWRRRVRRYRRRRKKSIMQWNPQHRHLCYIKGITWLCAARMDRMSWPGIKQIAARYWSVGGCGVLTLSMDWFFFENLRWRNRWSHSNVGYDLARYMGTHLYFPPLADIWYIVWTDTEFVDQPKKVMSYTHPWILLMTKKHKVIKPR--KWNGKG-KKIFLKPPAVFNSAWYTSDKWCGAGLGRIYFSFLNPFKQIMHTGQTE---------QSFELGWQKDKKYYYWDTGDGNAIMLTLSPTTPASWLLLEWDA-PYWLWFWGKTYQDFV---SSHTPE-------GNPYYGQIYVKWWPITNPYDQGPHTYPEDKEWLDPQTNFMTCNSIAQFGPCVYSSQQIPINIPMYYLSKWQWGGSTQGTSTHIDPC--NPR--PRSIQIADPAT-PRDVIHPWDVDSGTISTAKLKQLMEGRKPKPGPPETLIPPGAYSTETESDDFDTGDSEEEEEDHQDPRWVRDKRLRRQRQQLGKGLLALLKDKKX--
>KX827771|Torque_teno_canid_virus_1|Canis_lupus_familiaris|Canidae
-------MRF--RYRKRRFRRRRRRWRRRAWGRYRRRRGGTKRQYIMQWNPQHRHLCYIKGITWLCAARADRMIRQIAATDSTRYWSVGGCGVLTLSMDWFFFENLRWRNRWSHSNVGYDLARYMGTHLYFPPLADIWYIVWTDTEDQPKKVMS--YTHPWILLMTKKHKVIKPRKWNGK----KKIFLKPPAVFNSAWYTSDKWCGAGLGRIYFSFLNPFKQIMHTNQTE---------QSFELGWGK-KYYYRADTGDGNAIMLTLSPTTPASWLLLEWDA-PYWLWFWGYQDFVSSNQYYGQIYVKW-----------------WPITNPYDQGPHTYKEDKEWLDPQQNFMTCNSIAAFGPCVYAPQDTPINIPMYYLSKWQWGGSTQGTSHIDNPC-NPR---PKSIQIADPAT-PRDVIHPWDVDSGTISTAKLKQLMEGGPKKPGPPETLIPPGAYSSETESDDFDTGDSEEEEEDHQDPRWVRDKRLRRQRQQLGKGLLALLKDKKX--
>KY246476|Torque_teno_pinniped_virus_8|Stercorarius_maccormicki|Stercorariidae
--MVWRRKRWRKPRRS--WRGYRRRFYRRRFRRHHRRRRHGPRTAVRYYPSRRRKRISVRGWEPLGNICPGDAATPYIDLDELGQW-HGQWGHHFFTLRNLLRRAKYYFNYWSADWEGYDYIQFRGGRIWLPRMPGFSWIFYLDPAPEKKYKSDTSWVHPGIFLNRPGARLMIST-FTCGRSFFRKLYVKPPAAWEGQYRIDYAM-DYLLFHWSWTTCNLTSSFFDFYCQRQRNSKE---QSK-QA-DKCTQAPWF---MGKKTWE----AITTLRSTTDYAQIP--KKLLTNIDTNKQ-----DPRSAWVN---RKMYIK---SNCAPAAN-----SAPS-NFHNW----------------GPFLPQNYVAGNSLYFRYKLWFKVSGDSLYRRLPSQPCQVPPAPGIPTRSILKKRKPTIYDILPGDLDGGLLTDRAYRRITGAMPHRRVPTRKRVRIRERKRKRARELIRLLLGGRGEPRGGGPPPHP-----EEPLDLLLNFPKX--------
>KY246477|Torque_teno_pinniped_virus_8|Stercorarius_maccormicki|Stercorariidae
---MAYRRRWRKPRRSR-W-RTYRRK--RYWRRPHRRHWRRRRPTVRYYPSRRRKRISVRGWEPLGNVCASDISSEATPYVDLDMYDHGTWGHHFFTLRSLLIRAKYYFNYWSSDWEGYDYVKFLGGYIWIPRMTYFSWIFYLDSSPENKYKYEKSWLHPGILLNRPGSKLMISSLQQPNRPFYRRIRVTPPSAWEGNYRMDAAM-DYLLFHWGWTTCNVTASFFDFFCQR---------KRQSTQNDTCPQTPW---------FISC--WN-----QKNSQN----QAFEPIKEIYNNNKRHLDPRSVWVN---RRMYIKSDCVNN-PTNQ---VA----ANCHNW----------------GPFLPQNTSTGNSLYFRYKLFFEVSGDSLYRRQPSQPCGVPPASACPEVSTHRRRRPSIYDILPGDLDDGMLTERAYERITGIRPTGMGNVPDRVRKRVRVERRKRELIRILLGRRDKPRGGRSPPDT-----EEPLDLLLNFPKX--------
>KY246478|Torque_teno_pinniped_virus_8|Stercorarius_maccormicki|Stercorariidae
--MAFYRRRRRPRRSRRGWRRHYGRR--RRWYP------RQRTSTVRYYPSRRRKRISVRGWEPLGNICPSDSSAEATPYKDLQDPTHGQWGHHFFTFRALLTRAKYYFNYWSGDWEGYDYLQFKGGYIWLPRMPAFSWMFYLDSSPEGKYKADKSWVHPGILLNRPGSRIVLST--LQSRSLYRRINVRPPAGWEGVYRLDVAM-DYLLFHWSWTTCNLTSSFFDFYCQN---------KRE-SSYDQCEQCPWFEKDS----WS--GNQQ-------------QW--FSAYKDIYDNDKYHGDRRSAWVN---RKKYIKSDCGNTTN--------KVPG-NFHNW----------------GPFLPQNYHNGNSLYFRYKLYFKVSGDSLYRRLPSWPCTVPPAPGPLPIDTAKKRSPSIYDILPGDLDGGLLTDGAYRRITGTMPHRRVPSRKRVRIRERKRKRARQLIRLLLGGRGESRGGGPPPYL-----TEPLDLLLNFPKX--------
>KY246479|Torque_teno_pinniped_virus_8|Leptonychotes_weddellii|Phocidae
MAYRRWRK----PRRSR-W-RSYRRN--RYWRRPHRRHWRRRRPTVRYYPSRRRKRISVRGWEPLGNVCAASEATPYTDLDMYDLSPHGTWGHHFFTLRSLLVRAKYYFNYWSSDWEGYDYVKFKGGYIWIPRMTYFSWIFYLDSSPEAKYKYEKSWLHPGILLNRPGSKLMISSLQQPNRPFYRRIKVTPPSAWEGNYRMDTAM-DYLLFHWGWTVCNVTASFFDFFCQR---------KRS-HN-DTCPTTPW---------FI---------HDTCWKQG----ITANASMQSIKE--VYNRINTRHLPSVWRKMYIKSDCVNTAT--------NVPS-NCHNW----------------GPFLPQNTSTGNSLYFRYKLFFEVSGDSLYRRQPSQPCDGPPAPGCPEISTRKKKRPSYDILQ-GDLDNGMLTEKAYERITG--DNRCDQPPKLGDVPRKLQHRKRELIRILLGGRDQPRGGGSPPSP-----EEPLDLLLNFPKX--------
>KY246480|Torque_teno_pinniped_virus_8|Leptonychotes_weddellii|Phocidae
---MAIRRRHRWPRRSRRW-RRRRYP--R-WHRWRRRRHLRPRTSVRYYPSRRRKRISVRGWEPLGNVCPASSATPYKDLDVEGQWQ-GTWGHHFFTFNALLRRSQYYFNTFSSDWEGYDYLRFLGGKIWIPRMPGFTWMFGVDSSPEEKYKWEKTWIHPGILLNRPGTKLMISTVQAHNRSFFRQIGVKPPAAWEGNYRMDVAK-DFLLFHWYWTVCNMTSSFYDFYCQR---------KRL-KDPDQCIQRPWF---MGEKSQWQNSKFQPTNLAQKLHDNLQKRSYVDKRAAWVNR-----------------TLYEKSD-CTNTPLST---SH-IPG-NFHNW-----------------PFLPQSIATGNSLYFRYKLFFEVSGDTLYRRLPSHPCKDSVIAPCPQVSTHKRKPPSIYDILPGDLDDGIITERAYERITGCDQSTSMPPRKRVREPIRKRKRARELLRLLLGRRGESRGGGPPPST-----AEPLDLLLNFPKX--------
>KY246481|Torque_teno_pinniped_virus_8|Leptonychotes_weddellii|Phocidae
---MVFRKRWRKPRRS--WKRRKYYWR--RW-HKWRRRHHRPTASVRYYPSRRRKRISVRGWEPLGNICPGDSSAEATPYNDLTKWGHGQWGHHFFTMRNLLRRSQYYFNYWSGDWEGYDYLRFMGGTIWLPRMPGFSWLFYLDKSPEPKYKSDKTWVHPGILFNRPGSKLMISTFQAQN-RVFRKMKVTPPAAWEGNYRLDVAM-DFLLFHWSWTVCNLTSSFFDFYCQK---------KRTSKA-DKCTQRPWF---MGSEVW---EKVQ-----QQTYAKIP--------KEFMERSAEKKDSRAAWVY---RQAYIKSDCTDTKAIDK---AP----ANFHNW----------------GPFLPQNYYAGNSLYFRYKLWFKVSGDSLYRRLPSKPCGSPPAPGCPEVQIKKRRKPSIYDILPGNLDGGLFTNRTYERITGTVPHRRVPSRKRVRIRERKRKRARKLIQSKTGGRGEAGGGGPPPNP-----TEPLDLLLNFPKX--------
>KY246482|Torque_teno_pinniped_virus_8|Leptonychotes_weddellii|Phocidae
---MAYRRRWRKPRRSR-W-RTYRRK--RYWRRPHRRHWRRRRPTVRYYPSRRRKRISVRGWEPLGNVCASDISSEATPYIDLDMYDHGTWGHHFFTLRSLLIRAKYYFNYWSSDWEGYDYVKFLGGYIWIPRMTYFSWIFYLDSSPENKYKYEKSWLHPGILLNRPGSKLMISSLQQPNRPFYRRIRVTPPSAWEGNYRMDAAM-DYLLFHWGWTVCNVTASFFDFFCQR---------KRSSTQNDTCPQTPWFDTCWDKKS----SQNAAFDPIKNIYENINKR-HLDPRSVWVNR-----------------RMYIKSDCVNN-PTNQ---VA----ANCHNW----------------GPFLPQNTSTGNSLYFRYKLFFEVSGDSLYRRQPSQPCGVPPASACPEVSTERRRKPSIYDILPGDLDDGMVTERAYERITGIRPTRMGDVPDRVRKRVRVERRKRELIRILLGRRDQPRGGGPPPIP-----AEPLDLLLNFPKX--------
>KY246483|Torque_teno_pinniped_virus_8|Leptonychotes_weddellii|Phocidae
MVWRRKKR-YRKRRSRRGWRRRHHWPYRRRRRY------HRHRTAVRYYPSRRRKRISVRGWEPLGNICPGDACAEATPYKDLIETTHGQWGHHFFTVRSLLLRAKYYFNYWSSDWEGYDYIQFRGGRIWLPRMPGFSWIFYLDPSPEPKYKYDTSWVHPGILLNRPGSRLMISTFQQPYKSFFRSLLVKPPSGWEGVYRIDQAM-DYLLFHWSWSTCNLTSSFYDFYCQR-RRQARD-NDPR--A-DKCTLRPWF---MGEKDWDQMG--QC----KETLDIIRAN-KQDTRAAWVNR---------KKYI---KSNCVD------SA-GA----DSAPS-NFHNW----------------GPFLPQN---GNSVYFRYKLWFKVSGDSLYRRLPSQPCKDPPAPGIPPRSILKRRTPTIYDILPGDLDGGLLTDRAYRRITGAVPQRRVPSRKRERIREGKGKQAREINRDKRGGGEEDRGGPPPPDP-----TEPLDLLLNFPKX--------
>KY246484|Torque_teno_pinniped_virus_8|Leptonychotes_weddellii|Phocidae
MAYRRRRRR-YPRRSRRGWRRYRRSHYGRRRRP------HRFRTAVRYYPSRRRKRISVRGWEPLGNICPKDSSAEATPYLDLDVPDHGQWGHHFFTFKSLLYRAAYYFNYWSGDWQGYDYLQFKGGSIWLPRMPGFSWMFYLDPSPEDKYKVDKTWVHPGIFLNRPGSRIILST--LQSRSFYRRMKIKPPPGWEGTYRIDLAM-NYLLFHWSWTTCNLTSPFYDFYCQN---------KNG--KEDTCEQAPW---------W----------VCDTLFEK--Y-KH-----TQIAKIYNNINK-YHEDTSVWRKLYVKSDCTN-TPAGD-----NTPA-NWHNW----------------GPFLPQN---GYSLYFRYKLYFKVSGDSVYRRKPSQPCAVDN-P-VQTRSILKKRTPSIYDILPGDLDGGLLTDRAYRRITGCEPPALV-TVPHRREPDKKRKRARQLIRILLERREECPGGGPPPNP-----TEPLDLLLNFPKX--------
>KY246485|Torque_teno_pinniped_virus_8|Leptonychotes_weddellii|Phocidae
MVFRRWRKRWRGKRRRY-WRRRH-HWPHK-WRRRHHRPRTAS---VRYYPSRRRKRISVRGWEPLGNICASAEATPYNDLDMDTKWGHGQWGHHFFTMRNLLRRSQYYFNYWSGDWEGYDYLRFMGGTIWLPRMPGFSWLFYLDKSPEPKYKSDKTWVHPGILFNRPGSKLMISTFQAQNRVFFRKMKVTPPAAWEGNYRLDVAM-DFLLFHWSWTVCNLTSSFFDFYCQK---------KRTSKA-DKCTQRPWF---MGKEVW---SKVQ-----SQTYANIP--------REFINRKAEKKDTRAAWVY---RQAYIKSDCTDTKAVDR---AP----ANFHNW----------------GPFLPQNYYAGNSLYFRYKLWFKVSGDSLYRRLPSKPCGSPPAPGCPEVQIKKRRKPSIYDILPGDLDGGLLTDRAYRRITGTVPHRRVPSRKRVRIRERKRKRARKLIQSKTGGRGEAGGGGPPPNP-----TEPLDLLLNFSKX--------
>KY246486|Torque_teno_pinniped_virus_8|Leptonychotes_weddellii|Phocidae
MVWRRYRR----PRRSR-W-RGRRYWRRHHWRRRRRRYRPRTAP-VRYYPSRRRKRISVRGWEPLGNICPGDSATPYLDLDQLDLPIHGQWGHHFFTLRSLMLRAKYYFNYWYGDWEGYDYVQFLGGRIWLPRMPGFSWMFYLDPSPEKKYKYDTSWVHPGIFLNRPGSRLMISTFQQPYRSFFRRLNVKPPPGWEGVYRIDQAL-DYLLLHWSWTTCNLTSSFYDFYCQR---------KRQ-AG-DKCTQRPWFEKDQWDAI----SK-------LQKKSDAPFKI----AQDTINNNTLKQDTRAAWVN---RKRYLKSDCADVAA------ESTVPS-NFHNW----------------GPFLPQNYVSGNSVYFRYKFWFKVSGDSLYRRLPSQPCAVPPAPGIQARSILKKRKCTIYDILPGDVDGGLLTDRAYRKIQRCGPTDMVSVPQRRGVRNKRKRARQR-DRGGGGGRGESGGGGPPPNP-----TEPLDLLLNFPKX--------
>KY246487|Torque_teno_pinniped_virus_8|Leptonychotes_weddellii|Phocidae
MVWRRYRR----PRRSR-W-RGRRYWRRHHWRRRRRRYRPRTAP-VRYYPSRRRKRISVRGWEPLGNICPGDSATPYLDLDQLDLPIHGQWGHHFFTLRSLMLRAKYYFNYWYGDWEGYDYVQFLGGRIWLPRMPGFSWMFYLDPSPEKKYKYDTSWVHPGIFLNRPGSRLMISTFQQPYRSFFRRLNVKPPPGWEGVYRIDQAL-DYLLLHWSWTTCNLTSSFYDFYCQR-KRQA---GQGK--A-DKCTQRPWF---MGEKDWDAISKLQA----QDTINNINTL-KQDTRAAWVNR---------KRYL---KSDCAD------VA-AE----STVPS-NFHNW----------------GPFLPQN---GNSVYFRYKFWFKVSGDSLYRRLPSQPCKDPPAPGVQIKSILKKRKPSIYDILPGDLDGGLLTDRAYRRITGTVPHRRVPSRKRVRIRERKRKRARKLIELLLGRRGESRGGGPPPHP-----EEPLDLLLNFPKX--------
>KY246488|Torque_teno_pinniped_virus_8|Leptonychotes_weddellii|Phocidae
--MAFRRRRYRRRRPKRGWRRYHRRY--RH-RR---RRGPRQKTSVRYYPSRRRKRISVRGWEPLGNICPADSATPYIDLDQDDIFNHGQWGHHFFTFHSLLNRAKYFFNYWSSDWEGYDYLEFKGGYIWLPRMPSFSWMFYLDTSPENKYKYEKSWIHPGILLNRPGSKIMLSTLQSKGRSLFRRIKVRPPAGWEGSYRMDVAQ-DYLLFHWSWTTVNLTSSFYDFYCQR---------KRQ-SGPDQCVANPWFDEIQG---WT--EDGSAKNFSKKLQENLNFK--FDSRAAWINR---KLYVKSDC-----------SEKPSSVP------------GNFHNW----------------GPFLPQN-VLGNSVYFRYKLFFKVSGDSLYRRSTRDPCDNNC-PEIPTRSILKKRTPSYDILE-GDLDEGMLTERAYERITG--SNDRQSTPMVSRIRFKRKRARQL-LRILLERRRESRGGGPPPNP-----TEPLDLLLNFPKX--------
>KY246489|Torque_teno_pinniped_virus_8|Leptonychotes_weddellii|Phocidae
MVFRRWRR--------PRW-RRRKKWRKRHWRRWRRRYHRPRAT-VRYYPSRRRKRISVRGWEPLGNVC----ATPYIDLDKSYLDPSGTWGHHFFTFKNLLYRAQYYFNYWSSDWEGYDYISFRGGWIWIPRMPYFSWIFGIDRSVENKYQNEKSWFHPGIFLNRPCSRLMISSVQQPNRSFFRKIRVTPPSAWEGNYRIDVGI-DFLLFHWYWTICNMTSSFYDIYCQR---------KRQ-MSDDTCPQVPWFDPE-----WN--KVAAGKKPIQDVYDNIT-------KNHYDPR-------------SVWRKKYIKSDCVNT--NQA---TSHVPS-NFHNW----------------GPFLPQNGTTGNSLYFRYKLYFKVSGDTIYRRLPSKPCAVPPAPGPSDTLFERPPS--IYDILPGDLDDGMLTERAYERITGSRPALERRLPSKGRFRECKRKRARKLLRLLLGGRGESGGGGPPPNP-----REPLDLLLNFPKX--------
>KY246490|Torque_teno_pinniped_virus_8|Leptonychotes_weddellii|Phocidae
--MAYRRRRWRKRRSRYRYYFWRRRHRYRRWRR---RSYRPRTASVRYYPSRRRKRISVRGWEPLGNVCASDISSEATPYDDLQDPTHGTWGHHYFTLRNLLIRSKYYFNYWSSDWEGYDYVSFKGGWIWIPRMPYFSWMFYADPMPEAKYKFEKSWFHPGIFLNRPGARLMLSSLQQPNKSFFRKLRVRPPSAWEGNYRIDVAM-DYLLFHWAWTVTNVTASFFDFYCQR---------KRVSTANDTCPQTPWF--IQEAETWAKTSQAE-----NVKKQGDP-------RSMWVYR-----------------KGYTKSD-CVNTP-NA---TGKIPA-NFHNW----------------GPFLPQNHTTGNSIYFRYKLFFEVSGDSIYRRRPSQPCKDPPASACPEVPTYERKKPSYYDILPGDLDDGILTERAYERITGCDEPTGMPPRKRVRLPHRVRHRKRELIRLLLGRRRESGGGGPPPSP-----EEPLDHLLNFPKX--------
>KY246491|Torque_teno_pinniped_virus_8|Leptonychotes_weddellii|Phocidae
---MVYRRRWRRPRRS--WRRRRRYWRRYPYRHHGRRRRRRRTASVRYYPSRRRKRISVRGWEPLGNVCDASSASPYKDLDQI-DWDHGTWGHHFFTLRNLIYRARYYFNYWSSDWEGYDYVKFKGGYIWIPRMPYFSWLFYVDSSPEEKYKFEKSWFHPGIFLNRPGSKLMLSTLQQPNRSFFRRIRVTPPAAWEGNYRMDAAM-DYLLFHWAWSVCNVTASFFDFYCQR---------KRA-SGPDTCPQSPW---------FI--CEST-----------WE--NALKSHSDKIGVKKVYENLDTHKEPAVWRKGYIKSDCANTWA------ANKVPA-NFHNW----------------GPFLPQNHTTGNSIYFRYKLFFEVSGDSMFRRKPSQPCDGPPAPGPTYTYLEKRKRPSCYDILPGDLDDGMLTDRAYERITR--PDRSEQSARMGRVRFRIEHRKRELIRSLWEDETIPGGEGPPLDP--GETPEAIDLLLNFPKX--------
>KY246492|Torque_teno_pinniped_virus_8|Leptonychotes_weddellii|Phocidae
MVLRRWRR----PRRSR-W-RGYRRR--RRWRRRRRSFRPRTAT-VRYYPSRRRKRISVRGWEPLGNICPGDAATPYIDLDEDRLIEHGQWGHHFFTLRNLLRRAKYYFNYWSGDWEGYDYIQFKGGKIWLPRMPGFSWMFYLDPAPEKKYKSDTSWVHPGIFLNRPGARLMISTFQTQGRNFFRRLGVKPPAIWEGNYRIDMAM-DYLLFHWSWTTCNLTSSFFDFYCQR---------KRGE--ADKCIQTPWFEKETYAKVKS--AHSDSIRAIDKLLERID-KQKADQRSAWVNR-------------KLY------IKSDCVTPSTN-----NIPS-NFHNW----------------GPFLPQNYVAGNSVYFRYKLYFKVSGDSLYRRLPSQPCDQPGAPGIQTHSILKRRTPSIYDILPGDLDGGLLTDRAYRRITGAVPHRRVPTRKRVRFRECKRKRARQLIRLLLGGRGEPGGGGPPPNP-----TEPLDLLLNFPKX--------
>KY246493|Torque_teno_pinniped_virus_8|Leptonychotes_weddellii|Phocidae
----MVFRRWRRRRPRRGWRK--HHWPHRRWRR---RYHRPRTATVRYYPSRRRKRISVRGWEPLGNVCFNDIATPYIDLDKSYLDPSGTWGHHFFTFKNLLYRAQYYFNYWSSDWEGYDYISFRGGWIWIPRMPYFSWIFGIDRSENKYQNEK-SWFHPGIFLNRPCSRLMISSVQQPNRSFFRKIRVTPPSAWEGNYRIDVGI-DFLLFHWYWTICNMTSSFYDIYCQR---------KRQDDNPDTCPQVPWFDPE-----WEKANAKNPIMDVYDNITK----NHYDPRSVWVDR-----------------KKYIKSDCANT--GQA---TSHVPS-NFHNW----------------GPFLPQNGTTGNSLYFRYKLYFKVSGDTIYRRLPSKPCAVPPAPGPSDTLFEGAERPSIYDILPGDLDDGILTDRAYERITGSTPTLESLLPSKGKRVECKRKRARKLLRLLLGGRGEPGGGGPPPHP-----REPLDLLLNFPKX--------
>KY246494|Torque_teno_pinniped_virus_8|Leptonychotes_weddellii|Phocidae
--MAIYRRK---RIRRRRWRRKHLYWRRKHYRRHYGRRRPRQRTAVRYYPSRRRKRISVRGWEPLGNICAQDSESEATPYKDLIFENHGQWGHHFFTFRSLLMRSKYYFNYWSGDWEGYDYLSFLGGWIWLPRMPSFSWMFYLDNSPEEKYKNEKSWVHPGILLNRPGSKLMIST--FQYGSFFRKLRVRPPASWEGNYRMDVGK-DFLLFHWSWTTVNLTASFFDFFCQK---------KRVP---DTCIAAPWFEKALFNKI------QS-GSEIQCKKNSRQLQLALDKRSAWVNR-----------------KLYVKSDCEGRLE--------KCPP-NFHNW----------------GPFLPQNVLLDYSFYFRYKLFFKVSGDSLYRRLPNQPCSTPCPPSCRPLQAHKKRRPSIYDILPGDLDSGILTERAYRRITGSGPTAMVTVPHRRRVRFKRKRARQL-IRLLLGGRGEPGGGRPPPNP-----TEPLDLLLNFPKX--------
>KY246495|Torque_teno_pinniped_virus_8|Leptonychotes_weddellii|Phocidae
MPLRRWRRRSRWRRRKY-WRRYH-RPYRR-WRR------RHHRTSVRYYPSRRRKRISVRGWEPLGNVCPTTIATPYIDLDKEDIFKEGSWGHHFFTFRSLLHRSRYYFNYWSGDWEGYDYVAFLGGYIWLPRMPYFSWIFYLDSSPEKKYQSEKSWVHPGILLNRPGARLMLSTAQSAGRGFFRKQRVRPPAAWEGNYRIDVA-RDFLLFHWSWTTCNMTSSFYDFYCQR---------KRM-QTHDTCPQVPWF---MGDQHWN--QVKG-----TFTKADWA--KPLDGLDDRIYS--YKADSRSAWVL---RKLYIKSD-CVNTPSSN-----QAPS-NFHNW----------------GPFLPQNSSTGQSIYFRYKLYFKVSGDTLYRRLPSTPCGSPPAPGFKDGPCPRPILPTIYEILPGDLDGGLLPDRAYRRILG-SCGTDKPTAMGSIPPEKGPQKKWVQIQKLVGSESESGPG-----------RKKEFYWSDEGKPIPPPQX--
>KY246496|Torque_teno_pinniped_virus_8|Leptonychotes_weddellii|Phocidae
--MAIYRRRWRRRRSRRGWRRYGHHRRYRRWRR---GHYRSRTASVRYYPSRRRKRISVRGWEPLGNLCTNDTSSEATPYDDLSDPRHGTWGHHFFTMENLLIRSKYYFNYWSSDWEGYDFMQFLGAHIWLPRMPFVDWIFGADSSPEAKYKNEKSWFHPGILLNRPGSKLMLSTAKAQKKPFYRHLYVKPPSNWEGVHRMDQGI-RYLLFHWYWTVCNLTSPFFDFYCAR---------TKP-QGPEVCISTPW---------FI--CE-------KTMWEQ--ARSFFNQNAELKKAQTYNRIDAHKQDPAVWRGTYLKSDCAA-APISH------IPA-NFHNW----------------GPFLPQNTDRTYQSSFRYKIYFKVSGDTVYRRLPSTPCAVPGAPGQNCGKVSLKKRPTTSDILPGDLDDGILTERAYQRIIR--SHRDYQSTRLGKRVKRNRKRARELIQLLLGGRGESGGGGPPPGP--PRRGEPLAPCLNFLKX--------
>KY246497|Torque_teno_pinniped_virus_8|Leptonychotes_weddellii|Phocidae
---MAYRRRWRKPRRSR-W-RTYRRR--RYWRRRRPHYGRRRRPTVRYYPSRRRKRISVRGWEPLGNVCASSEATPYLDLDQYDLPPHGTWGHHFFTLRSLLIRAKYFFNYWSSDWEGYDYVKFRGGFIWLPRMPYFSWMFYLDSSPEDKYKYEKTWIHPGIFLNRPGAKLMLSSLQAPNRTFFRRIRVRPPAAWEGNYRMDAAM-DYLLFHWAWTTVNVTASFYDFYCQR---------KRS-SGGDSCPLAPWF---IHDQDWEKMQSNPAVGAIKDVYDRIA-KFHYDPRSVWVNR-----------------KTYLKSD-CAPAPNMS-----HIPA-NFHNW----------------GPFLPQNTSTGNSIYFRYKLFFEVSGDSLYRRQPSQPCKDPPASACPEISTRKRKDPSRYDILPRDLDDGMLTERAYERITGRHEPTGMRPPKSVRLPDRSRQRKLRLLRLLLGRRAESRGGGPPLDP--PIEPEGVDLLLNFPKX--------
>KY246498|Torque_teno_pinniped_virus_8|Leptonychotes_weddellii|Phocidae
--MVFRRRR-YRRRSRRGWWRKY-HRGHRRWRR---RGLRQRTATVRYYPSRRRKRISVRGWEPLGNVCSARTATPYLDLDKDDIFSHGQWGHHFFTFYSLLIRAKYYFNYWSSDWEGYDYLQFLGGYLWLPRMPSFSWMFYLDSSPENKYKYDKSWVHPGILLNRPGSRILLST--LQSRSLFRKMKVRPPAGWEGTYRMDAAQ-DYLLFHWSWTTVNLTSSFYDFYCQR----------KR-D-PSQCIANPW---------FM--GE-------KETFEA----V-----------NKWKVDSRAAW-----------VNRALY--IKSDCS--KLPG-NFHNW----------------GPFLPQN-------YFRYKLYFKVSGDSLYRRV---RC--PPCPNRSILRKRKLPT--IYDILPGDLDTGNLTERAYERITG----PNRYNEPTRMGEPEPEGAKAA-HKKKMERRREPGGGGPPPHP-----TEPLDLLLNFPKX--------
>KY246499|Torque_teno_pinniped_virus_8|Leptonychotes_weddellii|Phocidae
MLHWRWRR----PRRPR-WRGRRKRW--RHWRRRRRYFRPRTAA-VRYYPSRRRKRISVRGWEPLGNVCASSEATPYDDLDLNGKW-HGTWGHHFFTFKNLIYRAQYYFNYWSSDWEGYDYISFRGGWIWIPRMPYFSWIFGLDPSPGVETKYSKSWFHPGIFLNRPGSRLMISSVQQPNRSFFRKIRVTPPSAWKGNYRIDQGI-DFLLFHWYWTVCNMTSSFYDIYCQRKREKIDD--EHP----DTCPTTPWWDKDFKSLS----EDKGPSKDVYTNIKK----NHYDPRSVWVDR-----------------RKYIKSDCTNT--FGN-----KVPS-NTHNW----------------GPFLPQNSTTGNSLYFRYKLYFKVSGSSIYRRLPSRPCAVPPAPGPSDSILEGGERPSIYDILPGDLDNGMLTERAYERITR--PDRSRQPAKLERVRFKRKRARKL-IRLLLGGRGEPRGGGSPPDP-----RDPIDLLLNFSKX--------
>KY246500|Torque_teno_pinniped_virus_8|Leptonychotes_weddellii|Phocidae
---MAYRRR-RRRRSRRG-RRPY-YW--RRYRRHYGRRRRPHRTAVRYYPSRRRKRISVRGWEPLGNICPKDSSAEATPYLDLDVPDHGQWGHHFFTFKSLLYRAAYYFNYWSGDWQGYDYLQFKGGSIWLPRMPGFSWMFYLDPSPEDKYKVDKTWVHPGIFLNRPGSRIILSTLQSKGRSFYRRMKIKPPPGWEGTYRIDLAM-NYLLFHWSWTTCNLTSPFYDFYCQN---------KNG-KDVDTCEQPPW---------WI--CD-----------------TAFEKYKEKQSKNKYHEDTRSVW---VNRKLYVKSDCSNN-PVGD---------LTPANW-------------HNWGPFLPQNYQTGYSLYFRYKLYFKVSGDSVYRRKPSQPCAVPA-PGVQTRSILKKRTPSIYDILPGDLDGGLLTDRAYRRITGSGPTALVTVPHRRRVRIKRKRARQL-IRILLERREECPGGGPPPNP-----TEPLDLLLNFPKX--------
>KY246501|Torque_teno_pinniped_virus_8|Leptonychotes_weddellii|Phocidae
MAI-YRRKRRRYRRPR--W-RGRRYWRRKHYRRHYGRRRRYPRTTVRYYPSRRRKRISVRGWEPLGNICAQDSATPYKDLDVENIFEHGQWGHHFFTFRSLLMRSKYYFNYWSGDWEGYDYLSFLGGWIWLPRMPSFSWMFYLDNSPEEKYKNEKSWVHPGILLNRPGSKLMISTFQYKHGSFFRKLRVRPPASWEGNYRMDVGK-DFLLFHWSWTTVNLTASFFDFFCQK---------KRVP---DTCIAAPWFEKALFNKI------QS-GSEIQCKKNSRQLQLALDKRSAWVNR-----------------KLYVKSDCEGRLE--------KCPP-NFHNW----------------GPFLPQNVLLDYSFYFRYKLFFKVSGDSLYRRLPNQPCSTPCPPSCRPLQAHKKRRPSIYDILPGDLDSGILTERAYRRITGSGPD---QPTAMVKRVRCKRKRARQLIRLLLGGRGEPGGGRPPPNP-----TEPLDLLLNFPKX--------
>KY246502|Torque_teno_pinniped_virus_8|Leptonychotes_weddellii|Phocidae
--MPLRKRRWRRRRSRRGWRRYHRPY--RRWRR---RHHRPRTASVRYYPSRRRKRISVRGWEPLGNVCPTTIATPYIDLDKEFKDPEGSWGHHFFTFRSLLHRSRYYFNYWSGDWEGYDYVAFLGGYIWLPRMPYFSWIFYLDSSPEKKYQSEKSWVHPGILLNRPGARLMFST--AQSRGFFRKQRVRPPAAWEGNYRIDVA-RDFLLFHWSWTTCNMTSSFYDFYCQR---------KRMHTHNDTCPQVPWF---MGDQYWTVK----------KPLDGLDDRIYSYKRSAWVLR-----------------KLYVKSD-CVNTPSPD-----HAPS-NFHNW----------------GPFLPQNSSTGQSIYFRYKLYFKVSGDTLYRRLPSTPCKGPPADGCPEVQTRKKRTPTIYEILPGDLDGGLLPDRAYRRILGGTKPTAM------IPPEKGPQKKWVQIQKLVGSESESGPG------RKKEFPGGEGPLIPPPQX--------
>KY246503|Torque_teno_pinniped_virus_8|Leptonychotes_weddellii|Phocidae
MAYRRKRK--RAPRRSR-W-RYRRYW--RKYHRGYHRRRRRYRTAVRYYPSRRRKRISVRGWEPLGNICPKDSKAEATPYLDLDFPIHGQWGHHFFTFRSLLERSKFYFNYWSGDWEGYDYLSFKGGYVWLPRMPGFSWMFYLDPSPEDKYKADKTWVHPGIFLNRPGARIILSSLQSKGRSFYRKMKVRPPSAWEGEYRMDSAM-DYLLMHWSWTTCNLTSPFYDFYCQW---------KNG-NNVDMCEQTPW---------FM--CDNF------EQYKDKP-W-AIEAKDIYDNINSFHQDQRSAW---VNRKKYLKSDCSTT--DHN---QNKAPG-NTHNW----------------GPFLPQNFSNGYSLYFRYKLFFKVSGDSLYRRSVPDPADNPC-PQIQARSILKKRKPTIYDILPGDLDSGILTERAYRRITGDSIPRREPPRKRVRIRERKRKRARQLIRLQRGGRGEPGGGGPPFFP-----TEPLDLLLNFPKX--------
>KY246504|Torque_teno_pinniped_virus_8|Leptonychotes_weddellii|Phocidae
---MVFRRRYRRPRRP--WRGKRRKFYRRRKRRHWHRRGRQRSSTVRYYPSRRRKRISVRGWEPLGNVCSASVATPYIDLDMDDIFNHGQWGHHFFTFHSLLNRSKYFFNYWSSDWEGYDYLSFLGGYIWLPRMPSFSWMFYLDTSPENKYKYEKSWVHPGIMLNRPGSKILLSTLQSRGRSLFRRISVRPPAGWEGSYRMDVAH-DYLLFHWSWTTVNLTSSFYDFYCQR---------KKGKDDPDQCIANPWFEKATYDSVWSHGKKNS-----NQLRNNLN-KFHFDSRAAWINR-----------------KLYVKADCSTTVG------NNKVPG-NFHNW----------------GPFLPQNVLFDLSFYFRYKLFFKVSGDSLYRRQPSTRCKDPPCPEIQTHSILKKRTPSIYDILPGDLDTGMVTERAYERITGDQPMVSIPYRGEPRFRERKRKRARQLLRILLERRRESRGGGPPPNP-----TEPLDLLLNFPKX--------
>KY246505|Torque_teno_pinniped_virus_8|Leptonychotes_weddellii|Phocidae
--MPLRKRRWRRRRSRRGWRRYHRPY--RRWRR---RHHRPRTASVRYYPSRRRKRISVRGWEPLGNVCPTTIATPYIDLDKEFKDPEGSWGHHFFTFRSLLHRSRYYFNYWSGDWEGYDYVAFLGGYIWLPRMPYFSWIFYLDSSPEKKYQSEKSWVHPGILLNRPGARLMLST--AQSRGFFRKQRVRPPAAWEGNYRIDVA-RDFLLFHWSWTTCNMTSSFYDFYCQR---------KRM-QTNDTCPQVPWF---MADQNWNKVKGTLSTAAWAKPLENLDDRIYSYKRSAWVLR-----------------KLYIKSD-CVNTPSSD-----QAPS-NFHNW----------------GPFLPQNSSTGQSIYFRYKLYFKVSGDTLYRRLPSTPCKGPPADGCPEVQTRKKRTPTIYDILPGDLDGGLLPDRAYRRILGGTKPTAM------IPPEKGPQKKWVQIQKLVGSESESGPG------RKKEFPGGEGPLIPPPQX--------
>KY246506|Torque_teno_pinniped_virus_8|Leptonychotes_weddellii|Phocidae
MAY-RRRR--RRRRSR--W-RHRRRW--RKYRRHHYGRRRRYRTAVRYYPSRRRKRISVRGWEPLGNICPKDSATPYKDLDIEGQW-HGQWGHHYFTFRSLLLRASYYFNYWSGDWEGYDYLSFKGGYLWLPRMPGFSWMFYLDPAPEGKYKADKTWVHPGIYLNRPGARLILSTLQSRGRNFYRRMKIRPPSAWEGNYRMDAAM-DYLLFHWSWSTCNVTSPFYDFYCQN---------KNG-QNADQCEQCPWFDPQFDTLKTKKYMAEA-----KNIYDK--INEYNHDRAAWVNR-----------------KKYVKSD-CSN--TAG---TVDLAPGNFHNW----------------GPFLPQN-QTGYSVYFRYKLFFQVSGDCLYRRLPSAPCNTPAPNPCGKIQARKKRKPSIYDILPGDLDGGLLTDRAYRRITGVDEPAAMPSRKRVREPLRKRKRARQLIRLHSGGRGEPGGGGPPPNP--PVE-EPLDLLLNFPKX--------
>KY246507|Torque_teno_pinniped_virus_8|Leptonychotes_weddellii|Phocidae
--MAYRRRRYRRRRSRYRWR---RRHRHRWWRR---RSYRPRTATVRYYPSRRRKRISVRGWEPLGNVCAQDVSSEATPYNDLLDPRHGTWGHHYFTMRNLLIRAKYYFNYWSSDWEGYDYVSFKGGWIWIPRMPYFSWMFYADPMPEAKYKFEKSWFHPGIFLNRPGAKLMLSSLQQPNRPFFRRIKIRPPSAWEGNYRIDVAM-DYLLFHWAWTVTNVTASFFDFYCQR---------KRAQTATDTCPQTPW---------FI--CE-------KSNWDARTSW-----KAEQIVKDARKEDPRSAWVN---RKAYIKSDCVNT--PQA---QGKIPA-NFHNW----------------GPFLPQNHTTGNSIYFRYKLFFEVSGDSIYRRKPSQPCGVPSAYPCPEIPTYKRKRPSCYEILPGDLDNGILKDRALQRITRCQPTGVGDEPDRIRKRVKQHRKVKL-LRLLLGRGKESRGGGSPPSP-----EEPLDLLLNFPKX--------
>KY246508|Torque_teno_pinniped_virus_8|Leptonychotes_weddellii|Phocidae
----MVFRRWRKRRSRRGWRRRHHWP--HKWRR---RHHRPRTASVRYYPSRRRKRISVRGWEPLGNICPGDSCAEATPYNDLYDITHGQWGHHFFTMRNLLRRSQYYFNYWSGDWEGYDYLRFMGGTIWLPRMPGFSWLFYLDKSPEPKYKSDKTWVHPGILFNRPGAKLMISTFQAQNRVFFRKLKVTPPAAWEGNYRLDVAM-DFLLFHWSWTVCNLTSSFFDFYCQK---------KRTSRA-DKCTQRPWF---MGKEVWEQGQSAN-----------IP--KEFMDRLKAEKK-----DSRAAWVY---RQAYIKSDCTDT--DKA---VDKAPA-NFHNW----------------GPFLPQNYYAGNSLYFRYKLWFKVSGDSLYRRLPSKPCSVPPAPGCPEVQIKKRKKPSIYEILPGDLDGGLLTDRAYRRITG-SDEATLVTVPHRREPDRKRKRARKLIQSKTGGRGEAGGGGPPPNP-----TEPLDLLLNFSKX--------
>KY246509|Torque_teno_pinniped_virus_8|Leptonychotes_weddellii|Phocidae
---MAYRRRWRKPRRSR-W-RTYRRN--RYWRRPHRRHWRRRRPTVRYYPSRRRKRISVRGWEPLGNVCSSDISSEATPYTDLDMYDHGTWGHHFFTLRSLLVRAKYYFNYWSSDWEGYDYVKFKGGYIWIPRMTYFSWIFYLDSSPEAKYKYEKSWLHPGILLNRPGSKLMISSLQQPNRPFYRRIKVTPPSAWEGNYRMDTAM-DYLLFHWGWTVCNVTASFFDFFCQR---------KRS---ADTCPTTPWFDTCWNQGITA--NAMKSIKEVYNRINT----RHLDPRSVWVNR---KMYIKSDC-----------VNTPSSVP------------SNCHNW----------------GPFLPQNTSTGNSLYFRYKLFFEVSGDSLYRRQPSQPCGVPPAPGCPEISTRKKKRPSYDILQ-GDLDDGMLTERAYERITGDRPARMGDVPDRIRKRVKLQPRKRELIRILLEGRNPPRGGGSPLSL-----EEPLDLLLNFPKX--------
>KY246510|Torque_teno_pinniped_virus_8|Leptonychotes_weddellii|Phocidae
MAYKRWRK----PRRSR-W-RSYRRN--RYWRRPHRRHWRRRRPTVRYYPSRRRKRISVRGWEPLGNVCASSEATPYTDLDMYDLPPHGTWGHHFFTLRSLLVRAKYYFNYWSSDWEGYDYVKFKGGYIWIPRMTYFSWIFYLDSSPEAKYKYEKSWLHPGILLNRPGSKLMISSLQQPNRPFYRRIKVTPPSAWEGNYRMDTAM-DYLLFHWGWTVCNVTASFFDFYCQR---------KRNQTANDQCPTTPWF---IHDTCWK--EGPTGLKPIRDIYNNIN-KRHIDPRSVWINR-----------------KMYIKSD-CTNTPAVN-----KIPG-NCHNW----------------GPFLPQNTITGNSLYFRYKLFFEVSGDSLYRRQPSQPCADPPASACPEVSTHRKRRPSIYDILPGDLDDGILTDRAYERITRDEPTRMGDVPDRIRKHVRVERRKRELIRILLGGRDKPRGGRSPPDT-----EEPLDLLLNFPKX--------
>KY246511|Torque_teno_pinniped_virus_8|Leptonychotes_weddellii|Phocidae
MAYRRWRKRSRYHRRRYFWRRRHGGRYRR-WRR---RSYRPRTASVRYYPSRRRKRISVRGWEPLGNVCASDISSEATPYDDLQDPTHGTWGHHYFTLRNLLIRSKYYFNYWSSDWEGYDYVSFKGGWIWIPRMPYFSWMFYADPMPEAKYKFEKSWFHPGIFLNRPGARLMLSSLQQPNKSFFRKIRVRPPSAWEGNYRIDVAM-DYLLFHWAWTVTNVTASFFDFYCQR---------AVT-ST-DTCPQTPW---------FI--QEAE-------------TWKTKYA-KDEVNKTKVYENVKKQHEPSMWRQGYTKSDCVNTLA------EGKIPA-NFHNW----------------GPFLPQNHTTGNSIYFRYKLFFEVSGDSIYRRRPSQPCDGPPAPGCPEVPTYERKKIPSYYDIPGDLDDGILTERAYERITGCQPTGLGNVPDIGDPPRVRHRKREL-IRLLLGRRRESRGGSPPPV------EEPLDLLLNFPKX--------
>KY246512|Torque_teno_pinniped_virus_8|Leptonychotes_weddellii|Phocidae
---MVYRRRWRRPRRS--WRRRRRYWRRYPYRHHGRRRRRRRTASVRYYPSRRRKRISVRGWEPLGNVCDASSASPYKDLDQI-DWDHGTWGHHFFTLRNLIYRARYYFNYWSSDWEGYDYVKFKGGYIWIPRMPYFSWLFYVDSSPEEKYKFEKSWFHPGIFLNRPGSKLMLSTLQQPNRSFFRRIRVTPPAAWEGNYRMDAAM-DYLLFHWAWSVCNVTASFFDFYCQR---------KRA-SGPDTCPQSPWF----------ICANWEVYETLDTHKED-P-------RAVWVNR-----------------KGYIKSD-CANTPWAQ---NK-IPA-NFHNW----------------GPFLPQNHTTGNSIYFRYKLFFEVSGDNMFRRKPSQPCKDPPASACPEIPTYERKKPSCYDILPGDLDDGMLTDRAYERITRRS-EQSATPRKRVRLPHRIEHRKRELIRIFLGGRDKPRGGGPPLDP--PVGPEAIDLLLNFPKX--------
>KY246513|Torque_teno_pinniped_virus_8|Leptonychotes_weddellii|Phocidae
--MAFYRRRRRPRRSRRKWRRRG-HT--RHYGRRRRWYPRQRTSTVRYYPSRRRKRISVRGWEPLGNIRSASAATPYKDLDEPEQDPHGQWGHHFFTFRALLTRAKYYFNYWSGDWEGYDYLQFKGGYIWLPRMPAFSWMFYLDSSPEGKYKADKSWVHPGILLNRPGSRIVLSTLQSRGRSLYRRINVRPPAGWEGVYRLDVAM-DYLLFHWSWTTCNLTSSFFDFYCQN---------KRE-ASYDQCQQCPWFE----KTAWQ--KDSQ-----------MP-W--FSSYKDIYNNDKYHGDRRSAWVN---RKKYIKSD-CGN--TST---TNKVPG-NFHNW----------------GPFLPQNYHNGNSLYFRYKLYFKVSGDSLYRRLPSWPCKTPPAPGPLPIDTAKKRSPSIYDILPGDLDGGLLTDGAYRRITGAVPHRRVPSRKRVRIRERKRKRARQLIRLLLGGRGESRGGGPPPYL-----TEPLDLLLNFPKX--------
>KY246514|Torque_teno_pinniped_virus_8|Leptonychotes_weddellii|Phocidae
--MAYRRRRYRRPRRSYRWR---HGGRHRWWRR---RSYRPRTATVRYYPSRRRKRISVRGWEPLGNVCAQDVSSEATPYNDLYDLDHGTWGHHYFTMRNLLIRAKYYFNYWSSDWEGYDYVSFKGGWIWIPRMPYFSWMFYADPMPEAKYKFEKSWFHPGIFLNRPGAKLMLSSLQQPNRPFFRRIKIRPPSAWEGNYRIDVAM-DYLLFHWAWTVTNVTASFFDFYCQR---------KRA-QTADTCPQTPW---------FI--CE-------KSNWEARTSW-----RADSTVKDKRKEDPRSAWVN---RKAYIKSDCVNT--PQA---QGKIPA-NFHNW----------------GPFLPQNHTTGNSIYFRYKLFFEVSGDSIYRRKPSQPCDGPSAYPCPEIPTYKRKRPSCYEILPGDLDNGILTDRALQRITRRCPTGVGDEPDRIRKRVKQHRKLKL-LRLLLGRGRESRGGGCPPSP-----EEPLDLLLNFPKX--------
>KY246515|Torque_teno_pinniped_virus_8|Leptonychotes_weddellii|Phocidae
MAYRRWRK----PRRSR-W-RTYRRK--RYWRRPHRRHWRRRRPTVRYYPSRRRKRISVRGWEPLGNVCASSEATPYIDLDMYDLSPHGTWGHHFFTLRSLLIRAKYYFNYWSSDWEGYDYVKFLGGYIWIPRMTYFSWIFYLDSSPENKYKYEKSWLHPGILLNRPGSKLMISSLQQPNRPFYRRIRVTPPSAWEGNYRMDAAM-DYLLFHWGWTTCNVTASFFDFYCQR---------KRSTQN-DTCPQTPWFDTCWDQHS----SQTANINKRHLDPRS--VWRRMYIKSDCVNN----------------------PSATNQVA------------ANCHNW----------------GPFLPQNTSTGNSLYFRYKLFFEVSGDSLYRRQPSQPCGVPPWPEVSTNSLSRPSS--IYDILPGDLDDGMLTERAYERITGIRPTRMGDVPDRVRKRVRVERRKRELVRILLGRRDQPRGGGPPPSP-----EEPLDLLLNFPKX--------
>KY246516|Torque_teno_pinniped_virus_8|Leptonychotes_weddellii|Phocidae
MAI-RRRR--HRRRSRRR-KHFYRRRYPRRWRRRRHLRPRTA--SVRYYPSRRRKRISVRGWEPLGNICPTVPSVEAKPYLDLNIFENGTWGHHFFTFNALLIRSKYYFNTWSSDWEGYDYLRFLGGKIWIPRMPGFSWMFGVDSSPEDKYKWEKTWIHPGILFNRPGTRLMISTVQAHNRSFFRKLGVKPPAAWEGNYRMDVAK-DFLLFHWYWSVCNITSSFYDFYCQR---------KKGKDGPDTCIQTPW----FMEKNTW---SMQ--PNAKKLKENLDKRPYVDKRAAWVNR-----------K----------SDCVNT--SAD----------NFHNW----------------GPFLPQSSSTGNSVYFRYKLYFEVSGDTLYRRLPSEPCDSPC-PQVSSRSLLKKRKNPIYDILPGDLDDGIITERAYERITGCQSTSMVSIPNRGRFRERKRKRARELLRLLLGRRGESRGGGPPPSN-----TEPLDLLLNFPKX--------
>KY246517|Torque_teno_pinniped_virus_8|Leptonychotes_weddellii|Phocidae
MAI-RRRR--HRRRSRRRYRRRY-PRYHH-WRRRRRFRPRTA--SVRYYPSRRRKRISVRGWEPLGNVRAPKEAKPYTELEVEGNWE-GTWGDHFFTFNALLRRSQYYFNVFSADREGYDYLRVLGGKIWIPRMPGFSWMFGVDSSPEDKYKWEKTWVHPGILLNRPGTRLMISTVQAHNRPFFRKLGVKPPSAWEGNYRMDVAK-DFLLFHWYWTVCNMTSSFYDFYCQR---------DAP----DQCIQTPW-FVGEKTFENL--AKGDAANPAKKLKENLDKRSYIDKRAAWVNRSLYVKSDCANT-----------PQSTSHLP------------GNFHNW----------------GPFLPQSVATGNSLYFRYKLFFEVSGDTLYRRLPSHPCIPPA-PGCPQVSSRKKRRPSIYDILPGDLDDGIITERAYERITGCQSTSMVSIPNRGRVRFKRRKRARELLRLLLGRRGESRGGGPPPSS-----TEPLDLLLNFPKX--------
>KY246518|Torque_teno_pinniped_virus_8|Leptonychotes_weddellii|Phocidae
MAIRRRRRRW--PRRS--WRGRRKYLYRRRWRPHRRHFRRKESRTVRYYPSRRRKRISVRGWEPLGNVCYNTVSSEATPYNDLNIFTQGQWGHHFFTFENLLRRAQYYFNYWSGDWQGYDYLSFRGGYIWLPRLPAVSWIFYLDNSPEGKYKFEKSWVHPGILLNRPGSRLMVNILQQPYKSLFRRIRVRPPAAWEGQYRMDVA-KSFLLFHWAWTTCILSAPFFDYYCSR---------KGPETAKDTCILRPWF---MGAETYEKHTEKQKIEKLKQQVEK----DHTDTRALWVNR-----------------KHYLKSDCVAI--PDA---TDKNPS-NFFNW----------------GPFLAQNPAYEASVYFRYKLFFKVSGDSLYRRLPSKDCGLPPAPGFKDGPCARPIHPTTSEILPGDLDSGILTERAYQRIIRQTDEPNISPRKRVRFRERKRKRARQLLRILLGGRGESRGGGPPPNT-----TEPLDLLLNFPKX--------
>KY246519|Torque_teno_pinniped_virus_8|Leptonychotes_weddellii|Phocidae
--MAYRRRRYRRRRSRYRWR---RRHRHRWWRR---RSYRPRTATVRYYPSRRRKRISVRGWEPLGNVCASDVSSEATPYNDLLDPRHGTWGHHYFTLRNLLIRAKYYFNYWSSDWEGYDYVSFKGGWLWIPRMPYFSWMFYADPMPEAKYKFEKSWFHPGIFLNRPGAKLMLSSLQQPNRSFFRRIKIRPPSAWEGNYRIDVAM-DYLLFHWAWTVTNVTASFFDFYCQR---------KRSVTANDTCPQTPWFEKGS----WA--KRNTNYQNIDKRKED-P-------RSAWVNR-----------------KAYLKSDCVNTAA------NGKIPA-NFHNW----------------GPFLPQNHTTGNSIYFRYKLFFEVSGDSIYRRKPSQPCSDPSAYPCPEIPTYKRKRPSCYEILPGDLDDGILTDRALERITRCDQPTGVPPRKRVRLPDRKQHRKLKLLRLLLGRRRESRGGGSPPSP-----EEPLDLLLNFPKX--------
>KY246520|Torque_teno_pinniped_virus_8|Leptonychotes_weddellii|Phocidae
MAYRRYRRRSRYYRRRHYWRRRHGRW----WRR---RSYRPRTATVRYYPSRRRKRISVRGWEPLGNVCAQDVSSEATPYNDLDMYEHGTWGHHYFTMRNLLIRAKYYFNYWSSDWEGYDYVSFKGGWIWIPRMPYFSWMFYADPMPEAKYKFEKSWFHPGIFLNRPGAKLMLSSLQQPNRSFFRRIKIRPPSAWEGNYRIDVAM-DYLLFHWAWTVTNVTASFFDFYCQR---------KRS-QTADTCPQTPW---------FI--CE-------KSNWDKRTSW-----NAEGNIKDARKEDPRSAWVN---RKAYLKSDCVNT--PGA---QGKIPA-NFHNW----------------GPFLPQNHTTGNSIYFRYKLFFEVSGDSIYRRKPSQPCDGPSAYPCPEIPTYKRKRPSCYEILPGDLDDGILTDRALERITRTVEPDRIPPRKRVRLPDRKQHRKLKLLRLLLGRRRKSRGGGCPPSP-----EEPLDLLLNFPKX--------
>KY246521|Torque_teno_pinniped_virus_8|Leptonychotes_weddellii|Phocidae
MVWRRKRR-WRKPRRS--WRGYRRRFYRRRFRRPHHGRRRHGRTAVRYYPSRRRKRISVRGWEPLGNICPGDAATPYIDLDELYVDIHGQWGHHFFTLRNLLRRAKIYFNYWSADWEGYDYIQFRGGKIWLPRMPGFSWIFYLDPAPEKKYKSDTSWVHPGIFLNRPGARLMIST--FQTRSFFRKLYVKPPAAWEGQYRIDYAM-DYLLFHWSWTTCNLTSSFFDFYCQRQRSSKE---ATK-QA-DKCIQAPWF---MGNKTWQ----AITSLGQTPAYANIP--KQMLQNIHTNKQ-----DPRSAWVN---RKLYIK---SNCAPAAG-----SAPS-NFHNW----------------GPFLPQNYVAGNSLYFRYKLWFKVSGDSLYRRLPSQPCQVPPAPGIPSRSILKKRKPTIYDILPGDLDGGLLTDRAYKRITGAMPHRRVPTRKRVRIRERKRKRARELIRLLLGGRGESRGGGPPPHP-----EEPLDLLLNFPKX--------
>KY246522|Torque_teno_pinniped_virus_8|Leptonychotes_weddellii|Phocidae
--MPLRKRRWRRRRSRRGWRRYHRPY--RRWRR----RHHRPRTAVRYYPSRRRKRISVRGWEPLGNVCPTTIASEATPYIDLIFKDEGSWGHHFFTFRSLLHRSRYYFNYWSGDWEGYDYVAFLGGWIWLPRMPYFSWMFYLDSSPEKKYQSEKSWVHPGILLNRPGARLMLST--AQSRSFFRRQRVRPPAAWEGNYRIDVA-RDFLLFHWSWTTCNMTSSFYDFYCQR---------KRMQTHTDTCPQVPWFGEGVT---WNMT---------------IP--NASWALKDFQSTAAFKADSRSAW--VLR-KNYIKSDCVNTASHAP---------SNFHNW----------------GPFLPQNTSTGQSIYFRYKLYFKVSGDTLYRRLPSTPCSVPPAPGFKDGPCPRPILPTIYDILPGDLDKEATHRPSLGKKRE-KEPARPPAPREG----PPNETESE-AESRRGSERESGPG-----------RKKEFYWSDEGKPGEGPPLVP
>KY246523|Torque_teno_pinniped_virus_8|Leptonychotes_weddellii|Phocidae
--MAIYRRRWRRRRSRRGWRRYGHHRRYRRWRR---GHYRSRTANVRYYPSRRRKRISVRGWEPLGNVCSTDFATPYVDLDKDESDPHGTWGHHFFTLESLLIRSKYYFNYWSSDWAGYDYISFKGGWIWIPRMPYISWMFLVDSSPEAKYKNEKSWVHPGILLNRPGARLMLST--AQAKPFFRKLRVKPPSAWEGNYRVDQAF-QFLLFHWLWTICNMTSPFYDYFCSR------QQGAQK-HT-QTCIECPW---------FI--AEDT---WDKQTQNGKPKR-----KLEDLRKINNHQDPRAMWVY---RKAYLQSKCINT--PDS-----TEPPANFHNW----------------GPFLPQNSAYEFSLYFRYKLFFKVSGDTVYRRLPSKPKGTPPAPGGTGGEIQLKKRPTTSDILPGDLDDGILTERAYQRIIR--SHRDYQSTRLGKRVKRNRKRARELIQLLLGGRGESGGGGPPPGP--PRRGEPLAPCLNFLKX--------
>KY246524|Torque_teno_pinniped_virus_8|Leptonychotes_weddellii|Phocidae
AIYRRWRRRSRWGRRHY-WRRYGHHRRYRRWRRGYYRPRTAN---VRYYPSRRRKRISVRGWEPLGNVCFAANATPYVDLDKDGIW-HGTWGHHFFTLESLLIRSKYYFNYWSSDWAGYDYISFKGGWIWIPRMPYISWMFLVDSSPEDKYKNEKSWVHPGILLNRPGARLMLSTAQAEKKPFFRKLRVKPPSAWEGNYRVDQAF-QFLLFHWLWTICNMTSPFYDYFCSR------QQGAQK-HT-QTCIECPW---------FIAEKNWD-----KQTEQGKP-------NKEKLEK--LRSNIINNHQPSMWRKAYLQSKCLNT--PAS-----AEPPANFHNW----------------GPFLPQNSAYEFSLYFRYKLSFKVSGDTVYRRLPSKPKGTPPAPGGTGGEIQLKKRPTTSDILPGDLDDGILTERAYQRIIR--SHRDYQSTRLGKRVKRNRKRARELIQLLLGGRGESGGGGPPPGP---RRGEPLAPCLNFLKX--------
>KY246525|Torque_teno_pinniped_virus_8|Leptonychotes_weddellii|Phocidae
----MVFRRWRRRRPRRGWRKRHGPH--RRWRR---RYHRPRTATVRYYPSRRSKIISVRGWEPLGNVCFNDTATPYIDLDKGYLDPSGTWGHHFFTFKNLLYRAQYYFNYWSSDWEGYDYISFRGGWIWIPRMPYFSWIFGIDRSENKYLNEK-SWFHPGIFLNRPCSRLMISSVQQPNRSFFRKIRVTPPSAWEGNYRIDVGI-DFLLFHWYWTICNMTSSFYDIYCQR---------KRQ-MTEDTCPQTPWF---IADTCWKKSEAKNSIKDVYDNIKK----NHYDPRSVWVDR-----------------KKYLKSDCVNT--NQA---TSHVPS-NCHNW----------------GPFLPQNGTTGNSLYFRYKLYFKVSGDTIYRRLPSKPCAVPPAPGPSDTLFEGTERPSIYDILPGDLDDGMLTERAYERITG-S--DRFRQPAKLKRVKCKPKRARKLLKLLLGGRGEPGGGGPPPHP-----EEPLDLLLNFPKX--------
>KY246526|Torque_teno_pinniped_virus_8|Leptonychotes_weddellii|Phocidae
--MAIYRRRRRYRRPRRGWR---RKHYRRH---YGRRRRRQRTATVRYYPSRRRKRISVRGWEPLGNICAQDSESEATPYKDLIFKNHGQWGHHFFTFRSLLMRSKYYFNYWSGDWEGYDYLSFLGGWIWLPRMPSFSWMFYLDNSPEEKYKNEKSWVHPGILLNRPGSKLMISTFQKHGSFF-RKLRVRPPASWEGNYRMDVGK-DFLLFHWSWTTVNLTASFFDFFCQK---------KRVP---DTCIASPWFEKTLFDRI----QSKECKTNSKQLQQN----LALDKRSAWVNR-----------------KLYVKSDCEGRVQ--------KCPP-NFHNW----------------GPFLPQNVLLDYSFYFRYKLFFKVSGDSLYRRLPNQPCSTPCPPSCRPLQAHKKRRPSIYDILPGDLDSGILTERAYRRITGSGPTAMVTVPHRRRVRFKRKRARQL-IRLLLGGRGEPGGGRPPPNP-----TEPLDLLLNFPKX--------
>KY246527|Torque_teno_pinniped_virus_8|Leptonychotes_weddellii|Phocidae
--MAFRKRRWRRRRPRRGYRRRRYHWPHRRWRR------RHFLRTVRYYPSRRRKRISVRGWEPLGNVCFGDDATPYLDLDQNYIDPNGQWGHHFFTIRNLLYRSQYYFNYWSSDWEGYDYISFKGGYVWIPRMPYFSWMFGLDPSDAKYANEK-TWFHPGIFLNRPGTKLMLSSSQQPNRPFFRRIRVVPPSAWEGNYRVDQGM-DFLLFHWFWSTCNMTSSFFDIYCQR---------KRNDSGSDTCPQVPWFDKGFRQLP------EDKKGKAKNVYNRIN--MFKYDRSVWVDR-----------------QLYLKSDCVNT--QSQ---QSHIPS-NTHNW----------------GPFLPQNSTTGNSLYFRYKLFFKVSGESIYRRLPSRPCAVPPAPGPKDCPDFPPRSPSIYVIFPGDLVDGILGERAYERLSR--PDRFSRWSSLERVRFKRKRARHI-LRLLLGRRGEPRGGGPPPDP-----TEPLDLLLNFPKX--------
>KY246528|Torque_teno_pinniped_virus_8|Leptonychotes_weddellii|Phocidae
----MVFRRWRRRRPRRGWRK--RHWPHRRWRR---RYHRPRTATVRYYPSRRSKLISVRGWEPLGNVCFNDTSSEATPYIDLLDPTSGTWGHHFFTFKNLLYRAQYYFNYWSSDWEGYDYISFRGGWIWIPRMPYFSWIFGIDRSENKYQNEK-SWFHPGIFLNRPCSRLMISSVQQPNRSFFRKIRVTPPSAWEGNYRIDVGI-DFLLFHWYWTICNMTSSFYDIYCQR---------KRQ-MSDDTCPQTPWFDTGWNTLK----SNKDPIKDIYDNIKK----NHYDPRSVWVDRKKYIKSDCVNT-----------NQAASHVP------------SNCHNW----------------GPFLPQNGTTGNSLYFRYKLYFKVSGDTIYRRLPSKPCAVPPAPGPSDTLFERPPS--IYDILPGDLDDGMLTERAYERITGSRPTLERHLPSKSRFRECNRKRARKLLRLLLGGRGEPGGGGPPPHP-----EEPLDLLLNFPKX--------
>KY246530|Torque_teno_pinniped_virus_8|Leptonychotes_weddellii|Phocidae
--MAYRRRRYRRPRRSYRWR---HGGRHRWWRR---RSYRPRTATVRYYPSRRRKRISVRGWEPLGNVCASDVSSEATPYNDLYDLDHGTWGHHYFTLRNLLIRAKYYFNYWSSDWEGYDYVSFKGGWLWIPRMPYFSWMFYADPMPEAKYKFEKSWFHPGIFLNRPGAKLMLSSLQQPNRSFFRRIKIRPPSAWEGNYRIDVAM-DYLLFHWAWTVTNVTASFFDFYCQR---------KRAQTANDTCPQTPWFEKGS----WD--KRTFNNSSVKIAQKN---------YENIDQR---KEDPRSAW---VNRKAYLKSDCVNT--DGA---NGKIPA-NFHNW----------------GPFLPQNHTTGNSIYFRYKLFFEVSGDSIYRRKPSQPCGVPSAPGCPEIPTYKRKRPSCYEILPGDLDDGILTDRALERITRDPGDEPDRIPPRKRVRFRKQHRKLKLLRLLLGRRRESRGGGSPPSP-----EEPLDLLLNFPKX--------
>KY246531|Torque_teno_pinniped_virus_8|Leptonychotes_weddellii|Phocidae
MAFRRWRR----PRRPR-W-RGRRYR--RRW--PHRRWRRRHRTAVRYYPSRRRKRISVRGWEPLGNVCASSEATPYLDLDQNGKW-NGQWGHHFFTVRNLLYRSQYYFNYWSSDWEGYDYISFKGGYIWIPRMPYFSWMFGLDPSSDAKYTNEKTWFHPGIFLNRPGTKLMLSSSQQPNRPFFRRLRVIPPSAWEGNYRVDQGM-DFLLFHWFWSTCNMTSSFFDIYCQR---------KRSDSGADTCPQVPWFDRGFK---VL-------PDDKKGKAKE--VYINTFK---YDPR-------------SVWRQLYLKSDCVNT--QSQ---TSHIPS-NTHNW----------------GPFLPQNSTTGNSLYFRYKLFFKVSGESIYRRVPSRPCGGPPAPDPPRSMLKRPAS--IYVIFPGDLVDGILGERAYERLSR--PDRFSRWSSLERVRFKRKRARHI-LRLLLGRRGEPRGGGPPPDP-----TEPLDLLLNFPKX--------
>KY246532|Torque_teno_pinniped_virus_8|Leptonychotes_weddellii|Phocidae
--MAYRRRRYRRRRSRYRWR---RRHRYRRWRR---RSYRPRTATVRYYPSRRRKRISVRGWEPLGNVCAQDVSSEATPYNDLLDPRHGTWGHHYFTLRNLLIRAKYYFNYWSSDWEGYDYVSFKGGWLWIPRMPYFSWMFYADPMPEAKYKFEKSWFHPGIFLNRPGAKLMLSSLQQPNRSFFRRIKIRPPSAWEGNYRIDVAM-DYLLFHWAWTVTNVTASFFDFYCQR---------KRAQTANDTCPQTPWFEKGSWDNRSK--NNGSNYVNIDARKED-P-------RSAWVNR-----------------KAYLKSDCVNTTA------SGKIPA-NFHNW----------------GPFLPQNHTTGNSIYFRYKLFFEVSGDSIYRRKPSQPCSDPSAYPCPEIPTYKRKRPSCYEILPGDLDDGILTDRALERITRRCQPTGVPPRKRVRLPDRKQHRKLKLLRLLLGRRRESRGGGSPPSP-----EEPLDLLLNFPKX--------
>KY246533|Torque_teno_pinniped_virus_8|Leptonychotes_weddellii|Phocidae
---MVYRRKWRRPRRSR-W-RSYRRR--RYWRRPYRHHGRRRRRSVRYYPSRRRKRISVRGWEPLGNVCASSEASPYKDLDQI-DWDHGTWGHHFFTLRNLIYRARYYFNYWSSDWEGYDYVKFKGGYIWIPRMPYFSWLFYVDSSPEEKYKFEKSWFHPGIFLNRPGSKLMLSTLQQPNRSFFRRIRVTPPAAWEGNYRMDAAM-DYLLFHWAWSVCNVTASFFDFYCQR---------KRA-SGPDTCPQSPWF--ICEKTVWSAQAHSEVYETLDSHKED-P-------RAVWVNR-----------------KGYIKSDCANTWS------QDKIPA-NFHNW----------------GPFLPQNHTTGNSIYFRYKLFFEVSGDSMFRRKPSQPCKDPPASACPEIPTYERKKPSCYDILPGDLDDGMLTDRAYERITRRS-EQSAPPRKRVRLPHRIEHRKRELIRILLGGRDKPRGGGPPLDP--PVGPEAIDLLLNFPKX--------
>KY246534|Torque_teno_pinniped_virus_8|Leptonychotes_weddellii|Phocidae
MVFRRWRRRPRWRRKHLKW-RKH-HWPHRRWRRRYHRPRTAT---VRYYPSRRSKLISVRGWEPLGNVCFNDTATPYVDLDKGYLDPSGTWGHHFFTFKNLLYRAQYYFNYWSSDWEGYDYISFRGGWIWIPRMPYFSWIFGIDRSVENKYQNEKSWFHPGIFLNRPCSRLMISSVQQPNRSFFRKIRVTPPSAWEGNYRIDVGI-DFLLFHWYWTICNMTSSFYDIYCQRKRQ---MSDDNP----DTCPQTPWFDTCWKNLK------SAAKEPIKDIYEN--IK-----KNHYDPR-------------SVWRKKYIKSDCVNT--NQA---QSHVPS-NCHNW----------------GPFLPQNGTTGNSLYFRYKLYFKVSGDTIYRRLPSKPCAVPPAPGPSDTLFEGAERPSIYDILPGDLDDGMLTERAYERITGSRPTLERHLPSKGRFRECKRKRARKLLRLLLGGRGEPGGGGPPPHP-----EEPLDLLLNFPKX--------
>KY246535|Torque_teno_pinniped_virus_8|Leptonychotes_weddellii|Phocidae
--MAFRKRRWRRRRPRRGYRRRRYHWPHRRWRR------RHFLRTVRYYPSRRRKRISVRGWEPLGNVCFGEDATPYLELDQNYINPNGQWGHHFFTIRNLLYRSQYYFNYWSSDWEGYDYISFKGGYIWIPRMPYFSWMFGLDPSPESDAKYTKTWFHPGIFLNRPGTKLMLSSSQQPNRPFFRRLRVVPPSAWEGNYRVDQGM-DFLLFHWFWSTCNMTSSFFDIYCQR---------KRNDSGSDTCPQVPWFDKAFK---VL----PDRINTFKYDPRS--VWRQLYLKSDCVNT----------------------PSQQSHIP------------SNTHNW----------------GPFLPQNSTTGNSLYFRYKLFFKVSGESIYRRLPSRPCAVPPAPKCPDFPLRRPTW--IYDIFPGDLEEGIVGERAYERIHG--SDRCRHSTSLERVRFKRKRARHI-LRLLLGRRGEPRGGGPPPDP-----TEPLDLLLNFPKX--------
>KY246536|Torque_teno_pinniped_virus_8|Leptonychotes_weddellii|Phocidae
---MAYRRRWRKPRRSR-W-RTYRRK--RYWRRPHRRHWRRRRPTVRYYPSRRRKRISVRGWEPLGSVCASDLSSEATPYVELEMYEHGTWGHHFFTLRSLLIRAKYYFNYRSSEWEGYDYVKFLGGYIWIPRMTYFSRIFYLDSSPENKYKYEKSWLHPGILLNRPGSKLMISSLQQPNRPFYRRIRVTPPSAWEGNYRMDAAM-DFLLFHWGWTTCNLTASFFDFFCQR---------KRSSTQNDTCPQTPW---------FITC--WS-----KKSSQN----AAFFPIKEIYNNNKRHLDPRSVWVN---RRMYIKSDCVNN-PTNQ---VA----ANCHNW----------------GPFLPQNTSTGNSLYFRYKLFFEVSGDSLYRRQPSQPCGVPPASACPEVSTRRKRRPSIYDILPGDLDDGMLTERAYERITGIRPTRMGDVPDRVRKRVRVERRKRELIRILLGRRDQPRGGGPPPIP-----EEPLDLLLNFPKX--------
>KY246538|Torque_teno_pinniped_virus_8|Leptonychotes_weddellii|Phocidae
--MAIYRRRWRRRRSRRGWRRYGHHRRYRRWRR---GHYRSRTANVRYYPSRRRKRISVRGWEPLGNVCFAANATPYMDLDKDESDPSGTWGHHFFTLQSLLIRSKYYFNYWSSDWAGYDYISFKGGWIWIPRMPYISWMFMVDSSPEAKYKNEKSWVHPGILLNRPGSKLMLST--AQAKPFFRKIKVKPPSAWEGNYRVDQAF-QFLLFHWIWTICNMTSPFYDYFCSR---------QSG-SG----KH----TQTCGECPWF------------IAEKG--AWMTQSG-QTYENQKKLYSNIINTHEPSMWRQKYIQSKCINT-PSSS---EG--PS-NFHNW----------------GPFLPQNVLTEFSLYFRYKLFFKVSGDTVYRRLPTKPKTIPAAPGGTGGEIQLKKRPTTSDILPGDLDDGILTERAYQRIVR--SHRNYQSTRLGKRVKRNRKRARKLIRLLLGGRGESGGGGPPPGP---RRGEPLAPCLNFLKX--------
>KY246540|Torque_teno_pinniped_virus_8|Leptonychotes_weddellii|Phocidae
MAYRRWRK----PRRSR-W-RTYRRN--RYWRRPHRRHWRRRRPTVRYYPSRRRKRISVRGWEPLGNVCASSEATPYTDLDMYDLSPHGTWGHHFFTLRSLLVRAKYYFNYWSSDWEGYDYVKFKGGYIWIPRMTYFSWIFYLDSSPEAKYKYEKSWLHPGILLNRPGSKLMISSLQQPNRPFYRRIKVTPPSAWEGNYRMDTAM-DYLLFHWGWTVCNVTASFFDFFCQR---------KRS-HN-DTCPTTPW---------FI---------HDSCWKQGIT-------ANEVCKAKEVYDRINKRHLPSVWRKMYIKSDCVNT-PNSN-----SVPS-NCHNW----------------GPFLPQNTSTGNSLYFRYKLFFEVSGDSLYRRQPSQPCDGPPAPGCPEISTRKKKRPSYDILQ-GDLDDGMLTERAYERITG--DNRCDQPTRMGDVPRKLQHRKRELIRILLGRRDQPRGGGSPPSP-----EEPLDLLLNFPKX--------
>KY246542|Torque_teno_pinniped_virus_8|Leptonychotes_weddellii|Phocidae
--MAFYRRRLRRRRSRRGWRRHYGRR--RRWYP------RQRTATVRYYPSRRRKRISVRGWEPLGNICPSDAATPYKDLDEPEQDPNGQWGHHFFTFRALLTRAKYYFNYWSGDWEGYDYLQFKGGYIWLPRMPAFSWMFYLDSSPEGKYKADKSWVHPGILLNRPGSRIVLST--LQSRSLYRRIHVRPPAGWEGVYRLDLAM-DYLLFHWSWTTCNLTSSFFDFYCQN---------KRE-RTYDQCEQCPWEEWQKHSEPWFCK----EIYNNINKYKGDP-------RSAWVNR-----------------KKYIKSDCGNTTD--------RVPG-NFHNW----------------GPFLPQNYSNGNSLYFRYKLYFKVSGDSLYRRLPSWPCTVPPADNPLPIDTAKKRSPSIYDILPGDLDGGLLTDRAYRRITGAMPHRRVPSRKRVRIRERKRKRARQLIRLLLGGRGESRGGGPPPNP-----EEPLDLLLNFPKX--------
>KY246543|Torque_teno_pinniped_virus_8|Leptonychotes_weddellii|Phocidae
---MAFRKR-WRRRPRRR-RRRY-HWPHRRWRR------RHFRTTVRYYPSRRRKRISVRGWEPLGNVCFGDDATPYLDLDQNYINPNGQWGHHFFTIRNLLYRSQYYFNYWSSDWEGYDYISFKGGYIWIPRMPYFSWMFGLDPSPESDAKYTKTWFHPGIFLNRPGTKLMLSSSQQPNRPFFRRMRVVPPSAWEGNYRVDQGM-DFLLFHWYWSTCNMTSSFFDIYCQR---------KRNDTGSDTCPQVPWFDRGFKNLQ----EDKGKAKEVYNRINT----FKYDPRSVWVDR-----------------QLYLKSDCVNT--SSQ---VSHIPS-NTHNW----------------GPFLPQNSTTGNSLYFRYKLFFKVSGESIYRRLPSRPCAVPPAPDPPRSILKRPTS--IYDILPGDLEEGIVGERAYERIHG--SDRCRHSTSLERVRFKRKRARHI-LRLLLGRRGEPRGGGPPPDP-----TEPLDLLLNFPKX--------
>KY246544|Torque_teno_pinniped_virus_8|Leptonychotes_weddellii|Phocidae
----MAYRR-RR----RKWRRRRRYWWRRRGHRRPHYGRRRHRPRVRYYPSRRRKRISVRGWEPLGNVCAASSATPYLDLDQYDLPPHGTWGHHFFTLRSLLIRAKYFFNYWSSDWEGYDYVKFRGGFIWLPRMPYFSWMFYLDSSPEEKYKYEKTWIHPGIFLNRPGAKLMLSSLQAPNRTFFRRIRVRPPAAWEGNYRMDAAM-DYLLFHWAWTTVNVTASFYDFYCQR---------KRL-SGGDSCPLAPWF---IHDQNWDMKNEGV-----KEVYNNIA-KFHYDPRSVWVNR-----------------KAYLKSE-CTSAPSSS-----HIPA-NFHNW----------------GPFLPQNTSTGNSIYFRYKLFFEVSGDSLYRRQPSQPCKDPPASACPEISTRKRKDPSRYDILPRDLDDGMLTERAYERITGRHEPTGMRPPKSVRLPDRSRQRKLRLLRLLLGRRAESRGGGPPPVS--PIEPEGVDLLLNFPKX--------
>KY246545|Torque_teno_pinniped_virus_8|Leptonychotes_weddellii|Phocidae
MVFRRWRR----PRRPR-WRGRRKKWRKRHWRRWRRRYHRPRTATVRYYPSRRSKLISVRGWEPLGNVCASSEATPYIDLDKGYLDPSGTWGHHFFTFKNLLYRAQYYFNYWSSDWEGYDYISFRGGWIWIPRMPYFSWIFGIDRSVENKYQNEKSWFHPGIFLNRPCSRLMISSVQQPNRSFFRKIRVTPPSAWEGNYRIDVGI-DFLLFHWYWTICNMTSSFYDIYCQRKRQ---MSDDNP----DTCPQTPWFDTCWKNLK------SAAKEPIKDIYEN--IK-----KNHYDPR-------------SVWRKKYIKSDCVNT--NQA---QSHVPS-NCHNW----------------GPFLPQNGTTGNSLYFRYKLYFKVSGDTIYRRLPSKPCAVPPAPGPSDTLFERPPS--IYDILPGDLDDGMLTERAYERITGSRPTLERHLPSKGRFRECKRKRARKLLRLLLGGRGEPGGGGPPPHP-----EEPLDLLLNFPKX--------
>KY246546|Torque_teno_pinniped_virus_8|Leptonychotes_weddellii|Phocidae
----MVFRRWRRRRPRRGWRK--HHWPHRRWRR---RYHRPRTATVRYYPSRRSKLISVRGWEPLGNVCFNDTATPYMDLDKGYLDPSGTWGHHFFTFKNLLYRAQYYFNYWSSDWEGYDYISFRGGWIWIPRMPYFSWIFGIDRSENKYLNEK-SWFHPGIFLNRPCSRLMISSVQQPNRSFFRKIRVTPPSAWEGNYRIDVGI-DFLLFHWYWTICNMTSSFYDIYCQR---------KRQ-MSEDTCPQTPWFDTN-----WKKSEAKNSIRDIYDNIKK----NHYDPRSVWVDR-----------------KKYIKSDCVNT--NQA---TNAVPS-NCHNW----------------GPFLPQNGTTGNSLYFRYKLYFKVSGDTIYRRLPSKPCAVPPAPGPSDTLFEGAERPSIYDILPGDLDDGMLTERAYERITGSRPTLERHLPSKGRFKESKRKRARKLLRLLLGGRGEPGGGGPPPHP-----EEPLDLLLNFPKX--------
>KY246549|Torque_teno_pinniped_virus_8|Leptonychotes_weddellii|Phocidae
MAYRRWRK----PRRSR-W-RTYRYWWRRR-GHRRPHYGRRRRPTVRYYPSRRRKRISVRGWEPLGNVCASSEATPYLELDQYELPPHGTWGHHFFTLRGLLIRAKYFFNYWSSDREGYDYVKFRGGFIWLPRMPYFSWMFYLDSSPEEKYKYEKTWIHPGIFLNRPGAKLMLSSLQAPNRTFFRRIRVRPPAAWEGNYRMDAAM-DYLLFHWAWTTVNVTASFYDFYCQR---------KRL-SGADSCPLAPWFDQN-----WDQMKNNPGIGPIKEVYDNIS--KFHYDRSVWVNR-----------------KAYLKSE-CTSAPSAS-----HIPA-NFHNW----------------GPFLPQNTSTGNSIYFRYKLFFEVSGDSLYRRQPSQPCDGPPAPGCPEISTRKRKDPSRYDILPRDLDDGMLTERAYERITGGGPHSLRPPKSVRRLPDRSRQRKLRLLRLLLGRRAESRGGGPPPDP--IEEPEGVDLLLNFPKX--------
>KY246550|Torque_teno_pinniped_virus_8|Leptonychotes_weddellii|Phocidae
---MVFRKRWRRPRRPR-WRGRRKKWRKRHWRRWRRRYHRPRTATVRYYPSRRSKLISVRGWEPLGNVCFNDTATPYIDLDKGYLDPSGTWGHHFFTFKNLLYRAQYYFNYWSSDWEGYDYISFRGGWIWIPRMPYFSWIFGIDRSVENKYQNEKSWFHPGIFLNRPCSRLMISSVQQPNRSFFRKIRVTPPSAWEGNYRIDVGI-DFLLFHWYWTICNMTSSFYDIYCQRKRQ---MSDDNP----DTCPQTPWFDTCWKNLK------SAAKEPIKDIYEN--IK-----KNHYDPR-------------SVWRKKYIKSDCVNT--NQA---QSHVPS-NCHNW----------------GPFLPQNGTTGNSLYFRYKLYFKVSGDTIYRRLPSKPCAVPPAPGPSDTLFERPPS--IYDILPGDLDDGMLTERAYERITGSRPTLERHLPSKGRFRECKRKRARKLLRLLLGGRGEPGGGGPPPHP-----EEPLDLLLNFPKX--------
>KY246552|Torque_teno_pinniped_virus_8|Leptonychotes_weddellii|Phocidae
----MLHRRWRRRRPRRRWRKYH-RP--H-WRR-RRRYFRPRTAAVRYYPSRRRKRISVRGWEPLGNVCFGDISSEATPYDDLLNYLHGTWGHHFFTFKNLIYRAQYYFNYWSSDWEGYDYISFRGGWIWIPRMPYFSWIFGLDPSPGVETKYTKSWFHPGIFLNRPGSRLMISSVQQPNRSFFRKIRVTPPSAWEGNYRIDQGI-DFLLFHWYWTVCNMTSSFYDIYCQRKREKIDD--EHP----DTCPTTPWWDKDFKNLS----DQKGPSKDVYINIKK----NHYDPRSVWVDR-----------------RKYIKSDCTNS--LGN-----KVPS-NTHNW----------------GPFLPQNSTTGNSLYFRYKLYFKVSGSSIYRRLPSRPCAVPPAPDFPSDTILRPPS--IYDILPGDLDDGMLTERAYERITR--PDRSRQPAKLERVRFKRKRARKL-IRLLLGGRGEPRGGGSPPDP-----RDPIDLLLNFSKX--------
>KY246554|Torque_teno_pinniped_virus_8|Leptonychotes_weddellii|Phocidae
MVWRRKRR-YRRRRSRRGWRRRHHWPYHRRRRY------HRPRTAVRYYPSRRRKRISVRGWEPLGNICLGIAATPYLDLDQEVDQSHGQWGHHFFTLRNLLLRAKYYFNYWSGDWEGYDYIAFKGGKIWLPRMPGFSWIFYLDPSSEMKYKFDTTWVHPGILLNRPGGRIMISTFQQPYRSFFRRLNVKPPSGWEGVYRIDLAM-DFLLFHWSWTTCNLTSSFFDFYCQR---------KRN-QG-ESI------NADKCQRPWF--MGKAQWDQIGMHKTNGPYKIAHDTINNINMR---KQDTRSAWVN---RKRYIKSDCLNIAAISN---TP----ANFHNW----------------GPFLPQNANAGNSLYFRYKLYFKVSGDSLYRRLPSQPCAVPPAPGIQTRSILKKRTPTIYDILPGDLDGGLLTDRAYRRITGSVPNRRVPSRKRVRFRERKRKRARELIRLLLGGRGESRGGGPPPNP-----TEPLDLLLNFPKX--------
>KY246555|Torque_teno_pinniped_virus_8|Leptonychotes_weddellii|Phocidae
---MAYRRRWRKPRRSR-W-RTYRRK--RYWRRPHRRHWRRRRPTVRYYPSRRRKRISVRGWEPLGNVCASDISSEATPYIDLDMYDHGTWGHHFFTLRSLLIRAKYYFNYWSSDWEGYDYVKFLGGYIWIPRMTYFSWIFYLDSSPENKYKYEKSWLHPGILLNRPGSKLMISSLQQPYRPFYRRIKVTPPSAWEGNYRMDAAM-DYLLFHWGWTTCNVTASFFDFYCQR---------KRSTQN-DTCPQTPWFDTCWEKKS----SQNAAFKPIENIYDNINKR-HLDPRSVWVNRRMYIKSDCVNT-----------PNATNQVA------------ANCHNW----------------GPFLPQNTSTGNSLYFRYKLFFEVSGDSLYRRQPSQPCGVPPAPGCPEVSTHRRRRPSIYDILPGDLDDGMLTERAYERITGIRPTRMGDVPDRVRKRVRVERRKRELIRILLGRRDQPRGGGPPPSP-----EEPLDLLLNFPKX--------
>KY246557|Torque_teno_pinniped_virus_8|Leptonychotes_weddellii|Phocidae
MVWRRKRR-WRKPRRS--WRGYRRRFYRRRFRRHHRRRRHGPRTAVRYYPSRRRKRISVRGWEPLGNICPGDAATPYIDLDELFVDIHGQWGHHFFTLRNLLRRAKYYFNYWSADWEGYDYIQFRGGKIWLPRMPGFSWIFYLDPAPEKKYKSDTSWVHPGIFLNRPGARLMIST--FQTRSFFRKLYVKPPAAWEGQYRIDYAM-DYLLFHWSWTTCNLTSSFFDFYCQR-QRSSK--ENTK--A-DKCMQAPWF---MGEHKWESITKLGP----KKVLTNINTN-KQDPRSAWVNR---------KMYI---KSNCVD------AP-AA----SNVPS-NFHNW----------------GPFLPQN---GNSLYFRYKLWFKVSGDSLYRRLPSQPCKDPPAPGIPTRSILKKRKPTIYDILPGDLDGGLLTDRAYRRITGAVPHRRVPTRKRVRIRERKRKRARELIRLLLGGRGESRGGGPPPHP-----EEPLDLLLNFPKX--------
>KY246558|Torque_teno_pinniped_virus_8|Leptonychotes_weddellii|Phocidae
----MLHRRWRRRRPRRRWRKYH-RP--H-WRR-RRRYFRPRTAAVRYYPSRRRKRISVRGWEPLGNVCFGETSTEATPYDDLLNYLHGTWGHHFFTFKNLIYRAQYYFNYWSSDWEGYDYISFRGGWIWIPRMPYFSWIFGLDPSPGVETKYSKSWFHPGIFLNRPGSRLMISSVQQPNRSFFRKIRVTPPSAWEGNYRIDQGI-DFLLFHWYWTVCNMTSSFYDIYCQRKREKIDD--EHP----DTCPTAPWWDKDFKSLN------DTLKGPSKDVYTN--IK-----KNHYDPR-------------SVWRRKYIKSDCTNS--LGN-----KVPS-NTHNW----------------GPFLPQNSTTGNSLYFRYKLYFKVSGSSIYRRLPSKPCAVPPAPDFPSDSILRPTS--IYDILPGDLDDGMLTERAYERITR--PDRSRQPAKLERVRFKRKRARKL-IRLLLGGRGEPRGGGSPPDP-----RDPIDLLLNFSKX--------
>KY246559|Torque_teno_pinniped_virus_8|Leptonychotes_weddellii|Phocidae
---MVFRKRWRRPRRPR-WRGRRKKWRKRHWRRWRRRYHRPRTATVRYYPSRRHKLISVRGWEPLGNVCFNDIATPYIDLDKSYLDPSGTWGHHFFTFKNLLYRAQYYFNYWSSDWEGYDYISFRGGWIWIPRMPYFSWIFGIDRSVENKYQNEKSWFHPGIFLNRPCSRLMISSVQQPNRSFFRKIRVTPPSAWEGNYRIDVGI-DFLLFHWYWTICNMTSSFYDIYCQRKRQMSE---DNP----DTCPQVPW---------FI--SD--------------PQWVKADGKVPIKDV---YENITKNHYPSVWRKKYIKSDCVNT--NQA---ATHVPS-NFHNW----------------GPFLPQNGTSGNSLYFRYKLYFKVSGDTIYRRLPSKPCVIPPAPGPSDTLFERPPS--IYDILPGDLDDGMLTERAYERITGRPAELERHLPSKSTRKRKPKRARKL-LRLLLGGRGEPGGGGPPPHP-----EEPLDLLLNFPKX--------
>KY246561|Torque_teno_pinniped_virus_8|Leptonychotes_weddellii|Phocidae
----MVFRRWRRRRPRRGWRK--RHWPHRRWRR---RYHRPRTATVRYYPSRRRKRISVRGWEPLGNVCFNDIATPYIDLDKSYLDPSGTWGHHFFTFKNLLYRAQYYFNYWSSDWEGYDYISFRGGWIWIPRMPYFSWIFGIDRSENKYQNEK-SWFHPGIFLNRPCSRLMISSVQQPNRSFFRKIRVTPPSAWEGNYRIDVGI-DFLLFHWYWTICNMTSSFYDIYCQR---------KRQ-MSEDTCPQVPW---------FI--SD--------------PQWVQAEGKNPIKDV--YENITKNHYDPSVWRKKYIKSDCVNT--NQA---TSHVPS-NFHNW----------------GPFLPQNGTTGNSLYFRYKLYFKVSGDTIYRRLPSKPCAVPPAPGPSDTLLERPTS--IYDILPGDLDDGMLTERAYERITR--PDRSRQPAKLERVRFKRKRARKL-LRLLLGGRGESGGGGPPPNP-----REPLDLLLNFPKX--------
>KY246563|Torque_teno_pinniped_virus_8|Leptonychotes_weddellii|Phocidae
MAYRRWRK----PRRSR-W-RTYRRK--RYWRRPHRRHWRRRRPTVRYYPSRRRKRISVRGWEPLGNVCASSEATPYVDLDMYDLSPHGTWGHHFFTLRSLLIRAKYYFNYWSSDWEGYDYVKFLGGYIWIPRMTYFSWIFYLDSSPENKYKYEKSWLHPGILLNRPGSKLMISSLQQPNRPFYRRIRVTPPSAWEGNYRMDAAM-DYLLFHWGWTTCNVTASFFDFFCQR---------KRQSTQNDTCPQTPWFDTCWEKQS----SQNTAFAPIKEIYNNINKR-HLDPRSVWVNR-----------------RMYIKSDCVNN-PTNQ---VA----ANCHNW----------------GPFLPQNTSTGNSLYFRYKLFFEVSGDSLYRRQPSQPCGVPPAPGCPEVSTHRRRRPSIYDILPGDLDDGMLTERAYERITGIRPTRMGDVPDRVRKRVRVERRKRELIRILLGRRDQPRGGGAPPPP-----EEPLDLLLNFPKX--------
>KY246564|Torque_teno_pinniped_virus_8|Leptonychotes_weddellii|Phocidae
----MVFRRWRRRRPRRGWRK--RHWPHRRWRR---RYHRPRTATVRYYPSRRSKLISVRGWEPLGNVCFNDTATPYIDLDKGYLDPSGTWGHHFFTFKNLLYRAQYYFNYWSSDWEGYDYISFRGGWIWIPRMPYFSWIFGIDRSENKYQNEK-SWFHPGIFLNRPCSRLMISSVQQPNRSFFRKIRVTPPSAWEGNYRIDVGI-DFLLFHWYWTICNMTSSFYDIYCQRKRQMTDDNP-------DTCPQTPWFDTNWNKLK----ADKTPIKDVYENIKK----NHYDPRSVWVDR-----------------KKYIKSDCVNT--NQA---QTHVPS-NCHNW----------------GPFLPQNGTTGNSLYFRYKLYFKVSGDTIYRRLPSKPCAVPPAPGPSDTLFEGAERPSIYDILPGDLDDGMLTERAYERITGSRPTLERHLPSKGRFKECKRKRARKLLRLLLGGRGEPGGGGPPPSS-----EEPLDLLLNFPKX--------
>KY246566|Torque_teno_pinniped_virus_8|Leptonychotes_weddellii|Phocidae
MAYRRWRK----PRRS--W-RTYRRK--RYWRRHRRHWRRRRRPTVRYYPSRRRKRISVRGWEPLGNVCASSEATPYVDLDMYDLSPHGTWGHHFFTLRSLLIRAKYYFNYWSSDWEGYDYVKFLGGYIWIPRMTYFSWIFYLDSSPENKYKYEKSWLHPGILLNRPGSKLMISSLQQPNRPFYRRIRVTPPSAWEGNYRMDAAM-DYLLFHWGWTTCNVTASFFDFFCQR---------KRQTQN-DTCPQTPWFDTCWQKQS----TQNTAFTPIKEIYNNINKR-HLDPRSVWVNR-----------------RMYIKSDCVNN-PTNQ---VA----ANCHNW----------------GPFLPQNTSTGNSLYFRYKLFFEVSGDSLYRRQPSQPCGVPPAPGCPEVSTHRRRRPSIYDILPGDLDDGMLTERAYERITGIRPTRMGDVPDRVRKRVRVERRKRELIRILLGRRDQPRGGGPPPRP-----EEPLDLLLNFPKX--------
>KY246567|Torque_teno_pinniped_virus_8|Leptonychotes_weddellii|Phocidae
MAYRRRRR--RKPRRSR-W-RSYRRK--RYWRRPHRRHWRRRRPTVRYYPSRRRKRISVRGWEPLGNVCAASEATPYLDLDQYDLNPHGTWGHHFFTLRSLLLRAKYYFNYWSSDWEGYDYLKFRGGYIWIPRMPYFSWIFYLDSSPENKYKFEKSWLHPGILLNRPGSRLMLSSLQQPSKSFYRKLKVTPPSAWEGNYRMDAAM-DYLLFHWGWTVCNVTASFYDFFCQR---------KRV-QGPDVCPQTPWF---IHDSSWEKHKDQEALGPAKQIYNNID-RFHNDRRAQWVNR-----------------RLYVKSDCANT--EQA---VGKIPS-NFHNW----------------GPFLPQNTSTGNSLYFRYKLFFEVSGDSLYRRLPSQPCKDPPASACPEISTIRKRKPTIYDILPGDLDDGMLTDRAYERITGRCDFSTGPKRKRVRLPDRKQHRKRELLRILLGGRGEPRGGGSPPDTPI---EEPLDLLLNFPKX--------
>KY246568|Torque_teno_pinniped_virus_8|Leptonychotes_weddellii|Phocidae
MVWRRYRR----PRRSR-W-RGRRYWRRHHWRRRRRHYRHRTAT-VRYYPSRRRKRISVRGWEPLGNICPGESATPYLELDELELPIHGQWGHHFFTLRALMLRAKYYFNYWSGDWEGYDYVQFLGGRIWLPRMPGFSWMFYLDPSPEKKYKYDTSWVHPGIFLNRPGSRLMISTFQQPYRSFFRRLNVKPPPGWEGVYRIDQAL-DYLLLHWSWTTCNLTSSFYDFYCQR---------RRQKNA-DKCTQRPWFEKDQWDSI----SS-------------LQIWPPFKMAQETINNNQLKQDTRAAWVN---RKRYLKSDCTDAAS--------TVPS-NFHNW----------------GPFLPQNYVSGNSVYFRYKFWFKVSGDSLYRRLPSQPCAVPPAPGIQARSILKKRKCTIYDILPGDVDGGLLTDRAYRKIQRCGPTDMVSVPQRRGVRNKRKRARQR-DRGGGGGRGESGGGGPPPNP-----TEPLDLLLNFPKX--------
>KY246569|Torque_teno_pinniped_virus_8|Leptonychotes_weddellii|Phocidae
---MVFRKRWRRPRRPR-WRGRRKKWRKRHWRRWRRRYHRPRTATVRYYPSRRRKRISVRGWEPFGNVCFNDIATPYIDLDKSYLDPSGTWGHHFFTFKNLLYRAQYYFNYWSSDWEGYDYISFRGGWIWIPRMPYFSWIFGIDRSVENKYQNEKSWFHPGIFLNRPCSRLMISSVQQPNRSFFRKIRVTPPSAWEGNYRIDVGI-DFLLFHWYWTICNMTSSFYDIYCQR---------KRQ-MSEDTCPQVPWFDPSWNTVK------AAAKNPIKDVYENIT-------KNHYDPR-------------SVWRKKYIKSDCVNT--TQA---TSHVPS-NFHNW----------------GPFLPQNGTTGNSLYFRYKLYFKVSGDTIYRRLPSKPCAVPPAPGPSDTLFERPPS--IYDILPGDLDDGMLTERAYERITR--PDRSRQPAKLERVRFKRKRARKL-LRLLLGGRGEPGGGGSPPNP-----REPLDLLLNFPKX--------
>KY246571|Torque_teno_pinniped_virus_8|Leptonychotes_weddellii|Phocidae
---MVWRRRWRKPRRSR-WRGYRRRFYRRRFRRHHRRRRYSHRTTVRYYPSRRRKRISVRGWEPLGNICPGEAATPYIDLDELGQW-HGQWGHHFFTLRNLLRRAKYYFNYWSADWEGYDYIQFRGGKIWLPRMPGFSWIFYLDPAPEKKYKSDTSWVHPGIFLNRPGARLMISTFQTCGRSFFRKLYVKPPAAWEGQYRIDYAM-DYLLFHWSWTTCNLTSSFFDFYCQR---------QRSTKQADKCIQAPWF---MGNKTWQAITSGQ-----TPAYANIP--KQMLQ-------IHTNKQDPRSAWV---NRKLYIKSNCVDAPAAG-----SAPS-NFHNW----------------GPFLPQNYVAGNSLYFRYKLWFKVSGDSLYRRLPSQPCKDPPAPGIPSRSILKKRKPTIYDILPGDLDGGLLTDRAYRRITGAVPHRRVPTRKRVRIRERKRKRARELIRLLLGGRGEPRGGGPPPHP-----EEPLDLLLNFPKX--------
>KY246572|Torque_teno_pinniped_virus_8|Leptonychotes_weddellii|Phocidae
MAYRRRRR--RAPRRSR-W-RHRRYW--RKYRRHHYGRRRRYRTAVRYYPSRRRKRISVRGWEPLGNICASAEATPYNDLDVPAQW-HGQWGHHFFTFRSLLERSKFYFNYWSGDWEGYDYLSFRGGYVWLPRMPGFSWMFYLDPAPEDKYKADKTWVHPGIFLNRPGARLILSSLQSKGRNFYRKMKIRPPSAWEGNYRMDAAM-DYLLFHWAWTTCNVTSPFYDFYCQR---------KAG-QTSDMCEQPPWFDQN-----WDKDKEWA-----------APAKDIYNN-------DKFHQDKRAAWVN---RKKYLKSD-CANTDYNK---NA-GPG-NTHNW----------------GPFLPQNYSNGYSLYFRYKLFFKVSGDSLYRRLPSYPCKDPPADNPLPRNIAKRRTPSIYDILPGDLDGGLLTDRAYRRITGAVPHRRVPSRKRVRIRERKRKRARQLIRLLLGGRGESRGGGPPPNP-----EEPLDLLLNFPKX--------
>KY246574|Torque_teno_pinniped_virus_8|Leptonychotes_weddellii|Phocidae
----MVFRRWRRRRPRRGWRK--RHWPHRRWRR---RYHRPRTATVRYYPSRRSKLISVRGWEPLGNVCFNDTSSEATPYIDLLDPTSGTWGHHFFTFKNLLYRAQYYFNYWSSDWEGYDYISFRGGWIWIPRMPYFSWIFGIDRSENKYLNEK-SWFHPGIFLNRPCSRLMISSVQQPNRSFFRKIRVTPPSAWEGNYRIDVGI-DFLLFHWYWTICNMTSSFYDIYCQRKRQ---MSDENP----DTCPQTPWFDTSWNTLK----SDKNPIKDIYDNIKK----NHYDPRSVWVDR-----------------KKYIKSDCVNT--DKA---QSHVPS-NCHNW----------------GPFLPQNGTTGNSLYFRYKLYFKVSGDTIYRRLPSKPCAVPPAPGPSDTLFEGAERPSIYDILPGDLDDGMLTERAYERITGSRPTLERHLPSKGKRVRCKRKRARKLLRLLLGGRGEPGGGGPPPHP-----EEPLDLLLNFPKX--------
>KY246575|Torque_teno_pinniped_virus_8|Leptonychotes_weddellii|Phocidae
--MAYRRRRYRRRRSRYRWR---RRHRHRWWRR---RSYRPRTATVRYYPSRRRKRISVRGWEPLGNVCAQEVSSEATPYNDLLDPRHGTWGHHYFTMRNLLIRAKYYFNYWSSDWEGYDYVSFKGGWIWIPRMPYFSWMFYADPMPEAKYKFEKSWFHPGIFLNRPGAKLMLSSLQQPNRSFFRRIKIKPPSAWEGNYRIDVAM-DYLLFHWAWTVTNVTASFFDFYCQR---------KRAQTATDTCPQTPW---------FI--CE-------KSNWEARHKW-----NADENIKDKRKEDPRSAWVN---RKAYLKSDCVNT--PGA---SGKIPA-NFHNW----------------GPFLPQNHTTGNSIYFRYKLFFEVSGDSIYRRKPSQPCGVPSAYPCPEIPTYKRKRPSCYEILPGDLDDGILTDRALERITRCQPAGVGDEPDRIRKRVKQHRKLKL-LRLLLGRRRESRGGGCPPSP-----EEPLDLLLNFPKX--------
>KY246576|Torque_teno_pinniped_virus_8|Leptonychotes_weddellii|Phocidae
MVWRRKRR-WRKPRRS--WRGYRRRFYRRRFRRPHHGRRRHGRTAVRYYPSRRRKRISVRGWEPLGNICPGDAATPYIDLDELYVNIHGQWGHHFFTLRNLLRRAKYYFNYWSADWEGYDYVQFRGGKIWLPRMPGFSWIFYLDPAPEKKYKSDTSWVHPGIFLNRPGARLMIST--FQTRSSFRKLYVKPPAAWEGQYRIDYAM-DYLLFHWSWTTCNLTSSFFDFYCQR-QRSSK--EATK--A-DKCIQAPWF---MGEQKWEAITRLGP----KKMLQNIHTN-KQDPRSAWVNR---------KLYI---KSNCID------AP-AA----NSAPS-NFHNW----------------GPFLPQN---GNSLYFRYKLWFKVSGDSLYRRLPSQPCKDPPAPGIPSRSILKKRKPTIYDILPGDLDGGLLTDRAYRRITGAVPHRRVPTRKRVRIRERKRKRARELIRLLLGGRGEPRGGGPPPHP-----AEPLDLLLNFPKX--------
>KY246577|Torque_teno_pinniped_virus_8|Leptonychotes_weddellii|Phocidae
--MAYRRRRWRKRRSR--Y-RRRRYWWRRRGHRRPHYGRRRHRPRVRYYPSRRRKRISVRGWEPLGNVCSASSATPYLDLDQYDLPPHGTWGHHFFTLRSLLIRAKYFFNYWSSDWEGYDYVKFRGGSIWLPRMPYFSWMFYLDSSPEDKYKYEKTWIHPGIFLNRPGAKLMLSSLQAPNRAFFRRIRVRPPAAWEGNYRMDAAM-DYLLFHWAWTTVNVTASFYDFYCQR---------KRS-SGGDSCPLAPWF---IHDQNWDQMQNNDAVRPISDVYSRIA-KFHYDPRSVWVNR-----------------KAYLKSD-CATAPSSS-----HIPA-NFHNW----------------GPFLPQNTSTGNSKYFRYKLFFQVSGNSLYRRQPSQPCKDPPASACPEISTRKRKDPSRYDILPRDLDDGMLTERAYERITGDQPTRMGDVPDRIRKRVKLQHRKRELIRILLGGRNQPRGGGSPPSP-----EEPLDLLLNFPKX--------
>KY246579|Torque_teno_pinniped_virus_8|Leptonychotes_weddellii|Phocidae
MAI-RRRRR-RWPRRP--WRGRRKHLYRRRWRPPRRHFRRKERTTVRKYPSRRRKRISVRGWEPLGNVCYNTVSSEATPYNDLNIFTQGQWGHHFFTFENLLRRAQYYFNYWSGDWQGYDYLSFKGGYIWLPRFPAISWIFYLDNSPEGKYKFEKSWVHPGILLNRPGSRLMINILQQPYKSLFRRIKVRPPAAWEGQYRMDVA-KNFLLFHWAWTTCILSAPFFDYYCSR---------KGPEESKDTCILRPWF---MGKETFEAHDSKQKINRLKEQIEK----DHTDSRALWVNR-----------------KYYLKSDCVPV--PNA---TNKNPA-NFFNW----------------GPFLAQNPAYEASIYFRYKLFFKVSGDSLYRRLPSKDCGLPPAPGFKDGPCTRPVHPTTSDILPGDLDSGILTERAYQRIIR--SHRDFQSTRLGRVRFKRKRARQL-LRILLGGRGESRGGGPPPNT-----TEPLDLLLNFPKX--------
>KY246580|Torque_teno_pinniped_virus_8|Leptonychotes_weddellii|Phocidae
MAYRRWRK----PRRSR-W-RTY-R-GKRYWRRPHRRHWRRRRPTVRYYPSRRRKRISVRGWEPLGNVCASSEATPYIDLDMYDLSPHGTWGHHFFTLRSLLIRAKYYFNYWSSDWEGYDYVKFLGGYIWIPRMTYFSWIFYLDSSPENKYKYEKSWLHPGILLNRPGSKLMISSLQQPNRPFYRRIRVTPPSAWEGNYRMDAAM-DYLLFHWGWTTCNVTASFFDFFCQR---------KRSSTQNDTCPQTPWFDTCWEKKS----SQNAAFQPIKEIYNNINKR-HLDPRSVWVNR-----------------KMYIKSDCVNN-PTNQ---VA----ANCHNW----------------GPFLPQNTSTGNSLYFRYKLFFEVSGDSLYRRQPSQPCGVPPAPGCPEVSTHRRRRPSIYDILPGDLDDGMLTERAYERITGIRPTRMGDVPDRVRKRVRVERRKRELIRILLGRRDQPRGGGPPPSP-----EEPLDLLLNFPKX--------
>KY246582|Torque_teno_pinniped_virus_8|Leptonychotes_weddellii|Phocidae
MAI-RRRR--HRRRSRRR-KHFYRRRYPRRWRRRRHLRPRTA--SVRYYPSRRRKRISVRGWEPLGNICPTVPSVEAKPYLDLNIFDNGTWGHHFFTFNALLIRSKYYFNTWSSDWEGYDYLRFLGGKIWIPRMPGFSWMFGVDSSPEDKYKWEKTWIHPGILFNRPGTRLMISTVQAHNRSFFRKLGVKPPAAWEGNYRMDVAK-DFLLFHWYWSVCNITSSFYDFYCQR---------KKGKDGPDTCIQTPW----F----MG---ED-AK-KLKENLEKRP---YVDKRAAWVNR-----------K----------SD-CVNTPDT-----------NFHNW----------------GPFLPQSSSTGNSVYFRYKLYFEVSGDTLYRRLPSEPCKD-C-PQVSSRSILKKKRRPIYDILPGDLDDGIITERAYERITG-R-C-D---QSTSREPIRKRKRARELLRLLLGRRGESRGGGPPPSS-----TEPLDLLLNFPKX--------
>KY246583|Torque_teno_pinniped_virus_8|Leptonychotes_weddellii|Phocidae
----MVFRRWRRRRPRRGWRK--RHWPHRRWRR---RYHRPRTATVRYYPSRRSKLISVRGWEPLGNVCFNDVSSEATPYIDLLDPTSGTWGHHFFTFKNLLYRAQYYFNYWSSDWEGYDYISFRGGWIWIPRMPYFSWIFGIDRSENKYQNEK-SWFHPGIFLNRPCSRLMISSVQQPNRSFFRKIRVTPPSAWEGNYRIDVGI-DFLLFHWYWTICNMTSSFYDIYCQRKRQ---MSEDNP----DTCPQTPWFDTCWNNLK------STAKEPIKNIYDN--IK-----KNHYDPR-------------SVWRKKYIRSDCVNT--NQA---ASHVPS-NCHNW----------------GPFLPQNGTTGNSLYFRYKLYFKVSGDTIYRRLPSKPCAVPPAPGPSDTLFEGAERPSIYDILPGDLDDGMLTERAYERITG-S--DRYRQPAELKRVRCKRKRARKLLRLLLGGRGEPGGGGPPPHP-----EEPLDLLLNFPKX--------
>KY246585|Torque_teno_pinniped_virus_8|Leptonychotes_weddellii|Phocidae
MALRRRRR-WRWPRRRR-WRGGRRHLYRRRFHRYNRRWRRRHRTAVRYYPSRRRKRISVRGWEPLGNVCASHEAEPYKDLDVDSNWQ-GTWGHHFFTIESLLLRSKYYFNYWSSDWEGYDYISFKGGWIWIPRMPYVSWMFHVDNSPEDKYKNEKTWIHPGILLNRPGSKLMLSTAQAEGRPFFRKLRVVPPSAWEGNYRVDQAL-KFLLFHWFWTTCNMTSPFFDYFCSK------QGGSTK-NN-QTCMQTPWFEKNN----WE--KMELGKTHKDSLLKL---------RSNFINT---HQDLRGMWVY---RKKYLKSNCVN-TPTGD-----AVPS-NFHNW----------------GPFLPQNTNQGYEFSFRYKLSFKVSGDTLYRRLPSQPKGLPPAPGGTGGEIQLKKRPTTSDILPGTLDSGILTERAYQRIVR--SHRDYQSTRMGKRVKRNRKRARQLIRILLGGRGESGGGGPPPGP--PRREEPLDLLLNFPKX--------
>KY246586|Torque_teno_pinniped_virus_8|Leptonychotes_weddellii|Phocidae
---MVFRK--RRWRR-PRW-RRRKKWRKRHWRRWRRRYHRPRAT-VRYYPSRRHKLISVRGWEPLGNVCASSEATPYIDLDKSYLDPSGTWGHHFFTFKNLLYRAQYYFNYWSSDWEGYDYISFRGGWIWIPRMPYFSWIFGIDRSVENKYQNEKSWFHPGIFLNRPCSRLMISSVQQPNRSFFRKIRVTPPSAWEGNYRIDVGI-DFLLFHWYWTICNMTSSFYDIYCQR---------KRQ-MSDDTCPQVPWFDPEWNKVQ----AAKKPIQDVYDNITK----NHYDPRSVWVDR-----------------KKYIKSDCVNT--NQS---TSHVPS-NFHNW----------------GPFLPQNGTTGNSLYFRYKLYFKVSGDTIYRRLPSKPCAVPPAPGPSDTLFEGAERPSIYDILPGDLDDGMLTERAYERITGSRPALERRLPSKGRFKECKRKRARKLLRLLLGGRGEPGGGGPPPHP-----EEPLDLLLNFPKX--------
>KY246588|Torque_teno_pinniped_virus_8|Leptonychotes_weddellii|Phocidae
--MAYRRRRYRRRRSRYRWR---RRHRHRWWRR---RSYRPRTATVRYYPSRRRKRFSVRGWEPLGNVCAQEVSSEATPYNDLLDPRHGTWGHHYFTLRNLLIRAKYYFNYWSSDWEGYDYVSFKGGWLWIPRMPYFSWMFYADPMPEAKYKFEKSWFHPGIFLNRPGAKLMLSSLQQPNRSFFRRIKIKPPSAWEGNYRIDVAM-DYLLFHWAWTVTNLTASFFDFYCQR---------KRAQTANDTCPQTPWF----------ICEKEN--------WDNLDNWHIESAAKIAKENTNIDKRKEDPRSAWVNRKAYVKSD-CVNTP-NA---TGKIPA-NFHNW----------------GPFLPQNHTTGNSIYFRYKLFFEVSGDSIYRRKPSQPCSDPSAYPCPEIPTYKRKRPSCYEILPGDLDDGILTDGALERITRRCDQPTGPPRKRVRLPDRKQHRKLKLLRLLLGRRRESRGGGSPPSP-----EDPLDLLLNFPKX--------
>KY246589|Torque_teno_pinniped_virus_8|Leptonychotes_weddellii|Phocidae
----MVFRRWRRRRPRRGWRK--RHWPNRRWRR---RYHRPRTATVRYYPSRRHKLISVRGWEPLGNVCFNDIATPYIDLDKSYLDPSGTWGHHFFTFKNLLYRAQYYFNYWSSDWEGYDYISFRGGWIWIPRMPYFSWIFGIDRSENKYQNEK-SWFHPGIFLNRPCSRLMISSVQQPNRSFFRKIRVTPPSAWEGNYRIDVGI-DFLLFHWYWTICNMTSSFYDIYCQR---------KRQ-MSDDTCPQVPWFDPE-----WE--KVSDATNPIKDVYENIT-------KNHYDPR-------------SVWRKKYIKSDCVNT--SQA---TTHVPS-NFHNW----------------GPFLPQNGTTGNSLYFRYKLYFKVSGDTIYRRLPSKPCAVPPAPGPSDTLFEGAERPSIYDILPGDLDDGMLTERAYERITGSRPTLERHLPSKGRFRECKRKRARKLLRLLLGGRGEPGGGGPPPHP-----EEPLDLLLNFPKX--------
>KY246591|Torque_teno_pinniped_virus_8|Leptonychotes_weddellii|Phocidae
--MAYRRRRYRRRRSRYRWR---RRHRHRWWRR---RSYRPRTATVRYYPSRRRKRFSVRGWEPLGNVCAQEVSSEATPYNDLLDPRHGTWGHHYFTLRNLLIRAKYYFNYWSSDWEGYDYVSFKGGWLWIPRMPYFSWMFYADPMPEAKYKFEKSWFHPGIFLNRPGSKLMLSSLQQPNKSFFRRVKIRPPSAWEGNYRIDVAM-DYLLFHWAWTVTNVTASFFDFYCQR---------KRTQTATDTCPQTPWFEKGSWDKRST--NNGS---NIDSRKED-P-------RSAWVNR-----------------KSYLK---SDCVNDQA---NGKIPA-NFHNW----------------GPFLPQNHTTGNSIYFRYKLFFEVSGDSIYRRKPSQPCNDPSAYPCPEIPTYKRKRPSGYEILPGDLDNGILPDRALERITRRCQPTGVPPRKRVRLPDRKQHRKLKLLRLLLGRRRESRGGGSPPSP-----EDPLDLLLNFPKX--------
>KY246592|Torque_teno_pinniped_virus_8|Leptonychotes_weddellii|Phocidae
---MAYRRRWRKPRRSR-W-RTYRRR--RYWRRPHRRHWRRRRPTVRYYPSRRRKRISVRGWEPLGNVCSSDISSEATPYTDLDMYDHGTWGHHFFTLRSLLVRAKYYFNYWSSDWEGYDYVKFKGGYIWIPRMTYFSWIFYLDSSPEAKYKYEKSWLHPGILLNRPGSKLMISSLQQPNRPFYRRIKVTPPSAWEGNYRMDTAM-DYLLFHWGWTVCNVTASFFDFYCQR---------KRS----DTCPTTPWFQGI----------T-NAMKSIKELYNNINKR-HLDPRSVWVNR----------------------KMYIKSVNSST-----SVPS-NCHNW----------------GPFLPQNTSTGNSLYFRYKLFFEVSGDSLYRRQPSQPC--PPAPGCPEISTRKKKRPSYDILQ-DDLDDGMLTERAYERITG--QPGMGDVPDRIRKRVKLQHRKRELIRILLGRRAKSRGGGSPPSP-----EEPLDLLLNFPKX--------
>KY246593|Torque_teno_pinniped_virus_8|Leptonychotes_weddellii|Phocidae
---MVFRK--RRWRRPRRW-R--RHWPHRRWRR---RYNRPRT--VRYYPSRRRKRISVRGWEPLGNVCASSEATPYIDLDKS--YLSGTWGHHFFTFKNLLYRAQYYFNYWSSDWEGYDYISFRGGWIWIPRMPYFSWIFGIDRSENKYQNEK-SWFHPGIFLNRPCSRLMISSVQQPNRSFFRKIRVTPPSAWEGNYRIDVGI-DFLLFHWYWTICNMTSSFYDIYCQR---------KRQDENPDTCPQVPWFDPE-----WE--KVAAAKNPIKDVYENIT-------KNHYDPR-------------SVWRKKYIKSDCVNT--TQA---TSHVPS-NFHNW----------------GPFLPQNGTTGNSLYFRYKLYFKVSGDTIYRRLPSKPCAVPPAPGPSDTLFEGAERPSIYDILPGDLDDGMLTERAYERITGSRPALERRLPSKGRFRECKRKRARKLLRLLLGGRGESGGGGPPPNP-----REPLDLLLNFPKX--------
>KY246594|Torque_teno_pinniped_virus_8|Leptonychotes_weddellii|Phocidae
---MVLRRRWRRPRRS--WRGYRRRRYYRHWRR-RRRSFRPRTATVRYYPSRRRKRISVRGWEPLGNICPGDAATPYIDLDEDEIRLHGQWGHHFFTLRNLLRRAKYYFNYWSADWEGYDYIQFKGGKIWLPRMPGFSWMFYLDPAPEKKYKSDTSWVHPGIFLNRPGARLMISTFQTQGRNFFRRLGVKPPAIWEGNYRIDMAM-DYLLFHWSWTTCNLTSSFFDFYCQR---------RRGE--ADKCTQTPWFEKDTYAKVKA--ANSTSINAIDNLLERID-KQHADQRSAWVNR-------------KLY------VKSDCVTPAHN-----ILPS-NFHNW----------------GPFLPQNYVAGNSVYFRYKLYFKVSGDSLYRRLPSQPCDQPGAPGIQTHSILKRRTPSIYDILPGDLDGGLLTDRAYRRITGAVPHRRVPTRKRVRFRECKRKRARQLIRLLLGGRGEPGGGGPPPNP-----TEPLDLLLNFPKX--------
>KY246595|Torque_teno_pinniped_virus_8|Leptonychotes_weddellii|Phocidae
MVLRRWRR----PRRSR-W-RSYRRR--RRWRRRRRSFRPRTAT-VRYYPSRRRKRISVRGWEPLGNICPGDAATPYIDLDEDGQW-HGQWGHHFFTLRNLLRRAKYYFNYWSADWEGYDYIQFKGGKIWLPRMPGFSWMFYLDPAPEKKYKSDTSWVHPGIFLNRPGARLMISTFQTQGRNFFRRLGVKPPAIWEGNYRIDMAM-DYLLFHWSWTTCNLTSSFFDFYCQR---------RRGE--ADKCTQTPWFEKDTYSKVKA--ARSESVAAIDKMLERID-KQHADQRSAWVNR-------------KIY------IKSDCVTPSTN-----NIPS-NFHNW----------------GPFLPQIVLFDYEAFFRYQLDLEIAGASNYCGLPSQPCDQPGAPGIQTHSILKRRTPTIYDILPGDLDGGLLTDRAYRRITGAVPHRRVPTRKRVRFRECKRKRARQLIRNEGGGGEESGGGGPPPNP-----TEPLDLLLNFPKX--------
>KY246596|Torque_teno_pinniped_virus_8|Leptonychotes_weddellii|Phocidae
MVWRRKRR-WRKPRRS--WRGYRRRFYRRRFRRPHHGRRRHGRTAVRYYPSRRRKRISVRGWEPLGNICPGDAATPYIDLDELYVDIHGQWGHHFFTLRNLLRRAKYYFNYWSADWEGYDYIQFRGGRIWLPRMPGFSWIFYLDPAPEKKYKSDTSWVHPGIFLNRPGARLMIST--FQTRSSFRKLYVKPPAAWEGQYRIDYAM-DYLLFHWSWTTCNLTSSFFDFYCQR---------TSK-QA-DKCIQAPW-FMGEG-------KTWT---ALKSIGGTIPTYANIPKKMLENIH-TNKQDPRSAWVN---RKLYIKSNCVDA--PAA---NG-VPS-NFHNW----------------GPFLPQNYVAGNSLYFRYKLWFKVSGDSLYRRLPSQPCQVPPAPGIPSRSILKKRKPTIYDIFPGDLDGGLLTDRAYRRITGTMPHRRVPTRKRVRIRERKRKRARELIRLLLGGRGEPRGGGPPPHP-----AEPLDLLLNFPKX--------
>KY246597|Torque_teno_pinniped_virus_8|Leptonychotes_weddellii|Phocidae
---MAYRRRWRKPRRSR-W-RTYRRR--RYWRRRRPHYGRRRRPTVRYYPSRRRKRISVRGWEPLGNVCSASSATPYLDLDQYDLPPHGTWGHHFFTLRSLLIRAKYFFNYWSSDWEGYDYVKFRGGFIWLPRMPYFSWMFYLDSSPEDKYKYEKTWIHPGIFLNRPGAKLMLSSLQAPNRTFFRRIRVRPPAAWEGNYRMDAAM-DYLLFHWAWTTVNVTASFYDFYCQR---------KRS-SGGDSCPLAPWF---IHDQNWNQMNNNA--------------KFHYDPRSVWVNR-----------------KAYLKSD-CASAPSMS-----HIPA-NFHNW-----------------PFLPQNTSTGNSIYFRYKLFFEVSGDSLYRRQPSQPCKDGVIAPCPEISTRKRKDPSRYDILPRDLDDGMLTERAYERITGHHEPTGMRPPKSVRLPDRSRQRKLRLLRLLLGRRAESRGGGPPPDPPI---PEGVDLLLNFPKX--------
>KY246598|Torque_teno_pinniped_virus_8|Leptonychotes_weddellii|Phocidae
---MVWRRKRFRRRSRRG-RRRHQYWRRHHWRR-RRRHYRHRTATVRYYPSRRRKRISVRGWEPLGNICPGDSATPYLDLDQLDLPIHGQWGHHFFTLRSLMLRAKYYFNYWSGDWEGYDYVQFLGGRIWLPRMPGFSWMFYLDPSPEKKYKYDTSWVHPGIFLNRPGGRLMISTFQQPYRSFFRRLNVKPPPGWEGVYRIDQAL-DYLLLHWSWTTCNLTSSFYDFYCQR---------RRQKQA-DKCTQRPWFEKEQWDAIWS----DPPFKMAQDTINNINLK--QDTRAAWVNR-----------------KRYLKSDCADVAS--------TVPA-NFHNW----------------GPFLPQNYVSGNSVYFRYKFWFKVSGDSLYRRLPSQPCAVPPAPGNPCGKIQLKKRKPIYDILPGDLDGGLLTDRAYRKIQRCGPTDMVSVPQRRGVRNKRKRARQR-DRGGGGGRGESGGGGPPPNP-----TEPLDLLLNFPKX--------
>KY246599|Torque_teno_pinniped_virus_8|Leptonychotes_weddellii|Phocidae
MPLRRWRKRSRWRRRKY-WRRYH-RPYRR-WRR------RHHRTSVRYYPSRRRKRISVRGWEPLGNVCPTTIATPYIDLDREDIFKEGSWGHHFFTFRSLLHRSRYYFNYWSGDWEGYDYVAFLGGWIWLPRMPYFSWMFYLDSSPEKKYQSEKSWVHPGILLNRPGARLMLSTAQSAGRSFFRRQRVRPPAAWEGNYRIDVA-RDFLLFHWSWTTCNMTSSFYDFYCQR---------KRM-QTHDTCPQVPWFGEGVT---WN----KV-----MTIPNA--SW--AQPLKDFQSTAAFKADSRSAWVL---RKNYIKSDCVNTAASAT-----HAPS-NFHNW----------------GPFLPQNTSTGQSIYFRYKLYFKVSGDTLYRRLPSTPCKGPPAPGFKDGPCPRPILPTIYDILPGDLD----KEATHRPSLGEGEPTARPPAPREGPPN-----ETE-SEAESRRGSERESG-----------PGRKKEFYWSDEGGEGPPLVP
>KY246600|Torque_teno_pinniped_virus_8|Leptonychotes_weddellii|Phocidae
MVWRRKKR-YRKRRSRRGWRRRHHWPYRRRRRY------HRHRTAVRYYPSRRRKRISVRGWEPLGNICPGDACAEATPYKDLIETTHGQWGHHFFTVRSLLLRAKYYFNYWSSDWEGYDYIQFRGGRIWLPRMPGFSWIFYLDPSPEPKYKYDTSWVHPGILLNRPGSRLMISTFQQPYKSFFRSLLVKPPSGWEGVYRIDQAM-DYLLFHWSWSTCNLTSSFYDFYCQR-RRQARD-NDPR--A-DKCTLRPWF---MGEKDWDQMG--QC----KETLDIIRAN-KQDTRAAWVNR---------KKYI---KSNCVD------SA-GA----DSAPS-NFHNW----------------GPFLPQN---GNSVYFRYKLWFKVSGDSLYRRLPSQPCKDPPAPGIPSRSILKRRTPTIYDILPGDLDGGLLTDRAYRRITGAVPHRRVPSRKRVRIRECKRKRARQLIRLLLGGREQPRGGGPPPNP-----TEPLDLLLNFPKX--------
>KY246601|Torque_teno_pinniped_virus_8|Leptonychotes_weddellii|Phocidae
---MAYRRRWRKPRRSR-W-RTYRRN--RYWRRPHRRHWRRRRPTVRYYPSRRRKRISVRGWEPLGNVCSSDISSEATPYTDLDMYDHGTWGHHFFTLRSLLVRAKYYFNYWSSDWEGYDYVKFKGGYIWIPRMTYFSWIFYLDSSPEAKYKYEKSWLHPGILLNRPGSKLMISSLQQPNRPFYRRIKVTPPSAWEGNYRMDTAM-DYLLFHWGWTVCNVTASFFDFFCQR---------KRS-ATYDTCPTTPWFDTCWNQGT----TTDSSIKDVYDRIHS----RHLDPRSVWVNR---KMYIKSDC-----------VNTPNSVP------------SNCHNW----------------GPFLPQNTSTGNSLYFRYKLFFEVSGDSLYRRQPSQPCGVPPAPGCPEISTRKKKRPSYDILQ-GDLDDGMLTERAYERITGDRPTRMGDVPDRIRKRVKLQHRKRELIRILLGGRDQPRGGGSPPSP-----EEPLDLLLNFPKX--------
>KY246602|Torque_teno_pinniped_virus_8|Leptonychotes_weddellii|Phocidae
---MVFRK--RRWRR-PRW-RRRKKWRKRHWRRWRRRYHRPRAT-VRYYPSRRRKRISVRGWEPLGNVCASSEATPYIDLDKSYLDPSGTWGHHFFTFKNLLYRAQYYFNYWSSDWEGYDYISFRGGWIWIPRMPYFSWIFGIDRSVENKYQNEKSWFHPGIFLNRPCSRLMISSVQQPNRSFFRKIRVTPPSAWEGNYRIDVGI-DFLLFHWYWTICNMTSSFYDIYCQR---------KRQ-MSDDTCPQVPWFDPEWNKVQ------AAGKKPIQDVYDNIT-------KNHYDPR-------------SVWRKKYIKSDCVNT--NQS---TSHVPS-NFHNW----------------GPFLPQNGTTGNSLYFRYKLYFKVSGDTIYRRLPSKPCAVPPAPGPSDTLFERPPS--IYDILPGDLDDGMLTERAYERITGSRPALERRLPSKGRFRECKRKRARKLLRLLLGGRGESGGGGPPPNP-----REPLDLLLNFPKX--------
>KY246603|Torque_teno_pinniped_virus_8|Leptonychotes_weddellii|Phocidae
MVYKRWRR----PRRSR-W-RSYRRR--RYWRRPYRHHGRRRRRSVRYYPSRRRKRISVRGWEPLGNVCASSEASPYKDLDQI-DWDHGTWGHHFFTLRNLIYRARYYFNYWSSDWEGYDYVKFKGGYIWIPRMPYFSWLFYVDSSPEEKYKFEKSWFHPGIFLNRPGSKLMLSTLQQPNRSFFRRIRVTPPAAWEGNYRMDAAM-DYLLFHWAWSVCNVTASFFDFYCQR---------KRS-SGPDTCPQSPW---------FI--CEKTAWSNAQIAHSN---------KIGVQKK--VYENLDTHKEPAVWRNGYIKSDCANTWA------QDKIPA-NFHNW----------------GPFLPQNHTTGNSIYFRYKLFFEVSGDSMFRRKPSQPCDGPPAPGPTYTYIEKRKRPSWYDILPGDLDDGMLTDRAYERITR--PDRSEQSARMGDVPRIEHRKREL-IRILLGGRDKPRGGGPPLDP--GEPPEAIDLLLNFPKX--------
>KY246604|Torque_teno_pinniped_virus_8|Leptonychotes_weddellii|Phocidae
----MLHRRWRRRRPRRGWRKYHRPH----WRR-RRRYFRPRTAAVRYYPSRRRKRISVRGWEPLGNVCFGDSATPYDDLDQNNQHPHGTWGHHFFTFKNLIYRAQYYFNYWSSDWEGYDYISFRGGWIWIPRMPYFSWIFGLDPSETKYTNEK-SWFHPGIFLNRPGSRLMISSVQQPNRSFFRKIRVTPPSAWEGNYRIDQGI-DFLLFHWYWTVCNMTSSFYDIYCQRKREKIDD--EHP----DTCPTTPWWDKDFK---SLILKG--PAKDVYENIKK----NHYDPRSVWVDR-----------------RKYIKSDCTNS--SSG---NK-VPS-NTHNW----------------GPFLPQNSTTGNSLYFRYKLYFKVSGSSIYRWLPSRPCAVPPAPGPSDTLFEGGERPSIYDILPGDLDDGMLTERAYERITR--PDRSRQPAKLERVRFKRKRARKL-IRLLLGGRGEPTGGGSPPDT-----TDPIDLLLNFSKX--------
>KY246605|Torque_teno_pinniped_virus_8|Leptonychotes_weddellii|Phocidae
MAF-RRKR--FRRRSRRNWRRPR-YW----WRRRHRGRHRRRRPTVRYYPSRRRKRISVRGWEPLGNVCSSDIATPYKDLDQPYPWEHGTWGHHFFTMRSLLRRASYYFNYWSSDWEGYDYVQFRGGNIWIPRMPYFSWIFYLDKSPESKYIYEKSWLHPGILLNRPGSRLMLSSLQQPNRSFYRKIKVIPPAAWEGNYRMDTAM-DYLLFHWGWTVCNVTASFFDFWCQR---------KRS-SGPDTCPQTPWFDKDTFDKVWW--NNDAAYQLPKNEVENIK-KRKVDGRAVWVYR-----------------GNYIKSD-CANAPANN-----SIPS-NFHNW----------------GPFLPQN---GNSLYFRYKLYFKVSGDSLYRRLPNQPCKDPPADPCPEISTYERPL-ATYDILPGDLDNGILPERAYERIAGYNEPTRMPPRKRVRFREPRSIKRKRLLRLLLGRRGESRGGGPPPDTPV---TEPLDLLLNFPKX--------
>KY246606|Torque_teno_pinniped_virus_8|Leptonychotes_weddellii|Phocidae
MAYRRRRRR-YPRRSRRGWRKYRRSHYGRRRRP------HRFRTAVRYYPSRRRKRISVRGWEPLGNICPTDASSEATPYLDLDVPDNGQWGHHFFTFKSLLYRAAYYFNYWSGDWQGYDYLQFKGGSIWLPRMPGFSWIFYLDPSPEDKYKVDKTWVHPGIFLNRPGARIILSTLQSKGRSFYRRMKIKPPPGWEGTYRIDLAM-NYLLFHWSWTTCNLTSPFYDFYCQN---------KNG-KEADQCSQIPW---------WI--CDTN-----------FE--QYKHRHTKIAEKYENINKYKEDTR-SVWRKLYVKSDCSNT-PSGD-----NTPG-NWHNW----------------GPFLPQNYQTGYSLYFRYKLYFKVSGDSVYRRKPSQPCFAPA-PGVQTRSILKKRTPSIYDILPGDLDGGLLTDRAYRRITGCEPTALVTVPHRRRVRIKRKRARQL-IRILLERREECPGGGPPPNP-----TEPLDLLLNFPKX--------
>KY246607|Torque_teno_pinniped_virus_8|Leptonychotes_weddellii|Phocidae
MAIRRRRH--RWRRSRRGWRRRYPRW--HRWRR---RRHLRPTASVRYYPSRRRKRISVRGWEPLGNVCPGIPSSEATPYKDLDIFDQGTWGHHFFTFNALLRRSQYYFNTFSSDWEGYDYLRFLGGKIWIPRMPGFTWMFGVDSSPEEKYKWEKTWIHPGILLNRPGTKLMISTVQAHNSFF-RQIGVKPPAAWEGNYRMDVAK-DFLLFHWYWTVCNMTSSFYDFYCQR---------KRLKDQPDQCIQRPWFEKSQWQSK----SKFQPTTNADKLYNNLQKRSYVDKRAAWVNR-----------------TLYEKSDCTNTPLSTS-----HIPG-NFHNW----------------GPFLPQSIATGNSLYFRYKLFFEVSGDTLYRRLPSHPCSVPPAPGCPQVSTHKRKPPSIYDILPGDLDDGIITERAYERITGTMPNRGDPPRKRVRFRERKRKRARELLRLLLGRRGESRGGGPPPST-----TEPLDLLLNFPKX--------
>KY246608|Torque_teno_pinniped_virus_8|Leptonychotes_weddellii|Phocidae
---MAYRRRWRKPRRSR-W-RTYRRR--RYWRRPHRRHWRRRRPTVRYYPSRRRKRISVRGWEPLGNVCSSDISSEATPYTDLDMYDHGTWGHHFFTLRSLLVRAKYYFNYWSSDWEGYDYVKFKGGYIWIPRMTYFSWIFYLDSSPEAKYKYEKSWLHPGILLNRPGSKLMISSLQQPNRPFYRRIKVTPPSAWEGNYRMDTAM-DYLLFHWGWTVCNVTASFFDFFCQR---------KRS---NDTCPTTPWFDSCWNQGI----TKEVPIKDVYDRINR----RHLDPRSVWVNR----KNYIKSD--CVNTMSSTS------VP------------SNCHNW----------------GPFLPQNTSTGNSLYFRYKLFFEVSGDSLYRRQPSQPCGVPPAPGCPEVSTRKKKRPSYDILQ-GDLDDGMLTERAYERITGDRPTGMGDVPDRIRKRVKLQHRKRELIRILLGGRDQPRGGRSPPDT-----EEPLDLLLNFPKX--------
>KY246609|Torque_teno_pinniped_virus_8|Leptonychotes_weddellii|Phocidae
------MVR---RKRRRRWRGYRRRFYRRRFRRHHRRRRHEPRTAVRYYPSRRRKRISVRGWEPLGNICPGDAATPYIDLDELGQW-HGQWGHHFFTLRNLLRRAKYYFNYWSADWEGYDYIQFRGGKIWLPRMPGFSWIFYLDPAPERKYKSDTSWVHPGIFLNRPGARLMIST-FTCGRSFFRKLYVKPPAAWEGQYRIDYAM-DYLLFHWSWTTCNLTSSFFDFYCQR-QRSSK--EATK--A-DKCTQAPWF---MGEQKWQAITTWGP----KKVLTNINTN-KQDPRSAWVNR---------KMYI---KSDCVD------AP-AA----QSAPS-NFHNW----------------GPFLPQN---GNSLYFRYKLWFKVSGDSLYRRLPSQPCKDPPAPGIPSRSILKKRKPTIYDILPGNLDGGLLTDEAYKRITGAVPHRRVPTRKRVRIRERKRKRARELLRLLLGGRGEPGGGGPPPHP-----REPLDFLLNFPKX--------
>KY246610|Torque_teno_pinniped_virus_8|Leptonychotes_weddellii|Phocidae
---MVWRRRWRKPRRSR-WRGYRRRFYRRRFRRHHRRRRYSHRTTVRYYPSRRRKRISVRGWEPLGNICPGDAATPYIDLDELYVDIHGQWGHHFFTLRNLLRRAKYYFNYWSADWEGYDYIQFRGGKIWLPRMPGFSWIFYLDPAPERKYKSDTSWVHPGIFLNRPGARLMISTFQTCGRSFFRKLYVKPPAAWEGQYRIDYAM-DYLLFHWSWTTCNLTSSFFDFYCQR-QRSSK--EATK--A-DKCTQAPWF---MGEQKWQAITTWGP----KKVLTNINTN-KQDPRSAWVNR---------KMYI---KSDCVD------AP-AA----QSAPS-NFHNW----------------GPFLPQN---GNSLYFRYKLWFKVSGDSLYRRLPSQPCKDPPAPGIPSRSILKKRKPTIYDILPGDLDGGLLPDRAYRKITGAVPHRRVPTRKRVRIRERKRKRARELLRLLLGGRGEPGGGGPPPHP-----REPLDLLLNFPKX--------
>KY246611|Torque_teno_pinniped_virus_8|Leptonychotes_weddellii|Phocidae
--MAIYRRRRYRRRSRRGWR---RKYYKRH---YGRRRGRQRTAYVRYYPSRRRKRISVRGWEPLGNICPRDASAEATPYMDLDVPEHGQWGHHFFTFRSLLTRARYYFNYWSSDWEGYDYLSFRGGYIWLPRMPAFSWMFYLDRSPEAKYTSDKSWVHPGILLNRPGARIILSTLQSRGRSLYRKIKVTPPDGWEGNYRMDVAM-DYLLFHWSWTTVNLTASFFDFYCQH---------KRQ-AETDQCEQCPWF------------AEKTEAQNKNYMNED--VKKVYDELAKYKVD---------PRSVWVNRKKYIRSD-CGQ--PNS-----GAPG-NFHNW----------------GPFLPQN-ANGNSIYFRYKLFFKVSGDNLYRRLPSWPCKDPPASKCGDFSPRKRKKPSCYDILPGDLDGGILPDRAYRRITGGSDQSTSPSRKRVREPFRKRKRARQLIRLLLGGRGESRGGGPPPNPPV---AEPLDLLLNFPKX--------
>KY246612|Torque_teno_pinniped_virus_8|Leptonychotes_weddellii|Phocidae
--MVWRRKRWRKPRRS--WRGYRRRFYRRRFRRHHRRRRHGPRTAVRYYPSRRRKRISVRGWEPLGNICPGDAATPYIDLDELGQW-HGQWGHHFFTLRNLLRRAKYYFNYWSADWEGYDYIQFRGGKIWLPRMPGFSWIFYLDPAPERKYKSDTSWVHPGIFLNRPGARLMIST-FTCGRSFFRKLYVKPPAAWEGQYRIDYAM-DYLLFHWSWTTCNLTSSFFDFYCQRQRSSKE---ATK-QA-DKCTQAPWF---MGQKTWQ----AITTLRSTTDYAQIPKKLLTNI-------NTNKQDPRSAWVN---RKMYIKSDCVDA-PAAQ-----SAPS-NFHNW----------------GPFLPQNYVAGNSLYFRYKLLFKVSGDSLYRRLPSQPCQVPPAPGIPSRSILKKRKPTIYDILPGDLDGGLLTDRAYRRITGAMPHRRVPTRKRVRIRERKRKRARELLRLLLGGRGEPGGGGPPPHP-----REPLDLLLNFPKX--------
>KY246613|Torque_teno_pinniped_virus_8|Leptonychotes_weddellii|Phocidae
---MVWRRKYRKPRRSR-W-RGRRYW--RRWRR-RRRYHRHRTATVRYYPSRRRKRISVRGWEPLGNICPGDACAEATPYKDLDEYEHGQWGHHFFTVRSLLLRAKYYFNYWSSDWEGYDYIQFRGGRIWLPRMPGFSWIFYLDPSPEPKYKYDTSWVHPGILLNRPGSRLMISTFQQPYKSFFRSLLVKPPSGWEGVYRIDQAM-DYLLFHWSWSTCNLTSSFYDFYCQR---------RRQDPRRDKCTLRPW---------FM--GE-------KDQWKQMGSF-IQQGYAKMCKELNIIRANKQDTRAWVNRKKYIKSD----CVSAG---ENSAPS-NFHNW----------------GPFLPQNYVSGNSVYFRYKLWFKVSGDSLYRRLPSQPCDAPPAPGIPSRSILKRRRPTIYDILPGDLDGGLLTDRGYRRITGPTTVPQRRVPSRKRERIKGKQAREI-NRDKRGGGEEDRGGPPPPDP-----TEPLDLLLNFPKX--------
>KY246614|Torque_teno_pinniped_virus_8|Leptonychotes_weddellii|Phocidae
--MAYRRRRYRRRRSRYRWR---RRHRHRWWRR---RSYRPRTATVRYYPSRRRKRISVRGWEPLGNVCAQDVSSEATPYNDLLDPRHGTWGHHYFTMRNLLIRAKYYFNYWSSDWEGYDYVSFKGGWIWIPRMPYFSWMFYADPMPEAKYKFEKSWFHPGIFLNRPGAKLMLSSLQQPNRSFFRRIKIKPPSAWEGNYRIDVAM-DYLLFHWAWTVTNVTASFFDFYCQR---------KRAQTATDTCPQTPWF------------CEKENYKNIDLRKED-P-------RSAWVNR-----------------KAYLKSD-CINTP-GA---QGKIPA-NFHNW----------------GPFLPQNHTTGNSIYFRYKLFFEVSGDSIYRRKPSQPCTDPSAYPCPEIPTYKRKRPSWYEILPGDLDDGILTDRALERITRRCQPTGVPPRKRVRLPHRKQHRKLKLLRLLLGRRRESRGGGCPPSP-----EEPLDLLLNFPKX--------
>KY246615|Torque_teno_pinniped_virus_8|Leptonychotes_weddellii|Phocidae
MVWRRKRR-WRKPRRS--WRGYRRRFYRRRFRRHHRRRRHGPRTAVRYYPSRRRKRISVRGWEPLGNICPGDAATPYMDLDEIFVDIHGQWGHHFFTLRNLLRRAKYYFNYWSADWEGYDYVQFRGGKIWLPRMPGFSWIFYLDPAPEKKYKSDTSWVHPGIFLNRPGARLMIST--FQTRSFFRKLYVKPPAAWEGQYRIDYAM-DYLLFHWSWTTCNLTSSFFDFYCQR-QRSSK--ESSK--A-DKCTQAPWF---MGEHKWQTITTLGP----KKVLTNINTN-KQDPRSAWVNR---------KMYI---KSNCVD------VP-AA----NSAPS-NFHNW----------------GPFLPQN---GNSLYFRYKLWFKVSGDSLYRRLPSQPCKDPPAPGIPSRSILKKRKPTIYDILPGDLDRGLLTDRAYRRITGAVPHRRVPTRKRVRIRERKRKRARELIRLLLGGRGEPGGGGPPPNP-----TEPLDLLLNFPKX--------
>KY246616|Torque_teno_pinniped_virus_8|Leptonychotes_weddellii|Phocidae
MAI-YRRKRRRYRRPR--W-RGRRYWRRKHYRRHYGRRRRYPRTSVRYYPSRRRKRISVRGWEPLGNICAQDSATPYKDLDVENIFEHGQWGHHFFTFRSLLMRSKYYFNYWSGDWEGYDYLSFLGGWIWLPRMPSFSWMFYLDNSPEEKYKNEKSWVHPGILLNRPGSKLMISTFQYKHGSFFRKLRVRPPASWEGNYRMDVGK-DFLLFHWSWTTVNLTASFFDFFCQK---------KRVP---DTCIAAPWFEKALFNKI------QS-GSEIQCKKNSRQLQLALDKRSAWVNR-----------------KLYVKSDCEGRLE--------KCPP-NFHNW----------------GPFLPQNVLLDYSFYFRYKLFFKVSGDSLYRRLPNQPCSTPCPPSCRPLQAHKKRRPSIYDILPGDLDSGILTERAYRRITGSGPTAMVTVPHRRRVRFKRKRARQL-IRLLLGGRGEPGGGRPPPNP-----TEPLDLLLNFPKX--------
>KY246617|Torque_teno_pinniped_virus_8|Leptonychotes_weddellii|Phocidae
---MVWRRRYRRPRRSR-W-RGRRYW--RRWHR-RRRYHRPRTATVRYYPSRRRKRISVRGWEPLGNICPGDAATPYLDLDQENNWGHGQWGHHFFTLRNLLLRAKYYFNYWSGDWEGYDYIAFKGGKIWLPRMPGFSWIFYLDPSSEMKYKFDTTWVHPGILLNRPGGRIMISTFQQPYRSFFRRLNVKPPSGWEGVYRIDLAM-DFLLFHWSWTTCNLTSSFFDFYCQR---------KRN-QG-ESI------NADKCQRPWF--MGKAQWDQIGMHKTNGPYKIAHDTINNINMR---KQDTRSAWVN---RKRYIKSDCLNIAAISN---TP----ANFHNW----------------GPFLPQNANAGNSLYFRYKLYFKVSGDSLYRRLPSQPCAVPPAPGIQTRSILKKRTPTIYDILPGDLDGGLLTDRAYRRITGAVPHRRVTSRKRVRIRESKRKRARELIRLLLGGRGESRGGGPPPNP-----TEPLDLLLNFPKX--------
>KY246618|Torque_teno_pinniped_virus_8|Leptonychotes_weddellii|Phocidae
MVWRRKKR-YRRRRSRRG-RRRHQYWRRHHWP-YRRRRRRHRTATVRYYPSRRRKRISVRGWEPLGNICPGDSATPYLDLDQLDLPIHGQWGHHFFTLRSLMLRAKYYFNYWSGDWEGYDYVQFLGGRIWLPRMPGFSWMFYLDPSPEKKYKYDTSWVHPGIFLNRPGGRLMISTFQQPYRSFFRRINVKPPPGWEGVYRIDQAL-DYLLLHWSWTTCNLTSSFYDFYCQR-KRQA---NGAK--A-DKCTQRPWF---MGEKDWDQISRLQA----NDTINNINHL-KQDTRAAWVNR---------KRYI---KSDCTD------SA-AV----STVPS-NFHNW----------------GPFLPQN---GNSVYFRYKFWFKVSGDSLYRRLPSQPCKDPPAPGIQARSILKKRKCTIYDILPGDLDGGLLPDRTYRRITGVGPHKRDPPRKRVRNRERKRKRARQRDRGGGGGRGESGGGGPPPNP-----TEPLDLLLNFPKX--------
>KY246619|Torque_teno_pinniped_virus_8|Leptonychotes_weddellii|Phocidae
MVWRRKKR-YRKRRSRRGWRRRHHWPYRRRRRY------HRHRTAVRYYPSRRRKRISVRGWEPLGNICPGDASAEATPYKDLDEYEHGQWGHHFFTVRSLLLRAKYYFNYWSSDWEGYDYIQFRGGRIWLPRMPGFSWIFYLDPSPEPKYKYDTSWVHPGILLNRPGSRLMISTFQQPYKSFFRSLLVKPPSGWEGVYRIDQAM-DYLLFHWSWSTCNLTSSFYDFYCQR-RRQARE-NDPR--A-DKCTQRPWF---MGEKDWSQMG--KC----KDTLNIIRMN-KQDTRAVWVNR---------KKYI---KSDCID------TA-AK----DNAPS-NFHNW----------------GPFLPQN---GNSVYFRYKLWFKVSGDSLYRRLPSQPCKDPPAPGIPTRSILKRRTPTIYDILPGDLDGGLLTDRAYRRITGAVPHRRVPSRKRVRIRECKRKRARQLIRHKRGGGEEDGGGGPPPDP-----TEPLDLLLNFPKX--------
>KY246620|Torque_teno_pinniped_virus_8|Leptonychotes_weddellii|Phocidae
--MAYRRRRYRRRRSRYRWR---RRHRHRWWRR---RSYRPRTATVRYYPSRRRKRISVRGWEPLGNVCAQDVSSEATPYNDLLDPRHGTWGHHYFTMRNLLIRAKYYFNYWSSDWEGYDYVSFKGGWIWIPRMPYFSWMFYADPMPEAKYKFEKSWFHPGIFLNRPGAKLMLSSLQQPNRSFFRRIKIRPPSAWEGNYRIDVAM-DYLLFHWAWTVTNVTASFFDFYCQR---------KRAQTATDTCPQTPW---------FI--CE-------KSNWDARTSW-----KADSSVKDARKEDPRSAWVN---RKAYIKSDCVNTIA------QGKIPA-NFHNW----------------GPFLPQNHTTGNSIYFRYKLFFEVSGDSIYRRKPSQPCGVPSAYPCPEIPTYKRKRPSCYEILPGDLDDGILTDRALQRITRCHPPGVGDEPDRIRKPVKQHRKLKL-LRLLLGRGRESRGGGCPPSP-----EEPLDLLLNFPKX--------
>KY246621|Torque_teno_pinniped_virus_8|Leptonychotes_weddellii|Phocidae
MAI-RRRRH-RWPRRSR-Y-RGRRYW--R--RRRYPRWHRRRRPTVRYYPSRRRKRISVRGWEPLGNVCASSEATPYKDLDVEDIFDQGTWGHHFFTFNALLRRSQYYFNTFSSDWEGYDYLRFLGGKIWIPRMPGFTWMFGVDSSPEEKYKWEKTWIHPGILLNRPGTKLMISTVQAHNRSFFRQIGVKPPAAWEGNYRMDVAK-DFLLFHWYWTVCNMTSSFYDFYCQR---------KRLKDQPDQCVQRPWF---MGKTQWQ--NKKFPTTLAQRLHDNLEKRSYIDKRAAWVNR-----------------TLYEKSDCTNT--PQT---TSHIPG-NFHNW----------------GPFLPQSIATGNSLYFRYKLFFEVSGDTLYRRLPSHPCSVPPAPGCPQVSTHKRKPPSIYDILPGDLDDGIITERAYERITGTMPNRGDPPRKRVRFRERKRKRARELLRLLLGRRGESRGGGPPPST-----TEPLDLLLNFPKX--------
>KY246622|Torque_teno_pinniped_virus_8|Leptonychotes_weddellii|Phocidae
---MAIRRRRWPRRSRRR-KHFYRRRYPRRWRRRRHLRPRTA--SVRYYPSRRRKRISVRGWEPLGNICPASVAKPYLDLDVSSNW-NGTWGHHFFTFNALLIRSKYYFNTWSSDWEGYDYLRFLGGKIWIPRMPGFSWMFGVDSSPEDKYKWEKTWIHPGILFNRPGTRLMISTVQAHNRSFFRKLGVKPPAAWEGNYRMDVAK-DFLLFHWYWSVCNITSSFYDFYCQR---------KKGKDGPDTCIQTPW-FMGE-KETWG--HMT---TNAKKLKENLDKRPYVDKRAAWVNRSLYEKSDCVNT-----------PSAQTAIP------------SNFHNW----------------GPFLPQSSSTGNSVYFRYKLYFEVSGDTLYRRLPSEPCDSPC-PQVSSRSILKKKRRPIYDILPGDLDDGIITERAYERITGCQSTSMVSIPNRGRFRERKRKRARELLRLLLGRRGESRGGGPPPSS-----TEPLDLLLNFPKX--------
>KY246623|Torque_teno_pinniped_virus_8|Leptonychotes_weddellii|Phocidae
MAYRRRRR--RAPRRSR-W--RH-R---RRWRRYHRGYHRRRRRYVRYYPSRRRKRISVRGWEPLGNICPTDSSAEATPYKDLDVPPHGQWGHHYFTFRSLLLRANYYFNYWSGDWEGYDYLSFKGGYIWLPRMPGFSWMFYLDPAPEGKYKADKSWVHPGIFLNRPGARLMLSTLQSKGRNFYRKLKVTPPSNWEGNYRMDVAM-DYLLIHWSWTTVNVTSPFYDFWCQN---------KAGRIDADQCNQCPWWDKEFSKYRNEFMGQGA-----DKLYEEIN-KFHQDSRSAWVNR-----------------KKYIKSD-CTN--TGG---KDKAPA-NFHNW----------------GPFLPQN-QTGYSLYFRYKLYFKVSGDSLYRRLPSTPCTDPPATSCPEISPRKKRRPSIYDILPGDLDGGLLTDGAYRRITGAHESTPMTSRKRVREPDRKRKRARQLIRLHSGGRGEPGGGGPPPNPPV---TEPLDLLLNFPKX--------
>KY246624|Torque_teno_pinniped_virus_8|Leptonychotes_weddellii|Phocidae
---MAFRRR-YRRRPKRGWRRKY-YRGHRRWRR-RGLYPRQRTATVRYYPSRRRKRISVRGWEPLGNVCSARAATPYIDLDKEDIFTHGQWGHHFFTFYSLLIRAKYYFNYWSSDWEGYDYLQFLGGYIWLPRMPSFSWMFYLDSSPENKYKFDKSWVHPGILLNRPGSRILLSTLQSRGRSLFRKMKVRPPAGWEGTYRMDVAQ-DFLLFHWSWTTVNLTSSFYDFYCQR---------KRDKTD-SQCVANPW---------FM--GE-------QKLYNHVQ--SFSEGKFSSKLKAKFKNDSRSAW-----------VNRKLYVKSDC---KPDIPS-NFHNW----------------GPFLPQNDLSGNSVYFRYKLFFKVSGDSLYRRSVRDPC--PGYCGPSRSILKKPAT--IYDILPGDLDGGLLTDRAYRRITGAEPAAMVSVPHRRTRKRKRKRAREL-IRLLLGGRAEPRGGGPPPHP-----EEPLDLLLNFPKX--------
>KY246625|Torque_teno_pinniped_virus_8|Leptonychotes_weddellii|Phocidae
MAYRRWRK----PRRS-RW-RTYRRK--RYWRRHRRHWRRRRRPTVRYYPSRRRKRISVRGWEPLGNVCASSEATPYIDLDMYDLSPHGTWGHHFFTLRSLLIRAKYYFNYWSSDWEGYDYVKFLGGYIWIPRMTYFSWIFYLDSSPENKYKYEKSWLHPGILLNRPGSKLMISSLQQPNRPFYRRIRVTPPSAWEGNYRMDAAM-DYLLFHWGWTTCNVTASFFDFYCQR---------KRSTQN-DTCPQTPWFDTCWDQHS----SQNTAFQPIKEIYNNINKR-HLDPRSVWVNR-----------------RMYIKSDCVNN-PTNQ---VA----ANCHNW----------------GPFLPQNTSTGNSLYFRYKLFFEVSGDSLYRRQPSQPCGVPPAPGCPEVSTNRRRRPSIYDILPGDLDDGMLTERAYERITGIRPTRMGDVPDRVRKRVRVERRKRELVRILLGRRDQPRGGGPPPSP-----EEPLDLLLNFPKX--------
>KY246626|Torque_teno_pinniped_virus_8|Leptonychotes_weddellii|Phocidae
---MVYRRKW--RKPRRRW-RSYRRR--RYWRRPYRHHGRRRRRSVRYYPSRRRKRISVRGWEPLGNVCASSEASPYKDLDQI-DWDHGTWGHHFFTLRNLIYRARYYFNYWSSDWEGYDYVKFKGGYIWIPRMPYFSWLFYVDSSPEDKYKFEKSWFHPGIFLNRPGSKLMLSTLQQPNRSFFRRIRVTPPSAWEGNYRMDAAM-DYLLFHWAWSVCNVTASFFDFYCQR---------KRS-SG-DTCPQSPW---------FI--CESV-----------WE--NANKSHSDKISVTKVYENLDTHKEPAVWRKGYIKSDCANTWS------QNKIPA-NFHNW----------------GPFLPQNHTTGNSIYFRYKLFFEVSGDSMFRRKPSQPCGVPPAPGPTYTYIEKRKRPSCYDILPGDLDDGMLTDRAYERITR--PDRSEQSARMGRVRFRIEHRKRELIRILLGGRDKPRGGGPPLDP--GEPPEAIDLLLNFPKX--------
>KY246627|Torque_teno_pinniped_virus_8|Leptonychotes_weddellii|Phocidae
---MAYRRRWRKPRRSR-W-RTYRRR--RYWRRHRRHWRRRRRPTVRYYPSRRRKRISVRGWEPLGNVCSSDISSEATPYTDLDMYDHGTWGHHFFTLRSLLVRAKYYFNYWSSDWEGYDYVKFKGGYIWIPRMTYFSWIFYLDSSPEAKYKYEKSWLHPGILLNRPGSKLMISSLQQPNRPFYRRIKVTPPSAWEGNYRMDTAM-DYLLFHWGWTVCNVTASFFDFYCQR---------KRS---SDTCPTTPWFDTCWNQGI----TANENINKRHLDPRS--VWRKMYIKSD-CVN----------------------------TPSST-----SVPS-NCHNW----------------GPFLPQNTSTGNSLYFRYKLFFEVSGDSLYRRQPSQPCGVPPAPGCPEISTRKKKRPSIYDILQDDLDDGMVTEKTYERITGDRQPGMGDVPDRIRKRVKLQHRKRELLRIYLGRGDQSRGGRSPPST-----EEPLDFLLNFPKX--------
>KY368146|Torque_teno_sus_virus_k2b|Sus_scrofa|Suidae
PPF---------RRRRR-WRRRYRRRYRRRKVRRRRRYKRRRR--IIQWHPPTRRFCTIKGIWPLLYGHWMRNALPMRKHNGL-IWLGGGIDVTVWTLYNLYMEHNNLRNTWSSSNEGMEFGRFLRATLYFQRHPTKDYIITWDQD-ITCALKR-EEMQPFISLLKKNHKLILSRDHNPKNKARVKLKFKPPPRMTSKWFLQRELAQMPLFRLTVTWIDLTSYWVEGRGNANFKEGNNSGGNTNRSHFRCRYFWIYDRGPGNAVYVRTNRTKNNDDWHLISKDQPYWLFFFGKSEKDLKQAFGQDVDENEDIYVLCIIWWAATLQGYNQYDYLFKDRLWLSGNEYQWDNFKLTNLNLDDEALFGPMMLKRDAKDGNLLLMYKFKFQWGGHGEERFETADPKTIPCPFNPGTGTFRNPLEVHKGILQPWEYDDGLVRTDTLRRMLQEDETREKPFRGLGKGPFSDTSDGSDTSSSESFDYCEEEKEDQAAEERQLRLNKRRKLKQLFRFL-KRIKTCR
>KY462757|Torque_teno_mini_virus_1|Homo_sapiens|Hominidae
------------------M-ESY---------------------------------------VPESEPG------------------GGAWSILQVSLRVLYDEYTAFRNWWTSSNQGLPLTRYLGGNLTFYRSKQTDYIVIVNTCPFDVTRDTYLNTQPSRSIMNKFKIIVPRLDRKILRKPYVKKRIHPPALFSNKWFFQREIYNQPFFTVQTSCCSLDQVFAPDSEINGTSNTYLFRAQNGTGFLTCRYNPFRDKSRGNKVYL--KSSLLPQNEQILIQDMPLWLIFWAWEDWIVKSKPVQHLLQDYQ-IVFQSKYIYPPRSAYVPLDKYFATHNLTETDKANWPKVEMQQYTTQNIALTGPLAPKIQTKSIETHMYYNLYFKWGGCPAPMENITDPAETPT-PGIQGLEIQDPKT-PQYTI--WDFDRGIITAKGAKRIKS----DFKTSTYFADYGAKDPETQET-QQKIYAAPPQTEKT------EEQLKQLQRDLKHRINELLKTKRLFP
>KY462758|Torque_teno_mini_virus_1|Homo_sapiens|Hominidae
PPFNFYRRRW--YPNR--WIRRRRRRFRRRRRRRFLFKRKKKKKLLSVWQPRTIHKCKIKGLLCLTTCGRGRVNHNSILTMESYVPEGGAWSILQVSLRVLYDEYTAFRNWWTSSNQGLPLTRYLGGNLTFYRSKQTDYIAIVNTCPFDVTRDTYLNTQPSRSIMNKFKIIVPRL--DRKRKPYVKKRIHPPALFSNKWFFQREIYNQPFFTVQTSCCSLDQVFGPDSEINGASNTYLFRAKNGTGFLTCRYNPFRDKSRGNKVYL--KSSLLPQNEQILIQDMPLWLVFWAWEDWIVKSKPVQHLLQDYQ-IVFQSKYVYPPRSAYVPLDKYFATHNLTETDKANWPKVEMQQYTTQNIALTGPLAPKIQTKSIETHMYYNLYFKWGGCPAPMENITDPAETPT-PGIQGLEIQDPKT-PEQYTI-WDFDRGIITGKGAKRIKS----DFKTTTYFADYGAKDPETQET-QQKIYAAPPQTEKT------EEQLKQLQRDLKHRINELLKTKRLFP
>KY462759|Torque_teno_mini_virus_1|Homo_sapiens|Hominidae
PPFNFYRRRW--YPNR--WIRRRRRRFRRRRRRRFLLKRKKKKKLLSVWQPRTIHKCKIKGLLCLTTCGRGRVNHNSILTMESYVPEGGAWSILQVSLRVLYDEYTAFRNWWTSSNQGLPLTRYLGGNLTFYRSKQTDYIVIVNTCPFDVTRDTYLNTQPSRSIMNKFKIIVPRL--DRKRKPYVKKRIHPPALFSNKWFFQREIYNQPFFTVQTSCCSLDQVFAPDSEINGTSNTYLFRAQNGKGFLTCRYNPFRDKSRGNKVYL--KSSLLPQNEQILIQDMPLWLIFWAWEDWIVKSKPVQHLLQDYQ-IVFQSKYIYPPRSAYVPLDKYFATHNLTETDKANWPKVEMQQYTTQNIALTGPLAPKIQTKSIETHMYYNLYFKWGGCPAPMENITDPAETPT-PGIQGLEIQDPKT-PEQYTI-WDFDRGIITGKGAKRIKS----DFKTSTYFTDYGAKDPETQET-QQKIYAAPPQTEKT------EEQLKQLQRDLKHRINELLKTKRLFP
>KY462760|Torque_teno_mini_virus_1|Homo_sapiens|Hominidae
PPFNFYRRRW--YPNR--WIRRRRRRFRRRRRRRFLLKRKKKKKLLSVWQPRTIHKCKIKGLLCLTTCGRGRVNHNSILTMESYVPEGGAWSILQVSLRVLYDEYTAFRNWWTSSNQGLPLTRYLGGNLTFYRSKQTDYIVIVNTCPFDVTRDTYLNTQPSRSIMNKFKIIVPRL--DRKRKPYVKKRIHPPALFSNKWFFQREIYNQPFFTVQTSCCSLDQVFAPDSEINGTSNTYLF-RAQ-NGFLTCRYNPFRDKSRGNKVYL--KSSLLPQNEQILIQDMPLWLIFWAWEDWIVKSKPVQHLLQDYQ-IVFQSKYIYPPRSAYVPLDKYFATHNLTETDKANWPKVEMQQYTTQNIALTGPLAPKIQTKSIETHMYYNLYFKWGGCPAPMENITDPAETPT-PGIQGLEIQDPKT-PEQYTI-WDFDRGIITGKGAKRIKS----DFKTSTYFTDYGAKDPETQET-QQKIYAAPPQTEKT------EEQLKQLQRDLKHRINELLKTKRLFP
>KY462761|Torque_teno_mini_virus_1|Homo_sapiens|Hominidae
PPFNFYRRRW--YPNR--WIRRRRRRFRRRRRRRFLLKRKKKKKLLSVWQPRTIHKCKIKGLLCLTTCGRGRVNHNSILTMESYVPEGGAWSILQVSLRVLYDEYTAFRNWWTSSNQGLPLTRYLGGNLTFYRSKQTDYIVIVNTCPFDVTRDTYLNTQPSRSIMNKFKIIVPRL--DRKRKPYVKKRIHPPALFSNKWFFQREIYNQPFFTVQTSCCSLDQVFAPDSEINGTSNTYLFRAQNGNGFLTCRYNPFRDKSRGNKVYL--KSSLLPQNEQILIQDMPLWLIFWAWEDWIVKSKPVQHLLQDYQ-IVFQSKYIYPPRSAYVPLDKYFATHNLTETDKANWPKVEMQQYTTQNIALTGPLAPKIQTKSIETHMYYNLYFKWGGCPAPMENITDPAETPT-PGIQGLEIQDPKT-PQYTI--WDFDRGIITGKGAKRIKS----DFKTSTYFTDYGAKDPETQET-QQKIYAAPPQTEKT------EEQLKQLQRDLKHRINELLKTKRLFP
>KY462762|Torque_teno_mini_virus_1|Homo_sapiens|Hominidae
PPFNFYRRRW--YPNRRRWIRRRRRRFRRRRRRRFLLKRKKKKKLLSIWQPRTIHKCKIKGLLCLTTCGRGRVNHNSILTMESYVPEGGAWSILQVSLRVLYDEYTAFRNWWTSSNQGLPLTRYLGGNLTFYRSKQTDYIAIVNTCPFDVTRDTYLNTQPSRSIMNKFKIIVPRLDRVLRKPY-VKKRIHPPALFSNKWFFQREIYNQPFFTVQTSCCSLDQVFGPDSQINGTSNTYLYRAQNGKGFLTCRYNPFRDKSRGNKVYL--KSSLLPQNEQILIQDMPLWLVFWAWEDWIVKSKPVQHLLQDYQ-IVFQSKYIYPPRSAYVPLDKYFATHNLTETDKANWPKVEMQQYTTQNIALTGPLAPKIQTKSIETHMYYNLYFKWGGCPAPMENITDPAETPT-PGIQGLEIQDPKT-PQYTI--WDFDRGIITGKGAKRIKS----DFKTSTYFADYGAKDPETQET-QQKIYAAPPQTEKT------EDQLKQLQRDLKHRINELLKTKRLFP
>KY462763|Torque_teno_mini_virus_1|Homo_sapiens|Hominidae
PPFNFYRRRW--YPNR--WIRRRRRRFRRRRRRRFLFKRKKKKKLLSVWQPRTIHKCKIKGLLCLTTCGRGRVNHNSILTMESYVPEGGAWSILQVSLRVLYDEYTAFRNWWTSSNQGLPLTRYLGGNLTFYRSKQTDYIAIVNTCPFDVTRDTYLNTQPSRSIMNKFKIIVPRL--DRKRKPYVKKRIHPPALFSNKWFFQREIYNQPFFTVQTSCCSLDQVFGPDSEINGASNTYLFRAKNGTGFLTCRYNPFRDKSRGNKVYL--KSSLLPQNEQILIQDMPLWLVFWAWEDWIVKSKPVQHLLQDYQ-IVFQSKYIYPPRSAYVPLDKYFATHNLTETDKANWPKVEMQQYTTQNIALTGPLAPKIQTKSIETHMYYNLYFKWGGCPAPMENITDPAETPT-PGIQGLEIQDPKT-PQYTI--WDFDRGIITGKGAKRIKS----DFKTTTYFADYGAKDPETQET-QQKIYAAPPQTEKT------EEQLKQLQRDLKHRINELLKTKRLFP
>KY462764|Torque_teno_mini_virus_1|Homo_sapiens|Hominidae
PPF-NFYRRWYPWRRPRRWRRRRRRRFRRRWRRRFLLKRKKKKLKLSVWQPRTIHKCKIKGLLCLTTCGRGRVNHNSILTMESSEPGGGAWSILQVSLRVLYDEYTAFRNWWTSSNQGLPLTRYLGGNLTFYRSKQTDYIVIVNTCPFDVTRDTYLNTQPSRSIMNKFKIIVPRL--DRKKPY-VKKRIHPPALFSNKWFFQREIYNQPFFTVQTSCCSLDQVFAPDSEINGTSNTYLFRAQNGNGFLTCRYNPFRDKSRGNKVYL--KSSLLPQNEQILIQDMPLWLVFWAWEDWIVKSKPVQHLLQDYQIFQS--KYIYPPRSAYVPLDKYFAESTHETTDKANWPKVEMQQYTTQNIALTGPLAPKIQTKSIETHMYYNLYFKWGGCPAPMENITDPAEQETFPGIQGLEIQDPKTPQYTI---WDFDRGIITGKGAKRIKSTTTDYGA----------KDPETQET-QQKIYAAPPQTEKT------EEQLKQLQRDLKHRINELLKTKRLFP
>KY462765|Torque_teno_mini_virus_1|Homo_sapiens|Hominidae
PPFNFYRRRW--YPNRRRWIRRRRRRFRRRRRRRFLLKRKKKKKLLSVWQPRTIHKCKIKGLLCLTTCGRGRVNHNSILTMESYVPEGGAWSILQVSLRVLYDEYTAFRNWWTSSNQGLPLTRYLGGNLTFYRSKQTDYIVIVNTCPFDVTRDTYLNTQPSRSIMNKFKIIVPRLDRILRKPY-VKKRIHPPALFSNKWFFQREIYNQPFFTVQTSCCSLDQVFAPDSEINGTSNTYLF-RAQ-NGFLTCRYNPFRDKSRGNKVYL--KSSLLPQNEQILIQDMPLWLVFWAWEDWIVKSKPVQHLLQDYQ-IVFQSKYIYPPRSAYVPLDKYFATHNLTETDKANWPKVEMQQYTTQNIALTGPLAPKIQTKSIETHMYYNLYFKWGGCPAPMENITDPAETPT-PGIQGLEIQDPKT-PQYTI--WDFDRGIITGKGAKRIKS----DFKTSTYFTDYGAKDPETQET-QQKIYAAPPQTEKT------EEQLKQLQRDLKHRINELLKTKRLFP
>KY462766|Torque_teno_mini_virus_1|Homo_sapiens|Hominidae
PPF-NFYRRWYPWRRPRRWRRRRPRR--RRWRRRFLFKRKKKLK-LSVWQPRTIHKCKIKGLLCLTTCGRGRVNHNSILTMESSEPGGGAWSILQVSLRVLYDEYTAFRNWWTSSNQGLPLTRYLGGNLTFYRSKQTDYIAIVNTCPFDVTRDTYLNTQPSRSIMNKFKIIVPRLDRKVLRKPYVKKRIHPPALFSNKWFFQREIYNQPFFTVQTSCCSLDQVFGPDSEINGASNTYLFRAKNGTGFLTCRYNPFRDKSRGNKVYL--KSSLLPQNEQILIQDMPLWLVFWAWEDWIVKSKPVQHLLQDYQIFQS--KYIYPPRSAYVPLDKYFAESTHETTDKANWPKVEMQQYTTQNIALTGPLAPKIQTKSIETHMYYNLYFKWGGCPAPMENITDPAEQETFPGIQGLEIQDPKTPQYTI---WDFDRGIITGKGAKRIKSTTADYGA----------KDPETQET-QQKIYAAPPQTEKT------EEQLKQLQRDLKHRINELLKTKRLFP
>KY462767|Torque_teno_mini_virus_1|Homo_sapiens|Hominidae
PPF-NFYRRWYPWRRPRRWRRRRPRR--RRWRRRFLFKRKKKLK-LSVWQPRTIHKCKIKGLLCLTTCGRGRVNHNSILTMESSEPGGGAWSILQVSLRVLYDEYTAFRNWWTSSNQGLPLTRYLGGNLTFYRSKQTDYIAIVNTCPFDVTRDTYLNTQPSRSIMNKFKIIVPRLDRKVLRKPYVKKRIHPPALFSNKWFFQREIYNQPFFTVQTSCCSLDQVFGPDSEINGASNTYLFRAKNGTGFLTCRYNPFRDKSRGNKVYL--KSSLLPQNEQILIQDMPLWLVFWAWEDWIVKSKPVQHLLQDYQ-IVFQSKYIYPPRSAYVPLDKYFATHNLTETDKANWPKVEMQQYTTQNIALTGPLAPKIQTKSIETHMYYNLYFKWGGCPAPMENITDPAETPT-PGIQGLEIQDPKT-PQYTI--WDFDRGIITGKGAKRIKS----DFKTTTYFADYGAKDPETQET-QQKIYAAPPQTEKT------EEQLKQLQRDLKHRINELLKTKRLFP
>KY462768|Torque_teno_mini_virus_1|Homo_sapiens|Hominidae
PPF-NFYRRWYPWRRPRRWRRRRRRRFRRRWRRRFLLKRKKKKLKLSVWQPRTIHKCKIKGLLCLTTCGRGRVNHNSILTMESSEPGGGAWSILQVSLRVLYDEYTAFRNWWTSSNQGLPLTRYLGGNLTFYRSKQTDYIVIVNTCPFDVTRDTYLNTQPSRSIMNKFKIIVPRL--DRKKPY-VKKRIHPPALFSNKWFFQREIYNQPFFTVQTSCCSLDQVFAPDSEINGTSNTYLFRAQNGKGFLTCRYNPFRDKSRGNKVYL--KSSLLPQNEQILIQDMPLWLVFWAWEDWIVKSKPVQHLLQDYQIFQS--KYIYPPRSAYVPLDKYFAESTHETTDKANWPKVEMQQYTTQNIALTGPLAPKIQTKSIETHMYYNLYFKWGGCPAPMENITDPAEQETFPGIQGLEIQDPKTPQYTI---WDFDRGIITGKGAKRIKSTTTDYGA----------KDPETQET-QQKIYAAPPQTEKT------EEQLKQLQRDLKHRINELLKTKRLFP
>KY462769|Torque_teno_mini_virus_1|Homo_sapiens|Hominidae
PPF-NFYRRWYPWRRPRRWRRRRRRRFRRRWRRRFLFKRKKKLK-LSVWQPRTIHKCKIKGLLCLTTCGRGRVNHNSILTMESSEPGGGAWSILQISLRVLYDEYTAFRNWWTSSNQGLPLTRYLGGNLTFYRSKQTDYIAIVNTCPFDVTRDTYLNTQPSRSIMNKFKIIVPRLDRKVLRKPYVKKKIHPPALFSNKWFFQREIYNQPFFTVQTSCCSLDQVFAPDSEINGTNNTYLF-RAE-NGFLTCRYNPFRDKSRGNKVYL--KSSLLPQNEQILIQDMPLWLVFWAWEDWIVKSKPVQHLLQDYQ-IIFQSKYVYPPRSAYVPLDKYFATHNLTETDKANWPKVEMQQYTTQNIALTGPLAPKIQTKSIETHMYYNLYFKWGGCPAPMENITDPATFPT-PGIQGLEIQDPKT-PQYTI--WDFDRGIITGKGAKRIKS--DF---------KTSTKDPETQET-QQKIYAAPPQTEKT------EDQLKQLQRDLKHRINELLKTRRLFP
>KY462770|Torque_teno_mini_virus_26|Homo_sapiens|Hominidae
MPY-WWRPR-YRRRRRRLWRRRARR---RRWRRRRPVRIKKKIT-IKEWQPKTIQKLKIRGQYPLFQGTVERTGNNMNQYLEAKFPGGGLWSINRFTLQSLYELHKKARNWWTKSNCKLPLIKYLGCKVRLFRSTNVDYIYLYTTCDMTANLETYQSAQPAILELNKNKRIMTCDNGARNKKPYKKLFIHPPALFTNKWYFQKDIAKIPLFMQITSACSLNRWYVNSKAESPNNQFLLFTVRQDKDYWECRYNPE-ADSSHNGVYI----TTNPQDTHRVTEGLPLWLLLHGLIDYHAIAKDIQLLMTDN-IVIT-SDYIFPKNKSYVPLDAEFFRGDSPYYDLQYWPKLNFQQRTINTIITTGPATPKLPPDNAEAHMQYEFLFKLGGCPPPMDEVCDPLTYPT-PSLSPTLLQNPET-PEYYLSSFDERRGMLTTTAAKRIKT-HKDTEPLFDITGQTSTRTRETSSD----ETSEEEKDQET------QLHQRRKQKKLRKRLLELLQLTQTIX
>KY742732|Torque_teno_sus_virus_k2b|Sus_scrofa|Suidae
LSLRQLEKHTMPYRRR--WRRRYRRPYRRG-RKVRRRRHRRRRTAIIQWHPPTRRFCTIKGVWPLLYGHWLRNALPMRKHNGL-LWLGGGIDVTVWTLYNLYMEHSNLRNTWSSSNEGMEFGRFLKATLYFQRHETKDYIITWDQD-ITCALKR-EEMQPFISLLKRNHKIILSRKHNPKKARAVKLKFKPPPRMTSRWFLQRELAQMPLFRLTVTWIDLSSYWVEGRGNAYPPNFKYNSTNQNRSHFRCRYFWIYDRGPGNAVYVRTNRQKSNDDWHLVSKDQPYWLYFFGKSEHEIKQAFGQDVDENPDIYVLCIIWWAQQLQQYNQYDYLFKDRLWLSGNEYQWDNYKLQNMTLDDEALFGPMMMKRDAKDGNLLLMYKFKFQWGGHGEERFETADPKSIPCPFNPATGTFRNPLEVHKGILQPWEYDDGVVRTDTLRRMLQEEPDREKAAPFRGLGRGSDGSASSSSESGDYYEAEEETEETAETRAQQLRLNKKRKLKQLFRFL-KRLKTTR
>KY742733|Torque_teno_sus_virus_1a|Sus_scrofa|Suidae
APARRWRRRFGRRRRRYRWRRRYRRWLVRRRRRVYRRGGRRARPYISAFNPKIMRKVVIRGWWPIIQCLKGQESLRYRPLQWDKQWRGGGWGSGEVTLENLYQEHLLWRNSWSKGNDGMDLVRYFGCIVYLYPLKDADYWFWWDTDELYAEMIK-EYSQPSVMMMAKRTKIIIARERAPHRRKVRKIFIPPPSRDTTQWQFQTDFCKRPLFTWAAGLIEMQKPFDANGAFREMKYVELWGRVPPQGYPIIIYVDQ-KDQQPRKKYCVCYNTLGSTINIGPLRGLVLRQLMNQEMTYTWKQEYSGVFLQRWRGRIVDARQADTQNPKVWPVEG-----NWNTFHKLGLPKSPHDIDFGHH-SRFGPFCVKSPPEPVNLWFQYKFLFQFGGEYQPPTGIRDPCDTPAYPVPQSGSVTHPKFAKGGMLTEGYWG---ITAASSRALCADPTEAAQSALLRGDPPEERKEAEETASSSSITSAESSSEGDGSSDDETRRRQWKRLRHMVREQLGHKRQRLH
>KY742734|Torque_teno_sus_virus_k2a|Sus_scrofa|Suidae
MPYYRRRR-RRRPTRRRRWRRYFRYRHRRPYRRRYKVRRRRIRKAVIQWFPPARRKCTITGFWPLSYGHWFRTCLPFRRHNGL-VFTGGGIDYTQWTLQNLYHEKLNWRNIWTASNVGMEYARFRKGKFYFFRHEWRSYIITWDQD-IPCKPFPYSNLHPFLMLLKKQHKLVLSKQDNPAKGRPVTIRFKPPPKLTSQWRLSRELAKIPLIRLGFSFIDISEPWVEGWGNA---------AEYEQGWSQIRYFWVYDTGVGNAVYVILKQEVLIQAIEQVNEGWPYWIYMFGRSEIDIKVDEFHANPHSKRLKIGVIGWASIQ-GNYISYKGLWNSG-WKQGTNFNWPDMKLGPQPIDDECLYGPFVEKAELKDYNLIMKYVFTFQWGGHGTERFKTDNPSDIPCPPGTAFTGIQDPSKVHTTVINPWEYDDGIVRTDTLKKLLEESETEEKAYPLLGTARKSEEDEESVISSTSSCTSDEEEKE------TRPRKPSKRRLLKHLQRVVKRMKTLP
>KY742735|Torque_teno_sus_virus_k2a|Sus_scrofa|Suidae
MPFHRYRRRRRRPTRRRRFQRYFRYRYRRAPRR-RRRYKRRRKKAVIQWFPPTVRNCFIKGIWPLSYGHWLRTCLPMRKENGL-IFLGGGIDWTVWSLQNLYHEKLNWRNVWTASNDGMEFARFRYAKFKFFRHETRSYIITWDQD-IPCKPLPYTNLHPFVMLLKKQHKVVLSKRDNPRRDKPVTLKIKPPPKLTSQWRLSRELSKMPLVRLGISLIDFREPWVEGFGNA---------AKKDSLWCQCKYFWIYDTGVNNHVYVVMKNDAEIQHIEQIGEGYPYWLFFFGRSERDLKRNEFNANPLSKKLKIAVIGWASIE-GTYISHVLLYASG-WPNKNNLDWNNMKIGNQNLDDEALFGPLVEKAELKDYNILMRYNFRFQWGGHGTENFKTSDPSQIPCPPGAPQHLVRNPSKVHEGVLNAWDYDDGIVRKDTLKRLLADSEE-EKAYPLAGTEKLSDEEGESDISSSSDSSTQESEEE------KRYRRPSKRRLLQHVQRLVKRFRTLX
>KY742736|Torque_teno_sus_virus_k2a|Sus_scrofa|Suidae
MPYYR-RRRRRRPTRRRRWRRYFRYRHRRPYRR-YKVRRRRRRKAVIQWFPPDRRTCTITGFWPLSYGHWFRTCLPFRRHNGL-VFTGGGIDYTQWTLQNLYHEKLNWRNIWTAANVGMEYARFRKGKFYFFRHPWRSYIITWDQD-IPCKPFPYSNLHPFLMLLKKQHKLVLSKRDNPAKARPVTLRFKPPPKLTSQWRLSRELCKIPLIRLGFSFIDITEPWVEGWGNA---------ASYQQGWTQIRYFWVYDTGVGNAIYIILKQDVMIEEIEKVNEGWPYWIYFFGRSEIDIKRNEFNKDPHSKKLKIGVVGWASIQ-GNYVSWHGLFQKG-WKQGTNFDWPDMKLGPQPIDDETLYGPFVEKAELKDYNLIMKYVFKFQWGGHGTERFKTDDPSTIPCPPGTSYTGIQDPSKVHNTVINPWEYDDGIVRTDTLKKLLEESETEEKAYPHLGTERKSGEDEESVISSTSSYTSDEEEKE------TRPRKPSKRRLLKHLQRVVKRMKTLP
>KY742737|Torque_teno_sus_virus_k2a|Sus_scrofa|Suidae
MPYRRYRRRRRRPTRRRRWRRYFRYWHRRPYRRRYKVRRRRRRKAVIQWFPPSRRTCTITGFWPLSYGHWFRTCLPFRRHNGL-VFTGGGIDYTQWSLQNLYHEKLNWRNIWTASNVGMEYARFIKAKFYFFRHDWRSYIITWDQD---CKPLPYTNLHPLLMLLKKQHKLVLSKRDNPSKARPVTLKIKPPPKLTSQWRLSRELTKIPLVRLGFSFIDISEPWLEGWGNA---------APYHQGWCQCRYFWIYDTGVGNAVYIILKDNIAIDEIEKVSENWPYWLYFFGRSELDIKRQEFTQNQNSPKIKIGIIGWASIQ-STYIVYHGLYLKG-WKQGTNFDWQNMRLGPQPIDDESLFGPFVDKAELKDYNLAMKYVFKFQWGGHGTEKFKTDDPSTIPCPQGSSFTGIQDPSKVHTTVLNPWEYDDGIVRTDTLKKLLEESEEEEKAYPLLGSERRSDDDDESVISSTSSCTTEEEEKE------TRHKQPSKRRLLKHLQRVVKRMKTIX
>KY742738|Torque_teno_sus_virus_k2a|Sus_scrofa|Suidae
MPFRRYRR--RRPTRRRRWRRYFRYWHRRR-RRRYHKVRRRRAP-VIQWFPPTIRNCYIKGIWPLSYGHWLRTCLPMRKENGL-IFLGGGIDWTVWSLQNLYHEKLNWRNIWTASNDGMEFARFKYAKFKFFRHEFRSYIVTWDQD-IPCKPLPYTNLHPFLMLLKKQHKVILSKQENPRKKDKVILKIKPPPKLTSQWRLARELTKMPLLRLGISLIDFKEPWVEGFGNA---------ADWSSSYCQIKYFWIYDTGINNHVYVVLSQEATISEIEQIGEGWPYWLYFFGRSERDLKRAEFNANPTSKRLKIAVIGWASIE-GTYISQKLLYAVG-WSNRNNFDWNNINLNKAALDDEALFGPLVEKAELKDYNLLMRYMFKFQWGGHGTEQFKTSDPSTIPCPPGPPQLGVRDPSKVHEGVLNAWDYDDGIIRKDTLKKLLEDSET-EKAYPLLGTEKLSDEEGESDISSSSNSSSEESEEE------KRHRRPSKRRLLKHVHRLVKRFKTLX
>KY742739|Torque_teno_sus_virus_k2a|Sus_scrofa|Suidae
MPYRRYRRRRRRPTRRRRWRRYFRYRYRRPYRR-YKVRRRRRRTAVIQWFPPARRTCTITGFWPLSYGHWFRTCLPFRRHNGL-VFTGGGIDYTQWTLQNLFHEKLNWRNIWTSSNVGMEYARFKKGKFYFFRHEWRSYVITWDQD-IPCKPFPYSNLHPFLMLLKKQHKLVLSKKDDPRKGKPVTLRFKPPTKLTSQWRLSRELAKLPLIRLGFSFIDIDEPWVEGWGNA---------AQYQQGWTQIRYFWVYDTGVNNAVYVILKKDIMIQSIEKVNEGFPYWIYFFGRSELDIKRNEYNRDPHSKKLKIGVIGWASIQ-ANYVSYHGLYNSG-WKQGTNFDWPDMKLGPQPIDDETLYGPFVEKAELKDYNLVMKYVFKFQWGGHGTQRFKTDDPSTIPCPQGSAYTGIQDPSKVHNTVLNPWEYDDGIVRTDTLKKLLEETEEEERAYPLLGSERRSEEDDESVISSTSSCTSDEEEKE------KRHKHPSKRRLLKHLQRVVKRMKTIX
>KY742740|Torque_teno_sus_virus_k2a|Sus_scrofa|Suidae
MPYRRYRRR-RRPTRRRHWRRYFRAW--HRRRRRYRKVRRRRKKAVIQWFPPTIRNCFIKGIWPLSYGHWLRTCLPMRKENGL-IFLGGGIDWTVWTLQNLYNEKLNWRNVWTASNDGMEFARFRYAKFKFFRHEFRSYVVTWDQD-IPCKPLPYTNLHPMVMLLKKQHKVVLSKQENPRKDRPVTLKIRPPPKLTSQWRLSRELAKIPLLRLGFSLIDFKEPWLEGYGNA---------AHANQSWCQIKYYWIYDSGVGNHVYVVMTNDASISHIEQIGEGYPYWLFFFGRSERDLKRNEFNQNPNSKKLKIAVIGWVSIQ-SSYISHVLLYANG-WPNKNNLDFNNMKLGQQPLDDESLFGPLVEKAELKDYNILMRYNFRFQWGGHGTETFKTSDPSTIPCPPGAPQHLIRDPSKVHEGVLNAWDYDDGIVRKDTLKKLLEDSEE-EKAYPLLGTEKLSDESGESDISSSSDSSKEESEEE------KRYRRPNKRRLLQHVQRLVKRFRTLX
>KY742741|Torque_teno_sus_virus_k2a|Sus_scrofa|Suidae
MPYYRRRRR-RRTRRRRRWRRYFRYRYRRPYRRRRYKVRRRRRKAVIQWFPPDRRTCTITGFWPLSYGHWFRTCLPFRRHNGL-VFTGGGIDYTQWSLQNLYHEKLNWRNIWTSSNVGMEYARFRKGKFYFFRHEWRSYIVTWDQD-IPCKPMPYTNLHPLLMLLKKQHKLVLSKRDNPSKARPVTLRIKPPPKLTSQWRLSRELAKMPLVRLGFSFIDISEPWLEGWGNA---------APYQQGWAQCRYFWIYDTGVGNAVYVILKDNIAISEIEKINEGWPYWLYFFGRSELDIKKNEFHENPNSQKIKIGIIGWASIQ-SSYVTYHGLYENG-WKQGTNFDWQNMRLGQQPIDDECLFGPFVEKAELKDYNLAMKYVFKFQWGGHGTERFKTDDPSTIPCPQGTAFTGIQDPSKVHTTVINPWEYDDGIVRTDTLKRLLQDSEEEEKAYPLLGTEKKSEEDEESVISSTSSYTSDEEEKE------RRPRKPSKRRLLKHLQRVVKRMKTLP
>KY856742|Torque_teno_mini_virus_13|Homo_sapiens|Hominidae
MPW-RWRP-YWRWRRRRRW-RTF-RWRPRKRRQRYRVRKRKRRLTLHQWQPSSIRLCKVKGLMCLFQCNAFRLGNNIALYNQSHLPGGGGFSVYQYTLHNLYTMHQYVRNWWTSSNVNLPLVRYVKCIFKIYQSKNVDIVFRYFRHPMESTQLTYPSVQSSVMMMLKNSVLIPSKETKRLRKGYKKYIIRPPEIMTNKWYFQQKIANIPLLITHCTAASFDNYYIDSNNLSTYMSLTLLADAKGTQLIPCRYNPNTNNGSTNITYIPNNKGQPPQDKRFELSGFPLYINLFGYLDFQKKHLMHNIDTTAIVVQSTALHPIYDTQLKYIPLSYDFTLGHSPFIDEKRWLMAQYQEPALDVIISCGPGTAKIPKQSVDAKCEYTFIFKFGGNPAPMVRLTDPDNQPQYPNISTNSLQDPTTPAELFLYNFDERRQIITKAATERITKTKFSDAT------TTP-AAPAVLQTYQTSEDETSDEEKEEKTLFHQ--LRHEKQHKLKYRIKQILNKMASTX
>LC381845|Torque_teno_mini_virus_36|Homo_sapiens|Hominidae
PPFRRYWNN-YRWRRRRRFTTFRKRRRRTKKRHFYSKKYKKKKKILKEWQPTTIKRCKIEGYLCLFQAGKGRFSFNYPSYKESHEPGGGGWGLQQLSLSNLYSQNCDLMNWWTKSNNHLNLCRYLGCEITLFRQESVDYVFTYFDEPKNVSKYYYATFHPTKLMLYNRKIVVPSLASQPHKRKPKRKFIRPPKLMKNQWYFQQQLAPYPLLQFAATAVSLNKMFGSSKALNTYIYTIQRGEPPITAYYTLKYNPFKDKGKGNQAYWSNIEATPPNDPDLIISDFPFWIMLWGWEDMTKRIGKCRNLDNDWILVLRT-QYFSDKMTAYVPLSEAFIHGQGPYQDYAHWPRYRYQREAIENILMTGPMVCRANINNIQSLIKYKFFFKWGGTPATMENVYDPMSQPITPNISTNEIINPET-IENYIYKWDTRRDILTQKATDRITKTYDSNVF----------TDGRTTSTDIPLFQATQKAPPEETPETQATLLHQQFNLQLQQRFNNLKQLMQNIX
>LC387536|Torque_teno_viverrid_virus_5|Paguma_larvata|Viverridae
MRWRFRRRRWGN----RRWRRYRKRRYSRRRRRRRNWAKKRKKTKTTFWQPATTAKCTITGWTIGLTSKMERRCWNTVLFGDNIRLVGGGVAVRVFSLRMLWWEHQLFRNWWSRSNDGFDLARYFGTTFYLQPHRDNTYIFWWDTDYNQMRRSDFWRAHPAILLGYKNKVIVRSQQYGGNRKV-KKVFIKPPATTDNEWRFQNQWMDMGLCIFGITVIDWHVPFARNTGQTFPANTGSGGAST-SDTENVQYAFFADFPHGNRVLYTTANKM------QDADDLPYWLVFYGQNANMYFDPAEKTENLFVWLKIYYPKYVV---GKKLE------TGHYGPKDPKVW--MIISRDTAKLMAKMGPYINTSNTTGIEIPLMYSSKWQWGGASYSPQYVTDPL--HFA--PKQVSVKNPATVQHSIITPWDTENGILTKEALQRFLRDTQEERRPLP---GQPDWSHSSPHQTSSSEDEETPESDEEGGPSAQRALRKHKEREHRHKFNKFKLLIKNKD
>LC387537|Torque_teno_viverrid_virus_5|Paguma_larvata|Viverridae
---MRYRRRWGRRQRRFTG-RRYRRW--RRGRRRRKGWRKRAHKVTTFWDPATKQRCTITGWIGILSDPEQRTTVLYGKDKGQLTLVGGGVSIRVFSLRMLWWEHQLFRNWWSHSNDGYDLARYFGTKFYLPPHRDNTYIFWWDTDYNQIQRGDYWRAHPAALLGYKNKVIVQSSVY---RHRMKKVFIPPPATNNNEWKFQNSWMELGLCIFGLTVLDWNVPFSRSNRTTEVINMRVNDGSKGQGGAELQYAWYADFPKGNRVLITTIPSI----YLDNADDLPYWMVFYG--------QNSDMFMDTDVINKGETPWFK----IYYPHEKDLKKGNFGPKDQKIW--MVITKQTAKSIGQSGPFLNTSNQSSLQIPIMYRSYWQWGGATYSPQFVTDPQ--HFA--PKQVSVKNPATVAANIIRPWDCDHGILTKEALTRFLRRE-----PDERRIREEEWSHDTTSPESSEEDEETPESDEEGPSSTQLRRKEGHRHKLHKFLRELIKKPEX--
>LC387538|Torque_teno_viverrid_virus_5|Paguma_larvata|Viverridae
----MRYRR-RPRRGYRRWRRRRRRWIRRRTRRKKRRWRKRRKQNTHFWNPATVVSCKITGWIGIVSMPEQRTWTTILRGEKKLTLTGGGVSVRVFSLAMLWWEHQLFRNWWSKSNDGFDLARYFGTKFYLQPNRDNDYIFWWDTDYNQIQPADFWRAHPAALLGYKNKVIIRSQ--QYGNHKIKTVFVRPPATNNTEWRFQNSWMNLGLMIYGLTPIDWNVPFSTSKATAVLHFNANDGSQG-QGYNPLEYAFYADFPKGNRTLIYTYPSV----YISEADDLPYWMVFYG-------QNPDMRFDITDWPATNVTVWFK----IYYPYTASLETGQFEPKDPKTW--MVISMATAKAIAKRGPFINTSNVTALEIPIMYKSYWQWGGATYSPQFVTDPM--HFA--PKQVTVKNPANVAANILRPWDADHGIITEEALKRFLKDDTERRLAPKEQ-DWPDWTHDSPHPSSSEESEETPESDEEGPTAIESLRRRLHRHQLRNFFKSL-IKKKDIG
>LC387539|Torque_teno_viverrid_virus_5|Paguma_larvata|Viverridae
MRY-RYRTR-RRWRRR--YRRNYRRRYRRR-RRVRKRRRRRKVK-TTFYNPATVVKCTITGWIGLISAPEQRTTVLFGDKRGELRLVGGGVAVRVFSLRMLWWEHQLFRNWWSKSNDGFDLARYFGTKFYLLPHRDNDYIFWWDTDYNQIKRSDYWRAHPSALLGYKNKVIVRSQ--MYGNNHRKRVFIKPPATTDNEWRFQNQWMEMGLVVFGITPIDWNVAFARQKSSQTALDVLTF-KTN-DGIPTATYAFYADFPQGNKVCNVQTKYP----YLADADDLPYWMTFYG---------QNANMYMDENIREGLTVWFKIYYPLYKPSEKALTNGLYGPKDSRSW--LIISSQTAKQIAQMGPFINTSNVSTIEIPLLYRSYWQWGGATYGPQFVTDPL--HFA--PKQVAVRNPSTIQHSIITPWDTDDGILTETALKRFLKEEPESRRPQP---GTSDWTHDTTYKSSSEETEETPESDDEGPTAVEENLRRNERQRLRKFFKSLIYKEKDLG
>LC387540|Torque_teno_viverrid_virus_1|Paguma_larvata|Viverridae
MAYYNYRR--WPRRRKRRWYRRRRRFRRRKWVRKYRRRFSKRKRKATFWNPKETAKCIITGYLGLMTKTPFRCWQTFIDESTHLILQGGGNSSRIFGLFFLWEEYKLFHNCWSKTNDGFDLARYFGTRWYLQPDRNYDYIFWWDPEWKNYTWEHFLRAHPSNLFCYKQKVFVRSQ--IWGRNNRKKVFIPPPANLLNTWQFMPDWMNIPLFSWGVSLIEWNMPWNKSGYETPSFKIHVKDVTDPPD-EDIIYLPTYDPGENNYI--DCMQSD-----KVTWANLPYWMSMYG-QNQTLDGVWSQKEIMGIEKGKGCTCWLR----IFWPYQVNVQNGTHPSQGYRMLSKCRVTNNYVKVIGGSGPYVPAPTGDGCQIALLYKSYWQWGGTVWSNQEVINPSYF-----GPQATVKNPAKIRRGLLQPHDLQGGLITNQAWERLTASPDEERSNLPFETATKSIVEETSSEESETPTGTDESDEEEDIEETVRKRHKQRQRRFERLFYRLLKREGMLP
>LC387541|Torque_teno_viverrid_virus_5|Paguma_larvata|Viverridae
MRW-RFRRR-RWWRRRH-WRRRYRKRRPRRVRRRRRGWARRKKARTTFWHPATRVKCNITGW-TIGLTSMERRCWHTVLFGDNIRLVGGGVAVRVFSLRMLWWEHQLFRNWWSRSNDGFDLARYLGTTFYLPPHRDNSYIFWWDTDYNQLRRSDFWRAHPSILLGYKNKVIVRSQ--QYGRNQRKKVFIKPPATTDNEWRFQNQWMEMGLTVYGITVIDWHVPFARNTNTTFPANIGEKGQST-RDTTNVQYAFYADFPHGRVLWKTTQKWPTGFKYLQDADDLPYWLTFYGNDDYYFDPEISQAGLIVW-----IKIYYPVYKVGGLS------SGNYGPKDAKAW--MIISSATAKLIAKMGPFINTSNTTGIEIPIMYRSKWEWGGTYAPQY-VTDPL----HFAPKQVSIKNPATV-RSIITPWDTQDGILTKEALHRFLK-SPSQEERRPLPG-QPDDTPHSTSS-SEDEETPESDEEGGERALETRKKEREHRHKFHKFLKLLIKNKDX--
>LC387542|Torque_teno_viverrid_virus_5|Paguma_larvata|Viverridae
MRY---RR--RAWRPRR-W-R--RRWFTRKYGRRFRVRGRRRRKFTTFWNPATVKKCTITGWIGILSSPEQRTTVLYGAKKGQLTLVGGGVSVRVFSLQMLWWEHQLFRNWWSNTNDGYDLARYFGTKVYLPPHRDNTYIFWWDTDYNQIQRSDYWRAHPAALLGYKNKVIVQSQ--IYGNRHKKKVFIRPPATNNNEWRFQNSWMDLGLFVYGLTVIDWFVPFSRSTKTT-LEVIDM--RVN-DG-KEVQYAWYADFPKGNRTLMLNASPA-----IEDADDLPYWMVFYGQNENMFM--DNEGISSGE------TPFFKIYYPKY--LKNSASTGNFGPKDQKEW--MIITKSTAKFIGQCGPFLNTSNQTSLQIPILYRSYWQWGGTYSPQF-VKDPM----HFAPKQVTVKNPATI-TNIIRPWDCDHGILTKEALDRYLK--PDGESHDRRLAPGEEHDSPSESS-SEEDQETPESDEEGEKAIETRRRERRERHNLHKFLKSLKRKKHEMG
>LC387543|Torque_teno_viverrid_virus_4|Paguma_larvata|Viverridae
---MRYRRG-------YRWRRRGRRWFHRRSRVRRTRGRRRYKKRVMQWMPKQRVLCKIKGWTYAITCS----TTQLAGRAGDPTFEMGCCNILTLSLKFFYWEWKHFRNTWSASNEGYDLARYFGTIFKLYPHPTVDYAVWWDTEGYTIDDLR--HLQPAVTILEKNHIIVRSR--RRGGNKPLKLKLHPPSTQDTNWYFQNRWCEVGVARVGFTLINFQKPLVHTQRQN-LNFFIGWTKTP-EG-IKVYYRPDMDTGDDNMVYM--KLDG-SYASYIVYANIPYYVWFYGWRYGDIS---TLGLPPGK--TVQTTQMVF------WWYDGNFKSKKWIVEVPGNWNVATGGIGAMMFLTTMGPFATSDRDTNISITTKYTSYWQWGGTMHSGKDIRDPC-----PGVRTVQVTDPAT-TETTLHPWDMDSGLITRDKLMQLIA--PSEDN------KAMDDGEEEETTDSSSDWPPSDEEELSLTQTRRAESRARHERQRRKQYQRRRAWLQKLX
>LC387544|Torque_teno_viverrid_virus_4|Paguma_larvata|Viverridae
MRYRSFYKRYHWPRRRGRWG---RRWRVRRRTRRGRRRRRKRQYIIMQWMPKSRVKCTIKGWYAITVTSSGRAADTTTRPTFEYKPNLGQTNIITFSLKWFYWEWKHFRNTWTQSNDGYDLARYFGTVVKAWPHPTIDYGLWWDTEYQEQTLDDFRKIQPAVLQLQKNHVIVKSM--RNGKRA-KIIKLRPPSTQDTNWYMQDKWCVTGLARLGISLINFDKPLLHTQRKSTPDYTSKISQITRPGFMKAYYRPDMDDGEGNMVRVLMNISGNWTTSYIVTNNMPYYIWFYGWRYGDIA---DLGLPPNKRWDKLPIDMLA------WWYDY---DGTDTYANSKKWPTIGGNVATGGISTTAGPFAHTDIDSNLNISIYYKSYWQWGGQSVYTGKDINPC--PSN--VRGVPVTDPTTAVRTTLHPWDMDTGFITKDKFAQLIARSTDDPLDTHTQTQEDSEEEESDVSTDSSDWPASEEEELSEDGGLT--TRRKHERQRRKQYQRRRSWLAKLX
>LC387545|Torque_teno_viverrid_virus_4|Paguma_larvata|Viverridae
MRYRSFYRRHWRPRRRRRW-FGR-RWRRRA-RRRRRRGYKKRTP-IMQWMPKSRIKCTIKGWYAITVTSQGRAADTTTRPTFEYKPNLGQTNIITFSLKWFYWEWQHFRNTWSNSNDGYDLARYFGTVVKAWPHPTIDYGLWWDTEYQEQTIDDFRKIQPAVLQLQKNHVIVKSM--RNGGKRAKIIKLRPPSTQDTNWYMQDKWCVTGLARLGISLINFDKPLLHTQRKS---LAWFWGFTS-SKFQKAYYRPDMDDGKDNMVYI----SGNWTTSYIVTNNMPYYIWFYGWRYGDIA---DLGLPPNK-------KWDQLPIEMLWWYDY---DGTDAYGNSKQWPNIGKNAATGGISTTSGPFAHTDSKGNISIPIYYKSYWQWGGSVYTGKDIKNPC--PT---VRGVPVADPTT-TRTTLHPWDMDTGFITKDKFAQLIA--PSRSTEDPMD-SHPQTQEDEEDSTDSSDWPASEEEELSLTQTRRAELRAKHERQRRQYQRRLRSWLAKLX
>MF173068|Torque_teno_arthrovec_virus_3|Dermacentor_variabilis|Ixodidae
MRYRYRRRR-RRRRFRRFYRRRRGYRYRVRGRRRRRRRFKRRVSAITQWNPEHRQMCAIYGILPTLTGPKNKVERGFRQIPQNAYWSSGGTAVFYWSINLLYLENQRWHNRWSHTNEGFDLARYWGTSFYFPPHDYLWYVVYVDTE-FTKTTTGYAFAHPFIMQLTKRHKIIKPRVFGRG----KHMWVPPPSIFNSSWFRMTGFCGAALAKIQVSLFNPKQCIMHQGQTIPSFKVGKQAKQM-SDTPDIYYRWDWDTGTNNKIMLYARNPTTAGEWEIQTWDAPYWMWFWG--------KKYDDFLGSLGPQSTSEAYLNVKILWYITPNS---EGPFTDPSKKVWHLLVLGPATAQKIALMGPSVMNPQDFNFSINIFYLSHWQWGGTIQGAMDHINPC-----TGPRGVHVADPTQVESTTLHPWDLQNGHINEAKFIKLLNKPQDPYKDPEGGLRPPGRAEEGPEDDLLSYYTTSEDETESESEEED--ERHRDPRWVREKMAKMSRKQRELG
>MF187212|Torque_teno_indriid_virus_1|Indri_indri|Indriidae
MPWRRRRR--WRGRRR--W----RRWWRRRYRRRFRRRRRKP-LNIIQYQPRIIKRCVIKG-KVLVLGGQTIERFHHTKTAADTVFVGGTTDWMTVTLQELYKGWKQRQNTWSTSNATFDMARYKGAKFTLWKHIEHDYVVVWDTEQSALLTADIQRMQPFQALTEKNHIVVRSN--RWGNSAPKTLRIKPPPGMKNQWYYMSDIADKTLVNYGFSIADIRDGGAGDTGRI----ITPWP----DGYTIQNYSWQ---------WD--LPWQ--IQISDKWRQ-PFWMSQRGENNWIYD--INIPYYQFWW-GIQEDPQIN---TDY--WGK---KELYPY-KILWWDQEANRRLFGIKFLQNGPMVPHLKNPFSHI-IDYKFYWEWGGHIPHSRNIE-KD--PRFQTFKGQDVQNPRK-AKTSLAPWDFDDGLITKHAFRRLLS--PTDESDCSLHFKERVPKEQEDDS-SQEESSCNGESDSDSDSTLQ-----PIQKQIKLIQRRLRKRLRTYL
>MF327544|Torque_teno_virus_30|Ailuropoda_melanoleuca|Ursidae
MPWIQWIRRFYGRSFRRHWRRRG-YRYGRR-RRLRARRLRKRWMVVRQTNPLVRRRCVIRGWMPALWCD--RVSPFYRPMLVTGTLDSGGWTLHELSLKNFYSEHRVHRNLWSQTNCGFDLARYHGTKITFWPHQTCDYIVWWDSDDIAEYKKMVKNVHPAILLNRRHVKLVLSV--QTTRRFTKTIYIKPPSRARNEWRTMKEFASFPLGLFAVSVIDFRYPFIPPGFTI---------ANK-QGWPEISFYDI-NQSNKNKL--TESGRD-----TFTLNQ--LWFNAGG---------------------SGRQPATK--------WVD-----EWPG-----WVGKEGNYNPVDKDVALGPFVKKEPSAECQIIATYRSYWTWGGDVLTRDETIDPEYDPKA--GRARLLNDPRW----YLEPRDIRDGYIKPDVFKRLTT-APTRQVRFTHYPGEETSEGETDQEIGALPFEDESSEEEEDFSAQRRLSRRGGRVEQLVRLRYLMTNKRSHS
>MF327547|Torque_teno_ursid_virus_12|Ailuropoda_melanoleuca|Ursidae
MPTRYRRRRRRRFRYRRRW-HRYRRPFRRRWHR------RRRVRYLYQTQPRKRKIIVCRGWEILGIIGEYKIIYIQNPVPTNDTWQCGGFGFANFTFEGLILRNMLGFNRFSEDIRGYTWIRFLGFSFELIPAVDIDYLFRVEQHRGTQDWET-NLLHPVNLLNMPFVTWVKSI--KRSKCCKVRLRRRPPPDLHD-WYDIEGFRKLLLATYQWTVFDSNNPMGKNPNIT---------------IDNKKYTWW-DDS-----WMRMAKWG-----------KPAKIGINQHLKWWDR----GTYDTSFVTINKGEGVTEPTSEQNWW----------------EW---IWGLDPSKK-SVGGPFLPPISEHINTIWIRYKFKFQVGGSSIGRNGILWPIEA-----DDSTTLCNPEKECEACIKEGDLDTGILTEEAYKRITG--SSKRK------KRKLVEELAKSILKRKRKRVRWEDEAPDPGPPH-----DPKRKVLEYIRYLATRGRX--
>MF327548|Torque_teno_ursid_virus_11|Ailuropoda_melanoleuca|Ursidae
SSATWHRRR-RRSRRHRRWRKPRRFW--RRWRRRYPRRRVRP---VYQTQPRKRQHLVVTGWEILGVIGIYDTIIHIKDVAPTDRWPVGGWGYAHFTLAGLVLRNLLGMNRFSTNIRGWTHIKFKGFKWQLVRGRTVDYLFRPEMHRGPLDDET-YLLHPAHLLNMPFVKWVESV--KRSHCCRPIIRRRPPIDLLG-WHDMEDFKSLLLGAYQWSAFDPDNPLGKNPIAQ---------ETA----DKQKKYWW------KNEWM--RE--KQPDTKIGLNKKINWRVAYD-------NNFIKEINNRI-----------KQEQSF--ANQ-----PWSF---WDW-LAQITTTQGDTTGKHSPFLPPISEHVNTLWFRYKFYFQLGGATIGRDLQDWPIDNPC----------NTEN-PSACIRNGDLDTGFLTEKALARITE-----------------RDQCQQQE----LVEEQPKSILK-----------RRKRKRVTWYDNPEKKNKYLX
>MF327549|Torque_teno_ursid_virus_11|Ailuropoda_melanoleuca|Ursidae
SAQTPYRR--RYRRRRYRWRRPHRYWRRAR-KRYYHRRRVRP---VYQYQPRKRTRLTVTGWEILGVIGTYTTVKDIAPANKQDKWYVGGWGYAHFTLEGLVLRNLLGMNRFSTSIKGWTHIKYRGFKWQLVRGRSVDYLFRPEMHRGALDDER-DLIHPAHLLNMPFVKWVESV--RRTHCCKMRIIRKPPPDLLG-WHDLEDFRKLLLGAYQWTAFDPDNLMGKNPDPN---------KDD----KDVWYNSEWEKQDGSNIGI--NTTL-------------KWGL---RNEYDSQ-------------FVGAINAAKRNKNTNWW----------------DW---IFGNDDIS--TKKGPFLPPISEQPNTLWFRYKFFFQLGGSTISRNYQQWPIET---YDNSKTCQKNGDH-CDYCIHPEDLDTGILKESALARITA-VQTERR------SMVEHRRKRKRIT---WWDEKKNTSTGDPDSDK------KNKYLWSMAKRL--RQRLVR
>MF327551|Torque_teno_ursid_virus_2|Ailuropoda_melanoleuca|Ursidae
--LVPLQRQSYPRMARRRWRRRYRRRYRRR-RPVRRRRFKRTKSAIIQWHPSHRSICYITGWGIGLYGVGTNTTCNFQTYVPATHLAGGGASLYHLSLEWLYQEHQKRRNVWSHTNEGFDLARYFGTKFTLWPHPDLDYIFWYETDFGGLRKEHYMLLHPAQAMLEKRHVIVKSI--KNGGKKPKKIKVPPPSVHQSQWYFMNQWCDVALARFGFSLINLKTPFIHSDLTK---------KAPLSTAPKVFYKFRWDNGIDNQIAV--CQWK-PDTQKLIFVSVPYWLYWFG---WGWQ---------NFYS---GEYWYY-----YWWYNDRVD--AMPEDKAKEW--ILMKYDNVEIPVQRGPFVVSRKTDIYNLYFKYQSKWQWGGTSPTIESTIDPCNQPPT--RDNVRIGDPST-GSFMLHPWDVDDGLITKHKLRQLIGTTQKEVPKLPQVDSEPSTEEDTQESSSSEDWNSEEEENQN------TYMHRKHRKKLRRRIKRL------VN
>MF327552|Torque_teno_ursid_virus_3|Ailuropoda_melanoleuca|Ursidae
LPPPHTRMRY--YRRRPRWTRQFRTWRRRYYRRQHRVRRRRFKKRLMQWHPSHRKICIIKGWSYAFYGVDGNTCTNFQSWNEPTHGKGGGASLYHMTLDWLYDEHKKHHNVWSASNEGFDIARYFGTTIYLWPHPDITYIFWWETNYGNLRPSDYQLIQPAYCLLQKNHVIVKSI--KYGGRKPKKIRIHPPSVHQTQWYFMKNWCGAGLLRFGFSLFNINQTFIHENETRSMTDITTLG----QDY---KYHW--DRAENNKIWG--KKNIKLSQLGMTEIQVPYWIYYYG---------------QGWTNLNSNEDWYY-----FWWYNDPVKKDAWEPNQKKCW--VLLRTNETNTPVQKAPFCYSKSSNFFNLPFFYKSKWQWGGVSPAPETTVNPCEQPPT--IRAVRIGNPAT-GQAVLHPWDLDAGFITKHKLRQLIRTIEELQQKSPHLDSEPSTEESGDSD-SESSQSSEDQEEPN------TKRERKHRHKLIRRIRKL------VN
>MF327553|Torque_teno_ursid_virus_10|Ailuropoda_melanoleuca|Ursidae
----MYYRR-RPYRRRRHF-FRHRKWHRRRWRRAHRRRGRRRRVSIRQLQPRKKRLLVVTGWEILGQLGKYGVGEDKNPVIEVYLWKCGGWGYAKFDFQSLILRNLLGFNRFSDDIKSFTHIRFLKFKIQLVRGSSVDYLFRLQMHRGPQDWES-PLVHPAHLLNMPFVTWVESNKRKCCRMKVRRLA---TTDLSG-WYDIESFRALELFSYQWTAFDPNNPLGKNPILP---------KEL-GD----KKWWN-DD------WMVRAGREKGPENAKIIKDNR-------RLDWMER----------------------------TTYDNNFVGSIDPKQNFWDW---LFDPKNIKKQGKSSPFLPPISEYVNTLWFRYKIYFQIGGQTISRLAPPWPLET---NTSGKCLIRDCPD----CIREGDLDTGQLKEAALERITE--SPKRRKARLVAKLAEALQQRRKRKRRH-ITWWDEKEEVDPSPPD--HPQFKNKRIRSLASCL--GLRLVG
>MF327554|Torque_teno_ursid_virus_4|Ailuropoda_melanoleuca|Ursidae
MRYRRYYRRWRPYSRRRYWFRRH-RW--NRRRRVRRRRRRKRPYVLVQWHPQHRTLCTIKGWGEGFFGVATNTTTNFQTWNEKQGFYGGGVTLYHLTLDWLYDEHLKGHNTWSRSNEGFDLARYFGTTFYLVPHPTISYIFWWQTDYGTLKKTDYQMLHPAVAIITKKHIIVKSI--KDGRRT-KRVRVPPPSVHNSQWYFMKQWCGAGLLRFGFTMINLNQIFIKTGEQRTLPNTPPVGTAE----NRVWYKYDWDRGYDNMIWA--QKSGVLVQLQIQKIDIPYWQYYYGWTNFNVN----SDMYYFW-----------------WWYKDPMQQAFAPQDKQKEW-IWIGGIENNNYATQKSPWAVSADTNIFNLAFLYKSRWQWGGTNPSTEPTLDPCNQPP-AGGDPVRIGNPATI-AAMLHPWDLDSGFITKDKFRQLLRFDTDARSDEEPQKKSPETEDSHDSEDSSTDWDSEEEADET--NYKTTKRNRKFRHKLIRGIQRL------LN
>MF327555|Torque_teno_ursid_virus_4|Ailuropoda_melanoleuca|Ursidae
VRFRWHYR--RRYTRRYRWFRRH-RW--RKPRRRRRRGYRKRGP-IVQWHPQHRSLCTIKGWGIGFYGVNTNTTTNFQSWNEKSLPGGGGASLYHLTLDWLYEEHLKAHNIWSRSNEGFDLARYFGTRFYLVPHPTLDYVFWWQTDYGTLKKTDYQMLHPAIAITHKKHIIVKSI--RNGGRRTKRVKIPPPSVHNTQWYFMKQWCGAGLLRFGFTPINLDTIFIKTGETK---------KDP---Y---KYDW--DNGIGNKIYG--QSKTNIRQISITPIDIPYWQYYFG------------------------QGWTNNPDFYFWWYHDPFQNKFAPQDKQKCW-VWVGGIDNKTYPVQKSPFAVSMDLRGTNINFLYKSYWQWGGTNPTPEPTLNPCEQPP-SGGDPVRIGNPATT-AAMLHPWDLDSGLITKDKLRQLLH-SDT---DAARSGDQPQELYSEESSDSSTDWDSEEEEDQT-RTYQTTKRNRRFRHKLISGIQRL------LK
>MF327556|Torque_teno_ursid_virus_4|Ailuropoda_melanoleuca|Ursidae
PPTARWARRY--RRRRRPYRRRN-RW--RRHRRVRRRRRYRKRPYLVQWHPKHRALCTIHGWGIAFYGLSTNTTTNFQTWQIRYKYYGGGVSIYSLTLDWLYEEHLKAHNTWSRSNEGFDLARYFGTKFILPPHPTIDYIFWWRTDYGTLKKQPFQELHPAVAITNPKHIIIKSI--KNGRRS-KKVFISPPSVHNSQWYFMKQWCDASLLKFGFTMIELKNQFIHTGSTR---PMVLLGSASPLQANQVYYKYDWDTGIGNKVGYTLKTSTQVLQVSIAEFDMPYWLYFYG---------------QGWQNFNNSNVYFW------WWYEDYTSKDTWAPDQTKQWEKFTGNKDYAHNVVQNGPMVKGS---IFNLSFLYKSYWQWGGTNPVAPPNLNPCEQPPAFG-YPVRIGNPATTGAYMLHPWDLDTGIITTDKLRNILRDDPQKQKELPKTSNEIDNEEENENSSSEESSSSPEEDADPEDIYHATRRNRNFRHKLIRGIYRL------LN
>MF327557|Torque_teno_ursid_virus_5|Ailuropoda_melanoleuca|Ursidae
HPGMAWGRRRRRYRRRRRY-RFRARRRRLRPRRGYRRRNRRRYPRVTQWNPQHRTGCKIRGWLAIMAIEGEKTEIYFQSSTKPDRYLGGGVSYRHFTLGMFYQEHLLFRNEWSTSNQGYDLARYFGTKLRFYPHEHVDFMVYWETTFEVPEKDEMPELAPGSLINKRHKIIVHSLKRGRS----KRLFIKPPPVHTNQWYFQKTWCNVPLFKIGIVPINFRAPFLHNRHFYEPPITITWT----RNKRRVYYRWWWDDGVDNYIMIQYNRDP-----NCIIKKMPYWKYFWGLSQLTSKPGTNPSIYALTWYDVECRKWTEPDT---IPYGRFWVSQCWPWHTSESWPNYDVVRTILTGITNNGPFADSFEWQNLNIGFTYCSYWQWGGFRPKPDTTQDPCVGPPRNKFRSVQVDDPSD-SKLTIHPWDLTNGIYTTETFKRLLSELADRPLRQAPDGLRPKRSRAVDSSSSEETWRGSGESSSEESPGDP--MATRKRKRLLRDDPREKRRLNRFL
>MF541374|Torque_teno_rodent_virus_2|Akodon_montensis|Cricetidae
PLYQRYRTRYRPRTRYRPWSRWTRRTYRRRYRVRRRRGRRRKHVPVMQWNPINKKKCTIRGVCPLVYALNAVQDFTYPGNKLILNWLGGGVHSSLLSLLDLYWEERYWRARWSSSNQGYNLFRYYGATLYLQRDYNYSYIFYYSTEELTEDTEPLTVCHPSQLLLTKHHVIVLSKKE---TSKPVKLRIKPPSSMIGTWHTFAEWAKKPILKWRISIICLSSPWTGFPSSSHAIHVKVWARHTAKE-HDLWYIPLLDDGTDSIAWN--NDGTAFEYRKLV---VPFYLYAFGRSATYYSDTEETHMPGPTEGQGVFLKFLD------SPWRG---EGGFPK---FVDNCCFMKFSTVQQIAANGPWVEKSIAQGVNITMNYKFYFQWGGTPGIQLPPVAPAGGGP-PGRFGNSLRDPSTIGTEVLYPEDLDDGIINPRALARITEHPSKRTGTLACLRAKRRSEEEHSSP-QESEEEAEHSTEAA------ERRKRKRVQQLLEQLRRLLTALSGSY
>MF541375|Torque_teno_rodent_virus_2|Oligoryzomys_nigripes|Cricetidae
APFYRWYRGY--PRRRRPWRSRRGRRYRRRVRRPRRRRNRRKRHVVMQWNPINKKKCVIRGVCPLVYAINAVQDFTYPGNKLILNWLGGGVHSSLLSLLDLYWEERYWRARWSSSNQGYNLFRYYGCTLYLQRTYNFSYIFYYSTEELSEDTEPLTICHPSQLLLTKHHVIVLSK--KEKKP--VKLRIKPPSSMIGTWHSFAEWAKKPILKWRVSLICLGTPWTGFPNMHHAIHVKVWARHKSEARLDLWYIPLLDDGTDSVAWN--SQGD-----YQKLV-VPFYLYAFGRSASFYSDDETTHMPAPTEGQGIFLKFLN------SPWRG---EGGFPQ---FKDDCCFIKFSTIQTIAANGPWVEKAIPQGMNVTMNYKFYFQWGGTPGIQLPPVAPAGGPPGPLRWGNSLRDPTTIGTEVLYPEDLDDGICNPRALARITE-PPTGSKPAALFGRRPPSSDESEEEEHGSSSPGEEDPEAADYSSAPERHLRRKRKRVHQLLEQLGIQQPTLT
>MF541376|Torque_teno_rodent_virus_2|Bolomys_lasiurus|Cricetidae
--MAFFYRPWGRRRYGRTWYRRRRRWRRYRVRR-RRRGRRRRHVPVMQWNPINRKKCTIRGFCPLLYCLKGIMDFTYPANKAILNWMGGGVHSSLISLLDLFWEERYWRARWSSSNQGFNLFRYYGVTITLYPCMYYTYIFWYSTEELAEDSEPLTVCHPSQLLLSKHHVIVHRM--HGMKVKPVKLRIKPPSQMTGTWHSFAKWAKQPLLKWRVSLCDIENPWTGFPNSEQGIHVKVW-AISAAGEKDIWYFPLLDDGTD--VWILHRNGD---YQKLL---VPFYMYGFGRSATFY-MNKDVHMPAPTAGNKGKFLFLK---TINSPWRG---DGGFPK---FKDNHFYMKFSTVAQIAAQGPWCMKSETHGVNLSMKYKFHFQWGGTPGTHLPPVQPAGGPPQLQRWGNSLRDPTTVGDEVLHPEELDAGIINPRAFRRITK--PAVSTGSRSVGTLGCAEKRQEPSSEESAQEEYSSSETGSETETE--MDRRHQRRKRKRLEQLGLKRPMMA
>MF541377|Torque_teno_rodent_virus_2|Akodon_montensis|Cricetidae
APFYQWYRRYRPRTRYRPWRSRRTRRRKRGYRVRRRRGRRRKHVPVMQWNPINKKKCVIRGYCPLVYCTNAVQDFTFPGNKLILTWLGGGVHSSLISLLDLFWEERYWRARWSSSNQGYNLFRYYGVTLYLHRTPYHNYIFWYSTEELTEDTEPLTVCHPSQLLLAKHHVIVLSK--KDRRSSKVNLRVNPPSAMIGTWHSFAEWAKKPLLKWRISLMSLESPWTGFPNNEQGIHVKVW-AIPTAGEHSIWYFPLLDDGTDLSVAEHPSSGDAYEYNKLV---VPFYLYAFGRGSPYYS---MDEHVHIPQPSEGKGKFLF---LKF--LNSAWRDGGFPK---FKDNVCFMKFTTVQVIAANGPWVSKT---GTNVTMSYKFYFQWGGTPGIQLPPVAPAGGHPQLQRWGNTLRDPTTIGTEVLYQEDLDDGIINPRALARITELPSRRTGTLACLRGKRKSEESEEEHGSSSPQESEEEADHSTEAPER--LRRKRVHELLDQLRRLILTALSGS
>MF541378|Torque_teno_didelphi_virus_1|Didelphis_albiventris|Didelphidae
MPFYTFGRK-YARRQR--WLRRYRRRIRRRYRKQVRRRRRRGKQTITQWGPGRRLKCNIVGFWSAIVGIQANTTVQYTSRNL-YNYGGGGIQTWKWSLLDMYYQHKDHMCYWSASNDGTDLARYHGTTLYCFPNDSFSYIVHWDRDKKDVKNYPIYLSHPYLLLLHPDHKVVWSL--KHKRAKAKRIVLRPPAQLTNEWYFQADLAPLNLWTVQFTLFDPDNVWLQASDGSVDSTLIGMG---TTGLWQTMYATLWDIGCEDNLVANRTKQPADMNWEYFGAGYPYWITLWG-------TDLSKSANSPSEIKTGKNVWIK------WFPPK---EMTKPSTKKKLW--TLLTRTQAQALVKSGWFIQKSDPYSYNIFVKYRSRFEWGGYTPDVTDTVDPINQPAGQPLQQVQVQDPSKVGQDILNPWDLRRGIITKRAFERITA--DPEQISFTAIRTGKESEDEASSEEAESSWEEDPGLSTS-----------PDTRKLYRLVKHL---RKQLR
>MF541379|Torque_teno_rodent_virus_2|Bolomys_lasiurus|Cricetidae
--MAFFYRPWGRRRYGRTWYRRRRRWRRYRVRR-RRRGRRRRHVPVMQWNPINRKKCTIRGFCPLLYCLKGIMDFTYPANKAILNWMGGGVHSSLISLLDLFWEERYWRARWSSSNQGFNLFRYYGVTITLYPCMYYTYIFWYSTEELAEDSEPLTVCHPSQLLLSKHHVIVHRM--HGMKVKPVKLRIKPPSQMTGTWHSFAKWAKQPLLKWRVSLCDIENPWTGFPNSEQGIHVKVW-AISAAGEKDIWYFPLLDDGTDVWICLHERNGDVQAEFQKLL--VPFYMYGFGRSATFY-MQKDVHMPAPSQGDKGKFLFLK---TINSPWRG---DGGFPQ---FKDNQFYMKFSTVAQIAAQGPWCMKSETHGVNLSMKYKFHFQWGGTPGTHLPPVQPAGGPPQLQRWGNSLRDPTTVGDEVLHPEELDAGIINPRAFRRITK--PAVSTGSRSVGTLGCAEKRQEPSSEESAQEEYSSSETGSETETE--MDRRHQRRKRKRLEQLGLKRPMMA
>MF541380|Torque_teno_rodent_virus_2|Bolomys_lasiurus|Cricetidae
--MAFFYRPWGRRRYGRTWYRRRRRWRRYRVRR-RRRGRRRRHVPVMQWNPINRKKCTIRGFCPLLYCLKGIMDFTYPANKAILNWMGGGVHSSLISLLDLFWEERYWRARWSSSNQGFNLFRYYGVTITLYPCMYYTYIFWYSTEELAEDSEPLTVCHPSQLLLSKHHVIVHRM--HGMKVKPVKLRIKPPSQMTGTWHSFAKWAKQPLLKWRVSLCDIENPWTGFPNSEQGIHVKVW-AISAAGEKDIWYFPLLDDGTDVWICLHERNGDVQAEFQKLL--VPFYMYGFGRSATFY-MQKDVHMPAASSADKGKFLFLK---TINSPWRD---TGGFPQ---FKDHQFYMKFSTVAQIAAQGPWCMKSETHGVNLSMKYKFHFQWGGTPGTHLPPVQPAGGPPQLQRWGNSLRDPTTVGDEVLHPEELDAGIINPRAFRRITK--PAVSTGSRSVGTLGCAEKRQEPSSEESAQEEYSSSETGSETETE--MDRRHQRRKRKRLEQLGLKRPMMA
>MF541381|Torque_teno_rodent_virus_2|Bolomys_lasiurus|Cricetidae
MAFRPWGRRYGYYRTRRPWYRRRRRWPARRYRR-RRRGRRRRVP-VMQWNPINRKKCTIRGFCPLLYCLKGIMDFTYPANKAILNWMGGGVHSSLISLLDLFWEERYWRARWSSSNQGFNLFRYYGVTITLYPCMYYTYIFWYSTEELAEDSEPLTVCHPSQLLLSKHHVIVHRM--HGMKVKPVKLRIKPPSQMTGTWHSFAKWAKQPLLKWRVSLCDIENPWTGFPNSETQGIHVKVWAISTTSEKDIWYFPLLDDGTD--VWILHIPWNFWPVQAEYQKLVPFYMYGFGRSATFY-MNKDVHMPAPTAGNKGKFLFLKTI-NSPAWRGD---DGGFPK------NHFYMKFSTVAQIAAQGPWCMKSETHGVNLSMKYKFHFQWGGTPGTHLPPVQPADGGPPQSRWGNSLRDPTTVGDEVLHPEELDAGIINPRAFRRITKVST----GSRSVGGCLRAEKRQEPSSEESAQEEYSSSETGSETETEDRRRHRKRKRLEQLLRGLGLKRPMMA
>MF541382|Torque_teno_rodent_virus_2|Mus_musculus|Muridae
MAFRPWGRRYGYYRTRRPWYRRRRRWPARRYRR-RRRGRRRRVP-VMQWNPINRKKCTIRGFCPLLYCLKGIMDFTYPANKAILNWMGGGVHSSLISLLDLFWEERYWRARWSSSNQGFNLFRYYGVTITLYPCMYYTYIFWYSTEELAEDSEPLTVCHPSQLLLSKHHVIVHRM--HGMKVKPVKLRIKPPSQMTGTWHSFAKWAKQPLLKWRVSLCDIENPWTGFPNSETQGIHVKVWAISTTSEKDIWYFPLLDDGTD--VWILHIKWNFWPVQAEFQKLVPFYMYGFGRSATFY-MQKDVHMPAPSQGDKGKFLFLKTI-NSPAWRGA---DGGFPQ------NQFYMKFSTVAQIAAQGPWCMKSETHGVNLSMKYKFHFQWGGTPGTHLPPVQPADGGPPQSRWGNSLRDPTTVGDEVLHPEELDAGIINPRAFRRITKVST----GSRSVGGCLRAEKRQEPSSEESAQEEYSSSETGSETETEDRRRHRKRKRLEQLLRGLGLKRPMMA
>MF541383|Torque_teno_rodent_virus_2|Calomys_tener|Cricetidae
MAFRPWGRRYGYYRTRRPWYRRRRRWPARRYRR-RRRGRRRRVP-VMQWNPINRKKCTIRGFCPLLYCLKGIMDFTYPANKAILNWMGGGVHSSLISLLDLFWEERYWRARWSSSNQGFNLFRYYGVTITLYPCMYYTYIFWYSTEELAEDSEPLTVCHPSQLLLSKHHVIVHRM--HGMKVKPVKLRIKPPSQMTGTWHSFAKWAKQPLLKWRVSLCDIENPWTGFPNSETQGIHVKVWAISQSSEKDIWYFPLLDDGTD--VWILHIKWNFWPVQAEFQKLVPFYMYGFGRSATFY-MQKDVHMPAASSADKGKFLFLKTI-NSPAWRDN---TGGFPQ------HQFYMKFSTVAQIAAQGPWCMKSETHGVNLSMKYKFHFQWGGTPGTHLPPVQPADGGPPQSRWGNSLRDPTTVGDEVLHPEELDAGIINPRAFRRITKVST----GSRSVGGCLRAEKRQEPSSEESAQEEYSSSETGSETETEDRRRHRKRKRLEQLLRGLGLKRPMMA
>MF541384|Torque_teno_rodent_virus_2|Bolomys_lasiurus|Cricetidae
--MAFYSRRWRRYRN-RRWR---RRWRPRRYRVRRRRRRRRKHVPVMQWNPINKKRCTIRGFCPLVYCLKGIMDFTYPGNKLILGWLGGGVHSSLLSLLDLFWEERYWRARWSSSNQGYNLFRYYGATITLYPVMYYTYIFWYSTEELTEDVEPLTVCHPSQLLLSKHHVIVHRLDGQKTKP--IKLHIKPPSQMTGTWHTFAAWAKQPLLKWRISLLDIENPWTGFPNDQQGVHCTVWARHKTEASLDLWYFPLLDDGTDLSVTMHKIKWNFWPVAAQFQRLVPFYMYGFGRSATFYDMNETTHEPGPTEGNMGSFLFLK---FLNPPWRG---EGQFPQ---FKDDMCFMTFGTVAQLCAQGPWCMKRNTAGVNISMKYKFYFQWGGTPGTNLPPVQPVGNPGQLQRWGNTIRDPTTVGEEVLWPEDLDHGIITSQAFRRITQVSSRSLGTLGCLRGRKREESEEEEHSSSPQETENYSTEEEEEEMERRRKQHRKRKRLEQLLRGLGFRRPMMA
>MF541385|Torque_teno_rodent_virus_2|Bolomys_lasiurus|Cricetidae
----MLRR--------------------K----------TRHVP-VMQWNPINRKKCTIRGFCPLLYCLKGIMDFTYPANKAILNWMGGGVHSSLISLLDLFWEERYWRARWSSSNQGFNLFRYYGVTITLYPCMYYTYIFWYSTEELAEDSEPLTVCHPSQLLLSKHHVIVHRM--HGMKVKPVKLRIKPPSQMTGTWHSFAKWAKQPLLKWRVSLCDIENPWTGFPNSETQGIHVKVWAISTTSEKDIWYFPLLDDGTD--VWILHIKWNFWPVQAEFQKLVPFYMYGFGRSATFY-MQKDVHMPAPSQGDKGKFLFVKTI-NSPAWRGA---DGGFPQ------NQFYMKFSTVAQIAAQGPWCMKSETHGVNLSMKYKFHFQWGGTPGTHLPPVQPADGGPPQSRWGNSLRDPTTVGDEVLHPEELDAGIINPRAFRRITKVST----GSRSVGGCLRAEKRQEPSSEESAQEEYSSSETGSETETEDRRRHRKRKRLEQLLRGLGLKRPMMA
>MF541386|Torque_teno_chiroptera_virus_1|Desmodus_rotundus|Phyllostomidae
PIYWRFSRRAYNRRRRRLY--RGRRRYRRR-QQVRRKRKRGPR--VTQWAPARRMKCIISGFWPALAGLPSNVALQFSMRNLS-NFAGGGIQTWQMTLHDFYRYHKSHLNTWSATNDGTDLARYFGTVLYCYPNDSFSYIVSWDRDSKDIKTYPIWLQHPYLQLLHPDHRVIWSL--RHKRAKAKRIMIRPPAQLTNEWYFQADIAKLNLFTVRFTMFDPDNVWLTPQDASIKMTVGHSGVGI-TGLFKVMYSVLWTDTKGNLVAINRAQPPYHNDMQWEYYGYPYWMVLWG-------TDFSHIAESEHEISTGNSVWIK-------WYPP---TQKIPNNKPKEWILTRTQAQIIQKS---GWFVPKTDNYDHNLFIKYSSRWQWGGYTPDATDTTDPIPEPHTYTLQQVQVHDPSEVGQAIIHPWDLRRGMLTKRALQRITG-------VDRPSLTHRSTGEETGQRLSEEEASSEEADSSSEDETTP--RRRRRKLQLHKLVRELSLRLGLLG
>MF541387|Torque_teno_rodent_virus_2|Oligoryzomys_nigripes|Cricetidae
AFFWFYRR--PYRRSKRYWRRPR-RTYRRRY--RVRRLRKSRHVIVKQWNPINKKKCVIRGYAPLLYALAGVQDFLFPRNKLILTWLGGGVHSAVMSLLDLFWEERYWRARWSSSNQGYNLFRYFGATITLWPMPRYSYIFWYSTEELAEDKEPLTVCHPSQLLLAKHHVIVAHY--KDGKPKPIKLHVKPPAKMLGVWMTFADYAKRPLLKWRVSLIDLENPWTGFPGSTSGVEINVWTRLREARSANVWYFPLLDEGKDVQVCSKKTDENTSAEFETLL--VPFYMYAFGRAATYYDKQETHEPAP----SDGHYGYFLFVKVNNSPWRG---DGGFPQ---FQDNTFFITYANVRFIAAQGPWIEKSPSNGVNATMTYKFFFQWGGTPGTQLPPTVPNGGPPQLSRWGNSLRDPTTISDEVLQTSDLDNGLLTNRALARITKRTGKTGTLGCLRGRKRQQLSSEESEEEETPNYSETEEEEA------PRRIQNKRQRMEHLIRRISGREKSHS
>MF541388|Torque_teno_rodent_virus_3|Akodon_montensis|Cricetidae
MAYYSYRRNWRRPRRGGYWRRRRRRTYRRRWRPVRRKRNPRKWVPVPQWNPSNKRWCTIRGYMPLLFCVAGCAVFNYPQKTVS-DWKGGGVHSSVFSLADLYQEETEWRCRWSGSNQGFNLCRYYGGTLCLWPNATYSYIFWYSVNDPEPDNLPLRVCHPSQMLVQPRHIVVTRA--SMHRNMKIKVRIPPPATLAGNWYSMKDMCQKTLFKWRVSLIDMEQTWTGFPDGHAPVSAQVFACRPL--QTVLSYYPWLDDGNNVNIHTEFQTNS----IEAQFRKLPFYMWGFG-------------FPTEYYI------------DSYWHLPA-----PHLDAGAHQWNVYYVPFSTLLKIVCNAPWVEKSQQPGVNVTMMYKFYFQWGGKPGSKLPPVTPCDPSAA--DYKPIIEHPYT-YDAEVPGGDYDDGIIREGALRRLTRPTDARKLSRSALHRTEHGESEQEEEDTPYLSCSSEESQKDTPSSSVQRLRERMDRHRLHRILRLRIHTSTHH
>MF541389|Torque_teno_rodent_virus_6|Oligoryzomys_nigripes|Cricetidae
YAF-GYRRRYYRNYRSRRYRRRY-YRRRRRYRRHYRVRRRRSRRTIIQWQPKYRRTCIITGVYPILFVVHAVKAFDYPSEMQG-TWQGGGVYSERWTLYKLYTEQTYWRNHWSQSNQGFNLARYFGVDLWFWPTVHFSYIIWWSTDDETPDEQPLVFCHQSQMIISNRKIIVTRQ--TLHQHFKVHLRLCPPTSMIGTWYTMAEMCTRILFKLRVAFLDIENPWTGFPENFAGVRIKVFKYNQR--WVDTTYMPWLDKGTSCKRWIKKADGS-----SWTYVNVPCYIYWYGYEYHWYD---NDPETKRPKVTHDQYPWML------LWLDP------------SVWDVIEIPYTNINAIVRNGPWVEKTNNPGCNIEMNYRFYFQWGGTPGTKLAPVKPC-------PQIYHIRDPRTLEEEVLQEADFTEGDVSERAFRRLTR-PSTDQYAYAKERYEQTYSKEKEETTSEEDSCSETDTEPE------EKQRHHRQLNLRQLLQRLTSQTTGIG
>MF688246|Torque_teno_rodent_virus_5|Rattus_norvegicus|Muridae
MAF-FYRR-YYRPRRTY-Y-RRRRRRRRRKWRRRLGRRRAKR---VVQWNPRNRTKCLILGYMPLITTARAMDTVADTLMPKGTVWPGGGVDSGHLTLLDLYWEERFWRARWTKSNQGYNLARYFGVEIKLYRYLDFSYIFWYSVDDGSDDPEPLQMAHPSQMLLYRHKVIVHRSLD---KRAKIKLKVKPPSKLFDTWRSFKDLATVPLIKWRCTVVDFDMPFSALKNQIVPYEFDVFSSET-EGYKNVIYYPWQDDGTNTKVTFVPYNQQWPNEIEFKDMNMPMWLAGFGYNQEWSD--------MSWM-NMRPPDATTENKKGYWSYVQ---NGDKTTGDVIKWGTSFVKWATWGNISMAGPFVPKGAPKGFHVVMGYKFYFQWGGTPGSRQPPVPPEGGPS---QKWGSLRDPMQ-AEEVLTDGDYDGGIITDKALARLTKSVPYGKKYKRERMKRRRTNIESATETAESETEEAETSTEG--------GHRRRVRSVLRILRQLLTVDRSGK
>MH017546|Torque_teno_mini_virus_14|Homo_sapiens|Hominidae
--MPWYRRR-YR----RPWRRRRRRYSRRRWVRKRKFRKRKLKKILKQFQPQTIKRVKIKRLECLFHCNAKKIYFNLQMYETSTVPPGGGWSCKVFTLNALYDAFKHCRNVWTGSNHNLPLVRYMGCKFTLYQSETQDYVFKYQNHPMVSTIESYNACQPSMLMMDNRTKKIPSKKTHKRKPY-TIVKIRPPAQMQNKWYFTHDIANTPLLLIYSAACSFDNYYISTDSESNEEKVYLYATAHDQSYETIRYSPNRDTGENNICYFPITKDEPPDDTSIINHGFPLYILLWGYTDFIKRMQKYNSLETNYCL-VFSSPHTTPPRTKAVMLNTSFIHGNSPFLDYNRWPSLQMQYETINNICASGPGTPKL---GLQKKCKYTFYFKFGGNPPKMSEIEDPGEQPIP--TGRSTIESPTEPIHTFLYNFDTKRDIITTKAAKRIKKKK-----SLFTDG----TNSKQEEIYYPQKKTTTEKEKET------LQQQLQQQHILKRRINQQLMWNQNTX
>MH017547|Torque_teno_mini_virus_14|Homo_sapiens|Hominidae
MPWRRYRWRWRRRRNRF-WKRTRRYRRRR-W--VRKRKFRKRKIILKQFQPQTIKRVKIKGLECLFQCNAKKIYFNFHMYETSHLPGRGGWSCKVFTLNALYDAFKHCRNVWTGSNHNLPLVRYMGCKFTLYQSETQEYVFKYQNHPMVSTIESYNACQPSMLMMDNRTKKIPSKKTKHKRKPYTIVKIRPPAQMQNKWYFTHDIANTPLLLIYSAACSFDNYYISTDSERKEEKVYLYATAHDQSYDTIRYSPNRDTGENNICYFPITKDEPPDDTSIINHGFPLYILLWGYTDVIKRMQKYNSLETNYCL-LFSSPHTTPPRTKAVMLNTSFIHGNSPSLDYNRWPSLQMQYETINNICASGPGTPKL---GLQKKCKYTFYFKFGGKPPKMSEIEDPGDQPIP--TGRSTIESPTEPIHTFLHNFDTKRDIITTKAAKSIKKKK-----SLFTDG----TNSKQEEIYYPQKKTTTEKEKET------LQQQLQQQHILKRRINQELMWNQNTX
>MH017548|Torque_teno_mini_virus_14|Homo_sapiens|Hominidae
MPW-YRRR--YRWRRRRFWKRTRRYRRRRRW--VRKRQFRKRKIILKQFQPQAIKRVKIKGLECLFQCNAKKIYFTFHMYETSHLPARGGWSCKVFTLNALYDAFKHCRNVWTGRNHYLPLVRYMGCKFTLYHSETQEYVFKYHNHPMVSTIETYNACQPSMLMMDNRTNNIPSKKTKHKRKPYTIVKIRPPAQMQNKWYFTHHIANTPLLLIYSAACSFDNYYISTDSERKEEKVYLYATAHDQSYDTIRYSPNRDTGENNICYFPITKDEPPDDTSIINHGFPLYILLWGYTDVIKRMQKYNSLETNYCL-LFSSPHTTPPSTKAVMLNTSFIHGNSPSLDYNRWPSLQMQYETINNICASGPGTPKL---GLQKKCQYTFYFKFGGKPPKMSEIDDPGDQPIP--TGRSTIESPTEPIHTFLHKFDTKRDIITTNAAKSIKKKK-----SLFTDG----TNSKQEEIYYPEKKTTTDKEKET------LQQQLQQQRILKRRINQELMWNQNTX
>MH017549|Torque_teno_mini_virus_14|Homo_sapiens|Hominidae
---MPWYSRRYRCRPTRRFRTRRRRYRRRRWVRKTQFRKRELNKILKQFQPQAIKRVKIKGLECFFQCNAKKIYFTFHMYETSPPHLRGGWSCKVFTLNALYEAFKHCRNVWTGRNHYLPLVRYMGCKFTLYHSETQEYVFKYHNHPMVSTIETYNACQPSMLMMDNSTNNIPSKKTKHKKPY-TIVKIRPPAQMQNKWYFTHHIANTPLLLIYSAACSFDNYYISTDSDRKEEKVYLYATAHDQSYDTIRYSPNRDTGENNICYFPITKEEPPDDTSIINHGFPLYILLCGYTDVIKRMQNYNSLETNYCL-LFSSPQTTPPSTKAVMLNTSFIHGNSPSLDYNRWPSLQMQYETINNICASGPGTPKL---GLQKKCQYTFYFNFGGKPPKMSEIDDPGDQPIP--TGRSTIESPTEPIHTFLHKFDTKRDIITTNAAKSIKKKT-----SLFTDG----TNSKQEEIYYPQKKTTTDKEKET------LQQQLQQRRILKRRINQELMWNQNTX
>MH017550|Torque_teno_mini_virus_14|Homo_sapiens|Hominidae
--MPWYSRR-YRCRPTRRFRKRTRRYRRRRWVRKTQFRKRELKIILKQFQPQAIKRVKIKGLECFFQCNAKKIYFTFHMYETSTVPPRGGWSCKVFTLNALYDAFKHCRNVWTGRNHYLPLVRYMGCKFTLYHSETQEYVFKYHNHPMVSTIETYNACQPSMLMMDNSTNNIPSKKTKHKKPY-TIVKIRPPAQMQNKWYFTHHIANTPLLLIYSAACSFDNYYISTDSDRKEEKVYLYATAHDQSYDTIRYSPNRDTGENNICYFPITKEEPPDDTSIINHGFPLYILLCGYTDVIKRMQNYNSLETNYCL-LFSSPQTTPPSTKAVMLNTSFIHGNSPSLDYNRWPSLQMQYETINNICASGPGTPKL---GLQKKCQYTFYFNFGGKPPKMSEIDDPGDQPIP--TGRSTIESPTEPIHTFLHKFETKRDIITTNAAKSIKKKT-----SLFTDG----TNSKQEEIYYPQKKTTTDKEKET------LQQQLQQRRILKRRINQELMWNQNTX
>MH017551|Torque_teno_mini_virus_14|Homo_sapiens|Hominidae
---MPWYSRRYRCRPTRRFRTRRRRYRRRRWVRKTQFRKRELNKILKQFQPQAIKRVKIKGLECFFQCNAKKIYFTFHMYETSTVPPRGGWSCKVFTLNALYDAFKHCRNVWTGRNHYLPLVRYMGCKFTLYHSETQEYVFKYHNHPMVSTIETYNACQPSMLMMDNSTNNIPSKKTKHKKPY-TIVKIRPPAQMQNKWYFTHHIANTPLLLIYSAACSFDNYYISTDSDRKEEKVYLYATAHDQSYDTIRYSPNRDTGENNICYFPITKEEPPDDTSIINHGFPLYILLCGYTDVIKRMQNYNSLETNYCL-LFSSPQTTPPSTKAVMLNTSFIHGNSPSLDYNRWPSLQMQYETINNICASGPGTPKL---GLQKKCQYTFYFNFGGKPPKMSEIDDPGDQPIP--TGRSTIESPTEPIHTFLHKFETKRDIITTNAAKSIKKKT-----SLFTDG----TNSKQEEIYYPQKKTTTDKEKET------LQQQLQQRRILKRRINQELMWNQNTX
>MH017552|Torque_teno_mini_virus_14|Homo_sapiens|Hominidae
--MPWYSRR-YR----CRWRRRRRRYSRRRWVRKTQFRKRELNIILKQFQPQAIKRVNIKGLECFFQCNAKKIYFTFHMSETSTVPPRGGWRCKVFTLNALYDAFKHCRNVWTGRNHYLPLVRYMGWKFTLYHSETQEYVFKHHNHPMVSTIETYNACQPAMLMMDNSTNNIPSK--NTKKRKPTIVKIRPPAQMQKKWYFTHHIANTPLLLIYSAACSFDNYYISTDSDRKEENVYLYATAHDQSYDTIRYSPNRDTGENNICYFPITKEEPPDDTSIINHGFPLYILLCGYTDVIKRMQNYNSLETNYCL-LFSRPQTTPPSTKAVMLNTSFIHGNSPSLDYNRWPSLQMQYETINNICASGPGTPKL---GLQQKCQYTFYFNFGGKPPKMSQIDDPGDQPIP--TGTSTIESPTEPIHTFLHKFETKRDIITTNAAKSIKKKT-----SLFTDG----TNSKQEEIYYPQKKTTTDKEKET------LQQQLQQRRILRRRINQELMWNHNTX
>MH017553|Torque_teno_mini_virus_14|Homo_sapiens|Hominidae
--MPCYSRR-YR----CRWSRRRRRYSRRRWVRQTQFRKRELNIILKQFQPQAIKRVNIKGPECFFQCNAEKIYFTFPMSETSTVPPRGGWRCKVFTFNALYDAFKHCRNVWTGTNHYLPLVRYMGWKFTLYHSDTQEYVFKHHNHPMVSTIETYNACQPAMLMMENSTNNIPSK--NTKKRKPTIVKIRPPAQMQNKWYFTHHIANTPLLLIYSAACSFDNDYISTDSDRKEENVYLYATAPDQSYDTIRYSPNRDTGENNICYFPITKEEPPDDTSIINHGFPLYILLCGYTDVIKRMQNYNSLDTNYCL-LFSRPQTTPPSTNAVMLNTSFIHGKSPSLDYKRWPSLQMQYETINNICASGPGTPKL---GLQQKCQYTFYFNFGGKPPKMSQIDDPGDQPIP--TGTSTIDSPTEPIHTFLHKFETKRDIITTNAAKSIKKKT-----SLFTDG----TNSKQEEIYYPQQKTTTDKEKET------LQQQLQQRRNLRRRINQELMWNHNTX
>MH017554|Torque_teno_mini_virus_14|Homo_sapiens|Hominidae
--MPCYSRR-YR----CRWTRRRRRYSRRRWVIQTQFRKREHNIILKQFQPQAIKRVNIKGPECFFHCNAEKIYFTFPMSETSTVPPRGGWRCKVFTFNALYDAFKHCRNVWTGTNHYLPLVRYMGSKFTLYHSDTQEYVFKHHNHPIVSTIETYNACQPAMLMMENSTNNIPSK--NTKRKPYTIVKIRPPAQMQNQWYFTHHIANTPLLLMYSAACSFDNDYISTHSDRKEENVYLYATAPDQSSDTIRYSPNRDTGENTICYFPITKEEPPDDTSIINHGFPLYILLCGYTDVIKRMQNYNSLDTNYCL-LFSRPQTTPPSTNGVMLNTSFIHGKSPSLDYKRWPSLQMQYETINNICASGPGTPKL---GLQQKCQYTFYFNFGGKPPKMSHIDDPGDQPIP--TGTSTIDSPTEPIQTFLHKFETKRDIITTNAANSIKKKT-----SLFTDG----TNSKQEEIYYPQQKTTTDKEKET------LQQQLQQRRNLRRRINQELMWNHNTX
>MH017555|Torque_teno_mini_virus_14|Homo_sapiens|Hominidae
---MPCYSRRYRCRRTTRVRTSRRRYSRRRWVIQTQFRKREHNNILKQFQPQAIKRVNIKGPECFFHCNAEEIYFTFPMSETSTVPPRGGWRCKVFTFNALYDAFKHCRNVWTGTNHYLPLVRYMGSKFTLYHSDTQEYVFKHHNHPIVSTIETYNACQPAMLMMENSTNNIPSKNTKHKKPY-TIVKIRPPAQMQNQWYFTHHIANTPLLLMYSAACSFDNDYISTHSDRKEENVYLYATAPDQSSDTIRYSPNRDTGENTICYFPITKEEPPDDTSIINHGFPLYILLCGYTDVIKRMQNYNSLDTNYCL-LFSRPQTTPPSTNGVMLNTSFIHGKSPSLDYKRWPSLQMQYETINNICASGPGTPKL---GLQQKCQYTFYFNFGGKPPKMSHIDDPGDQPIP--TGTSTIDSPTEPIQTFLHKFETKRDIITTNAANSIKKKT-----SLFTDG----TNSKQEEIYYPQQKTTTDKEKET------LQQQLQQRRNLRRRINQELMWNHNTX
>MH017556|Torque_teno_mini_virus_5|Homo_sapiens|Hominidae
MVWYNYYRGWRRRFRRRFWRRRRRHR--VRRIK------RKKTSIIRQWQPNSIRKCHIKGLECLLLFNESRLAFNSTMYKESIVPPGGGFSVMKFTLQNLYDMHKHCYNWWTSSNQDLPLCRYLGCKIRCYRSELIDYIIKFDTNPATSNKLTYPSTQPSMMMMSSHKYLIPSRKTNKNRKPYKTIRIRPPAKLQNKWYFQKELQSLPLLVIHTAAASFTQYYINTLNENLCKHLVPLTRQFTQGIEKYRYNPFKDTGKSTEMYLLKCDES----PDIILTGFPLWLNIWGYLDFQIRLEAYSSIMTNTLLVIKTDALTPKPKHPIVLIDSDYLNNRSPFLDKNRWPQTQYQTQQINKIAQTGPGTPKLKKTSDQITIEYDFYFKWGG-DPARMITVNPSKQIIYPSHATTSLQNPAQAIDTTLYSFDQRHDSITNTALQRLQRTNLSSIT------ETTGTVPEVQGALQKTQTQETTEKEKE------QLLNQHKQQQLRHGIFQL---MKQLD
>MH017557|Torque_teno_mini_virus_5|Homo_sapiens|Hominidae
MVWYNYYR--GWRRNRFRW-RFR-RWRRRR-RHRVRRIKRKKTSIIRQWQPNSIRKCHIKGLECLLLFNESRLAFNSTMYKESGFPGGGGFSVMKFTLQNLYDMHKHCYNWWTSSNQDLPLCRYLGCKIRCYRSELIDYIIKFDTNPATSNKLTYPSTQPSMMMMSSHKYLIPSRKTNKNRKPYKTIRIRPPAKLQNKWYFQKELQSLPLLVIHTAAASFTQYYINTLTENNFLCKHLVPLTNTQGLEKYRYNPFKDTGKSTEMYLLKCDESPPPNPDIILTGFPLWLNIWGYLDFQIRLEAYSSIMTNTLLVIKTDALTPKPKHPIVLIDSDYLNNRSPFLDKNRWPQTQYQTQQINKIAQTGPGTPKLKKTSDQITIEYDFYFKWGGDPARMITVNNPSKQPMP--HATTSLQNPAQ-IETTLYSFDQRHDSITNTALQRLQRISTETTGTVPEVQ----GALQK----TQTQETTEKEKEAL------LLNQQHKQQQLRHGIFQL---MKQLD
>MH017558|Torque_teno_mini_virus_5|Homo_sapiens|Hominidae
MVWYNYYRGWRRRLRRRFWRRRRRHR--VRRIK------RKKTSIIRQWQPNSIRNCHIKGLECLFLFNESRLAFNSTMYKESIVPPGGGFSVMNFTLQNLYDMHKHCYNWWTSSNQDLPLCRYLGCKIRCYRSDLIDYIIKFDTNPATSNKLTYPSTQPSMMMMSSHKYLIPSRKTNKNRKPYKTIRIRPPAKLQNKWYFQKELQSLPLLVIQTAAASFTQYYIKTLNENHLVPLTNIRQFT-QGY---RYNPFKDTGKSTEMYLLKCDESPPPNPDIILIGFPLWLNIWGYLDFQIRLEAYSSIMTNT-LVIKTDALTPKPKHPIVLIDSDYLNNRSPFLDKNRWPQTQYQTQQINKIAQTGPGTPKLKKTSDQITIEYDFYFKWGGDPARMITVNNPSIIPM-PSHATTSLHNPAQ-AETTLYSFDQRHDSITNTALQRLQR-DTNLSSITETTG----TVPEVQGALQKTQTQETTEKEKE------LLNQQHKQQQLRHGIFQL---MKQLD
>MH017559|Torque_teno_mini_virus_5|Homo_sapiens|Hominidae
MVWYNYYR--GWNRLRR-W-RFR-RWRRRR-RHRVRRIKRKKTSIIRQWQPNSIRNCHIKGLECLFLFNESRLAFNSTMYKESGFPGGGGFSVMNFTLQNLYDMHKHCYNWWTSSNQDLPLCRYLGCKIRCYRSDLIDYIIKFDTNPATSNKLTYPSTQPSMMMMSSHKYLIPSRKTNKNRKPYKTIRIRPPAKLQNKWYFQKELQSLPLLVIHTAAASFTQYYIKTLNENHLVPLTNIRQFT-QGY---RYNPFKDTGKSTEMYLCD--ESPPPNPDIILIGFPLWLNIWGYLDFQIRLEAYSSIMTNT-LVIKTDALTPKPKHPIVLIDSDYLNNRSPFLDKNRWPQTQYQTQQINKIAQTGPGTPKLKKTSDQITIEYDFYFKWGGDPARMITVNNPSIIPM-PSHATTSLHNPAQ-AETTLYSFDQRHDSITNTALQRLQR-DTNLSSITETTG----TVPEVQGALQKTQTQETTEKEKE------LLNQQHKQQQLRHGIFQL---MKQLD
>MH017560|Torque_teno_mini_virus_5|Homo_sapiens|Hominidae
MVWYNYYR--GWRRNRRRW-RIRRSR--RR-RRHRVRRTKRKIP-IRQWQPNSIRKCHIKGLECLLLFNDSRLAFNSTMYKDSGFPGGGRFSVMKFILQNLYDMHKHCYNWWTSSNQDLPLCRYLGCKIRCYRSEFIDYIIKFDTNPATSNKLTYPSTQPSMMMMSSHKYLIPSRKTNKNRKPYKTIRIRPPAKLQNKWYFQKELQSLPLLVIHTAAASLTQYYINTFNENLCKHLVPLTRQFTQGIEKYRYNPFKDTGKSTAMYLLKCDES----PDIILTGFPLWLNIWGYLDFQIRLEAYSSIMTNTLLVIKTDAFTPKPKHPIVLIDSDYFNNRSPFLDKNRWPQTQYQTQQINKIAQTGPGTPKLKKTSDQITIEYDFYFKWGG-DPARMITVNPSKQIIYDEHATTSLQNPAQAIDTTLYSFDQRHDSITKTALQRLQRTNLSSIT------ETTGTVPEVQGALQNTQTQETTEKEKE------QLLNQHKQQQLRHGIFQL---MKQLD
>MH017561|Torque_teno_mini_virus_5|Homo_sapiens|Hominidae
---MVWYPAYNYYRSWRNWRRPLRRRRRHRVRR----TKRKKTSIIRQWQPNSIRKCHIKGLECLLLFNDSSLAFNSTMYKDSIVPPGGRFSVMKFILQNLYDMHKHCYNWWTSSNQDLPLCRYLGCKIRCYRSEFIDYIIKFDTNPATSNKLTYPSTQPSMMMISSHKYLIPSRKTNKNKPY-KTIRIRPPAKLQNKWYFQKELQSLPLLVIHTAAASLTQYYINTFNENTAHYFYEYTPTNLQGY---RYNPFKDTGKSTAMYLCD--ESPPPNPDIILTGFPLWLNIWGYLDFQIRLEAYSSIMTNT-LVIKTDAFTPKPKHPIVLIDSDYFNNRSPFLDKNRWPQTQYQTQQINKIAQTGPGTPKLKKTSDQITIEYDFYFKWGGDPARMITVNNPSIIPM-PSHATTSLQNPAQ-ADTTLYSFDQRHDSITKTALQRLQR-DTNLSSITETTG----TVPEVQGALQNTQTQETTEKEKE------LLNQQHKQQQLRHGIFQL---MKQLD
>MH017562|Torque_teno_mini_virus_5|Homo_sapiens|Hominidae
MLWYNYYRGWRRRLRRRFWRRGRRHR--VRRIK------RKKTSIIRQWQPKSIRKCHIKALECLLLFNESRLAFNSTMYQESIVPPGGAFSVMKFPLQNLYDMHKHCYNWWTSSNQDFPLCRYLGCKIRCYSSELIDYIIKFDTNPATSNKLTYPSTQPSMMMISSHKYLIPSRKTKNRKPY-KTIRIRPPAKLQNKWYFQKELHSLPLLVIHTAAASFTQYYINTLNENLCKHLVPLTRQFTQGIEKYRYKPFKDTGKSTEMYLLKCDES----PDIILTGFPLWLNIWGYLDFQIRLEAYSSIMTNTLLVIKTDAFTPKPKHPIVLIESDYLNNSSPFLDKNRWPQTQYQTQQINTIAQTGPGTPKLKKTSDQITIEYDFYFKWGG-DPARMITVNPSKQIIYDEHATTSLQNPAQAIETTLYSFDQRHASITNTALQRLQRTNLSSIT------ETTGPVPEVQGALQKTQTHETTENEKE------QLLNQHKHQQLRHGMFQL---MKQLD
>MH017563|Torque_teno_mini_virus_28|Homo_sapiens|Hominidae
MAL-YWRR----YRRRYNW-KRRKRRYRRRRQRRFRRHTRRRKKLQKQWQPKHIRKCKIKGDIVLFICGQKKIAHDFTMYKESGEASGGGWSIQQFTLDALYTEYMKYRNFWTAGNQGLPLVRYTGCQFKLYKSEHTDYIASFCICPFSVTRDMFLNTQPQRQLFERYKVIVPKK--TSGTRKKKKIKLKPPSLMTNKWYFQQDMAQTPLVLMTVTAASFDQPYCPNDQISGTQHMHLFGRANPPQFWECRYNPDKDKGIGNKVYL--KANNLPSKEEHIIIDYPLWLIFWGWHDYILKTTTAQHMDQSYMFVQS--PYITPKKPAYLFLDKFWDQDRLNNTDRLKWPKTEMQEEVEFYFAQGGPFAPKITSQSIQANAHYSFYFKWGGCPAPMEIITSPADKPI-PSLQTNEIQDPKT-KQTYLYDWDERRQTITKSCAKRITGYTPTKYFTGISALDLPFQAPQTESE----EETTSEEEEPP------QQLLRRKQRQLKHQLLEL-TKRQKLE
>MH017564|Torque_teno_mini_virus_28|Homo_sapiens|Hominidae
LYWRRYRRRPNWRRKPYQRRRYFRRTFQRRFRRTVRRRRHKKSKLQKQWQPKHIRKCKIKGDIVLFICGQKKIAHDFTMYKESMTPVGGGWSIQQFTLDALYTEYMKYRIFWTAGNQGLPLVRYTGCQFNLYKSEHTDYIASFCICPSSVTRDMFFNTQPQRQLFDRYKVIVPKN--TSGRKKYKKIKLKPPSLMTNKWYFQHDMAQTPLVLMTVTAASFDQPYCPNDQISGTQHMHLFGRANPPQFCECRYNPDKDKGIGNKVYL--KANNLPSKEEHIIIDYPLWLIFWGWHDYILKTTTAQHMDQSY-MLVQ-SPYITPKKPAYLFLDKFWDQDRLNNTDRLKWPKTEMQEEVEFYFAQGGPFAPKITSQSIQANAHYSFYFKWGGCPAPMEIITSPADKPI-PSLQTNEIQDPKAEQTYLYD-WDERRQTITKSCAKRITGYTPTKYFTGISALDLPFQAPRTESE----EETTSEEEDPP------QQLLRGKQRQLKHQLLEL-TKRQKLE
>MH017565|Torque_teno_mini_virus_28|Homo_sapiens|Hominidae
--MALYWRRYRRRYPNKRQRPYRRRYFRRRFRRRRRFYHKKLSKLQKQWQPKHIRKCKIKGDIVLFICGQKKIAHDFTMYKESMTPVGGGWSIQQFTLDALYTEYMKYRIFWTAGNQGLPLVRYTGCQFNLYKSEHTDYIASFCICPSSVTRDMFFNTQPQRQLFDRYKVIVPKN--TSGRKKYKKIKLKPPSLMTNKWYFQHDMAQTPLVLMTVTAASFDQPYCPNDQISGTQHMHLFGRANPPQFCECRYNPDKDKGIGNKVYL--KANNLPSKEEHIIIDYPLWLIFWGWHDYILKTTTAQHMDQSY-MLVQ-SPYITPKKPAYLFLDKFWDQDRLNNTDRLNWPKTEMQEEVEFYFAQGGPFAPKITSQSIQANAHYSFYFKWGGCPAPMEIITSPADKPI-PSLQTNEIQDPKAEQTYLYD-WDERRQTITKSCAKRITGYTPTKYFTGISALDLPFQAPRTESE----EETTSEEEDPP------QQLLRGKQRQLKHQLLEL-TKRQKLE
>MH017566|Torque_teno_mini_virus_28|Homo_sapiens|Hominidae
MAL-YWSR----YRRRYNWKRPYRRRYFR-SQRRFRRHTRRRKKLQKQWQPKHIRKCKIKGDIVLFICGQKKIAHDFTMYKESGEASGGGWSIHQFTLDALYTEYMKYRIFWTAGNQGLPLVRYTGCQFNLYKSEHTDYIASFCICPSSVTRDMFFNTQPQRQLLDRYKVIVPNN--TSGTRKNKKIKLKPPSLMTNKWYFHHDMAQTPLVLMTVTAASFDQPYCPNDQISGTQHIHLFGRANPPQFCECRYNPDKDKGIGNKVYF--KANNLPSKEEHIIIDYPLWLIFWGWHDYILKTTTAQHMDQSY-MLVQ-SPYITPKKPAYLFLDKFWDQDRLNNTDRLNWPKTEMQEEVEFYFAQGGPFAPKITSQSIQANAHYSFYLKWGGCPAPMDIITSPADKPI-PSLQTNEIQDPKAEQTYLYD-CDERRQTITKRCAKRITGYTPTKYFTGISALDLPFQAPRTESE----EETTSEEEEPP------QQLLRGKQRQLKHQLLEL-TKRQKLE
>MH017567|Torque_teno_mini_virus_28|Homo_sapiens|Hominidae
--MALYWRRYRRRYPNKRQRPYRRRYFRRRFRRRRRFYQKKLSKLQKQWQPKHIRKCKIKGDIVLFICGQKKIAHDFTMYKESITPVGGGWSIHQFTLDALYTEYMKYRIFWTAGNQGLPLVRYTGCQFNLYKSEHTDYIASFCICPSSVTRDMFFNTQPQRQLLDRYKVIVPNN--TSGRKNYKKIKLKPPSLMTNKWYFHHDMAQTPLVLMTVTAASFDQPYCPNDQISGTQHIHLFGRANPPQFCECRYNPDKDKGIGNKVYF--KANNLPSKEEHIIIDYPLWLIFWGWHDYILKTTTAQHMDQSY-MLVQ-SPYITPKKPAYLFLDKFWDQDRLNNTDRLNWPKTEMQEEVEFYFAQGGPFAPKITSQSIQANAHYSFYLKWGGCPAPMDIITSPADKPI-PSLQTNEIQDPKAEQTYLYD-CDERRQTITKRCAKRITGYTPTKYFTGISALDLPFQAPRTESE----EETTSEEEEPP------QQLLRGKQRQLKHQLLEL-TKRQKLE
>MH017568|Torque_teno_mini_virus_28|Homo_sapiens|Hominidae
MAL-YWSR----YRRRYNWKRPYRRRYFR-SQRRFRRHTRRRKKLQKQWQPKHIRKCKIKGDIVLFICGQKKIAHDFTMYKESGEASGGGWRIHQFTLDALYTEYMKYRIFWTAGNQGLPLVRYTGCQFNLYKSEHTDYIASFCICPSSVTRDMFFKTQPQRHLLDRYKVIVPNN--TSGTRNNKKIKLKPPSLMTNKWYFHHDMAQTPLVLMTVTAASFDQPYCPNDQISGTQHIHLFGRANPPQFCECRYNPDKDKGIGNKVYF--KANNLPSKEEHIIIDYPLWLIFWGWHDYILKTTTAQHMDHSY-MLVQ-SPYITPKKPAYLFLDKFWDQDRLNNTERLNWPKTEMQEEVEFYFAQGGPFAPKITSQSIQANAHYSFYLKWGGCPAPMDIITSPADKPI-PSLQTNEIQDPKAEQTYLYD-CDERRQTITKRCAKRITGYTPTKYFTVISALDLPFQAPRTESE----EETTSEEEEPP------QHLLRGKQRQLKHQLLEL-TKSQKLE
>MH017569|Torque_teno_mini_virus_28|Homo_sapiens|Hominidae
MAL-YWSR----YRRRYNWKRPYRRRFQRRFRRRRRRFYHKKKLIQKQWQPKHIRKCKIKGDIVLFICGQKKIAHDFTMYKESGEASGGGWRIHQFTLDALYTEYMKYRIFWTAGNQGLPLVRYTGCQFNLYKSEHTDYIASFCICPSSVTRDMFFKTQPQRHLLDRYKVIVPNN--TSGTRNNKKIKLKPPSLMTNKWYFHHDMAQTPLVLMTVTAASFDQPYCPNDQISGTQHIHLFGRANPPQFCECRYNPDKDKGIGNKVYF--KANNLPSKEEHIIIDYPLWLIFWGWHDYILKTTTAQHMDHSY-MLVQ-SPYITPKKPAYLFLDKFWDQDRLNNTERLNWPKTEMQEEVEFYFAQGGPFAPKITSQSIQANAHYSFYLKWGGCPAPMDIITSPADKPI-PSLQTNEIQDPKAEQTYLYD-CDERRQTITKRCAKRITGYTPTKYFTVISALDLPFQAPRTESE----EETTSEEEEPP------QHLLRGKQRQLKHQLLEL-TKSQKLE
>MH017570|Torque_teno_virus_1|Homo_sapiens|Hominidae
MAYGWWARRWRRWRRRRRWRRYRRRRRRRRWRRRYRKWRRRRKIIIRQWQPNYRRRCNIVAYMPVLICGNNTVCRNYATHSDDSYPPGGGMTTDKFTPRILYDEYKRFMNYWTASNEDLALCRYRGCTLWFFRHLEVDFIILISTMPFLDTQLTGPSIHPGLMALNKRAKWIPSLKSRPGRKHVVKIRVGAPRMFTDKWYPQSDLCDLPLLTIFASAVDMQYPFGSPLTDTSYTNTTKFTTASNSGYTDVTYNPFTDRGEGNMVWIVSKSDS-----KCLIEGLPLSAAVYGYAEYCSKGTGDTNIEQNCRVVIR-SPFTNNPLRGYVPYYLNFGNGKMPGRMRSKWPTLFHQKEVLEAIAQGGPFAYHSDQMKVSLGMKYAFKWVWGGNPVSQQVVRNPCDTGVSSGLRSVQIVDLKYNPELAIHAWDFRRACLAQKLLRECKQEDETQRLDPAPLGGCPTRDADAAAPQGAAAHGSPTPSAVPGPTKHTFGPHQAWDRPARTDLNDTAPRPKNQY
>MH017571|Torque_teno_virus_1|Homo_sapiens|Hominidae
MAYGWWARRWRRWRRRRRWRRYRRRRRRRRWRRRYRKWRRRRKIIIRQWQPNYRRRCNIVGYMPVLICGNNTVCRNYATHSDDSYLPGGGMTTDKFTLRILYDEYKRFMNYWTASNEDLDLCRYRGCTLWFFRHPEVDFIILINTMPFLDTQLTGPSIHPGLMALNKRARWIPSLKSRPGRKHVVKIRVGAPRMFTDKWYPQSDLCDLPLLTIFASAADMQYPFGSPLTDTSYINTTKFTTASNSGYTDVTYNPFTDRGEGNMVWIVSKSDS-----KCLIEGLPLWAAVYGYAEYCSKATGDTNIEQNCRVVIR-SPFTNNPLRGYVPYSLNFGNGKMPGRMRSKWPTLFHQKEVLEAIAQGGPFAYHSDQMKVSLGMKYAFKWVWGGNPVSQQVVRNPCDTGVSSGPRSVQIVDPKYNPELAIHAWDFRRACLAQKLLRECKQEDETQRLDQAPLGGSPTRDADAAAPQGAAAHGSPTPSAVPGPTKHTFGPHQAWDRPARTDLNDTAPRPKNPY
>MH017572|Torque_teno_virus_1|Homo_sapiens|Hominidae
MAYGWWARRWRRWRRRRRWRRYRRRRRRRRWRRRYRKWRRRRKTIIRQWQPNYRRRCNIVGYMPVLICGNNTVCRNSATHSDDSYLPGGGMTTDKFSLRILYDEYKRFMNYWTASNEDLDLCRYRGCTLWFFRHPEVDFIILTNTMPFLDTQLTGPSIHPGLMAPNKRARWIPSLKSRPGRKHVVKIRVGAPRMFTDKWYPQSDLCDRPLLTIFASAADMQYPFGSPLTDTSYINTTKFTTASNSGYTDVTYNPFTDRGEGNMVWIVSKSDS-----KCLIEGLPPWAAVYGYAEYCSKATGDTNIEQNCRVVIR-SPFTNNPLRGYVPYSLNFGNGKMPGRMRSKWPTLFHQKEVLEAIAQGGPFAYHSDQMKVSLGMKYAFKWVWGGNPVSQQVVRNPCDTGVSSGPRSVQIVDPKYNPEPAIHAWDFRRACLAQKPLRECKQEDETQRLDQAPLGGSPTRDADAAAPQGAAAHGSPTPSAVPGPIKHTFGPHQAWVRPARTDLNDTAPRPKNRY
>MH017573|Torque_teno_virus_1|Homo_sapiens|Hominidae
MAYWWARRRWRRRRPRRRWRRYRRRRRRRRWRRRYRKWRRRRKKIIRQWQPNYRRRCNIVGYMPVLICGNNTVCRNSATHSDDSYLPGGGMTTGKFSLRILYDEYKRFMNYWTASNEDLDLCRYRGCTLWFFRHPEVDFIILTNTMPFLDTQLTGPSIHPGLMAPNKRARWIPSLKSRPGRKHVVKIRVGAPRMFTDKWYPQSDLCDRPLLTIFASAADMQYPFGSPLTDTSYINTTKFTTASNCGYTDVTYNPFTDRGEGNMVWIVSKSDS-----KCLIEGLPPWAAVYGYAEYCSKATGDTNIEQNCRVVIR-NPFTNNPLRGYVPYSLNFGNGKMPGRMRSKWPTLFHQKEVLEAIAQGGPFAYHSDQMKVSLGMKYAFKWVWGGNPVSQQVVRNPCDTGVSSGPRSVQIVDPKYNPEPAIHAWDFRRACLAQKPLRECKQEDETQRLDQAPLGGSPTRDADAAAPQGAAAHGSPTPSAVPGPIKHTFGPHQAWVRPARTDLNDTAPRPKNRY
>MH017574|Torque_teno_virus_1|Homo_sapiens|Hominidae
MAYWWPRRRWRRRRPRRRWRRYRRRRRRRRWRRRYRKWRRRRKKTIRQWQPNYRRRCNIVGYMPVLICGNNTVCRNSATHSDDSYLPGGAMTTGKFSLRILYDEYKRFMNYWTASNEDLDLCRYRGCTLWFFRHPEVDFIILTNTMPFLDTQLTGPSIHPGLMGPNKRARWIPSLKSRPGRKHVVKIRVGAPRMFTDKWYPQSDLCDRPLLTIFASAVDMQYPFGSPLTDTSYINTTKFTTASNCGYTDVTYNPFTDRGEGNMVWTVSKSDS-----KCLIEGLPPWAAVYGYAEYCSKATGDTNIEQNCRVVIR-NPFTNNPLKGYVPYSLNFGNGKMPGRMRSKWPTLFHQKEVLEAIAQGGPFAYHSDQMKASLGMKYAFKWVWGGNPVSQQVVRNPCDTGVSSGPRSVQIVDPKYNPEPAIHAWDFRRACLAQKPLRECKQEDETQRLDQAPLGGSPTRDADAAAPQGAAAHGSPTPSAVPGPIKHTFGPHQAWVRPARTDLNDTAPRPKNRS
>MH017575|Torque_teno_virus_1|Homo_sapiens|Hominidae
MAYGWWPRRWRRWRRRPRWRRYRRRRRRRRWRRRYRKWRKRRKTTIRQWQPNYRRRCNIVGYMPVLICGNNTVCRNSATHSDDSYLPGGAMTTGKFSLRILYDEYKRFMNYWTVSNEDLDLCRYRGCTLWFFRHPEVDFIILTNTMPFLDTQLTGPSIHPGLMGPNKRARWIPSLKSRPGRKHVVKIRVGAPRMFKDKWYPQSDLCDRPLLTIFASAVDMQYPFGSPLTDTSYINTTKFTTASNCGYTDVTYNPFTDRGEGNMVWTVSKSDS-----KCLIEGPPPWAAVYGYAEYCSKATGDTNIEQNCRVVIR-NPFTNNPLKGYVPYSLNFGNGKMPGRMRSKWPTLFHQKEVSEAIAQGGPFAYHSDQMKASLGMKYAFKWVWGGNPVSQQVVRNPCDTGVSSGPRSVQIVDPKYNPEPAIHAWDFRRACLAQKPLRECKQEDETQRLDQAPLGGSPTRDADAAAPQGAAAHGSPTPSAVPAPIKHTFGPHQAWVRPARTDLNDIAPRPKNRS
>MH017576|Torque_teno_virus_1|Homo_sapiens|Hominidae
MAYGWWPRRWRRWRRRPRWRRYRRRRRRRRWRRRYRKWRRRRKTTIRQSQPNYRRRCNIVGYMPVLICGNNTVCRNSATHSDDSYLPGGAMTTGKFSLRILYDEYKRFTNYWTASNEDLDLCRYRGCTLWFFRHPEVDFIILINTMPFLDTQLTGRSIHPGLMGPNKRARWIPSLKSRPGRKHVVKIRVGAPRMFTDKWYPQSDLCDRPQLTIFASAVDMQYPFGSPLTDTSYINTTKFTTASNCGYTDVTYNPFTDRGEGNMVWTVSKSDS-----KCPIEGLPPWAAVYGYAEYCSKATGDTNIEQNCRVVIR-NPFTNNPLKGYVPYSLNFGNGKMPGRTRSKWPTLFHQKEVLEAIAQGGPFAYHSDQMKASLGMKYAFKWVWGGNPVSQQVVRNPCDTGVSWGPRSVQIVDPKYNPEPAIHAWDFRRACLAQKPLRECKQEDETQRLDQAPLGGSPTRDADAAAPQGAAAHGSPTPSAVPGPIKHTFGPHQAWVRPARTDLNDTAPRPKNRS
>MH017577|Torque_teno_virus_1|Homo_sapiens|Hominidae
MAYWWPRRRWRRRRPRRRWRRYRRRRRRRRWRRRYRKWRRRRKTTIRQSQPNYRRRCNIVGYMPVLICGNNTVCRNSATHSDDSYLPGGAMTTGKFSLRILYDEYKRFTNYWTASNEDLDPCRYRGCTLWFFRHPEVDFIILINTMPFLDTQLTGRSIHPGLMGPNKRARWIPSLKSRPGRKHVVKIRVGAPRMFTDKWYPQSDLCDRPQLTIFASAVDMQYPFGSPLTDTSYINTTKFTTASNCGYTDVTYNPFTDRGEGNMVWTVSKSDS-----KCPIEGLPPWAAVYGYAEYCSKATGDTNIEQNCRVVIR-NPFTNNPLKGYVPYSLNFGNGKMPGRTRSKWPTLFHQKEVLEAIAPGGPFAYHSDQMKASLGMKYAFKWVWGGNPVSQQVVRNPCDTGVSWGPRSVQIVDPKYNPEPAIHAWDFRRACLAQKPLRECKQEDETQRLDQAPLGGSPTRDADAAAPQGAAAHGSPTPSAVPGPIKHTFGPHQAWVRPARTDLNDTAPRPKNRS
>MH017578|Torque_teno_virus_1|Homo_sapiens|Hominidae
MAYGWWPRRWRRWRRRPRWRRYRRRRRRRRWRRRYRKWRRRRTTTIRQWQPNYRRRCNIVGYMPVLICGNNTVCRNSATHSDDSYLPGGAMTTGKFSLRILYDAYKRFTNYWTASNEDLDPCRYRGCTLWFFRHPEVDFIILINTMPFLDTQLTGRSIHPGLMGPNKRGRWIPSLKSRPGRKHVVKIRVGAPRMFTDKWYPQSDLCDRPQLTIFASAVDMQYPFGSPLTDTSYINTTKFTTASNCGYTDVTYNPFTDRGEGNMVWTVSKSDS-----KCPIEGLPPWAAVYGYAEYCSKARGDTNIEQNCRVVIR-NPFTNNPLKGYVPYSLNFGNGKMPGRTRSKWPTLFHQKEVLEAIAPGGPFAYHSDQMKASLGMKYAFKWVWGGNPVSQQVVRNPCDTGVSWGPRSVPIVDPKYNPEPAIHAWDFRRACLAQKPLRECKQEDETQRLDQAPLGGSPTRDADAAAPQGAAAHGSPTPSAVPGPIKHTFGPHQAWVRPARTDLNDTAPRPKNRS
>MH017579|Torque_teno_virus_1|Homo_sapiens|Hominidae
MAYGWWTRRWRRWRRRRRWRRYRRRRRRRRWRRRYRKWRRRRKIIIRQWQPNYRRRCNIVGYMPVLICGNNTVCRNYATHSDDSYLPGGGMTTDKFTLRILYDEYKRFTNYWTASNEDLDLCRYRGCTLWFFRHPEVDFIILINTMPFLDTQLTGPSIHPGLMALNKRARWIPSLKSRPGRKHVVKIRVGVPRMFTDKWYPQSDLCDLPLLTIFASAADMQYPFGSPLTDTNYINTTKFTTASNSGYTDVTYNPFTDKGEGNMVWIVSKSDS-----KCLIEGLPLWAAVYGYAEYCSKATGDTNIEQNCRVVIR-SPFTNNPLRGYAPYSLNFGNGKMPGRMRSKWPTLFHQKEVLEAIAQGGPFAYPSDQMKVSLGMKYAFKWVWGGNPVSQQVVRNPCDTGVSSGPRSVQIVDPKYNPELATHAWDFRRACLAQKLLRECRQEDETQRLDQAPPGGSPTRDADAAAPQGAAAHGSPSPSAVPGPTKHTFGPHQASDRPARTDLNDIAPRLKNPY
>MH017580|Torque_teno_virus_1|Homo_sapiens|Hominidae
MAYGWWTRRRWRRRRPRRWRRYRRRRRRRRWRRRYRKWRRRRKKIIRQWQPNYRRRCNIVGYMPVLICGNNTVCRNYATHSDDSYLPGGGMTTDKFTLKILYDEYKRFTNYWTASNEDLDLCRYRGCTLWFFRHPEVDFIILINTMPFLDTQLTGPSIHPGLMALNKRARWIPSLKSRPGRKHVVKIRVGVPRMFTDKWYPQSDLCDLPLLTIFASAADMQYPFGSPLTDTNYINTTKFTTASNSGYTDVTYNPFTDKGEGNMVWIVSKSDS-----KCLIEGLPLWAAVYGYAEYCSKATGDTNIEQNCRVVIR-SPFTNNPLRGYAPYSLNFGNGKMPGRMRSKWPTLFHQKEVLEAIAQGGPFAYPSDQMKVSLGMKYAFKWVWGGNPVSQQVVRNPCDTGVCSGPRSVQIVDPKYNPELATHAWDFRRACLAQKLLRECRQEDETQRLDQAPPGGSPTRDADAAAPQGAAAHGSPSRSAVPGPTKHTFGPHQASDRPARTDLNDIAPRLRNPY
>MH017581|Torque_teno_virus_1|Homo_sapiens|Hominidae
MAYGWWTRRWRRWRRRRRWRRYRRRRRRRRWRRRYRKWRRRRKIIIRQWQPNYRRRCNIVGYMPVLICGNNTVCRNYATHSDDSYLPGGGMTTDKFTLKILYDEYKRFTNYWIASNEDLDLCRYRGCTLWFFRHPEVDFIILINTMPFLDTQLTGPSIHPGLMALNKRARWIPILKSRPGRKHVVKIRVGVPRMFTDKWYPQSDLCDLPLLTIFASAADMQYPFGSPLTDTNYINTTKFTTASNSGYTDVTYNPFTDKGEGNMVWIVSKSDS-----KCLIEGLPLWAAVYGYAEYCSKATGDTNIEQNCRVVIR-SPFTNNPLRGYAPYSLNFGNGKMPGRMRSTWPTLFHQKEVLEAIAQGGPFAYPSDQMKVSLGMKYAFKWVWGGNPVSQQVVRNPCDTGVCSGPRSVQIVDPKYNPELATHAWDFRRACLAQKLLRECRQEDETQRLDQAPPGGSPTRDADAAAPQGAAAHGSPSRSAVPGPTKHTFGPHQASDRPARTDLNDIAPRLRNPY
>MH017582|Torque_teno_virus_1|Homo_sapiens|Hominidae
MAYGWWARRWRRWRRRRRWRRYRRRRRRRRWRRTYRKWRRRRKTTIRQWQPNYRRRCNTVGYMPVLICGNNTACRNSATHSDDSYLPGGGMTTDKFSLRTLYDEYKRFMNYWTASNEDLDLCRYRGCTLWFFRPPEVDFIILTNTTPFLDTQLTGPSIHPGLMAPNKRARWTPSLKSRPGRKHVVKIRVGAHRMFTDKWYHQSDLCDRPLLTIFASAADMQYPFGYPLTDTSYINTTKFTTASNSGYTDVTYNPFTDRGEGNMVSIVSKSDS-----KCLIEALPPWAAVSGYAEYCSKATGDTNIEQNCRVVIR-SPFTNNPLRGYVPYSLNSGNGKMPGRMRSKWPTLFHQKEVLEAIAQGGPFASHSDQMKVSLGMKYAFKWVWGGNRVSQQVVRNRCDTGVSSGPRSVQTVDPKYNPEPAIHAWDFRRACLAQKPSRECKQEDETQRLDQVPLGGSPTRDADGAAPQGAAAHGSPIPSAVPGPIKHTFGPHQAWVRPARTDLNATAPRPKNRY
>MH017583|Torque_teno_virus_1|Homo_sapiens|Hominidae
MAYGWWTRRWRRWRRRPRWRRYRRRRRRRTWRRRYRKWRRRRKIIIRQWQPNYRRRCNIVGYMPALICGNNIVCRNYATHSDDSYLPGGGMTIDKFTLRILYDESKRFTNYWRASNEDLDLCRYRGCTPWFFRHPEVDFIIPINTMPFLDTPLTGPSIHQGLMALNKRARWIPSLKSRQGRKHVVKIRVGVPRMSTDKWYPQSDLCDLPLLTISASAADMQYRFGSPLTDTNYINTTKFTTASNSGYTDVTSNPFTDKGEDNMVWIVSKSDSSKTQSKCLIEGLPLWAAAYGYAEYCSKATGDTNIEQNCRVIRS--PFTNNPLRGYAPYSLNFGNGKMPARMRSKWPTLFHQKEVLEVIAQGGPFAYPSDQMKVCLGMKYAFKWVWGGNPVSQQVVRNPCSGVS-SGPPSVQIVDPKYNPELATHAWDFRRACLGQKLLRECRQAKETQRLDQAPPGGSPTRDADAAAPPGAAAHGSPSPSAVPGPTKHTFGPHQASDRPARTDLNDIAPRLKNPY
>MH017584|Torque_teno_virus_1|Homo_sapiens|Hominidae
MAYGWWPRRWRRWRRRPRWRRYRRRRRRRTWRRRYRKWRRRRKIIIRQWQPNYRRRCNIVGYMPALICGNNIVCRNSATHSDDSYLPGGGMTIDKFTLRILYDECKRFTNYWRASNEDLDLCRYRGCTPWFFRHPEVDFIIPINTMPFLDTPLTGPSIHQGLMALNKRARWIPSLKSRQGRKHVVKIRVGVPRMSTDKWYPQSDPCDLPLLTISASAADMQYRFGSPLTDTNYINTTKFTTASNSGYTDVTSNPFTDKGEDNMVWIVSKSDS-----KCLIEGLPLWAAAYGYAEYCSKATGDTNIEQNCRVVIR-SPFTNNPLRGYAPYSLNFGNGKMPARMRSKWPTLFHQKEVLEVIAQGGPFAYPSDQMKVCLGTKYAFKWVWGGNPVSQQVVRNPCSGVS-SGPPSVQIVDPKYNPELATHAWDFRRACLGQKLLRECRQEDETQRLDQAPPGGSPTRDADAAAPPGAAAHGSPSPSAAPGPTKHTFGPHQASDRPARTDLNDIAPRLKNPY
>MH017585|Torque_teno_virus_1|Homo_sapiens|Hominidae
MAYWPRRRRWRRRRPRRRWRRYRRRRRRRTWRRRYRKWRRRRKIIIRQWQHNYRRRCNIVGYMPALICGNNIVCRNSATHSDDSYLPGGGMTIDKFTLRILYDECKRFTNYWRASNEDLDLCRYRGCTPWFFRPPEVDFIIPINTMPFLDTPLTGPSIHQGLMALNKRARWIPSLKSRQGRKHVVKIRVGVPRMSTDKWYPQCDPCDLPLLTISASAADMQYRFGSPLTDTNYINTTKFTTASNSGYTDVTSNPFTDKGEDNMVWIVSKSDS-----KCLIEGLPLWAAAYGYAEYCSKATGDTNIEQNCRVVIR-SPFTNNPLRGYAPYCLNFGNGKMPARMRSKWPTLFHQKEVLEVIAQGGPFAYPSDQMKVCLGTKYAFKWVSGGNPVSQQVVRNPCSGVS-SGPPSVQIVDPKYNPELATHVWDFRRACLGQKLLRECRQEDETQRLDQAPPGGSPTRDADAAAPPEAAAHGSPSPSAAPGPTKHTFGPHQASDRPARTDLNDIAPRLKNPY
>MH017586|Torque_teno_virus_1|Homo_sapiens|Hominidae
MAYGWWARRRWRRRRPRRWRSYRRRRRRRRWRRRYRKWRRRRKKIIRQWQHNYRRRCNIVGYMPVLICGNNTVCRNYATHSDDSYLPGGGMTTDKFTLRILYDEYKRYMNYWTASNEDLDLCRYRGCTLWFFRHPEVDFIILINTMPFLDTQLTGPSIHPGLMALNKRARWIPSLKSRPGRKHVVKIRVGAPRMFTDKWYPQSDLCDLPLLTIFASEADMQYPFGSPLTDTSYINTTKFTTASNSGYTDVTYNPFTDRGEGNMVWIVSRSDS-----KCLIEGLPLWAAVYEYAEYCSKATGDTNIEQNCRVVIR-SPFTNNPLRGYVPYSLNFGNGKMPGRMRSKWPTLFHQREVLEAIAQGGPFAYHSDQMKVSLVMKYAFKWVWGGNPVSQPVVRNPCDTGVSSGPRSVQIVDPKYNPELAIHAWDFRRACLAQKLLRECKQEDERQRLDQAPLGGSPTRDADVAAPQGAAAHGSPTPSAVPGPTKHTFAPHQAWDRPARTDLNDTAPRPKNPY
>MH017587|Torque_teno_virus_1|Homo_sapiens|Hominidae
MAYGWWARRWGRWRRRRRWRRYRRRRRRRRWRRRYRKWRRRRKIIIRQWQPNSRRRCNIVGYMPVLICGNNTVCRNYATPSDDSYLPGGGLTTDKFTLRILYDEYKRSMNYWTASNEDLDLCRYKGCTLWFFRHREVDFIILINTMPFLDTQLTGPSTHPGLMALNKRARWTPSLKSRPGRKHVVKIRVGAPRMFTDKWYPQSDLCDLRLLTIFASAADMPYPFGSPLTDTSYINTTKFTTASNSGYTDVTYNPFTGRGEGNMVWIVSKSDS-----KCLIEGLPLSAAVYGYAEYCSKATGDTNIAQNCRVVIR-SPFTNNPLRGYVPYSLSFGNGKMPGKMRSKWPTLFHQKEELEAIAPGGPFAYHSDQMKVSLGMTYAFKWVWGGNPVSQQVVRNPCDTGVSSGPRSVQIVDPKYNPELAIHAWDSRRACLAQKLLRECKPEDETQRPDQAPFGGSPTRDADAAAPQGAAAHGSPIPSAVPGPTKPTFGPHQAWDRPARTDLNDTPPRPKNPY
>MH170062|Torque_teno_sus_virus_1a|Sus_scrofa|Suidae
---MRFRRRRFGRRRRYRWRRRYRRRRVRRWRRVFRRGGRRARPYISAWNPRVVRRVVIKGWWPLIQCMEGMEHLRYRPMHNLKRWIGGGWASGTISLKGLFNEHELWRNVWSRSNDGMDLARYFGCSITLYPEENQDYLFWFDTEQTQLTNLQ-EYTQPSVMLQAKNSRLIVAKNKMPIRRRIKRIFIPPPSQMTTQWQFQTDLADYPLFNWACICIDMQKPFDYTGAWRDMEYIEKWGRIPATGYPIVAYWYT-EDNKNILRWC----TLAMSVQVRDLRGLCVRICSEQETYYRWAGDFNNTFKLQWWPQSG-TDHALNPEVNIWNINS---NSYWGIGSQRPWPKTAHDIDFGHK-TRFGPFCVKNPPKPINIWVKYKFFFQFGGMYQPPCGIQDPGSNPTYPVRMGGAVTHPKYAQGGGYTT-QIGQGI-TAASLRAISA-APPRTYSQSAFLQEPKEEKEGEETTSESSITSAESSSEGDGSSENEERRRRNKRRLRIFLQRLDHKRRRFS
>MH170063|Torque_teno_sus_virus_1a|Sus_scrofa|Suidae
MRFIRRRR--RRRKRR-GWRRRYRRWRVRRWRRVFRRGGRRARPYISAFNPRVMRRVVIQGWWPLLQCLPGQEHLRYRPLNWDKQWVGGGWGSGQITLEDLFNEHMKWRNMWSKSNDGMDLVRYFGCKIYLYPLEDKDYWFWWDTDHQYEDKIK-EYCQPSVMLMAKRTKIVVARQRAQHRRRVKKIFIPPPSRDTTQWKFQTEFCKQPLFTWAAGLIELMTPFDFNGGFREMNYITLWGRVPPQGYPIIAYIQQ-ENQKPVINWCVCYNTLASTLNISNLRGLCVRELSRQEMTYIWKGEFRKEYHDRWGYTYFIDGRKGEKNPTVWNFNERITTNHILKFGKLGLPKSPHDLDFGHK-NRFGPFVVKNPERATNVWVRYKFFFQFGGEYQPPTGIRDPCDNPAYPVPQSGGVTHPLFATGGITAQGPSG---LTSRTIRALCS-SPPAETSQCAFLKKEEREKAEETT-SESSITSAESSTEGDGSTDEERRRRRRKRQLKLFYQRLEHKRRRLS
>MH170064|Torque_teno_sus_virus_1a|Sus_scrofa|Suidae
---MRFRPIRRRRRRRYRWRRRYRRWRVRRWRRVYRRGGRRARPYISAFNPRVMRRVVIQGWWPLIQCLPGQEHLRYRPLNWDKEWVGGGWGSGQITLEDLFSEHQKWRNMWSKSNDGMDLVRYFGCKLYLYPLQTDDYWFWWDTDQNYSDRIK-EYCQPSVMLMAKRTKIIVARDRAQHRRRVKKIYIPPPSRDTTQWKFQTDFCKQPLFTWASGLIELQRPFDFNGGFREMDYITLWGRVPPQGYPIMAYIRQ-ENQLPVIYWCVCFNTVASTLNIANLRGLCLRELSRQEQTYKWKGEFSKTYHDRWGYTYFIDGRKGTENPTVWNFNDKITSGHILNFGKLGLPKTPHDLDFGHK-NRFGPFVVKNPPQAINVWVRYKFFFQFGGEYQPPTGIRDPCDNPAYPVPQSTGVTHPLYAAGGLTA--EVGSGL-TARTIRALCA-SPPTKTSQCAFLEETQGKKTQETS-SESSITSAESSTEGDGSTDEERRRKRRKRQLKLFYQRLEHKRRRFS
>MH170065|Torque_teno_sus_virus_1a|Sus_scrofa|Suidae
---MRFRRRFRRRKRR--WRRRRRRRRVRRWRRVFRRGGRRARPYISAWNPKVIRSVVIKGWWPVVQCMDGQEYLRYKVMEGDSNWIGGGWSSGTISLEGLFIENTLWRNVWSKSNDGMDLVRYFGCQLTLYPTENKDYWFWYDTDEEARKNLD-EFTQPSVMLQAKNTRLIICKRKMPIRRRARKIFIPPPSQITTQWQFQQNFCKFALFNWACGMIDLDTPFDYNGSWRNMEYIEKWGRIPPAGYPIVALLKT-VAGKRSVQWG----TVADIITVSNIRGLCIRVLSESETKYRWALDFTGEFKSTWWTQLCCITWKVGDNPVVFDWNGYFNSSQWKDFMLLQLPKAALNVDFGHR-TRFGPFCVKHPPNPTNIWVKYKFFFQFGGMYQPPTGIRDPCPTPTYPVRMAGSVTHPRYAQGNLRQ-EDINFGI-TPAAIRAISA-APPETYTQSAFMQEPREEAEEEGE-SESSITSAESSSEGDGP---SRERRARKRAVKLFLRYLGHKRRRLS
>MH170066|Torque_teno_sus_virus_1a|Sus_scrofa|Suidae
MRFRRRRRR-RYRKRR-GWRRRYRRWRVRRWRRVFRRGGRRARPYISAFNPRVMRRIVIQGWWPLIQCLPGQEHLRYRPLNWDKEWVGGGWGSGHITLEDLFNEHQKWRNMWSKSNDGMDLVRYFGCKIYLYPLEDVDYWFWWDTDNNYEDRIK-EYCQPSVMLMAKRTKIVVARKRAQHRRRVKKIFIPPPSRDTTQWKFQTEFCKQPLFTWAAGLIELQRPFDFNGGFREMDYITLWGRVPPQGYPIMAYIRQ-ENQQPVVNWCVCYNTIAATLKIGNLRGLCVRELSRQEMTYKWKGEFSKAYHDRWGYTYFIDGRKGTENPTVWNFNDKITSGHILNFGKIGLPKSPHDLDFGHK-NRFGPFVVKNPPRAINVWVRYKFFFQFGGEYQPPTGIRDPCDNPAYPVPQSTGVTHPLFAAGGITAQGPSG---LTARTIRALCA-SPPAQTSQCAFLEEEKRKETQETS-SESSITSAESSTEGDGSTDEERRRRRRKRHLKLFYQRLEHKRRRLS
>MH170067|Torque_teno_sus_virus_1a|Sus_scrofa|Suidae
---MRFRR----RRRRY-WRRRFRRWRVRRWRRVFRRGGRRAYR-ISAWNPKVVRNCKITGWWPVIQCMEGMEWIKYKPMDLRANWIGGGWSSGVISLEGLFNENRLWRNIWSKSNDGMDLVRYFGCKIRLYPTDHQDYLFWYDTEDEQQRRQLDEYTQPSVMLQAKNSRLIVCKKKMPIRRRVKSIFIPPPSQLTTQWKFQQELCQFPLFNWACICIDMDTPFDYNGAWRNMEYIERWGRIPLTGYPIVAVCLV-EGNKRVVKWA----TIAEIMKLSTLRGLVLRVCSESETYYKWTSEFTAAFRADWW-PPGGTEYQLYDNPKVWSWNGYFGSGSWRDFGKLGLPRSSHNVDFGHK-ARFGPFCVKNPPNPLNIWVKYTFYFQFGGMYQPPTGIQDPCSNPTYPVRMVGAVTHPKYAQGGITTQGDQG---ITAASIRAISA-APPATYTQSAFLKAPEAEKEEERE-SETSFTSAESSSEGDGSSDE--RRAARKRVIKLLLRRLDNKRRRFS
>MH170068|Torque_teno_sus_virus_1a|Sus_scrofa|Suidae
MRFRRRRR--YYRKRR-GWRRRYRRWRRRRWRRVFRRGGRRARPYISAWNPKVVRSVIIRGWWPLIQCLEGQEHLRYRPMDWDRQWVGGGWGSGEISLKGLYQEHLLWRNSWSKGNDGMDLVRYFGCSLKLYPTEKTDYYFWWDTDPGYEDKVK-EYSQPSVMMMAKNSRIIIARERAPNRRRVRKLFIPPPSRETTQWQFQTDFCNKPLFTWAAGVIDLQKPFDSKGSYRNMEYIERWGRVPPQGYPIAAFIRQ-ISGKAIVSWVVIYNTLAGPRDVGNLRGLVLRKLSAQEQTYRWKGEFSGVYLQRWPATYIIDARRGEENPTVWNFQE-----NVTSFGKFQLPKSPHDVDFGHH-ARFGPFCVKNASDPLNIWVQYKFFFQFGGEYQPPTGIRDPCDNPSYPVPQSGSVTHPMFAKGGLTTQGASG---ITLSSIRALCA-APPEVTQSAFLGGQKEEEGEEETT-SESSITSAESSTEGDGSSEDEARRRRNKRRLRIFLQRLDHKRRRFS
>MH170069|Torque_teno_sus_virus_1a|Sus_scrofa|Suidae
MRFRRFGRR-RRRKRR-GWRRRYRRWRRRRWRRVFRRGGRRARPYISAWNPRVVRNVIIRGWWPLIQCLEGQEHLRYRPMDWDWVWKGGGWGSGEISLAGLYREHLLWRNSWSKGNDGMDLVRYFGCSIKLYPTQNMDYYFWWDTDPGYEDKVK-EYSQPSVMMMAKNSRIVIARDRAPNRRRIRKLFIPPPSRDTTQWQFQTDFCNRPLFTWAAGLIDLQKPFDSKGSFRNMEYIEKWGRIPPQGYPIAAFVRQ-TEGKA---WV----WVAGPRDVGTLRGLVLRKLSAQEQTYKWKGEFTKTFIVNWGATKIIDARQGTKNPTVWDFDT-----NITSFGKLGLPKSPHDIDFGHH-ARFGPFCVKNASEPINIWAQYKFFFQFGGEYQPPTGIRDPCDNPSYPVPQSGSVTHPMYAKGGLTTKGASG---ITLSSLRALCA-APPQEISQSAFLGGQKKEEGEETT-SESSITSAESSSEGDGSSENEERRRRNKRRLRIFLQRLDHKRRRFS
>MH170070|Torque_teno_sus_virus_1a|Sus_scrofa|Suidae
AAARRWRRRFGRRRRRYRWRRRYRRWLVRRRRRVYRRGGRRARPYISAFNPKIMRKVVIRGWWPIIQCLKGQESLRYRPLQWDKQWRGGGWGSGEVTLENLYQEHLLWRNSWSKGNDGMDLVRYFGCIVYLYPLKDADYWFWWDTDELYAEMIK-EYSQPSVMMMAKRTKIIIARERAPHRRKVRKIFIPPPSRDTTQWQFQTDFCKRPLFTWAAGLIEMQKPFDANGAFREMKYVELWGRVPPQGYPIIIYVDQ-KDQQARKKYCVCYNTLGSTLNIGPVRGLVLRQLMNQEMTYTWKQEYSGVFLQRWLVDAR---QADTQNPKVWPVEGNWTG-TVLWFHKLGLPKSPHDIDFGHH-SRFGPFCVKSPPEPVNLWFQYKFLFQFGGEYQPPTGIRDPCDTPAYPVPQSGSVTHPKFAKGMLTEGWG-----ITAASSRALCA-TPTAAQSALLRGDPPE-ERKEETP-SSSSITSAESSSEGDGSSDDETRRRQWKRLRHMVREQLGHKRQRLH
>MH170071|Torque_teno_sus_virus_1a|Sus_scrofa|Suidae
---MRFRRRRFGRRRRYRWRRRYRRRRVRRWRRVFRRGGRRARPYISAWNPRVVRRVVIKGWWPLIQCMQGMEYLRYRPMYNIKRWIGGGWASGTISLKGLFNEHELWRNVWSRSNDGMDLARYFGCSITLYPEENQDYLFWFDTEQTQLLNLQ-EYTQPSVMLQAKNSRLIVAKSRMPIRRRVKRIFIPPPSQMTTQWQFQKDLADYPLFNWACICIDMEKPFDYTGAWRDMEYIEKWGRIPPTGYPIVAYWTS-DGNTKTCNWC----TIASAVQVRDLRGLCLRVCSEQETFYRWQNEFSGNFKQQWWPQGGTDHGLC---DVYVLWGSQINSATTLPSGNRNWPKAPHDVDFGHK-TRFGPFCVKNPPNPINIWVKYKFFFQFGGMYQPPCGIQDPGSNPTYPVRMGGAVTHPKYAQGGGYTT-QIGQGI-TAASLRAISA-APPRTYSQSAFLQEPKEGEETEETSCESSITSAESSTEGDGSSEDERRRR-NKRRLRIFLQRLDHKRRRFS
>MH170072|Torque_teno_sus_virus_k2a|Sus_scrofa|Suidae
MPYRRYRRRRRRPTRRRRWRRYFRYRYRRPYRRGYKVRRRRRRTAVIQWFPPARRTCTITGFWPLSYGHWFRTCLPFRRHNGL-VFTGGGIDYTQWTLQNLFHEKLNWRNIWTSSNVGMEYARFKKGKFYFFRHAWRSYIVTWDQD-IPCKPFPYSNLHPFLMLLKKQHKLVLSKQDDPRRGKPVTLRFKPPTKLTSQWRLSRELAKLPLIRLGFSFIDIDEPWVEGWGNA---------AEYQQGWSQIRYFWVYDTGIGNAVYVILKQNVMIDSIEKVNEGFPYWIYFFGRSELDIKRNEFNANPHSKKLKIGVIGWASIQ-SNYVTYRGLYQKG-WKQGTNFDWPDMKLGPQPIDDETLYGPFVEKAELKDYNLVMKYVFKFQWGGHGTQRFKTDDPSTIPCPQGSAYTGIQDPSKVHNTVLNPWEYDDGIVRTDTLKKLLEETEEEERAYPLLGSERRSDEDDESVISSTSSCTSDEEEKE------KRHKHPSKRRLLKHLQRVVKRMKTIX
>MH170073|Torque_teno_sus_virus_k2a|Sus_scrofa|Suidae
MPYRRYRRR-RRPTRRRRWTRYFRYRHRRR-RRRRYKVRRRRKA-VIQWFPPTIRNCFIKGIWPLSYGHWLRTCLPMRKENGL-IFLGGGIDWTVWTLQNLFNERLNWRNVWTASNDGMEFARFRYAKFKFFRHEFRSYIVTWDQD-IPCKPLPYTNLHPMVMLLKKQHKVVLSKQENPRKKDRVTLKIRPPPKLTSQWRLSRELAKTPLLRLGFSLIDFKEPWLEGYGNA---------AHMSNQWCQCKYFWIYDSGVGNHIYVVMQKDATIEHIEQIGEGYPYWLFFFGRSERDLKRNEFNTNPNSKKLKIGIIGWVSPI-QSSYRISNLWLNG-WPNKNNLDFNNMKLGQQPLDDESLFGPLVEKAELKDYNILMRYNFRFQWGGHGTETFKTSDPSTIPCPPGAPQHLIRDPSKVHEGVLNAWDYDDGIVRKDTLKKLLETDSEEEKAYPLLGTERLSDESGESDISSSSDSSKEESEEE------KRYRRPTKRRLLQHVQRLVKRFRTLX
>MH469990|Torque_teno_sus_virus_k2a|Sus_scrofa|Suidae
MPYRRYRRRRRRPTRRRHWRRYFRYRYRRAPRRRRTKVRRRRRKAVIQWNPPSRRTCLIEGFWPLSYGHWFRTCLPFRRKNGL-IFTGGGCDWTQWSLQNLYHEKLNWRNIWTASNVGMEFARFLRGKFYFFRHPWRNYIVTWDQD-IPCKPLPYQNLHPLLMLLKKQHKLVLSQQNNPNKQKPVTLKFRPPPKLTSQWRLSRELAKMPLIRLGVSFIDLTEPWLEGWGNA---------AIKAQGWAQIKYYWIYDTGVGNAVYVVMKKDIAIDHIELINEGWPYWLYFFGKSEQDIKAREYATNPKSKKLKIGIVGWASIQ-GGYVAWAGLYQQG-WPSETNFDWDNMQLGSQELDDESLFGPFVEKAELKDYNLIMKYAFKFQWGGHGTERFKTTDPSTIPCPPGRFHSGIQDPSKVQNTVLNPWDYDDGIVRKDTLKRLLEETEEEEKAYPLLGTEKESDSDEESVISSTSSGSDQEEETQ------RRKHHPSKRRLLKHLQRVVKRMKTLX
>MH648892|Torque_teno_mini_virus_19|Homo_sapiens|Hominidae
--MPYYWRKWRYPKRRRYW----RTRFRRNRRRRYRRRVRRKSCLLRQWQPSHIRKMSIRGLYCLFQANKITFNKNFAQYETSGLPGGGGFSLLRFNLDCLFEQNELARNVWTQSNKYFPLFRYLGCIIKVYRPKYTDAVVKFQTCPMSASKLLYTGCQPSIMMMSKGCKRIRSLQNAPYKPY-KLYKLKPPQQMINKWYFQGEQSKTGLLLIQSCAASFDEYYISHHSESEIQDLIWLGTVEEQGIFDIRYNPQKDKGYQSNIYLKPNEDLPLPDDDLSNPGFPAWLNCFGFIDYEIKLGKKSQITTHYITIHKNLTFE-PKLEHYIFVDDWFAKGDSDYWDNVNWPMITHQEQCLNKLALCGPGAPKLDVKTAECKIEYIFKFKIGGCATPVEKVKDPSTQPTYPTLDPNSLQSPEEPIENFLYQFDWRRDQITESAAKRITQTTKKYLFTDAATT----GTDVPLHQTHEKELLSSEEEETQTETLFE--LQHNKQKQLRYRIKQLLAQMQSIS
>MH648893|Torque_teno_virus_18|Homo_sapiens|Hominidae
MAWWRWRRRRRWRRRRRP-RRARRRWGRRRWRRYRRRLRRRRRRRLTQWNPAKVRRCTIKGVLPMILCGAGRSGFNYGLHSDDQNPHGGGMSTVTFSLQVLFDQYQRFMNRWSYPNDQLDLARYFGCTFYFYRHPEIDFVAQYDNVPMKMDENTAPNTHPSFLLQNKRKVKIPSFKTKPFGRKRVRVTVGPPKLFEDKWYSQHDLCKVPLVSWRLTACDFRFPFCSPQTDNGTQETIIWGQSDNYGYIDITYNPITDKGEGNIIWFLTKPNT--TQAKCTITNIPLYAAFYGYEDYLQRLGPYQDVETLG--II-KCPYTDKTNWGYF-YDAHFGNGKTPEYWMQRWPYVQFQKDTMHKISRTGPFSYRDETPSITLTAEYKFRFNWGGDSIFPQIIKNPCTGPS-TGRRSVQVVSPLTMPQFIFHSWDWRRGFFNQKTLKRMLE--KPNDREYPTDPKVPRQEQEGE-T-TTSQSSQEEAAQEAQEASL-QQKQYREQRRIGKQLQLVTKTQSNLH
>MH648897|Torque_teno_mini_virus_6|Homo_sapiens|Hominidae
MPY-YSRR--RWPRRRYRW--LR-RWRARRPRRRYWVRKRKRKITEKHWQPKVIRKTHVRGTYPLFLCTRHRITNNMIQYLDSHYYGGGGFSIMQFSLQALYEEFVKAKNWWTHTNCFLPLIRYMGCSFKFYKTEYYDYVVLIERCPLHCTDEMYLSTQPSIMMLTKKCIFVPCKQNSKGKKPYKKIRIKPPSQMTTGWHFSQDLANMPLVVLKTSVCSFDRYYTDSTAKSPQESLWFYGAENDPNWLPCRYNPFADKATGNKIWLVSTQWKPIDNPLLQRNDLPLWLLVWGWQDWQKKNQQTSQPDINY-LVIS-SPYISPKLDYYVLLDE-----FWEGSDKKHWPKNRFQIETLNLIANTGPGTVKLENQSAEAHMVYRFNFKLGGCPAPMEKICDPSKYPI-PNQQTTSLQSPENPQTYLYD-FDERRGLLTERATKRIKQ--DHSEKTILPFTGAATISQEE-------SSSEEEEEQQA------EKQLRRKQQRLRDRILQL-LDIQNMX
>MH648900|Torque_teno_mini_virus_36|Homo_sapiens|Hominidae
--MPPFQRRNWWYTRKRRWRRRRPRYRGRKWRKFYRKNFKKKKKIINQWQPSTIKKCKITGYLPLFQAGRGRASKNYALAKESFVPRGGGWSIQQLTLSNLYTQNSELFNYWTKSNNRLNLCRYFGCVMYLFRNDNTDYVFSYFPEPKTVTKYFYASWHPFRMLLYGRKKIIPSFATQPHKRKPKRIFIPPPKAMKNQWFFQQHFSQSPLVQFAVSACTLNTMFGSPKYMNPNNTTYLWGLPHVTHVFTIRYNPFKDKGTGNQAYFIPTKNDPTNDPDLLFENFPFWLMLWGIEDIIKRMGKCPHLDDDWILVLRSNYFNTPE-KQYVPLSYNFIHGLPPYYDNGHWPKFKFQREAIENIINTGPAVCRFNSNNIQALVKYKFLFKWGGNPAPMESVYDPTTQ---TPPSGLQLSDPQTPVESFLYQWDTRRSYITPKSAKAITDISDCFMFDLPLFQTQEEKTTEEENQTLLLQLHQLEQLNNQ--------LSRTETTNLLAAPGQVVKGQYGLE
>MH648901|Torque_teno_virus_3|Homo_sapiens|Hominidae
MAWGFWGRRWRRWRPRRRWRRRRRRRVRRRWRRRYRKWRRRRRRTIKQWQPNFIRRCYIIGYLPLIFCGENTTAQNYATHSDDMISKGGGMTTTKFTLRILYDEFTRFMNFWTVSNEDLDLCRYVGAKLIFFKHPTVDFIVQINTQPFLDTHLTAASIHPGIMMLNKRHILIPSLKTRPSKHR-VVVRVGPPRLFQDKWYPQSDLCDTVLLSIFATACDLQYPFGSPLTDNTRETTPTWNQNQCSGYSDIIYNPFTDKGTGNIIWILTKEDT-----KCEIMDMPLWAACTGYTEFCAK--YTGDSAIIYNAVVIRCPYTEPN-KGFVPYSFNFGNGKMPGRMRAKWVNIFHQKEVLESIVQSGPFGYKGDIKSAVLSMKYRFHWKWGGNPISKQVVRNPCNSAAHRGPRSVQAVDPKYVPEVTWHSWDIRRGLFGKAGIKRMQQDLPPGPL-KRPRRDTNVQDPEEQNESSGFPWVHSSQETQSTQAQGSQDLQLREQRVLRLQLQQLVLKVQAGQ
>MH648907|Torque_teno_mini_virus_17|Homo_sapiens|Hominidae
MP--WYRN--YGRRRRVRWRPRKTFWRRR-WKRRRQPVRRKLRSILRTYQPPCIRKCTIKGLIPLFWGTPERFINNYELYEMTRLPSGGLFSLKNFTLEGLFAEHQYCRNTWTKTNNSLPLMRFTGAKIKFYKSEHIDYIVTYDTNPLTASMDTYHTMHPGIHLLPH--KLIVTR--KNKNSKPRKIKIKPPSPMQNKWYFQIDMAKTPLVQIRTSAVDLENYYTNYKSVSTRQKVYLFSAKK-ENFTEIRYNPFRDQGNKNMIYIGVIEDTPPESEDLKNSGLPLWVLTFGFNDFQKKQGKAKHIDTDYL-TILQTDYYNPVGPKIIPIDQDFINGRSPFEDENRWPCCQFQMQMLNTIALTGPGSPKTTLQSIEAKIEYFFYFKWGGNLPPMDSITDPKQKEFHTNQYTNSLQNPTS-PEQILYSFDERRGELTSKAIKRLQR--DWESKEYSITD----AKVQRKEETSSDTSESETEEETQ------TLLKQKHKRLKRLILQKM-GIIQTLE
>MH648912|Torque_teno_mini_virus_30|Homo_sapiens|Hominidae
--MPYFRKNRRYYRKNYKWRRRRPRKQTKRRRRPVRKKFKKKKKILQQWQPSHIKKCKIKGTIQLFQAGKGRFSHNYQLYKESFVPPGGGWSYIILSLGNLFTENQRLQNWWTKSNKGLPLCRFSGVKFKFYRQQFTDYIVTWSNEPMEVGKFHYPSIHPQRMLSYNHRIIVPSYNSMPHKPY-KSCFIRPPKEMTDKWYFQNHFQRFPLCMLATTACSLNSLYVATNVLNVYAYASPNGTITKTGYYDCRYNPTKDTGIGNEAYWVSVEENTQNDPDLKIAGFPLWILLWGWYDWTRKLNKIKNVDNDYILVVKT-DFIEPKLPFYVFLSDSFCNGQAPYYERNHWPRYRFQEEAIETLLMTGTGVCRANVQQIQAHCYYKFFFKWGGNPATFETVIDPTTQPYYPGIQTTEIMDPNE-PLNMFYDFDVRRHLIKQSAINRITDNFENLMF------TDGDQTTIPQTTTKETQTKTTEEKEKK------ETLQQ-YRQLNIQLLQRF-QQLKQLV
>MH648913|Torque_teno_virus_29|Homo_sapiens|Hominidae
--------------------------------------------------------------MPLIICGSGSTQFNFITHMDDFPPMGGNFTNVTFSLEAVYEQFMYHRNRWSSSNHDLDLARYQGTTIKLYRHEYLDYIISYNRTPFQISDMTYLSTHPAFMLLQKHRIVVPSFKTKPKRRS-IKIRIKPPKLMLNKWYFTKDICSMGLFQLQATACTLNNPWLRDSTKSTTPYQKGWEISY-TKWTYVRYNPLADKGIGNVVWCSC--KLDQKKSKCIIKDLPLWAIFYGYVDWLVKTGVSSAVTDMR-IIIS--PYTETPDTGFIPVSDTFCNGDMPFGWWIKWPMIAHQKEVFEAIVNCGPFVPRDQTKSWEITMGYKMNWKWGGSPLPSQAIDDPCQKPTHPDPRMLQVSDPTKLPKTVFHKWDWRRGMLSKRSIKRVQEDSDDEYVAGPLQR--KRQTPE-KESLQDSAEESPSSQEQAEDKKEALQLQKQHQRVLKRGLKLLLRLRRGVH
>MH648916|Torque_teno_virus_18|Homo_sapiens|Hominidae
MAWWRWRRRWRWRRRRRRPRRRRRRWGRRRWRRYRRRLRRRRRKKLTQWNPAKVRRCTIKGVLPMILCGAGRSGFNYGLHSDDYTIQGGGMSTVTFSLQVLYDQYQRFMNKWSYSNDQLDLARYFGCTFWFYRHPEVDFVAQFDNVPMKMDENTAPNTHPSFLLQNKHRVKIPSFRTKPFRKK-VRVSVGPPKLFEDKWYSQHDLCKVPLVSWRLTAADFRFPFCSPQTDNKCTHYQTFATDTDSGYIDITYNPITDKGEGNIVWFTKPTQY--SQAKCTITNIPLYAAFYGYEDYLQRLGPYQDVETLG---IIKCPYTDKSNWGYF-YDVHFGNGKTPEYWMQRWPYVQFQKDTMNKIARTGPFSYRDETPSITLTAGYKFRFNWGGDSIFPQIIKNPCVRPS-TGRRSVQVVSPLTMPEYIFHRWDWRRGFFNTKTLKRMLE--KSNDEEYPTGPKVPRQEQEGDTE-TTSSQSSQEEAAQEVQEASLQQQQYREQRRIGKQLQLVTKTQSNLH
>MH648925|Torque_teno_virus_24|Homo_sapiens|Hominidae
MAWWWWQRRWGRPVRRRRWRRRRRRRRRRRWRRRRRRLRRRRRRILTQWHPSVVRRCLIRGIVPMVICGHTRWNHNYALHSEDRFPFGGSLSTTTWNLKVLYDEHQKMHNKWGYPNTQLDLARYRGCRFTFYRHKKTDFIVHFNRRPFKLNKYSCAMLHPGMLMQSKHKILVPSFDTKPGGKMKIRVSVRPPTLLEDKWYTQQDLCEVNLLQLSVTAADFRHPWISPESNTDGNYWNSFHVMENLGYQDVTYNANCDRGVLNRVWFGTKPTTNETQCKCVVTDMPLWALLHCYTEYVQEMNIDAEIYSVGLVVVQ-CPYTFRPDMGYVIYDALFGKMQVPPYWQMRWPRMAFQKQVFHDITMTGPFSYKDELVSTQLTATYKFDFMWGGNMISEQIIRNPCTQPGLPDRRDIQIVDPRTVPQFVFHTWDWRRGLFGKGAIDRVSE-KPGDDGSYTVPYKKPRLQGRESASQEEKAHTSSEESDQEAVEQLQQLVQLLQQQQLGSKLRLLLKTQANLH
>MH648932|Torque_teno_virus_15|Homo_sapiens|Hominidae
------------------M----------------------------------------------------------------------------------------------------------------YRHPTTDFILTYDNNPMKNTIYSSPNTHPGILMQQKHRVLIPSWLTFPKGRKYVKIKIPPPKLFEDHWYTQPDLCKVPLVTLRSTAADFRHPFCSPQTNNDYQEMLSEWTTKKTDYMDVTYNPLNDKGQFNRVWFSTKPTT-----KCVLENIPLWSALFGYSEYVESLGPFQDHETVGLVIVQC-PYTVKN-MGYIFYDTNFGNGKLGNYWQQRWPILKRQRQVMNDICKTGPFSYRDELLQVDLAASYTFRFNWGGDLLYHQVIKNPCSSPTDSGKRDVQVVSPLTMPRLLFHSFDQRRGFFTERAIKRMHD-EDVPDFTQQPKIIFPPEQAEEDSRSEALSLTSSQEKEAEAQESLPQQKQLRQQQQLRVHLQHLHLNPLFFP
>MH648946|Torque_teno_virus_29|Homo_sapiens|Hominidae
-----------------------------------------------------------------------------------------------------------------------------------------------------------MLTHPLAMLLNKHHIVVPSFKTKPKGKRYKTILIKPPKLMINKWYFAKDICKIGLFQLYATGLELSNPWLRSGTKSPTTSNKNWQ---PQSWEYVRYNPLSDKGLGNRIWC--SESSNPSKSKCMLQDMPLYMLTYGYLDYVVK---CTGNKSAW-TMRIRCPYTEDSNSGFVILSESFMDMPWPSKLWFKWPMIFNQKQAVENIVSCGPFMPRDEASSWDITIGYKSVFKWGGSPLPPQPIDDPCELPD-PDPPRIQIADPEHLPQTIFHTFDIRRGLFSSASLKRVSEYPPDDPFSTGVGFKRPRATENQEEDFLQEEQESSQSEKETEIQKQQLKLQRQQQRVLREGLKQVLRLRKGVH
>MH648958|Torque_teno_virus_3|Homo_sapiens|Hominidae
MAYGWWGRRWRRWRTRRR-RRRRRRFVRRRWRRRYRKWRRRRRTIIKQWQPNFIRRCYIIGYLPIIFCGENTTAQNFATHSDDGPW-GGGMTTTKFTLRILYDEFTRFMNFWTVSNEDLDLCRYVGAKLIFFRHPTVDFIVRINTQPFLDTNLTAPQIHPGIMMLSKKHILIPSLKTRPSRKHRVVVRVGPPRLFQDKWYPQSDLCDTVLLSIFATACDLQYPFGSPLTDNGTGTQNMWNQNTADGYTDVIYNPFTDKGTGNMVWILTKADS-----KCEIFDLPLWATFTGYAEFCSK--VTGDTAIHLTAVVVRCPYTEPN-RGFVPYSFNFGEGKMPGRMRAKWVNMFHQQEFMEAIVESGPFAYKGDIKSAVLSMKYRFHWKWGGNPISKQVVRNPCTSAGHRGPRSVQVVDPKHVPEVTWHSWDIKRGIFGKAGIKRMQQDLPTGPL-KRPRRDTNAQDPEEQNEGSGSPWVHSSQETQSMQTEGTQELQLREQRVLRFQLQQLVLKVQAGQ
>MH648959|Torque_teno_virus_17|Homo_sapiens|Hominidae
-----------------------------------------------------------------------------------------------------------------------------------------------------------------MLMQQKHKILVPSFDTNPKRKS-VKVPILPPKMFQDKWYSQSDLCGVPLVSLRLTAASLRFPFCSPQTVTNYTNWRKWWTTDKADYFDCTYNPLNDQASKNRIWFMTKPDTSESQCKFVLQDIPLWCIFHGYADYVESQLGSTQDHATVGICVQ-CPYTCKPDMGYVVYDSNFGKTQVPRFWAQRWVYFKNQWSVMNDIDKTGPFAYRDERPSAVLTSTYKFRFNWGGDMMFPQVVKNPCGSSAPSTRRSVQVVDPVSMPQWIFHPFDFRRGFYNQQAIKRVSGDELSRPKKPRLLTESEYQGQEEDSTGKSPSWQEESEAEVQ-ETEDPQQRQFREQRAINLQLRELAKTQTNTH
>MH648962|Torque_teno_virus_29|Homo_sapiens|Hominidae
DDI---------PPRN----ASY----------------------------------------------------------------GGNFTNITFNLACFYEEFMHHRNRWSASNHDLELVRYLRTSLKLYRHESVDYVVSYTTTPFETNEMSYMLTHPLAMLLSKKHVVVPSLKTKPHGRKYKKITIKPPKLMLNKWYFAKDFCHIGLFQLWATGLELRNPWLRSGTNSNGNKWYNWQYTYENKWSYIRYNPLTDKGIGNRVYC--SESDNPVKSKCMLQDMPLWMMLYGYADYVIK---STGIQSAWTMVAIRCPYTDTENTMFIPIGIEFMNGDMPDKWWFKWPMITHQKTALEAIVSCSPFMPRDQEQSWDITVGYKSTFLWGGSPLPPQPIDDPCELPD-PDPPRIQISDPQHLPATLFHSWDLRRGFINTKSIKRVSEHDSNEYFSTGVVSKKPRNQEED--ALQQEQEESTSEEEQAEEQKEKLQVQRQHQRVLRQGIKHLLRLRQGVH
>MH648966|Torque_teno_mini_virus_35|Homo_sapiens|Hominidae
------------------M----------------------------------------------------------------------------------------------------PLTRYLGCKMRFYQSPETDYVVTYDNCPMVDTPLSHADASPGFMLQKKNKIIVPSS--NKRKRKPKQIWIKPPAQMYNHWYFTKDICKTPLVLITATTCSLTTPFAKPEAKSQTKNIYLYASVKALGIITVRYNPDKDTGKDNKIYLQNFQNNPPTDDNLIIEGFPLYYALWGWLDWQKKLKKATRVFNDYTVVIQTKMFDV-DLPYYVLLDQDFIDGYEPYYSKENWPKTTYQEQSIQKICDTGPFTPKT---PWNHRYQYCFYFKWGGCPKDLKKAYDPCLQPKWPDSPATEISNPAT-PSTMLYTWDWKEDFIKKKAIKRIADNENVLSI------TESSYNPKPLQKKRKKETSESEEEAEEEELLNQ--LKLKKQRKHLQQLLQL-----TGT
>MH648969|Torque_teno_virus_24|Homo_sapiens|Hominidae
MAWRWWWQR-RWRRRPPRWRRLRRRRRRRRWRGRAVRRRRRPRKRLTQWSPQTVRNCSIRGIVPMVICGHTKGGRNYAIHSEDIQPFGGSFSTTTWSLKVLWDEHQKFQNRWSYPNTQLDLARYRGVTFWFYRDQKTDYIVQWSRNPFKLNKYSSSMYHPGMMMQAKKKLVVPSFQTRPKKKR-YRVTIRPPNMFADKWYTQEDLCPVPLVQIVVSAASLLHPFCPPQTNNKATTTTLGNYEPTTGYQDVTYNPNCDRAAGNRVWFTKMNTDNATQCKCVLENIPLWAAFHGYADFIEQELSISSEIRNF--GIVQCPYTFKPEKGYVFYDTTFGNGKMPDYWQQRWIRLAFQVQVMHDFVLCGPFSYKDDLANTTLTARYKFRFKWGGNIIPEQIIKNPCAS--YPDRRDLQVVDPSTMPIYTFHTWDWRRGLFGTDAIQRVSQ--KPLRFTNPFKR--PREDYRQEEDQEKRRRTSTEEVQDPQNAPLLQRVQLAEQQRLGVQLRYILKTQAGLH
>MH648976|Torque_teno_virus_24|Homo_sapiens|Hominidae
MAWRWWWQR-RWRRRPR-WRRLRRRRRRRR-RRRRRRWRRRARR-LTQWSPQTVRNCSIRGIVPMVICGHTRGGRNYAIHSEDIKPFGGSFSTTTWSLKVLWDEHQKFNNRWSYPNTQLDLARYRGVTFWFYRDQKTDYIVQWSRNPFKLNKYSSSMYHPGMMMQAKKKLVIPSFQTRPKGKKRYRVRIRPPNMFADKWYTQEDLCPVPLVQIVVSAASLLHPFCPPQTNNYYETTQVLAQLSPNTYQDVTYNPNCDRGVGNMVWFTKMDTNDSTKCKCVLQNIPLWAAFNGYADFIEQELSISTEIHNF--GIVRCPYTFKPEKGYVFYDTTFGNGKMPDYWQQRWIRLAFQVQVMHDFVLCGPFSYKDDLANTTLTARYKFRFKWGGNIIPEQIIKNPCAS--YPDRRDLQVVDPSTMPIYTFHTWDWRRGLFGTDAIQRVSQ--KPVRFTNPFKR--PRYLPPTDGE----DYRQEEDFALQ------EK---RRRTSTEEVQDRX--------
>MH648977|Torque_teno_mini_virus_1|Homo_sapiens|Hominidae
PPFNYYRR-FYRYRPRYRWRRRRHRR--RRWKRRFLKLKKRKKKILSQWQPDSIRKCHIKGQLCLLTCGINRINNNFTLTSESYVPIGGGWSIMQITLRALFDEYQHYRNWWTSSNCGLPLVKYMGCRIKFYNSNDCDYIVTVQRTPFEVDRDTYLNTQPSRHMMNRKSFIIPKL--NPNKRKPIKKYYRPPALLQNKWYFSQDILNTPLILFTVSSCSLDQMYGPNDQISTGLYTFGNGENPDTQYQECRYNPFKDKGTGNIFYLSTKESQLPTDNRIVLKDFPIWLATWGWISWLQKSKPVHHIEEDYQFVIQS-PYIYPPQPCYVPLDKYFTDGNLTETDKAHWPKLEMQLETLSKFAETGPAATKIKQKQIQIHAFYDFYFKWGG-CPAPMENIDPADQEKFPNLKELTLENPETPKEHYIYKFDERDGLLTNAASKRLKKTKTEFGSKDPLLQ----IEAPQQTQTETTQEESQEEIKEQ--------LQLQQRDHLRHRINRLTKNRKLFP
>MH648982|Torque_teno_mini_virus_38|Homo_sapiens|Hominidae
PPYRRYYRAWNWKRRRNR-RRRF-RKYRRRRKQRFSKTFKKKLR-VTQWQPSYIRNCRISGILELFEAGQGRFPNNFASYKETNTPGGGGWSLQELTLSNLFTQNQFFMNYWSVTNSGLNLVRYRGAKIKLYRQRKIDYIFQYYTEAIHAGKYWYPAFHPIKMILTKNKITVPSLQTQPNNKKLKKIYLKPPKLLKNNWYFQQHICTYPLIRFVATAVDLNYMFISPKSNNPKAQTYLYG-LE-NGYLDVRYNPYKDKGTGIAYWL--RVDAPYDDPDLQISGYPFWLMLWGWSDYTKKLGKARNLDNDW-LVLKSPSAFSTPLAPYVPLNDSFIQAPWNNNDLNHWPKWKFQEETINDLLMSGPGTCKSPEQSIQAKMKYQFFFKWGGNSARMETITDPMAQPITPHPNNQLLSDPQQ-SENLLYKWDVRRETITAAAEKRIKE--IEHDQSLFTDG----ALHSQTET-PQTETTPQEEKQAL------LLQLQQYNEQLQHKFLRL--RQLTME
>MH648983|Torque_teno_mini_virus_36|Homo_sapiens|Hominidae
--MPPYQRRHWWRRRR--WRRRRPRNFRRKRRRRRVRKRKRTKLKINQWQPSTIKKCRIEGYLCLFQAGFGRYTNNYALWKESNYPGGGGWSIQQLSLGNLYTQHKEQMNYWTKSNDRLNMCRYFGCIVTCFRQPYTDYVFSYFENPKNVSKYFYCSQHPLRQLNYKRKRVISSYNTQPHRKKPKRIFIPPPKPMKNQWFFQQQLADYPLVTFIATACSLTNMFGSNSWKNESDQQYLWGQNANKNAFTVRYNPFKDKGYGNKLYLIPDNDIPTDDPDLLFENFPLWIMTWGLEDIVTRMGKCRNLYDDWTVVIQT-KYMSATEKYYVPVSYEFVHGQGPYNDFRHWPKFGFQKQALENIAMSGPAVARGNVKNIQATIKYDFLFKWGGNSPPQESIWDPTQQPVTPYPNNLDLSDPTT-ILTEIYTGDFRRDLLTETAQKRITQTNEQPLF----------TDGRKTSTDLQL---FPQETQTE-----------KTPKTQEETLRRX--------
>MH648985|Torque_teno_mini_virus_36|Homo_sapiens|Hominidae
--MPPFQRRWFWRRPRYRFRKRRRRR--VR-RKTFYKRFKKLKKIINQWQPQSIKRCRIEGYLCLFQAGPTRYLNNYALWKESFFPEGGGWSIQQLSLGNLFTQHKEFMNYWTKSNERMNLCRYYGCRIQLFREVYTDYVFYYFQEPKTVNRYFYASQHPIRLLTHGRKKVVPSFETQPHKRKPKTLFVPPPKLMQTKWFFQQGLSSFPLLSFVASAISLTGMFGSKNAISTYYLYGLTNGHDNKGIFKVRYNPFHDKGQGNQVYFIPDETHPTKDPDLTWLDQPLWLIFWGLEDMIKRLGKCKNLDMDWVMVVKS-KYLVPPEPYYIFLSYDFVHGRGPYDDLTHWPRFKYQRQPISNIVQTGPAVPTGNSKNIQAKIKYQFLFKWGGNSSPQENIYDPNNQPVTPTPNNINIGDPTT-ITKEIYQWDFRRHFLTETSAKRITETDDQFMF------TDG-RETSTDLPFQETTTQTEKTPKTQTEALFQ--LQQQYNQQLQLRLRNL--EQLSMD
>MH648986|Torque_teno_mini_virus_39|Homo_sapiens|Hominidae
--MAPYQRRRYNYRPYNKFRPFRRRR--RQRRRRYRRKFKKKKKLIQQWQPTHIKKCKIQGYLELFECGKGRVGNNYAAYKDSWVPPGGGWSLQQLTLNNLYVQNCLLMNWWTRSNKGLNLVRILGVKVTLFRQENIDYIFCYLPEPSNVTKYYYPSFHPIKMLTYNNKIVVPSFRSQPHKKPYKKKFIPPPKEYLNKWYFQQHLGTFPLLQFVAVACSLTNPFISPESPNENQYIYASDKHT-TGYKQLRYNPHKDKGKGNRVYWNNTQTNPTRDPDLMITDFPLWILLYGWEDFSQKIGKVKNLNQDWILVINC-PYLDDK-IPYVILSEHFVYGQGPYQDKTHWPRFRYQREAVDSIINTGPGICKFHQKNIHAHMKYEFILKWGGNPSSMEQVYDPAQQPIYPGQSYNEITDPTTPSNYIYQ-WDTRRDFLTQAAQQRIAK-N-----PYEQFMFTDGAQTSTEIPITQTPPKTTSEKEEE------EILQQRHNQQLQHRFQQL----KLML
>MH648989|Torque_teno_mini_virus_20|Homo_sapiens|Hominidae
--MPYFYRNWWWRRRKRRWRRGARKNFRRR-RYRNRRVRKKLKTLIKQWQPSTIHKITVKGLYCLFQAHHKRINKNYAQYQSTGLPGGGGYSILRFTLDSLYQDNQLVRNVWTKSNKHLPLFRYNGCTIKIYRPAYVDAVVRFQTCPMSASALLYAGCQPSVMMLSKHSHIIPSKLTKPWKPY-RKFRLPPPQQMQNNWYFQGHLATTGLLLMQTAACSLDQYYISKHSESPNENMYLW-ALP-NGFFMLRYNPRNDTGKDNQIYLKS----PPDDDNLKLTGFPNWLGCWGFVDYEIKLGKVTQIPIKYIV-VIITKFFTPQLPYYLLIDKYFTQGDSEYWENLNWPMVTHQDDSLNTLALSGPGTPKIDVTTAECKMEYKFHFKVGGCAAPMEKVTDPSNQPTFPNTETNSLQSPTTPIEHFLYQFDQRRDEITSTAAKRISTLTKSLFSDPTTTG----TEVPVHQTYQEKDLSSEEEEAQEKTLFEQ--QQHIKQQQLRHRIKQLLIKLQTTQ
>MH648990|Torque_teno_virus_29|Homo_sapiens|Hominidae
--------------------------------------------------------------MPLIICGTGNTQFNFISHEDDVPPKGGNLTNLTFTLEGLYDEHLLHRNRWSRSNFDLDLSRYLYTVIKLYRHESVDYIVTYNRTPFEISPLSYMNTHPMLMLLNKHHVVVPSLKTKPKRRS-IKIKIKPPKLMLNKWYFARDMCRIGLFQLYATGANLTNPWLRSGTNSLMKNIYFKAKQE-QGWTYVRYNPLTDKGIGNRIFVCSEKNSDTTKSKCMLQDMPLFMLTYGYLDYVLK---CTGSKSAWTDRVCRSPYTETDDISFIIISEAFMNGDMPYSLWFKWPMILHQKAALETIVSCGPFMPRDEANSWDITAGYKAVFKWGGSPLPPQPIDDPYQKPTHKHPPRLQIADPKILPSTVFHTWDIRRGLFSTASLKRVSE-YPDDLFSTGVASKRPRQLESQEEELLQKEQETSSSEEEQPPNQEIEKQLQQQQRLLAKGIKHILRLRKGVH
>MH648995|Torque_teno_virus_24|Homo_sapiens|Hominidae
MAWSWWWQRWGWRRRRRRWRRRRRRRRRRRWRRRKRRIKLRNKKKLTQWHPSVVRRCFIRGIVPILICGHTKWNSNYALHSEDRYPHGGSLSTTTWSLKVLYDEHLKHHNFWGYPNTQLDLARYRGCTFTFYRHKKTDFIVWWNRKPFKLNKLSCASFHPGMLMQQKHKVLIPSFDTKPGRAK-IKVRIKPPTLLEDKWYTQQDLCPVNLAQLVVTAADFQHPFCSPQTNT---------IVD----TQESYTSV-NDKTKNTTYS--KYET---LVNKLYSTGSYWNSFHT-AEYLNP-NITDTHNHKI-------------------FNN---SN----TDLTSW-----LSSKGDNKFQTGQFGYNSYQPTVEK-IQKANEAYWTATKQNDQATHQ--RNKHF--EYHTGIYSPIFLRRSTLNARAYQDVTYNPNCDRGVKK----RRY----------SSSSQDSS-SSNSTCSSRSSSRSDSSSNK-----SKPRPIRVYVVHFLGMVYVLI
>MH648997|Torque_teno_virus_18|Homo_sapiens|Hominidae
--MAWWGRRWRW-RRRRRRRRRRRRWGRRRWRRGYRRRLRRKRRRLTQWNPAKVRRCRISGVLPMALCGAGRSGFNYGLHSDDLTVQGGGMSTVTFSLKVLYDQYQRFLNKWSYPNDQLDLARYKGCKFTFYRHPETDFIVQYDNVPMKMDEFTAPNTHPNLLLQAKHRRKIPSFKTRPFKKT-ITIKVGPPKLFEDKWYPQSDLCKVPLVSWRVTAADLRFPFCSPQTDNEHNESTVWTQSENYGYIDVTYNPIVDKGLGNHIWFLTKPTT--AQAKCHIQDLPLYAMTFGYEDYLQRLGPFQDVETVG--IICC-PYTEKKNWGYF-YDTHFGNGKTPEYWMQRWPVSQVQKETLNKISRTGPFSYRDEHPSVTLTANYKFYFNWGGDSIFPQIIKNPC--PD-PGPRSVQVVSPLTMPQYLFHSWDWRRGFFNPKTLKRMLE-KPDDDAEYPTGPKIPRQGQEGN-S-ETEISESSEEEAAQEIQEAPQQQQYREQRRLGKQLKLVTKTQSNLH
>MH648999|Torque_teno_mini_virus_6|Homo_sapiens|Hominidae
MPW-YPRR--RYPKRRYRWL---RRW--RA-RRPFRPRYRRRRNKTKQWQPKVIRKTHVKGTYPLFLCTKHRINNNMIQYLDSHYYGGGGFSIMQFSLQALYEEFIKAKNWWTNTNCFLPLIRYMGCSFKFYKTEFYDYIVLIERCPLACTDEMYLSTQPSIMMLTRKCIFVPCKQNSKGKKPYKKVRVRPPSQMTTGWHFSQDLANMPLVVLKTSVCSFDRYYTDSTAKSPQNQLWFYGAENPNNWLPCRYNPFADKATNNKIWLIHSDHTPIDNPLLQRTDLPLWLLVWGWQDWQKKNQQTSQPDINYLTISS--PYISPKLDYYVLLDE----GFWEGSDKKHWPKNRFQIETLNLIANTGPGTVKL---RENQHMIYRFNFKLGGCPAPMEKICDPSSKPI-PNQQTTSLQSPEN-IQTYLYDFDERRGLLTERATKRIKQ----------------------DHT-SEKTVLPFTGAATD------------------LLVIX---------
>MH649002|Torque_teno_mini_virus_6|Homo_sapiens|Hominidae
MPF-YARR--RWRRYRFRWRRPFRPRYRRRW--VRKYSRKRKKITEKQWQPKVIRKTHVKGTYPLFLCTKHRIANNMIQYLDSHYYGGGGFSIMQFSLQALYEEFVKAKNWWTHTNCFLPIIRYMGCSFKFYKTEYYDYVVLIERCPLHCTDEMYLSTQPSIMMLTKKCIFVPCK--QNSKPY-KKVRIHPPSQMTTGWHFSQDLANMPLVVLKTSVCSFDRYYTDSTAKSPQDNLWFYGAENEPDWLPCRYNPFADKATGNKIWLIHADHTPIDNPLLQRNDLPLWLLVWGWQDWQKKNQQTSQPDINYLTVIS-SPYISPKLDYYVLLDDSFWEGHSTYSDKKHWPKNRFQIETLNLIANTGPGTVKLENQSAEAHMVYRFNFKLGGCPAPMEKICDPSQSPIP--QQTTSLQSPENPIQTYLYDFDERRGLLTERATKRIKQ-DHTSEKTVLPFTGAATTSQEE-------SSSEEEEEQQA------EKQLRRKQQQLRNRILQL-LDIQNMX
>MH649006|Torque_teno_mini_virus_6|Homo_sapiens|Hominidae
--MPYYRR-WPYRRRRYRWKRRRRRYYRRYWVRNYSRKRKLPKLTLQEWQPQKINKTTVKGIYPLFICNKERISNNFIQFIDSLFPGGGGFSILQFTLQGLFEQFVKATNWWTKSNCNMPLIRYRGCMLKLYRTEYFDYVIVIHRCPLKANDMLYMSTQPSIMGMTKRCIHVPCKQNTNKKPY-KKVWIKPPTQMSTGWHFQQDLANFPLVVLTAAATSFDRFYSHSNSASPNEQMYVWGVANTPGIVRCRYNPFNDKALNNNTYIVSTDHT---KPDVQRPNLPLWLSTWGHLDFLRKGGIVSQPDINYIYVIQS-DYIVPKLSLFIPLDENFTPPESPYSDELHFPKITFQVKTINLIASTGPGTIKLDNQTCEAKFEYRFKFKVGGCPAPMEKVCNPSEQAKYPNQSSTSLQSPTTPQTFI---WDFDRGFLTEKATKRIKK--DPGTETYSLPITGTAMDLPPAKTIQSSDETSSEEEEAE------TTLKLHKQYKLRQRILKL--MSQNIE
>MH649008|Torque_teno_virus_24|Homo_sapiens|Hominidae
-----------------------------------------------------------------------------------------------------------------------------------------------------------------MLMQQKHKVLIPSYDTKPKRPK-ITVRIKPPTLLEDKWYTQQDLCDVNLLQLVVTAADFQHPFCSPQTNTLYARGSYWNSFHDNDYQDVTYNPNCDRGVKNRLWVLTKPTTDEKRCKCVVENLPLWAAFYCYHNFVEELGISSEIYNSCIVVVQ-CPYTFLPNKGYIFYDTLFGNGKMPDFWQQRWPRMTTQTQVMHDITMTGPFSYHDELVSTQLTAKYTFDFMWGGNMISTQIIKNPCSGPAYPGRRDLQIVDPHSMPTFAFHTWDYRRGLFGKDAIDRVSKQDPEYPNPY----KRPRADQEQEKDQEESGASSSEESDQETQVLQFQQLQLAQQQRLGDQLRFLLKTQANLH
>MH649009|Torque_teno_mini_virus_9|Homo_sapiens|Hominidae
MPYWRRYR-WKRWRPRRTWRRRFRRPLQRRWRRKYAVRKRKKKNLLRQWQPHYIKKLNIKGLYPLAMATRERLSNNLNCYLESYLHGGGGFSICNFTLHSLYMEHLVLRNWWSTSNDNMPLIRYLWCDIKLYRQAEVDYIFCFNNSPMTASLLTYQSTSPQAMLLNNKKIIVACKKNNKNKKPYKKIRILPPSQLQNRWYFQKDLAFTPLLQTMTTLVSLDRMYISSTSVSTNGFMQRYMRDN----GTTPYQPQT-----EQLIF--ATNG-----QKDISQIPTNLILLG-TVTDYTTSEYITPPSQW-----GSTFQNPAKALYTAYSK---HKYWGNPWFNMWQRIVMTNKSIETLVKY--YANKSQSDNFTVWLRYNPFADKGTNIVYLL----PINQ--H--LHSYGWAPPTD--KDVVC-SDLPTTLLYLDFQRKCKEYD--IDTTCLLVIKSPY---------GKITFAVPLDQDFL-----------DGNSPFFHEGHKIADHKQSYA
>MH649011|Torque_teno_mini_virus_1|Homo_sapiens|Hominidae
PPFNYYRRR-YYKRPQR-W-RRR-RWTRR-WRPLIRRGYRRRRKHIKQWQPDNIRKCKIKGQLCLLTCGQNRINNNFILTAESIIPVGGGFSIMQLTLRALYDEYTHFRNWWTTSNCGLPLARYSGCSIKFYCSNDTDYIVTAQHTPFEVTVDSYLNTQPSRHIMNKKSFVVPKL--NPNKKRPIKKRFPPPALFYNKWYFQQDILNTPLILLYISATSFDQMYAPNDQISGTKETGLYTSDENQEYQECRYNPFRDKGIGNIFYIKCGSTTLPTDNRLILRDFPIWLATWGWTSWLEKSKPIYHLHEDY-QVIQ-SQYIEPKLRCYVPLDMYFTDGNLTQTDKAHWPKFAFQTETLSKLAETGPATPKIKQKQIQIHALYNFYFKWGGCPAPMETICDPSTQEKFPTPYNIIQEDPETPETYIYK-FDERDGYLTKTATKRLKQ--DITTKYFTEHG----SKDPQLQV-YPPTNQTQKETEETTPKKKELQLLRDHQQQLQRRINRLTKRQKLFP
>MH649014|Torque_teno_virus_24|Homo_sapiens|Hominidae
MAWSWWWQRWRRRR--KPWRRWRRRRWARRRGRKRRVRGRRFRKKLTQWHPSTMRRCLIKGIVPMVICGHTRWSYNYALHSEDEEGRGGSLSTTTWSLKVLYDEYLKHHNFWGYPNNQLDLARYKGAKFTFYRHKKTDFIVFFNRKPFKLNKYSCASYHPGMLMQQKHKILIPSYDTKPKRPK-ITVRIKPPTLLEDKWYTQQDLCNVNLLQLVVSAADFQHPFCSPQTNTLYTRASYWNSFHINGYQDVTYNPNCDRGVKNRVWILTKPEFDEKRCKCVVENLPLWSALYCYQDFVEELGTSSEILNSC-LVVQ-CPYTFLPNKGFVFYDSLFGDGKMSDFWQQRWPRLATQIQVMHDITKTGPFSYRDDLVSTQLTAKYTFDFMWGGNMISTQIIKNPCSGPAYPSRRDVQIVDPYSMPQFSFHNWDYRHGLFGQDAIDRVSK-QPKDAAEYPNPYKRPRAVQGQEEDLPSSSEESDQEVLQEQFQPEQHKLQLAEQQRLGEQLRFLFKTQANLH
>MH649017|Torque_teno_mini_virus_31|Homo_sapiens|Hominidae
PPY-YWRRRWRQRRPRR-WRRIRRRWRRRHWVRKKRLLFRRKRLTLKEWQPKKIKKCSIKGILPAFICGKSRIANNYVLFSESGEPGGGAWSILQINLRVLYDQFIKFKNWWTTSNQGLPLFRYLGMKLTFYKTQYVDYIVVPQLCPFSVVRDNYLNIHPVRMLMNRHKIIIPQR--QKGKKNYIKKWFRPPDLMQNKWYFQQDFINIPFIVLHITAASLDQYNIPENQISTQNYILY--TEG-NGYFQCRYNPEKDTGIGNTVFFKIKQDIIPNKDDIVITNFPLWLIFYSWISWIQKSKPIQHIMNDY-YIVI-SPFIEPKRKSYLFLDNYFVITRLTPTEKLHWPQTAYQTDVIFSFAQTGPGTPKIDRSSVQAQFKYNVKLKWGGCPAPMELITDPSKFPI-PNFKTLEIQDPAT-NRTLIYDFDERDGL-TDRAAKRIKT--EQLEKSFTGQL----PTDPNIQT-QETTSSSEEESETS------QELLKRKNKQLRNKLLRL----TSYX
>MH649022|Torque_teno_virus_5|Homo_sapiens|Hominidae
MAWRRWRRRWRRRRRRR-WRRRRRRRYRRRWRRAYRRWGRRRRKVLTQWQPAVVKRCYIIGYDPIIICGINRTAFNYTSHSEDHTYNGGGLCTAQYSLRILFQDKLAQHNFWTTSNEHLDLARYLGATLIFFRHPTVDFLVRVRTSPFTDTNMTALTLHPGMMMLAKKTIKIPSLKTRPSRKHFVRIKVGAPKLFQDKWYPQNELCDVTLVTVQATTADFTYPFGSPLTNSVSSNYPHWDTLY-GGYTDISYNPNTDKGVGNMIWL----DW-PGKSKCLLKDFPMWCMVYGYADYCKKTGDTAVMYDAR--VVIRCPYTYDDNWGFVPYSENFGLGRLPGRMRLHWPMLLHQTEVLECIAQSGPFAYHGDERKAVLTMKYKFRWNWGGNPVFQQVLRDPCQEPH-TSPRSIQVTDPKYQPEYLFHAWDFKRGLFSSKSIKRVSE--QPIHDELVAGGAKRPPQEEEQRE-GSPPWVSSSQETQGEETVQKVRQDQLQQQRVMVQLRNIARVQAGHT
>MH649023|Torque_teno_mini_virus_32|Homo_sapiens|Hominidae
MPYWRWRR--RWPTRRRRWRSVRRRWRRRTWRKFFKRYRKKKKLKITEWQPQTIRKCTITGPLPLLLCGRGRLCNNFTLFAESEEPGGGAWSYIQITLNALYDEYLKYRNWWTTSNGGLPLVRYIKTTLTFYRSEDTDYIVKIIRSPFSVTRDDYLDTQPSRMLLDRRTILVPSSKGKKYKKNYIKKTIYPPSLWFNKWYFQQDICNTPLFILKTAACSLQQFFQPVDQLSRDGQIYLYGTHN-GAWEPCRYNPLKDTGKGNKMYFSIQQHILPNNNKIILENYPLWLMAWAFTSWIKKSKPIQHLDDDYQ-IVFQSDFITPKRTCYVFLDNYFRNPSLTETERSHWPAYRMQTEIENSIGETGPAAPKINYTSIHAQMKYKVYVKWGGCPAPMETIFNPCEQEKYPTPGSINSRSPQT-PEYYLYTWDEKRGCITEPAAKRLKTQCSTSLTDSGHLN--PRHKTQ-ETD-EET-SEEETQAQTV-----------SDKLQLLSQLKQLKLRLKRLT
>MH649028|Torque_teno_mini_virus_36|Homo_sapiens|Hominidae
MPP-FNRR--RYFYRN--WRKYFRRRFRNR-KRRHRRVRRKK--YIQQWQPMSIKKCKIEGYLPLFQAGPGRVGNNYALWKESHYPGGGGWSIQQMSLGILFKQHTELMNYWTRSNNRLNMCRYFGVYLYLFREPNVDYVFTYMDNPKVVTKYYYNSHHPIKLLTYKRKITIPSFQTQPHKRKPKKLYIPPPKLMKNQWFFQAHLADYPLLTFAVSSCSLTGMFGSYRAISPPQHGYTYGTNFPHSYFKVRYNPFHDKGDGNKIYVTYSKTDPTSDPDLIWENFPLWIMFWGLEDIIKRMGKCKNLDMDWVIVQS--RYLTPPEPYYVFLSEDFTRGRGPYDDYTHWPRVKYQREAIDAIIKSGPAVATGNCKNIQAKMKYIFLFKWGGNSSPQETIYDPNSQPSP--YSNNEITDPTT-ITKEIYPWDFRRHFLTESAQKRITE-SDDQFV----------FTDGRQTSTDIPLWETKTQEKETSETQTEQQLQY-YNQQLQQRLRNLQLSMDPLT
>MH649039|Torque_teno_virus_14|Homo_sapiens|Hominidae
------------------M-------------------------------------------MPVLWAGMGTGGRNYAVRSDDYVVNGGTFATETFSLKVLYDQFQRGFNRWSHTNEDLDLARYRGCRWTFYRHKNTDFIVYFTNNPMKTNQFSAPLTTPGMLMRSRFKILIPSFQTRPKGRKTVTVRIRPPKLFQDKWYTQQDLCSVPLVQLNVTAADFTHPFGSPLTETQTESTCKYNTDPPTKYRDIVYNPLLDKAQGNKVWFHTKTDNRKPECHWEINDMPLWALLNGYTDYLETQIQYGDLSKEGKVLIR-CPYTKDETAGYVVYNRNFGRGKWIDHERSKWVMLRYQTDVFHDIVTCGPWQYRDDNKNAQLVAKYRFSFMWGGNTVHSQVIRNPCNQVSGPRPRDIQVVDPQLVPPWVLHSFDQRRGQFTATALRRLLK--QPPGEYAPATLRTPLQREDGESVSAKRPRLWPEESQTEEEDPAETRHRKREQRALQFQLQQFAKTQANLH
>MH649040|Torque_teno_mini_virus_9|Homo_sapiens|Hominidae
---MPFWRRYWRPRRRYR-RRFGRAFQRRRWRR-RHRRRRKRKILLKQWQPQYIKRLTVTGLYPMIMGTRERVANNLNCYLESYVPGGGCFSICNFSLMTLYQEHLEIRNWWTTSNDNFPLIRYLGCTMYLYREENLDYLFYYNRQPMNASLTTYQSTQPTAMLLNKHTIKVQCKKTKSRKPY-KKINIKPPTQLQNKWYFSYDIANTPLLQTMTTATSFDRMFLNSSSISQIGDLILLGDLN-DGWAEIRYNPFADKGKGNMAYLKIATWGPPTDKDVIATDLPLHTLLWGYLDYQRRCKEYRDIDTKC-IVIQ-CPYVQPNIFKFVPLDQNFLEGTSPYSDRQYWPKVSMQVQTVNNICLCGPGTVKLPPQSCESHVRYRFRFKLGGQPAPMSVLTKPDEQPKYPIPNNLLQTSPTM-PFTQLL-WNFDRQQITKTATKRITDYPTETFLSITDPG----SLCPTETE-KAQETTSSEEEETP------ETHQRRKQRKLRHRINDLLSRLTHLQ
>MH649042|Torque_teno_virus_20|Homo_sapiens|Hominidae
MAYWWHRR--RWWRGRRRWRRRRRYRRKRRWGRRYRRRLRRKKLRLTVWQPQNIRYCAIKGLFPILICGHGKSAGNYAIHSDDRFSFGGGLSTTSYSLKLLFDQNLRGLNRWTASNDQLDLARYLGAIFWFYRDQKTDYIVQYDISPFKIDKDSSPSYHPGILIRSKHKVLVPSYQTWPKRSK-VKLKIKPPKMFVDKWYTQEDLCNVTLVSLVVSLASLQHPFCRPLTDNDMTNYNIWVNTS-RGYRDIVYNPLMDKGVGNMMWFTKPDQFSATSCRAVLEDKPLWSMAYGYADFLLSLGEHDDVDFHG-LCII-CPYTKNPKMGYVFYDAKFGNGKWIDEFQSRWPELAFQKDVLTDLAMSGPFSYSDDLKNTTIQAKYKFKFKWGGNLSYHQTIRNPCDGQT-PNSREVQVVDPITMPRYIFHSWDWRRGWLNDRTLKRLFQ--KPDYEEYPKSPKRPRLQEDPEEQ--EKDSSSSEESLPTTPPAHLRVKQLREQRDLRVQLRALLKTQAGLH
>MH649045|Torque_teno_mini_virus_9|Homo_sapiens|Hominidae
--MPYYYNRWRRRRPR--WRRRI-RRRPRFWRRRRHWVRKRKKRILSQYQPHYIKRLNITGTYPLILSTRERLSNNLNCYLDSEVPGGGGFSICNFSLYSLYQEHIQLHNWWSTSNENMPLIRFLGCTVTLYRQAHLDYLFYYRNSPMTASLTTYQSTNPQAMLLTKRVRIMACKQHKNKKPY-KKIHIKPPAQLQNKWYFQKEIAQVPLVQFITTACSLDRMYLNSSSISQLMFAGENGTTILEGYQELRYNPFADRGTGNILYL--LPNSPPTDKDVICKDLPLNVLMWGYLDFQRKCKEYNDIDTTC-VVFQ-SPYVSPPGHCKIPLDQDFLDGNSPYSDYFNWPKVRFQMQTINAIACSGPATTKLPPQ----HLKYKFRFKIGGEPAPMSILKNPEEQPEWPNLQTTSLQNPTA-PEHLLWKFDERRGILTKRAAKRITR--DITETNILPIAETATKDQET----PETTSSEEEEATTT------EEQQRSKQKLLRKLINRMLLRLTTLQ
>MH649051|Torque_teno_mini_virus_2|Homo_sapiens|Hominidae
--MPYFWRRWYRRRYNYRWRTRRRRR--RRWVR------KRFYTILRQWNPRTTRLCKIKGHIPLIICGRDRQIFNWMQYYDSIGPVGGGWSSIVFSLGALYQQFKRLMNWWTKDNDGLPLVQYKGCKFKFYKSWDTDYIVTAQTCPMTDTEYKHLDSHPYRQLMNKKPIIVPNLIRKPSKKTYKIKRFPPPSLLQNKWYFQQDFCATNLLMLTTSAASFDQFWLPNDQVSPKSNYLLWG----TGYITCRYNPLKDTGEGNQVFF--KSTIPENNPDIHISGFPLWLIFWGWTDWLEKKKPINQIYLNY-YVII-TDFIEPKLPGYVILDQDFIDQTFTQTDLNYWPRWAYQKKTANLIGTSGPATPKLKAHSIQVNAFYTFYFKFGGCPAPMQNIKDPCEQPKFPVLQTIQIIDPAT-DQTMLHDFDERRHTLTERAEKRIKK-A--KDSKTPLFSDLLNPRIQEETT----SEDSSEEEDHP------SQQQLLNLRRRRKLLRKLQLKSQTLX
>MH649056|Torque_teno_mini_virus_20|Homo_sapiens|Hominidae
--------------------------------------------------------------MPLF--------------------------------------------------------RYTGCNIRVYRPLDIDLVIKFQRCPMCCTKLMYTGCQPSLMMMSKGSKIIRCKKNAPNAKPYVKFKFPPPDQMTNKWYFQHNESNTGLLMIQVAAVSLDHYYTSSYAESKVEDLIWLGKKYNKGFFKFRYNPFKDKGYNNI-YI--ANFT--DDPDLQNPGFPNWLGCFGFQDYLIKLGKKQRINTDYIMLMKT-KAIEPLETYYILVDEYFLHGDSEEWDNENWPMIQHQQGALNTLALCGPGAPKLDIKTAEAKLDYSFHFKVGGCSKAPEKVTDPTTQPTFNILNTNSLQSPDEPIETFLYQFDWRRDQITQSAAQRITKRTKTTLF------AERSATEVPTLQTQEKELLSSEEEETKKETLFE--LQHLKQRELRLRIKQLLNQLQELE
>MH649061|Torque_teno_mini_virus_27|Homo_sapiens|Hominidae
MPWRYNYRNRYRPRRR--WRRRRRFGFQRRWRRKRYRVRKRKKRIITQWQPKYIKKLKIIGIMPLFLTTSERTTNNFTCYIDSLFPSGGGFSINNFTLRALYQNHNVLQNWWTVSNDNMPLIRFTGVTIYLYRSYSSDYLFLYNSSPMQATLLTYTSTHPMAMLLHKNTKKIVCKQGKNKKPY-KKIHIRPPSQMYNKWYFQHDLADVPLLQTFCTATSLDRMFLNSKAISPQPNSLLFGTRRGPE-LDIRYNPFADKGIGNKVYF----VD-IPVKDTLYENLPIWLTLWGYLDFHRKCGEHSQIDVNY-LVIK-CKYMQPNNINYVPLDQDFLEGRSPYNDLQYWPKVRYQCRTINMLASTGPGVIKLPPESAEAHCRYRFHFKIGGQPPPMATLTDPLQQPKYPDLQTPSLQNPAT-PEYML--WNFDRGLLTKKATERISS-Y--KETEPTLFPITETSKKEIQTP----DSTDSEEKEMS------EDHQRREQKLLRKRIKQLLYRLTPIE
>MH649062|Torque_teno_virus_21|Homo_sapiens|Hominidae
MAWSWWWQRRRWRRRRRRTRRRRKRYRRRRWRRYLRRRLRKRKKLLTQWNPSTIRGCTIKGMAPLIICGHTMAGNNFAIRMEDIRPFGGSFSTTTWSLKVLWDEHTRFHNTWSYPNTQLDLARFKGVTFYFYRDKDTDFIITYSSVPFKIDKYSSAMLHPGMLMQRKKKILLPSFTTRPRRKK-VKVHIKPPVLFEDKWYTQQDLCDVNLLSLAVSAASFRHPFCPPQTDNFYQTVHTQGNKTKLGYTDITYNPLNDKGKGNHIWVVTKPDT-----KCHIQDIPLWSAFHGYIDFVQS---ELGIQEEILNAIIICPYTKNQMQGFVFYDTQFGDGKMPEYYQNRWPRIKFQSQVVHDFILTGPFSYKDDLKSTVLTVEYKFKFLWGGNMIPEQVIRNPCEGPHT--HRDLQVVDPHTVPQWALHTWDWRRGLFGSEAIKRVSE-QHDELY-YPLSKKPRFQEQERDSS-LQEEKDHSSSEEETDPKKKEQQLQFQEQQRLGHQLRLIQKTQAGLH
>MH649063|Torque_teno_virus_9|Homo_sapiens|Hominidae
MAWGWWKRRRRWWRGLRRPRRPRRRRRRRRWRRRRRRIRRRRKLTIRQWQPDKRRICRIKGYLPAIIYGDGTFSKNYTSHLEDRISKGGGHGTARMSLKVLYDDHLKGLNIWTYSNKDLELVRYMHTTITFYRHPDTDFIAVYNRKPLGGNRYTAPSLHPGNMMLQKTKILIPSFKTKPRSGK-IRVVIRPPTLLVDKWYFQKDICDVTLFNLNITAASLRFPFCSPQTNNEGIYSHPQIQKPKPNYKEVIYNPYDDKGKGNKIWIDPTKPDFDARSKVELEDMPLWMACFGYNDWCKKELNNWGLEVEYRVLLRC-PYTYPN-YGYVPISYNFSAGKTVEMWRTKWPTMYNQFPVLEDLCMSGPFAPRDKIPSSTLTVKYKAKFIFGGNPISEQIVKDPCTQPTYPGPRRVQVINPEYIPHYSFKSFDIRRGYFSASSVKRVSEDIAEFIFSGPKKPDQDRYQEAEEHSDFRLPWQSSQETESEAQEEEIETLQLKEQLQLRRGIQCLHINPSLVX
>MH649068|Torque_teno_mini_virus_27|Homo_sapiens|Hominidae
------------------M---------------------------------------------------------------------------------LYKENLTANNYWTITNDNMPLFRYLGCYITLYTQPEVDYLFYWNNTPMKATKLTYMSTQPAIMLQLKHVKVMKCR--KTNRKKPKRIYVPPPTQMQNKWYLQHDLANVPLLQTIATVCSLDRKYLHANAKSEFGSLSFLGQVDGTQLKEIRYNPFKDKGIGNKVYLNIQQDHAPLDDDIVWKDLPLYNLTWGYLDFQRKCGLNTAIDTNKCL-VIYTPYVELTTKIYVPVDKKFTEGLSPYSDHHNWPKVRYQVDTANLIASTGPNTVKL---QDNIHIRYNFRFKLGGEPAPMSILVDPQEQPAHFPLQKTSLQNPAQPIEHLLWKFDERRGLLTKKAAQRIKTETEKNIL------TEPTTSCPIWTNKETPSTDSSTEEEEETPLETQ--LHERKQRILRHRINKLLNRLTPLE
>MH649070|Torque_teno_virus_29|Homo_sapiens|Hominidae
--------------------------------------------------------------MPLIICGKGSTQFNYITHADDITPRGGNFTNMTFSLEAIYEQFLYHRNRWSASNHDLELCRYKGTTLKLYRHPDVDYIVTYSRTPFEISHMTYLSTHPLLMLLNKHHIVVPSLKTKPRRKA-IKVRIRPPKLMNNKWYFTRDFCNIGLFQLWATGLELRNPWLRMSTLSTGANNKKWQYTY-TKYTHVRYNPLVDKGFGNRIYICSEPDVNRTKSKCLLQDMPLFFMAYGYIDWAIKNTGVSSLVRDA-RCIR-CPYTETEDIGFVPISETFMRGDMPVSWFCKWPNIAHQKEVLEAIISCSPFMPRDDMNGWDITIGYKMDFLWGGSPLPSQPIDDPCTHPI-PDPRLLQVSNPKLLPRTVFHKWDIRRGQFSKRSIKRVSEYSDDESLAPGLPSKRNKENREQKECLKALEEEETPEEEEPKAQKEELHLQRRHQRVLRRGLKLVLRLRQGVH
>MH649077|Torque_teno_mini_virus_1|Homo_sapiens|Hominidae
PAFNFYRRRW--YPNRRRWRRRRRRFHRRHWRRRLFTKRHKKKKLLSVWQPRTIHKCRIKGLLCLTTCGKGRVNHNSILTMESYVPEGGAWSILQVSLRVLWDEYTAFRNWWTSSNQGLPLTRYLGGQLKFYRSKQTDYIAIVNTCPFDVTRDIYLNTQPSRAIMHKYKIIVPRLDRIHKKPY-VKKNIKPPALFTNKWFFQREIYNQPFFTVQTSCCSLDQVFSPDTEINGTSNTYLFRAENGTGFLTCRYNPFRDKSKGNKVYL--KSSLLPQNEQILIQDMPLWLIFWAWEDWIVKSKPIQHLLQDY-QIIQ-SKYIYPPRSAYVPLDKYFATHNLTETDKSNWPKVEMQQYSTQNIALTGPLSPKITTKSIETHMYYNLLFKWGGCPAPMENITDPATFPT-PGIQGLEIQDPKT-PQYTIWDWDERRGIITAKGSKRIKS----HIETSTYFTEHGAKDPETQAP-QQKIYAAPPQTEKT------EDQLKQLQRDLKHRIHELLKTKKLFP
>MH649083|Torque_teno_mini_virus_38|Homo_sapiens|Hominidae
--MPPYYRK-KYYRRNRNYRRFRRKPRRRRVRKFSKTFKRKLKTLVTQWQPSYIRKCRISGILELFEAGHGHFGNNFVIYKETPHNTGGGWSIQELTLSNLFIQNQYLMNYWSVTNSGLNLVRYNGAHIKLYRQKKIDYIFQYYTEAIHAGKYWYPAFHPLKMLLTKNKITVPSLETQPNKKLYKKVKLKPPKLLKNNWYFQKHICTFPLLRFATTAVDLNYMFLSPHSNNAQTYIYGLE----NGYLDCRYNPYKDKGTGIAYWL----QVPYPDPDLRIENYPFWLMLWGWSDYTKKLGKARDLDNNW-LVLK-SSYFSTPLYPYVPLSDSFVQAPWNNNDLRHWPKWKFQEEAIDNILMSGPGVCKAEQKSIQAKMKYQFFFKWGGNSSRIETITDPLAQPITPYPNNELLSNPEE-SENLLYKWDIRRDTITAAAEKRIKE-IETHEQSLFTDG----IQTSQET--TQEKTAEKEEKEAL------LFQLQQYNQELQRKFLRL--RQLTME
>MH649084|Torque_teno_mini_virus_20|Homo_sapiens|Hominidae
------------------M--------------------------------------------------------------------------------------------WTTSNKHFPLFRYLGCSIKIYRPEFVDAVVKFQTCPMSASALLYAGTQPSIMMMSKGCKKIPSMKTKPWGKPYRKYRLPPPQQMRNSWYFQAHQVKTGFLMIQSSAASFQHYYLSQHSESTENGQDEWGEIITKGFFDCRYNPNIDKGIDNKLYLNWKEDEPPLDPDLMIVGYPLWLQVFGFVDYQIKLGKVTQIPTHYTVFTN--KYVQPQLQYYLPLDTYFVEGNSEYWDNTNWPMITHQDDTLETIAQSGPGMAKL---DKNTKCEYKFYLKVGGCAPPIDKVKNPADQPTYPVPNNILEQSPEEPIETFLYNFDWRRHQLTETATERILKTSSDTTT----------TDVPIHQTLQKELLSETEKEAQE------KTQLYQQQQQLRLRIRNLLNKLQKLE
>MH649092|Torque_teno_virus_3|Homo_sapiens|Hominidae
MAYWWWRRRRRPRRRRRPYRRRRRRRVRKRWRRTYRRWRRRKRRHMKQWQPNFIRHCFIVGFMPLIFCGENTTSQNYATHSDDKGPYGGGMTTTKFTLRILYDEHLRFMNYWTVSNEDLDLCRYLGVKLTFYRHPTVDFMVQIHTQPFLDTELTGPSIHPGMMILNKKKIFVPSLKTRPNRKHKVRVKIGPPRLYEDKWYPQSELCDTTLLTVYATACDLQFPFGSPLTDNTAGVSTTWQEVQ-NTYSDIIYNPFVDKGIGNMVWILSKEDA-----KCLIKDQPLWASFNGYSEFCAKSTGDGAVNINTRVVIK-CPYTTNENQGFVPYSLNFGKGKMKGSWRCKWVMMYHQQEFMEAIVQSGPWAYKGDEKSAVLAMKYVFNWKWGGNPISGQVVRNPCTSGSSREPRSIQAVDPKRVPPLVFHSWDYRRGLFGHASIKRMSE-ETPTLFTGPAGKRPRREEDQQKES-SSFPWIQSSQETQSMQAQGTQEQQLGEQRALRKQLEFLVLKVQAGQ
>MH649101|Torque_teno_mini_virus_20|Homo_sapiens|Hominidae
--------------------------------------------------------------MPLF--------------------------------------------------------RYTGCCIKVYRPVDIDLVLKFQTCPMCCTKLMYTGTQPSLLMMNRGSKKIRCKNNAPNAKPYKKFKFKPPDQMMNKWYFQHNESNAGLILIQAAAASFDNYYTSKYAESPKHNFGLWASNGDLGFLEFRYNPFTDKGY-NNIYI--KPFTPPDDPDLQNPGFPNWLSAFGFEDYLVKLGKKNRIHENY-MFLT-TKHIQPLETYYLLVDKYFLDTRTTW-DNEHWPNITHQRGAFNTLTLCAPGAPKLDTKLAEAKIEYQFYFKVGGCAPPVEKVTDPADQPTYPTTNTNSLQSPDE-PETFLYQFDWRRDQITEKAADRISK--DYSTRKYLFTD----AASSTEVPTYEKELQSSSEEEAQ---KETFERQRIKQKDLRNRIRLLLAQIQKLE
>MH649104|Torque_teno_mini_virus_32|Homo_sapiens|Hominidae
PAFNFYRR--RWYPRTTRWRRRRRRRFRRHRRRHFKRRFKKLKITVQQWQPTTIKNCSIKGHLPLIICGQGRIPHNWTIFSESIVPVGGAWSYTQLTLRALYDEFLKFNNWWTKGNDGLPLVRYRYTKLKLYRSKDTDYIVTIIRCPFSVTRENYFDTQPSRMLMNINKHIIPRSDRYFRKPY-KTVIIKPPSLWTNKWYFQQDICNFPFFVIKASACSLDEFYLPSDQLTQIKPVYLWGTHNPKTFEQIRYNPLKDNGIGNTVYF--KTALEPTIDQIIVKELPLWIIFWGFSDWIKKSKPIQHIDQDY-QVVK-SKHLYPQRKTYLFTDKFFT------TDKVNWPKYDMQKEVENIIAQTGPAAPKITKT----NVLYNVKLKWGGCPAPMENVSNPCKF---PGPNSVHFRNPET-KETFLYEWDEKRQTITAPAAKRLKT-------DSKPKTYFTDHEEETE-----TQTSEDEEENKI------LLLRNRNRKLLRKRLRQL------IK
>MH649106|Torque_teno_mini_virus_6|Homo_sapiens|Hominidae
--MPYYRRRPYR----RRWKSRRPRFRRRYWRRYWVRNSKRKTKILKQFQPITIRRSYIKGMYPCFLTNSHRLDHNMTQFIDSIAPYGGGFAITQFTLDGLYELFLKGMNWWTHSNCNLPLVRYNGCSIKFYKAENYDYVAIIHRCPLKATNELYMSSQPQIMMLTKHCIHIPCRKARNKKNY-KKVFVKPPTQFTNKWMFQADICKQPLLVIQTCIASFDRMFLAADSQSQYLFGTENGQHNPGGFVNCRYNPLADKGTGNKVYLSNSRDQPPQSPLLIRQDLPLWILLWGFVDWEKKLAETSQIDTTKIVVIES-PYITPKLQKYVPLDQSFIDGNSPHYDELHWPKVAFQYESITNICNSGPGTAKLKETSAEAHYKYTFHLKFGGCPPPMEKICNPTTQAVYPNQSTPSLQSPTNPIQTYLYDFDERRGQITAKAAKRLKKETEKTLL------QITGSSPMDLQAHLETQTSDQEESEEEEETLHL--LQRRKQKLLRQRILQL-LDTQSLE
>MH649113|Torque_teno_virus_21|Homo_sapiens|Hominidae
MAWWWARRR-RRWRRRR--R------RRRRWGRKR-RFRKRRRRVLTQWNPQTIRACSIRGTVCLVMCGHTKASRNYALHSEDYVPQGGSFSTTTWSLKALYDEHQKFHNRWSYPNTQLDLARYKGCRWWFYRDPKVDYIVTYYTVPFKINKYTSPMLHPGMMMQYKKKILVPSYQTKPKGKSKISVFIKPPVLFEDKWYTQQDLCPVNLMSLAVSAASFIHPFCPPESDNLYTTASYWQQKPDPGYQDTTYNPNTDKGLGNKMWLVTKKTELNSQCRCLIEDIPLWAMSTGYGEFCES----ELNSEVW-NYIVICPYTRNPKQGWVFYDTLFGDGKMPTWLQSRWPRLVFQQQVLHDMYLTGPFSYKDDLKSFTINARYKFKFLWGGTIIPEQVIKNPC-------------------------K----------------------------------------EQD----SSVNTTPCDPX--------------------------------
>MH649114|Torque_teno_mini_virus_34|Homo_sapiens|Hominidae
PPYNYRYRR-RRWRRRYRWQRRRRQRRRRYWVRRKKLSKKKKNFIIKQFQPQKIVKCSIKGDICLFWCGKGRVPHNFSMWSESQEPGGGAWSMIVFSLKALYEEYVRYRAWFTKSNEGLPLVRLLGGTMKFYRTDFVDYVVTWQLCPFSATRDMFLNSHPSRLLMNKNKIIVTSKWKRHKKPY-KKKYFRPPSLYSNKWYFQKDICQNAFLLITTAACSLDQMYLPEDSISPKLELYLYG----TGYFQCRYNPLADKGIGNTVYF--KSSILPTKEDIIITDYPLWLIFWGWTDYQKKLAVINQINLNY-YVVV-SPYIQPKRPTYLDWYFVSPTGQTPQ-ELSHWPRYEMQTEVENTFAVSGPAAPKIRSQSIQAQSNYNFRFKWGGCPAPMETITDPCTFPI-PNLGTYEIQNPETPESYLYF-WDQRRHQLTSTATKRLKK--DS---IFTPFI----SETPALDI-QLQPQESEEETENL------QHRLKHKRRKLRHKLQQLPKKLKLYN
>MH649122|Torque_teno_virus_14|Homo_sapiens|Hominidae
MAWWGWRRRWWRPRRR--WRARRRRRRRRRRRRRYRLRRRRRKRKLTQWNPQTVRRCTIKGLMPVLWAGMGQGGHNYAVRSDDYVAKGGSFATETFSLKVLYDQYQRGFNRWTYSNEDLDLALYYGCKWVFYRSPETDFIVYFTNNPMKTNQFTAPLTTPGMLMRSKYKILIPSFKTRPKRKT-VTVRIKPPKLFLHKWYTQQDLCPVPLVQLNVTAADMQHPFGSPLTENNSGTNAAYNKADSDGFRDIVYNPLLDKAEGNMIWFHTKYDNKKPECHWEIKDMPLWALCNGYVEYLESQIKYGDILLEGKVLIR-CPYTKDATAGFVVYNTNFGMGKWIDHERSKWVMLRYQTDVLHDIVTCGPWQYRDDNKNAQLVAKYYFRFKWGGNTIHSQVIRNPC--PDTPRPREVQVVDPQLIPPWVLHTFDQRRGLFTEGAIRRLLK-QPGEYDPQPPRV--PLQREDGESDSAKRPRYSFEESQTEEEDPAETRLRKREQRALQFQLQHFAKTQANLH
>MH649125|Torque_teno_mini_virus_9|Homo_sapiens|Hominidae
---FWRTRY-RWWRP-RFK-PFQR----RRWRR---RRYRRKKTILKQWQPPYIKRLNVRGYYPIILGTRDRVANNLNCYLES----GGCFSINNFSLMTLYKEHIDVRNWWTTGNENYPLIRYLGCYINLYREENIDYLFYYNRQPMNATLTTYQSTQPTAMLLNKHTIKVACKKNNK-KPY-KRIRIPPPSQLQNKWYFQYDLANVPLLQTMATACSFDRMFANSKSISQIQHLIFLGDLQ-QGWSECRYNPFADHGSGNIIYL--LKNSPPTDKDVIARDLPLHTLCWGFLDYQRKCKEYRDIDTTT-VVIQ-SPYILPKSFKFVPLDQSFLEGRSPYSDQQHWPKLSFQVESINSICLSGPGTVKLPPDSCEAHILYQFRFKVGGQPAPMSNLTKPDEQPKWPNLQTTSLQSPAI-PFTQLL-WSFDRGELTKKATDRITDYQPE---TSLFPITETSQTKKEAQE----TSSSEEEETSI------QDKQRRKQKLLRHRINLLLNQLAGIQ
>MH649127|Torque_teno_mini_virus_8|Homo_sapiens|Hominidae
--W------YGYRR--RPFWRRRRFW-RHRRVR------KKLKKIISEWQPQYIKRLTVKGYYPLFMSTNERLSNNLTCYLESIAPEGGGFSIYNFSLNTLYEENSVLHNWWTTSNDNMPLIRFTGVKIILYRQDSVDYLFSYNRNPMQASMLTYQSSHPERMLLRKHRVIVRSKLHAPNKAY-KKIKIRPPRTLCTKWFFQKDFSEQPLLLLTITTADLDRQWMAHTEVNVPPSSKLWSSTEKSGWPV-RYNPFFDKGKGNII----TSIL-PTCEKCTVRELPLWLGFFGYIDWMMKAVVTTGYLVTY-TAFK-SPYTQPPNIWIVPIDYTFYSGTNPFYDKTHWPVVKFQQATINGIVTSGPFMPRIDSSGWDFHANYKFFFKWGGSLLPGQDIENPDTYPM-PCLSRVQIQDPRTQETALFHPWDLRRGLFSERALKRICE--DTELGEHLLAGKRQKLDPSGYTSLQKAEETSSEEEEEE---EKTEQDQRKQQNLIRQQLLALKHKQRLIA
>MH649137|Torque_teno_virus_14|Homo_sapiens|Hominidae
MAWWGYRRRWWRRRWRRRFRRRRRRGYRRRYRRYARRRFRRKKIVLTQWNPQTVRKCIIRGMMPVLWAGMGTGGRNYAVRSDDYVVNGGTFATETFSLKVLYDQFQRGFNRWSHTNEDLDLTRYRGCRWTFYRHKDTDFIVYFTNNPMKTNQFSAPLTTPGMLMRSKFKILIPSFRTRPKGRKTVTVRIRPPKLFQDKWYTQQDLCSVPLVQLNVTAADFTHPFGSPLTETTPTTSSTYNQDPPTKYRDIVYNPLLDKSEGNMVWFHTKTDN-----HWEIKDMPLWALLNGYTDYLETQIQWGDLSKEGKVLIR-CPYTKNDMAGYVVYNRNFGRGKWIDHERTKWVMLRYQTDVFHDIVTCGPWQYRDDNKNAQLVAKYRFSFMWGGNTVHSQVIRNPCDNQVSGPPRDVQVVDPQLVPPWVLHSFDQRRGLFTETALRRLLKPEVTTLRTPLLFLREDGSPAKRPRLWPEESQTETISSEEDPAETTR--LLQREQRALQFQLQQFAKTQANLH
>MH649141|Torque_teno_mini_virus_24|Homo_sapiens|Hominidae
MPFYRWRRRWRRYRRRRRYRRPV-RGYRRHW--VRQKRKKIR---ISEWQPTKIIKSKVKGIYPCFLSNHKRLSNNFVQWIDSLMPGGGGFGIIQFTLNGLYELFCKAQNWWTKSNCNLPLVRFCGTTLKFWAAENYDYVVHIQRCPMCCTDLMYMSCQPFIMMMTKNTIFVPCTKNKPRAKRYKKIFVKPPAQMTTQWYFQSQLAKTGLIIIRTAACSLDRIYTSSTASSPQEKFSFYGTLNPENLVECRYNPLADKGKGNKIYLSITSDVEPKNQKLMRKDAPLWIITWGWFDWQKKLAEAHRIDTEYVTVIES-PYITPFLKYYVFLDNNFY--TWPPSDRENFPKCNFQVQSINEIAACGPGVIKLKDQSAEAHFNYKLHFKFGG-CPAPMETINPLEEEVYPNCQTTSLQSPTTPLSTFLYDFDERRQQITERAAKRIKKKTEPDIFQITGTAMDLPTSHQKTSEETTSESEESEEEIQQ------QLLHLRKQLKLKRRILTL-LQTPDIE
>MH649142|Torque_teno_virus_24|Homo_sapiens|Hominidae
----------------------------------------------------------------MVICGHTRAGRNYAIHSEDIKPFGGSFSTTTWSLKVLWDEHQKFQNRWSYPNTQLDLARYRGVTFWFYRDQKTDYIVQWSRNPFKLNKYSSSMYHPGMMMQAKKKLVVPSFQTRPKKKR-YRVRIRPPNMFADKWYTQEDLCPVPLVQIVVSAASLLHPFCPPQTNNTPTHTTLGNYVVNTGYQDVTYNPNCDRGVGNMVWFTKMDTNDATKCKCVLKNMPLWAAFNGYADFIEQELSISTEIHNF--GIVQCPYTFKPQKGYVFYDTTFGNGKMPDYWQQRWIRLAFQVQVMHDFVLTGPFSYKDDLANTTLSARYKFRFKWGGNIIPEQIIKNPCGS--YPDRRDLQVVDPSTMPIYTFHTWDWRRGLFGADAIQRVSQ--KPLRFTNPFKR--PREDYRQEEDQEKRRRTSTEEVQDPQNAPLLQRLQLAEQQRLGVQLRYILKTQAGLH
>MH649144|Torque_teno_virus_29|Homo_sapiens|Hominidae
--------------------------------------------------------------MPLIICGKGSTQFNYITHADDITPRGGNFTNMTFSLEAIYEQFLYHRNRWSASNHDLELCRYKGTTLKLYRHPEVDYIVTYSRTPFEISHMTYLSTHPLLMLLNKHHIVVPSLKTKPRRKA-IKVRIRPPKLMNNKWYFTRDFCNIGLFQLWATGLELRNPWLRTSTLSTGTNNKKWQYTY-TKYTHVRYNPLVDKGFGNRIYICSESDVSRTRSKCLLQDMPLFFMAYGYIDWAIKNTGVSSLVRDA-RCIR-CPYTETEDIGFVPISETFMRGDMPVSWFCKWPNIAHQKEVLEAIISCSPFMPRDDMNGWDITIGYKMDFLWGGSPLPSQPIDDPCTHPI-PDPRLLQVSNPKLLPRTVFHKWDIRRGQFSKRSIKRVSEYSDDESLAPGLPSKRNKENREQKECLKALEEEETPEEEEPKAQKEELHLQRRHQRVLRRGLKLVLRLRQGVH
>MH649152|Torque_teno_mini_virus_28|Homo_sapiens|Hominidae
MPL-YWRR-WYRYKRRRRFTRRFRRRYRRR-VRRFRFYRKKAKKIIKQWNPSKILKCRIKGTLPLFICGRTRINHDFTLYKESGESTGGGWSIQQITLQALFQEYIKHKNFWTKSNKGLPLTRYYGATLKFYKSLHTSYIVNISTCPFSVTMDMFLNTQPQRQLMERKRIIVPQL--KSSTRKKKKIKIHPPSFMQSKWYFQQDICQTPLVLITTTACSLEQPYIPDDQVSGTQTMRLFGQKQHTGYTTCRYNPDVDKGTGNKVFL--KSNNLPQDPKHIIEDFPLWLIFWGWTDWILKSAAAQQLDSGYFI-VVISPYIKPK-RDYVFLDRYFT--DLDYRDHLKWPKQEMQTEVEFFFAQTGPYAPKITSQSIQANMFYDFRFKWGG-CPAPMADINPCDQDRFPNLQPYEIENPET-KESYLYAWDERRNQITKKCAKRIAEADELSLTDFCAL-DIPLQTHQKESDQETTSEEIQETLQQQ--------LKQRQQQLLRHQLLRL-GKRQKLE
>MH649156|Torque_teno_virus_3|Homo_sapiens|Hominidae
MAYWWWRRRRRPRRRRRPYRRRRRRRVRKRWRRTYRRWRRKRRKHLKQWQPNFIRNCFIVGYMPLIFCGENTVSQNYATHSDDKGPYGGGMTTTKFTLRILFDEHLRYMNYWTVSNEDLDLCRYVGAKFYFYRHPTVDFMVQIHTQPFLDTELTGPSIHPGMMILNKRKIFVPSLKTRPNRKHKVRVKVGAPRLFEDKWYPQSELCDTTLVAIYATACDLQFPFGSPLTENQEQANPQWSTCV-NSYSDIIYNPFVDKGLGNIVWILSKSDA-----KCTIKDQPLWAAFNGYSEFCAKSTGDGAVNINCRVVVR-CPYTTDPNQGFVPYSKNFGNAKMKGSWRVKWVMMYHQQEFMEEIVQSGPWAYKGDQKSAALNMKYVFKWKWGGNPISGQVVRNPCTSGSSREPRSIQAVDPKRVPPLVFHSWDYRRGYFGHASIKRMSE-EPPTLFTGPSGKRPRREEEQQKES-STFPWINSSQETQSIQAQGSQEQQLGEQRALRKQLEHVVLKVQAGT
>MH649157|Torque_teno_mini_virus_9|Homo_sapiens|Hominidae
MPYRYYRR--RWRPRRF-WRRRFRRPFQRRWRRRYSVRRKKLKKLLAQWQPHTIKKCKIIGYYPLALSTRDRLSENLNCYLDSLIHSGGGFSICNWSLYALYRENIEMRNWWTTGNDNLPLCRYLGCKITLYRQAEIDYMFAYRNSPMTASIHTYQSTNPQVMLLNNRTRKMPCKKHNRNKKPYKKIFIRPPSQLQNKWYMQHDISQTPLLQTFTTLCSFDRMYQNASSISNILTCIILGTIT-PGYVEYRYNPFADKGEGNKLYL--VPNTPPTDKEVLCENLPINVMLWGYLDFQRKCREYNDIDTTC-LVIQ-TKYITPNNGPKVPLDDDVLYGNSPYSDANNWPKVRFQTRTLNNIACTSAKLPRD--TSVECHMKYCFYFKFGGEIPPMSITKNPEDQPKFPIPNNLLQQSPTT-PEYFLYKFDQRRGMLTKSAIERITK--NQSETDILSIADPSTQEKETEST-SEEEQTSSTEERLQ--------QQRRKQKHLRKLINRLLLRLTTLE
>MH649158|Torque_teno_virus_21|Homo_sapiens|Hominidae
MAWWWWRRR-RPWTRRR-WRRRRRRRRRRRWRRFYRRRFRKRRRVLTQWNPQTIRACSIRGTVCLVMCGHTKASRNYALHSEDYVPQGGSFSTTTWSLKALYDEHQKFHNRWSYPNTQLDLARYRGCRWWFYRDPKVDYIVTYYTVPFKINKYTSPMLHPGMMMQYKKKILVPSYQTKPKGKSKISIFIKPPVLFEDKWYTQQDLCPVNLMSLAVSAASFIHPFCPPESDNLYTTASYWQQKPTPGYQDTTYNPNTDKGLGNKMWLVTKKTVLNSQCRCVLEDIPLWAMATGYGEFCES----ELNSEVW-NYIVICPYTRNPTQGWVFYDTLFGDGKMPTWLQSRWPRLVFQQQVLHDIYLTGPFSYKDDLKSFTINARYKFKFLWGGTIIPEQVIKNPCSPFTFTGPRDLQIADPQTMPEWVFHTWDWRRGLFGENALKRVSE--QPNDADYYAPPKKPRQEQERDFTLSERAPSQTSEEEDPQEEHQLQQLRLQQQFRIRQQLQHLLKTQAGLH
>MH649161|Torque_teno_mini_virus_20|Homo_sapiens|Hominidae
-MARYYFRRRRWRKRY--WRTFRRRRRRRRRVR------RKLPSLLKQWQPKYINKLAVKGLFCLLQTHKVHYNHNFNQYAATGLANGGGFTIIRFTLNSLYELHEKARNVWTKSNKNMPLFRYTGCKIRVYRPLDTDLVVKFQTCPMCCSKLMYTGSQPSIMMMTRGAKRIRCKRNAPNKPY-KTYKFRPPDQMTNKWYFQHNESNTGLILIQAAAASFDKYYTSTYSESPNEKMYLWASNG-QGFLEFRYNPFTDKGYNNV-YINFTENKPLDDIDLQNPGFPNWLSIFGFQDYLIKLGKKSRINQDYVMITTFSPYEQ-----YLLVDKYFTQGDSEEWDNENWPMITHQQGALNTLALCGPGAPKLDIKLAEAKIDYTFYFKVGGCAPPVEKVKDPTAQPTYATPSNILDTSPEEPIESFLYQFDWRRDQITEKAAQRITKGYTDAAS----------SATEVLKTYEKELLSSEEEETQT------ETQLNLKQKDLRHRIRLLLSQIQQLQ
>MH649165|Torque_teno_mini_virus_2|Homo_sapiens|Hominidae
--MPYFWRRFYSRWKRRTWRRRRRRRQRRR-RPRLRVRRPKKKTILKEWQPKTIRRCSIIGHIPLVICGRGRQINNWMQYFDSYVPVGGGWSSIVFNLGGLYQQFQKLLNWWTHDNDGLPLVRFLGSDWKFYRSWDTDYIVTAQTCPMTDTEFKHLNSHPYRQLMNKHPIVVPNLVRQYKKQY-VKKHFPPPSLLQNKWYFQQDLCNTNLLMLTTSTCSLDQFWLPNNEYSPKSTMILWG----EGFQECRYNPLKDTGLGNVVFFSV----TPKDPTVTISGFPLWLIFWGWTDWIQKLKPIQQIDLNYYI-VIISDFIYPKMHGYVPLDKHFVQQDSLDNDKQHWPRFKYQQETLNQIGISGPATPKVKSISIQVNALYKFRFKWGG-CPAPMQNIDPCQQPKFPGLQTIQVHDPAE-KQTTLSDFDERRQQITTTATKRIKQKTFPDLL-NPQIVETSESSSEEEEETTKFALPTTNEYANE------------TSSKNTNHTHKLHHKGRYLS
>MH649169|Torque_teno_virus_21|Homo_sapiens|Hominidae
MAWWWWRRR-RPWTRRR-WRRRRRRRRRRRWRRFYRRRFRKRRRVLTQWNPQTIRACSIRGTVCLVMCGHTKASRNYALHSEDYVPQGGSFSTTTWSLKALYDEHQKFHNRWSYPNTQLDLARYRGCRWWFYRDPKVDYIVTYYTVPFKINKYTSPMLHPGMMMQYKKKILVPSYQTKPKGKSKISVFIKPPVLFEDKWYTQQDLCPVNLMSLAVSAASFIHPFCPPESDNTTQKPAKFGTTPEPGYQDTTYNPNTDKGLGNRMWLVTKKTELNSQCRCVLEDIPLWAMATGYGEFCES----ELNSEVWNLIVCICPYTRKPTQGWVFYDTLFGDGKMPTWLQSRWPRLVFQQQVLHDIYLTGPFSYKDDLKSFTINARYKFKFLWGGTIIPEQVIKNPCQDSPFTGPRDLQIADPQTMPEWVFHTWDWRRGLFGENALKRVSEDDPP---------KKPR------------LFPPTDLPTPG--------LNYQSQHKAGFMTPCLAKCPPGQA
>MH649172|Torque_teno_mini_virus_9|Homo_sapiens|Hominidae
MPYRYKWR--KWRPRR--WRRRPRRAFQRKWRRRYRVRRKKLKKILTQWQPHTIKKCRIVGYYPLIMTTSDRLSNNDCCYLESYMHGRGGFSICNWSLYALYRENLECRNWWTTGNDNLPLCRYLGCKITLYREMELNYLFCYKNSPMTASLHTYQSTNPQIMLLNNRVKKMPCKKYNKNRKPYKKLWIRPPSQLQNKWYFQQKMAQTPLLQTIASATSFNRMYLNSTSVSDPKNISNITIETTTG-VEYRYNIFADKGTGNKLYL----VPPPTDKDVLCENLPIPILLWGYLDFHRKCKEYVDIDTTT-LVIQ-TKYITPNNGPKVPYEFLYGPYRIPS-DTTNWPKLRFQTRTLNNIATTSIGTTKLPKNSTECHMKYCFYFKFGGDPPPMSITKNPEEQPKYPNLQQPSLQSPTT-PEYYLYNFNERRGQLTKRATERIKKDIPQ---TSLLPITDPAREKET---TSEESTSEEEETTST------EEQQRRKQKHLRKLINRILLRLTTLE
>MH649174|Torque_teno_mini_virus_9|Homo_sapiens|Hominidae
----MFMA----TSDR--L--------------------------------SNILNCYLETTTPHYMHG------------------GGGFSISNFSLMTLYLEHLQVRNWWTVSNQNMPLIRFTGCTIYLYKMAEYDYLFYYNTQPMTATLTTYQSTHPAAMLLNKHTRKITCKRYNKKKKPYTKLKIKPPSQFLNKWYFQYDIANTPLLQTMCTACSFDRMFLNSTSVSELIYMGCTTDLQ-EG-FECRYNPFADKGSGNILYLKIATWGPPTDKDVVTQDLPLWLLTWGYLDFQRNCKEYRDIDTTC-IVIQ-SPYIFPKTEKFVPLDYDFLEGRSPYSDEYNWPKVAFQTRSINSIATSGPATVKL-PKDISCEIRYRFYFKVGGQPPPMSILTNPTDQPKYPIPNNLISTSPAT-PEQLLWSFDERRQTLTKKATQRITDYP--TESSLLQITDPSSFKEKETSE----TESSEEEDQTP------QEKQRRKQKQLRQQINLLLNRLINIE
>MH649178|Torque_teno_virus_20|Homo_sapiens|Hominidae
MSWWGWRRRWWKPRRRRRRRRLRRRVRRRRWRRRYSRRLRRKKKLLKIWQPQNIRKCRIRGLLPMLICGHGRSAYNYAIHSDDQESFGGGLSTVSFSLKVLFDQNQRGLNRWSTSNDQLDLARYLGCTFWFYRHKKTDFIVQYDISPFKLDKNSSPSYHPFMLMKAKNKVLIPSFDTKPKREK-IKLRIQPPKMFIDKWYTQEDLCPVILVSFAVSAASFTHPFCSPLTNNTPQFIRMPTKNPDSSYQDVTYNPLTDKGVGNRMWFTKIDQFEARSCKCVLEDMPLYAMAYGYSDFLEQIGEYQHLEANG-FCVI-CPYTTNPEQGYVFYDSQWGNGKWIDYWMTRWIELMFQKKVLTDIAMSGPFSYPDELKNTVLTAKYRFDFKWGGNLFHQQTIRNPCSS---AGPREVQVVDPNTMPRFVFHSWDWRRGFLSDKALKRMFE--KPDTEGFTATPKRPRQLAREQKE-QEEGSDSQEESSLTVPEETQRVKQLRQQRSIRHQLRTMVKTQAGLH
>MH649179|Torque_teno_virus_24|Homo_sapiens|Hominidae
MAWRWWWQR-RWRRRPR-WRRLRRRRRRRR-RRRRRRWRRRARR-LTQWSPQTVRNCSIRGIVPMVICGHTKGGKNYAIHSEDIQPFGGSFSTTTWSLKVLWDEHQKFHNRWSYPNTQLDLARYRGVTFWFYRDQKTDYIVQWSRNPFKLNKYSSAMYHPGMMMQAKKKLIVPSFQTRPKGKKRYRVRIRPPNMFADKWYTQEDLCPVPLVQIVVSAASLLHPFCPPQTNNKATTTTLGNYEPTTGYQDVTYNPNCDRAAGNKVWFTKMNTDDATQCKCVLENIPLWAAFHGYPDFIEQELSMSSEIRNF--GIVQCPYTFKPTKGYVFYDTTFGNGKMPDYWQQRWIRLAFQVQVMHDFVLCGPFSYKDDLANTTLTARYKFRFKWGGNIIPEQIIKNPCAS--YTDRRDLQVVDPSTMPIYTFHTWDWRRGLFGTDAIQRVSQ--KPLRFTNPFKR--PRQDYRQEEDQEKRRRTSTEEVQNPQNAPLLQRVQLAEQQRLGVQLRYILKTQAGLH
>MH649183|Torque_teno_mini_virus_9|Homo_sapiens|Hominidae
--MPYYYNRYRWRRRRPRWRRRFRRPFQRKWRR-RHWVRKRKKKILSQYQPHYIKKLTITGTYPLILSTKERLSNNLNCYLDSIAPAGGGFSICNFSLYSLYQENLQLRNWWSTSNDNMPLIRFLGCSVTLYRQAHLDYLFYYRNTPMTASLTTYQSTNPQAMLLTKRTRIMACKTHKNKKPY-KKINIRPPAQLQNKWYFQKEIAQVPLVQFITTACSLDRMFLNSSSISQLMFAAPNGKAILEGYQSLRYNPFADRGVNNILYL--LPDSPPTDKDVVCRDLPLNVLFWGYLDFQRKCKEYNDIDTKC-IVFQ-SPYVSPPGHCKVPLDDDFLHGNSPYSDYQNWPKVRFQVRTINAIACSGPATTKLPND----HLKYRFRFKIGGEPAPMSILKNPEDQPQWPNLQTTSLQNPTA-PEHLLWKFDERRGELTKKAAKRITE--NLSETNLLPIAETATKDEEA----SETTSSEEEETSTT------EEQQRRKQKLLRKLINRMLLRLTTLE
>MH649186|Torque_teno_mini_virus_27|Homo_sapiens|Hominidae
MPY--WRRR-WNRRRR--W-RRR-RPQRRLWRRRHRRVRKKKIK-LKQWQPQFIKRLKIVGTEPLFLTTSERLTNEFTSYKDSYVPGGGGFSIMNFTLNALYKKHLVLENWWTASNENMPLIRFTGVTLYYYRQAEFDYLAQYIRQPMTASHLKYTSTHPQVMLLHKNTLKITCKKNNKNKKPYKKIKIKPPTQMQNRWYFQKDLADIPLLQLITTATSLDRMFLNSSSISMGNAMDLIEGTP-AG-FPVRYNPFADKGTGNKLYL--IKWK-IPAATTLYENMPLWLMIWGYLDFYRKSGELSTIDTTH-LVIK-TTYTQPKDKTLIPLDEDFLEGRSPYSDRQNWPKVRFQIRTANAIGSCGPATIKLPPQSAEAHLRYAFYFKIGGTPPPMATLTEPDKQPKYPDLTSTSLQSPTS-PEYILYNFDERRGQLTKKAAERITK-YQETEQTFLPFTES--TTPQ-EK--TQTPETSDEEKEEM------EELQRKQQKLLRNRINKLLQRLALLE
>MH649189|Torque_teno_mini_virus_9|Homo_sapiens|Hominidae
---MPFWRRYWRPRRRYR-RRLGRTFQRRRWRR-KRRYRRKRKLLLKQWQPQYIKRLTIVGLYPMIMGTRERIANNLNCYLESYVPGGGCFSICNFSLMTLYQEHLEIRNWWTTSNDNYPLLRYLGCTMYLYREENLDYLFYYNRQPMNASLTTYQSTQPTAMLLNKHTVKVQCKKTKSKKPY-KRIYIKPPTQLQNKWYFSYDIANTPLLQTMTTATSFDRMFLNSSSISPIGELILLGEVEVPGWAEIRYNPFADKGKGNMAYLKISTWSPPTDKDVIATDLPLHTLLWGYLDYQRRCKEYRDIDTTC-IVIQ-CKYVQPNNFKFVPLDSDFLDGTSPYSDRQHWPKVSFQVQSINNICLSGPGTVKLPPQSCEAHVKYKFRFKLGGQPAPMSVLTKPDEQPKYPIPNNLLQTSPTM-PFTQLL-WNFDRQQITKKAAERITEYPTETFLSITDPG----SLCPTEAE-KAQETTSSEEEETP------ETHQRRKQRKLRHRINDLLNRITHLQ
>MH649196|Torque_teno_mini_virus_9|Homo_sapiens|Hominidae
----MFMA----TSDR----------------------------L------SNILNCYLETTTPHYMHG------------------GGGFSISNFSLMTLYLEHLQVRNWWTVSNQNMPLIRFTGCTIYLYKMAEYDYLFYYNTQPMTATLTTYQSTHPAAMLLNKHTRKITCK--RYNKKKPTKLKIKPPAQFLNKWYFQYDIANTPLLQTMCTACSFDRMFLNSTSVSTYNELIYMGCTT-DG-FECRYNPFADKGSGNILYLINTDWGPPTDKDVVTQDLPLWLLTWGYLDFQRNCKEYRDIDTTCICVIQ-SPYIFPKTEKFVPLDYDFLEGRSPYSDEYNWPKVAFQTRSINSIATSGPATIKL---PKDIHIRYRFYFKVGGQPPPMSILTNPTDQPKYPIPNNLISTSPATPIEQLLWSFDERRQTLTKTATQRITD--QPTESSLLQITDPSSFKEKEQTESSEEEDQTPIQEQLN--------KQRRKQKQLRQQIKLLLNRLINIE
>MH649199|Torque_teno_mini_virus_33|Homo_sapiens|Hominidae
MPYFHWYRRTFKYRKRFRW-RTRRRK--RRKRRVRKRTFKRKKTLLVQWQPELIRHCKIKGLFTMFQGARERWSNNYIQYRDSFFPGGGGWGLFVFNLGALFDEFLRIRNWWTFSNINMPLMRYLGMNVKFYRDDFIDYIVTYNRNPMTDSALAHANAQPSRMLSQKHKIIVQSRAHTPNKKPYIRRHIKPPRQLINKWFFQREMVNTNLVMFTASAASLSDFDVSYQKQTPKSGLYFYGTNSPEDYIKVRYNPDRDTGENTKVYFNFQQTEEPENEDLKFSGFPLWMLLWGWPDWQKKLAMINQIDEHYILVES--PYFEPKQSKYMFLDMDFIKRLYPETDQLSWPKFKYQQKSVDTICMCGPGAPKYNIKSLQAHMGYSFSFKWGGSPSSMETIANPAKQPSYPGPQGLQIQDPTY-PSNYIYTWDTRREYLTQKAVKRLTE--DQTTYKPILPITESFPRETTSKDLLETLIQAQTTEEEK------ARLYQEQQQLLHNRLRQLLSNIKSX-
>MH649203|Torque_teno_virus_9|Homo_sapiens|Hominidae
MAWRWWKRRWWW-RKRTRPRRRPRRRRVRRWRRGRRRRTRRRLKKLRLWQPDMVRNLKVSGYIPIIISGFGTFSRNFSSHLLDKEPFGGGHSTMRFSLQILFEEHLRGLNYWSYSNTDLELVRYRYCKFTFFRHPETDYIVQYNRKPLGGNILTAPSLHPGSLMLQKYRVLVPSWKTKPKKGT-VSIKIPPPTMLTDKWYFSKDVADLTLLNLNAVSADLRFPFCSPQTNTEGNYSHPSIKVF-NGYTEVIYNPYTDKGVGNMLWIPLSKDNRPPQSKCVLKDMPMWQMCFGYIDWVKKELNHWDAPINYR-ILLRTPYTFQPEYGFVSYNF---AGKMPDIYRTKWPYMLNQEAVMEDISRSGPFAPKQEMPSTELVAKYTFKWKLGGNPISEQVVKDPSTQPTY--PRRVQVIDPKVVPNISFKSWEIRRGYFSSTSIKRMSETEPG---PKRPRIDLPKWSTLQRELR---PWTDSEAEKDQEEEERPRELQLKEQQHLRRGIQCLLKTQQGVH
>MH649204|Torque_teno_mini_virus_26|Homo_sapiens|Hominidae
MPY-YWRP-WRRYRRR--WRRRTRRK--RLWRRRRRRRRVRKKKIVKQWQPDTIRRLKITGEFPLFEGTRERTTNNLTQYLESRVPGGGLWSINRFTLESLYGLHLKARNWWTQSNCSLPLIRLTGIKLKLHRSLNTDYVFVWANCDLTATEKMYQSAQPSVLLLNRRKIVVTCDNGRNKKPY-KTVYIKPPAMWENKWYFQKDIANIPFLMTIAASASLDRYYLSSKSESDQWYLYTWQGVA-TDW-DCRYNPE-ADKSQNAVFI--TPTGEPHDQRLITQGLPLWLLLHGWTDYHAKAQDIQRLMTDN--CIAVSDYITPPNHTYVPLDQDFLNGQSPFYDKQNWPKINFQQRCLNEIVNSGPATPKLPPDSTEGHMTYSFYFKLGGCPPPMDDVCDPAGKPT-PNLSTTLLQDPQA-PEYYLSKFDERRGQLTEPASKRIKK-DKETLFDFTGQSSTEVPLRETQTD-TETSSEEEKEPEEI------QLRHRRKQRKLRKRLLQL------LQ
>MH649206|Torque_teno_mini_virus_36|Homo_sapiens|Hominidae
PFQRNYYRRWWNKRRTYR-RRFGKYRKRRRRRRRFPFKRLRKKKIIAQYQPSSIKKCRIEGYLCLFQGGYGRYSNNYTLWKESIFPPGGGWSIQRLSLANLYTQHKENMNYWTKSNDRLNLCRYYGCRVTLFREKFTDYVFTYMEEPKHVPKYYYSSHHPLRLLTHKRKTVVPSFNTQPHKRKPKRVWIPPPKIMKNQWFFQQQLSQYTLVTFAAVSCSLLNMFGSEKAVSIVRDQFLYGVDSPQQFFQVRYNPFKDKGIGNKLYVPNTSKTPPSDPDLIFENYPLWLMAWGFEDIIKRMGKCTNFDQNFIAVFQS-NYLS---ETYVILSNDFMIGTDPEDDFTNWPRWKYQRQAFNNIVMTGPAVATG---DYTQKMKYDFYFKWGGNSSPQENVYDPVNQ---TPPHLLNLYNPAT-ITGETYPWDFRRHLLTETATERIKESNDLFTD------GDQHQQPEKETQEETTAQTQTETLFQQ--------LQQQFNNQLQLRFLRL--KQSLMD
>MH649208|Torque_teno_virus_3|Homo_sapiens|Hominidae
MAYWWYRR--RRRAPRRRWRVRRRRRVRKRWRRSYRKWRRKRRKHLTQWQPAFIRRCYIVGFLPLIICGENTSARNFATHSDDLISNGGGMTTTKFTLRILYDEHLRWLNYWTVSNEDLDLCRYLGGTFYAYRHPTVDFIVQIHTSPFLDTPLTGPSIHPGMLMLAKNKILIPSLKTRPNKKHKVKIRFRPPKLFEDKWYPQSELCDTTLLTVFATACDLQFPFGSPLTDNYYNTFQTIAQMKQSDYTDIIYNPFVDKGIGNKVWLLTKEDADTKKAKVLIEDQPIWAALFGYTEFAAKYTGDSAITANYRLVIR-CPYTDNELQGFVPYSKNFGNGKMPGTMRIKWPMLFHQLEVLEELVQSGPFAYKGDQKSCVLALKYIFRWKWGGNPVSHQIVRNPCKGGTRPRPRSVQAADPKYVPRLSFHSWDFRRGLFGAASIKRMSE-EAPVYPTGPPRKRPKRQQEENSRHLQLQPWVHSSQEVQSPQVPQNQEQQLREQQQLRLHLQSLLKIKAGYS
>MH649209|Torque_teno_mini_virus_37|Homo_sapiens|Hominidae
MPYYYYKRKFYPRRRYRRF-RKRRRNRVRR-KRLFKRRFKKLKTLLKEYQPEQIRKCRIKGYLELFDCGYGRQSDNYALFKESIVPPGGGWSIQQLTLGNLYVQGKYAMNYWTKSNRGYNLCRFLGVQITLFRMPETDYIFHYDLEPQIVTKYTYPSYHPYKMLLFNKKIVVPSLKTAPHKRKQKKKFIRPPKKLKNQWYFQEHLTNFPLLTFFACACDLSYLFASDKAKNNFQTTTQLKTEPI--YFEVRYNPNKDDGDGNEVYFQNNAQLPPTDQDLILRGHPLWLMLWGLQSYIQKTGKFNNLDKNGILVIRTKFFEPEKLGAYVVLSDSFINGQGPYFNRQNWPRWLFQKEPIENLLISGPAVKKSPNSVIQAYMKYNFFFKWGG-NPSKMETIDPNQQPTGPTFSTNEIIDPQHSADYIYK-WDVRRDLLTQTATKRITE--IPILKPIMFTD----GQQTSTDPPIQKTWTPQEKATEEKEKETLQQLQQ-HNTQLEHRLRQL---TTILD
>MH649210|Torque_teno_virus_19|Homo_sapiens|Hominidae
MAWGWWRRR-RWPTHRKWWRRRRRRWGRRRYRRLRRRRRRGRKRLLTQWQPQTRRKCTITGYLPVVWCGYLRAARNYAYHSDDKQPDGGALSTTSFNLKVLYDQHQRGLNRWSFPNDQLDLARYKGCELTFYRQKSTDFIAVYDISPYKLDKYSSPSYHPGNMIMQKKKILIPSYDTNPRRQK-VKVKIPPPKLFVDKWYAQEDLCDVNLVTLAVSAASFTHPFGSPLTNNLYQQNAYWASHLTTGYQDVTYNPLNDKAVGNKFWFNTKADT-----YCMLEDIPFWAAMYGYSDFIESLGPFQDAETVGYIVIC--PYTEPS-QGYVFYDSFFGNGKWIDYWLCRWPEMLFQQQVMRDIVQTGPWSYKDESKNCVLPMKYKFRFTWGGNIVSQQTIRNPCTDAHP--PREVQIVDPVTMPRWVFHSWDWRRGYLSETALRRLRE-KPLDYEAYMQRPKKPRTEGDDQSP-KQSDDSYSEEEKSPQFTEETETQLQRRQQRLGEQLQLLQINPLLLV
>MH649212|Torque_teno_mini_virus_31|Homo_sapiens|Hominidae
PPY-YWRQ--RRWRQRN-Y-RRFRRWIRRRWRRRRRVRNKRLRKTLKEWQPKKIKKCSIKGILPAFICGKSRIANNYILFSESGEPGGGAWSILQINLRVLYDQFIKFKNWWTTSNQGLPLTRYLGMKLTFYKTQFVDYIVVPQLCPFSVTRDNYLNIHPVRMLMNRHKIIIPQR--QKGKKNYIKKWFRPPDLMQNKWYFQQDIVNIPLIVLHISAASLDQYSIPENQISQNYYLYTEG----NGYFQCRYNPEKDTGIGNKVFFKSGEDTIPDKDEIVITDFPLWLIFYSWISWIQKSKPIQHIMNDY-YIVI-TPFIEPKRKSYLFLDTYFVITRLTETEKLHWPQTGYQTDVIFSFAQTGPATPKIRSQSIQAQFKYNVKLKWGGCPAPMELITDPSDKPI-PNFKTLEIQNPET-NRTLLYDFDERDGL-TDRAAKRIKT-E--QIFETSFTGQLP-TDPNIRIQ-TQETTTSSEEESEV------QELLKRKNKQLRNKLLRL----TSYX
>MH649217|Torque_teno_mini_virus_2|Homo_sapiens|Hominidae
--MPYLWRRWYRRRYHFRWYRSRRPRFRRR-RRRWVRKRYTIKTILRQWNPRTTRLCKIKGHIPLIICGRDRQIFNWMQYYDSIGPVGGGWSSIVFSLGALYQQFKRLMNWWTKDNDGLPLVQYKGCKFKFYKSWDCDYIVTAQTCPMTDTEFKHLDSHPYRQLMNKKPIIVPNLIRKPSKKTYKVRRFPPPSLLQNKWYFQQDFCSQNLIMLTTSAASFDQFWLPNDQVSPKSTIYLWG----TGYITCRYNPLKDTGEGNQVFF--KSSIPENNPDIHISGFPLWLIFWGWTDWLEKKKPINQIYLNYY-IVFVSDFVEPKLPGYVILDPEFINPDLTETDMNYWPRWAYQKKTANLIGTSGPATPKTNKSSLQVNAFYTFYFKFGGCPAPMQNIKDPCEQPKFPVLQTIQIIDPAT-DQTVLHDFDERRHTITETATKRIKK-AKDRTPLFPDLLNPPIQEEET-------SETDTEEEAHP------SQQQLLNIRRRRKLLRKLQLKSQILX
>MH649223|Torque_teno_mini_virus_38|Homo_sapiens|Hominidae
PPYKRFYRRWNWRRRRNR-RKRFRRRRRRR-RKFYSKNFKRKLN-IVEWQPSYINRCHIRGWLELFEAGHGRFGNNFANYKETNTPGGGGWSLQELTLSNLFTQNQQLMNYWTKTNNGLNLVRFLGGKITLYRQPETDYIFMYFTEAIHAGKYWYPSFHPIKMLVAKNKVVVPSLKTQPQKRKTKKIKIKPPKLLKSNWYFQQHICTFPLLRFAVTAVDLNYMFLSPKSNNPKEGTYLYGTLN-GSYIDVRYNPYKDTGTGVAYWL--QVDAPYNDPDLQISGYPFWLMLWGWADYTKKLGKAKNLDNDW-IVLKSSKFSS---PLYVPLSDSFIQAPWDNNDLNHWPKWKFQEQAINNLLMTGPGTCKAPNQSIQAVLKYDFSFKWGGNSSKLETITDPLAQPITPHPNNELLSNPEQ-SQNLLYKWDIRRDTLTQAAEKRIKE--IEDVGPLFTDG----IQTQQKTT-PQEKEAQEKEKQAL------LLQLQQFNQELQQRFLRL--KQLTMD
>MH649224|Torque_teno_mini_virus_9|Homo_sapiens|Hominidae
---MPFWRKYWRPRRRYR-RRFGRAFQRRRWRR-RHRRRRKRKILLKQWQPQYIKRLTITGIYPMIMGTRERVANNLNCYLESYVPGGGCFSICNFSLMTLYQEHLEIRNWWTTSNDNYPLLRYLGCTMYLYREENLDYLFYYNRQPMNASLTTYQSTQPTAMLLNKHTIKVQCKKNKSRKPY-KKINIKPPTQLQNKWYFSYDIANTPLLQTMTTATSFDRMFLNSSSISQIGDLILLGEVEVPGYSEIRYNPFADKGKGNMAYLINTEWGPPTDKDVIATDLPLHTLLWGYLDYQRRCKEYRDIDTTC-IVIQ-CQYVQPNIFKFVPLDQNFLDGTSPYSDRQYWPKVSMQVQTVNNICLCGPGTVKLPQVSCESHIRYKFRFKLGGQPAPMSVLTKPDEQPKYPIPNNLLQTSPTM-PFTQLL-WNFDRQQITKKAAERITDYT--TETPFLSITDPGSAEKAQ-------ETTSSEEEETS------ETNQRRKQRKLRHRINDLLNRLTNLX
>MH649228|Torque_teno_mini_virus_9|Homo_sapiens|Hominidae
MPY-YYNRRRRWRPRR--WRRRFRRPFQRKWRRRHRVRKRKLKRILSQYQPHYIKRLTITGYYPLVLSTKERLSNNLNCYLDSEVHGGGGFSICNFSLYSLYQENLQLRNWWSTSNENMPLIRFLGCSVTLYRQAHLDYIFYYRNSPMTASLTTYQSTNPQAMLLTKRTKIMACKTHNKNKKPYKKLKIKPPAQLQNKWYFQKEIAQVPLVQFITTACSLDRMYLNSTSISQLMFAAPNGKAILEGYQELRYNPFADKGVNNILYL--LPDSPPTDKDVVCRDLPLNVLLWGYLDFQRKCKEYNDIDTKC-IVFQ-SPYVSPPGHCKVPLDDDFLHGNSPYSDYQNWPKVRFQIRTLNKIACSGPATTKL---SVECHLKYRFYFKIGGEPAPMSVLKNPEDQPQWPNLQTTSLQNPTA-PEHLLWKFDERRGELTKRAAKRITENQ--SETNLLPIAETATKDQET----SETTSSEEEETSTT------EEQQRRKQKLLRKLINRMLLRLTTLE
>MH649229|Torque_teno_mini_virus_1|Homo_sapiens|Hominidae
PPFNYYRRRYFYRPRRRRWRSFIRRFRRRRWVRRFLKYKKKKKKILQQWQPDNIRKCHIKGQLCLLTCGQGRINNNFTLTAESFVPTGGGWSIMQLTLRALYDEYQHYRNWWTVSNCGLPLTRYCGVTVKFYKSNDTDYLVTAQHTPFEVTRDLYLNTQPSRHMMNRKSFIVPKL--NPNKRPYIKKRFRPPALLTNKWYFSQDILNTPLILFTVSSCSLDQMYAPNDQISVNTELYTYGEDP-PNYQECRYNPFKDKATGNKVYI--KSKQLPTDSRLLIQDFPLWLIFWGWISWLQKSKPVHHLEEDYQ-LVFQSPYIYPPMKAYVPLDKYFTSGDLTETDKQHWPKIEFQMETLNKFAETGPAAPKIKQKQIQIHAFYDFYFKWGGCPAPMETICDPAEKPN-PNLQEITIENPETPEHYIYK-FDERHGLLTTTAAKRLKKDTTEGTKDPILQV----FPPEEQTQ----TKKTQEENKEE------LQLLRDHQHNLRERINRLTKRQKLFP
>MH649241|Torque_teno_mini_virus_20|Homo_sapiens|Hominidae
ARF-YYRR-F--YKPR--WRKRY-RWFRT-WRARRRRRRKRRKLHLKQWQPQHINKLTVKGLYCLLQVHKNRFNADFNQYEISGHPNGGGFTILRFTLNALWEQHEKAHNVWTKSNKNMPLFRYTGCTVRIYRPLNVDLVVKFQTCPMSSSKLMFTGTQPSIMMMSKGSKKIRCKLNAPNAKPYKTYHLPPPSQMSNKWYFQHTESNTGLLLIQACSASFDNYYSSSNSESDYSLFASNGTDK-IGFYTVRYNPFKDKGYANNIYILPTDNTPLPDIDLQNPGFPNWLSCFGFRDYLIKLGKKNRINDHWIM-LWKSNYFDPNIPYYLFLDHWFLHGDSPEYDNINWPQIAHQQEPLNKLALCGPGAPKL---GSVTKIEYKFHFKIGGCGQPVEKLTNPSEQPTYNILDTNSLQSPEEPIETSLYQFDWRRDQITKAAADRITKST-----SLFTDAVGPGTQVPLHQTLQKELMSSSEEETETETLFDQQRQRH-KQKDLRVRIKLLLNQLQKLQ
>MH649242|Torque_teno_virus_3|Homo_sapiens|Hominidae
MAWGFWGRRRRWRR--RAWRRRRRRRGGRWRRRRGRRRRTHRKKIIKQWQPNFIRRCYIIGYLPLIFCGENTTAQNYATHSDDSKGPGGGMTTTKFTLRILYDEFTRFMNFWTVSNEDLDLCRYVGCKLIFFKHPTVDFIVQINTQPFLDTHLTAASIHPGIMMLSKRHILIPSLKTRPSRKHRVVVRVGAPRLFQDKWYPQSDLCDTVLLSIFATACDLQYPFGSPLTDNTTGISPSWIQNTSTGYSDIIYNPFTDKGTGNIIWILTKEDT-----KCEIMDMPLWAACTGYTEFCAK--YTGDSAIIYNAVLIRCPYTEPN-KGFVPYSFNFGNGKMPGRMRAKWVNIFHQKEVLESIVQSGPFGYKGDIKSAVLAMKYRFHWKWGGNPISKQVVRNPCNSAAHRGPRSVQAVDPKYNPEVTWHSWDIRRGLFGKAGIKRMQQDLPPGPL-KRPRRDTNAQDPEEQNESSGFPWVHSSQETQSTQAQGSQDLQLREQRVLRLQLQHLVLKVQAGH
>MH649254|Torque_teno_mini_virus_1|Homo_sapiens|Hominidae
PPF-YFYR--RRPNRTRRWRRRLRRRRRRRWRRRFSKFKRRKKLRLSQWQPKTIHKCTIEGILCTICCGRQRQNHNFTLTAESSEPGGGAWSIMQLTLRVLYEDYVACRNWWTKSNMGLPLQRYMGGYIKLYRSNQTDYIALISTCPFEVTRDIYFSTQPSRMLMNRRKIIVPKL--RKYKRKPIKVHIKPPSLWQNKWYFQQDMYNQPFVMITTSCCDLDQVFQKQDEISTYLFMTENGTQSA--YEEIRYNPFRDKGTGNKVYLSVPQSS---NENLIVENFPIWLILWAWEDWLLKSKPVQHLYQDYQL-VIITKYFYPQRQAYLILDKYFTEDTHPTTDKANWPKLEMQQYTTNLISLTGPYAPKL---NFTKHLLYKLFFKWGG-CPAPMEQIDPANQEKFPNLQTIEIEDPETPKEYTLWEWDQRRDMLTGKATKRIKLTNTEFGA------KDPETDQPQKIDFQPPTPPKNKENQEE--------YINQLQQHLKRRIHNLLKSPKLFP
>MH649255|Torque_teno_virus_29|Homo_sapiens|Hominidae
--------------------------------------------------------------MPLIICGKGSTQFNYITHADDITPRGGNFTNMTFSLEAIYEQFLYHRNRWSASNHDLELCRYKGTTLKLYRHPEVDYIVTYSRTPFEISHMTYLSTHPLLMLLNKHHIVVPSLKTKPRRKA-IKVRIRPPKLMNNKWYFTRDFCNIGLFQLWATGLELRNPWLRMSTLSQYTYTKLMAPIY-YSYTHVRYNPLVDKGFGNRIWC--SEDVNRTKSKCLLQDMPLFFMAYGYIDWAIKNTGVSSLVRDA-RCIR-CPYTETEDIGFVPISETFMRGDMPVSWYCKWPNIAHQKEVLEAIISCSPFMPRDDMNGWDITIGYKMDFLWGGSPLPSQPIDDPCGTPIP---------DPDK------HP--------------RLLQ--------------------------VSN----------------------PKLLGPRTVFHKX--------
>MH649256|Torque_teno_virus_24|Homo_sapiens|Hominidae
MAWWWWQRRRRWRRRRRR-RRRRRRR--RRWRRRRRARRRRRKLLLSIWQPQTIRRCTIRGFTSLVICGNSKSGRNYALHSEDIEPFGGSFSTTTWSLKVLFDEHQKFLNKWSYPNTQLDLARYKGCTFHFYRDLKTDYIVTWSRNPFKLNKYSSPMLHPGMMMQRKKKLIVPSFQTRPKGKKRYRVRIRPPNMFEDKWYTQEDLCPVNLVSLAVSAATLTHPFCPPLTNNYEKNCTYYQTSQPQEYQDVTYNPNCDRAVGNMVWFSTKATTDETQCKCVLKDIPLWSAFYGYSDFIIQLSISTEIYNIGLVVIC--PYTFKPTWGYVFYDTTFGNGKMPNYWQQRWPRMAFQQQVMHDFTLTGPFSYKDDYANTTFTAKYKFDFLWGGNMISEQVIKNPCESEYYPHNRDLQIVDPATMPQYIFHTWDWRRGLFGRDALKRVSE-KPTDAFEFTNPYKRPREEAEQEKDPGQRLRYSSEENQETSPPQSEERLQLTEQQRVGEQLRFLLKTQAGLH
>MH649258|Torque_teno_virus_3|Homo_sapiens|Hominidae
MAYGWWGRRWRRWRTRRRW-RTRRRRRRRRWRRRYRKWRRRRRTIIRQWQPNFIRRCYIIGYLPLIFCGENTTAQNFATHSDDRPW-GGGMTTTKFTLRILYDEFTRFMNFWTVSNEDLDLCRYVGCKLIFFKHPTVDFIVQINTQPFLDTNLTAAQIHPGIMMLNKRHILIPSLKTRPSRKHRVVVRVGPPRLFQDKWYPQSDLCDTVLLSIFATACDLQYPFGSPLTDNNNNQPNMWSQNTVNGYIDVIYNPFTDKGTGNMVWILTKADT-----KCEIFDIPLWAALTGYSEFCSK--FTGDTAIHLTALVVRCPYTEPN-RGFVPYSFNFGEGKMPGRMRAKWVNMFHQQEWIEAMVESGPFAYKGDIKSAVLSLKYRFHWKWGGNPISKQVVRNPCNSATHRGPRSVQAVDPKYVPQVTWHSWDIRRGLFGKAGIKRMQQDLPSGAL-KRPRRDTNAQDPEEQNESSSFPWVHSSQETQSVQAEGSQELQLREQRVLRFQLQQLVLKVQAGQ
>MH649263|Torque_teno_mini_virus_10|Homo_sapiens|Hominidae
MPP-YWRQ--KYYRRRRSW-RTRRRWRYRRWRRKLRVRKRFYKRVLKQFQPKIIRRCTIFGTICLFQGSPERANNNYIQTIYSKEPGGGGWTLITESLSSLWEDWEHLKNVWTQSNAGLPLVRYGGVTLYFYQSAYTDYIAQVFNCPMTDTKYTHADSAPNRMLLKKHVIRVPSRETRKKRKPYKRVRVGPPSQMQNKWYFQRDICEIPLIMIAATAVDFRYPFCASDCASSSSDCIYLGKDNQEGFIQVRYNPERDTGQGNLIYV--TENF---SDNLKLDGFPLYDMCWGFIDWIEKVHETENLLTNYCFCIRSSAFNEKK-TVFIPVDHSFLTGFSPYSDQAHWPQIRFQTKSINDICLTGPGCARS---PYGNKMSYKFHVKWGGCPKTYEKPYDPCSQPNWPHNETIQIQNPNTCPQTELQEWDWRRDIVTKKAIERIRQEPHETLQ------ISTGSKHNPPVHRQTSPWTDSETDSEEEKDQTQIQLNKKHQQHLKQQLKQY-LKPQNIE
>MH760402|unclassified|Sapajus_nigritus|Cebidae
VGY-------------E-W--------------------------ALFWGPACPHRILYDNIWPPKYIG-----------QCE----GGSMNFMQHNLFWLYQDALQMRNTWSRSNMGLDLVKYYGTAFWFPRHLYLSYIVTFDTKNFHVTEESYPSLHPEMMLVKRKKIIVWSKNHRPNGKNYIKVFLKPPALLKSHWYFARDFCKTTLFTLGITAFDPNSGVLSGNQPNPYDCYADFCDIPPEGPFQYRYSWRDDYGIGNRLWTKC----GIPEEDNVLKDRPLYQLATGYYDFIRM--HTDHDPLNWVAVVNC-AYTVPKMTQVVLVGKDWFSKVLQP-KIKNWPDFVDSEPAFKELYLSSPFTIKLQNAPGNINYWYKSYWRWGGDVPNKRPLEDPCQKPKWCTERGVLLENPRQQPAALIHRGDLRRGELTTRGLKRLMSGV-----QSPCRKRPKQVEPEDVYFWEKPRWTAAEVEESQ--------FKL-GKRDYASSSTSX--------
>MK012439|Torque_teno_procyo_virus_6|Procyon_lotor|Procyonidae
MPFWRRRRR-RRYRRRRPYTRRRRRPLRSRFQRYRRRKVRRRKRRVKQWQPQHRRRCTIFGWHIGLWTSTITTTGPFQAWVPKKGYFGGGVALWHFSLWHLYQEFLLHRNRWSTSNQGFDLVKYRGTSFTFFPHPAVDYIVWWEVD-FRNPSYRYRKAHPSQAILERNHAVVLSI---PHRGRKKKITLKPPSTFLTQWQFMDEFCMVKFLKLSIALFNIEDPFAHKTGHP--------GKVK-IGWNEAYYSWFWDSGQDNKIAVLT--DTSDSAKIYLAEGVPYWLLFYG--------AGSDYFPLGF------KAWI-------WW---------WPERHEKQWSATDGSFPYLSAQAGVGPFVYSSPTVTHSIFFKYKSRWTWGGVGPRPADLDDPCTVTP-AGTGNVHVSNPLRV-REALHPWDFDAGILTKAKLREIVGPTPSTDDSSAESLDYPSREDRPPSE-EEESLYSFTEDTLPDPQKLTERFILRRLRRERKFRRKLKHRIRRFL
>MK012440|Torque_teno_sus_virus_1a|Sus_scrofa|Suidae
MRFIRRRR--RRRKRR-GWRRRYRRWRVRRWRRVFRRGGRRARPYISAFNPRVMRRVVIQGWWPLLQCLPGQEHLRYRPLNWDKQWVRGGWGSGQITLEDLFNEHMKWRNMWSKSNDGMDLVRYFGCKIYLYPLEDKDYWFWWDTDHQYEDKIK-EYCQPSVMLMAKRTKIVVARQRAQHRRRVKKIFIPPPSRDTTQWKFQTEFCKQPLFTWAAGLIELMTPFDFNGGFREMNYITLWGRVPPQGYPIIAYIQQ-ENQKPVINWCVCYNTLASTLNISNLRGLCVRELSRQEMTYIWKGEFRKEYHDRWGYTYFIDGRKGEKNPTVWNFNERITTNHILKFGKLGLPKSPHDLDFGHK-NRFGPFVVKNPERATNVWVRYKFFFQFGGEYQPPTGIRDPCDNPAYPVPQSGGVTHPLFATGGITAQGPSG---LTSRTIRALCS-SPPAETSQCAFLKKEEREKAEETT-SESSITSAESSTEGDGSTDEERRRRRRKRQLKLFYQRLEHKRRRLS
>MK012448|Torque_teno_sus_virus_1a|Sus_scrofa|Suidae
MRFRRFGRR-RRRKRR-GWRRRYRRWRRRRWRRVFRRGGRRARPYISAWNPRVVRNVIIRGWWPLIQCLEGQEHLRYRPMDWDWVWKGGGWGSGEISLAGLYREHLLWRNSWSKGNDGMDLVRYFGCSIKLYPTQNMDYYFWWDTDPGYEDKVK-EYSQPSVMMMAKNSRIVIARDRAPNRRRIRKLFIPPPSRDTTQWQFQTDFCNRPLFTWAAGLIDLQKPFDSKGSFRNMEYIEKWGRIPPQGYPIAAFVRQ-TEGKA---WV----WVAGPRDVGTLRGLVLRKLSAQEQTYKWKGEFTKTFIVNWGATKIIDARQGTKNPTVWDFDT-----NITSFGKLGLPKSPHDIDFGHH-ARFGPFCVKNASEPINIWAQYKFFFQFGGEYQPPTGIRDPCDNPSYPVPQSGSVTHPMYAKGGLTTKGASG---ITLSSLRALCA-APPQEISQSAFLGGQKKEEGEETT-SESSITSAESSSEGDGSSENEERRRRNKRRLRIFLQRLDHKRRRFS
>MK012457|Torque_teno_sus_virus_1a|Sus_scrofa|Suidae
---MRFRR--RRRRRRYRWRRRYRRWRRRRWRRVFRRGGRRARPYISAWNPRVVRRVVIKGWWPLIQCMEGMEHLRYRPMHNLKRWIGGGWASGTISLKGLFNEHELWRNVWSRSNDGMDLARYFGCSITLYPEENQDYLFWFDTE-FDQTQLTQEYTQPSVMLQAKNSRLIVAKNKMPIRRRIKRIFIPPPSQMTTQWQFQTDLSDYPLFNWACICIDMQKPFDYTGAWRDMEYIEKWGRIPATGYPIVAYWYT-EDSKNVLRWC----TLAMSVQVRDLRGLCVRVCSDQETYYRWAGDFNNNFKLQWW-PQSGTDHALMDNPRVLTWNGYWGTGAWKDFGKLELPKTAHDIDFGHK-TRFGPFCVKNPPKPINIWVKYKFFFQFGGMYQPPCGIQDPGSNPTYPVRMGGAVTHPKYAQGGGYT-TQIGQGI-TAASLRAISA-APPRTYSQSAFLQEPKEEKEGEETTSESSITSAESSSEGDGSSENEERRRRNKRRLRIFLERLDHKRRRFS
>MK012458|Torque_teno_sus_virus_1a|Sus_scrofa|Suidae
AFARRWRRRFGRRRRRYRWRRRYRRWLVRRRRRVYRRGGRRARPYISAFNPKVMRRVVIRGWWPILQCLKGQESLRYRPLQWDKQWRGGGWGSGEVTLEGLYQEHLLWRNSWSKGNDGMDLVRYFGCIVYLYPLQDQDYWFWWDTDELYAESIK-EYSQPSVMMMAKRTRLVIARDRAPHRRRVRKIFIPPPSRDTTQWQFQTDFCKRPLFTWAAGLIDMQKPFDANGAFREMKYIELWGRVPPQGYPIIIYVDQ-KDQKTRKKYCVCYNTLASTLAIGDLQGLVLRQLMNQEMTYYWKGEFSSPFMQRWKGRLIDARKADTENPKVWEWGQ-----NWNTFAKLTLPKSPHDIDFGHH-SRFGPFCVKNPPTPTNLWFQYKFLFQFGGEYQPPTGIRDPCDTPAYPVPQSGSVTHPKFAKGGMLTEDRWG---ITAASSRTLSADPTEAAQSALLRGDAEKKGEETEETASSSSITSAESSTEG---------------------DGX--------
>MK012482|Torque_teno_sus_virus_1a|Sus_scrofa|Suidae
MEGMEYLR--------YRYI---E----KRW--IYKKQSSRVSED--------------MGY-----------LMQY----------GGGWASGTISLKGLFNEHELWRNVWSRSNDGMDLARYFGCSLTLYPEENQDYLFWYDTEQLQLQNLQ-EYTQPSVMLQAKNSRLIVSKNKMPIRRRVKRIFIPPPSQMTTQWQFQQQLADYPLFNWACICIEMQKPFDYTGAWRDMEYIEKWGRIPPTGYPIAAYWVT-EDQKNVCRWV----TIAMAVQVRDLRGLCIRVCSEQETYYRWQGEFTGTFQQQWWPTSG-TDHALDNPYVYILWRGYWGTG----GSSRSWPKTGHDIDFGHK-TRFGPFCVKNPPKPINIWVKYKFFFQFGGMYQPPCGIQDPGSNPTYPVRMGGAVTHPKYAQGGGYTT-QIGQGI-TAASLRAIST-APPRTYSQSAFLQEPKTGEETEETTSESSITSAESSTEGDGSSED--ERRARRRRNKRRLEGDGGVGDGLP
>MK012485|Torque_teno_sus_virus_1a|Sus_scrofa|Suidae
MRFRRFGRRYRKWRRRRRW-RPRRRWRVRRWRRVFRRGGRRARPYITAWNPRIVRNCVITGWWPMIQCMEGMEYMKYKPMDLRANWIGGGWSTGTISLEGLFNENKLWRNLWSKSNDGMDLVRYFGCKLKMYPTERQDYIFWYDTEDEAERQMLDDYTQPSVMLQAKNSRLIVSKIKMPVRRRVKSIFIPPPSQLTTQWKFQQELCNFPLFNWACVCIDMDTPFDYNGAWRNMEYIERWGRIPMTGYPIVAVCLI-ENAKRVVKWA----TIASMLNLTNLRGLVLRVCSAAETYYKWVSEFTGAFKQDWW-STPSTTYQLSENPTVWDWNSDYFSGQWQDFGKLQLPRSSHNVDFGHK-ARFGPFCVKRAPNPLNIWVKYKFFFQFGGMYQPPQGVQDPCSNPAYPVRMVGAITHPKYAQGGITT--QIGQGI-TSASLRAISA-APPKTYTQSAFLKDPEREETPERE-SSSDITSAESSTEGDGSSED--VRRTARKRLRLLLQRQDNKRQRFS
>MK012489|Torque_teno_sus_virus_1a|Sus_scrofa|Suidae
MRFIRRRR--RRRKRR-GWRRRYRRWRVRRWRRVFRRGGRRARPYISAFNPRVMRRIVIQGWWPLIQCLPGQEHLRYRPLNWDKEWVGGGWGSGHITLEDLFNEHQKWRNMWSKSNDGMDLVRYFGCKIYLYPLEDVDYWFWWDTDNNYEDRIK-EYCQPSVMLMAKRTKIVVARKRAQHRRRVKKIFIPPPSRDTTQWKFQTEFCKQPLFTWAAGLIELQRPFDFNGGFREMDYITLWGRVPPQGYPIMAYIRQ-ENQQPVVNWCVCYNTIAATLKIGNLRGLCVRELSRQEMTYKWKGEFSKAYHDRWGYTYFIDGRKGTENPTVWNFNDKITSGHILNFGKIGLPKSPHDLDFGHK-NRFGPFVVKNPPRAINVWVRYKFFFQFGGEYQPPTGIRDPCDNPAYPVPQSTGVTHPLFAAGGITAQGPSG---LTARTIRALCA-SPPAQTSQCAFLEEEKRKETQETS-SESSITSAESSTEGDGSTDEERRRRRRKRQLKLFYQRLEHKRRRLS
>MK012492|Torque_teno_sus_virus_1a|Sus_scrofa|Suidae
APTRRWRRRFGRRRRRYRWKRRYRRWLVRRRRRVYRRGGRRARPYLSAFNPKVMRRVVIRGWWPILQCLKGQEALRYRPLQWDRQWRGGGWGSGDVTLEGLYQEHLLWRNSWSKGNDGMDLVRYFGCVVYLYPLKDQDYWFWWDTDELYAENIK-EYSQPSVMMMAKRTRIVIARERAPHRRKVRKIFIPPPSRDTTQWQFQTDFCNRKLFTWAAGLIDMQKPFDANGAFREMKYIELWGRVPPQGYPIIIYVDQ-KDQKPRKKYCVCYNTLASTLKIGNLKGLVLRQLMNQEMTYIWKGEYSSPFVQRWKGRFADARKADQENPKVWPIEG-----TWNTFGKLTLPKSPHDLDFGHH-SRFGPFCVKNPPEPTNLWFQYRFFFQFGGEYQPPTGIRDPCDTPAYPVPQSGSITHPKFAKGGMLTEDRWG---ITAASSRALSADPTEAAQSALLRGDSEAKGEETEETASSSSITSAESSTEGDGSSDDETRRRTWKRLRRMVREQLDHKRQRLH
>MK012493|Torque_teno_sus_virus_1a|Sus_scrofa|Suidae
AAARRWRRRFGRRRRRYRWRRRYRRWLVRRRRRVYRRGGRRARPYISAFNPKVMRRVVIRGWWPILQCLKGQESLRYRPLQWDKQWRGGGWGSGEVTLEGLYQEHLLWRNSWSKGNDGMDLVRYFGCLVYLYPLKDQDYWFWWDTDELYAENIK-EYSQPSVMMMAKRTKIVIARDRAPHRRKVRKIFIPPPSRDTTQWQFQTDFCNRPLFTWAAGLIEMQRPFDANGAFREMKYVELWGRVPPQGYPILIYVDK-KDQKPRKKYCVCYNTLASTMNIGDLQGLVLRQLMNQEMTYCWKGEYSSPFMQRWSGRLIDARTADTTNPTVWEFGQ-----NWNTFAKLTLPKSPHDIDFGHH-SRFGPFCVKNPPTPTNLWFQYKFFFQFGGEYQPPTGIRDPCDNPAYPVPQSGSITHPKFAKGGMLTEDRWG---ITAASSRALSADPTEATQSALLRGDSEKKGEETEETTSSSSITSAESSTEGDGSSDD-----DSGRQNCLATGRV---PEDPX
>MK012500|Torque_teno_procyo_virus_5|Procyon_lotor|Procyonidae
PFYRRWRR-WRRRPTRFR-RRPFRQRYTRRRRAKVRRRPKRKRVKILQWQPPHQARCRIKGWKPMFWGYMRNSCHPFQYWNDPFTVMGGGAALHHFTLSMLYDEYLHRRNVWSHSNDGFDLAKYNGTKIVLHPHEDLSYIFWWESDFLQITPTQYHLLHPAISLNHRNHKVILSR--KLGNRRKTRVFVQPPSTMTTTWAFMSKWCNIPLFRMGFTLANFYDPFMHATISTSIKNLRSTYYQNPSG-NNLVYKWWWDDGVDNKIGTVQTEEVPKDEHKIYHTDKPYWLTFYGAADDYID----------------IAKYYV-----YWWYED---TGIWDLNRKRCWSAAQEANEGWRNIAASGPFIMAPAHQTFSLAFQYTSYWKWGGVSPQPTTNLDPCTVTPT--AGDVQVRNPRSVGEAVIHPWDLNDGFISKYKLRELFGTAPPETL--PRVRRKRSGEGSREED-SSGEPSSSEDPQEG--------LRRKRNRDFRHKLRRK---LRALL
>MK012504|Torque_teno_sus_virus_1a|Sus_scrofa|Suidae
---MRFRR--RRRRRRYKWRRRYRRWRRRRWRRVFRRGGRRARPYITAWNPRVVRRVVIKGWWPLIQCMQGMEYLRYRPMNNIKRWIGGGWASGTISLKGLFNEHQLWRNVWSRSNDGMDLARYFGCSISLYPEENQDYLFWFDTE-FDETQLLQEYTQPSVMLQAKNSRLIVAKSRMPIRRRIKKIFIPPPAQMTTQWQFQKDLADYPLFNWACICIDMEKPFDYTGAWRDMEYIEKWGRIPPTGYPIVAYWVT-EEGKNVLYWC----TIAMAIQVRDLRGLCLRVCSAQETYYRWQAEFTDTFKQRWFPQNGTDHSLVPDVWNFWNSINYWGTG----NQTRQWPKTAHDIDFGHK-TRFGPFCVKNPPQPINIWVKYKFFFQFGGMYQPPCGIQDPGSNPTYPVRMGGAVTHPKYAQGGGYTT-EIGQGI-TAASLRAISA-APPRTYSQSAFLQEPKAREETEETTSESSITSAESSSEGDGSSENERRRR-NKRRLRIFLQRLDHKRRRFS
>MK012516|Torque_teno_procyo_virus_4|Procyon_lotor|Procyonidae
MPYPYYRRR-RHFFRHYPWRRFYR----RRW--YRRHRGRRPTYHRFHWQPANRRDCKIRGWMALMCPPWQANWVIFKLPTGKALFNGGGFSDRIFSLNWLWEEHQFHRNVWSRTNEGTDLSQYLGTTIYLPPIRDVDYIFWWDRDYIRQEQADFVTRHPAFLLLQKNHVVVRSQ--RYGRNNAKKVWIPPPSTIANQWFFQSQSGNMGMFKYGFALVDFYQCFNYDGNDL---------CISVKNYF--KYAWWADTGAGNRAWLQKTTWK-----IPFMTDTPYYAAFYGRSDWTWAKAPTEADPFQYVAVSWKKGLTS---CAQLPVAH---------AEKTYY--FALGLAEMGTLGASGPFVPRYFTAPISLPFFYKSHWKWGG-----ITPVDPHVDPARPGRPTVQARNPKTVGKGTIHPWDLEDGFIKKEALARLLSP-VEEEVPRPFLQREGLYDVPMDEDEQEDDDSSTEEEETTDPEW----LLHRERDFRKQFMKKL---KHVVT
>MK050987|Torque_teno_canid_virus_1|Canis_lupus_familiaris|Canidae
MRFRKWRRP-RRRSRRRGY-ARR-RWRRRAWRRRVRRYRRRRKRSIMQWNPQHRHLCYIKGITWLCAARADRMSWPGIKQIAARYWSVGGCGVLTLSMDWFFFENLRWRNRWSHSNVGYDLARYMGTHLYFPPLADIWYIVWTDTEFVDQPKKVMSYTHPWILLMTKKHKVIKPR--KWNGKG-KKIFLKPPAVFNSAWYTSDKWCGAGLGRIYFSFLNPFKQIMHTNQTESFPFAIELGNTDPNNGKRYYYRADWDTGDGNAIMLNTSPTTPASWLLLEWDA-PYWLWFWGKTYQDFV---SSHTPEGNQYYGQI--YVK------WWITNPYDQGPHTYPEDKEWQQNFMTCNSIAAAAAFGPCVYAPSQIPINIPMYYLSKWQWGGSTQGTSTHINPC--NPR--PKSIQIADPATAPRDVIHPWDVDSGTISTAKLKQLMEEPKPKPGPPETLIGAPTYSSETESDDFDTGDSEEEEEDHQDPRWVRDKLTRKQRQQLGKGLLALLKEKKX--
>MK050988|Torque_teno_canid_virus_1|Canis_lupus_familiaris|Canidae
---MRFRYRWRRPRRLRRY-ARR-RWRRRAWRRRVRRYRRRRTKRIMQWNPQHRHLCYIKGITWLCAARADRMSWPGIKQIAARYWSVGGCGVLTLSMDWFFFENLRWRNRWSHSNVGYDLARYMGTHLYFPPLADIWYIVWTDTEFVDQPKKVMSYTHPWILLMTKKHKVIKPR--KWNGKG-KKIFLKPPAVFNSAWYTSDKWCGAGLGRIYFSFLNPFKQIMHTNQTE------------F-TGKRYYYRADWDTGDGNAIMLPNLSPTPASWLLLEWDA-PYWLWFWGKTYQDFV-------SSHTPEGNQYYGQIYVK-WWPITN----PYDTYPEEWCLMMNSIAAA-------AAFGPCVYAP---PINIPMYYLSKWQWGGSTQGTSTHINPCN-PR---PKSIQIADPATAPRDVIHPWDVDSGTISTAKLKQLME--PETLIPPGAPTYSSETGDSEEEEEDHQDPRWVRE----------RRLRGRQRQQLGKGLLAL----LKEK
>MK139485|Torque_teno_mini_virus_15|Homo_sapiens|Hominidae
--MPWYRN--YRYRRWRRWRTFRRFYRRRHWVRRPYRYKKKLKKLLTEYQPRAIRKCKVKGMLCLFETTQTRISYNFDMYEESKLPGGGGFSIKNMSLYSLYQEHTMGHNIFTCSNRDYPLMRYTGCSIKLYQSEDIDYVCTYSNTPLISNMAMYNTMQPSLHLMLKNKIIVPSKRTRPKKPY-IKKFIPPPTQMKNQWYFQQKLSRIPLYMIRTSAISLDHYYIGSRDRSGTQILYLYGTTSFKKWTEIRYNPYKDNGSHNKSYFVKQAQHAPGRQELENYNLPLWILLFGFSDFVKKNRNNTQVDTEHIL---VLNTTKPPKDTLIPLSTSFIEGRSPYEDRNRWPCYQYQQEITNEICLCGPGTPKIPTNTVEAKMKYTFHFKWGGDPPPMSIPADP-TEQPWVPTQTTSLQNPET-PETFLYTFDERRGQLTETATKRMQK--DWETKETSFLPTEPRFSEKTTTQ-AQIQETSSEEEEDN------LFNQQLKQQRLKHRITQTLKKIQKLE
>MK212029|Torque_teno_mini_virus_1|Homo_sapiens|Hominidae
MPA-FYRR--NWRPFQ--W-RRRRRRFRRRPRRRFRRRRRRFRHYLKQWQPKAIKKCKIKGDLCLLTCGRGRTNHNFTLTSESQEPNGGAWSIMQLTLRALWDEYVHFRNWWTRSNQGLPLMRFLGGKFTFYRSTQTDYIATITTCPFEVTQDTYLNTQPMRHLMNKNHIIVPRL--RPWTKKPIKRRFKPPSTYSNKWYFQQDMYNIPLVMITTTACSLTQPYIPDNEISTYLFVATNGEETMDGYAQCRYNPFKDKGTGNKVYM--KSSLLPQDNRLLIQDMPLWLIFWGYEDWLLKSKPIQHLQEDY-QVIQ-SDYIYPKRLNYVFLDQYFHHE-APLTDKANWPKLEMQEEQLEQLALTGPFTPKINTKSIQAHAFYTLFFKWGGCPAPMELITDPGKFPI-PNNQTSQIQDPKT-PEYTLWEWDERAEQLTEPAAKRIKQ--HF---------TTPKKDPAAKTQETEDQTPTEEKDQAP------YKILKQHQRHLKQRLQQLLKNPKYYP
>MK212030|Torque_teno_mini_virus_26|Homo_sapiens|Hominidae
MPY-YWRR--RPYRYR--WRRRARR-PRRFWRRRRRHWVRKRRITIKEWQPSKINRLKIFGPYPAFEGTNLRIGHDNTQYIDSKVPGGGLFAITVFTLKGLYELHTKARNWWTKSNCNMPLIKYLGCKITFYRSLDIDYIAVYSRCSLTATEQLYQSAQPFILTLNKNKRIITCKNKNYHRKPYKVVKIPPPSLMTNKWYFQREILDIPLCMIITAAASLDRFYQAANTISVNNRTTDWKQLKRLG-INCRYNPQ-NDYSRNACFL--ANDTEPEIEKLVTKGLPIWLLLHGWTDWLEKSKAAQHIHTDY--ILGVSDHISPPLHYYVPVDHNFLQGRSPFYDRENWPKLNFQEETIAHLVNTGPGTPKL---PNNIHFSYRFYFKLGGCPPPMDNVCDPQKQPTFPTPHNILSSNPEF-PEYYLYSFDQRREMLTKRAAKRIKK--DK---DFTETFFKPTKIPSPETT-STEDSEEEEESEET------QQLQHRRQRKLRHRILRLLNLVQSLE
>MK212031|Torque_teno_mini_virus_22|Homo_sapiens|Hominidae
PPY-RNYW--RRRRHRF-WT-WR-P---RAPRRRRTKWRVRNI--VKQFQPPCIRKCTIKGLWCLLMFSPERLAYNSTMYQDSIHWPGGGFSVTKISLETLYEDHLRCRNWWTNSNDQLPLCRYTGAQLKLYQCDQTDYVIKIQTQPPHSGKLTYPSCHPSMMLMSTDKIIIPSKKT-KPFKKGKKIRIAPPPQFSTEWYFQIDMYKHALMVIYASAVSLQNYNLRPNKRSNYMYLYHPGRNSTKSFNKVQYNPFKDTGKDTSVYLPNYSGNPPTNEDLILEGFPLWLILWGFVDFQIKLKKYNNIQTKTILVMKTKSTFPIVHIPIVPLSDSFVTGKSPYADKTLWPMVEYQEEEINKIVSCGPYAPEY--KQENINCFAKLYFKWGGSPPKHVTIENPAQQPIYPGPATISLQNPAQ-PETTLYSFDFRRDFLTRSAQTRISS--DWDTEKFVASITEPTTRLNLQRTLQELEAQENQQTQAEKETLQHQQLRQ-YQQCLREQMFSI---MKNLN
>MK212032|Torque_teno_hominid_virus_2|Homo_sapiens|Hominidae
PPFNYYWYRNRWRKRKRRW-NRYRRPRRRRWRR-TRRVRKKKKKLLSQWQPNTIKKCKVKGWFCLLRGSKGRESNNYGMYQATRDPPGGGLSMIKFTLGALFQELTKLRNWWTSSNENLDLVRYTGCKIKFWRHDYVDYICIYSRCPMEISRTSFMNTHPYRQLLNYKKIIVPSLKTAPHIKKLFVKKIKPPNEMVNRWFFQNSFSDTGLLLLHTSSANLTHMYQNINTKSPNDKFNYWGTTNPTQIYMCRYNAYDDDGTGNEIYLSNLSTGPNPRDDFYISGYPLWLMVSGLLDWWRKLRPAYQIDLHYAICIRS-RFIYPKLTTYIPLDDHFIEG--PYANLQHWPRILYQQESINNIYLSGPNTPQGFVSGWESHIQYTFYFRWGGCPAKQTNIADPNSQPSYPSLLQSQIKDPETQPENITYAWDYRRDFITNTALTRMQQDSTDTDRDPPIQG----SSQKIQKLLQETQVLLQQTPQEAQEKTLN--QLQLYQRLITRNILKLNKQQSTYM
>MK452763|Torque_teno_sus_virus_1a|Sus_scrofa|Suidae
APARRWRRRLGRRRRRYRWRRRYRRWLVRRRRRVYRRGGRRARPYVSAFNPKVMRRVVIRGWWPILQCLKGQESLRYRPLQWDRQWRGGGWGSGDVTLEGLYQEHLLWRNSWSKGNDGMDLVRYFGCVVYLYPLKDQDYWFWWDTDELYAENIK-EYSQPSVMMMAKRTRIVIARDRAPHRRKVRKIFIPPPSRDTTQWQFQTDFCNRKLFTWAAGLIDMQKPFDANGAFREMKYIELWGRVPPQGYPIIIYVDQ-KDQRPRKKYCVCYNTLASTLKIGNLKGLVLRQLMNQEMTYIWKGEYSSPFVQRWKGRFVDARKADQENPKVWPIEG-----VWNTFGKLTLPKSPHDLDFGHH-SRFGPFCVKNPPEPTNLWFQYRFFFQFGGEYQPPTGIRDPCDTPAYPVPQSGSITHPKFAKGGMLTEDRWG---ITPAATRALCADPTEATQSALLRGDSEKKGEETEETTSSSSITSAESSTEGDGSSDDETRRRTWKRLRRMVREQLDHKRQRLH
>MK452764|Torque_teno_sus_virus_1a|Sus_scrofa|Suidae
---MRFRRRRFGRRRRYRWRRRYRRRRVRRWRRVFRRGGRRARPYISAWNPRVVRRVVIKGWWPLIQCMQGMEYLRYRPMYNIKRWIGGGWASGTISLKGLFNEHELWRNVWSRSNDGMDLARYFGCSITLYPEENQDYLFWFDTEQTQLLNLQ-EYTQPSVMLQAKNSRLIVAKSRMPIRRRVKRIFIPPPSQMTTQWQFQKDLADYPLFNWACICIDMEKPFDYTGAWRDMEYIEKWGRIPPTGYPIVAYWTS-DGNTKTCNWC----TIASAVKVRDLRGLCLRVCSEQETYYRWQGEFPGNFKQQWWPQGGTDHGLC---GVYVIWGAQINSTSTPPSGNRNWPKAPHDVNFGQK-TRFGPLCVKNPPNPINIWVKYKFFFQFGGMYQPPCGIQDPGSNPTYPVRMGGAVTHPKYAQGGGYTT-QIGQGI-TAASLRAISA-APPRTYSQSAFLQEPEEGEETEETSCESSITSAESSTEGDGSSEDERRRR-NKRRLRIFLQRLDHKRRRFS
>MK452765|Torque_teno_sus_virus_k2a|Sus_scrofa|Suidae
MPYRRYRR--RRPTRRRRWRRFFRYRYRRAPRRRRTKVRRRRRKAVIQWFPPSRRTCLIEGFWPLSYGHWFRTCLPMRRLNGL-IFTGGGCDWTQWSLQNLYHEKLNWRNIWTASNVGMEFARFLRAKFYFFRHPWRSYIITWDQD-IPCRPLPYQNLHPLLMLLKKQHKLVLSQKDNPNRRQKVTLKIRPPPKLTTQWRLSRELSKIPLVRLGVSLIDLSEPWLEGWGNA---------AAKEQGWCQMKYFWIYDTGVGNAVYVILKQDIAIQHIEMINEGWPYWLYFYGQSEQDIKVAEYARDPKSKKLKIGVTGWASIK-GGYVAYPGLFTDG-WPGQTNFGWDILKLGVQELDDESLFGPFVEKAELKDYNVGMKYAFKFQWGGHGTERFKTTDPSTIPCPPGRYHHGVQDPAKVPNTVLNPWDYDDGIVRTDTLKRLLEETEETEKAYPLLGTEKESDSDEESVISSTSSGSTQEEETQ------RRRQHPSKRRLLKHLQRVVKRMKTLX
>MK452766|Torque_teno_virus_15|Sus_scrofa|Suidae
----MAKKRWGWPRPR--WRRRVRRRYKRGWRRRYIRRARRKKKLLTQWNPAVVKSCNFKGGLTIIICGEHRATFNYGYHMENYTPQGGGMSTETFSLKGVYDQYLKHQNRWTFSNEQLDLARYRGCKLRFYGSPVCDFIVHYNLIPLNMNQFTSPNTHPGLLMLSKHKIIIPIFQSRPEKRF-VKIRLNPPNLFEDKWYTQQDLCKVPLVSITAPAADLRYPFCSPQTNNKNSQKEIWQSKNPQDYVDTTYNPLMEKGTGTKLWFLSKKTDNEKQCYCLLEDMPLWAMCFGYTDYVET-QLGPNVDHETAGLIIICPYTQKPNWGYVVYDTNFGIGKLPSYWQCRWPMLYFQEQVLNDISKTGLYAYRDEYKNVQLTLYQNFILNWGGDMYYPQVVKNPCSGPG-SGTREVQVVNPLSMPAYIFHYFDSRRGFFNEKALKRMQQ-PDDSFTFKPKRPKLSTFEEDSSSGEGKTPLQQKKKEAELLETSQIQLRNIQEQLAIQHQLQFLLKTQSNLH
>MK452767|Torque_teno_virus_15|Sus_scrofa|Suidae
--MAKKIRGWWRPRPRRRRSRAKRRRRTRRRRVRYIRRARRKTKLLTQWNPAVVKSCNFKGGLTIIICGEHRATYNYGYHMENPQPFGGGMSTETFSLKGVFDQYLTHQNRWTFSNEQLDLGRYRGCKLRFYESPVCEFIVHYNLIPLNKNQFTSPNTHPGLLMLSKHKIIIPIFQSRPEKRF-LKIRLNPPKLFEDKWFTQQDLCIVPLVSITAPAADLRYPFCSTQTNNKNSQKEIWQSTNPQD-VDTTYNPLMGKGTGTKLWFLSKKTDNEKQCYCLLGDMPLWAMCFGYTDYVETLGPNVDHETAG-LIII-CPYTQKPNWGYVVYDTNFGIGKLPSYWQCRWPMLYFQEQVLNDISKTGLYAYRDEYKNVQLTLYQNFILNWGGDMYYPQVVKNPCSGPG-SGTREVQVVNPLSMPAYIFHYFDSRRGFFNEKALKRMPQ--PQEFDDSLTFKLSTAEEDSSSGE-GKTPLQQKKKEAEILETSQIQLRNIQEQLAIQHQLQFLLKTQSNLH
>MK820644|Torque_teno_virus_2|Homo_sapiens|Hominidae
MAYGWWRRRWRRWRRRRR-RRPRRRRVRRRWRRAFRRWKRRRKLVLRQWQPAFVRKCYIIGYMPLIYCGENVFSKDYASHSDDRDPYGGGMTVTKFNLRILYDEFQRGLNFWTGSNVDLDLARFLGWTMTIFRHPEVDFIVTVRTSPFKDTDYTAAFTHPGVLMMQKKKILVPSLKSRPSRKHTIRIRMGAPKLFEDRWYPQVDLCDVTLAVVTATAADFQYPFGSPLTAN---------EKLR--YQKLQFYNT-KQTEAQLTMFLSLKPSDPTHRDTLYGGSPYNKTIFTAAENARE------------------AYTA--------AAK---------KIITPW--------------VFGNFKDNH---EYHA-GMYSSIFLGPGRSNWEQQGPDICYNPYM---------DKGK-GNHVWLDWISKDSMLEEKRAKVHIA--DIPLW----------QALFGYTEYAKKVLGSETIEDDAR-------LTLPYSKPMLYNX-----------
>MK820645|Torque_teno_virus_24|Homo_sapiens|Hominidae
MAWSWWWQ--RWRRRPRRWRRRRRRRRRRRWRRTFKRRRRRRKPVLTQWNPQTVRRCAIRGMIPLVLCGHTTWNRNYAMRSEDRYPFGGSMSTTTWSLRVLFDKHQKHRNRWSYPNTRLDLARYKGCRFAFYRHRKTDFIVTWSRRPFKLNKYSSAMLHPGMMMQQKYKLLIPSWDTKPKGKPKITVRIRPPTLFEDKWYTQQDLCEVNLVSLAVSAASFSHPFSQPSSNN---------DTY---YPVIGVLPTYTDNSGNKQSYET---------KTKLED---WLYGTGSLYHTFH---TQEYLNPNRTFQSPSDTFQPS-LKTWLANN---NKSSLFAREKYWTTLTATNDLH---SHYG----KA---EYHL-GWYSPIFLSRHRSNTEFATADVTYNPNC---------DRGK-GNRIWFQYGTKDTWFNEKQCKRVLV--DLPLW--AMFY----TDFIEAELGISAEIHNIGIVVVQCPYTFP--MFN-KEPDMGYVFYDMLFGSGKMP
>MK820646|Torque_teno_virus_18|Homo_sapiens|Hominidae
MAWWRWRRRWRWRRRRRRPRRRRRRWGRRRWRRLRLRRRRKRRRLLTQWHPAKVRRCRISGVLPMILCGAGRSSFNYGLHSDDFTKQGGGMSTVTFTLKVLFDQYERFMNKWSYSNDQLDLARYRGCKFTFYRHPEVDFLAQYDNVPMKMDELTAPNTHPALLLQSKHRVKIYSWKTGPFGPKKVTVKVGPPKLFEDKWYSQSDLCKVSLVSWRLTACDFRFPFCSPQTDDGIKEQATWTQTNKPGYIDITYNPTVDKGKGNIVWFLTKPTT--TQAKCLIEDLPLYCAFFGYEDYIQRLGPYQDIETVG--VICS-PYTDPDKKEWVFYDTNFGNGKTPEYWMQRWVMAQFQKETQNRIARSGPFSYRDEIPSATLTANYKFYFNWGGDSIFPQIIKNPC--PD-TGPRSVQVVSPLTMPEFIFHRWDWRRGFYNPKALKRMLE--KSDNDAESSTGKVPRQEQESDSQ-ETRSQSSQEEAAQEVQETSVQQKQFREQRLLGQQLRVLTKTQSNLH
>MK872392|Torque_teno_sus_virus_k2a|Sus_scrofa|Suidae
MPYRRYRR--RRPTRRRRWRRFFRYRYRRAPRRRRTKVRRRRRKAVIQWFPPSRRTCLIEGFWPLSYGHWFRTCLPMRRLNGL-IFTGGGCDWTQWSLQNLYHEKLNWRNIWTASNIGMEFARFLRAKFYFFRHPWRSYIITWDQD-IPCKPLPYQNLHPLLMLLKKQHKLVLSQKDNPNRRQKVTLKIRPPPKLTSQWRLSRELAKMPLVRLGISLIDLSEPWLEGWGNA---------ASKHSGWTQIKYFWIYDTGVGNAVYVILKQEVAIDRIEQINEGWPYWLFFYGQSEQDIKAREYANNPKSKKLKIGVIGWASIQ-GGYVAYAGLFHDA-WPGQTNFNWDNMKLGAQELDDETLFGPFVEKAELKDYNIVMEYAFKFQWGGHGTERFKTTDPSTIPCPPGRYHHGVQDPAKVQNTVLNPWDYDDGIVRTDTLKRLLEETEETEKAYPLLGTEKESDSDEESVISSTSSGSSQEEETQ------RRRQHPSKRRLLKHLQRVVKRMKTLX
>MK990454|Torque_teno_sus_virus_1a|Sus_scrofa|Suidae
APTRRWRRRFGRRRRRYRWRRRYRRWLVRRRRRVYRRGGRRARPYISAFNPKVMRRVVIRGWWPILQCLKGQESLRYRPLQWDKQWRGGGWGSGEVTLEGLYQEHLLWRNSWSKGNDGMDLVRYFGCIVYLYPLQDQDYWFWWDTDELYAESIK-EYSQPSVMMMAKRTRLVIARDRAPHRRRVRKIFIPPPSRDTTQWQFQTDFCKRPLFTWAAGLIDMQKPFDANGAFREMKYIELWGRVPPQGYPIIIYVDQ-KDQKTRKKYCVCYNTLASTLAIGDLQGLVLRQLMNQEMTYYWKGEFSSPFMQRWKGRLIDARKADTENPKVWEWGQ-----NWNTFAKLTLPKSPHDIDFGHH-SRFGPFCVKNPPTPTNLWFQYKFLFQFGGEYQPPTGIRDPCDTPAYPVPQSGSVTHPKFAKGGMLTEDRWG---ITAASSRTLSADPTEAAQSALLRGDAEKKGEETEETASSSSITSAESSTEGDGSSDDETRRRTWKRLRRMVREQLDHKRQRLH
>MN272071|Torque_teno_sus_virus_k2a|Sus_scrofa|Suidae
MPFRRYRRRRRRPTRRRHWRRYFRYWHRRPTRRHYKVRRRRRRKAVIQWHPPSRRTCTITGFWPLSYGHWFRTCLPFRRMNGL-IFTGGGIDYTQWSLQNFFHEKLNWRNIWTASNVGMEYARFLKGKFYFFRHEWRSYIITWDQDP--CKPLPYTNLHPLLMLLKRQHKLVLSKRDNPSKAKPVTLRIKPPPKLTSQWRLARELSKIPLVRLGFSFIDLSEPWLEGWGNA---------APYQQGWSQMRYFWIYDTGVNNAVYVLLQQDITLTAIEKVSENWPYWLYFFGRSELDIKRNELHTNPNSKKLKIGVIGWASGH-YTY--YHTLFEKG-WRQGTNFDWQNMKLGPQPIDDESLFGPFVDKAELKDYNLAMKYVFKFQWGGHGTERFKTDDPSTIPCPQGTSFTGIQDPSKVHTTVLNPWDYDDGIVRTDTLKKLLEETEEEERAYPLLGIERRSEDDDESVISSTSSCTSEEEE--------KKKRHPSKRRLLKHLQRVVKRMKTIX
>MN272072|Torque_teno_sus_virus_1a|Sus_scrofa|Suidae
---MRFRRR-RFYRKRR-W-RPRRRWRVRRWRRVFRRGGRRAR--ITAWNPRIVRNCVITGWWPMIQCMEGMEYMKYKPMDLRWIYNGGGWSTGTISLEGLFNENKLWRNLWSKSNDGMDLVRYFGCKLKMYPTERQDYIFWYDTEDEAERQMLDDYTQPSVMLQAKNSRLIVSKIKMPVRRRVKSIFIPPPSQLTTQWKFQQELCNFPLFNWACVCIDMDTPFDYNGAWRNMEYIERWGRIPMTGYPIVAVCLI-ENAKRVVKWA----TI-----LTNLRGLVLRVCSAAETYYKWVSEFTGAFKQDWWSPSTTYQLCTSDNPTVVWWNS-----TVPQNGSRQWPRSSHNVDFGHK-ARFGPFCVKRAPNPLNIWVKYKFFFQFGGMYQPPQGVQDPCSNPAYPVRMVGAITHPKYAQGGITTQGAQG---ITAASLRAISA-APPKTYTQSAFLKDPEREETPERE-SSSDITSAESSSEGDGSSED--VRRAARKRLRKLLLQRDNKRQRFS
>MN272073|Torque_teno_sus_virus_k2a|Sus_scrofa|Suidae
MPYRRYRRRRRRPTRRRRWKRYFRYW-HRRRRRYHKVRRRRVKRAVIQWFPPTIRNCYIKGIWPLSYGHWLRTCLPMRKENG-LIFLGGGIDWTVWSLQNLYHEKLNWRNIWTASNDGMEFARFKYAKFKFFRHEFRSYIVTWDQD-IPCKPLPYTNLHPFLMLLKKQHKVILSKQENPRKDKPVILKIKPPPKLTSQWRLARELTKMPLLRLGISLIDFKEPWVEGFGNA---------ADYNSMYCQIKYFWIYDTGINNHVYVVLSQEATISEIEQIGEGWPYWLYFFGRSERDLKRAEFNANPTSKRLKIAVIGWASIE-GTYISQKLLYAVG-WSNRNNFDWNNINLNKAALDDEALFGPLVEKAELKDYNLLMRYMFKFQWGGHGTEQFKTSDPSTIPCPPGPPQLGVRDPSKVHEGVLNAWDYDDGIIRKDTLKKLLEDSET-EKAYPLLGTEKLSDEEGESDISSSSNSSSEESEEE------KRHRRPSKRRLLKHVHRLVKRFKTLX
>OM416783|Epsilontorquevirus_callithrichensis_I
MAFRRWRRR-RRWRRRYRWRRRGRRRRRRRRRRRYRRRRRRVRKVLRQWEPNAKTFCSIWGTLLLQWGKDAQHHIMYDNWPWPNDPEGGAMNLMQHTLKNLYTDNRVGRNRWTRSNQDFDLCKYHGTDFWLPRHPYITYTCIFDRTHFELDKDTYPNLHPVAMMNSKRKVVVYSKQLKPKGRNWIRVKMPPPQTMQTKWYFMRDFCDVPLFTLISCAWEPINTLIADNLPNKHEKHTEWQKEHKNG-CKLRYSWREDEGIGNQICIDCR-D--LPEADDTLKDKPLYILANGYKDYITK--HTMHNPLNW--QV-NCPWTKPAHKNWQELTENWCNG-KPNKVCLGSPDIFDGEKFFQTLYQNSPFAIKLNATPASIHFKYRSKWSWGGDVPRQKPIEDPCNKPRWPVEAGVLLQDPEKAPQDILHTGDLRRGNLTKRALKRLTR-VDSTDASSPEKKPRRGEQVEPEDVLPETPISKGKDGREQFNGTDQVENERKKARKHREIIKKLDRHLQHRL
>OM416781|Epsilontorquevirus_callithrichensis_I
MAY-WRRR--WRRRGRRAWRRWRRRRNRRRWRRRRRRYGRRRRRYLRQWEPNAKSRCTILGVVGLFWGK----GAEWRIMYDNFPWPGGSMNLMQHTLENLFTDNRKGKNRWTRSNADFDLCRYHGTKFMFPRHPSVTYTVHLDRTHFYLDKDTYPGLHPEAMLTYKRKIIVWSKYLKPRGKNYIRVRVPPPQTMQTKWYFQRDFCKLPLFTIMITAWDPINSIIGPGAYNTEWKGQYWEKLKEEG-CKQRYSWREDEGTGNQIWT-RDCDD-LPEADCTLENKPLYILANGYYDFVSK--HTMHNPLNW---QIDCPWTHPPMRGVCGWFQQVLNGNWQKDQNKGWPDMHDAQPFFQALYGASPFGIKNYGAPESITFFYKSMWTWGGDFPQKKPVEDPCHKPKWPVERGVLLEDPRKNPRDKAHAGDLRRGNLTKRALKRLMRDESPQKKKQKGKGSSPEKNSREQWN-DRYGGNQPTNDAKYEKMWDE--KHRRDRRVLKKLLQRQLDRHQQYR
>OM416784|Epsilontorquevirus_callithrichensis_I
MAYRRWRRRPRRWRRARRW-RRRRR-RRRRWRRRYGRRGRRRRYFVRQWEPNARARCTIVGTLGLFWGK----DSMHRIMYDNFPWPGGSMNLMQHTLQNLYTDNLKGKNRWSRSNADFDLCKYHGTRFLFPRHPRVTYTVTLDRTHFFLDKDTYPALHPEAMLTYKRKIIIWSRQERPKGRNYIRVQMPPPQTMMTKWFFQRDFCKLPLFTLLITAWDPINSHIPPVAYNNASSTYNWTEDKPEG-FSYRYSWREDEGRGNQIWT-RDCDD-VPEADCELRDKPLYILANGYADFVIK--HTMHNPLNW---QVDCPWTYPPMRGVVAWFKVLQKDDWCKTEKEGWPDIFDSEAFFQTLYGASPFSLKFNNTNESITFFYKSLWTWGGDFPHKKAVEDPCNKPKWPVERGVLLQDPTRNPRDKAHVGDLRRGNLTKGALKRLMRDDSPQKKIKKGKGEDVFTTPEKNNNTSRQQWLERYDGNVQGPSQQKWEKQRKHRRILRKLLRRQHHKYRLLL
>OM416785|Epsilontorquevirus_callithrichensis_I
---AY-WRR-RRRRGRRRWR---RHR-RR-WRRRYGR--RRRRRYVRQWEPNAKARCQIVGTLGLFWGK-DSM---HRIMYDNFPWPGGSMNLMQHTLQNLYTDNLKGKNRWSRSNADFDLCKYHGTRFLFPRHPRVTYTVTLDRTHFFLDKDTYPALHPEAMLTYKRKIIIWSRQERPKGRNYIRVQMPPPQTMMTKWFFQRDFCKLPLFTLLMTAWDPINSHIPPVAFNEWLNANYWEDFKSDGWCKARYSWREDEGRGNQICIDCRD--DVPEADCELRDKPLYILANGYADFIIK--HTMHNPLNW-QRVD-CPWTYPPMRGVVAWFKVLLNDDWCKDEKQGWPDIFDSEAFFQTLYSASPFSIKFNNTNESITFFYKSLWTWGGDFPHKKAVEDPCNKPKWPVERGVLLQDPKRNPRDKAHVGDLRRGNLTKGALKRLMRDESPQKKIKKGKGVQPETTPEKKT--SREQWVERYDGNVQGTTQQKLEEERQKQRKHRRILRKLLDEHQKYR
>OM416786|Epsilontorquevirus_callithrichensis_II
MAY-WFRR--RYRRRRRVWRRRHRRWYRRAWRRRRRRRGRRRRFFIRQWEPNAKTFCKITGTQGFFWGI----NSQHRIMCDNQPWPGGSMNIIQHTLFFLYNDNKLGKNHWTRSNANFDLCKYHGTKMWFARHPYISYIVIINRDHFYLDDNTYQNLHPEVMYHAKKKIIVYSQQVKPKGKAYIRIKVPPPQLLKTQWYFQRDFCKVPLFTLLISAFDPVNNIIAGNQSNNETQKQKWKTTS-AS-TDARYSWREDLGTGNKLMLECRD--GVPEADNKLEDLPLYMIANGYLDFIKK--HSTHNPLNW-VVVW-CPYTYPKMEGVLGWFKNYKIRDWNKKTQCKWPDFLDSEPFFKDIYLASPFSFKLSNTTGSVFFTYQSLWSWGGDFPKQKPIENPCNKPKWYDSMGVQIEDPSKNPKEKLHTWDLRRGDLTKAALKRLMELSPDEPDHSPQRKKRRPTAEERPEDYPEKITGKDGKDAKTANTTTEYQENQHYRHRLRDYLRKQDMEYRLLL
>OM416794|Epsilontorquevirus_callithrichensis_II
MAY-WWRRRRRRWRKARKWRRPRRRWYGRRRRRRRRRGRRRRRTLLRQWEPNAKTFCRITGHQGLFWGR----NAQFRVMCDNQPWPGGAMNLLQHTLFFLYNDNKLGKNRWSRSNNGFDLCRYHGTRFWFPRHPSITYSVIISREHFMLDHTTYPNLHPEKMIHAKKKIIVLSRQLRPKRNY-IKVRIPPPQLMKTQWFFQRDFCHIPLFTMLISAIDPIDNIITGTQFNAFSYSKRKTNGDTKQPFSYRYSWREDLGTGNKIYTRECRNT-VPEADQKLEDAPLYVLCNGFFDYTKK--HSTHNPLNWVMVVWC-PYTYPKMEGVIPVSADWFTLKAKNRQKTNWPDFLDSEEFFRSLYLGSPFTMKLSNNTGNIWFTYQSYWSWGGDFQPQKPIEDPCRKPKWYDEQGVQIQNPKETPEAMLHTWDLRRGDLTRPALKRLMRDD-----PEP--------------------------------------------------------------
>OM416795|Epsilontorquevirus_callithrichensis_II
MAY-WWRRRW--RRPRRRWRRNYRRWRRRTYRKRYGRRRRRRRYFLRQWEPNSKTFCKITGHQGLFWGR----QAQFRVMCDNLPWPGGAMNLLQHTLFFLYNDNLLGKNNWSRSNAGYDLCRYHGTRFWFPRHPSITYAVIISREHFYLDETTYPNLHPESMLHAKKKLVIYSKIVKPKGKNFIRVRVPPPQLLKTQWFFQRDFCKIPLFTLLISAMDPIDNIITGGQFNNYGDFTYLKKKTQQGPFSYRYHWNQDLGKGNKIILRECRNS-VPEADQKLEDQPLYKLANGYYDYTTK--HSLHNPLNWVMVVW-CPYTKPPMEGVIPVNKDWFTLKYRDEWIRGWPDFLDSEEFFKNLYQASPFTMKQANTPGNIWFTYQSLWSWGGDFQKQKPIEDPCRKPKWYDERGVQIQNPETTPDAMLHTWDVRRGQITGRALKRLMRDDPDHSPQRKRRRTKPESPEKPSSD-GKSPKTKFTETHTDKKLAEQWEENRFHRHHLRKYLRKQMDRYRLLL
>OM416787|Epsilontorquevirus_callithrichensis_II
MAY-WFRRRWRRWRRRRRW-RRR--WPRRKWRRRYGRRRRRRRRTIKQWDPNAKTFCRIIGIQALFWGI----NTQYRIMCDNQPWPGGSMNLLQHTLWFLYNDNRLGKNRWTRSNSGFDLCRYHGTTFWFTRHPYISYIVMICRTHFYLELDTYKNLHPEKMLHARKKIVIYSQQLRPRGKMTFKVHIPPPQLLNSQWYFQRDFCKKPLFTMLISAFDPVNNIIGGNQTNDPLFWETNTNSTHQDPFSYRYSWREDLGKGNQIMLTRCREG-IPEADEKLQDEPLYVLANGYMDFIRK--HSTHNPLNWTVVVFC-DYTYRM-EGVIPVSKDWFKNLLKHTLIKGWPDVIDSEVFFKDLFNASPFAFKLNNTTGSVFFTYQSKWSWGG-DFPEQKPIDPCNKPRWLPERGVQIEDPRKNPKAKIHSWDLRRGNLTVPALKRIMQDTDPQHSPQKKKRNEPLTAEETVAPDDVYLLLPSPDKLRGHDGKDAQQHHR-DRHYLREFLRRLELQNRLLL
>OM416788|Epsilontorquevirus_callithrichensis_II
MAY-WFRRR-WRRRRPT-WRRRYRRWRR-KWRRRYGRRRRRRRRTIKQWDPNAKTFCRIIGIQALFWGI----NTQYRIMCDNQPWPGGSMNLLQHTLWFLYNDNRLGKNRWTRSNSGFDLCRYHGTTFWFTRHPYISYIVMICRTHFYLELDTYKNLHPEKMLHARKKIVIYSQQLRPRGKMTFKVHIPPPQLLNSQWYFQRDFCKKPLFTMLISAFDPVNNIIGGNQTN------------PYDYADYAAKCW---GPQNKPWIDRKAPTAVSDKKEISKL--VDPLFWETNTNTNQEKWTPQDFLLQCIPLGGTHFGLNN-TAILAYQKTIALGRWKPQWPDDW---STADKTSKQE----PFSYRYSWRGNQI-MLYTRECREG--IPEADEKLEPLYI-----LANGYMDHSTHNLNWTVVVCDYTEGVISRDWFKTLLKTN---------------KAKNCTNATDKTLIKGWCNNVND-----------QTKTNFKTADATLTRAPDVID
>OM416782|Epsilontorquevirus_callithrichensis_II
MAF-WWRR--RRYRRPRRWRTRYRRWRRRRRRRRFRRRRGRRRYYLRQWEPNSKTFCKITGRQALWWGN----NAEFRVLCDNQPWPGGSMNVMQYTLQFLYLDQLLGKNRWSRSNQGYDLCKYHGTRIWFPRHPTISYVVLILREHLTLETDTYQHLHPEMMLNAKKKILVQSMQLRPKGKPYIRVKIPPPQLLKTQWYFARDFCKIPLFTLFFSAIEITNNILSGGQFNKIKQLQSWDYTRENGY---RYSFREDRGIGNKIMLECRK--GVPEADNKLENKPLYVLCNGYYDFINK--HSLHNPLNW-VVVW-CPYTYPPMEGVIPVNRNTSTSDWDSRTKCKWPDFIDSEEFFRNMYSCSPFAWKLNRTCGNLTFTYQSYWTWGGDFPPQKPIEDPCGKPKWYDERGVQIENPREQPKARIHEWDLRRGNLTASALNRLMQDDPD---RSPQKKKRRLERFEPEDGIKKFKGEDGKSARDTNPTVQKYDENQHYRHRLRQHLRKNMDQYRLLL
>OM416789|Epsilontorquevirus_callithrichensis_II
MAY-WWRR--RRYRRPRRWRARYRRWRNRRWRRRRRFRRRRKRRYIRQWEPNSKTFCKITGRQALWWGS----NAEFRVLCDNQPWPGGSMNVMQYTLQFLYIDQQLGKNRWSRSNQGYDLVKYYGTKIWFPRHPTISYVVLVLREHLTLETDTYQNLHPEKMLNARKKILVQSMQLRPKGRPYIRVKIPPPQLLKTQWYFARDFCKIPIFTLFFAAVELTNNILSGAQFNNIKLLESWDTRW-TGY---RYSFREDRGRGNKIMLECRA--GVPEADNKLEDQPLYILANGYYDFINK--HSLHNPLNW-VVVW-CPYTYPPMEGVVNWFKKNGPEDWDSRTKCKWPDFIDSEEFFKNLYAASPFSWKLNRTCGNLTFTYQSYWSWGGDFPKQKPIEDPCGKPKWPQERGVQIEDPKQQPKAFIHEWDLRRGNLTSSALNRLMQDDPD---HSPQKKKRRHEKFEPEEGIKKFKGEDGKSARDTNKRVEKFDENQRYRHRLRKHLRKNVDQYRLLL
>OM416790|Epsilontorquevirus_callithrichensis_II
---------------------------------------------MTDNLP-----------WPTKTGE----------------WEGGAMNLLQHTLWFLYNDQLLGKNRWSRSNSGYDLCKYHGTKFWFHRHESISYVVVLDRQHFMLDTETYQNLHPEVMFHAKKRILVLSKRLKPHGKQSVKIWMPPPQLMKTQWYFQADFCKIPLFTMLISAIDITDNILKGGQFNQYQETKLLTKEMEAAPFSFRYNWNRDLGTGNKIMLRECREG-IPEADNKLEDKPLYVLANGYLDYILK--HSTHNPLNWVVIVW-CPYTFPPMEGIVPVNMQWFVLKVKEKHNCKWPDVLDSELFFKAMYECSPFTWKLNSTPGNIFFTYQSRWTWGGDFQKQKPIEDPCKKPKWYDERGVQIQNPKENPHYLLHDWDIRRGDVTGRALKRLMR-DETEEGQSPKKKERRHTAEERPEDYPEPPKGKQGKSAEDEYKNCAKKLDKQYRHHLRSFLRKQVDNFRLLL
>OM416791|Epsilontorquevirus_callithrichensis_II
MAY-WWRRRR--RRPRHRWRRPRRRWTRKRHRRFRRRGRFRKRPVLRQWEPNSQTYCKISGTQGLMWGN----MAPFRIMCDNQPWPGGSMNLLQHTLEFLYTDNVLMKNRWSRSNAGYDLCRYLGTRFWFPRHPTLTYIVILLREHFTLEDGTYQMLHPEMMIHAKRKLIVWSQQLRP-RSKPVKVRIPPPQLLQTKWYFQRDFCKIPLFTLLISAIDPINNILSGAQYNSTIEGTKWATPDTMA-FTYRYSWREDMGKGNKIMLRECREG-VPEADNKLEDKPLYILCNGYFDYILK--HSSHNPLNWVVVVW-CPYTFPPMEGVIPVDKNEAKGGWDGKDKCKWPDVIDSEKFFKALYEGSPWSYKYTNIAGNVFFWYQSRWKWGGDFQKQKPVEDPCNKPKWYDERGVQIQNPKETPGALLHDWDLRRGDLTVSALKRLMQ-DDTDPEHSPQKKKRRAEKVQPEDVLPRYPAANGKTARDTFGNGTAYKETQKNQHYLRKYLRQQRHRMDQYR
>OM416792|Epsilontorquevirus_callithrichensis_II
MAY-WWRRRWRPRRGRHRWRRGRRRWGRRRGRRLRRRTRRRRRI-LRQWEPNASTFCKITGTQALFWGN----SAPFRIMCDNQPWPGGSMNLLQHTLQFLYTDNKLGKNRWSRSNAGYDLCRYLGTKFIFPRHPVYTYIVILLREHFMLEDGTYSMLHPEVMIHAKRKIIVWSQQLRPKSRPFVRVRMPPPQLMQTQWYFQRDFCKIPLFTLLVCAADPINNILAGTQFNTIEGTMLWTDLPNTDPFAYRYSWREDMGYGNKIYT--REREGVPEADNKLENKPLYMLVNGYFDYILK--HSTHNPLNWVCVVW-CPYTYPKMEGVIPLGKDWFQKENKTKKNCKWPDFLDSEPFFKSLYEASPFTIKTTNITGNVFFWYQSRWRWGGDFQKQKPTEDPCNKPKWYDERGVQIENPKETPRALLHDWDLRRGDLTHSALKRLMQDPSPQKKRRRAKEVQPESPPRYPAENGKSRFGNGQDANKTKKLAEEYNQTQKDQHYLRKYLRKQLDKYRLLL
>OM416793|Epsilontorquevirus_callithrichensis_II
MAY-WWRRRRRRWRRARKWRRPRRRWTRKRYRRRRRKRRRRRRTLLRQWEPNAKTFCRITGHQGLFWGR----NAQFRIMCDNQPWPGGAMNLLQHTLFFLYNDNKLGKNRWSRSNNGFDLCRYHGTRFWFPRHPTISYTVIISREHFMLDHTTYPNLHPEKMIHARKKITVLSRTVRPKRNY-IKVKIPPPQLMKTQWFFQRDFCHIPLFTLLISAMDPIDNIITGTQFNAFSYTKRTNNGNTKEPFSYRYSWREDLGTGNKVYTRECRNG-VPEADQKLEDAPLYVLCNGFFDYTKK--HSTHNPLNWVFVVWC-PYTYPKMEGVIPVSENWFTLKAKNKSITNWPDFLDSEEFFRALYLGSPFTMKLSNNTGNIWFTYQSYWSWGGDFQPQKPIEDPCRKPKWYDEQGVQIQDPKETPEAMLHTWDLRRGDLTRPALKRLMRDD-----PEP--------------------------------------------------------------
