# Supplementary material for: Discovery of two novel Torque Teno viruses in Callithrix penicillata provides insights on Anelloviridae diversification dynamics
Source: Front Microbiol. 2022 Sep 8;13:1002963. doi: 10.3389/fmicb.2022.1002963 (PMC9493276; doi:10.3389/fmicb.2022.1002963)
Supplement: Supplementary file 1 [file Data_Sheet_1.zip › Supplementary File S1/Anellovirus_nucleotide_ORF1.fasta]

>MH760402|unclassified|Sapajus_nigritus|Cebidae
ATGGTAGGATATGAGTGGGCTCTCTTCTGGGGACCAGCATGCCCTCATAGAATACTGTATGATAACATAGGCTGGCCACCAAAATACATAGGACAGTGCGAAGGCGGCTCTATGAACTTTATGCAGCACAACCTTTTTTGGCTATATCAGGACGCTCTACAAATGAGAAACACTTGGTCCAGAAGTAATATGGGACTGGATCTCGTAAAGTACTATGGGACAGCATTCTGGTTTCCAAGACACTTGTACTTATCTTACATTGTTACATTTGATACAAAAGGAAACTTTCACGTAACAGAAGAAAGTTATCCTTCCCTACACCCTGAAATGATGCTTGTTAAAAGAAAAAAAATTATAGTGTGGAGCAAAAACCATCGACCCAATGGCAAAAACTATATAAAAGTGTTTCTGAAACCACCAGCCTTACTAAAATCTCACTGGTACTTTGCAAGAGACTTCTGTAAAACAACGCTGTTCACATTAGGAATAACAGCCTTTGACCCAAATTCAGGAGTACTGTCTGGAAATCAACCAAACAGCTCTATAATTCTCTATGGCTTCCCATACTATAGCAGACCAATGCCCTATGATTGCTACGCAGACTTTTGTGGCAAATGCTTTGGACCACAAGACATACCATGGCCAAGCAGACCGAACAGAGTAGAGGTACACAGAGAAGGGACACTTAACTTAAATCAATACTATATAAAGTGTTACGACCTCACAACAAAAGAGTATGGCTTACAAAATACTGCTAAATTACAAAGTTACTCAGTAACCACAGACACACTCAAAAGTGATTTGAAAATAGCTGTAACTTTAGGAAGATGGTCTGTTATATGGCCTAATGTTGACGAAGGATGGGGAACCCAAGATGCTATCAAAAAACAAACACCTTTCCAATACAGATATAGTTGGAGAGATGACTACGGCATAGGAAATAGACTTGTAATTTGGACGAGAAAATGTCTTACTGGCATTCCGGAAGAAGACAATGTTTTAAAAGACAGACCACTGTATCAATTAGCAACAGGATACTATGACTTTATTAGAATGCACACAGATCACGACCCACTAAACTGGGTTGCAGTAGTGAACTGTGCCTATACAGTACCAAAGATGACCCAAGTAGTTTTAGTAGGAAAAGACTGGTTTTCCAAAGTATTACAGCCTGGTAAAAACAACATGTTAGTAAACAATCCGCAAACCAAAATAAAAAATTGGGATTCCAACACTAACGGCTATAAATCAAAAGCAAATACAGCTGCATTTCAGGGATGCGTAACAAGAGCCCCTGACTTTGTAGACAGTGAACCGGCCTTTAAAGAACTATACCTAAGCAGTCCCTTTACTATAAAATTACAGAATGCACCAGGAAACATCAATTACTGGTACAAAAGCTACTGGAGATGGGGGGGAGACGTTCCCAACAAACGACCCCTGGAGGATCCATGCCAAAAGCCAAAGTGGGGCGCACTTCCCAAAACCTGTACAGACGAGCGGGGAGTACTACTCGAGAATCCGAGGCAACAGGAACCGGCAGCGCTCATACACAGGGGAGACCTCAGACGAGGAGAGCTCACAACCCGAGGCCTTAAACGTCTTATGTCGCTTGATCCAACAGGAGTCCAGAGCCCATGCAGAAAGAAACACAGACCAAAACAAGCAGTGGCCCTGGAAGAAACAGTCGAGCCCGAAGACGTCTACTTCTGGGAGAAACCAAGGTGGACAGCGGCAGAGGTGGAGGAAAGCCAATTCAAACTCGGAAAAAGAGACTATGCGAGCTCCTCTACAAGCTAA
>OM416788|Epsilontorquevirus_callithrichensis_II
ATGGCGTACTGGTTTCGAAGAAACCATCGTCGGTGGCGACGGAGGAGACCCACTTGGCGACGAAGATATAGGAGATGGAGACGCCGCTGGCCCCGGAGAAAGCGACGAGCATGGAGAAGACGCCGCTATGGCCGCCGCCGCAGACGACGCGGAGCAAGAAGACGAAAGGTCAGAACCATAAGACTCTTTCGTAGAGCTAGAAAGAGGACTATAAAGCAGTGGGACCCCAATGCTAAGACTTTCTGTAGAATAATAGGGATAGAACAGGCCCTCTTCTGGGGCATAAACACACAGTACAGAATAATGTGTGACAACCAGCCTTGGCCTATAAAGACTGGAGAGGGAGAAGGGGGATCAATGAACCTACTCCAACACACGCTCTGGTTCCTATACAATGACAACAGACTGGGTAAAAACAGATGGACCAGAAGCAACTCAGGTTTCGACCTCTGCAGATACCACGGAACCACCTTCTGGTTCACCAGACATCCATACATAAGCTACATAGTCATGATATGCAGGACAGGACACTTCTACCTAGAACTAGACACATACAAGAACCTACACCCAGAGAAAATGCTACACGCCAGGAAAAAGATAGTGATCTACTCACAACAACTCAGACCTAGAGGAAAAATGACATTTAAAGTACACATACCACCACCACAACTGCTAAACTCACAGTGGTACTTTCAGAGAGACTTCTGTAAGAAACCTTTATTCACAATGCTCATTTCAGCCTTTGACCCGGTAAACAACATAATAGGAGGAAACCAGACAAACAGCAGTGTGCTCTTATATGGTTTTCCATACTGGAGCAGACCCATGCCATATGACACCTACGCAGACTACGCGGCAAAATGCTGGGGTCCACAAAACAAACCATGGATAGACAGAAAGGCACCAACAGCAGTAAGCGATAAAAAAGAAATCTCTAAACTTGTAGACCCGCTATTCTGGGAAACAAACACCAACACAAACCAACAAGAGAAATGGACACCACAAGACTTTTTACTTCAATGCATTCCACTAGGAGGAACACACTTTGGGTTAAACAACACAGCAATACTAGCAGATTATCAAAAAGCCACAACTGCACTAAAAGACAATGTACAAAAAACAATAGCCATATCACTAGGAAGGTGGAAACCTCAGTGGCCAGATGACTGGTCCACAGCAGACAAAACTAGCAAACAAGAACCATTCTCATACAGATATAGCTGGAGAGAAGACCTAGGCAGAGGAAACCAAATAATGCTATACACCAGAGAGTGCAGAGAAGGAATACCAGAGGCAGATGAAAAACTACAAGACGAACCCCTGTACATACTAGCAAACGGATACATGGACTTCATTAGAAAACACAGCACACATAATCCACTAAACTGGACAGTAGTAGTCTTCTGTGACTACACATACCCAAAAATGGAAGGAGTAATTCCAGTTTCCAGAGATTGGTTTAAAACCTTATTAAAACCAGGAACTAACAAAGCAAAGAACTGCACAAACGCTACAGACAAAACTCTCATAAAGGGCTGGTGCAACAATGTCAATGACAAACAAACAAAAACTAATTTTAAAACGGCAGATGCTACTTTAACACAGGGATGCATAACACGAGCCCCAGATGTCATAGACAGTGAGGTG
>OM416782|Epsilontorquevirus_callithrichensis_II
ATGGCTTTCTGGTGGAGGAGACGCCGGTACCGCAGACCGCGGAGAACTCGGTGGAGAACCAGGTACCGGAGATGGAGGAGACGCAGGAGACGCCCACGGAAGCGCTATGGAAGACGCCGCTTTCGCAGACGCCGCGGCCGACGTGGAAAGAGAAGATACAAGGTCAGATACCTAAACCCCTACCGGAGGGCAAAAAAGAGAGTACTGAGACAGTGGGAACCCAACTCTAAGACTTTTTGCAAAATAACCGGTAGGGACCAGGCACTCTGGTGGGGAAACAACGCTGAATTTAGAGTGCTCTGTGACAACCAGCCGTGGCCCATAAAAACCGGAGAATGGGAGGGCGGCAGCATGAACGTCATGCAGTACACCCTGCAGTTTTTGTACTTAGACCAACTGCTGGGGAAAAACAGATGGTCTAGATCCAACCAGGGATACGACCTCTGTAAATATCACGGAACCAGAATATGGTTTCCCCGACACCCGACCATCAGCTACGTAGTCCTTATACTCAGAGAGGGACACCTCACTCTAGAGACAGACACATACCAACACCTGCACCCAGAAATGATGTTAAATGCAAAGAAAAAAATACTGGTGCAGAGCATGCAACTCAGACCAAAGGGAAAACCATACATCAGAGTGAAAATCCCACCGCCTCAACTCCTAAAAACTCAGTGGTACTTTGCAAGGGACTTCTGCAAGATTCCACTATTCACTCTGTTCTTCTCCGCCATAGAAATAACAAACAACATACTCTCTGGGGGACAATTTAACAGCTCTGTATTACTGTATGGTTTTCCATACTACAGCAGACCTATGCCCTACGACTGCTACTTAGACTATATATGTAAATGTTGGGGACCGCAGACAGAACCCTGGCAGGACAGAAACCTCTTTCTAGACGAAAAAATCAAACAGCTACAATCATGGGACTATACCAGATGGACGGGAACCATACAGAAAACAACATTAGAAAACGGACAAAACCTAACCTCCATGCAGATACACCAGGCCACGGGAGACTGGAGACTAGACTGCACACCACTCCTAGGAACACACTTTGGCCTAAACAACACCACAGTACTCATAGACTACGAAGCAGCGGCAAAACACGCACTGTCCACAGGAGTAGAAAGAATAGCCATATCATTCAACAGATGGAGACCAGACTGGCCCCGGGGATGGGGAAACGAAAACGATAAAAAATCCCAGACACCGTTTACCTACAGGTACTCCTTCAGAGAGGACAGGGGTATAGGAAACAAAATAATGCTGTACACCAGAGAGTGCAGAAAAGGAGTACCCGAGGCAGACAACAAACTAGAAAACAAGCCACTGTATGTACTGTGCAACGGGTACTACGACTTTATAAACAAACACAGCCTACACAACCCCCTAAATTGGGTATGCGTAGTGTGGTGTCCATACACTTATCCACCGATGGAGGGAGTCATACCGGTGAACAGAGACTGGTTTAAAACTAACCTGACACCCGGAGAAAACAAAGCAAAGGATAACACATCAGACGGTACATCCAAACACCTGATAAGAGACTGGGACAGCAATTCAGAAAGGGCACAGTACACTAGAACTAAATGTAAATGGAATGAGGCAGTAAGCTACTGTAACAAGCAAACCAGAGACTCAGTCATGCAGGGAACTATATTAAGAGCCCCTGACTTTATAGACAGCGAAGAATTCTTTAGAAACATGTACAGCTGCAGTCCCTTTGCCTGGAAATTAAACCGAACCTGTGGTAATCTCACCTTTACCTACCAGAGCTACTGGACCTGGGGAGGAGATTTCCCACCACAAAAACCAATCGAGGACCCCTGCGGGAAACCCAAATGGGGAACCCTACCCCAGTCCAATTACGACGAGAGGGGAGTACAGATCGAGAATCCGAGGGAGCAGAGGCCAAAAGCGCGCATACACGAGTGGGACCTCAGACGGGGAAACCTCACAGCATCTGCCCTTAACCGCCTTATGCAACTTAATTCCTCAGACTCCGATTTGGACCCGGACCGCAGTCCCCAAAAAAAGAAAAGAAGGCTCAAGGACCCGCTCACGACCGCGGAGCGGTTCGAGCCAGAAGACGGCTTTTTATATATCCCCAGCCCGAAAAAGTTCAAGGGGGAGGATGGAAAGTCGGCCAGAGACACCTTCGTGGACAAAAACCCGACGGTCCAGAAACTCGCGGAGGCGGTCTACGACCTGTGGAACGAAAACCAGCACTACCGACACCGACTCAGACAGCACCTCAGGAAGAACCGAGACCACATGGACCAGTACCGCTTACTCCTCGGA
>OM416781|Epsilontorquevirus_callithrichensis_I
ATGGCTTACTGGAGGCGACGGTGGAGACGCCCTAGAAGAGGCCGCTGGAGGAGAGCGTGGAGGAGATGGAGACGCAGACGACCACGGAACCGCCGGCGCTGGCGTCGCGGCAGACGACGAAGATATGGCCGCCGTCGCCGCCGCTACAGAAGACGCAGACAGGTCAGATACCGAAAGATCTTCCCCAAGATCAGGCGACGAGTACTGAGACAGTGGGAACCAAACGCAAAGAGCAGATGCACTATCCTGGGGGTGGACGTGGGACTATTCTGGGGAAAGGGGGCAGAGTGGAGAATAATGTATGACAACTTCCCGTGGCCCATAGGAACAACACAACCGGAGGGAGGGAGCATGAACCTGATGCAACACACTCTAGAAAACCTATTCACAGACAACAGAAAGGGAAAGAACAGATGGACCCGATCAAACGCAGACTTTGACTTATGTAGATACCACGGGACAAAATTCATGTTCCCAAGACACCCCTCGGTAACATACACTGTACATTTAGACAGAACAGGACACTTCTACTTAGACAAAGACACATACCCAGGACTACACCCAGAAGCAATGCTCACATACAAAAGAAAGATAATAGTATGGAGCAAATACCTAAAACCAAGGGGTAAAAACTACATTAGAGTGAGAGTACCACCACCTCAGACCATGCAGACAAAGTGGTACTTCCAAAGAGACTTCTGTAAACTACCGCTATTCACAATCATGATAACGGCCTGGGACCCAATAAACAGCATAATAGGACCAGGGGCATACAACAGCAGTGTACTACTCTGGGGATTCCCGTACTACAGCAGACCGATGCCCTATGACTGCTACGCAGACTGGATAGCAAAGTGTTTAGGAAGACAGGACGTACCTTGGAAACAAAGACAGACAACATTTGAAACAGAGTGGAAGGGACAATACTGGGAAAAGCTGAAAACCAAATGGCAGGAAAAATGGTGTAAAGGGGAAGAGCAGTGCAAACACGAAACAGAGGGAGAAACACAAATAATACATGAACATGACAACGCAGACGGGCCAGAAAACGGCATAAAATGGAAAGCAACAAAAACTGAAAAACCAAGAGCACATAACTTTAAGCTAGACACAGGTAGCTCAGCATGGGAAGTTATCTGCTTACCCCTGATGAGCATACACTATGGCATGAGAACCACAGCAAAGTGCGCAAACTATGACATGGTAGCGGCTGCCTGGTTAGGAGACATGAAAAAACAGACACAGACAATCGGGGTGAGCTTAGGCAGATGGAACCCAAACTGGCCAGACGACTGGAAAACAGCAGAAAACTGTAAACAGCAGACACCGTTCTCATACAGATACAGCTGGAGGGAGGACGAGGGAACAGGGAACCAGATATGTATCTGGACTAGAGACTGCAGGGACGACCTACCAGAGGCAGACTGCACCTTAGAAAACAAACCACTGTACATATTAGCAAACGGATACTATGACTTTGTAAGCAAACACACCATGCACAATCCCCTAAACTGGCAGATAAGAGTAGACTGCCCCTGGACACACCCGCCCATGAGGGGAGTCATACCCTGTGGGAAAGACTGGTTTCAGGCAGTGCTAACTGCCGGAACAAACCAGGTACTGATGGGAAACGGGGAAGAATACATAAAAAACTGGCAAAAAGAAAACAGTGACCAAAATAAAGGATGGAAAGCCAAATGTAGATACCCGCCAGTTACAGGGAATCAGGACGTGGCGCAGGGAACAATAATACGCAGCCCAGACATGCATGACGCTCAACCCTTCTTTCAGGCGCTATACGGCGCAAGCCCTTTTGGAATTAAAAACTACGGGGCTCCAGAGAGCATCACCTTCTTCTACAAGAGCATGTGGACCTGGGGAGGGGACTTCCCACAAAAAAAACCAGTCGAGGACCCATGTCACAAACCAAAATGGGGTACACTGCCCGTCACCGGTTATGACGAGAGAGGGGTACTACTCGAGGATCCGAGAAAAAACGACCCGCGGGACAAAGCGCACGCGGGAGACCTCAGAAGGGGAAACCTCACCAAGAGGGCCCTTAAGCGACTTATGCGCCTTGATTCCACAGACGCAGAGAGTCCGCAAAAGAAGAAGCAGAAAGGAAAGGGACCGCAGACGTACGCAGACCAGGTACGGCCAGAAGACGTCTTTATGTGGATCTCGAGCCCGGAAACGACGCCGATCAAAGACGGAAAGAACTCCAGGGAGCAGTGGAACGACCGATACGGGGGGAACCAGCCCACAAACGACGCAAAATACAAACTACTGGTGGAGAAGATGTGGGACGAGAGACAGAAGCACAGACGAGACAGGAGAGTCCTCAAGAAGCTACTCCAGAGACAGCTGGACAGACATCAGCAGTACCGACTACTCCTCGGA
>OM416791|Epsilontorquevirus_callithrichensis_II
ATGGCTTACTGGTGGAGAAGGAGACACCGCCGCCGACCGCGCCGAGGAACCTGGAGACGAGCCCACCGCAGATGGAGGAGACCGCGTAGACGATGGACACGGAAGCGCCATGGAAGACGCCGCTTTCGCCGCCGCGGCCGAGGACGCCGAAGAGCAAGAAAGGTCAGATTCCGAAAACTGTACAGGAGACCCAGGGCCAGGGTGCTGAGACAATGGGAACCCAACTCCCAGACATACTGTAAGATTAGCGGGACGGAACAGGGACTAATGTGGGGAAACATGGCGCCCTTCAGGATCATGTGCGATAACCAACCCTGGCCCATCAGAACCGGAGAGTGGGAGGGAGGAAGCATGAACCTCCTACAACACACCCTAGAGTTCCTATACACAGACAATGTACTCATGAAAAACAGGTGGTCCCGCTCCAACGCGGGATACGACCTCTGCCGCTACCTGGGCACCAGATTCTGGTTCCCCAGACACCCCACTCTCACATACATAGTAATACTCCTAAGAGAGGGACACTTCACCTTAGAAGACGGAACATATCAGATGCTACACCCAGAAATGATGATCCATGCAAAGAGAAAGCTCATAGTCTGGAGTCAGCAACTCAGACCCAGAAGCAAACCCTACGTAAAGGTTAGAATCCCACCACCGCAACTGCTACAGACTAAATGGTATTTCCAGAGAGACTTCTGTAAAATTCCCCTATTTACACTGCTCATATCAGCCATAGACCCAATAAACAACATCCTCAGCGGGGCACAATACAACAGCAGCATACTACTGTACGGATTTCCGTATTACAGCAGACCCATGCCATACGATACCTGGCTAGACTGGGCTTTAAAATGCTGGGGGCCCCAAACAGAACCCTGGATAGACAGAAAAACATACGCACAGAGCACCATAGAAGGTACAAAATGGGCCACCCCAGACTTACACACAGTGTCCAACGAAGACGCAAAAACAATGGCAAATAATTACAGCGCCTGGGCCTTCGGCTGCGAACCCCTACTAGCTACACACTTCGGGCTCAGGTCCACCAGCGTCCTCATAGACTATGACAGAGCACTAAACAGCTGCACAAAAACAGCAAAGAGAATAGCAATATCAGTAGGCAGATGGAACCCTAATTGGCCAGACAATTGGGCACAGAAAGACAACAGACGAACACAGACACCCTTTACCTACAGATACAGCTGGCGGGAGGACATGGGAAAGGGAAATAAAATAATGCTGTACACCAGAGAATGCAGAGAAGGGGTACCTGAGGCAGACAACAAACTAGAGGACAAACCATTATACATACTCTGCAACGGATACTTTGACTACATCCTAAAACACAGCAGCCATAATCCCCTAAACTGGGTGGTGGTCGTGTGGTGCCCGTACACATTTCCACCTATGGAGGGAGTCATACCAGTAGATAAAGACTGGTTCAACGGGGTACTCACATACGGAGAAAACGAGGCCAAAGAGAAAGGAAAAGACCTCATAAGAGGGTGGGACGGATCCAAGAGCACACAAGACAAAAATCTCCCCTACACAAAGGACAAATGCAAATGGAACACAGCAATAACAAAAGACAAAAACGCAAATAATGACAGAGTAGGACAAAACCTCATGCAAGGAAGCGTAGCCAGATGCCCAGACGTGATAGACAGCGAAAAATTTTTCAAAGCCCTATACGAGGGCAGCCCCTGGAGTTACAAATACACTAACATAGCCGGGAACGTCTTCTTTTGGTACCAGAGCCGGTGGAAGTGGGGAGGGGACTTCCAAAAGCAAAAACCCGTGGAAGACCCCTGCAACAAACCCAAATGGGGAACCCTGCCCATCTCCAATTATGACGAGAGAGGAGTACAAATCCAGAATCCGAAAGAGACGAAACCGGGGGCGCTCCTACACGACTGGGACCTCAGGCGGGGCGACCTCACCGTCTCAGCTCTTAAACGCCTTATGCAACTTGACTCCACAGACACCGATCCGGAGCACAGCCCCCAGAAAAAGAAGAGGAGAGCCAAGGAGCCCCTCACCGCCGAAGAGAAAGTACAGCCAGAAGACGTCTATTTGTACCTACCCAGTCCCCCGAGGTATCCTGCGGCGAACGGGAAGACGGCCAGAGACACCTTCGTCGACCGATTCGGAAACGGAACAGCCCCGACAAAGAGCCTCGCGGAAGAGGTATACAAGATCTGGGAGGAGACGCAGAAAAACCAGCATTACCTCCGCAAGTACCTCAGACAGCAGCGACACAGAATGGACCAGTACCGCTTACTCCTCGGG
>OM416784|Epsilontorquevirus_callithrichensis_I
ATGGCTTACTGGAGGAGACGATGGAGGCGCCGCAGACCGAGGCGCGGCCGCTGGAGGAGAGCCTGGAGGCGCTGGAGGAGGAGACGTCCACGGAACCGCCGCCGGAGGAGATGGGGCCGAAGACGCCGCTATGGCCGCCGCGGCCGCCGCTATCGAAGACGCAGACAGGTCAGATACAGAAGACTCTTCCGAAGGGCGAGGAGGAGGGTGGTGAGACAATGGGAACCGAACGCGAGGGCCAGATGTACCATAGTGGGCACAGAATTGGGACTTTTCTGGGGAAAAGACAGCATGCACCGCATCATGTACGACAACTTCCCCTGGCCCATAAGAAACGCACAGGGAGAGGGGGGATCAATGAACCTGATGCAGCACACGCTGCAGAACTTATACACAGACAACCTGAAGGGAAAGAACAGGTGGAGCAGATCTAACGCAGACTTTGACCTCTGTAAATACCACGGAACTAGGTTCTTGTTCCCCAGACACCCGAGGGTGACATACACGGTCACCTTAGACAGGACGGGACACTTCTTCTTAGACAAAGACACGTACCCAGCACTGCACCCAGAGGCCATGCTCACATACAAAAGAAAAATAATCATATGGAGCAGACAAGAGAGACCTAAAGGGAGAAACTACATAAGGGTACAGATGCCACCACCACAGACCATGATGACAAAGTGGTTCTTTCAGAGAGATTTCTGTAAACTGCCACTATTCACACTCCTAATTACAGCCTGGGACCCCATAAACAGTCACATACCTCCGGTAGCCTACAACAGCTCCGTGCTGCTATGGGGATTCCCGTACTACAGCAGACCTATGCCATACGATTGCTTCGCAGACTTCCTAGCAAAATGCATGGGACCACAAGACATACCATGGAACAGGAGGCAAACAACAATAGAAACAGAATGGTTAGACCAACAATACTGGGACGAATTTAAAAAAGAGTGGCAACAAAAGTTTTTAGACAAATATGACAATGCAAGCAGTACATACAACTGGACAGAAGACAAATCAAACGTAATAGGTGACCACATAAATGACCCTGAGGGAAAAAAGGCACACTATGAAAACAACAAAGAAATACAGGACAAAGACAAAGAAACCAGAAAATCACACATAAGAGACAAACCAAGGGCACACAACAAAAAGCTAGACACAGCAAACTCCGCATGGGAGGTAGTATGCCTAAAACTAGGATCCATACACTTTGGTATGAAAACAACAGCCAAATGCATGAACTATGACATGGTGGCAGCAGCCTGGCTGCCAACAAGTATGCAAAAACAGACACAGACTATAGGAATATCGCTAGGAAGATGGTCTGCTAACTGGCCAACAACCTGGGCCACAGACAACGAATGCAAGCAACAGACACCATTTAGTTACAGATACAGCTGGAGAGAGGACGAAGGGAGGGGAAACCAGATAAGTATCTGGACAAGAGACTGCAGGGACGACGTGCCAGAGGCAGACTGTGAGCTGAGAGACAAACCGCTGTACATACTAGCAAACGGGTACGCAGACTTTGTAATAAAACACACAATGCACAACCCACTAAACTGGCAAGTCAGAGTAGACTGTCCCTGGACGTACCCACCCATGAGAGGGGTGATACCTGTAGCCAAAGACTGGTTTAAAACAGTACTGACACCGGGAAACAACAAGGTACTACAATGTGAAAAGGACGATGGATACATACAAGACTGGTGTAAGAAAAACAACACAGAAAAAGAAGGGTGGAAAGCAAAGTGTAGATACCCTCCAGTGAGCGGAAACACAATTGTGATGCAGGGAACCATAATAAGATCCCCAGACATCTTTGACTCTGAGGCTTTCTTTCAGACACTGTACGGCGCGAGCCCTTTTAGCCTTAAGTTCAACAACACAAACGAGAGCATCACCTTCTTTTACAAAAGCCTCTGGACGTGGGGAGGAGACTTCCCACACAAAAAGGCAGTGGAAGACCCGTGTAACAAGCCCAAGTGGGGGACACTGCCCGTCACCGGTTTTGACGAGAGAGGGGTACTACTCCAAGATCCGACACGGAACGACCCGAGGGACAAAGCGCACGTGGGAGACCTCAGACGGGGAAACCTCACCAAGGGGGCCCTTAAGCGACTTATGCGCCTTGATTCCACAGACGGAGACAGCCCCCAGAAGAAGATCAAGAAAGGAAAGGGACCGGAGACGTACGCAGACCAGGTACGGCCCGAAGACGTCTTTATGTGGATCTCGAGCCCGGGGACGACACCAGAAAAGAACAACAACACGAGCAGACAGCAGTGGCTGGAGCGATACGACGGAAACGTCCAAGGACCGAGCCAGCAGAAGTACAAAACGCTGCTGGAGGCCCTCTGGGAGGAGAGGCAGAAGCAGAGAAAGCACAGAAGGATCCTCAGAAAGCTGCTCAGACGACAGCTGGAGGAGCATCACAAGTACCGCTTACTCCTCGGA
>OM416786|Epsilontorquevirus_callithrichensis_II
ATGGCATACTGGTTTCGAAGGAGATATGGAAGGAGGCGACGGAGGAGACCCGTTTGGCGCAGACGACACCGGAGATGGCGCAGAGGATACCGGAGAGCACGGAAACGCTGGAGAAGACGCCCTTATGGCCGCCGCCGCAGACGAGGCCGAAGAAGACGAAAGGTCAGATTCATAAGACTCTTTAGAAGAGCTAGAAAGCGGGTGATCAGACAGTGGGAACCGAACGCTAAGACTTTCTGTAAAATAACTGGGACAGAACAGGGCTTCTTCTGGGGCATAAACTCTCAGCACAGAATTATGTGTGACAACCAACCGTGGCCCATAAGAACGGGAGAGGGAGAGGGAGGCTCCATGAACATCATACAACACACTCTATTCTTTCTTTATAATGACAACAAGCTGGGAAAGAACCACTGGACAAGGTCCAATGCTAACTTTGACCTCTGTAAATACCACGGAACTAAAATGTGGTTTGCCAGACACCCATACATATCATACATTGTAATCATAAACAGAGACGGGCACTTCTACCTAGACGACAACACGTACCAGAACCTGCACCCAGAAGTAATGTACCACGCTAAAAAAAAAATCATAGTGTACAGCCAACAAGTAAAACCAAAAGGAAAGGCATACATTAGAATTAAAGTACCACCACCACAACTATTAAAAACCCAATGGTACTTTCAGAGAGATTTTTGCAAAGTCCCATTATTCACACTCCTAATATCTGCCTTTGATCCGGTAAACAACATTATTGCCGGGAATCAAAGCAACAGCAGCGTATTGCTGTACGGGTTGCCATTCTACAGCAGACCAATGCCATATGACTCGTACCTAGACTTTGTAAGTAAGTGCTGGGGCCCACAAACAGACCCCTGGTGCGATAGACAAAACAGACAAGAAGAGGTCCTCTACCTAAACGAAACCCAAAAACAAAAATGGAAAACAACCTCCGCTAGCTCATGGGCCTTAGACTGTACACCACTACTGGGAATACATTATGGAATAAGAAACACCAGCTACCTAAAAGACTATGAAAAAGCTGTAGACAGCGTCTCTGATGACACAGTAATGAAAATAGCACTCACACTAGGGAGATGGAAACCTCAGTGGCCCACAACATGGAGAACAAAGGCAGACACAGACGCACAGGAACCTTTCTCATACAGATACAGCTGGAGAGAGGACCTAGGAACCGGAAACAAACTCATGCTATACACCAGAGAATGCAGAGACGGGGTACCGGAGGCAGACAACAAACTAGAGGACCTACCGCTATACATGATAGCTAACGGATACCTAGACTTTATTAAAAAACACAGCACACACAACCCACTGAACTGGGTAATGGTGGTCTGGTGTCCCTATACTTACCCAAAGATGGAAGGAGTAATTCCACTAGGTAGAGACTGGTTTAAACAGGTACTAAAACATGGAGAAAACAAACCCAGAAACTCCACTGACGCAAACTACAAAGACTTAATAAGAGACTGGAACAAAACTACTAACGGGATTAAAACTCAGTGTAAGTGGGAGACAGCATACAAAAAAACTTTCAATGCTCCAAACAACAAAAGGGGGAATAAGGGAGAAGACTTCATGCAGGGCTGCATTTCCAGAGCACCAGACTTCCTGGACAGTGAACCCTTCTTTAAAGACATTTACTTAGCCAGCCCCTTCTCATTCAAACTTTCTAACACAACCGGCTCTGTATTCTTCACTTACCAGAGCCTGTGGAGCTGGGGAGGGGACTTCCCTAAACAAAAACCCATCGAAAACCCCTGTAACAAACCCAAGTGGGGGACACTGCCCATCGCCACTTACGACTCGATGGGAGTACAAATCGAAGACCCGAGCAAAAACACGCCAAAAGAGAAGCTACACACCTGGGACCTCAGACGGGGGGACCTCACCAAAGCGGCCCTTAAAAGACTTATGGAACTTGATTCCCCAGACAGCGAACCGGATCACAGCCCGCAGAGAAAGAAGAGAAGACCGAAAGAGCCGCTCACGGCAGAGGAGAGAATCGGGCCAGAAGACGTCTTTTTGTATCTCCCCAGTCCGGAGAAGATCACGGGAAAAGACGGAAAGGATGCGAAGACGGTCTTCAAAGATGCGAACACAACTACGGAGAAGCTCGCGGAGACGCTCTACCAGCTCTGGGACGAGAACCAGCACTACAGACACCGACTCAGAGACTATCTCCGAAAACAGCGAGACCGGGACATGGAGTACCGCTTACTCCTCGGG
>OM416783|Epsilontorquevirus_callithrichensis_I
ATGGCTTTCTGGCGTAGGCGTTGGAGGAGGCGGCGTCGTCCTGTCTGGAGACGAAGGTACCGACGATGGAGGAGACGCGGAGCACGGCGCCGCCGCTACCGGTACCCAAAGAGACGACGCAGATATGGCCGCCGTCGCCGCCGCTACCGAAGAAGAAGACATAAGGTCAGAATAATCAAACCTTACCGGAGGGTCCATAGAAAAGTACTCAGACAGTGGGAACCCAACGCTAAGACTTTCTGTAGCATCTGGGGGACAGACCTTTTACTGCAGTGGGGAAAAGACGCCCAACACCATATCATGTATGATAACTGGCCCTGGCCGATAAAATACAATGACCCTGAGGGAGGAGCCATGAACCTCATGCAACACACCCTAAAGAACTTATACACGGACAACAGGGTGGGCAGAAACAGGTGGACCAGATCTAACCAAGACTTTGATCTCTGTAAATACCACGGGACAGACTTCTGGCTACCCAGACACCCCTACATAACATACACATGCATATTTGACAGGACGGGACACTTTGAATTAGACAAAGACACATACCCAAACCTGCACCCGGTAGCCATGATGAACAGTAAGAGAAAGGTAGTAGTATACAGCAAACAACTAAAACCCAAGGGCAGAAACTGGATAAGAGTTAAAATGCCACCGCCACAGACCATGCAGACAAAGTGGTACTTTATGAGAGATTTCTGTGATGTGCCTCTATTCACACTCATAAGCTGTGCCTGGGAACCCATAAATACTCTGATAGCAGACAACCTACCAAACAGCTCCTGCACACTGTGGGGATTTCCTTACTACAGCAGACCCATGCCCTATGACTGCTTTGCAGACTTTTTTGCAAAATGCATGGGACCCCAAGATAGACCATGGTACATGAGACACACAACAATAGAAAATGCTTGGATAAAGCATGAAAAACACACTGAGTGGCAAAAGGAACACAAAAATGGGGAAAACAGCCAGGAGGGAAAAAGAATAGACAATGTAGGAAATGCTTGGGAAGTAGACTGCATACCACTGAGCTCCATACACTTTGGCATGAAAACAACCGCCAAATGTGCCAACTATGACTTAGTCTGTAAAGCTCTAAATCAAACATACAAAAAAGGCACACTAAGCATAGGAATCAGTCTAGGGAGATGGTACCCACAGTGGCCAGAAAAATGGGAAACAAAAGACGACTGCAAATTACAAACCCCATTCTCGTACAGATACAGCTGGAGGGAAGACGAGGGTATAGGAAACCAAATATGCATCTGGACCAGGGATTGCAGGGAAGACTTACCAGAGGCAGATGACACACTAAAAGACAAACCACTATACATACTAGCGAACGGGTACAAAGACTACATAACAAAACACACCATGCACAACCCACTAAACTGGCAGGTTATAGTAAACTGCCCGTGGACAAAACCACCCATGAGATTCGTAGTCCCAGCACACAAAAACTGGTTCCAAGAGGTGTTAACAGAGGGAGAAAACAAAACACTGTCATGCAAAAACACAGACGACTACATAAAAAACTGGTGCAAGAAAAATGGAAAACCAAACGGACAGGGAAACTGTGAAAGCGACTCAGAATGCAAAAAAAGAAAATACCCTTGTACTAATAACACAGAGACAAAAGTATGCTTGGGGTCAGTAATAAGATCCCCAGACATATTTGACGGGGAAAAATTCTTTCAGACGCTGTACCAAAACAGCCCCTTTGCCATCAAACTCAATGCCACACCAGCGAGCATCCACTTCAAGTACAGGAGCAAGTGGAGCTGGGGAGGGGACGTGCCCAGACAGAAACCCATCGAGGATCCCTGTAATAAGCCGAGGTGGGGCACCATCCCCGTCACCGGTTATGACGAGGCGGGAGTACTACTCCAAGATCCAGAGAAGGCCAAACCCCAAGACATCCTACACACGGGAGACCTCAGACGGGGAAACCTCACCAAGCGCGCTCTTAAACGCCTTACCCGGGTTGACTCCACAGACGCCTCCAGTCCCGAGAAGAAGCCACGGAGAGGGAAGGCGCCAAAAACGTACGCCGAACAGGTGGAGCCCGAAGACGTCTACGTCTATCTCCAGGGGACGCCGGAGACTCCGATCTCGAAGGGAAAAGACGGAAGAGAGCAGTTCATCGAGAAGTTCAACGGAACGGACCAGGCCACTCCACTCCAAAAATACAAAAGCTTCGTGGAAGAGATGTACAACGAGAGGAAGAAGGCGAGAAAGCACAGGGAGATCATCAAGAAGCTCCTCAAGCGACAGCTGGACAGACATCTCCAGCACCGATTACTCCTTGGG
>OM416792|Epsilontorquevirus_callithrichensis_II
ATGGCTTACTGGTGGAGACGGCGCAGACGCTGGCGTCCTAGACGAGGAAGATGGACCCGAGCACACCGGAGATGGCGACGCGGCAGACGACGATGGACACGGAAGCGCCATGGAAGACGCCGCGCTCGCCGAGGCCGCAGACTACGCAGAAGAACAAGAAAGGTCAGATACCGTAGACTCTTTAGAAGGCGGAGGGCTAGGATTCTAAGACAGTGGGAACCAAACGCCAGCACCTTCTGTAAAATAACCGGTACCGAACAGGCTCTATTCTGGGGGAACTCCGCACCTTTTAGAATAATGTGCGATAACCAACCCTGGCCCATAAGAACCGGAGAGTGGGAAGGGGGGAGCATGAACCTCCTACAGCACACCTTACAGTTCCTATACACAGACAACAAACTGGGAAAGAACAGATGGAGCAGGTCTAACGCAGGGTACGACCTCTGCAGGTACCTGGGAACCAAATTCATATTCCCGAGACACCCGGTGTACACATACATAGTAATCCTGTTAAGAGAAGGACACTTTATGCTAGAGGACGGGACATACAGCATGCTACACCCAGAGGTCATGATACACGCAAAAAGGAAAATCATAGTATGGAGCCAACAACTAAGACCTAAGAGCAGACCCTTTGTGAGAGTGAGGATGCCGCCGCCACAACTCATGCAAACTCAATGGTACTTCCAACGAGACTTCTGTAAGATACCCCTGTTCACACTGCTCGTCTGCGCGGCAGACCCCATAAACAACATACTAGCGGGCACGCAGTTCAACAGCAGCACACTCTTATACGGCTTACCGTATTACAGCAGACCCATGCCCTATGACACATACCTAGACTTCATATGTAAATGCTGGGGACCACAGACAGAACCCTGGATAGACAGAAAGACATACGGACAGAGCACTATAGAAGGAACTATGTTATGGACAGAAGACCTACCGCATACACTCTCAAACACAGACTCACAAAAACTCACAGTTAATTATTCAGCATGGGCACTGGGCTGCGAACCGCTCTTAGCCACACACTTCGGGCTAAAGAGCACCAGCCTGCTAATAGACTATGAGGCTGCAATAAAGTCAGCCACAAAAACTGCCAGAACCATAGCAGTCTCAATAGGCAGATGGAACCCAAACTGGCCAGAAAACTGGAGTACCAAAGACAACAACAGAAAACAAGAACCCTTTGCATACAGATACAGCTGGAGGGAAGACATGGGGTACGGGAACAAAATAATGCTGTACACCAGAGAGTGCAGAGAGGGGGTCCCTGAGGCAGACAACAAACTAGAAAACAAACCCCTATACATGCTTGTGAACGGATACTTTGACTACATACTAAAACACAGCACCCACAACCCACTGAACTGGGTCTGCGTAGTGTGGTGCCCCTACACGTACCCTAAAATGGAAGGAGTGATACCACTTGGAAAAGACTGGTTCCAGAAGGTACTCACATACGGAGAAAACAAAACAAAAACAACAGAAAAAGACCTAATCCGAGGGTGGAATGGTAACGGGGGAAACTATAAATACTCAAAAAAAAACTGCAAATGGACAGAAGCAAAAAAGATTGATGAACAAACTAATGGTGACAGAATAGGAATAAATTTACTCCATGGGAGCATAGCCAGGGCCCCAGACTTCCTAGACTCAGAACCATTCTTTAAGAGCCTCTACGAGGCAAGCCCCTTCACAATAAAAACCACCAACATAACGGGAAACGTCTTTTTCTGGTACCAGAGTCGCTGGCGATGGGGAGGGGACTTCCAAAAACAAAAGCCCACCGAGGACCCCTGCAACAAACCAAAATGGGGTACGCTTCCCATCACCAATTATGACGAGAGAGGAGTACAAATCGAGAATCCAAAAGAGACGAAACCGAGGGCACTCCTACACGACTGGGACCTCAGACGGGGCGACCTCACCCACAGCGCTCTTAAACGCCTTATGCAAATTGACTTCACAGACTCAGATCCGGAGCACAGCCCGCAAAAGAAGAGGAGGAGAGCGAAAGAGCCCCTCACCGCGGAAGAAAAGGTACAGCCCGAAGACGTCTATTTGTACCTACCGAGTCCACCCCGATACCCGGCGGAGAACGGGAAATCTGCCAAAGACACCTTCATCGACAGGTTCGGAAACGGACAGGACGCGAACAAGACGAAGAAACTCGCGGAGGAGCTCTACAACCTCTGGGAACAGACGCAGAAAGACCAGCACTACCTCCGAAAGTATCTCCGAAAACAGCGGAACGACCTGGACAAGTACCGATTACTCCTCGGG
>OM416789|Epsilontorquevirus_callithrichensis_II
ATGGCTTACTGGTGGAGGAGACGCCGCTACCGCAGACCCAGAAGGGGCAGGTGGAGAGCCAGATACCGCCGGTGGAGGAACAGGAGGTGGAGACGCCCACGGAAGCGCTATGGACGACGCCGCTTTCGCCGCCGCCGCAAACGCCGCGGAAGAAGAAGACACAAGGTAAGGTACTTAAACCCTTACCGGAAGATAAGAAAGAGAGTCATAAGACAATGGGAACCTAACTCTAAGACTTTCTGTAAGATCACGGGAAGGGACCAGGCCCTGTGGTGGGGAAGCAACGCGGAATTCAGGGTGCTCTGCGACAACCAGCCGTGGCCTATAAAGACCGGAGAGTGGGAAGGTGGCAGTATGAACGTCATGCAGTACACCCTACAGTTCTTATACATAGACCAGCAGCTGGGAAAAAACAGATGGTCTAGATCTAACCAGGGATACGACCTGGTCAAGTACTACGGGACAAAGATCTGGTTCCCCAGACACCCCACCATCAGCTACGTGGTACTCGTACTCAGAGAGGGCCACCTCACTTTAGAGACAGACACGTACCAGAACCTACACCCAGAAAAGATGTTAAACGCCAGAAAAAAAATTCTAGTTCAGAGTATGCAACTCAGGCCCAAAGGCAGACCATACATAAGAGTAAAGATACCACCACCTCAACTCCTCAAGACACAATGGTACTTTGCCAGAGACTTCTGTAAGATACCCATATTTACACTTTTCTTTGCCGCCGTAGAACTCACAAACAACATACTCTCGGGAGCACAGTTTAACAGCTCAGTACTGCTGTACGGATTCCCTTACTACAGCAGACCCATGCCATACGACTGCTACCTAGACTATATAGCCAAATGCTGGGGACCGCAGACAGAACCGTGGCAGGACAGAAACCTTTTCTTAGACGAAAACATAAAACTCCTAGAATCATGGGACTACACAAGATGGACAGGGACATTAGAACACAGAGAATTAGAAAGCTCTGAAAAGTCAGTAAAAGCACATGCCGCCACTGGAGACTGGAGACTAGGATGCACACCACTGCTAGGAACACACTTTGGACTAAACAACACTGCAGTACTCATGGACTACAACGCAGCCGCAACACACGCACTCTCAGAAGGAGTAAAGAGAATAGCCATCTCCTTTAACAGATGGAGACCAGACTGGCCAGACGGGTGGGACACAGACACAAAGACAAAACAACAGACACCATTCACATACAGATACAGTTTCAGAGAAGACAGAGGCAGAGGAAACAAAATCATGCTCTACACCAGAGAATGCAGAGCGGGGGTACCGGAGGCAGACAACAAGCTAGAAGACCAACCACTGTACATATTGGCAAACGGATACTATGACTTTATAAATAAACACAGCCTCCACAATCCCCTAAACTGGGTCTGCGTAGTGTGGTGTCCCTACACCTACCCACCAATGGAGGGAGTCATACCAGTAAACAAAGACTGGTTTAAATCCACACTCACACCAGGAGAAAACAAAGCTAAAAACGGAAACGGACCAGAAAAAAACTTACTCAGAGACTGGGACTCTAACTCTGAAAACGCTCAGTACACACGCACAAAATGTAAATGGAACGAAGCAAAAAATTACTGTGAAAAACATAGCAAACAAGGATACATGCAGGGAACAGTGATAAGGGCACCAGACTTTATAGACAGTGAGGAGTTCTTTAAAAACCTATACGCAGCCAGCCCCTTTTCCTGGAAACTAAACAGAACCTGTGGTAACCTCACTTTCACCTACCAGAGTTACTGGAGCTGGGGAGGAGACTTTCCAAAACAAAAACCCATCGAAGACCCCTGCGGGAAACCCAAATGGGGCACCCTACCCCAGTCCAATTACGACGAGAGGGGAGTACAAATCGAGGATCCGAAACAGCAGAGGCCGAAAGCGTTCATACACGAGTGGGACCTCAGACGAGGAAACCTCACATCATCCGCCCTTAACCGCCTTATGCAACTTCATTCCTCAGGCTCAGATGTGGACCCCGACCACAGTCCCCAAAAAAAGAAAAGAAGACACAAGGACCCGCTCACGACCGCGGAAAAGTTCGAGCCAGAAGAAGGCTTTTTGTATATCCCCAGCCCCAAGAAATTCAAGGGGGAGGATGGAAAGTCCGCGAGAGACACGTTCGTGGACAAGAACAAGAGGGTCGAGAAGCTGGCGGAGGCGGTCTTCGACCTCTGGGAGGAGAATCAGCGATACAGACACCGACTCCGAAAGCACCTCCGCAAGAACCGGGACATCGTGGACCAGTACCGCTTACTCCTCGGG
>OM416785|Epsilontorquevirus_callithrichensis_I
ATGGCTTACTGGAGGAGACGATGGAGGCGCCGCAGACCGAGGCGCGGTCGGTGGAGGAGAGCCTGGAGACGGTGGAGGAGAAGACGTCCACGGCACCGCCGCAGGAGAAGATGGGGCCGAAGACGCCGCTATGGCCGCCGCCGCCGCCGCTACGGAAGACGCAGACAGGTCAGATACAGAAGACTCTTCCGAAGGGCGAGAAGGAGGGTGGTGAGGCAGTGGGAGCCTAACGCAAAAGCAAGATGCCAGATAGTGGGAACTGAACTGGGACTGTTTTGGGGAAAGGACAGCATGCACAGAATAATGTATGACAACTTCCCATGGCCAATAAGAAACGCGCAGGGAGAGGGGGGAAGCATGAACTTAATGCAACACACCCTACAGAACTTATACACAGACAACCTTAAGGGAAAGAACAGGTGGAGCAGATCAAACGCAGACTTCGACCTCTGTAAATACCACGGAACGAGGTTTCTGTTCCCAAGACACCCCAGGGTAACCTACACAGTGACACTGGACAGGACGGGACACTTTTTCCTAGACAAAGACACGTACCCGGCACTACACCCAGAGGCCATGCTAACATACAAAAGAAAGATAATAATATGGAGCAGACAGGAGAGACCAAAAGGGAGAAACTACATAAGAGTACAGATGCCACCCCCACAAACAATGATGACCAAGTGGTTTTTCCAAAGAGATTTCTGTAAATTACCACTATTCACCTTACTAATGACAGCCTGGGACCCAATAAACAGTCACATACCACCGGTGGCCTTTAACAGTTCGGTGGTATTCTGGGGATTTCCATACTACAGCAGACCCATGCCTTACGACTGCTTTGCAGACTTCTTAGCGAAATGCATGGGACCACAAGACATACCGTGGAATAGGAGACAAACAACCTTAGAAACAGAATGGTTAAATGCAAATTACTGGGAAGACTTTAAAGAAAAGTGGCAGAGTGAATGGTTAGATAAATATAATGAATCAAACGGGGAATACAATGCAAAGGACGGAACTGGGGACCACATAAATGACCAAGAGGGCAAAAAAGCATATTATAATCAACAGGAAAATAAAGAGGCAGAAAATAATGACACATGTAAAACACACAGAAAAGAATTAATGAACACGAGACCAAGGGCACATAACAAAAAACTAGACAGTGCAAACTCAGCATGGGAAGTAATATGTTTAAAACTAGGATCCATACATTTCGGAATGAAAACAACAGCAAAATGCATGAATTATGACATGGTGGCAGCCGCATGGCTAACACCAGGAATGCAAAAGCAAACACAGACGATAGGCATATCACTAGGCAGATGGGCCGCAAACTGGCCCACAGACTGGAGTACAGAGGAAAACTGCAAAGCACAAACACCTTTCAGCTACAGATACAGCTGGAGAGAGGACGAAGGCAGGGGAAACCAAATATGTATATGGACCAGAGACTGCAGGGACGACGTACCTGAGGCAGACTGTGAACTCAGAGACAAACCCCTGTACATACTAGCAAACGGGTACGCAGACTTCATAATAAAACATACAATGCACAACCCGTTAAACTGGCAGGTGAGAGTAGACTGCCCGTGGACATACCCACCCATGAGAGGGGTGATACCAGTAGCCAAAGACTGGTTTAAAACAGTACTGACAAAAGGACCAAACAACGTACTGCTATGTAACAACGATGACGGATACATACAAGACTGGTGTAAAAAAAACAATGACGAAAAACAGGGATGGAGAAGTAAATGCAGATACCCGCCAGTGAGCGGAAACACACTGGTAATGCAAGGAACAATAATAAGATCCCCGGACATATTTGACTCTGAGGCTTTCTTTCAGACGCTGTACAGCGCGAGCCCTTTTAGCATTAAGTTCAACAACACCAACGAGAGCATCACCTTCTTTTACAAAAGCCTATGGACCTGGGGAGGGGACTTCCCACACAAAAAGGCAGTGGAAGACCCATGTAACAAGCCCAAGTGGGGGACACTGCCCGTCACCGGTTTTGACGAGAGAGGGGTACTACTGCAGGATCCGAAACGGAACGACCCGAGGGACAAAGCGCACGTGGGAGACCTCAGACGGGGAAACCTCACCAAGGGGGCCCTTAAGCGACTTATGCGCCTTGATTCCACAGACGGAGAGAGTCCGCAGAAGAAAATCAAGAAAGGAAAGGGACCGGACACGTACGCAGAGCAGGTACAGCCCGAAGACGTCTTTATGTGGATCTCGAGCCCGGGGACGACCCCAGAAAAGAACAAAAAGACGAGCAGAGAGCAGTGGGTGGAGCGATACGACGGAAACGTCCAAGGAACGACCCAGCAGAAGTACAAAACTCTCCTGGAGACGCTCTGGGAGGAGAGGCAGAAGCAGAGAAAGCACAGAAGGATCCTCAGAAAGCTGCTCAGACGACAGCTGGACGAGCATCAGAAGTACCGCTTACTCCTCGGA
>OM416787|Epsilontorquevirus_callithrichensis_II
ATGGCGTACTGGTTTCGAAGAAACCATCGTCGGTGGCGACGGAGGAGACCCGCTTGGCGACGAAGATATAGGAGATGGAGACGGCGCTGGCCCAGGAGAAAGCGACGAGCATGGAGAAGACGCCGCTATGGCCGCCGCCGCAGACGACGCGGAGCAAGAAGACGAAAGGTCAGAACCATAAGACTTTTTCGTAGAGCTAGAAAGAGGACTATTAAGCAGTGGGACCCCAATGCAAAGACTTTCTGTAGAATCATAGGCATAGAACAGGCGCTCTTCTGGGGCATAAACACACAGTACAGGATAATGTGTGATAACCAACCCTGGCCTATAAAGACAGGAGAGGGAGAGGGGGGATCCATGAACCTACTACAGCACACCCTGTGGTTCCTCTACAATGACAATAGACTTGGGAAAAACAGATGGACCAGAAGCAACTCAGGATTTGACCTATGCAGATACCACGGAACCACATTTTGGTTCACCAGACACCCATACATAAGCTACATAGTCATGATATGCAGAACGGGCCACTTCTACCTAGAACTAGACACATACAAAAACCTACACCCAGAAAAAATGCTACACGCCAGGAAAAAGATAGTTATCTACTCACAACAACTAAGACCCAGGGGAAAAATGACCTTCAAGGTACACATACCACCACCACAACTCCTAAACTCACAATGGTACTTCCAGAGAGATTTCTGTAAGAAGCCTCTATTCACCATGCTAATATCAGCATTTGACCCAGTAAACAACATAATAGGGGGAAACCAAACAAACAGCAGTGTTCTACTATATGGCTTTCCATACTGGAGCAGACCCATGCCATATGATACCTATGCAGACTATGCTGCTAAATGCTGGGGACCACAAAACAAACCATGGATAGACAGAAAAGCACCAACGTCTATGACAGACAAAAAAGAAATTTCAAAACTAGTAGACCCATTATTCTGGGAAACTAACACAAACAGCACGCATCAAGACAAATGGACACCACAAGACTTTTTACTACAATGCATATCATTAGGAGGCACACACTTTGGACTAAACAACACAGCAGTATTAGCAGACTATGACAAAGCCACCAAAGCCCTAAAAGATAACATACAAAAGACAATAGCCATATCACTAGGCAGATGGAAACCCCAATGGCCAGACGACTGGTCCACAGCAGACAAAACTAGCAAGCAAGAACCATTCTCATACAGATACAGCTGGAGAGAAGACCTAGGAAAGGGAAACCAGATAATGCTATACACCAGAGAGTGCAGAGAGGGAATCCCAGAAGCAGACGAAAAACTGCAAGATGAGCCCCTATATGTGTTAGCAAACGGATACATGGACTTTATTAGAAAGCACAGCACCCACAATCCACTAAACTGGACAGTAGTAGTCTTCTGTGACTACACATACCCAAGAATGGAGGGAGTCATACCAGTCTCCAAAGACTGGTTTAAAAACCTACTAAAACACGGACAGAACAAAGCAAAGAACTGCCAAAACAGTGCAGACAAAACACTCATAAAAGGCTGGTGTAACGGCAGCAACGATAAACAGACAGAAACAAAATTTAAAAGCGCAGACCAAACTCTAGTGCAAGGATGCATAACACGAGCACCAGACGTTATAGACAGTGAGGTATTCTTCAAAGACCTATTTAATGCTAGTCCCTTTGCATTCAAACTAAATAACACCACCGGGTCTGTGTTTTTCACATATCAGAGTAAATGGAGCTGGGGAGGGGACTTCCCTGAACAAAAACCGATCGAGGACCCCTGTAACAAACCCAGGTGGGGAACGCTCCCCATCGCCAATTATGACGAGAGAGGAGTACAGATCGAGGATCCGAGGAAAAACCAACCCAAGGCCAAAATCCACTCCTGGGACCTCAGGCGGGGAAACCTTACAGTACCAGCCCTTAAGAGAATTATGCAACTTGATTCCTCAGACACCGATCCGCAGCACTCGCCGCAGAAAAAGAAGAGACGACCCAACGAACCCCTCACGGCCGAGGAAACGGTCGCGCCAGACGACGTCTATTTGCTACTCCCCTCGCCGGACAAGCTCCGGGGCCACGACGGGAAGGACGCGAAGACGCACTTCACGGAAACACACACCGACTGCAAGAAGATCGCGGAGACGGTATTCGAGTTCTGGCAGCAACACCACCGAGACAGACACTATCTCCGGGAGTTCCTCAGACGACTCCGAGACAGAGAGCTCCAAAACCGCTTACTCCTCGGG
>OM416795|Epsilontorquevirus_callithrichensis_II
ATGGCTTACTGGTGGAGAAGAAGGCGCTGGAGGAGACCCAGAAGAGGCCGATGGAGAAGAAACTACAGAAGGTGGAGAAGAAGGACGAGGAGGGGGTACCGAGCACGGAAACGCTATGGAAGACGCCGAGCTCGCCGAGGCCGCCGCGGACGCGGAAGAAGAAGACGCAAGGTCAGATACTTAAACTTCTTTAAAAGAACCAGAGCGAGGGTACTGAGACAATGGGAACCGAACAGTAAAACTTTCTGTAAAATTACCGGCCACGAACAGGGGCTATTTTGGGGGAGACAGGCACAGTTCAGAGTCATGTGTGACAACCTACCCTGGCCGATAAAGACAGCAGAATGGGAGGGAGGAGCCATGAACTTACTTCAACACACACTGTTTTTTCTGTACAACGATAACCTGTTGGGTAAAAATAACTGGAGCAGATCAAACGCAGGTTACGATCTCTGTAGATACCACGGAACCAGGTTCTGGTTCCCAAGACACCCAAGCATAACATACGCAGTAATAATCAGCAGAGAAGGACACTTTTACCTAGACGAGACAACATACCCAAACTTACATCCAGAAAGCATGCTGCACGCTAAAAAGAAACTAGTAATATACAGCAAAATAGTAAAACCCAAAGGTAAAAACTTTATCAGAGTCAGAGTACCACCACCACAACTACTAAAAACGCAGTGGTTCTTTCAAAGAGACTTCTGTAAGATCCCACTATTCACTCTGCTCATATCAGCCATGGACCCCATAGACAACATTATTACTGGGGGGCAATTTAACTCCAGCACCCTCCTGTTCGGATTCCCGTACTACAGCAGACCCATGCCATATGACACATACGCAGACTATGTGGCAAAATGCTGGGGACCACAGACAGAACCTTGGCAACAGAGAGGTACAAACAACTACGGAGATTTCACATACTTAAAAAAAAAAACCAACGGAAACGGGGGAATGGAAACACAGACACAACAGGGAAACGACTGGAAACTAGACTGTGCACCACTCTTAGGCATACACTTTGGACTTAGAAACACATCCTACCTGTGTGACTATGACAAAGCCACAAAAGCTATATTAGACCCAGCAGTAAAGGCAGTTGCAATAAGCTTCGGGAGATGGTCCGCCGCCTGGCCGGCAGACTGGAGTACAAAAGACAACATAAACACACAGCAACCCTTCAGTTACAGATACCACTGGAACCAAGACCTAGGAAAAGGAAACAAAATCATACTATACACAAGGGAGTGTAGAAACTCAGTACCAGAAGCAGACCAAAAACTAGAAGACCAACCACTATACAAACTAGCAAACGGGTACTATGACTACACAACAAAACACAGCCTACACAACCCACTAAACTGGGTGATGGTAGTCTGGTGCCCATACACAAAACCACCAATGGAAGGAGTCATACCAGTCAACAAAGACTGGTTTAAACTGACACTAACACACGGTGCCAACAAATACCGAGACTGCACTAACGGACAGGAGTGGATCAGAGGCTGGTGCAAAGCCAATGGAAATGCACAATGTTTACAACAAACTACAAAATACAAAACTGTAAACGGTACACAACAGAAACTACTACAAGGATGCATAATTAGAGCCCCAGATTTCCTAGACAGCGAGGAATTCTTTAAAAACCTGTACCAGGCTAGTCCCTTCACAATGAAACAGGCAAACACACCGGGAAACATATGGTTCACTTACCAGAGCCTCTGGTCTTGGGGTGGGGACTTTCAGAAACAGAAACCGATTGAGGACCCCTGCAGGAAACCCAAGTGGGGGACCATACCCATCTCCAATTATGACGAGAGAGGAGTACAAATACAAAATCCAGAGACCACCAAACCAGACGCGATGCTTCACACGTGGGATGTCAGACGGGGACAGATCACCGGACGGGCTCTTAAACGCCTTATGCGAATTGATTCCACAGACTCCGACCCCGAGCCGGACCACTCGCCACAGAGAAAGAGACGGAGACCGAAGGAGCCGCTCACCGCACAGGAGGTCACAAAGCCCGAAGACGTCTATTTGTACCTCTCGAGCCCGGAGAAACCGAAAATATCAAGCGACGGAAAATCTCCGAAGACAAAGTTCACGGAAACCCACACGGACTGCAAGAAGCTCGCGGAGCAGCTCTGGGAGGCGCTACAGGAGAACAGATTCCACAGACACCACCTCAGAAAGTACCTCAGGAAGCAGCGAGACGGAATGGACCGATACCGATTACTCCTCGGG
>OM416790|Epsilontorquevirus_callithrichensis_II
ATGACAGACAACCTCCCCTGGCCCACAAAGACCGGTGAGTGGGAGGGAGGAGCCATGAACTTACTACAGCACACGCTGTGGTTCCTCTATAACGACCAACTCCTAGGAAAGAACAGATGGTCCAGATCCAACAGCGGATACGATCTCTGTAAATACCACGGGACTAAATTCTGGTTTCACAGACACGAGAGCATAAGCTACGTGGTGGTTCTAGACAGACAAGGACATTTCATGCTAGACACAGAGACGTATCAAAACCTACATCCAGAGGTTATGTTTCACGCAAAAAAAAGAATACTGGTTCTCTCAAAGAGACTTAAACCACACGGAAAACAATCAGTAAAGATCTGGATGCCACCACCACAGCTAATGAAAACACAGTGGTACTTCCAAGCAGACTTTTGTAAAATACCACTGTTCACAATGCTCATCTCAGCCATAGACATAACAGACAACATACTAAAAGGAGGACAGTTCAACACCTCCGTTTTGCTCTGGGGCTTCCCATACTGGAGCAGACCTATGCCATATGACACATACTTAGACTACATATGCAAATGCTGGGGCCCCCAAACAGATCCATGGATAGAGAGAAAACAGTACCAATACCAGGAAACAAAACTGTTAACAAAAGAAATGAACAAAAAGGCAGAAGCAGCGTTTAAAGACTGGGCACTAGGCTGCCAAAAGCTGCTAGGATCTCAGTTTGGACTACACAACACAGCAGTTCTAATAGACTATAAAAAGGCAGTAACATCAGCCATGGAAAAACACTCACAACAGATAGCCATCACACTAAACAGATGGCACCCCACGTGGCCAAACGACTGGTCCACAACAGAAAACGTAAAACAACAGAGACCATTCTCATTCAGGTACAACTGGAACAGGGACTTAGGAACAGGAAACAAAATCATGCTCTACACAAGAGAATGCAGAGAAGGAATCCCAGAGGCAGACAACAAACTAGAAGACAAGCCCCTCTATGTACTAGCCAACGGGTATCTAGACTACATATTAAAACACAGCACTCACAACCCTCTAAACTGGGTAGTCATAGTTTGGTGCCCGTACACATTTCCACCGATGGAAGGCATAGTCCCAGTAAACATGCAGTGGTTCCAACAGGTACTGACACCAGGACAAAACAAAGTAAAAGAAGCAACAGACGCCACACACAAAGGGCTAATCAGAGGATGGGGAGACAATGAAACCACAGGATACACAAAACACAATTGTAAATGGGACCAAGCTAAACAAACCTCAAAAACCAGTACAGCATACAATGAGCCACAGAAACTCATGCAGGGAACAATAGCAAGAGCACCAGACGTACTAGACAGCGAACTGTTCTTTAAAGCAATGTATGAGTGCAGCCCATTCACATGGAAACTAAACAGCACTCCGGGTAACATATTTTTCACCTACCAGAGCCGGTGGACGTGGGGAGGAGACTTCCAAAAGCAGAAACCCATTGAGGACCCTTGCAAAAAACCAAAATGGGGAACTATACCCATCTCCAGTTATGACGAGAGAGGAGTACAAATACAGAATCCAAAAGAAAACAAGCCCCACTACCTGCTACACGACTGGGATATCAGGAGGGGCGATGTCACCGGACGGGCCCTTAAACGCCTTATGCGCCTTGATTCCACAGAAACAGAAGAGGGCCAGAGCCCGAAAAAGAAGGAGAGGAGACACAAGGAGCCCCTCACCGCGGAGGAGAGAATCGCGCCAGAAGACGTCTTTTTGTACCTCCCGAGCCCGGAGCCGCCGAAGGGAAAACAGGGGAAGAGCGCGGAGGACTGCTTCGTCGACGAATACAAGAACTGCGCGCAACTCGCGAAGAAGATCTACCAGCTCGACAAGGAGAACAGACAGTACAGACACCACCTCAGAAGCTTCCTCCGAAAACAGCGACACAGAGTGGACAACTTCCGATTACTCCTCGGG
>OM416793|Epsilontorquevirus_callithrichensis_II
ATGGCTTACTGGTGGAGAAGGAGACACCGCCGGAGACCCAGAAGAGGCCGCTGGAGAAGAGCATGGAGAAAATGGCGCCGGCCGAGACGACGATGGACACGGAAGCGCTATGGACGACGCCGTTATGGTCGCCGCCGCAAACGCCGCGGAAGACGAAGACGCAAGGTCAGAACCCTAAATTTTTTTCGCCGGGCGCGGGCCAGGGTACTCAGACAATGGGAACCCAACGCAAAAACCTTCTGCAGGATAACGGGACACGAGCAGGGACTCTTTTGGGGTAGAAACGCCCAGTTCAGAATAATGTGTGACAACCAGCCCTGGCCCATAAAGACCTCAGAGTGGGAAGGGGGAGCCATGAACCTACTACAACACACCCTGTTCTTCCTGTACAACGATAACAAACTCGGGAAGAACAGATGGTCCAGATCCAACAACGGATTCGACCTCTGTAGATACCACGGAACTAGATTCTGGTTCCCCAGACATCCAACTATCAGCTACACTGTGATAATCAGCAGAGAGGGACACTTCATGCTAGACCACACCACCTACCCAAACCTACATCCAGAGAAAATGATACACGCCAGGAAAAAGATCACAGTGCTTAGCAGAACTGTGAGACCGAAGGGCAGGAACTACATAAAGGTTAAAATACCACCGCCCCAATTAATGAAAACACAGTGGTTTTTCCAGAGAGACTTCTGTCACATTCCACTTTTCACCCTACTTATATCGGCAATGGACCCCATAGACAATATAATCACGGGAACTCAGTTTAACAGTTCAGTCATGCTGTACGGATTTCCATACTACAGCAGACCCATGCCCTACGACTGCTGGTTAGACTATGCAGCAAAATGCTGGGGGCCACAGACAGAACCATGGCAGGACAGACAAACAATGGGTGCCGCTTTTTCATACACCAAACGCACAAACAATGGGAACGGACAACTTGAAACAAAAGAGCAGGCAACCAGCGACTGGGCACTAGACTGCACACCACTCCTAGGCATACATTTTGGACTGAGAAACACCAGTTACCTCTGTGACTATCAAAAAGCATACACCGCATGCTCAGACTCAGCAGTTCAAAGGGTAGCCATAAGTCTAGGCAGATGGTACGCGGGATGGCCAATGAAATGGGAAACAGCAGACGATGTGAACTCACAAAAGCCATTCAGTTACAGATACAGCTGGAGGGAGGATCTGGGAACTGGAAACAAAGTCATGATATACACCAGAGAGTGCAGAAACGGGGTACCAGAAGCAGACCAAAAACTAGAGGACGCCCCTCTCTACGTCCTCTGCAACGGATTCTTTGACTACACAAAAAAACACAGCACACACAATCCACTCAATTGGGTTTTTGTGGTCTGGTGTCCATACACATACCCAAAGATGGAAGGGGTCATCCCAGTAAGCGAGAACTGGTTCAAACTCACACTGAAACACGGGGAAAACAAAGCTAAAAACAGCTCAGATGAAAGCTCAAAACACCTAATACGAGACTGGAACAAAAGAAATGCACCACTTAAAAGCATAACTAACTGGGATAAGGCATACACGGCAGACAGTTCAAAAAATGCTAAGTTAGGAGGGTGTATACTCAGAGCCCCAGACTTTTTAGACTCTGAGGAATTCTTTAGAGCACTGTATCTGGGAAGCCCCTTCACAATGAAACTCTCAAATAACACCGGTAACATCTGGTTTACTTACCAGAGCTACTGGAGCTGGGGAGGGGACTTCCAACCTCAAAAGCCTATCGAGGACCCCTGCAGGAAACCCAAGTGGGGTACTCTGCCCATCGCCAATTACGACGAGCAGGGAGTACAGATACAAGATCCAAAAGAGACCAGACCGGAGGCCATGTTACACACATGGGACCTCAGACGAGGAGACCTCACCAGACCGGCTCTTAAACGCCTTATGCGACTTGATCCCACAGACAGCGACCCGGAACCA
>OM416794|Epsilontorquevirus_callithrichensis_II
ATGGCTTACTGGTGGAGAAGGAGACACCGCAGGAGACCGAGAAGAGGACGCTGGAGAAAGGCTTGGAGAAAATGGCGGAGGCCGAGACGACGATGGACACGGAAGCGCTATGGACGACGCCGTTATGGTCGCCGCCGCAGACGCCGCGGAAGACGAAGACGCAAGGTCAGAACCTTAAATTTCTTTCGCCGGGCGCGGGCCAGGGTACTAAGACAATGGGAGCCAAACGCAAAGACCTTCTGCAGGATAACAGGACACGAACAGGGACTGTTTTGGGGTAGAAACGCCCAGTTCAGGGTCATGTGTGATAACCAACCCTGGCCCATAAAGACCTCAGAGTGGGAAGGCGGAGCTATGAACCTACTGCAACACACTCTGTTTTTTCTGTACAACGATAACAAACTAGGGAAGAACAGGTGGTCCAGATCCAACAACGGATTTGACCTCTGCAGATACCACGGAACCAGGTTCTGGTTCCCTAGACACCCCTCCATCACTTACTCGGTCATTATCAGTAGAGAAGGACACTTCATGCTAGACCACACCACGTACCCGAACCTACACCCCGAGAAGATGATACATGCCAAAAAAAAGATAATAGTACTGAGCAGGCAGCTAAGACCCAAAGGCAGAAACTACATAAAAGTCAGAATACCACCACCACAACTCATGAAAACACAGTGGTTTTTCCAGAGAGACTTCTGTCACATCCCTCTATTTACCATGCTAATCTCAGCCATAGACCCCATAGACAATATCATCACAGGAACACAATTCAACAGCTCAGTAATGCTGTACGGATTTCCTTACTACAGCAGACCCATGCCATACGACTGCTGGCTAGACTTTGCCGCAAAATGCTGGGGACCCCAAACTGACCTATGGCAAGACAGAAAGTCAATGGGGGCGGCCTTCTCCTATTCAAAACGCAAAACCAACGGAGACAACGGCCTAGAGACCAAACAACAGGCATCCAGCGACTGGGCTTTAGACTGCACAGGGCTGTGGGGGTTACACTTTGGACTTAGAAACACCAGTTACCTGTGTGACTATCAAAAAGCATTCACTGCATGCTCAGACTCAGCCGTACAGAGAGTAGCCATAAGCCTAGGAAGATGGTACGCTGGATGGCCCTTGAAATGGGAAACATTGGACGATGTTAACTCTCAAAAACCATTCAGCTACCGGTACAGCTGGAGGGAGGACCTAGGCACTGGTAACAAAATCATGATATACACCAGAGAGTGCAGAAACACCGTTCCAGAGGCAGATCAGAAACTAGAAGACGCACCCCTGTATGTCCTCTGCAACGGATTCTTTGACTACACAAAAAAACACAGCACTCACAACCCTCTGAACTGGGTCATGGTAGTCTGGTGTCCATACACATACCCAAAAATGGAGGGAGTCATCCCTGTATCAGCTGACTGGTTCAAACTAACACTAAAACACGGAGAAAACAAAGCTAAAAATGACAAAACAGACACAAACAAACACCTAATAAGCAATTGGAACACGGGAACAACATCCTTAAGACAAAAAACAAACTGGGATAACGCATATCAGGCAGATGGAAGCAAAAACAGAATGTTAGGAGGGTGCATACTGAGAGCCCCAGACTTCCTAGACTCTGAGGAATTCTTCAGATCTCTTTACCTAGGCAGCCCCTTCACCATGAAACTGTCTAATAACACCGGTAACATCTGGTTTACTTACCAGAGCTACTGGAGCTGGGGAGGGGACTTCCAACCTCAAAAGCCTATCGAGGATCCCTGCAGAAAACCAAAATGGGGGACGCTGGCCATCGCCAATTACGACGAGCAGGGAGTACAGATACAAAATCCAAAAGAGACCAGACCGGAGGCCATGTTACACACATGGGACCTCAGACGAGGAGACCTCACCAGACCGGCTCTTAAACGCCTTATGCGACTTGATCCCACAGACAGCGACCCGGAACCA
>AB017613|Torque_teno_virus_15|Homo_sapiens|Hominidae
ATGGCCTACTGGTTCAGAAGGTGGGGCTGGAGGCCGAGGCGCCGGTGGAGAAGGTGGCGCCGCCGTCGAAGGAGACTACCGAGAAGAAGAACTAGACGAGCTGTTCGCGGCCTTGGAAGAAGACGCAAACCAAGGGTAAGGAGGCGCCGCAGAACTCGCAGACGTACCTACAGACGGGGGTGGAGACGCAGGAGGTACATAAGACGGGGGCGACGCAAAAAGAAACTCATACTGACTCAGTGGAACCCGGCAATAGTTAAGAGGTGCAACATTAAGGGCGGACTTCCAATAATTATATGCGGAGAGCCCAGGGCAGCCTTTAACTATGGCTACCACATGGAGGACTACACTCCTCAACCTTTCCCCTTCGGAGGGGGAATGAGCACAGTGACTTTCTCTCTGAAAGCCTTGTATGACCAGTACCTAAAACACCAAAACAGGTGGACTTTCTCAAACGACCAGCTAGACCTCGCCAGATACAGGGGCTGTAAACTAAGGTTCTACAGAAGCCCCGTCTGTGACTTTATAGTACACTACAACCTAATACCTCCACTAAAAATGAACCAGTTCACAAGTCCCAACACGCACCCGGGACTACTCATGCTCAGCAAACACAAGATAATAATTCCCAGCTTTCAAACAAGACCTGGGGGCAGACGCTTTGTTAAAATAAGACTTAATCCCCCCAAACTATTTGAAGACAAGTGGTACACTCAGCAAGACCTGTGCAAGGTTCCGCTCGTTAGTATTACAGCAACTGCGGCTGACTTGCGGTATCCGTTCTGCTCACCACAAACGAACAACCCTTGCACCACCTTCCAGGTACTGCGCAAGAACTACAATACAGTTATAGGAACTTCCGTAAAAGACCAAGAGTCCACACAAGACTTTGAAAATTGGCTTTATAAAACAGACTCACACTATCAAACATTTGCCACAGAGGCTCAACTAGGCAGAATTCCTGCATTTAATCCTGATGGCACTAAAAACACTAAACAGCAGTCGTGGCAAGATAACTGGAGCAAAAAAAATTCACCATGGACAGGTAACTCAGGTACATACCCACAAACAACCAGTGAAATGTACAAAATTCCATATGACAGTAACTTCGGCTTTCCCACATACAGAGCCCAAAAAGACTACATTTTAGAAAGAAGACAGTGCAACTTTAACTATGAAGTTAATAATCCAGTTAGCAAAAAAGTATGGCCACAACCTAGTACAACAACACCCACAGTAGACTACTATGAATACCACTGTGGATGGTTCAGCAACATATTCATAGGCCCCAACAGATACAACCTACAGTTTCAAACAGCATATGTAGACACCACATACAACCCACTAATGGACAAGGGCAAAGGCAACAAAATATGGTTTCAATATCTGTCTAAAAAGGGCACAGACTACAATGAAAAACAATGCTACTGCACCCTAGAAGACATGCCCCTATGGGCAATATGCTTTGGATACACTGACTATGTAGAGACTCAACTAGGACCCAATGTGGACCATGAAACAGCAGGCTTAATAATTATGATCTGTCCATACACTCAACCACCTATGTATGACAAAAACAGACCTAACTGGGGATACGTAGTCTATGACACAAACTTTGGCAATGGAAAAATGCCCTCAGGAAGTGGCCAAGTCCCAGTATACTGGCAATGCCGATGGAGGCCCATGCTGTGGTTCCAACAACAAGTACTCAATGACATCTCAAAGACTGGACCGTACGCCTACAGAGACGAATATAAAAATGTACAACTGACTCTCTACTACAACTTTATTTTTAACTGGGGGGGCGACATGTATTACCCACAGGTCGTTAAAAACCCCTGTGGAGACTCCGGAATCGTTCCCGGTTCCGGTAGATTCACTCGAGAAGTACAAGTCGTTAGCCCGCTTTCCATGGGACCGGCCTACATCTTCCACTACTTCGACTCCAGACGCGGGTTCTTTAGTGAAAAAGCTCTTAAAAGAATGCAACAACAACAAGAATTTGATGAATCTTTTACATTCAAACCTAAGAGACCCAAACTTTCTACAGCAGCCGCAGAAATCCTCCAGCTCGAAGAAGACTCGACTTCAGGGGAAGGAAAATCGCCACTACAGCAAGAAGAGAAAGAAGTCGAAGTCCTCCAAACGCCGACAGTACAGCTCCAGCTCCAGCGAAACATCCAGGAGCAGCTCGCAATCAAGCAGCAGCTCCAATTCCTCTTGCTCCAACTCCTCAAAACCCAATCCAATTTGCATTTAAACCCACAATTTTTAAGCCCTTCATAA
>AB025946|Torque_teno_virus_19|Homo_sapiens|Hominidae
ATGGCATGGGGATGGTGGAGAAGGTGGCGCCGCTGGCCCGCCAGGCGCTGGAGGAGACGCCGCCGCCGACGCCCACTTAGGAGACGAAGAGCTGGCCGACCTGCTCGACGCTATCGAAGACGACGCACAGTAAGAACCAGGCGAAGGCGGTGGGGTCGCAGACGGTACAGGCGGGGATGGCGACGCAGGACTTATGTGAGGAAGGGGCGACACAGAAAAAAGAAAAAGAGACTCATACTGAGACAGTGGCAGCCCGCCACCAGACGCAGATGCACCATAACGGGGTACCTCCCCATAGTGTTCTGCGGCCACACCAAGGGCAATAAAAACTACGCCCTTCACTCTGACGACTACACCCCCCAAGGACAGCCCTTTGGAGGGGCCCTTAGCACTACCTCCTTCTCTTTAAAAGTACTGTTTGACCAGCATCAGAGAGGACTGAACAAGTGGTCTTTCCCCAACGACCAGCTAGACCTGGCCAGATACAGGGGCTGTAAATTTATATTCTACAGGACTAAACAAACTGACTGGATAGGSCAGTATGACATATCAGAACCTTACAAGCTAGACAAGTACAGCTGTCCCAACTACCACCCGGGTAACCTCATCAAGGCAAAACACAAATTTTTAATCCCCAGCTATGACACTAATCCCAGGGGCAGACAAAAGATAATAGTAAAAATTCCCCCCCCAGACCTCTTCGTAGACAAGTGGTACACTCAGGAAGACCTGTGTTCCGTTAATCTTGTGTCACTTGCGGTTTCTGCGGCTTCCTTTCTCCACCCATTCGGCTCACCACAAACTGACAACCCTTGCTACACCTTCCAGGTGTTGAAAGAGTTCTACTATCAGGCAATAGGCTTYAGTGCAACTGAYGAATCAAGAAACTATGTATTTAACGTTTTATACGAGGAAAACTCTTACTGGGAATCAAACATTACTCCCTTTTATGTAATTAATGTTAAAAAAGGCAGTAACACARGAGACTACATGTCACCTMAAATTTCAGACTCACACTTTAGAAATAAGGTAAATACCAACTACAACTGGTATACCTACAATGCCAAAAGCCACAAAAATGACTTACATGAWCTAAGAAGAGCCTACTTTAAACAACTAACCACTGAGGGGCCACAACAAACATCCAGTGAGAAGGGCTACGCCAGTCAGTGGACCACCCCTACCACAGACGCCTACGAGTACCACCTAGGTATGTTCAGTACAATATTCCTAGCACCAGACAGACCAGTACCTAGATTTCCCTGCGCCTATCAAGATGTCACATACAACCCCCTCATGGACAAAGGGGTAGGCAACCACGTATGGTTTCAGTACAACACAAAGGCAGACACTCAACTCATAGTAACAGGGGGCTCCTGCAAAGCACACATAGAAGACATACCACTGTGGGCAGCCTTCTATGGCTACAGTGACTTCATAGAGTCAGAGCTAGGCCCCTTCGTGGACGCAGAGACCGTGGGCCTAATCTGTGTCATATGTCCTTACACTAAGCCCCCCATGTACAACAAGACCAATCCCATGATGGGGTACGTATTCTATGACAGAAACTTTGGTGACGGAAAATGGATTGACGGACGGGGCAAAATAGAACCCTACTGGCAGGTCAGATGGAGGCCCGAAATGTTATTTCAAGAGACAGTAATGGCAGACATAGTGCAGACCGGGCCCTTTAGTTACAAAGACGAGCTTAAAAACAGCACCCTGGTAGCCAAGTACAAATTCTATTTCACCTGGGGAGGTAACATGATGTTCCAACAGACGATCAAAAACCCGTGCAAGACGGACGGACGGCCCACCGACTCCGATAGACACCCTAGAGGAATACAAGTGGCGGACCCGGAACAAATGGGACCCCGCTGGGTGTTCCACTCCTTTGACTGGCGAAGGGGCTATCTTAGCGAGGGAGCTATCAAACGCCTGCACGAGAAACCTCTCGACTATGAAAGCTATTTTACACAACCAAAAAGACCTAGAATCTTTCCTCCAACAGAGGCAGCAGAGGGAGAGTTCCGAGAGCCCGAAAAAGGCTCATATTCAGAGGAAGAAAGGTCGCAAGCCTCTGCAGAAGAGCAGGCGACGGAGGAGACAGTACTCCTCCTCAAGCGACGACTCAGAGAGCAGCGGAAGCTCGAGCAGCAGCTCCAATTCCTCACCCGAGAAATGTTCAAAACGCAAGCGGGTCTCCACATAAACCCTATGTTATTAAGCCAGCGATAA
>AB026929|Torque_teno_mini_virus_6|Homo_sapiens|Hominidae
ATGCCTTACTTCTACAGAAGATGGTTCCCTCGTAGAAGACGCTTTAGACGGTCTTGGAGACGGAGAATTAGAGGCCCTTTTCGCAGAAAATACTGGAGAAGACACTGGGTAAGACGCTATTCTCGAAAGAGAAAACTTTCTAAATTAAACATCAAAGAATGGCAACCCATAACAATTAGAAAAACAAAAGTAAAAGGACTTTACCCAGCATTTCTATGTAATGATCAAAGAATAGGCAATAATGCCATTCAATACTTAGACTCTATAGCACCTCACCATTTTCCTGGAGGAGGAGGATTTGGAATAATACAATTTACTTTGCAAGGCCTTTATGAACAATTTATAAAAGCAACAAACTGGTGGACTCAAACAAACTGTTCTTTACCTTTAATAAGATATAACTTTTGTAAACTAAAATTTTATAGAACTGCAAATGTTGACTATGTTGTTAAAATAATAAGATGTTATCCTTTAAAAGCTACACATGATCTTTATATGCAAACTCAACCAAGTATATTAATGAGAGATAAGCACAGCATATTAATTCCTTGCATGAAAAACGGTAGAAACCGCAAAACTTACAAAACAATAAAAGTTAGGCCACCCACACAAATGACAAACGGTTGGTTCTTTCAAAAGGACCTTTGCAACTTTCCGCTTTTAGTAATACTAGCTACTGCAGCAAGCTTTGACCGTTACTACACAAACTCTAAAGCTAAATCAACAACTATAGGCTTTATTTCACTAAACACTTTAACATTTCAATACCATAATTGGCAAGACCCCCCAACCACAGGCTATAAACCACAAGACAACATGTGGTTTTGGGGAACACTAAATGGATCAGACGATCCAAATGAAGAACCTTTAACAAACCTAATTTACTTAGGAGGCACTAATAACCACACCAAAGGAATTCCAGTTAAAAATCAATCCAACTATGCATCACAACCAAATATGTGGGGCAATATATTTCATGAAGACTATTTATTTGGAACATCACAAATATATGTTAGTAACAAAACACCTCAAGAAGTAGTAAATTACATAGTGAGTCACCAAACTCAAAAAGTAAAAGAGTACACTGGAATAACTCCAAGAACACTGCCTCTAACAGTAGAATGCAGATACAATCCATTTAATGACAAATCCACAGGTAACAACACATTTTTTGTAAGCAACCACGCAGATCAAACTAAATGGCAACCAATAGACAACCCAGATACACAAACACCTAATTTACCAATATGGTTAACAACATGGGGCTTAATGGACTGGTATAAAAAAGCAGGAATAATAAGCCAGCCTGAACTAAACTATATGGTAGTTTTTGAATGTCCATATATAAGTAGTAACCCAAAACTAAAATATTATGTACCTATAGATGACACAATGCAAACTGGACAAAGTCCATACATAGAAGTACTATCACAATCAGATGAAAAACATTGGTACCCAAAAGGCTCTTTTCAAATTAAAACTTTAAATACTATAACATCATGTGGCCCAGGTACTGTAAAATTAGATAATGATAAATCTTGTGAAGCACATTTTGAATATGACTTTCGTTTTAAGATTGGAGGATGTCCCCCTGCAATGGAAAAACTCTGTGACCCTTCAAAACAAAACAAATATCCCATACCCAATACTAAGCTCCAAACAACTTCGTTACAGATTCCAGCATCAGCCATTGAAACCTATCTCTACAACTTTGACGAAAGAAAAGGACTCCTTACAGAAAAAGCTACTAAACGAATCAAAAAAGACTATGGAACTGAACAAACTATTTTGCCGTTTACAGGAACAGCAATGGACCTCCCGACACCAATCCAAAGCCCACCACAGGACCAAACATCGTCAGAGGAAGAAGAAGAGACGACACAAGAGCTCCAGCTCATCAGACTCCGAAGGAAACAACGACTCCTCAAGCAGCGAATCCTCCAGCTATTAGACATACAAAGTATAGAATAA
>AB026931|Torque_teno_mini_virus_1|Homo_sapiens|Hominidae
ATGCCTCCCTTCTACTACAGAAGACGCTGGTACTCAAACCCATGGAGAAGAAAAAGACTACGATTTAGAAGAAGGAGACTTAGACGCCCTATTCGCAAACGATTTCGAAGAAGACGATGGGTAAGAAGACGTCGCTTTTTTAGATTTAAAAGAAAACTTAGAAAAATAAGAATAGACCAATGGCAACCAGAAACTATTAGAAAATGCCATGTAAAAGGAAACTTATGCTTACTAACTTGCGGTAGAGGAAATATTAACCATAACTACATACTAACATCAGAAAGTTATGTACCTACATCAGAACCGGGAGGGGGATCATGGTCAATTTTACAAATGACAACAAGAGTACTGTATGACGAATACAAAGCAGCCAGAAACTGGTGGACAAAATCTAACTCCTTACTACCACTAACAAAATATATTAGATGTAAACTAAAATTTTATAGAAGTGACCAAACAGACTACATAGTAACTATACAAAGAACAGGCCCATTTGAAGTTACACTAGAATCATACTTAAGCACACAACCTAGTAGACACCTAATGAACCACAAAGCATTTATAGTACCAAAACTAGGAAGAGGACCAAACAAAGAAACATATGTAAAAAAAATTGTTAGACCACCAGCACTATTTCAAAGTAAATGGTACTTTTCACAAGACATATACAATACACCACTATTTATATTAACAGTATCATCCTGCTCACTAGACCAAATGTATGCCCCACAAGACCAAATAAGTACTAATATATCATTATTTTCATTAAACACAAATGTTTTCCAAATAAATAACTGGCACAAACAACCATACACCACAAAAGCAGCAAGCACCTTAGAAACATACCTATACTGCTACCACAATGGACATGAACCAACACAAGAATTAAAATGGAAAGACATAATATTACTAGGAAACATGACAAACTACACAGACGGTAAAAAGTACAATACATCAGGAACAACCCCATTAGACCTTTTTAAAACAGAAAACAAACCATATTGGGGTAACGTATTTACAAACTTAAACCAAGATCAAGATGTAATAATATACTACGGTACTAAACCAAAACAAGACGACAATTGGACCTCAACAGCACCTATTTTACCTATAACAAGTTTATATGTAGAATGCAGATACAACCCATTTAAAGACAAAGGCACAGGAAACAAAGTATATTTAGTTCCAACAGACTCAGGATTAGGATCCTTCTTAACATTACCAACAAAAAGTGAACTAATAATAACAGACCTACCATTATGGTTAATAACATGGGGATGGATAGAATGGTTAAAAAAAAGCAGACCAGTAGCACATATTGAAGAAGAATACCAAGTTGTTATACAAAGCAAATACATACACCCACAATTACCATGTTATGTACTTATAGACAAATACTTTAGACACCCACCAGAAGGACAACATTATATAACAGAACTATCAGAAACAGACAAACTACACTGGCACCCAAAATACTCAATGCAAACAGAACAACTAGAACTAATAGCAGAAACAGGACCAGCGGCACCAAAAATTAACAACACAAAACAAATAGAAGCACACCTTAATTATGACTTTTTATTCAAGTGGGGAGGAAGCCCAGCACCAATGGAAACAATTACAGACCCAGCAGAACAAGAAAAATTCCCCTCGCCCAGTAACCAGCTCCAGGGACTTCAGATCGAGAGTCCAGGGAAACCAAAGCAATACTATCTTTACACATTTGACGAAAAGCGCAGCGAACTCACAATGCCAGCTGCAAAAAGACTTAAAAAAGACTTTACAACTCCAACATTTTTTACAGACTTTGGAACAAAAGACATCCCCCTCAAAACACAAGAGGAAACGGACCAAATATCGGAGGACGAAGAAATCGAAACATCACTCCCGAAAGAAGACCACCTCAAGCAGCAGCTCCAGCGAACGAGACAGTACTACAGGGAGGGAATCAGAAAGCTCCTAAAAACAAAAAAATTATTCCCCCTGTAA
>AB038621|Torque_teno_virus_29|Homo_sapiens|Hominidae
ACGGCGTGGTGGTGGGGCAGATGGAGGCGCCGCTGGAGGCCTCGCTATCGCAGACGCACCTGGAGGGTACGGAGAAGACGACCTAGACGAACTTTTCGCCGCCGCCGCCGAGGACGATATGTGAGTAGGCGGAGGCGCCGCCGCTACTACAGGCGCAGACTGAGACGGGGCAGACGCAGAGGGCGACGAAAGAGACACAGACAGACTCTAATCCTCAGACAATGGCAACCAGACGTTGTCAGACACTGTAAAATTACAGGATGGATGCCCCTTATCATCTGTGGCTCAGGGAGCACACAGAACAATTTTATAACTCACATGGACGACTTCCCTCCCATGGGCTACTCCTACGGGGGCAACTTTACAAACCTCACCTTCTCCTTAGAAGGCATTTATGAACAATTTCTGTACCACAGAAACAGGTGGTCTCGCTCCAACCATGACCTAGACCTAGCCAGATACAAAGGCACAACTCTAAAACTCTACAGACACCACACCTTAGACTACATAGTCAGCTACAACAGAACAGGCCCTTTCCAGATTAGTGACATGACCTACCTCAGCACACACCCTGCACTTATGCTACTCCAAAAACACAGAATAGTAGTGCCCAGCCTACTCACCAAACCTAAAGGCAAGAGATCCATAAAAGTCAGAATAAAACCACCAAAACTCATGCTTAACAAATGGTACTTCACCAAAGACATATGCAGCATGGGCCTCTTCCAACTACAAGCCACAGCATGCACCCTATACAACCCCTGGCTCAGAGACACCACAAAAAGCCCAGTCATAGCTTCCAGGGTACTTAAAAACAGCATTTATACAAACCTCAGCAACCTACCAGAGCATAACGGAGCCAGAGAGTCCATAAGAAATAAACTACACCCAGAATCCTTAACAGGATCTGTACCAAACCAAAAAGGTTGGGAATACAGCTACACAAAACTAATGGCTCCCATTTACTACCAAGCCAATAGAAACAGCACATACAACTGGCTAAACTATCAACAAAATTACTCACAAACATACCAAGCCTTTAAACAAAAAATGAACAACAACTTAACACTAATACAACAAGAATACATGTACCACTACCCAAACAGTGTWACAACAGACATAATAGGCAAAAACACACTTACACATGACTGGGGCATATACAGTCCATACTGGCTAACACCCACCAGAATCAGCCTAGACTGGGGAACACCTTGGACATATGTTAGATACAATCCACTAGCAGACAAGGGCATAGGCAATGCTGTCTATGCACAGTGGTGCTCAGAACAGACCAGTAACTTAGATACAAAAAAGAGCAAGTGCATAATGAAAGACCTGCCACTGTGGTGCATATTTTATGGCTATGTAGATTGGATAATAAAATCCACAGGCGTCAGCAGCGCAGTGACTGACATGAGAGTAGCCATCATTAGCCCCTACACTGAACCAGCACTTATAGGGTCAAGTCCAGAGGTAGGCTACATTCCAGTAAGTGACACCTTTTGCAACGGAGACATGCCGTTTCTTGCTCCATACATCCCTGTGGGCTGGTGGATCAAATGGTACCCCATGATTGCACACCAAAAGGAAGTGTTTGAAGCAATAGTTAACTGTGGACCGTTTGTGCCCAGAGACCAGACCACTCCCAGTTGGGAAATTACCATGGGTTACAAAATGGACTGGTTATGGGGTGGCTCTCCCCTGCCTTCACAGGCAATCGACGACCCCTGCCAGAAGCCCACCCACGAACTACCCGATCCCGATAGACACCCTCGCATGTTACAAGTCTCTGACCCGACAAAGCTCGGACCGAAGACAGTGTTCCACAAATGGGACTGGAGACGTGGGATGCTTAGCAAAAGAAGTATTAAAAGAGTCCAGGAGGACTCAACAGATGATGAATATGTTGCAGGGCCTTTACCAAGAAAAAGAAACAAGTTCGATACCAGAGCCCAAGGGCTCCAAAGCCCCGAAAAAGAAAACTACACTTTACTCCAAGCCCTCCAAGACTCGGGGCAAGAGAGCAGCTCAGAAAACCAAGAACAAGCACCCCAAGAAAAAGAGGGTCAGAAGGAAGCGCTCATGGAGCAGCTCCAGCTCCAGAAACAGCACCAGCGAGTCCTCAAGCGAGGCCTCAAACTCCTCCTCGGAGACGTTCTCCGACTCCGCAGAGGAGTCCACTGGGACCCCCTCCTGTCATAA
>AB038625|Torque_teno_mini_virus_9|Homo_sapiens|Hominidae
ATGCCTTTCTACAAAAGATGGAGACGCTGGCGCTGGCGCCGCAGACCCCGACGGCTTTGGAGAAGGAGATTTAGACGCCCTCTTTACAGAAGATTTTGGAGAAGAAAATACAGGGTAAGAAAAAGAAAACTTAAATACTTACCCTTAAGACAATGGCAACCTCATTATATTAATAAACTAAAAGTACAAGGATGGTACCCACTAGCAATATCAACTAAAGACAGACTATCAAATAACTTAAACTTATATTTAGAAAGCATTGCGCCGCATTATTTGCATGGTGGGGGAGGATTTACAATATGTAACTTCTCTTTAATGACTTTATATCAAGAAAACCTTGTATGTAGAAACTGGTGGACAAAAGGAAATGAAAATATGCCTTTAATTAGATACCTAGGATGTGAAATTACCTTATATAGACAAGCTGAACTAGACTACATGGTATATGTACATAATTCTTATCCTATGTCAGCTAATTTACTAACATATCAAAGTACATGCCCACAAGTTATGCTTATGAACAATAGAACAAGAATAATGCCTTGTAAAAGATATAATAGAAACAAAAAACCTTACAAAAAATTCTTTGTAAAACCACCTTCTCAATTACAAAACAAATGGTACTTTCAAAAGGAACTATCTAACGTTCCACTTATGCAAGTAATGGCTACAACTTGCTCGTTAGACCGCATGTACCTTTCCTCATCATCAGTTTCAACCACAATGGGTTTTGTAAGCTTAGATACTAACGGTTTTATGGAAAGATATATGAAAGACAATGGAACATCACCATACTCCCCATTAACAGGACAAATAATTTTTGCTGCACCAAACGGTGAAGAACTAATAACAAATATACCCCTAGGACAATGCATATTATTAGGAACAGTAACAGACTATACAACAGGAACCCAACTTTCATCCATAAACTTACATACAGGTGCACTCACTCCCCCTTCAACTTGGGGAACCTATAAAACAGCATCTACAGCAATTTATAATGCATACTATCAACACAAATATTGGGGAAATCCCTTTTTTACAAATTGGTTCCATGGTGACCAAAGAATGGTAGCTACAGGCAAAACCTTAAAAGAACTTTGTGACCTATACAAAAATGACGACTTAAACACAGCTAAACTAAACAAAGGCTTTATATTTAAAGAACAAAAGTGGGTAGAACTCAGATACAACCCATGGGCAGATAAAGGAAAAGGTAATATGGTATATTTGTTACCCATTAATGAACATCAACACTCTTATGGCTGGGCACCACCAACAAACAAAGATGTTATAACACAAGACCTACCCCTCAACATATTACTATGGGGATACCTAGATTTTCACAGAAAAGCAAAAACATACAATGACATAGACACAACATGTATACTAGTCATCAAATCTCCTTACCTACATCCAAAAGGACAAATTACTTTTGCTGTTCCTTTAGATCAAGAATTTCTAGATGGTAGCTCACCATACTTTACTGAAGGTCACAAAACACAATCAGACCAACAATATTGGCATCCAAAAGTAAGATTTCAAACTAGAACCGTTAATGCCATAGCATGTACAGGCCCAGGAACAACAAAATTACCACCAGATATTAGTACTGAAATTCATATGAAATATAAATTTCGTTTTAAGATTGGAGGAGAACCAGCACCCATGTCTGTACTCAAAAACCCAGATGACCAACCAACCTATACCATCCCCAATAACCTCCTACAAACAACTTCGTTGCAGAGTCCAACAACACCATTTGAATACCTCCTCTGGAACTTTGACGAACGCAGAGGAGAGCTTACAAAAAGAGCTGCAAAAAGAATTACTCAAAACATCCAAACTGAAACAAATGTTTTGCCAATTACAGAATCAGCAGCCTGGTGTCCAACAACATACAGAAAAACACAAGACCCATCGGAGACATCGACCTCGGAAGAAGACGAAACACTCACGACGGAGGAGAAACTACTCCAGCAGCGAAGAGAGCAAAAACTCCTCCACAAACTCATCAGACGACAGTTACTCAGACTAACCACATTAGAATAA
>AB038627|Torque_teno_mini_virus_7|Homo_sapiens|Hominidae
ATGGCTTACTTCTACAGAAAAAGATACTACCCCAGAAGAAGAAGGTTTTGGAGACGGAGACCTAGAGCGCCTTTTCGACGAAGATTTTGGAGACGACGCCGATACCGCTACAAGGTAAAGAGAAAACTTTCTACTATTAAACTAAAACAATGGCAACCAATATATTTAAGACATTTAAAGATAAAAGGAATACTGCCACTTTTTATAACTACAGATAAAAGAATATCTAATGACTATACTATGTACACCAACAGCCTAGCACAACACTACGTGCCTGGTGGAGGAGGATTTACAATTTATAGATTTACTTTGAAAGCATTATATGAACTATTTACTAAAATACAAAACAAATGGACACAATCTAATGAAGATTGGCCTTTTATAAGATATACAGGATGTGAATTTAAATTTTACAAATCAGAAAAGGCAGACTACATAATTAACTACCATAGATGTCCACCTATGCTAGCAACCATAGACACATTCCATAGCACACAACCACACATGATGACATTAAATAAAAAACACAAAATAATAAGATGCAAACAAAACAATCCATATAAAAGACCATACAAAAGAGTAAAAATAAAACCACCAGCATTACTTCAAAACAACTGGTATTTTCAAAAAGACTTTGCAGCAGAACCATTACTTCTCTTAATGACATCTTCAATGAGTTTAGACAGATACTATTTAAATTCCAAATCTATAAGCACAACAATGGGCTTTATTTCATTAAATGACAATATTTTTGACTATTACGATTACAAACTACCACCAACAACAGGATACATACCAAAACCCAAAAAATACATGTGGTCCTTATATCAACCATTAGCAGATATTCATAAAACACAAATTAAAGAATTAATTTACTTAGGAAAAAGTAAAGAAATGGACAAAGGAAAACCTTTAAAAAACTTTCTACATGGTGACCCAGATGAAACTTGGACAAATTACTTTTCTAGCACACAAAACTGGGGTAATATATTTGACCCATACTATTTAACTCAAGAACATGTAGTCCTATATTCTGAGAAATCACCAAATGAACTAAAAACAGAATACCAAAAAGACAAACAAAAATGGAAAACATTTAGTAACGAAATTGGTGAATACATACAAGAAACAACCCACACATTACTAGTAAACTGTAGATACAATCCCTATGCTGATACAGGAGGAAACACTGTATTTATAGTACCTATAACACAACCAGAACAAACACCACTTCATATACCACAAGACGACAAATACAAAACAGAACCATATCCCCTATGGCTAGGAACATGGGGATTTTTAGACTATGAGAGAAAAAGAATAGGCCAAACAATAGACACAGACTACCAAATAGTAATAAAATCACCACATATTACACCATCACAATATTTTTACATTCCAATAGACGAAACATTTACAACAGGAAGATCACCATACAGACCACCAGACACACAACCAACAGTATATGATCAATTACATTGGCATCCAAAAATAACAATGCAAATGGACACTATAAACTCAATAGCGGCCTGTGGACCTGGAACTATTAAACTTCCACCACAAGTATCAGCAGAAGCTCACTGTACATATACTTTTCATTTTAAGCTTGGAAGCTGTGCTCCACCAATGCAAAACATTGACAACCCAGAAAAACAAGAAACTTTTGCCAATAACATCTTCCAAACAAATTCGTTGCAGAATCCAGAATATCCCCTACAATACTACTTGTACAACTTTGACGAAAGACGAAAAATGCTTACAAAAAGAGCTGCAAAACGAATCAAAAAAATTATTGACTCTGAAAAATCTTTATCATCAACTACAGGACAAAGCCAACTGGAAATCCCACTCCAGCAAGAAGCCGAAACGGACATCTCATCGGAGGAGGAAGCCGAAAAAGAGACATTACTCCTCCTCCTCAGACAGCAACGACTCAAGCAAGCCAAGTACAAGCAGCGACTCCTCCAGCTAATAGAACAATTACAAACTTTAGAATAA
>AB038629|Torque_teno_mini_virus_2|Homo_sapiens|Hominidae
ATGCCTCACTTTTGGAGACGACCCTGGTACCGGCGCCGCTACAACTACAGACGACATTGGTATCGACCAAGGAGACTTAGAACTGCTTTTCGCAGAAGAAGACGCCGATGGGTAAGAAAAAAATCTTATTATACTATACCTAAGACTATAAGACTAAGACAATGGAACCCACGGACTACAAGACTGTGTAAAATTAAAGGACATATACCTTTAATAATATGCGGACGAGACAGACAAATATTTAACTGGATGCAATACTATGACTCTATAGGACCTGTAGAACAATCTGGAGGAGGGGGATGGAGCAGTATTGTATTTAGCTTAGGGGCACTATATCAACAATTTAAAAGACTAATGAACTGGTGGACGAAAGACAATGACGGACTGCCATTAGTACAATATAGAGGATGCAAATTTAAATTCTACAAAAGCTGGGACTGTGACTATATAGTGACAGCACAAACTTGCCCACCAATGACAGACACAGAATATAAACACTTAGATTCACACCCCTACAGACAATTAATGAACAAAAGACCTATAATAGTACCAAATCTAGTAAGAAAACCATCTAAAAAAACCTACAAAATAAAGAGATTCCCACCACCAAGCTTACTACAAAACAAATGGTACTTTCAACAAGACTTTTGTGCTACAAACTTACTAATGTTAACAACATCAGCAGCTAGCTTTGATCAATTCTGGCTACCTAACGATGAAATTAGCCAAGTTATTACATTTCACAGCTTAAATACTAAAATATTTGCAAATGCAAACTTTCATGATCCAGAACATACACATGGCTACAGACCAAAATCCACTTACTATTTATGGGGTACCGGTAACGGTACAACCCCAAAACCACCGAAATATGGGGAACTACATTACTTAGGGAACACAAACAGATATCAAATAGGTTCAACATGGTCGGGAAATTTCCCACCAGATTTACCACAGCAAGGAAACCCCTTTTACCATGATCATTCCTCCATAGACACAAAAATATACTACAGCACCACATCACCACTAAATGCAGACACACAAACAAATATAACAGAAAGTGACCCATTGTTTATAACATGTAGATACAACCCATTAAAAGACACAGGAGAAGGTAATCAAGTCTTTTTTAAATCAACATCCATAAGTAAAAACCCTATTTATGAACCTGAAAACAACCCAGATATACACATTTCAGGTTTTCCCCTCTGGCTTATATTTTGGGGGTGGACAGAATGGTTAGAAAAAAAAAAACCTATAAACCAAATATATTTTAACTACTACATTGTAGTTGTTACAGACTTTATTGAACCTAAATTACCAGGATATGTAATATTAGACCAAGATTTTATATTTCCAGATCCAACAAAATTAACAGAAACAGATTTAAACTACTGGCACCCCCGATGGGCATATCAAAAAAAAACAGCTAATTTAATAGGAACATCAGGACCAGCAACACCTAAATTAAACAAAGCTCATAGCATACAAGTAAATGCAATGTACACTTTTTATTTCAAGTTCGGAGGATGCCCTGCTCCAATGCAAAACATTAAAGACCCCTGCGAACAACCCAAATTCCCCGTGCCCAGTGACCAGTTACAAACAATACAAGTCATTGATCCAGCAACAGACAAACAATCAATGCTCCACGACTTTGACGAACGAAGACATACACTTACAGAAACAGCTACGAAAAGAATTAAAAAGGCTAAAGACAGTAAAACACCTATATTCACAGATCTCCTCAACCCACGAATCCAAGAGGAAACGACATCGGAGGACTCGAGCGAGGAAGAAGCCCACCCATCACAAAACATCACCCAGCAGCTCCTCAACATCAGACGAAGGAGACTCAAGCTCCTCCGAAAGCTCCAATTAAAATAA
>AB038630|Torque_teno_mini_virus_3|Homo_sapiens|Hominidae
ATGCCTCCCTACAACTACTACAGATGGAACAACTGGAGAAGACCAACATACAGACGCCGCCGATGGAGACGCAGACAATATAGACGAAGGAGACCTCGACCGTTTATTCGAAGAAGATTTTGGAGACGACACACGGTAAGAAGACGACGTATTAAAAAGAAACTTAAAAAAATTAAAATATATGAGTGGCAACCAACTGTAATTAAAAAATGCCACATAAAAGGAACAATTCCTCTTATACAAGGAGGAAAAGATAGACAAGGTTTTAACTATGCTCAATACCAAGACTCATATATACCTTCACACAAAGGTGGAGGTGGAACTTGGAGCATAATGGTATTTTCTTTAGGAGCATTATATGAAGAATGGGAAAGACTAAACAATGTATGGACAAAAACTAACAATGGGTTACCATTTGCTAGATACTGTGGATGTAGATTTAAATTTTATAGACAAGAATACTATGACTATATAGTACATTACTCAATATGCTACCCTATGACAGACACAGAAGACCAACACCTAAACTCACAACCACACAGACTAATACAAGGCAGAAAAAAAATTGTAGTACACAGATATAATAAACAAATTCACAAAAAACCATACGTAAAAAAAAGAATAAGACCACCAGCAATGCTACAATCACACTGGTACTTTCAACAAGAAATATGTAACACAGGCCTACTACTAATAACAACTTCAATATGCAACCTTAACAATTACTGGCTATCAAACAACCACCTAAGTAACAATATAAGCTTTTGGTCCGTTAACACAAGACTATTTTCAAACCCCAACTTTCAAAACACAGACTCCACAGTAGGATACACACCAAAAGACGGAGTCTACCTTTATGGAACATATAATGGAACACCAACACAAAACTTAACATGGATGCACATGATATATTTAGGAAACACTCACAAATACCAACAAGGACTAGCACCAATAGATATGTCAGGACCTACAAGTAACCAAATAAAAGCATTACACGAAAAACAAAACTGGGGAAACCCATTCCATTATAACTTTGCAAATAAACAAGTAAGATTTTTCATATCAAGCAAAAACCCAACAACCATACAAGACACAGACTTAAACAACCCTATAAGTAATACAACCATATTAGATGAACCAGTTTTTCAAGAATGTAGATACAATCCCTACAAAGATAAAGGATACGGAAATGAAGCATACTTTTTATCAAATGTCATTGCTAAAAAAAAAGCCTGGGATCCCCCAGACAACAAACTACTATATAACTCAGGCTATCCCTGCTGGCTACTACCTTGGGGATGGCTAGATTGGCAACTAAAACTTAAACAAATAAATCAAATAGGCATAAACTACAATTATATATTTAAAACAGATCAAATACTACCAAAACTCCCAGCATACATACCAATTAACCCCTCCTTTGTCTTCCCTGAAGAAGACCAACTAACAGAAACAGACAAACTACACTGGTATCCAAAAAATGATTATCAATTAAACTCTATATCAACACTATGTAGCTCCGGCCCAGGAACATATCAATTTGATAAAACAGAAAGTGTTCAAGTCAATGCTTTTTATGACTTTTTTTTTAAGTGGGGAGGATGCCCAGCACCAATGGAAGAAGTCAAAGACCCCTGTAACCAGCCACACTTTCCCATCCCCACTGAAATCATTGAAGGACGTAAAATCCAGAATCCAAACACAAACAAATCAGAATACTTATACTGCTTCGACGAAAGACGACAAATTCTTACAAAAACTGCTCAAAAAAGAATATGTGAAGACATTAAACCTGAAACATTTATGTTCACAGATGGATCAAAACTCAACGTCCCAATACTCCAACAAAAAGAAAAAACACAGACGACATCGAGCGAGGAAGAAGCAGAAACACCACTACTCAAGAAGCTCAAGCTCCTCAAGCGACACCAGAGAAAGCTCCAGCGAAAGCTCCAGCGATTAACAACATCACATCTATCAGAATAA
>AB028668|Torque_teno_virus_15|Homo_sapiens|Hominidae
ATGGCCTGGGGCTGGTGGCTCAAGCGGTGGAGGAGAAGAAAGAAACCAGCGTGGAAGAAGTGGAGAACGCGCAGATGGAGAAGATTTCGACGCAGAAGACCTAAACGCACTTATGGCCGCCGTCGAAGAAGACGAACAGTAAGGAGGCGCCGCGTTAGACGACTAAGGAGGAGGGGGTGGGCTAGGAGACGGTACATAAGACGCAGACGCAGAAAGAAAAAGCTAGTACTGACTCAGTGGAACCCCCAAGACGTCAGGAGATGCACAATAAGGGGCATAATACCCCTTATCATGTGCGGTGCAAACACTGCCAGTTTTAACTATGGCATGCACAGCGATGACAGCACTCCCCAGCCAGAAAAGTTCGGAGGGGGCATGAGCACAGTTACATTCAGCCTGTTTGTCTTATATGACCAGTACACCAGACACCTAAACAGGTGGTCGTACCCCAACGACCAGCTAGACCTAGCCAGATACAAAGGCTGTAAATTTAAATTCTACAGAGACACAAACACAGACTTCATAGTCACCTATGACATAAATCCACCCATGAAAAACACAGAACTCAGCAGCCCCAACACTCATCCAGGCATGCTCATGCAACAAAAAAGAAAGATACTGGTGCCCAGCTGGGACACCTATCCCAGAGGCAGAAAATTTGTTTTAGCTAAAATACCACCCCCCAAACTGTTTGAAGACCACTGGTACACTCAGCCAGACTTATGCAAAGTTCCTCTTGTAACTTTGCGGTCAACTGCCGCTGACCTCAAACATCCGTTCTGCTCACCACAAACGAACAACCCTTGCACCACCTTCCAGGTGTTGCGCGACAAGTATAACCACATGATAGGCTTCCCCTTTAACTATAATCCACAAGATTCCAGTCAAACAGAAAAACTAACAACATTTGAAAAATGGCTATACTCAACCAGCACACACTATCAGACATTTGCCACAGAGGCCAACCTGAGACCCAGACAGTACAATGCAGATGGCAGTTCTAACAGCCAATATGCACAGCTACAACCCACGTGGACCAGCACAATATATGCCAAAAAGACAGACAGCAACTTTGGATACACATCCTACAACTTTTCAGGTGACAAAGGCTATACATATGTTACACAAATTAGACAGTGGTACTGGACTCAACTAACATCCTGGACACAAACAGTACCCCACATAAACAGCACCTTTGCCAATGCCACACACCCAGAGTTCGAATACCACGCAGGCTGGTACTCAAACATATTTATAGGCCCTAACAGATTTAACATACAGTTTAGAGCAGCTTACATGGATGTTACCTACACCCCAATAAATGACAAAGGACACCTAAACAGAGTATGGTTCCAGTACAGCACAAAACCCACTACACAGTTTGTAGAAAAGCAGGCCAAATGCCTGCTCCAAAACCTACCTTTGTGGAGCATGCTATTTGGCTACTCAGAATATGTAGAGAGTCAGCTAGGCCCCTTTCAAGACCACGAAACAGTAGGCCTAGTAATAGTACAGTGTCCATACACAGTACCCCCCATGTATGACAAAGACAATCCAGACATGGGGTACGTGTTCTATGACACACACTTTGGCAACGGAAAGCTAGGCAACGGACTAGGCCAGATACCCAGATACTGGCATCAGAGATGGTACCCCATCTTAAAGAGACAGAAACAAGTAATGAATGACATCTGCAAGACTGGACCGTTTGCATACAGAGACGAGAGACTGCAAGCTGACTTGACTGCAGGATACTCCTTTAGATTTAACTGGGGTGGTGACTTAATCTACCACCAGGTTGTCAAAAACCCATGTGACTCAGGCGGACTGGTGCCTTCCGACTCCAGTAGATTCAAGCGGGACGTACAAGTTGTTAGCCCGCTCACCATGGGACCCAGACTCATCTTCCACTCGTTCGACCAAAGACGGGGGCTCTTTACTGACAGAGCTATCAAAAGAATGTACGATGAACAGATTGATGTTCCAGACTTTACAGAACAGCCTAAAATCCCCCGACTTTTCCCCCCAGTCGAACTCAAAGAAAGGGAAGAAAAAGACTCAGGTTCGGAGACGGAGAGCATCAGCAGCTCCCAAGAAAAAGAAGCACAAAAGCAAGCGGCACTACCAGTCCAGCAGCAGCTCCGACTCCAACTGCGAGAACAACAGCGACTCCGAGTCCACTTGCAGCACCTCTTCCTCCAACTCCAGAAAACCAAAGCAAATTTACATTTAAACCCACTATCTTTTCAGCAAGAGATAAACTAG
>AF261761|Torque_teno_virus_7|Homo_sapiens|Hominidae
ATGGCCTGGAGATGGTGGTGGAGAAGGCGCCGAAGGTGGCCCAGACGACGCAGGACCACCTGGAGACGGAGACCTCGCCCCAGAAGACGTAGAAGAACTGCTAGAACTCGTCGAAGAGGCAGAGTAAGGAGATGGAGGCGGAGAGGGAGAGGGTGGCGGAGAAGGACCTATATAAGACGTAGAAGGCGCCGCAAAAAGAAAATTAACATACAACAGTGGAACCCCGCCACTGTAAAGAAATGCGTGGTCACCGGATACGTACCCCTCCTCATCTGTGGAACGGGTACCACGGGAACCACCTACAAAAACTATGGCAGCCACATAAATGACTATACAAAGTTTGACCCCTTTGGAGGTGGGTTTAGTACTTTAATGTTTAACCTAAGAATACTATTTGATGAATATAAAAAGCAAAGATGTCGCTGGAGCAGATCTAACGATGAACTAGAACTTGTAAGGTACCTAGGCTGTAGCTTTACCTTGTACAGAGAGCAAAATGTTGACTTTTTATTTAAATATAATAGAAGACAGCCATTTTCAGACAGCCAACTTACAGGACCTAGCTTACACCCAGGCATAATAATGAAACAAAAAAGAAAAGTAATAGTGCCTAGCTACAAAACTAAACCTAAAGGCAGACCCGTAAAAAGAATAAGAATAAAGCCCCCAACTCTCTTTACAGACCGTTGGTACTTTCAAAAGGACTTTAGTAACTTCCCCCTAGTAACTATCAGTGCCTCTGCGGCTAGCCTGCGGTTTCCGTTCTGCTCACCACAAACTGGCAACATTTGCATATACTTCCAGATTTTAGATCCCTACTGGTATAACCGCCGGATGTCCATAACCCCAGACTTACTAAAGTCAAACTATGAAAGTTTTTTTAGTGTATTAAACACTAAATTTAGTAGCAGCCCCCTTTATCCAAATGTAGCCACCACAGTACCATCAGGACCAATAGGCACTGTATTTAACACATTTAAAACCCAAGAACACGTAGTAGACCCCAGATGGGATACTGTAAAAAAACAGAGCACAGGCAGTCAGTGGTCTAATACTTTTGTAGACTCACATTGGGGAGACCACATATATGAAAACACCAGCAGTAAATCAATACTAACTGCTATGAAAGACAATGCAACTAAAATGTATGACAGAAGAAAAAGAGATACATACCTAGGCAGTAAATATTTAAACTATAGAACAGGACTATACAGCAGCATATTTTTAGCTAATGAAAGAACCAGCCCTGACTTTCCAGGCCTATACCAAGAAGTAGTTTACAACCCTTTAGTAGATGAAGGAGAAGGCAACATAGTATGGATAGACTGGTGCTCTAAAGACGACACCACCTTTCGAGATCTACCACAGAGATATGCTGTAAAAGACATTCCTTTATGGGCAGCATTTATGGGCTACAGAGACTATGTTACTAAGGCTCTCCACGACCCCGGACTCAGTAAAGAGGTCAGAGTAACTATTATATGCCCATATACAAAACCCAAGCTCTACAACCCAGACAGCACAGACGAAGGCTACGTACCCTATGACTATAACTTTGGAAAAGGGAAAATGCCAGACGGCAACGGGTACATACCCATAGCCTACAGATTTCAGTGGTACCCTTGCATGTTCCACCAACAGAACTTTATGAATGACATTGTACAGTCAGGACCCTTTGCATACCACGGAGAAGAAAAAAGCTGCACTCTAACTGCAAAGTACCGCTTCAGATTTTTATTTGGGGGCAATCCTATATCTCAACAGGTCATTAAAGATCCCTCTAAACAACCCGACTTCCAAATACCCGGAGCCCGTGACCTCTTTAGCACAGTACAAGTCACGAACCCGAAACTCATCGACGAGGGATACTTCTTCAACGCCTGGGACATCAGACGTGGGCTATTTGGCTTCTCAGCTATTAAAAGAATGCAAAACCAACAAATCCCTACTAAATATTTTACAGGCCCACCAAAGCGCCCGCGATTCGAGGTACCCGCCATTGCAAACGCAGGCTCAGATTTACACCCTACCAAATGGCACCCCTGGAACGAAACCAGCGAGGAGGAAGAAGACCAGAAAGAAGACTCCCCCTCGCCGCAAACGAAGGCACCATTACAGCTCATCCTCAAACAGCAGCTCAGGGAGCAAAGAGAGCTCAAGCGACGAATCCAATTCCTAGTAAAACAGCTAGTAAAGACCCAATATCACCTCCACGCACCCATTATCCCTAGTAGGACCTCCAGCCTTACTGTTCCCAGAGATGACCAAAAAAATATTTTCCAGCAACGACTGGAAATGTGA
>AF298585|Torque_teno_virus_3|Homo_sapiens|Hominidae
ATGGCCTACGGATGGTGGGGCCGCCGGCGCCGCTGGAGAAGATGGAGGACGCGGCGCAGACCGTGGAGAACCAGGAGACGTAGAAGACGACGCGCTCCTCGCCGCTTTCGACCTCGTCGAAGAGTAAGGAGGCGCAGGGGGCGGTGGCGCAGACGGTATAGAAAATGGAGGAGACGCAGGGGCAGACGGACGCACAGAAAAAAGATAATCATAAAACAGTGGCAGCCGAACTTTATAAGACGCTGCTACATAATAGGCTACCTGCCTCTCATATTCTGTGGCGAGAACACCACCGCCAATAACTTTGCCACCCACTCGGACGACATGATAGCCAAAGGACCGTGGGGGGGGGGCATGACTACCACTAAGTTCACTTTGAGAATCCTGTACGACGAGTTTACCAGGTTTATGAACTTCTGGACTGTCAGTAACGAAGACCTAGACCTGTGTAGATACGTGAGCTGCAAACTGATATTCTTTAAGCACCCCACGGTAGACTTTATAGTCAGGATAAACACAGAGCCTCCGTTCCTAGACACTAACCTGACCGCGGCACAGATTCACCCGGGCATCATGATGCTAAGCAAAAAACACATACTCATACCCTCTCTAAAGACCAGGCCTAGCAGAAAACACAGGGTGGTCGTCAGGGTGGGCCCACCTAGACTGTTTCAAGACAAGTGGTACCCCCAGTCAGACCTGTGTGACACAGTTCTGCTTTCCGTGTTTGCAACGGCCTGTGACTTGCAATATCCGTTCGGCTCACCACTAACTGACAACCCTTGCGTCAACTTCCAGATTCTGGGGCACCAGTACAAAAACCACCTTAGTATTAGCTCCACAAACGATACCACTAACAAACAACACTATGACAACACTTTATTTAACAAAATAGTATTATATAACACTTTTCAAACAATAGCTCAGCTCAAAGAAACAGGACAACTCACAAACTTATGGAACGAAGTACAAAACACAACAGCACTGTCACCAAAAGGCACAAATGCAACTATAAGCAAAGACACCTGGTACAAAGGAAACACATACAAAGACAAGATTAAAGAGTTAGCAGAAAAAACTCGAAGTAGATTTGCAGCTGCAACAAAAGCAGCCCTGCCAAACTACCCTACAATCATGTCCACAGACCTGTATGAGTACCACTCAGGCATATACTCCAGCATATTCCTAGCAGCAGGCAGGAGCTACTTTGAGACCCCGGGGGCCTACACAGACGTCATATACAACCCTTTTACAGACAAAGGCACAGGAAACATGGTCTGGATAGACTACCTCACAAAACCAGACTCCATATACACAAAGAACAAAAGCAAATGCGAGATATTTGACGTACCCCTGTGGGCCACCTTCACAGGATACTCAGAATTCTGTTCAAAAGTTACAGGAGACACCGCCATTCACCTAACTGCCAGAGTAGTAGTCAGATGCCCCTACACCGAGCCCATGCTAATAGACCACTCAGACCCCAACAGGGGCTTTGTACCATACTCCTTTAACTTTGGAGAGGGCAAGATGCCCGGAGGCTCCTCAAAAGTACCCATAAGAATGAGAGCCAAGTGGTACGTGAACATGTTTCACCAGCAAGAATTCATGGAGGCCATAGTTGAGAGCGGACCGCTTGCTTACAAGGGCGACATAAAATCAGCGGTACTCACCATGAAATACAGATTCCACTGGAAATGGGGCGGAAACCCTATATCCAAACAGGTCGTCCGGAATCCCTGCTCCACCTCCAGCACCTCCGCGGGCCATCGAGGACCTCGCAGCATACAAGTCGTTGACCCGAAGCACGTTACCCCGGAAGTCACCTGGCACTCGTGGGACATCAAGCGAGGTCTCTTTGGCAAAGCAGGTATTAAGAGAATGCAACAAGAATCAGATGCTCTTTACATTCCTACAGGACCACTCAAGAGGCCACGGAGGGACACCAACGCCCAAGACCCAGAAGAGCAAAACGAAAGCTCAGGTTTCAGAGTCCAGCAGCGACTCCCCTGGGTCCACTCCAGCCAAGAAACGCAAAGCTCCCAAGAGGAGATGCAAGCGGAGGGGACGGTACAAGAACAACTCCTCCTCCAGCTCCGAGAGCAGCGAGTACTCCGGTTCCAGCTCCAACAGCTCGCCAGCCAAGTCCTCAAAGTGCAAGCAGGGCAAGGCCTACACCCCCTATTATCTTCCCAAGCGTAA
>AB041007|Torque_teno_virus_1|Homo_sapiens|Hominidae
ATGGCCTATGGCTGGTGGCGCCGAAGGAGAAGACGGTGGCGCAGGTGGAGACGCAGACCATGGAGGCGCCGCTGGAGGACCCGAAGACGCAGACCTGCTAGACGCCGTGGCCGCCGCAGAAACGTAAGGAGACGCCGCAGAGGAGGGAGGTGGAGGAGGAGATATAGGAGATGGAAAAGAAAGGGCAGGCGCAGAAAAAAAGCTAAAATAATAATAAGACAATGGCAACCAAACTACAGAAGGAGATGTAACATAGTAGGCTACATCCCTGTACTAATATGTGGCGAAAATACTGTCAGCAGAAACTATGCCACACACTCAGACGATACCAACTACCCAGGACCCTTGGGGGGGGGTATGACTACAGACAAATTTACTTTAAGAATTCTGTATGACGAGTACAAAAGGTTTATGAACTACTGGACAGCATCTAACGAAGACCTAGACCTTTGTAGATATCTAGGAGTAAACATGTACTTTTTCAGACACCCAGATGTAGATTTTATCATAAAAATTAATACCATGCCTCCTTTTCTAGACACAGAACTTACAGCCCCTAGCATACACCCAGGCATGCTAGCCCTAGACAAAAGAGCAAGATGGATACCTAGCTTAAAATCTAGACCGGGAAAAAAACACTATATTAAAATAAGAGTAGGGGCACCAAAAATGTTCACTGATAAATGGTACCCCCAAACAGATCTTTGTGACATGGTGCTTCTAACTGTCTATGCAACCGCAGCGGATATGCAATATCCGTTCGGCTCACCACTAACTGACTCTGTGGTTGTGAACTTCCAGGTTCTGCAATCCATGTATGATCAAAACATTAGCATATTACCAGACCAAAAATCAGAAAGAGAAAAACTACTTACTCAGATAACAGATTACATTCCCTTTTATAATACCACACAAACTATAGCCCAATTAAAGCCATTTATAGACGCAGGCAATATAACACCAAACACACCAGCAACAACATGGGGATCATACATAAACACAACCAAGTTTACTACAGCAGCCACAACAACTTATACATATCCAGGCACCACCACAACCACAGTAACTATGTTAACCTGTAATGACTCCTGGTACAGAGGAACAGTATATAACGATAAAATTAAAAATTTACCAAAACAAGCAGCTACATTATACTCAAAAGCAACAAAAACCTTGCTAGGAAACACCTTCACAACTGACGACCACACACTAGAATACCATGGAGGACTGTACAGCTCAATATGGCTATCCCCTGGTAGATCTTACTTTGAAACAACAGGAGCATATACAGACATAAAGTACAATCCATTCACAGACAGAGGAGAAGGCAACATGTTATGGATAGACTGGCTAAGCAAAAAAAACATGAACTATGACAAAGTACAAAGTAAATGCTTAATATCAGACCTACCTCTATGGGCAGCAGCATATGGATATGTAGAATTTTGTGCAAAAAGTACAGGAGACCAAAACATACACATGAATGCCAGGCTACTAATAAGAAGTCCCTTTACAGACCCACAACTACTAGTACACACAGACCCCACAAAAGGCTTTGTTCCTTACTCTTTAAACTTTGGAAATGGTAAAATGCCAGGAGGTAGTAGTAATGTGCCTATTAGAATGAGAGCTAAATGGTATCCAACATTATTTCACCAGCAAGAAGTACTAGAGGCCTTAGCACAGTCAGGCCCCTTTGCATACCACTCAGACATTAAAAAAGTATCTCTGGGTATGAAATACCGTTTTAAGTGGATCTGGGGTGGAAACCCCGTTCGCCAACAGGTTGTTAGAAATCCCTGCAAAGAAACCCACTCCTCGGGCAATAGAGTCCCTAGAAGCTTACAAATCGTTGACCCGAAATACAACTCACCGGAACTCACATTCCATACCTGGGACTTCAGACGTGGTCTCTTTGGCCCGAAAGCTATTCAGAGAATGCAACAACAACCAACAACTACTGACATTTTTTCAGCAGGCCACAAGAGACCCAGGAGGGACACCGAGGTGTACCACTCCAGCCAAGAAGGGGAGCAAAAAGAAAGCTTACTTTTCCCCCCAGTCAAGCTCCTCAGACGAGTCCCCCCGTGGGAAGACTCGCAGCAGGAGGAAAGCGGGTCGCAAAGCTCAGAGGAAGAGACACAGACCGTCTCCCAGCAGCTCAAGCAGCAGCTGCAGCAACAGCGAATCCTGGGAGTCAAACTCAGACTCCTCTTCAACCAAGTCCAAAAAATCCAACAAAATCAAGATATCAACCCTACCTTGTTACCAAGGGGGGGGGATCTAGCATCCTTATTTCAAATAGCACCATAA
>AB037926|Torque_teno_virus_14|Pan_troglodytes|Hominidae
ATGCCGTGGGGCTGGTGGAGAAGGTGGCGGCGCCGACCGCGACGCTGGAGGCGCTGGAGACGCTGGGGCCGTCGCCGGACGCGGTGGGGACTACGGACCCGAAGAGCTCGAGCAGCCGTTCGCCGCCGTCGCCGGGGACGAGTAAGGAGACGGGCTCGGGGAGGGCGACGGTACCACTACCGACGCAGGTTCAGACGCCGACGCGCCAGACGTAGGAAAAAGATAGTACTGACTCAGTGGAACCCCCAGACTGTACGAAAATGCCTCATCCGGGGCATGTTTCCCATCCTGTGGTGCGGCTCCGGAGCCGCCGGGAAAAACTACGCCCTGCACATGGACGATTACACGCCCTCGGGAGGCTTCGGGGGGTCCTTTTCCCTGACCACATTTAACCTCAGAGCGCTGTACGACGAACACATGAAAGGCAGGAACAGGTGGTCACACACTAACGAGGACCTAGAGCTCGCCCTGTACTTTGGCTGCCGGTTTACATTTTACAGACACCCCACTACTGACTTTATAGTAACTTTTAGCAACACACCGCCCATGATGAGCAACCAGTACACCGCGCCACTAGCGCACCCCGGCATGCTTATGAGGAGCAAGTACAAACTGCTGCTCCCCAGCTTTAAAACCAGACCCGGGGGCAAAAAAACCGTATCAGTTAGGATAAGACCCCCAAAACTGTTCAACCACAAATGGTACGCGCAGTCAGACCTGTGCGACGTTAACCTTGTGCAATTCACTGTAACCGCAGCTGATTTCATGCATCCGTTCGGCTCACCACTAACTGAAACTCCTTGTGTGACCTTCCAAGTATTGGGAGACTTGTACAACAAGTGTCTCAACATAGACTTACCCAAGGTTGATACGGTTAAAAATGCAAGCAGTCCACATACAAAAATACAGGTAAAGTTAACTGACAACTCAGGTAACCCAACTAACAAAGAGGCAGTCAAAACATTATATGAACAACTGTTTTCATACGGGCAGTACTGGCAAACATTTATCACAGACTTTATGACTGCAAACCCTCCAAAGTACGATAACGGTAACAACAAAAAATTATTCAATGACAATGATTACAATACATTTAAAACAACTTTTCTAACAAAAAAAGACTCCGGATACTTGTTTGCCAGCTACAATCCAGCACAGGTAGCAGAAAACATCAAAAACATTAGAGACCAAAACTTTGCATTAACAACGGGGAAGAATGACGTGTTTGGAGACAGCAAAGCACAGTACCACAACGCCACACACCTATTAGATTACAAACTAGGCATATACAGTCCCGTGTTCCTGCACCCAGGCAGATCAAACATTCAAATGTGGACAGCATACAGGGACATAGTTTACAACCCCTTCTTAGACAAGGGAGAGGGCAACAAAGTATGGTACCAATATCATACAAAGACAGACAACAAATACGACCCCACAAAATGCCGATACATGGTAGAAGACCTCCCTCTGTGGAGCCTCCTGCACGGGTACGCAGACTACATCATCTCACAAATAAAGTACGGAGACCCCTTAGTAGAGGGAAAAGTGCTAATCAGATGTCCGTATACTCGACCCGCCCTCTACAACAAACAATCCCCGGATGAAGGCTACGTAGTGTACAACACGTACTTTGGCATGGGAAAGTGGGTTGACGGTTCCGGATACATCCCCATCCCCGAACGCGCCCGGTGGATGGTGATGCTAAAGTACCAGCTTGACGTGTTTCACGACTTGGTAGTGTGCGGACCGTGGGCTTACAGGGACGACGAAAAGAGCGTGCAAATGCCCTGCAAATACAAGTTCAGATTTAAATGGGGCGGTACTACTCTGCGTTCCCAGGTCATTCGAAACCCCTGTTCGGGCGGAGACGTGGCACCCGCCTACCCCCATAGACGACCTAGAGACGAACAAGTCGTTGACCCGCGCGTGGTCGGCCCCCAGTGGTCTTCCACTCCTGGGACCAGAGACGAGGACTGTTTAGCGAGAAAGCTTTCCGACGAATGCTCCAGAAGCCGAACCCTAGCGAAGAGCCTTTTGCAGGCCCAAAAAGACCTTTCTTGCTTATGTCAACAGAGGTCCCCGAAGGAGGAGAAAGAGACTCTCCTTCGGCAAAGAAGGCGAGACTCTCCTCGGGGTCGGAAACGGAGGGCAGCTCGTCGTCGGACGCCTCCCAGAAAGTCCAAGAAACGACGAGACACCTCCTCCAGCGAAAGCTCGCAGAACAGCGACAGCTCAGGAGGCAGCTGGAGTTCATGGCGGTCCAGCTCGCCAAAACCCAGCAGGGCCTACACCTAA
>AB041957|Torque_teno_virus_4|Pan_troglodytes|Hominidae
ATGGCCTGGCCCTGGAGGCGGCGCCGCTGGCGCTGGCGCCGCCGCCGGCCGCGATGGAGGCGATGGAGGAGACGCCGAACCTGGAGACGAAGACCTCGACGCGCTGTTCGCCGCAGACGAGTAAGGAGAAGGGGTCGCGGGTGGAGGAGGCTATACAGACGCTATCGCAGGCGACGCGGGCGACGCACATATAAAAAAAAACCGGTACTAACTCAGTGGCAGCCCACAGTGAGAAGACGCTGTTTTATCATAGGGTACATGCCTCTCATAATCTGTGGTGAAAACCTCACCTCTAAAAACTATGCCAGCCACGCCGATGACTTTGTTAAAGACGGACCTTTCGGGGGGGGGATGACTACCATGCAATTTAGCCTCAGAATACTGTACGACGAGTTTCTCAGGTTCTTAAACATCTGGACGCACAGCAACCAGGATCTAGACCTAGCCAGGTACCACGGCTTTAAGCTAACTCTTTACAGACACCCAACAGTAGACTTTATTGTAATAATTAGAAACTCTCCACCATTTGAGGACACAGAACTCACAGGCCCAAACACACACCCCGGCATGCTTATGCTCAGACACAAAAAAATACTAGTGCCTAGCCTTCGCACCAGACCCTCCAGAAGACATAAAATAACAGTAAGAATAGGGCCACCAAAACTGTTTGAAGATAAGTGGTACAGCCAAACAGATATCTGCGACGTTATTCTTGCAACAGTGTATGCAACCGCATGTGACCTGCAATATCCGTTCGGCTCACCACTAACTGAAAACTATTGCATTAGCTTCCAAGTTTTAGGAAGTGCTTACAACAATCTAATTAGCAACACTCTAAACCCAAATGAGGAACAACAAGACATTAAATCAGCAATTTACAATAATGTTAATGCATACCTAACAAGAATTACTGAGTCTCACATGGCTAATTTAATATCAAAAGCACCACCAAAACAAGTCCTTAAAAGTAGTGATGGAAGTTTACAAACAGACCACAATGACACCCAGTTTGGAGGCAATCCATATAACACTAACCAGTTTACAACCACAACAGTAAACAAAATAATACAAGGAGCCCAAAACTATTTAACTACAATTAAAACACATCTACAACCTAACAACTCAGCAATAAACCCAAACACTCAATGGCACTTAGAATACCACGCAGGCATATACAGCGCTCCGTTTTTATCAGCAGGCAGACTGAACCCAGAAATAAAAGGCCTATACACAGACATAACATATAACCCCATGATGGACAAAGGCACAGGCAACAAAATCTGGTGCGATTCACTCACTAAGGCAGACATGAAATACACAGAAGGCAGATCCAAGTACCTCATAGAAAACCTGCCTCTCTGGGCCGCCGTCTGGGGCTACCTAGACTACTGCACAAAAACCTCAGGAGACGCAGCTTTCCACTACAACTATAGAGTAACACTCATCTCTCCATACACCAGCCCCATGCTATTCAATCCCCAAGACCCCACAAAAGGCTTCGTACCTTACAGCCTGAACTTTGGCCTAGGTAAAATGCCAGGCGGCAAAGGGTACGTCCCCCTAAGAATGAGAGCAAACTGGTACCCGTACTTCTTTCACCAACAAAAAGTACTGGAGGCCATAGGCATGTCAGGACCCTTCACATACAGAAGCGACGAAAAGAAAGCAGTACTAACCAGTCGCTACAAATTTAAATTCACATGGGGCGGCAATCCTGTCTCACACCAGGTGGTCCGAAACCCCTGTAAAGGCACCGGCGGCGCCTCAGCCAGTCGAAAACCTCGTTCAGTACAAGTCACTGACCCGAAATACAACACGCCCGAGATCACAACACACACCTGGGACATCAGACGTGGATGGTTTGGTAAAAGATTTATTGACCGAGTGCAACAACAACAAGCATCTCCTGAACTCCTTGCAGATCCTCCAAAGAGACCCCGAAAAGAGATCAAGGGGCTCACGGAGGCCGACCAAGAAGCAGAAAAAGACTCTGGACTCCGACTCAGACAAGTCCAGCCGTGGATGTCATCGCAAGAAACGCAGAGCGAGCAGGAAAGCGCGCCAGAGGAGCAGACGGTGGAGCAGCAGCTCAGAAACCAACTCCACACGCAGCAGCTCCTCGGATTCCAGCTCCGAAGCCTCATGTACCAAGTCCAACAAACGCACAGAAACAGCTTTATACACCCCCTATTGTTACCCCGGGCTTAG
>AB041959|Torque_teno_virus_25|Macaca_fuscata|Cercopithecidae
ATGCCCTGGTGGCCCTGGCGACGCTGGAGGCGCTGGAGGCGTCGACGCGGAAACTGGAGAAGGCGAGTGGCGCCCAGAAGATATCGCCGAACTGCTAGACGGGCTCGAAGACGCCGAAAAGCGGTAAGGAGACGCCGGCGCCGCAGGGTCCGCAGACGGGGCTACTACAGACGCTACCGACGCAGGAGACGCTACAAGAGACGCTTACTAATACTAAAACAGTGGCAGCCCACCACTAACCTCAGACTGACGGTGAAAGGACTGATACCAGTGGTAGTGATGGGCAAGGGAAAGACTCAGAATAATTTTGGACAGTGGGAACAGACTGTGCCCCTAGAGGGAGAGAGCTACGGGGGCAGCTTTACCATCAGAAAGTTCACGCTGCAGACCCTGTATGAGGACTATCTCAAACTTAGAAACAGATGGTCTCGCAGCAACACAGACTTAGAACTCATCAGATACACAGGACTCAACCTGAGACTGTACAGACACGAGTTCAGCGACTACATTGTTCACTACAGTCTAGAAACACCCATGGAGGTTGGGCTAGAATCCCACATGCTAGCACACCCGCTAAAGATGATCATGTCATCAAAACACGTCACGGTACCCAGCCTACTCACCAAAAAAGGAGGCAGGAGATACCTAAGACTAAAAATACCACCCCCAAAACTCATGATGACTCAGTGGTACTTCCAAAAAGAATTCTGTCAGGTTGGATTAGTACTATTATCTATTAGCACAGCCACACTTATGCACCCATGGATGGCACCGTTTGTAAACTCCCCAGCACTCACCATCTATGCCGTAAATCACAAAACATACTCTGATATGTCCATTCTACCATCTAATAATCAAGGATCTACAAAAAATGAACTAATTGAAACACTATATACAGCTGAACACACATACAACCCAATGGCACAAAGAATATGGGGAAATATCAAACCACAAAATACAAATTTCACACCTGAAAATTATTGGAACAAATGGAACGAAATACACACAAAAATTAAAACCAATAGGCAAAGTGAGCTAACCCAGTTAAAGCAAATGAGAAAGAGATTAGAACTAACAACAGAAAATGATTATCAAGACCCCAACTTCGGCCTAAGCTATGGTCTCTACAGCCCTTTACTATTATATCCAGAAATGTACTTTCCAGAACAATCAAAAGTGTACCAAAAAGCTAGATACAACCCACTACTAGATCAGGGCATAGGAAACGTAGTATGGACAGAACCCCTTACAAAAAAAACATGTGATTATGCTTCACAAGCCTATAATGTCATCAAAGATGCACCACTATATCTAGCTCTATTTGGATACATTGATATATGCTCAAAACTCGCAAAAGATAAGAGCTTCTACCTATCTAACAGAGTATGTGTAAAATGCCCATACACTGTACCACAATTATTAAGCAAAACAAACGCAACTCTAGGACATGTTATACTTTCAGAGAACTTTATGCGAGGACTAGTGCCATCCAAAGATAGCTATGTTCCACTATACATGAGAGGTAAGTGGTATCCCTCTATCTATCACCAAGAGGAGGTAATAGAAGCCATAGTTTCCAGCGGGCCCTTCGTTCCCCGAGACCAGATCACCAAATCCCTAGATATCACTATAGGGTGCAGATTCGGGTTTAGAATCGGAGGTAACCTACTGAATCCCAAACAGGTGGGCGACCCCTGCAAGCAGCCGACGCACCCCCTCCCGGCTCCCGGAGGCGGTGACCTCCTTAGGGCAGTACAAGTGTCGGACCCGCGGAAAGTGGGCATCCAATTCCACCCCTGGGACCTCAGACGAGGCATGCTTAGCACGAGCAGTATTAAGAGAATGCTCCAAGACTCAGATGATGATGAATCAATTGAATTCCCTCCAAAAGCTTGGCCAGGAGACCCGGTACCCGTTGGCCGAACCCTCGAAGAGCGTTGCAGTTCCTCTCTCTATCACCTCCTCCAAGAGCAAGCGACGCCGCCGCCATTCAAGAAGCCGCGAACGGAAGACCAGGAAGAAAACCCGGAGGAAACAACTCAGCTCCAGCTCTTCCAAGAGCTCCAGCGACAAAGAGAATTGCAGCTCCAGCTCAAGCGGGGGTTCCGGGGACTGGTAGAGGAGATGATCAAGTCCCACCGTCATCTAGCCCTAGACCCCTACCTAAAATAG
>AB041960|Torque_teno_tamarin_virus|Saguinus_oedipus|Callitrichidae
ATGGCGTACGGCCGGAGGTATTGGAGAAGGAGGCGCTGGAGGAGACGGGGCGGCCGCTGGTGGCGAAGGAGACGTCCATGGAAGACCCGCTGGCGCAGAAGACGGAGAAGATGGCGCCGACGCCGCTATGGCCGCCGCGCTCGCCGCTTTCGAAGACGCCACCGGGTAGGTCGCTGGAGAAAACTATTTAGGCGGGTGAAGAGCAGGGTAGTCAGACAATGGGACCCCAATGTAACCAGACGATGCATGATAAACGGGTACGACCACGCACTGTTCTGGGGACAACAGGCACAACACAGAATACTATATGACAACCTACCCTGGCCTATAAAAAAAGAAGGGACACAAGAGGGAGGCAGTATGAACATGATGCAACTCACGTTACAATTCCTGTACAAGGACAACCTAGCAGGGAGAAACAGGTGGACGAGAAGTAACTGGGACATGGACCTAGCAAAATACCACGAAACCACCTTACTGTTCCCCAGACACAGAAACTACAGCTACGTAGTGTTCATCACCAGAGGGCCAAACGACATCCTAGACGAACACACATACCCAGGGCTGCACCCAGAAAAGATGCTAGGCAGGAGAAAAAAGATAGTAGTATGGAGCAAAGACCTGAGACCACATGGGAAAAACTACATAAGGGTCAGGGTACCACCACCACAAGTATTCAAAAACCAATGGTACTTCCAGAGAGACATCTGCCAAATGCCCATCCTGACACTAGGTTTCGCCGCCTTTGACCCAGTAAACGTCACATTAGCGGGAAACATGGCCAACAGCTCCATAATCCTCTGGGGAATCCCATACTGGAGCAGACCCATGCCATACAACACCTGGTATGACTACTGGACCAAGTGCGCAGGACCACAAAACATACCCTGGTCAGACAGACAAACCAACATAGCAGCGGGAATAACTCAAAAATCCGCACAAACATGCCTAAAACTGAAAAACAAACACTTCGGACTAACAAACACAGCCATAGTCAGTGACTACGACAAAGACAACATAGACAAAAACACAAAACAAATAAAAACAATAGTAATGAGCCTAAACAGATGGTACCCAAAATGGCCAATGAAATGGAAAGACGCAGGAGACATAAACACACAGACACCATTCCCATACAGATACTCATGGAGAGAAGACCAAGGGTGGGGAAACAAAGTCAGACTATGGACCAGAGAGTGCAGAACAGACATACCAGAAGAAACACTAGGAATAGAAAACATGCCACTGTACGTACTGATGAATGGCTACATAGACTACGTCACAAACCACAGCACACACAGCCCACTAAACTGGGTAGTCTCAGTCTTCTGCCCTTACACAGACCCGCCAATGACCAACGTAATCCCAGTAGGGAAAGACTGGTTCATACAAAACGTAGAACCGGGAGAAAACAAATACCCCTCAGATAATGCAGACAACACATTTGCACCAGGAGAAAAAACAAAAATTAAGAACTACGACAGCAGCAAAGACGAATTCACAGGAAACGTAATAAGAGCCCCAGACGTATACGACTCCCTACCAGCACAACAAGCACTGTACATAGCCAGTCCCTTCAGCCTAAAATGGGCACAAACCACAGGCTCCATTGTCTTCTTTTACCAGAGCAAATGGACCTGGGGCGGGGACTTCCCCAGACAGAGACCAATCATTGATCCGTGCAACAGACCGAAGTGGGGAGGGCTACCCGTTACCGGTTATGACGAGACAGGACTATTACTGCAAAATCCGGAAAAAGCGGAGGCCAGGGCGAGGGGACACCTCGGCGACCTCAGACGGGGGGACCTCACCAAAACGGCCCTTAAGAGACTCATGGAACTTACTTCCACAGAGGAGGGCAGCCCACAAAAAAAGAAGAGAAGAGACAAGGAGGTCAGAACTACCGCCGACCTACTACGGCCCGAAGACGTCTACTGCTGGATGTCGCCGACCCCAGAGACGCCCCCGAAAGCTGGAAAGACGCCAGAGTCCAGCTTTGCGGAAACCTACGACAACCACACCAAACTCGCGAAAAGGGTCAAGAAAGAGATCCACAACCAGAACAGAAGACACAGACTCCTCCTGGCCCACCTACGAAGAGAGCGAGACCGACTCCTGGGTCACCACCTCCTCCGATAG
>AB041961|Torque_teno_douroucouli_virus|Aotes_trivirgatus|Aotidae
ATGGTGTGGAGGCGACGGTGGTGGAGACGCCGGCGCCGGCCCGTCTGGCGTCGCCGGTACCGCCGCTGGAGGCGCCGGAGGCGATGGCGCCGTCGGCCCCGTAGAAGAAGACGACCCTACCGTCGCCGACCTTATCGCCGCTATGGAAGAAGACGAAAGGTGAGGAGGAGACGCAGACGGACTCTAGTCGTCAGACAATTTCAGCCCCCTTACCAGAGACGCTGTAGGGTGTCCGGACTCGAACCCCTCCTTTACTTTGGCAAAAAGGAGGAGGAGAGACACTTCTACGGTAACAGACAGATAATGAAGGACGTTGATCAGACGGAGGGGGGCGGGGTGACGGACGGAGTGTTCTCCCTGGAGGAGCTCTACGAGAGCTACCAGGAGGGCTGGAACCACTGGTCGGCCAGCAACCAGATGCTTCCCCTGGTTCGGTACTTCGGGTGTAAAATCACCCTGTATCGCTCGGCGACAGACAGCTACATCTTCTGGTGGACTAACAGGCCGCCGTTCCAAGTAGACAGACAGTTCTGGGTGGGCATGCATCCTTACTGGATGCTCCGCAGAGGTCGCAAGGTGGTCATGCTAAGTAAACAACTAAAACCCTTTGCAAAAGACCACGTCACCATCAAGATAGGACCGCCCGCCCTCATGAAAACTAAGTGGTACTTTGCCAGGGACTTCTGCAAAACCTGGCTGCTCCAGTGGAGAGCCTGTTTCTTTAACCCCATAGATCCTTATATCCCCAGAGGCGCCAATAACACCACCGTTACCTTCTATGGCTTTCCCGGACACTCGTACCCCTCGCAGAGCCTATACTATACGTGGCAAGAACATCTTGCAGAAACAAACGTTTGGGGAATCACCAACGAATCTGAAAAGACAAAATTTGAGGCCCTCCGAAAAGCTTGGAACGAGCAGGCCACCAAAGGTCCCGTAGCGGGTTACAAAGCGGTCCTACAGGCCATGAACGCCTGGGCTAGCGTTGCCGCCCCAGGTCCAGAGGGTTCCAACTTTGCCAAAGGGACCAACGTGGCTCTAGGCCTCGCCAACCTGCTGTGGCTAATATACTCCCAGTACTACTGGCAAAATAGATCCCCCAGCCCCTGGGGCCTGCCAGGTGCCACCCTGGAGGCCATGAAACACCCGGAGGCCTGGAAGCCGTACGCCTACAAATACAGCTGGTCTCACGATAAAGGCAAGGGCAACAGATTCGCCATATGCGACTGGCCCTACAAAGACCAGCACGGAGAGCAGACCACTCCGTTAAACTTTGACCTGGAAATAAAGGACGCCCCTCTATGGTGGTGCGTAACCGCGGCGTACGACTGGGCCATCAGGCAGGGCAAAAACCCGGCCAACTGGAGCTTTTTCGTCCGCTCCGATTATACCTGGCCGCGGGCCGACAACATCATCTTGGCCTACTCAAGCTACTTTGCAGACAACGTAGTTAAAAATAAGTATGCCGACCCACAACATGCCACGGGCGGCTACTTTACCCTATACAGAGCCCCTAACCTCATTGACGGCAGGGAGGCCATAGATATCATTTACCGTAACGGTCCTTTCGCTCCTAAACAGGAGGAGAGCACCGGTAACGCCACTATCAAGTACCGCTTCTACTTTAAATGGGGCGGCACTCAGAGACCGCCCAGGCCCCAGCCCACAGATCCTTGCCAGCAACCAAGGTGGGAGGGACCTAACTTCCCTCCGTTCGATGGCCGAGCTCGCATCGATAATCCGTCCGACCAAGACCCCCGGTCGTACTTCTGGCCGTTCGACACCCGGCGCGGCTCACTTACCGCCTCCGCTGTCGACCGGGTTAAGCGATCTCTTGATGCTGTTACAGAGCCCTCAGAAACCCGGCTCCGGGAGGGCGAGGAGACGTACGGTCTGCCGCCCCCGGAGAAGCGGGCCCGATGGGGATTTCCGTCCATCCTCCCGACGGAGAACCCCACGGACGAGGACGAGCGATACCTCGAGGCGGAGGCGGACACCAGCAGCTCCGACGCGACGGACGGTGTGCCGGAGACGCCCTTCGAGCTCCTCCAACACATCCAGCGGGACCGCGACAAGCGGCGAGAGCTCCGAGGCAGACTGGCGAGACTCATCCTCCGCCTCCGACGACGACAGGATCCCGAGCTCCAAAACTACTACCCTTAA
>AB041962|Torque_teno_mini_virus_5|Homo_sapiens|Hominidae
ATGCCTTACTACTACAGAAGAAATTACTACCCAAAATGGAGACGATGGAGATCTAGACGAAATAGGTTTAGACGCCATTTTCGCAGAAGAACTTACCGAAGACGCTGGGTAAGCAACCCTTTTAACAAAATAACTTTAAAACAATGGCAACCGCCATATAAAAAGACTTGCTACATAAAAGGACAAACTTGTTTAATATATTATAACAATGACAGACTTGGATATAACAGTACAATGTATGAAAAAAGTATTGTACCTTTTCATTGGCCGGGAGGGGGAAGCTTTTCTGTAAGCAAATATACTTTAGATGGATTATTTGATATGCATAAAGAATGTAGAAACTGGTGGACAGGCAGTAATATAGATTTACCATTATGTAAATATAAAGGATGTACATTAACTTTTTACCAAGCACAAAATACAGACTTTATATTTAAAGTAACAAATGAACAGCCAGCAGTAAGCAACAAATTAACATATCCTAGCACACATCCACAAATAATGCTAATGAGCAACCAACACCATGTACTATCATCCACACAAAACAGAAAGAAAAGAAAACCATACACAAAAATACACATACCACCACCAGAAATGTTTGAAAACAAATGGTATTTTACACAAGACTTATTTAGAATACCACTACTACAAATATTTGCAACTGCAGCAAACATGCCAAACCCATACTTAAAACCTAACAGAAAATCAAACAACACAGTGTTTTGGGGAATAAACACACAAAGTACACAAAACAGAGAAATGTCAATAGAAACAGACCAATCATGGCCTTTTAAAAAGCAAGGCACACAATCCTTTTACTTTTACTACTACACTGGCACAAACCCACCATCAGACACAAGTCAAATTAAAGTAGCAGACATAATAGCAGTAACAGACAAAAAAAACAACAAACCAGGAGAAAGCTACCATGACCAACAAACAACATCAAACAAAAATTGGCAACAATACTTTGAAAATTACCAACAATTTTGGGGAAATCCATTTAACAATCACTTAAATGAACATCCAGAATACTTTTATTACTCTTTTATATCACCAGAAACTCTAAAAGCAACTGCAAAAACAAAAACAGACCAAATGACTTGGAAAGACTTAACAGACACAAACCAATCATATGCCTTAACTAAATTTGATGAACCAATATTCATCCCATACCAATATAACCCAGAAAGGGACACAGGAGAAGACACACAATGCTACTTTTTAAGTAACAGAGAAGGCCACGGATGGGACCCACCCGGTGTTCCAGAAATTATATTAGAAGGCTTTCCTTTGTGGCTAATATTATGGGGATACGCAGACTTTCAAAAAAACTTAAAAAAGATACTTAACATAGACACAACATATATACTCACCATTAAATCAAAATTTGCACAAAGGCCTAGAACATATCCTATAGTAATTATAGATGAATCATTTAAACAAGGATTTAGTCCATACGAACAAACATGCTTACCAGAAGACATAACTAGATGGTATCCAATGTACCAATACCAAACAAGAGAACAAAACAAAATACTACAAACAGGACCATTCACACCATACATACAAAACCTACAATCTGAAAATTTATGTATGTACTATAAATTTAGATTCCAATGGGGAGGAAGCCCACCTAAAACAGTAAATGTTGAAAATCCTTCCCACCAGAATATCTTTCCTATACCCCGTAACGAGCATGAAACAACTTCGTTACAGAGTCCAGGGACAGCCCCCGAAAGCATCCTATACTCATTTGACTTCAGACATGGAGACTACACAACAAAAGCTCTTGCAAGAATTACAAAGGACTGGCCAATTAAAGAAACTGTTTCTCAAATTACAGAACCAGAGTCAGCAAAACTACTCCAACAAATGTTCCAGTTTCTCCAAACATCAGAAGAAACGCAGGAGAAAAAAGAAAAAGAGATGCACCAGTACATCCAACTCCTCAGACAACAGCAGCAGCAGTACAGAGAGCGAATAGCATCAATATTAAACCACCAACAATTATAG
>AB041963|Torque_teno_mini_virus_4|Pan_troglodytes|Hominidae
ATGCCATACTACTACCGCCGAAACTGGAGACTCCCATACCGCCGGCGACGATGGTTTTGGAGAAGGCGACCTCGACCGTTTATTCGCCGAAGATTTCACCGAAGAAGGGTAAGAAGACAACCATACTTTCATAAAAAACTTAAAAAACTTAAACTGCAACAATATCAACCTCGAACTGTAAGATACTGTAAAATTAAAGGATTTCAATGCTTATTCGAAGCTAGCAAATATAGAATAGGCAATAACTATACTATGTACTTTAATACTTTTGCACCAGAACACTTACCAGGAGGAGGAGGATTTAGTATTGTTAAATACTCCCTAGAAAGTTTATACTCTGAACATGAATACGTAAGAAACTGGTGGACAAAATCCAATTTAAACTTACCACTTTTTAGATACTTAGGATGTACCTTAAAACTTTATCAATCAGAAGATGTAGACTATGCATTTCAATATCAAAACTGTTATCCCATGGTAGCTACAGCACACTTATACATAAGCAGACAACCTTCAATCATGATGATGAACAACCACTCAATATTAGTTCCCAGCAAACGCACACAAAAAAGAAAAAAACCATGCATAAAAATAAAAGTTAGCCCCCCATCACAAATGGAAAACAAATGGTATTTTCAAAAAGACAACTGCAAAACACCCCTACTCATTACAACAGCTACAGCTTGCAGCTTTGATCATTACTACCTAAATACATCAGCAAAAAACAACTGCATAACTATATATTCTTTAAACACATACCTATACCAAAGCAGACACTTTAACAACCGCGGAACAACAGGTTACCACCCTAAAAACAATACATACTTATATGGCACTCTTGAAAACGGTCCAAAATACAAAGTAGGAGACTTAATATACTTGGGGAACACAATGACATATCAACAAGGCCAAAGCCCGAGAGAGTTACACCCAACAGACACCACAAAGGGCTTCCAGGAAGCAAAACAATTTGAAAACTGGGGAAACCCATTCTACACACACAACCTACACGGCACTATACACATACTACAAACAACAGAATCACCAACACAAATGTACACCGGTACTAGTTATGAAGCAGAAAAAACAAATCTAACAGAAATATCAAACAACTTTTATACACTTAGATATAACCCATACAGAGACAGCGGTGAAGGCAACAAAATATACTTACTTAAAAACTGGACAGAGGAAACAGGCTGGGACCCACCAACAGACACAGACTTAATCATGGAAGGCTACCCCCTATGGCTAATGCTATGGGGATGGATAGACTGGCAAAAAAAGCTAGCAAAAATAAACACAATAGATACCAAATACATACTAGTAATACAAACAAAATTCACAAAAGGAGAAATGCCAATAATAGTACCAATAGACTACGACTTTATTGACGGTCAATCACCATACACAGAAGAACTAGACCCCACAGACAAACAAAACTGGCATCCCATGGTACAATACCAACAACAGACAATAAACAACATACTTACATGTGGGCCAGGCACACCAAAATACAATGGCAAAAACACAGTAGAAGCCAAACTAGAATACTCTTTTAAATTTAAATTTGGAGGCTGTCCGCCACCAATGGCAGCCCTAGAAGACCCTTGTAAACAACCCACATACCAAATTCCCCAAACAACAACTATGTTACAGGATCCTACCACGCCCCTCCAGTATTACCTCTGGAACTTTGACGAGAGAAGGGGACAACTTACAAAAACAGCTGCAGATAGAATACAAAAAGACTGGCAACTTACAGACTCTGTTATCTCAACTACAGGGCTACATGCCAAAGACCTGGAACCCCTCCAAACACACCAAGAAATCCAAGACCAAACATCGTCGGAGGAAGAAAGCGAAGAGGACATATTCTCCCAGCTCCAGCGACAGCGAGCCAAACAACACAGAATCAGGCAGCGAATCCTCCAATTAGTAACCAAAATACAAAAATTAGAATAA
>AB049607|Torque_teno_virus_24|Pan_troglodytes|Hominidae
ATGGCGCGGTGGAGACGCTGGAGACGCCGCCGGCCGTGGTGGTGGAAGAGACGCAGGCGCCGGTGGAGGAGAGTACGCCCCAGAAGAGCTAGACGCACTGTTCGCCGCCGTCGAAGAAGATACACAGTAAGGAGGAGGCGGTGGGGGCGTAGACGCGGGCGACTGAGACGCACACGCTGGCGCCGCACACGCAGACGCAGAAAGAGAAAGACCCTTATACTCAGACAGTGGAACCCCGCTACAGTCAGATCATGCCGAATCAAGGGTCTCGTACCCATGGTGATCTGCGGACACACCAGAGCGGGTAGAAACTACGCCATGCACAGCGAGGACTACCCAGAGCAGGGCAGGTACCCCTTTGGAGGGTCCCTGAGCACCACAACATGGAGCCTAAAAGTGCTCTTTGACGAGCACCAAAAATTCCACAACAGGTGGAGCCGTAGCAACCAGGACTTAGACCTAGCCAGATACCTAGGCTGCAGATTCACTTTCTACAGAGACAAAAAGACAGACTACATAGTCACCTACAGAAACAAACCCCCATTTAAAATAAACAAACTAGACAGTCCCATGTCACACCCAGGCATGCTCATGCAGCAGAAACAAAAAATAATTATCCCCAGCTACGACACTAGGCCCGGGGGTCCCCAAAAAATAACGGTTAAAATCAGACCCCCTAAACTGTTTCAAGACAAGTGGTATACACAAACCGACCTCTGTGAAGTAAACCTGGTGTCGTTTGTGGTTTCCGCTTGCAGCCTAACACATCCGTTCTGCCCACCACTAACGAACAACCCTTGTGTAACTTTCCAAGTGTTGAAAGATTTCTATTACGGCAATCTTAACATAGCAGAGAAAACAAACAGCAAGAACATATTTGAAACGCTAAAAAAACACCCAGGATACTATGAAAACTTTTTAACACAAACACTTTTACTAGGTGATGTTAAACCCGCTAAGTATAACGATACAAACGGCTCTTTAAAAAGCACAATAACGAACGCTAGTATTAAAACAAACAACAATGGACAATTTGGCATGTATGTATATGACAAAGACAAATTAGGTGCGGCACTTCAGAAGGCAGTAGAGTGGTACCACCAACAATACCAAACACACAATGACGTGCACTCTATATACGGAAAACCAACCAACGAGTACCTAGGCTACCACACAGGTATATACAGTCCCATGGTGCTCAGTCCCATGAGATCCAACCTAGACATGGAGAGGGCATTTCAAGACGTAACATACAACCCCAACGCAGACAGAGGCAAAGGCAACATTGTATGGTTCCAATACAGCACACGAAACGACACCACCTTTGACGAAAAGCAATACAAATGCGTGCTACAAGACCTCCCTATATGGGCGGCCCTGTACGGGTACTCAGATTTTGTAGAAGCAGAGCTAGGCATATCAGCAGAAATCCACAACAGCGGAGTAATAGTAGTGGTGTGTCCTACACTTTCCACCAATGAGAAAGGTACTATCGGAGCACAAATACAGGGATACATATTCTACGACACTCTATTCGGCCAAGGAGAGATGCCAGACGGCAGAGGACACATCCCCATATACTGGCAGAGCCGCTGGTACCCCAGAAGCAGCTTCCAGCAACAAGTTATACACGACCCGGTGCTGTCTGGGCCTTTCAGCTACAAAGACGACCTAGTAAGCACGACACTGACGGCCGCCTACTCGTTTAAATTCTTATGGGGCGGTGACACCATTTCCGAACAGGTCGTCCGCAACCCCTGCAGAGCAGACGCGCCAGCACCTTCCTACCCCCATAGACAGCCACGCGACGTACAAGTTATTGACCCGCGACTGGTGGGACCCCAGTGGGTATTTCACACCTGGGACTGGCGACGAGGACTCTTTGGTAAAAAGGCTATCAAACGAGTGTCACAAAAACCAGATGATGATGAGGACTTTACAGCCCCTTATAAAATCCCGAGATATTTTCCCCCACCAGACCGAGAGGGCGCGCGAGAAGAAGACTCAGCTTCGGAGTCGGAGGACCAGGGGTCGAATTTCATCCCGGAAGAAGAAGAGGCCCTCGAAGCAGGTCTCCAAGGGTCACAACTCCAGCAGCACCGAGTCCAGCGCGTCTACATACTCCAGCAACTCAGAGAGCAGCGACGAATGGGACAACAACTCCAACACCTTACACGAGAGCTCCTCAAACGCAGGCGGCTACAGTATAAACCCCGTAATTATTTTCCCAAGCTTAGACAAAGGTATACGTGTTTTCTCCACCTAGACCCAGACGCAGATGCTTTACCTCGCAAGAGTGGGAAACCGAATACCAGACCAGCAGAGCCTTCGACCGCCCCCCTAGAACCAACCTCAACAGCCCCCCTTTGCTATCCCTACCTGCCCTCAGACGTCTGTGTTAAATTCGAGCCTCAACTTCAAATAAACAAGGCCGTGGGAGTTACGACATGGTCGGTGTCTGTTTATAAAAGTCACTAA
>AB049608|Torque_teno_virus_2|Pan_troglodytes|Hominidae
ATGGCGTTCTGGTGGTGGAGGAGACGCCGAAGGGCGCGGTGGAGGAGACGCGCCGCGGCGCGGAGATGGCGACGGAGGAGACCTCGCAGACGCCGAGCTGCTCGCCGCGCTGGAAGACGACGCAGAGTAAGGAGACGCAGGGGGCGGTGGCGGAGGGCACACAGACGATGGAGACGCAGACGGGGGAGACGCAGACATAAGAGAAAACTAATTATAAGACAGTGGCAGCCCCCGTACACCAGACGCTGTTACATAGTGGGATACCTCCCGCTGATCATGTGCGGAGAAAACTGTTTCTCTAAAAACTTCGCCACCCACTCGGACGACATAGACTGCAGCGTAGCCTACGGGGGAGGTATGACGGCCACCCAGTTCACGCTACGCATACTGTACGACGAATTCCAGAGACACCTAAACTACTGGACTGCCTCTAACAACGACCTAGACCTAGCCAGATACCTGGGTGCCACCATAACCTTTTTCAGACACCCGGACGTAGACTTCATAGTACAAATACACACCAGTCCTCCCTTCAGAGACACAGAGATGACGGGACCTAGCATACACCCCGGGATGCTAATGCTAAAGAAGCACAGACTGCTCATACCTAGCTTAAAAACCAGACCGGGCAGAAAACACAGAATCACAGTCAGAATAGGAGCCCCTAAAACCTTTGAGGACAAGTGGTACCCCCAAACGGACCTGTGCGACGTTATACTTGTGGTTATTTATGCAACCGCAGCTGACTTCACATTTCCGTTCGGCTCACCACTAACGAACACTCATTGTGTAAACTTCCAAGTTTTAGGAAGTGACTATAACGACATTCTTAGCATACTCCCAGACAAACTTAAGTCGAAAGAATCAAAAATTGAAAAAATATATAAAAACATAGCATACTACAACACAAAACAAACAATAGCTCACTTAAAAATTACAGACAACTGTAAAAACACGCAAACAGATATAACTAACACAAAACACAATGACACTCAGTACAAAGGAAACACCTACGTCGACGAAATTAACCAGGTAAGAAAAGACACAGGAGATAAGTTTATAAAAGCTACAAGTTTGGCTCTCAGTAACTCCTGGGTAAAACCAACTACTAATGACTTAGAGTACCACACGGGCATGTACAGCTCCATATTCCTATCATCAGGCAGAAGCAATCCAGAACTTAAAGGCCCATACACAGACGTGTGTTACAACCCACTGGTAGACAAAGGCATTGGAAACATAGTATGGCTAGACTGGTGCAGCAAAGAGGACTCCAAATTCGATGAAACAAAAAGCAAAGTACCCATAAGAGACATGCCACTGTGGGCAGCTCTGTTTGGATACGCAGAATATGCATCTAAGGAGACAGGAGACACAGCCATAAACACCAACGCTAGACTGACACTAATATGCCCCTACACCGACCCCATGTTATTCAAACCCCAGGATCCAAAGTTCGGATTCGTACCATACAGCCTGAACTTTGGACTGGGCCGCATGCCCGGAGACAGCACCTACGTGCCCATAAGGCAGAGGGCCAAGTGGTACGCATGTCTGTACCACCAGCAAGAGGTAATAGAGGCCATCACACAGTCAGGACCGTTTGCATACCACTGTGACTACAAGAGCGCAGTACTAGGGGTAAAATACAAATTTAAGTGGATCTGGGGCGGCTCTCCTATACCTCACCAGGTGGTCAGAAACCCCTGCCGAGAGACGCACTCCAGCACCCAGGGCGGTAGAAAACCCCGTTCAGTACAAGTCGTGACCCGGAAATACAACACACCAGAATTCACATGGCACAGTTGGGACACCAGACGTGGGCTGTTTGGCGACGGAGCTTTACAAAGAATGCTGCAACAACCGGGACTTAATGAACTTTATCCAACAGCATCAAAGAAGCGGCCAAAGAGGGACACACTCGCGGAAGGACACCAAGAAGAGCCAGAAGACGTCTCAGACTTCAAGCGACTCCGACTCCAGCTACAACAGCAGCCGTGGCTCGACTCCAGTCAAGAAGAGAAAAAAGCGAGAGAGAGCAAAGCCCAGGAAGAAGAAGCCAAAACGCTGGAGCAGCAACTCGAGCAGCAGCGCCTCCTCGGATTCCAACTCCGATGCCTCGCCTATCAAGTCCTTCAAGTCCAAAAAGGGCACGCCATACCCCCCCAGGCCCTGGTACAGTAG
>AF345523|Torque_teno_virus_5|Homo_sapiens|Hominidae
ATGCTCATGCTAGCTAAGAAAAGAATAATTATTCCAAGTCTTAAAACCAGACCCAGCAAAAAACACTATATAAAGATAAAAATAGGGGCCCCCAAACTATTTGAAGATAAGTGGTACTCTCAGAGAGACCTCTGTGACACAACCCTTGTGGTTATAGAGGCAACGGTTGCAGACTTGCAATATCCGTTCGGCTCACCACTAACGAACAGCATCTGTTGCAACTTCCAGGTTCTTAACAGCAACTATGACAACGCCCTGAGCACCCTTATAGGAACTCAGGGAGACAAAGACAGAGACCAATGCTACAAGTTTTTATTAAATACAATTACTTACTACAACACCAGTCAAACTCTAGCACAACTTAACAAATTCTTACCTACAACTAACACAACCCAATTAAGTCAAAATAATGCGCAAAACTCCATAAACCCATCCAACACAACAGAAAACACATATGACTCAAGAAATACAGAAATACACAACAACACACTATATGGAGGAGCAGCATACTACAAACAAAACGGAAGCAATACCAACACTTTACCACCACATAAAATGAAAGAAGCAAACAAGACATACACAGCAGCAGCCAAAAAAATACTGAGCAACTGGAACTTTACTAACATGAGCACATCCTCATCCGCTGACCTACAAGGCCTAAACTACTTTGACTACTACACAGGTATGTTCAGCAGCATATTTTTAGCCAGCGGCAGGTCAAACTGGGAGGTAAAAGGCAGCTACACAGACATCACATACAACCCCCTAGTAGACAAGGGAGAGGGCAACATGATCTGGATAGACTGGATCACCAAAGGTGACACCATCTACTCTGAAAACAAAAGCAAGTGTCTGCTCAGAGACCTGCCCATGTGGGCCCTGTGCTATGGCTATGCAGACTATGTACTGAAATGCACAGGCATTTCCAGCATAAAAAATGAAGCCAGAATAGTTATGAGATGTCCCTACACATACCCCCAGCTAGTAAAACACAACAACGACAACTTCGGGTTTGTAGTGTACAGTGACAACTTTGGACGCGGACGCATGCCGGGGGGCGACCCTGTACCGAGCACCAGAAACAGGGTACACTGGTACATCACCATAACCCACCAGACTGAAGTACTAGAATGCATCTCCCAGACTGGACCGTTTGCCTACCACAGCGACGAACGCAAAGCAGTACTGACTATAAAATACAACTTCAGATGGAAATGGGGAGGCAACCCTGTATTCCAACAGATTCTTAGAGACCCCTGCTCGGGATCCCCCGGCTCCGGTCCCCGTAGAGTGCCTCGCTCAATACAAGTCGATGACCCGAAGTACCAGACACCAGAGTACATCTGGCACGCGTGGGACTTCAGACGTGGACTCTTTAGCCAGAAAGGTATTAAGAGAGTGTCAGAACAACCAACAGATGTTGACCTTCCTACAGGCAGGGGCAAGAGACCCAAGAGAGACACAGGCGGCCCGCAAGAACAAGGCCAAGAAGAAGGCTCGTCTTCCATCAGACGAGTCCTCCAGCAATGGCTCCACTCCAGTCAGGAGCAGAGCCAAGAAAGCGAAGAAGAAGCAGCCCCGACGACGCTCTCGCAAGAGCTACAAAAACAACTCAAGCAGCAGCAGCTCATGGGAAAGCAGCTCCGAGAGCTCAGTCTCCAACTCGCCCAAGTCCAAGCGGGGGGGCACCTTCACCCCCTTTTACAATGCCATGCATAA
>AF345524|Torque_teno_virus_9|Homo_sapiens|Hominidae
ATGGCATGGGGATGGTGGAGAAGAAAGAGGCACTGGTGGTGGAGACGGCGCTTCGCCCGAAGCAGACTTCGCAGACGACGGATTAGACGACCTCGTCGCCGCACTCGACGAAGAACGGTAAGGAGGCGCAGACAATGGAGGAGGGGGCGACCCAGACGGAGACTGTTTAAGAGAAAGAGACGCTTTTGGCGACGCAGACGAAAAGCTAAGATAAAGATAACCCAGTGGCAGCCCAGTAGAGTAAAGAGATGCTTTATGATAGGGTACTTCCCAGCAATAATATGCGGACAGGGGAGATGGTCAGAGAACTTTACCAGCCACATAGAGGACAAAACCCCTAAGGGACCCTTTGGAGGGGGACACAGTACAGCTAGGCTCTCTTTAAAAGTGCTATACGAAGAGAACCAGAAGCACCACAACTTCTGGACAGCCAGCAACAAAGAGCTAGAGCTGGCCAGGTTCTTTGGCAGCACCTGGACACTGTACAGACACGAGGAGGTAGACTACATATGCACCTTTAACAGAAAAAGCCCCCTGGGGGGCAACCTTCTTACAGGACCCAGTCTACACCCGGGAGCCGCCATGCTATCAAAACATAAGATACTGGTACCCAGTTTTAAGACCAGACCTGGTGGAAAACCCACTGTAAAATTTAGGATAAAACCTCCAACAACACTAATAGACAAATGGTACTTTCAAAAAGATATTTGTGACACTACACTGCTCAACATTAACTTTGTTGCATGTGACTTGCGGTTTCCGTTCTGCTCACCACAAACTGACAACGTTTGTGTAACATTTCAAGTTCTTTCCGCGGTTTATAACGACTTCCTCTCTATAACCAACAGCAAGTTACAGGCAACAAATTGGACGGATGAATACACTAACTTCTTAAACAAAGCATTCCCCTCTGACAGAAGCATTAATAAATTAAACACATTCAGTACAGAAGGAGCATTTAGTCACCCAAAAGTAGAAAAGTTTAAACCAAAGATTCCCCTTCCAGACGGCGAATACTTTCAGGAAAAAGATGCCCTATGGGGAGACCCAATACACATTACAACATCACAAACTAGACAGGCTATAATACAAAAAATTGTTAAAAATGCAACAAACTATCTAAAAAAATACACAGACGAATTTAAACAATTTCCAAACATTGCCCAGTTTCACCACGGATTTTTTACACAGTGGACAGGCATATACAGTGCTGCTTTTTTAAACTACCATAGAATATCTCCAGAAGTACCAGGTCTATATGTAGACACCATCTACAACCCACTAACAGACAAAGGCATAGGAAACCACATATGGATAGACTACCTCAGCAAGGCAGACCCCAATCTAGACCCGGTAAAGAGCAAATGCCACATAGCAGACCTGCCACTATGGATGGCAACATTTGGCCTAGTAGACTGGTGCAAAAAAGAAACAGGCAACTGGGGAATACCTGCATGGGCTAGAGTACTGCTAATATGCCCATACACTTTCCCACCTATGTATGACCAGAAGAATCCCAATAGGGGATTCATACCCATAGGTTACAACTTCTCACAAGGACTAATGCCAGACGGCAGCAAATACATTCCTATGCAAATGAGAGCTAAATGGTACCCTAACCTGTTAAACCAACAGGCAGTACTTGAAGACATAAGTCAATCAGGACCCTTTGCATTTAGAGAAAAAAAACCTAGCGCCAGCATAACAGCAAAGTACAAATTTAGATGGCACTTTGGGGGCAACCCTGTATCTGAACAGGTTATTGCAGACCCCTGCCAACAACCAACCTTTGAAATGCCCGGAACCGGTTCGCTGCCTCGCAGACTACAAGTCACGGACCCGAAACTCCTCGGGCCACACTACACATTCCACAGCTGGGACTGGAGACGTGACTACTTTAACAGAAAGACTCTTAAAAGAATGTCAGAACAACAAGAAACTTCTGAGTTTTTATTCCCAGGCCCAAAAAAACCCCGAGTGGATCTCGGGGTCGTCCAAGCTGTCGAAAAAGTCTCTTTCCAAGCAGAAAGAGAACAAAAACCGTGGGAGGACAGCGACCAGCCGTCAGAGACAGAAGCCCTCTCGGAGGAAGAAGAAGAGGGCTCGATACACCAGCAGCTCCGGCAGCAACTGCAGCAGCAAAAGCAGCTCAGGAGAGGAATCAACTGCCTCTTCGAGCAGCTAGTGAAAACCCAGCAGGGGGTCCACCTAGATCCTTCCCTCTTGTAG
>AF345526|Torque_teno_virus_14|Homo_sapiens|Hominidae
ATGCCAGTTATCTGGGCGGGCATGGGCACGGGGGGCCAAAACTACGCCGTCCGCTCAGATGACTTTGTAGTAGACAAGGGCTTCGGGGGCTCCTTCGCTACAGAGACTTTCTCCTTGAGAGTACTGTATGACCAGCACCAGAGGGGCTTTAACCGGTGGTCCCACACCAACGAGGACCTAGACCTTGCCCGTTACAGGGGATGCAAATGGACCTTTTACAGACACCCAGACACTGACTTTATAGTGTACTTCACTAACAATCCCCCCATGAAAACTAACCAGTACACTGCCCCTCTCACCACTCCTGGAATGCTCATGAGAAGCAAATATAAGATACTAATACCTAGTTTTAAAACAAAACCCAAGGGAAAAAAGACAATAAGCTTCAGAGCCAGACCCCCAAAACTATTCCAAGACAAGTGGTACACTCAACAAGACCTCTGCCCTGTGCCCCTCATCCAACTGAACTTAACCGCAGCTGATTTCACACATCCGTTCGGCTTACCACTAACTGACTCTCCTTGCGTAAGGTTCCAAGTCCTCGGAGACTTGTACAATAACTGTCTCAATATAGACCTTCCGCAATTTGATGACAAGGGTACAATTTCAGACGCATCCTCTTACAGTAGAGATAATAAGCAGCAGTTAGAAGAATTATATAAAACTCTATTTGTTAAAAAGGGCTGCGGACACTACTGGCAAACATTCATGACCAATAGCATGGTAAAAGCACACATAGATGCTGCACAGGCACAAAACCATCAACAAGACACCTCAGGCCCTCAAAGTGCAAAAGATCCATTTCCAACAAAACCTGACAGAAACCAATTTGAACAATGGAAAAACAAATTCACAGACCCCAGAGACAGCAACTTTCTCTTTGCCACTTATCACCCAGAAAACATTACACAGACTATCAAAACAATGAGAGACAATAACTTTGCTCTAGAAACTGGAAAGAATGACCTTTATGGTGATTATCAGGCCCAGTATACTAGAAACACTCACCTTCTAGACTACTACCTGGGCTTCTACAGCCCCATATTCTTGTCCAGTGGCAGATCCAATACTGAATTCTTTACTGCCTACAGAGACATAATATACAATCCACTACTAGACAAAGGCACAGGTAATATGATTTGGTTCCAATACCACACAAAGACTGACAACATATTTAAAAAACCAGAGTGCCACTGGGAAATACTAGACATGCCCCTGTGGGCCCTCTGCAACGGCTACAAAGAGTACCTAGAGAGCCAAATAAAATATGGTGATATCTTAGTAGAAGGCAAAGTCCTCATAAGATGCCCATACACCAAACCTCCCCTAGCAGACCCCAACAACAGTCTAGCAGGATATGTAGTCTACAACACAAACTTTGGACAAGGCAAGTGGATCGACGGCAAGGGCTACATACCCCTAAGACACAGGAGCAAGTGGTATGTCATGCTCATGTACCAGACGGACGTACTCCATGACCTAGTGACTTGTGGACCCTGGCAATACAGAGACGATAATAAGAACTCTCAACTGATAGCCAAGTATAGATTTACTTTCTACTGGGGAGGTAACATGGTACATTCTCAGGTCATCAGGAACCCGTGCAAAGACACCCAAGTATCCGGCCCCCGTCGACAGCCTAGAGAGATACAAGTCGTTGACCCGCAACTCATCACCCCGCCGTGGGTCCTCCACTCGTTCGACCAGAGACGAGGAATGTTTACTGAGACAGCTATCAGACGTCTGCTCAGACAACCACTACCTGGCGAGTATGCTCCTCCAGCACTCAGGGTCCCGCTCCTCTTTCCCTCCTCAGAGTTCCAACGAGAGGGAGAAGGTGCAGAAAGCGACTTATCTTCCCCGGCCAAAAGACCACGACTCTGGCAAGAAGAGGACAGCGAGACGCAGACGCAGTCCTCGGAGGGGCCGGCGGAGACGACGAGGGAGCTCCTCGAGCGAAAGCTCAGAGAGCAGCGAGTCCTCAACCTCCAACTCCAGCAATTCGCCGTACAACTCGCCAAGACCCAAGCGAACCTCCACATAAACCCCTTATTATACTCCCAGCAGTAA
>AF348409|Torque_teno_virus_21|Homo_sapiens|Hominidae
ATGGCGTGGAGATGGTGGTGGGCCCGAAGGCGACCGAACCGCCGATGGACCCGCAGACGCTGGAGGAGACTACGCACCCGGAGACCTAGACGACCTGTTCGCCGCCGCCGCCGCCGACCAAGAGTAAGGAGGAGACGGTGGGGCAGGAGACGGGGGCGACGACGCTTTTACAGACGTAGATTTAAAAAGAGACGCAGGAGACGCAGAAAACTGACTCTTAAAATGTGGAATCCATCCACAATTAGAGCATGTAACATAAAGGGTGCTATAAACCTTGTAATGTGCGGACACACTCAGGCAGGCAGAAACTATGCCATTAGAAGTGAAGACTTTTATCCTCAAATACAAAGCTTTGGTGGGTCATTTAGTACAACTACATGGAGCCTTAGAGTACTGTTTGATGAATACCAAAAGTTCCACAACTTTTGGACATATCCTAATACTCAGCTAGATCTATGTAGATATAAATATGCTATATTTACCTTTTACAGAGACCCTAAAGTAGACTACATTGTTATATACAACACAAATCCACCATTTAAAATTAACAAATACAGTAGTCCCTTTTTACACCCCGGACTTATGATGTTACAAAAAAAAAAAATACTAATACCTAGCTTTCAAACAAAACCAGGGGGCAAATCTAGAATTAAGGTTAAAATTAAGCCCCCTGCTCTATTTGAAGACAAGTGGTACACTCAACAAGACTTGTGTCCAGTAAACCTGTTGTCACTTGCGGTTTCCGCCTGCAGCTTTATACATCCGTTCTGCTCACCAGAAAGTGACACAATATGCATGACATTTCAGGTATTGCGAGAGTTTTACTACACACACCTAACTGTCACTCCAACCACAACTACCTCCACACCAGAAAAAGACAAAAAAATATTTAATGACCAATTATACTCCAACGCTAACTTTTATCAATCGCTACACGCATCAGCGTTCTTAAACATTGCTCAGGCACCTGCTATACATGGCCACAATGGAATACCAAACAACAGTAGGTATTTAAGTTCCACAGGTACAGAAACAAGTTTTAGAACTGGAAACAATAGTATATATGGACAACCAAATTATAAACCAATTCCAGAGAAATTAACAGAAATAAGAAAGTGGTTTTTCAAACAAGCTACAACACCTAATGAAATTCATGGCACATATGGAAAACCAACATATGATGCAGTAGACTACCACTTAGGCAAATACAGTCCAATATTCTTAAGTCCATACAGAACTAACACACAATTTCCCACTGCATACATGGATGTAACTTATAATCCAAATGTAGATAAAGGAAAAGGCAACAAAATATGGCTTCAATCAGTAACAAAAGAAACATCTGATTTTGACTCACGTAGCTGCAGATGTATAATAGAAAACTTACCCATGTGGGCCATGGTTAACGGGTACTCAGACTTTGCAGAGTCTGAATTAGGATCTGAAGTACACGCTGTATATGTTTGCTGTATTATTTGTCCTTACACAAAACCTATGCTATATAACAAAACAAACCCAGCAATGGGCTATATATTTTATGATACTTTATTTGGCGACGGAAAACTACCATCAGGTCCAGGTCTTGTTCCATTTTATTGGCAAAGCAGATGGTATCCAAAACTAGCTTGGCAACAACAAGTACTACATGATTTTTATTTGTGTGGCCCCTTTAGCTACAAAGATGACCTCAAAAGCTTTACTATAAACACAACTTACAAGTTTAAATTCTTATGGGGTGGAAATATGATTCCCGAACAGGTTATCAAAAACCCGTGCAAAACAACAGATCCAACATACACCCTGTCCGATAGACAGCGTCGCGACCTACAAGTTGTTGACCCAATTACCATGGGCCCGCAGTGGGAATTCCACACCTGGGACTGGCGACGCGGACTGTTTGGACAAAATGCTCTTAGAAGAGTGTCAGAAAAACCAGGAGATGATGCAGAGTATTATGCGCCTCCAAAAAAACCTAGATTTTTCCCACCAACAGACCTCGAAGAGCAAGAAAAAGACTCAGATTCACAGGAGGAGACGAGACTCCTATTCCACCCGTCGCCGCCAAGGAGCCAAGAAGAGATCCAGCAAGAGCAGCAGCGAGACATCCACCTCAGACTCGGACAACAACTCAGAATCAGACAGCAGCTCCAGCAAGTGTTCTTACAAGTCCTCAAAACGCAAGCGAACCTCCACATAAATCCATTATTCTTAAACCAACAATAA
>AF351132|Torque_teno_virus_1|Homo_sapiens|Hominidae
ATGGCCTATGGCTGGTGGCGCCGAAGGAGAAAACGGTGGCGCAGGTGGAGACGCAGACCATGGAGGCGCCGCTGGAGGACCCGAAGACGCAAACCTGCTAGACGCCGTGGCCGCCGCAGAAACGTAAGGAGACGCCGCAGAGGAGGGAGGTGGAGGAGGAGATATAGGAGATGGAAAAGAAAGGGCAGGCGCAGAAAAAAAGCTAAAATAATAATAAGACAATGGCAACCAAACTACAGAAGGAGATGTAACATAGTAGGCTACATTCCCGTACTAATATGTGGCGAAAGTACTGTCAGCAGAAACTATGCCACACACTCAGACGATACCAACTACCCAGGACCCTTTGGGGGGGGTATGACTACAGACAAATTTACTTTAAGAATTCTGTATGACGAGTACAAAAGGTTTATGAACTACTGGACAGCATCTAACGAAGACCTAGACCTTTGTAGATATCTAGGAGTAAACCTGTACTTTTTCAGACACCCAGATGTAGATTTTATCATAAAAATTAATACCATGCCTCCTTTTCTAGACACAGAAGTCACAGCCCCTAGCATACACCCAGGCATGCTAGCCCTAGACAAAAGAGCAAGATGGATACCTAGCTTAAAATCTAGACAGGAAAAAAAACACTATATTAAAATAAGAGTAGGGGCACCAAAAATGTTCACTGATAAATGGTACCCCCAAACAGATCTTTGTGACATGGTGCTTCTAACTGTCTATGCAACCGCAGCGGATATGCAATATCCGTTCGGCTCACCACTAACTGACTCTGTGGTTGTGAACTTCCAGGTTCTGCAATCCATGTATGATGAAAAAATTAGCATATTACCAGACCAAAAACAACAAAGACAGTCACTATTGACAAGTATAGCAAATTACATTCCCTTTTATAATACCACACAAACTATAGCCCAATTAAAGCCATTTATAGACGCAGGCAATGTAACATCAGGCACAACAGCAACAACATGGGGACAATTACTAAACACAACCAAATTTACTACAACAGCCACAACAACTTATACATATCCAGACACTAACACTACCACAGTAACTATGTTAACCTGTAATGACTCCTGGTACAGAGGAACAGTATATAACAAACAAATTAAAGACTTACCAATAAAAGCAGCTACATTATACTCAGAAGCAACAAAAACCTTGCTAGGAAACACCCTCACAACTGAAGACCACACTCTAGAATACCATGGAGGACTATATAGCTCAATATGGCTATCCCCTGGTAGATCTTACTTTGAAACACCAGGAGCATACACAGACATAAAGTACAATCCATTCACAGACAGAGGAGAAGGCAACATGTTATGGATAGACTGGCTAACCAAAAAAAACATGAACTATGACAAAGTACAAAGTAAATGCTTAGTATCAGACCTACCTCTATGGGCAGCAGCATATGGATATGTAGAATTTTGTGCAAAAAGTACAGGAGACCAGAACATACACATGAATGCCTGGCTACTAATAAGAAGTCCCTTTACAGACCCACAGCTACTAGTACACACAGACCCCACAAAAGGCTTTGTTCCCTACTCTTTAAACTTTGGAAATGGTAAAATGCCAGGAGGTAGTAGTAATGTGCCTATTAGAATGAGAGCTAAATGGTATCCAACATTATTTCACCAGCAAGAAGTACTAGAGGCCTTAGCACAGTCAGGCCCCTTTGCATACCACTCAGACATTAAAAAAGTATCTCTGGGTATGAAATACCGTTTTAAGTGGATCTGGGGTGGAAACCCCGTTCGCCAACAGGTTGTTAGAAATCCCTGCAAAGAAACCCACTCCTCGGGCAATAGAGTCCCTAGAAGCTTACAAATCGTTGACCCGAAATACAACTCACCGGAACTCACATTCCATACCTGGGACTTCAGACGTGGCCTCTTTGGCCCGAAAGCTATTCAGAGAATGCAACAACAACCAACAACTACTGACATTTTTTCAGCAGGCCGCAAGAGACCCAGGAGGGACACCGAGGTGTACCACTCCAGCCAAGAAGGGGAGCAAAAAGAAAGCTTACTTTTCCCCCCAGTCAAGCTCCTCAGACGAGTCCCCCCGTGGGAAGACTCGCAGCAGGAGGAAAGCGGGTCGCAAAGCTCAGAGGAAGAGACGCAGACCGTCTCCCAGCAGCTCAAGCAGCAGCTGCAGCAACAGCGAATCCTGGGAGTCAAACTCAGACTCCTGTTCAACCAAGTCCAAAAAATCCAACAAAATCAAGATTTCAACCCTCCCTTGTTACCAAGGGGGGGGGATCTAGCATCCTTATTTCAAATAGCACCATAA
>AB054647|Torque_teno_virus_7|Homo_sapiens|Hominidae
ATGTGGTGGAACCGCTGGAAGAGGTACCGGTGGAGACCGCTCAGAAGGTGGAGAACCTACCGCCGCCGAAGACCCCTACGATGGAGACGCAGAGGAGCTGCTCGCCGCCCTAGAAGACGTAGAGTAAGGAGATGGCGACGAAGGAGGAGGGCGTGGGGCAGGAGACGGTACATAAGGCGCCGCAGACTTAGGAGGAGAAGGAAAAAGATACCTATAACTCAGTGGAACCCCTCCGTGGTCAGAAAATGCGTGGTAACCGGATACATACCCCTCCTAATCTGTGGAACGGGTACCACCGGCACCACATACAAAAACTATGGCAGCCACGCGGCTGACTACAAAAAATATGACCCCTTCGGAGGTGGCTACAGCACCATGCAATTCACCTTAGAGACTCTCTTTGACGAGTGGGTAAAACACAGATGTACCTGGAGTAGATCGAACAAAGATTTAGAACTAGTAAGGTATCTGGGGGGCAGCTTTACCCTATACAGACATCCAAAATGTGACTTTATATTCAGATACAACAGAAAACCCCCCTTTAAGGACACTCAAATAACAGGCCCTAGTCTACATCCTGGCATCCTCATGACCAGAAGAAAAAAGAAAATAATTAAAAGCTTCCTCACTAGACCCAGGGGCAGAGCCACAAAAAGAGTTAGATTCAAGCCCCCCACTCTGTATACAGACAAATGGTACTTCCAAAAAGATATCTGCAACCTGCCGCTCGTTAACATTGCAGCATCTGCGTGCAGCTTGCGGTTTCCGTTCTGCTCACCACAAACTGACAACACTTGTGTAAACTTCCAGGTGTTGAGCAAACGTTTCAACACTATGCTAAGTATCTCCCCAGACTACCCAAAGAAAAACTATGACAGTTTTGTTAAAACCTACCTTAAAAATGCACAAGAGCACTGGAATCAAAACAAAAAGGGCACATTAGATAATTACAATGACCCAAACAGACTACTAACAGTATTTAACACATTTAAAACTGAAGAACACTTATACGACCCATCAGCCAAAGAGACTAAAAACACAACAAATACAGACGCCGCCGGAAACAAATACAATACAGTAACAAGTTTATGGGGAGACTACATTTATAAAGAGACAGTAGTAGACAATTTCATTAATAATGCCAAAAACTATTTTGAGTCTAGAAAAGGAAACATAGTAATGAGCAATGAATATCTAAACCACAAAACAGGACTCTATAGTCCTATATTCTTATCAAACAGTAGACTATCCCCAGACTTCCCAGGATTCTACATAGATGTCCTGTATAACCCAGCTAATGACAAAGGAATAGGCAACAAAATCTGGATGGACTGGTGCACAAAAAATGACAGTACCTGGAGAGACACACCTCAAAAACTACCAGTAGTAGACATTCCCTTATGGGCCGCCCTGCTAGGCTACAGTGACTACTGCACCAAATACTTTAATGACAAGGGACTAATAAAAGAAGCCAGACTGACTATAATATGTCCCTACACCCAGCCACCACTCACAGACCCTGAAAACGTGGACATGGGCTTCATACCCTATGACTTTAACTTTGGAAATGGAGTAATGCCAGACGGAACCCCCTACATACCTATAGAGTGCAGAATGAAATGGTACCCCTGTATGTTCCACCAACAAAACTTTATGAACTCAATAGTCAGCTGTGGACCATTTGCATATCAGGGAGACGAGAAATCTGTAGTACTAACTGCAAAATATAAATTTAATTTTCTATTTGGTGGTAACCCAACTCCTGAACAGACGATTAAGGACCCCTGTCAACAACCCACCTTCGAAATGCCCGGTTCCAGTGGATTGCCTCGCGACGTACAAATCGAGGACCCGCAACTCCTCCACGAGGGATACTACTTCAGAGCCTGGGATCTCAGACGTGGTCTCTATGGCGAGAAAGCTATCAAAAGAATGCGAGAACAACCGATCCCTCCTGAATTTTTTGCAGGACCTCCAAAAAAGAGCAGATTCGAGGTACCCGCAAATGTCGCAGACGACTACAGTTCAAAGGAGCAAAAATGGCATCCGTGGCCCGACTCACCGGGAGCGGAAGCCCAGAGCTCCGACGAGGAAGAAAAAGAGGTCCAGACGCCGATCCTCCAGCACCAGCTCCGAGAGCACCTCCGAGAGCAGAAAGTCCTCAAGTCCCAGATCAAATTCGTCATCAAGCAGCTCATGAAAACACAAAGTCACCTCCACGTACCATACTACCCCTAG
>AB057358|Torque_teno_tupaia_virus|Tupaia_belangeri_chinensis|Tupaiidae
ATGGCCTACTTCAGAAGGAACTTCTACGGAGGACGGCGACATTATTACCGACGCAGAAATGCTTACACTCGCCGAAGATACAGAAGGGTAAGGAGACGCCACAGAGGCCGACGCTTTCCTTACTTTAAACAAGGCAAACGTAGACGGACCAGACTATTACATGTCACGGATCCGCGCTACAAAGCCCACTGTACAATTACAGGATGGGTGCCTATAGCAATGACTAGAATTCAACTTATATCTCAGCCTTTTACCGTCGATACTCTTAGTCCATTTCACGTGTATCCCGGAGGATATGGATACGGAGTATTTACTTTGGAAGCAATGTACAAAGAACATTTGATGAAAAGAAACCGCTGGAGTAGATCCAATGCCGGCTTTGACTTAGGAAGATACTTAGGCACATGGCTAACACTAGTGCCTCATCCATACTTTTCATACCTATTTTACTATGATCCAGAATATGGTAACACATTCGAATTTAAAAAACTAATACATCCGGCCATAATGATAACACATCCTAAAACTATACTAGTTTTAAGCAATAAAAGAGGAGGAAACAGAAGAAAATGGCCGAGAATGTGGATACCTAGACCAGCTATATTTGCAGACGGATGGGAGTTTCAAAAAGACTTATGTCAACACGGACTATTTGCATTTGGTTGGGCATGGGTTGATTTAGACAGACCTTGGATGGCTGACATAAGTAAACCTGCACAAACTATTGATCCTTCCACTTATGATAAAAAGAATGATATGATAAACAAAGTTCCGAACATGTGGTGGAAAGAGGCAGCCAACGACTGGCTAACCGAGTGGGGACGACCACAAGGTAGCGGAGTCACTCAACAATTTAACCAACTTGCTATGGCTGGCCCATTTGTACTAAAAACTAACAAAAGTGAATATGTTAACACGGAACTTCTTCAAATCATTCTTTTTTACAAATCACACTTTCAATGGGGAGGAGAATTTCTACAAGACAAAGTACTTGCTGATCCTACAAAAATTCCTCCCGCACAGACTGCATACTACCAACAAGCCGGACAAACCAACCTCTACGGCTCTCCCTATAAACCACTTTCAAGCGGACTTCATGACAGCATTTCAGAACTACCTATCGCCTCACCACCACAAAACCCTCATAAGTACACCGTGCGACCCAGCGACTATGACAAGGACGGAATCCTCACAGAAGAAAGTTTCAGACGCCTTACAGACTCTCCTTACACTAGCGACGGAGGACATTCTTTCTCCTCCTTCTCCACAGCATCAGACCCGCTCGAGGGTACCAGCAGGTATGCGCGGCCGCTGGGCCGCAAAACAACTAGAGAACCCAGCAGACGCCGAAAAAGACGCCGCAGATCACCGTCGCCGGAGGACGAGGAGACAGCTCCGATACCGCCAAAGAGTAACTCGGAGCCCTCCATATCCGGACCTGGGAGAGCCACTAGAAAGCAGCTCCTCCAGCGACTCTTTAGACGCCTACTAACTTCGTCCCCACAATAA
>AF291073|Torque_teno_mini_virus_8|Homo_sapiens|Hominidae
ATGCCTTGGAGAAACTACTACTACAGAAGGCGCCGGAGACCCAGAAGGTTTTGGAGACGGAGATTTAGAACGCCTATTTACAGAAGATTTTGGAGAAGAAGATACCGGGTAAGAAAAAGACATTTTAAAAGAAAACTTTCTAAACTAACTATACAAGAATGGCAACCGCCATCAATAAGAAAACTAACTATTAAAGGATACTATCCTTTATTTCAATCAACAAGAGACAGACTTTCTAACAATATGATAACTTACTTAGAATCTATCGCTCCGCATTATGTACCGGGGGGAGGGGGCTTTAGCATAAGTTGCTTTTCTTTAAATACTCTGTATAAAGAACACTTAAAACTACATAACTGGTGGACAAAAACAAATGACAATTATCCACTAATTAGATATAATGGATGCACACTTAAACTATTTAAATCAGAAAAAGTAGACTACATATTTTACTACCAAAGACATTACCCTATGAAAGCTAGTGCCCTCATGTACACATCTACACAACCACAAATACTATTACTAAACAACAGAAAAAGGATTGTAAAATGCAAGGCAAACAACAAAAAAACAAAACCATACATAAGACTAAGAATACCACCACCATCACAACTCAAAACAAAATGGTATTTTCAAAGAGACATAGCTAATTTACCGTTATTACTAACAATTGCAACAGCTTGCAGTTTAGACAGACCATACCTGAATTCACAATCTATTTCAAACACAGTGGGTTTCAAAACCTTAAACTACGAAGCCTTTCTCAACAGAGGTTTCAAAAACATACCCACAACAGGATACTTTCCTAAACCCAACACCCGTTACTTTATTACACAAACACATTCAACAGACCCTAAAAATGTACCCATAGGATCTCTAATATTCCTAGGAAACACAAACTTATTAACATTAGGAACAAAAATACAAGATGCTTGTCCATCAAGCACAGAAAATGAATGGAAAAACCAATTTGAAAAATATTTACAAACAGAAAAAAACTGGGGAAACCCATTTACACCAGAATATCTAGATGAAGACAATTACAATATATGGATAACCAATAAAACACCACAAGAACTTAAAGCAAAATACAAATCAAACACAGACAAACTACATTCATCAGACACAGATACTTTCTGGACACTTAAAAGAGTACCCTCAGTATTAGACTGCAGATACAATCCTTTTAGAGACGATAACAGAAATGAAGTATATCTACTAAAAATAACAGAACAAAATAGTTATGATTACCATGAACCACCAAAACCAGAACTTATAGCTAAAGATTTACCACTTTGGGCCTGTCTTTGGGGATACATTGACTACCAAAAAAAAGCAGCAACATACACAGAAATAGACACCACATGCATATGTGTTATACTGTCACATAGCTTAGACCCTACAACTCATACTACATTCATACCATTAGATGAAGACTTTTTAAAGGGACAAAGTTCATTTAGACCAGAACACCAAACCACTAGACCTGATGAACTTAACTGGCACCCAAAAGTATCATTTCAAATACAATCACTTAATAATATAGCATGCACAGGACCATACACAGCTAAATTACCAGCTGGTACCTCAATAGAAGGTCACATGCAATATAAATTTCATTTTAAGCTTGGAGGAAGCCCACCACCAATGGCCACACTTACGAACCCAGAAAATCAACCAAAATATCCCAATCCCGATAACTTCCTGCAAACAACTTCGTTACAGAGTCCAACAATGCCCATCGAACATTATCTCTACAACTTTGACGAACGACGACACATCCTTACAAAAAAAGCTATCAAAAGAATGCAAACAGACAAAGAAACTCAAAGCTCTCTTTTGCAAATTACAGACTCAGCTTCAACAGACGTCCCAACACCCTACACAGAAACACCGACATCGGAATCGGAGGACTCGGAAAAAGAGGAGGAGACACTGCAGCAGCGACTCCTCAAGCAGCGAAAGTACCAAAAGCAACTCCAGCGGGGAATCAACAAGCTCCTCAACAGATTAGCAAATATACAATAA
>AB060594|Torque_teno_virus_20|Homo_sapiens|Hominidae
ATGGCCTACTGGTGGCGCCGCCGCCGCTGGCCGTGGAGACGGAGATGGAGGCGCCGCGGACGCCGCAGACGAGTACCGCGCAGAAGATATCGACGACCTGTTCGCCGCTATCGAAAGAGATACACAGTAAGGAGGCGCAGACGGAGAGGGAGGCGAGGGCGACCGAGACGCAGACTGTACAGACGCAGGTACACCCTCAGACGAAAGAGAAAGAGACTGATAATTAAACAGTGGCAGCCAAATAATATTAGAAAATGTAGAATAACAGGCATGCTGCCCATGGTTATATGTGGACACGGTATGAGTGCCAATAACTATGCCATAAGGTCTGATGATACAGAGACTATGAAATTCTCCTTTGGAGGTGGCTTCAGCACCACCACATTCACTCTAAAGGTACTATATGATCAGCACCTAAGAGGCATGAACAAATGGAGCACATCCAATGACATTCTAGACCTGGCCAGATACCTAGGCTGTGACTTTTACTTCTACAGAGACAAACACACAGACTATATAGTACAGTATGACACAGCAGCTCCTTTCACTATAGATAAAGACAGCTCAGCCAACTACCACCCGGGGGTACTAATTAAAGCTAGAAAGAAAGTCCTGGTGCCCAGCTATGACACGCACCCCAAGGGTCGCGCTAAAATAAAAATACACATAGAACCTCCTAAAATGTTCGTTGATAAATGGTATGCACAGCATGACCTGTGCGACGTTGAGCTTGTGTCATTTGTGGTTAGCCTAGCTTCCTTCCAACATCCGTTCTGCCGACCACAAACTGACAATCCTTGTGTAACCTTCCAAGTTCTGCAAAATTTCTACAACAAATGCATTGGTACTTCCGTTAACCTGTCAGACAGTACCTTTGACTCCATATTTAGAGACTATTTATATAAAATAGGGTCTTTTTATCAACAAGTATTAGTACCCAGCTACATCAAAAGAATCACACACAACCCTGATGGCTCCACTGGAGGAACACTCAGTACACTAACTGCATACAATGAGTGGGTTACAGGTACAGGACCAAACAAATTCATACCAGGAAACACATCTGTACACTATAACTTTTGCACATACAATCCCAAGTATGACAACCTAAAAGCTCTCAGAAGTTACTATTTTCACTGGGAAACGGTACAATCAGTAGCTACCTCAAACTTTAATGCTCAACACGTACCTATTACATCCACTATGCCTACAAAAGACTACTGGGAATACAGAATAGGCATGTTCTCTCCAACATTCCTCAGTCCTTATAGAACAAGCCCAATAGAAAACTGGCCCATGGCCTACAGAGACATATCCTACAATCCACTAAATGACAAAGTAGTAGGTAACAAATTATGGCTGCAAAGTATAGTGAAAGCTGATACACAGTTTCATATACCCTCCTGCACCTACGTGCTGGAGGACAAGCCACTGTGGGCCGCGTGCTTTGGGTATAGAGACTTTATTAAGAGTGTAAAAGAAAAACAAGACCCGGACTTTGAATATATAGTATGTGTGATATGTCCCTATACTATACCACCCTTATTTGATGACAAAAACCCCCTAATGGGCTATGTATTTTATGACACAAACTTTGGCAATGGAAAGTGGTTGGACGGATCAGGACTGGTACCGGTGGAGATGCAAAGCAGGTGGAGACCATACCTAGCTTTTCAGACGAAAGTAATGACTGACATAGCCATGAGCGGACCGTTCAGCTACCCGGACGAACTAAAAAACACTACTATAAATGCCAAGTACAAATTCAGATTCAAATGGGGTGGTAATATGATTTATCAGCAGACCATCAAAAATCCCTGCACGGACGGACAAGACCCCCATTCCTATAGACACCCTAGAGATGTACAAGTTGCAGACCCGCTTACCGTGGGGCCTAGATACGCCTTCCACCAGTGGGACTGGCGACGTGGGTGGCTTGGTGACAAAGCTCTCAAAAGAATGCTCCAGAAACCGCTCGATCTTGAATTCTATCCAATCGCTCCAAAGAGACCTAGACTGTTCCCCCCAACAGAAGCAGAAGGAGAGGAAAAGCAAGAAGAAAGCTCCACTTCAGAGGAAGAAAGCACCCTTATCTCGCAAGAAGAGACGCCGACACAACTACTCAGAGTCCAGCTCCGAAAGCAGCTCCGCGACCAGCGAGAGCTACGAGTCCAGCTCAAGCACCTCTTCCACCAAGTCCTCAAAACCCAGGCGGGGGTCCACCTCAATCCCCTACTATTCATCCAGCGGTAA
>AB060597|Torque_teno_virus_24|Homo_sapiens|Hominidae
ATGGCCTGGCGATGGTGGTGGCAGCGACGCCGCCGCTGGTGGCCGCGCCGCCGGAGACGGTGGAGACGCCTACGACGCCGGAGACCTAGAAGACCTGTTCGCCGCCGTCGACGAAGAGCAACAGTAAGGAGGCGGAGGTGGAGGGGCAGACGTGGGCGACGCACATATACCAGACGCGCGGTCAGACGCAGACGCAGGCCCAAAAAGAAACTCGTACTGACGCAGTGGAGCCCCCAGACTGTCAGAAACTGCACCATCAGGGGCATAGTCCCCATGGTGATATGCGGGCACACTAGGGCCGGTAGAAACTTTGCCATTCACAGCGAAGACTTCACCTCCCAGATAAAGCCCCACGGAGGTAGCTTCAGCACTACAACCTGGTCTCTAAAAGTATGCTGGGACGAGCACCAGAAATTCATGAACAGGTGGTCGTACCCCAATACTCAGCTGGACCTAGCCAGGTACCTGGGGGTCACCTTCTACTTCTACAGAGACCAAAAAACAGACTATATAGTCCAGTGGAGTAGAAATCCCCCATTTAAGCTCAACAAGTACAGCAGCCCCATGTACCACCCAGGCATGATGATGCAGGCCAGAAAAAAACTGATGGTTCCCAGTTTCCAGACGAGACCCCGGGGTAGAAAGAGATACAGGGTTAGAATAAGACCCCCCAACATGTTTGCAGATAAGTGGTACACTCAAGAGGACCTGTGTCCGGTACCCCTTGTGCAACTTGTGGTTTCTGCGGCTAGCTTCATGCATCCGTTCTGCTCACCACTAACGAACAACCCTTGCATCACCTTCCAAGTTTTGAAAGACAACTATTACAGTTGCATAGGAGTTAACTCCTTAGAGACCCATAAAAACAGTTATACTAAGTTACAAGAATGGTTATATAAGACAAACACATTCTTTGAAACAACACAAGTAATAGCTCAGCTATCTCCCTCATTTGCACCTGCATACAAACCCAATGGAACTAACAACAACACACATAAGCCATTAGGAGGAATGGTTCCAGAGTTAAAATACAACAATGCCGGCTTCCATACAGGTAACAACCCAGTTTTTGGCATGTGTAAATACAAACCAAGCACACTCACAATGCAAAATGCCAATAAGTGGTTTTGGGAAAACCTACAAGTCGAAAATGACTTACAATCAAAGTATGGAAAAGCCAACTTAACGTGTATGGAATACCACACAGGCATATACAGCTCCATATTCCTAAGTCCTCAGAGAAACCTACAGTTCCCCGCAGCATACCTAGATGTAACATATAACCCTAACTGTGACAGAGGCATAGGAAACAAAATCTGGTTCCAGTATAGCACAAAAATGACCACAGATTTTGAACAGAAACAGTGCAAGTGTGTCCTTGAAAATATTCCCCTATGGTCAGCGTTTCACGGGTACCCAGACTTTATAGAGCAAGAACTCAGCATAAGCGCAGAGATCCACAACTTTGGGTTAGTGTGCTTCATATGCCCCTACACATTTCCCCCATGCTATAACAAAACCAAACCTGAGCAAGGATATGTATTTTATGATACCACCTTTGGCAATGGAAAAATGCCAGACGGGTCGGGACACATACCCATCTACTGGCAGCAGAGATGGTTTATAAGACTGGCCTTTCAGACCCAGGTAATGCACGACCTTGTCATGTGCGGACCCTTTAGCTACAAAGATGACCTAGCTAATACTACAATAACAGCCAGATACAAGTTTAGATTTAAATGGGGCGGTAATATCATCCCCGAACAGATTATCAAGAACCCGTGTCACAGAGAGCAGTCCCTCGCTTCCTACCCCGATAGACAACGTCGCGACCTACAAGTTGTTGACCCATCAACCATGGGCCCAATCTACACCTTCCACACATGGGACTGGCGACGGGGGCTTTTTGGTACAGATGCTATCCAGAGAGTGTCACAGAAACCGGGAGATGCTCTCCGCATTACAAACCCTTTCAAGAGACCCAGATATGTTCCCCCGACAGACAGAGAAGACTACCGACAAGAAGAAGACTTCGCTTTACAGGAAAAAAGAAGGCGCACGTCCACAGAAGAAGCCCAGGACGAGGAGAGCCCCCCGCAAAGCGCGCCGCTCCTACAGCAGCGGCAGCAGCGGGAGCTCTCAGTCCAGCTCGCGGAGCAGCAGCGACTCGGACACCAACTCCGATTCATCCTCCAAGAAGTCCTCAAAACGCAAGCGGGTCTCCACCTAAACCCCCTATTATTAGGCCCGCGACCAACAAGGTCTATCTCTTTGAGCCCCCTAGAGGACTCCTCCCCATAG
>AF435014|Torque_teno_virus_6|Homo_sapiens|Hominidae
ATGTGGTGGTGGAGACGCAGATTTTGGAGACCAAAGAGACGCTGGAGATGGAGGCGCCGCCGCAGACGACCTCTCGCCCGCAGACGTCGAAGACCTGCTCGACTGGCTAGACGCCCCAGAGTAAGGAGACGCCGCTTTCAGTGGGGGAGGCCGCGTAGATATAGACCAAGACGAAGGCGCAGGAGACGAAAGAGACAAAAAATTAAGCTTAAACAGTGGAATCCCGCAGTAACTAAATTCTGCAGAATTATTGGATATTACCCTTTAATAATATGCGGTGAAGGCACCACTGTAAGAAACTACAACGTACATAGCCAGGACTATGTCCAATATGAAAGCTATGGAGGAGGCATGACCACCACTATGTTTAACCTAAAAGTTCCGTACGAACAGTTTCAACTGCACCAGAACTTCTGGACGCGATCCAACATAGACCTAGACTTAGTAAGATACCACAGTGTTAAATTTACCTTCTTTAGACACCCTAAAGTAGACTTTATAGTAAAGTTTAACAGGAACCCTCCATTCACAGACTCTGTACTAACAGGTCCTATGTTACATCCCGGGGTGCTAATGAACAGCAAAAGAAAAATACTAATTCCAAGCTGGGAAACTAGACCCCGAGGTAAAAAGAGAATACCTGTAAGAATAGGACCACCTAGACTATTTACAGATCACTGGTACTTTCAAAGAGACTTCTGTGGTGTGCCCCTTCTAACTGTCAACGCAACCGCATGCAACTTGCGGTATCCGTTCGGCTCACCACAAACGAAAAACATTTGCATATACTTCCTTGTTCTTGCATCAATCTATAACGACAAAGTGAGCATTGCCAAAGATGAAGTTACAAAAAATTACGATACACTTGTTGACGCCATTAAAAAGTCCCCACAAGGTTTAACAGTATTTAACACATTTAAAACACAAGAACACATGCAAGAACCGTCTTCAGAAACCTGTAAAGAAACTCAAAAAACTAATCCACCGTTTAAATATGAAAACTTATCTTCCTTATGGGGAGATAAAATTTATAAAGAAAGTACATTTAATAGCTTTAAAACAAATGCAGAGAACTTATGGAAGGCAAGAAGTAAACACACACTGCTAGGTTCAAAGGAACTAAACTTTAAAACAGGTATGTACTCTGCCATATTTTTAACAAACGGTAGACTAAGCCCTGACTATCCTGGAATATATATAGAAGTAGTGTACAACCCACTACTAGGACAAGGAGAAGGTAACATGATATGGCTAGAGTGGTGCCCAAAAAAAACCAAACAGTACAATGAAAGGCAGTGCTACAACCTAATACAACACGTTCCACTATGGGCAGCCATACATGGCTACATGGACTTTTGCAAAAAGACATTTAAAGACAATAATTTAGATAAAAACACCAGAGTGGTACTCATCTGCCCTTATACCAGACCACAACTATATAACCCACAGAAACCAGACTGGGGATACGTACCTTACGACTATAACTTTGCTCAAACCAAAATGCCAGACGGAAACGGGTACATTCCTGAGTTCTATAGATTTAGGTGGTACCCTAGCGGATTCCACCAACAAAACTGGATGAATGACTTGGACCAGTGCGGGCCTTTTTCACACAGAGGGGAAGAAAAAATGGCAACACTAACTTCTAAATACAACTTTAAATTTACCTGGGGTGGTAATCCTATATTTCAACAGACTGTCAAAGACCCCTGTAAACAATCCACCTTTGACATCCCCGGTGCCGGTGGAATCCCTCGTCCAATACAAATTGTCAACCCGAAGTACCTCGACCCGGGCATCACGTTCCACCGATGGGACCTCAGACGTGGCTTCTTTGGGCCGGCAGCTGTTAAAAGAATGCAAGCAGAATCAACAGATGCTCTCTTTCCTACAACAGGTCCAAAACGCCCAAGAACAGAGGTCCCCGTGGCCGTTGCAGGAGACGCCTTACCTTCCAGGGAGAGAAAACGCCAAGCCTGGCAAGACTCGACCTCGGAAGAAACCGAGAGCGAAGCAGAAGCCCAAGAAGAGAAGACGCTACAGGAGCAGCTCCAACAGCAGCTCAAAGAGCAACGACAGCTCAGATGCGGAATCCAGTACATGTTCCAGCAATTAACAAAAACGCAGCTTCACCTCCACGTCCCTCCTATCCCTCAATAA
>AB064595|Torque_teno_virus_29|Homo_sapiens|Hominidae
ACGGCGTGGTGGTGGGGCCGGTGGCGCCGGAGATGGCCACGCAGGAGATGGAGACGCCGCAGAAGAGTATGGCCCAGAAGATCTAGATTTGCTGTTCGCCGCCGCCGCCGAGGACGATATGTGAGTAAGAGGCGCCGCTTCAGGCGCAGACGCAGACGAAGGGGGCGACCCAGATACAGGGGGCGACGCAAAAAGAGACAGACTCTTGTTATCAGACAGTGGCAACCGGACGTGGTCCGGTTCTGCAAGATAAATGGATGGCTACCTCTAATTGTCTGTGGCTCAGGGAGCACCCAGAACAATTTTATAGTCCACTCAGAGGACATAACTCCAAGAGGAGCCCCCTATGGAGGCAACCTCACACACATAACATGGTGCCTAGAGGCCATCTACCAAGAGTTTTTAATGCACAGAAACAGATGGACCAGAAGCAACCATGACCTAGACCTCATGAGATACGTAGGAGTGAGATTCAAGGCCTACAGACACCCCACAACAGACTATATAATCTCCTACAGCAAAACCTCACCCTTTCAGGTCACAGAACTCAGCTACCTCAGTTGCCACCCGCTCTTAATGCTTCTCAGCAAACACCACATAGTGGTAAAAAGCCTACAGACTAAGCCCAGAGGCAAACCCTATGTTAAATTCTTCTGCAAGCCTCCAAAACTCATGCTAAATAAGTGGTACTTTACAAAAGACTTTGCAAAAGTACCAATACTCATGATGTGGGCCACAGCCTGTGAACCCAGAAACCCATGGCTCGGAGAAGGCACCCTCTCGCCCTGCATAGGCTTCTATGCACTAAAACCATCCATATATACCTCACTTAGCAACTTACCAGCAAAAGTACAAATGTTTGCTACAGGTACACAATCAGACTCTCTAACAACATCCTCAACAGGATTTTATAAAACAGTACACCCTAGTAGTATAACTACAACATCAAAAGAATGGGAATACACATACACAGGCCTAATGGAAAAATTCTTTAAACAAGCCACAAACAAACCTTATAACTGGGAAAACTACGGCACACCAGCGGACTATGGCAGCACATACACAACATTTTCAACACACAGAAGTACAAGATATGAAACAATTAAAAAAGAATACCAAAAAGTATACCCCACACTAACAACACAAACACCAACAAACTTCTTTTTAACACAAGAATTTGGCTTTTACAGCCCATACTACTTAACACCATCCAAAAGAGACATAGACTGGCACACACCATACACATACACAAGATACAACCCACTAGCAGACAAAGGCCTAGGCAACATGATATGGGCAGACTGGTGTAGCAGAGATGAGGCCGCCTACAGCCCAACACAAAGCAAATGCATGCTTAAAGACCTGCCACTATTCATACTATTCTATGGCTACATAGACTGGGTACAAAAGAGTATAGGGTCTCAAACAATAACCAGAGACATGAGACTCATGGTTATATGTCCATACACAGAGCCACAACTAGTAGACCCCCAAGATAAAACTAAGGGCTTTGTACTATATGGAGACACATTTGCCAACGGAAATATGCCAGTACTTGCACCACAGATACCCATCTCGTGGTTTGTCCGTTGGTACCCCAACTTTGCACACCAAAGGGAAGTTTTAGAAAGAGTGGTTTCCTGTGGACCGTTCATGGTCAGAGACCAGGAAAAGAACAGTTGGGACATTACACTAGGCTACCACTTCCTATTCAAATGGGGCGGATCCCCTCTCCCCTCTCAGGCTATCGACGACCCGAGCCAGAAGCCCACCCACGCGCTACCCGAGCCCGGTACGCTCCCTAGAATCTTACAAGTCAGTGACCCGGCAAGGCTCGGACCGAAAACAATTTTTCACCAGTGGGACCAAAGACGTGGACTGTTTACAAAAAGAAGTATTAAAAGAATGTCGGAATACTCATCAGATGATGAAAATTTTTCGCCAGGTCCTTCAAAGCGCCCAGCTCTCGACACCAGACCCGAGGGCCTGGCCGGAGAGCAAAGAAGCGCCTACGCTTTTCTCCGGGCTCTCCAAGACAGCCAAGACTCGGAGGAGAGTCAAGAAGAAGCCCCTCTCCTCGAAGAACAAGCACACCAAAAAGAAAAAGAGGAGCTACTCCTCAAGCAGCCCCAGCAGCAAAGACAACACCAGCGAGTCCTCAAACGAGGACTCCGAGTCCTGTTCGGAGACGTACTCAAACTGAGGAGGGGTCTCCACATAGACCCCCTCCTTACATAG
>AB064598|Torque_teno_virus_29|Homo_sapiens|Hominidae
ACGGCCTGGTGGAGATACAGAAGGCGCCCCTGGCGACCCTGGAGACGCCGGGGCTGGGCGGTACGCAGAAGAAGATCTAGAAGAACTTTTCGCCGCCGCGGCAAAAGACGATATGTGAGTAGAAGGCCGCGCCGCCGATACAGGCGCAGATACAGACGGGGCAGACGTAGAAGGGGACGCAGACGCAGGCACAGACAGACTATTGTACTAAGACAATGGCAGCCGGACGTTATGAAAAAGTGCTTTATTACTGGGTGGCTACCTCTAATAATCTGTGGATCTGGAAACACCCAGTTTAACTTTGTGACTCATGAGGACGACATACCACCTCCAAAGGCCTCCTTTGGAGGAAACTTTACTAACCTCACCTTCACCCTAGCGGGACTATATGAACAAAAACTGCTCCACAGAAACAGGTGGTCCAAGTCCAACTTTGACCTAGACCTAGCCAGATACCTCTACACAAAAATTAAACTATACAGACACCCCACTGTAGACTACATAGTCACCTACAACAGAACAGGCCCATTCGAGATAAATGAACTCAGCTACATGCTCACACACCCTCTCGCCATGCTCCTAAACAAGCACCACATAGTAGTTCCAAGCTTTAAAACAAGGCCCAAAGGAAAGAGATCCAAAACAATACTTATTAAGCCTCCAAAACTCATGATAAACAAGTGGTACTTTGCTAAAGACATCTGCAAAATAGGCCTCTTCCAAATCTATGCCACAGGCCTAGAACTCACCAACCCATGGCTCAGATCAGGCACCAAGAGCCCCATCATAGGCATATATGTCCTTAAAAACTCTGTGTATAACAACAACTTAACAAACCTACATGGAGGGGGCCACGAAGAAGGCAGAAAACAAGTTTTTAACACTCTCATGCCTGAAACTGCAGGCAAAAACTGGCAATACACATACACTCCTTTAATGAGCAAAGTATACCACCAGGCAACCAAAACAAACAATGAAAAACTACCCACACCTTATAACTGGAAAAACTACAGTGAAAACTATACACAAGTAAAATCTAAGTGGGACTCACTAGCACAATCAGGATACAAACTAGTAAAAGATGAATACAATGCAGTCTATACAACCACTGCCACATACCCTCCAGAATACACACAAAGAAACTACCTAAGTCATGACTATGGCATTTACAGCCCATACTTTTTAACACCGCGAAGATACACAAGAGAATGGTACACAGCCTGGGAGTATGTAAGATACAACCCACTATCAGACAAAGGTCTAGGTAACAGAATCTATGCACAGTGGTGCAGCGAAGCATCCTCCTCTTATAGCTCCACCAAAAGCAAATGCATGCTACAAGACATGCCACTATACATGCTAACATATGGCTACCTAGACTATGTAGTAAAATGCACAGGCAATAAATCAGCCTGGACAGACATGAGAGTCTGTGTAAGATGTCCATACACAGAACCCCCACTAACAGGGTCAGACAGTAACTCCGGCTTTGTACTATTATCAGAAAGCTTCATGAACGGAGACATGCCCTGGCCCAGCAACTTCATACCGTTGAAGTTGTGGTTTAAGTGGTTTCCTATGATGTTTAACCAAAAACAGGCAGTTGAGAACATAGTTTCCTGTGGCCCCTTCATGCCCAGAGATCAGGAAGCCAACTCTTGGGACATAACCATAGGTTACAAGTCAGTTTTTAAATGGGGGGGTTCCCCTCTGCCTCCACAGCCCATCGACGACCCTTGCCAAAAATCCACACACGAACTACCCGACCCCGATAAATACCCTCCAAGAATACAAATCGCAGATCCGGAACACCTCGGCCCACAAACAATCTTCCACACCTTCGACATCAGACGTGGACTGTTTAGCTCGGCAAGTCTTAAAAGAGTGTCAGAATACCAACCTCCTGATGACCCTTTTTCAACAGGCGTCGGGTTCAAAAGACCCCGAATGGAAACCCAGTACGCGGGAGCCACAGAAAACCAAGAAGAAGACGCCTACTATTTACTCAAAGCACTCCAAAAAGAGCAAGAGAGCAGCCAGTCAGAAGAAGAGACAGCCCAAGAAGAGGAGATCCAAAAACAGCAACTACTCAAGCAGCTCAACCTGCAGCGACAGCAGCAGCGAGTCCTCAGAGAGGGACTCAAACAAGTCCTGGGAGACGTCCTCCGACTCCGGAAAGGAGTCCACTGGGACCCCCGCCTATAA
>AB064605|Torque_teno_virus_9|Homo_sapiens|Hominidae
ATGGCATGGGGATGGTGGAAGCGGAGACGGCGCGGCTGGTGGAGGAGACGCTGGACCCGTGGCAGACTTCGCAGACGATGGCCTAGACGAAGTCGTCGCCGCCCTCGACGAAGACGAGTAAGGAGGCGGAGGAGGTGGAGGAGAGGACGACCGAGACGCAGACTATACAGACGCTACAGACGGTACAGACGAAAACGAAAGAGGGCTAAAATAACTATAAGACAGTGGCAACCAGCCAAGACTAGAAAATGCTACATAAGAGGCTACATGCCCGCCCTTATGTGCGGCTGGGGAGCCTACAGCAGAAACTACAGCAGTCACTTAGAGGACAAAATAACTGCGGGACCGTACGGTGGGGGACACAGCACTATGAGATTCTCCCTACAGGTGCTCTACGAGGAGCACCTAAAACACCACAATTACTGGACACGCAGCAACCAGGACCTAGAACTGGCCCTGTACTATGGCTGCACAATTAAGTTTTACAGGGACCCCGAAACAGACTTTATAGTTACATACCAGAGAAAATCTCCTCTGGGAGGTAACATAATGACAGCACCATCACTACACCCAGCAGAAGCCATGCTTACGAGAAACAAAATACTAGTACCCAGTTTACAAACTAAACCAAAAGGAAAAAAAACTGTAAAAGTTAACATAGCACCCCCCACTCTATTTGTGCACAAATGGTACTTTCAAAAAGACATATGTGACTTAACACTGTTCAACTTGAACGTTATTGCGGCTGACTTGCGGTTTCCGTTCGGCTCACCACAAACTGACAACATTTGCATAACCTTCCAAGTTCTCTCTTCCATTTACAACGGCTTCCTCTCTATAACCCACACTTCCTCAACAAGTGACAATATCATAAATGAGTTTTTAAAACTAGCAATACCAGATGAACCTAAACAAAGACACTGGAATGTACTTAATACATACAAAACAGAAGGCTGCTTCTCACACCCACAACTGCAAAAATACAAAATACCTACTACAGGCATAGGCACTGAAAACTACTTTACTACACCAGACGGACTATGGGGGGACCCTATATACAGCAAAAACAATACAGGCACATCCCAAACTGCACAAACTATAAGACAAACAATTAAAAATAACATGACTTCTTACTTTAAAAAAATAGAAGAAGAGAGTACAATAATAACAAAAGGAGACAAACTACTCTGTCACCTAACAGGAATATTTTCACCTCCATGGCTAAACATAGGCAGAGTCAGCAGAGAGTTTCCAGGACTATACAATGACATTATATACAACCCATGGACAGACAAAGGCTCAGGCAACAAAGTATGGCTAGACAGCTTAACAAAAACAGACAACATTTACAAAAAAGGACAAAGTGTACTTCTAATAGAAGACATGCCTATGTACATTATGCTAAACGGATACATAGACTGGGCCAAAAAAGAACTAAACAACTGGCAACTGCAAACCATGTACAGAGTAATGATAGTATGTCCTTACACATATCCAAGACTATACCTAGAAACCAATCCTTACAATGGCTATGTAATGTACTCGCAAGCCTTTGGAGCAGGCCTAATGCCAGACAAAATATCCATTCCACCCATAGCATGGAGAGGCAAGTGGTACCCACACATACTACACCAAGAAGCAGTAATAAATGACATAGTACAGTCAGGGCCTTTTGCTCCAAAAGTACAAAAGCCAAACATGCAACTAAACATGAAATACTCATTTAGATTTACATGGGGCGGTAATCCTATCTCTGCACAGATTGTTAAAGACCCCTGCACCCAGCCCACCTTTGAAATTCCCGGTGGCGGTAACGTCCCTCGCAGAATACAAGTCATCAATCCGAAATTCCTCGGGCCCAACTACAGTTTCAGATCATTTGACATACGACGTGACCTCTTTAGCGACAAGAGTCTTAAAAGAATCTCAGAACAACCAGAGACTTTTGAGTCTTTATTCTCAGGTGGCAAACGCCCCCGGATCGATCTGCCCAAGTACGTCCCGCCAGAAGAAAGCTCCAATACGCAACAGAGACAACAAAGAGAACAAGGGCCGTGGACGAGCGAGAGCGAAAGCGAAGCAGAAGCCCAAGAAGAAACGCCGGAGGGGTCGATCCGAGAGCAGCTCCAGCACCAGCTCCAAGAGCAGCTTCAACTCCGAAGAGGGCTCCAGTGCCTATTCGAGCAGCTAGTCAGAACGCAGCAGGGAGTCCACGTAGACCCCTGCCTTGCGTAG
>AB064607|Torque_teno_virus_9|Homo_sapiens|Hominidae
ATGGCATGGAGATGGTGGAAACGAAGGCGCCGCTGGTGGTGGAAACGACGCTGGACCCGTGGCCGACTTCGCGGACGACGGGCTAGACCAGCTGGTCGCCGCCCTCGACGAAGACGAGTAAGGAGACGGAGGGCTTGGAGGCGTGGGCGACGAAAGAGACGAACTTTCAGACGCAGACGCAGACGAAAGGGTAGGAGACACAGACCCAAACTCATAATAAGACAGTGGCAGCCAGAGATTGTCAGAAAATGCCTTATAATAGGCTATTTTCCCATGATAATCTGTGGACAAGGACGGTGGTCAGAAAACTACAGCAGTCACTTAGAGGACCGCGTAGTTAAACAAGCCTTTGGGGGCGGACACGCGACCACCAGGTGGTCACTTAAAGTACTATACGAGGAGAACCTCAGACACTTAAACTTCTGGACCTGGAGTAACAGAGACTTAGAACTGGCCAGGTACCTACGAGTGACGTGGACTTTTTACAGACACCAAGATGTTGACTTTATTGTATACTTTAACAGAAAGAGTCCCATGGGAGGCAGCATATACACAGCACCCATGATGCACCCAGGAGCCCTTATGCTTAGCAAACAGAAGATACTAGTAAAGAGCTTTAAAACAAAACCCAGAGGCAAGGCCACAGTGAAAGTTACCATTAAGCCCCCCACTCTACTAGTAGATAAGTGGTACTTTCAGCACGACATTTGCGACATGACCTTACTTAACATAAATGCCGTTGCGGCTGACTTGCGGTATCCGTTCTGCTCACCACAAACTGACAACCCTTGCGTCAGCTTCCTCGTTTTGTCAACCGTCTACAACAACTTCCTCTCTATTGCCCCAGACGAACTGTCCCCAGTAACATCAAATGGAAAAGAGTATTATAAAAAATTTTTAGATGCTGCATTTAAAACACCAAGAGACTTTAATGCTGTAAATACATTTAGAACCCAAGCTAATTTCTCACACCCACAACTTACACTCCCCAACAGTGCATCAAATACATCAGCAAACCAATACTTTAATACTTATGATGGCTACTGGGGTGATGCCATATATGCTCGAGACATCCCTGCGGTAGAACCACCACAAACACTACAACAAGCAAAAGAAGTATTAATAAATAACATGGAAAATTGGCATAGAAAAGTACAACAAGAAGGAGTTAGCAAACTACATCATTCTGTATTTGCCCACAATGTAGGCCTATTTAGCAGCAGCTTTTTATCTGCAGGAAGACTAGCCACAGAAATTCCAGGCCTATACACAGATATAATTTATAACCCCTACACAGACAAAGGCAAAGGAAACATGATATGGGTAGACTACTGTCAAAAAAAAGACAACTTATATAAAGAAGGCCAAAGTAAATGTCTAATAGCTAATTTACCACTGTGGATGGCCTGCAATGGATATATAGACTGGGTAAAAAAAGAAACAGATAACTGGGTAATAAGTACACAAGCCAGAGTACTAATGGTAACTCCGTACACTTACCCAAAAATGTACCGAGAAGACAATCCTCTATTTGGCTTTGTTCCATACTCCTATGCCTTTGGAGATGGAAAAATGCCCAACGGTAGCACATACATACCGTTTCTATACAGAAACAAGTGGTACCCTATTACACTACACCAACAACCAGTACTAGAAGATATAGCTAGATCAGGCCCCTTCTCACTAAAACAAAACATGCCTAGCGCTACACTAACAGCAAAATACAAGTTTAAATTCTTATTCGGGGGCAATCCCGCTTCCGAACAGGTTGTTAGAGACCCCTGCACTCAGCCCACCTTCGAACTGCCCGGAGCCAGTACGCAGCCTCCACGAATACAAGTCACGGACCCGAAACTCCTCGGTCCCCACTACTCATTCAAATCGTGGGACCTCAGACGTGGCTACTATAGCTCAAAAAGTATTAAGCGAATGTCAGAATACGAAGAACCTTCTGAGTTTATTTTCCCAGGTCCCAAAAAACCCAGGGTCGACCTCGGGCCTATCCAAGAGCAAGAAAGGCCCTCAGATTCACTCCAAAGAGAATCGAAGCCGTGGCAGACCAGCGAGGAAGAAAGCGAAGCAGAAGTCCAAGAGCAAGAGACGCAGGAGATGCCCCTCAGAGAGCAACTCCTCCACAACCTCAGAGAGCAGCAGCAACTCAGAAAGGGCCTCCAGTGTGTCTTCCAGCAACTAATAAAGACACAACAGGGGGTACACATAGATCCATGCCTACTATAG
>AB076001|Torque_teno_sus_virus_1a|Sus_scrofa|Suidae
ATGCGCTTTAGACGACGCAGATTTGGCCGCCGCCGCAGATATTATAGAAAGAGAAGAGGCGGATGGAGGAGAAGATTTCGGATTCGTAGACGGCGACCCTGGAGACGCTGGCGGGTAAGGAGATGGCGGCGTTCCGTCTTCCGTAGAAGGGGACGTAGAGCGCGCCCCTACCGCATTAGCGCGTGGAACCCTAAGGTTCTAAGAAACTGCCGCATCACAGGATGGTGGCCAGTAATACAGTGTATGGACGGGATGGAGTGGATAAAATACAAGCCGATGGACTTAAGAGTCGAGGCAAACCGGATATTCGATAAACAGGGCAGTAAGATAGAGACAGAACAGATGGGATACTTAATGCAGTACGGAGGAGGATGGTCAAGCGGAGTAATCAGCTTAGAGGGACTTTTCAATGAAAACAGACTGTGGAGAAACATATGGTCTAAAAGCAATGACGGGATGGACTTGGTCAGATACTTCGGGTGCAGAATTAGACTATATCCAACAGAGAATCAGGGCTACTTGTTCTGGTATGACACAGAATTTGACGAACAGCAGAGAAGAATGTTAGACGAATATACACAACCTAGTGTAATGCTGCAGGCTAAAAACTCCCGTTTAATAGTATGTAAACAAAAGATGCCAATTAGACGGAGAGTAAAGAGCATTTTCATACCGCCACCGGCACAGTTAACAACACAGTGGAAGTTTCAGCAGGAACTGTGTCAATTTCCATTATTTAACTGGGCCTGTATCTGTATAGACATGGACACGCCGTTCGACTACAACGGCGCATGGCGAAATGCCTGGTGGCTAATGAGAAGGCTTCAAAACGGAAACATGGAGTACATAGAAAGATGGGGCAGAATACCGATGACAGGAGACACAGAACTGCCACCAGCAGACGACTTCAAGGCAGGAGGGGTGAACAAAAACTTCAAACCGACAGGTATTCAGAGAATATACCCTATAGTAGCAGTATGCCTAGTGGAGGGAAACAAGAGAGTAGTGAAATGGGCCACAGTACACAATGGGCCAATAGACAGATGGAGAAAAAAACAGACAGGAACGTTAAAACTATCTGCACTGAGAAGACTAGTGCTTAGAGTATGCTCAGAAAGTGAGACATACTATAAGTGGACAGCATCAGAATTTACAGGAGCATTTCAGCAGGACTGGTGGCCAGTTAGCGGAACAGAATACCCGTTATGTACAATTAAAATGGAGCCAGAATTCGAAAACCCGACAGTAGAGGTGTGGTCATGGAAAGCAACTATACCGACAGCAGGAACACTGAAAGACTATTTCGGGCTCAGTTCAGGGCAACAGTGGAAGGACACTGACTTTGGCAGGCTGCAATTACCCAGAAGCAGCCACAATGTTGACTTTGGACATAAAGCTAGATTTGGCCCATTTTGTGTGAAAAAGCCTCCAGTAGAATTCAGAGACTCAGCCCCCAACCCACTAAATATCTGGGTGAAATACACATTCTATTTTCAGTTCGGCGGCATGTACCAGCCTCCCACCGGAATCCAAGATCCCTGCACTTCTAACCCGACCTATCCTGTCAGAATGGTCGGAGCAGTTACACACCCCAAATACGCCGGGCAAGGCGGAATCGCGACCCAAATTGGAGATCAAGGTATCACCGCTGCCTCTCTCCGTGCCATCAGTGCAGCTCCACCAAATACCTACACGCAGTCGGCGTTCCTCAAAGCCCCGGAAACCGAGAAAGAAGAGGAAAGAGAGAGTGAGACCAGTTTCACGAGTGCCGAAAGCTCTTCTGAGGGAGATGGATCGTCTGATGACCAAGCAGAGAGACGCGCTGCCAGAAAGCGAGTCATCAAGCTACTTCTCAAGCGACTCGCTGACAGACCCGTGGACAACAAGCGACGACGATTTTCAGAGTGA
>AB076002|Torque_teno_canid_virus_1|Canis_lupus_familiaris|Canidae
ATGCGGTTCCGGTACCGAAAGTGGAGAAGACCCCGCCGTCTCTTTCGATCTCGTAGACGACGCGGCTATGCTCGCCGCCGCTGGAGACGCCGAGCCTGGGGCCGCCGGAGGCGGGTAAGGAGATACCGAAGGCGGCGCGGGGGCACCAAAAGACAATACATTTCTAGTATTATGCAATGGAACCCGCAGCACCGCCATCTTTGCTATATCAAGGGCATCACGTGGCTCTGCGCCGCCAGAGCGGACCGCATGTCCTGGCCGGGCATTAAACAGATAGCGGCTACAGACTCCACAAGATATTGGAGCACTATTTTAGTCGGAGGATGCGGCGTTTTAACGTTATCCATGGACTGGTTCTTCTTTGAGAACCTAAGATGGCGGAACCGCTGGTCGCATAGCAACGTGGGTTACGATTTAGCAAGATACATGGGGACACACCTCTACTTCCCCCCCCTAGCGGACATCTGGTACATTGTCTGGACAGATACAGAATTTGTTGACCAACCCAAAAAGGTCATGAGTTACACGCATCCGTGGATACTCCTCATGACCAAAAAACACAAGGTCATAAAACCCCGGAAATGGAATGGCAAAGGCAAAAAAATATTTCTCAAACCTCCTGCGGTTTTCAATTCCGCTTGGTACACTTCAGACAAGTGGTGCGGGGCGGGGCTAGGACGCATCTACTTCTCCTTTTTAAACCCATTCAAACAGATCATGCACACCAATCAGACAGAACAGAGCTTCCCCTTTGCGATAGAATTGGGCAATACTGATTATGACAAACCGCCCAATAATTCTTACGACTTTAAAGACACAAACGAAGTAAAAAAGGTATGGAATACAGCAGGAAAAAAATACTATTACCGTGCCGATTGGGACACTGGTGACGGAAATGCAATCATGTTGCCCAATACTCTGAGTCCAACCACCCCAGCCAGCTGGCTTCTCCTTGAATGGGACGCCCCCTACTGGCTGTGGTTCTGGGGAAAAACATATCAGGATTTTGTTTCATCACACACACCAGAAGGAAATCCATATTATGGCCAGATTTATGTCAAATGGTGGCCCATTACCAACCCCTACGATCAGGGACCCCACACCTACCCCGAGGACAAAGAATGGTGCCTCATGATGCTAGATCCACAACCAAATTTCATGACATGCAATAGCATCGCAGCGGCCCTAAAAATAGCAGCTTTCGGGCCCTGTGTTTACGCACCCCAAGACACACAAACATCACAAATACCCATTAACATTCCCATGTATTATCTCTCCAAATGGCAGTGGGGTGGAAGTACCCAAGGGACCAGCACCCACATTGACAACCCATGCAATCCGAGACCTAAATCAATACAAATCGCAGACCCAGCCACCGCCCCTAGAGACGTCATACACCCCTGGGATGTGGATGCTTCCGGAACTATATCAACCGCAAAACTCAAACAACTCATGGAAGGACTTGGTTACAGGGAACCGAAACCGAAACCGGGACCCCCCGAGACCCTCATACCTCCGGGAGCGCCGACGCCGGAGCTCGACTACTACAGCTCGGAGACCGAGAGCGATGACTTCGACACCGGAGACTCCGAGGAAGAGGAGGAGGACCACCAGGACCCGCGCTGGGTTCGAGAGAGCCTTGACAAGCTTACTCGAAGGCTTAGGGGTGAGCGAAGACAGCGACAGCAGCTCGGAAAGGGACTGCTGGCCCTTCTAAAAGAGAAAAAATAA
>AB041958|Torque_teno_virus_26|Macaca_fuscata|Cercopithecidae
ACGGCCTGGTGGTGGAGGAGATGGCCCCGACGCCGCCGTCGGTGGAGGAGGTGGGGCCGAAGACGCGTGGGATCCTGGCGACGTAGAGGAGTTGCTGGCCGCCGCCGCCGAGGAAGAAGGGTAAGGAGGAGAAGGAGGAGGCGGGTGTGGAGACGTGGCAGACGGTGGAGACTGAGACGCAGACGGAGACTGAGACGCTATTTTAGAAACACTCTGATCCTGAGACAGTGGCAGCCCACCACCATCAAGTCCCTAAGAATCTCGGGATGGTTCCCGGGGGTGGTGTGCAGCAACAGGCGCAGTCAAAATAACTACATTGTGCACCTGCCTGACATTCCAGCCAGGGGAGGTGGATTCGGAGGGAATATCAGTATCACGAAATGGAACCTGTCCATGCTGTGGCACGAGAACTTAATGAACAGAAACCGGTGGAGCCGCAGAAACAACGACTTAGACTTAGTGAGATACCTGGGAGGGAGTTGGAAGTTCTACCGAGACCCCGACAGAGACTTTATTGCCACTTATAGTTTAGAGAGCCCCATGACCACTAACCAGTACAGCCACCTCCAGAGTCACCCTCAAATCATGTTGTTAAGGAGACACAGAATCCTTATTCCTAGTCTAAAAACCAAACCCCGGGGTAAGCCATACGTAAAGAGAAAGTTCAAGCCCCCCAAACTCATGAGGAACCAGTGGTACTTTCAGGCCCACTTTTGCAATGTTAACCTCATCAAGCTAACCGTTGTCGGTTTAGACTTGCAAAAGGCTTGGTTAAGAAGAGGAACTGAATCCCCTATTGCAGAATTTGCGGTTTTACAACAGAGTCTTTACAACAACATATCCCTAACTGCCACTGAAACAAACAGTGAGGAGCAAAAAAAAACATGGGAAAATGTATGGGCATTTCCCATGAGTATGACCATGAATTTTAGGGAACTATTAAAAACTTTAGGAGCCACAGATGCTGAGTTAAAAGATGGCCCCAAGAGAGACAGTGTCCCTACCTTGTGGAAGAAGTATGTCACATCAAACAAAATGACAGAAAACGTATTTAATGACCGACAAAAGAAAATTAATTGGCTAGTTTCAAACAGTGGCATCACCACAACGAACACCCTTTCTAGAACCATGTACTTTGATAGAATCTGTGGCATGTTCAGCTCCTATGTGTTAGACGATACAGTGAGGTGGGACGGTACCTTAAAAAAAGCCTACGTCGGGGTTAGATACAATCCCCTGATAGACGAGGGCACAGGAAACAAGGTATGGATAGACCCAGTCACTAAAAAGGACACTAAGTTTCAGCCCCCACAAAGCTTGGTATTATTAGAGGGACAGCCCTTGTGGCTCCTGCTCTTTGGATACACGGACTGGATCAAAAAGTTTTACGCAGACAGGAACCCGGGAACTACGTACAGAGTGACCCTCCTAAGCCCCTGGACATATCCCAAACTGACGAACAAAGACTTGTACGGCTACGTGCCGCTGGGCGACGACTTCTGTGCGGGACGACATCCTTACCGACAGTATAAGATCACGCCCGAGTGGGAAACTCTCTGGTACCCTATGGTCTTTAACCAGGAGCCAGCCTTAGAGGCCATCGTTAACTGTGGCCCCTGGATGCCCAGAGACGAGGAGGCCAGAAGCTGGCAGTTAAACCTGGGGTACCAGTTCAGATTTAAACTGGGTGGTCATCTTCCTCCCGGACAGCCGCCGGAAGACCCCTGTAAGCAACCCACCCACGACCTACCCGAGACCAATATGCTCCAGTTGGCAGTACAAGCTAGCAACCCGCGGACTGTTGACGAGCCATTCCACGGGTGGGACCTCCGACGGGGCATGTTTAGCGCGTCAAGTATTAAAAGAATGCGAGAATACCAAACAGATGATGAAAATTTTCCAGACTCTCCAGCAAAACGAAGCCGCTACGACCCCCCGACAGAAGGAGAACCGGGAGCTTTACCCTCTGGCTCTCTCCAAGCCCTCAAAGCCCTGTTCGAGACCCCGCAAACGCCTGGACCGCTCAGCCCGTCGTGGGCGAAAGCGGACGAGGCGCCAGAAGTCCTCCAGCTCCAGCTCCAGCGGGAGCTCCAGCGACAGCGAAAGCAACAGCAGCGACTCCAGCAGGGTATCCAGGAAATGCTTCTGAGCATGAAGCTCACTCAGATGGGTCACCACATAGACCACCGACTGCTGTGA
>AY622908|Torque_teno_midi_virus_1|Homo_sapiens|Hominidae
ATGCCTTTCTGGTGGGGCCGACGCAACAAATTCTGGTATGGCCGAAACTATAGAAGAAAAAAGAGAAGATTTCCAAAAAGAAGAAAAAGAAGATTTTACAGAAGAACAAAATATAGAAGACCTGCTCGCCGCCGTCGCAGACGCAGAAGGAAGGTAAGAAGAAAAAAAAAAACTCTTATAGTAAGACAATGGCAGCCAGACTCTATTGTACTCTGTAAAATTAAAGGGTATGACTCTATAATATGGGGAGCTGAAGGCACACAATTTCAATGTTCTACACATGAAATGTATGAATATACAAGACAAAAGTACCCTGGGGGAGGAGGATTTGGTGTACAACTTTACAGCTTAGAGTATTTGTATGACCAATGGAAACTTAGAAATAATATATGGACTAAAACAAATCAACTTAAAGATTTGTGTAGATACTTAAAATGTGTTATGACCTTTTACAGACACCAACACATAGACTTTGTAATTGTATATGAAAGACAACCCCCATTTGAAATAGATAAACTAACATACATGAAATATCATCCATATATGTTATTACAAAGAAAGCATAAAATAATTCTACCTAGTCAAACAACAAATCCTAGAGGTAAATTAAAAAAAAAGAAAACTATTAAACCTCCCAAACAAATGCTCAGCAAATGGTTTTTTCAACAACAATTTGCTAAATATGATCTAGTACTTATTGCTGCAGCAGCATGTAGTTTAAGATACCCTAGAATAGGCTGCTGCAATGAAAATAGAATGATAACCTTATACTGTTTAAATACCAGATTTTATCAAGATACAGAATGGGGAGCTACAAAACAGCACCCCAACTACTTTAAACCATATGCAACAATTAATAAATCAATGGTATTTGTCTCTAACTATGGAGGTAAAAAAACAGAATATAACATAGGCCAATGGATAGAAACAGATCAGTCTGGAGAAGGTAATCTAGCAAGATACTACAGATCAATAAGTAAAGAAGGAGGTTACTTTTCACCTAGAATACTACAAGCATATCAAACAAAAGTAAACTCTGTAGACTACAAACCTTTACCAATTGTTTTAGGTAGATATAACCCAGCAATAGATGATGGAAAAGGCAACAAAATTTACTTACAAACTATAATGAATGGCCATTGGGGCCTACCTCAAAAAACACCAGATTATATAATAGAAGAGGTCCCTCTTTGGCTAGGCTTCTGGGGATACTATAACTACTTAAAACAGACAAGAACTGAAGCTATATTTCCACTACACATGTTTGTAGTACAAAGCAAATACATTCAAACACAACAAACAGAAACACCTAACAATTTTTGGGCATTTATAGACAACAGCTTTATACAGGGCAAAAACCCATGGGACTCAGTTATAACTTACTCAGAACAAAAGCTATGGTTTCCTACAGTTGCATGGCAACTAAAAACCATAAATGCTATTTGTGAAAGTGGACCATATGTACCTAAACTAGACAATCAAACATATAGTACCTGGGAACTAGCAACTCATTACTCATTTCACTTTAAATGGGGTGGTCCACAGATATCAGACCAACCAGTTGAAGACCCAGGAAACAAAAACAAATATGATGTGCCCGATACAATCAAAGAAGCATTACAAATTGTTAACCCAGCAAAAAACATTGCTGCCACAATGTTCCATGACTGGGACTACAGACGGGGTTGCATTACATCAACAGCTATTAAAAGAATGCAACAAAACCTCCCAACTGATTCATCTCTCGAATCTGATTCAGACTCAGAACCAGCACCCAAGAAAAAAAGACTACTACCAGTCCTCCGCGACCCACAAAAGAGGTGGAGACTCTTAAACTATATAACCAAGTGGGGTGGCGAATGGCTGAGTTTACCCCGCTAG
>AY622909|Torque_teno_midi_virus_2|Homo_sapiens|Hominidae
ATGTCACCCACAAACTTACTGCTAGGTAAACACAAAATTTTAATACTTAGTAAAAACACAAAACCAAATGGAAAACTAAAAAAGAGAGTAGTCATTAAACCTCCAAAGCAAATGCTAACAAAATGGTTTTTTCAAGAGCAATTCTCCAATGCTCCTTTACTAAGCTTAAGAGCAGCAGCTTGCAGCTTTACATACCCACATATCAGCCCACTAGCACAAAACCAAGTGTTAACTTTCTCTTGTTTAAACCCAGGATTTTATCAACAGGGCAACTGGGCTTATGCTCAAGCCCAAACCAGTCCATATTCACCATATATTGGCATACCTAGAAATTTAGTATTCTGGGATGTAACACAAAGAGAAGTAGTAGAGGCCAAAAAACAAACAGACACATGGGAAGCTTATAAAAAGAAACACTGCTTCCAACCTAATATACACTCCTATGATGATTCTATTAGCTATAAACAAGGATACTTTAGTACAAAAGTTCTTACAGCTAAATTTGTAGGCAGAGACACAGAAGACCTCACTGGCATTGCCAACACACCACTAAACATATGTAGATATAATCCTAACATAGACACAGGCAAAGGAAACATAGCTTGGCTACACAGCAACCTAACTACATCATATGACAAACCCACATCAGACCAAGACATTATAATTCAAGGAATGCCAATATGGATGATGCTATATGGCTGGTTAAGCTGGGTACAACATGTTAAAACAGCTCCAGATTTTTACTTATCATACACACTATGTCTTCAAAGTCCTGCACTAGAAGTAGCAACAAAAGGAACAACCATACTACCAGTTATTCCATTAGATAATACTTTTATAAAAGGAAATGCACCATACAACCAAATACTAACCAACAAAGACTACACACACTGGTACCCAGACATATACAACCAAACAGAAATCATAAACAGCTTTGTAACTTCAGGACCCTATGTACCAAAGCTTGAAAATGTTACAAACAGTTCTTGGGAACTCCACTATTCATATAACTTTCTTTTTAAGTGGGGAGGACCTGAACAAACTGAAACACCAGTTGCAGACCCATCCAAACAACCAGTATATGATGCCCTCGATAAACAGCAACAAACAATACAAATTAGGAACCCAGCAAAACAAAAATATGCTACCATTATGCATCCCTGGGATGTCAGAAGGGGAATCATTACAAACAAAGCTCTTAAAAGAATGTATGAAAACCTCTCAATTGATTCAACTTTCGAAGCAGATAGCACTACCTCCAAAAAAAGGAGAGTTACAGGCCCTTGCTTTACAGCCCTCCAAGAAATCAACCAAGAAGAAACATCATGTCTCCAGGAGCTCTGCAAAGAAAATATCTTCCAAGAAACGCCGCAAGAGGAAAACCTCCAGCAGCTCATCCTCCAGCAGCAGCAACAGCAGCAAGACATCAAATACAACCTCCTCAAATTAATATCCTACATGAAAGAACAACAAAACATGTTAAAACTTCACACAGGAATGTTACCCTAA
>AY823988|Torque_teno_virus_24|Homo_sapiens|Hominidae
ATGGCGTGGTCGTGGTGGTGGAGGCGAAGGAAACGATGGTGGCCGCGCAGAAGGAGGCGATGGAGGAGACTTCGCACCCGAAGAACTAGACGAGCTGTTCCGCGCCGTCGCCGCCGACGAAGAGTAAGGAGGCGCCGGTGGGGGAGGCGAAGACGTAGGAGACGGGTTTTTTATAAGAGACGCAGACGAAAGACTGGCAGACTGTACAGAAAGCCCAAAAAGAAACTAATACTAACTCAGTGGCACCCCACTACCGTCCGCAACTGCTCCATCCGAGGCCTTGTGCCTCTGGTGCTGTGCGGACACACCCAGGGAGGCAGAAACTTTGCTCTAAGGAGCGAAGACTATCCCAAACAGGGGTCTCCCTACGGAGGCAGCTTCAGCACTACAACCTGGAACCTCAGGGTGCTGTTTGACGAGCACCAGAAGCACCACAACACGTGGAGCTATCCCAACAACCAGCTAGACCTGGGGAGGTACAAGGGCTGCACCTTCTACTTTTACAGAGACAAAAAGATAGACTACATAGTTAAGTTTCAGAGGAGAGGGCCCTTTAAGATAAACAAGTACAGCAGTCCCATGGCCCATCCGGGCATGATGATGCTAGACAAGATGAAAATACTGGTTCCCAGCTTCGACACTAGGCCCGGGGGTCGCAGAAGAGTAAAAGTGACTATCCGCCCCCCCACCCTCTTAGAGGACAAGTGGTACACCCAGCAAGACCTAGCGCCCGTTAATCTTGTGTCACTTGTGGTTTCTGCGGCTAGCTTCATACATCCGTTTAGCCAACCACAAACGAACAACATTTGCACAACCTTCCAGGTGTTGAAAGACATGTACTATGACTGCATAGGAGTTAATTCCTCTTTAGATGATAAATATCAAAAACTATTTGACAAACTATATTCTCAATGCTGCTACTTTGAAACCTTTCAGACTATAGCCCAGCTTAACCCCGGCTTTAAAGCTGCTAAAAAAACAAGTAATGGCACTGGTGACTCAGCTGCTACACTAGGAGACGCAGTTACAGAACTCAAAAGTACAAGCGGTAGTTTTCATACTGGCAACAACAGTACCTTTGGCTGCTGCACATATAAACCTACTAAAGACATAGGTAAGAAAGCTAATTGCTGGTTCTGGCACCAATTAACAAAGACAAACTCAGACACACTAGGACAGTACGGGCAGGCCTCCATTAAATACATGGAGTACCACACAGGCATCTACAGCTCCATATTCCTGAGCCCACTAAGGAGCAACTTAGAATTCCCCACAGCATACCAAGATGTAACCTACAACCCACTAACTGACAGAGGCATAGGCAACAGAATCTGGTACCAGTACAGTACCAAACCCGACACTAACTTTAACAACACAAATTGCAAATGTGTGCTCACAGACCTGCCGCTGTGGAGCATGTTTTATGGCTACGTAGACTTTATAGAGAGTGAACTGGGCATCTCAGCAGAAATTCACAACTTTGGCATAGTGTGTGTTCAGTGTCCCTACACCTTCCCCCCCATGTATGACAAGACTAAACCAGACAAAGGGTACGTGTTCTATGACACCCTTTTTGGCAACGGCAAAATGCCAGACGGCTCCGGACACGTACCCACGTATTGGCAACAGAGATGGTGGCCCAGATTCAGCTTTCAGAGACAAGTCATGCACGACATTATTCTGACTGGGCCCTTCAGCTACAAAGATGACTCTGTAATGACAGGCATTACCGCGGGCTACAAGTTTAGATTCTCATGGGGCGGTGATATGGTTTCCGAACAGGTCATTAAAAACCCAGACAGAGGGGACGGACGAGACTCCACCTATCCCGATAGACAGCGCCGCGACCTACAAGTTGTTGACCCACGCACCATGGGCCCCCAATGGGTATTCCACACCTTTGACTACAGACGGGGGCTATTTGGAAAGGACGCTATTAAGCGAGTGTCAGAAAAACCGACAGATCCTGACTACTTTACAACACCTTACAAAAAACCAAGATTTTTCCCTCCAACAGCAGCAGAAGAAAAACTGCAAGACGAAGACTACGCTTTACAGGAGAAAAGAGGCCCGCTCTCGCCAGAAGAGGGGCAGACGAGGACGCAAGTCCTCCAGCAGCAGGTCCTCCAGTCGCAGCTCCAGCAGCAGCAGGAGCTCGGGGAGCAGCTCAGGTTCCTCCTCAGGGAAATGTTCAAAACCCAAGCGGGCATACACATGAACCCCCGCGCATTTCAAGAGCTGTAA
>AY823989|Torque_teno_virus_14|Homo_sapiens|Hominidae
ATGGCCTGGTGGGGATGGCGCCGCCGGTGGGGCTGGCGACCGCGCTGGAGACGGAGGCGCCGGTGGACCCGCCGCAGACGCCGAGTACCGGCCCGAAGACCTCGACGACCTGTTCGCCGCCATCGAAAGAGATACCGAGTAAGGAGGCGTCGGTGGGGGAGGCGCTATACTCGCAGGGGGCGACTCAGACTCCGTAGGAGACGTAGGCGCCGCAAAAAGATAGTCCTCACTCAGTGGAACCCCCAGACCGTACGCAGATGCTACATAAGAGGCCTCATGCCCGTCATCTGGGCGGGCATGGGCTCCGGGGGCAAAAACTACGCCGTCCGCTCGGACGACTACACCCAGTCTTCCTTCGGAGGCTCCTTTGGCACAGAGACCTTCAGTCTAAGGGTACTTTTTGACCAGTACCAGAGAGGCTTTAACAAGTGGAGCCACACTAACAAGGACCTAGACCTGGCCCTGTACTATGGCTGCCGCTTCAGGTTTTACAGACACGACCGCACAGACTTTATAGTCTCCTTTACCAACAATCCCCCCATGAAGACCAACCAGTACACTGCTCCCATGACCCATCCGGGCATGCTCATGAGAGCCAAACACAAGATACTGATCCCCAGCAGACTGACCAGACCGCGGGGCAAGAAATACATCTCTGTCAGAATAAGACCCCCCAAACTATTCCAGCACAAGTGGTACACTCAGTCAGACCTGTGTTCCGTTAGTCTGGTGCAACTTAACCTGACCGCAGCAGACTTGAAACATCCGTTCGGCTCACCACTAACTGACACTCCTTGCGTAAGCTTCCAGGTCCTAGGAGACCTCTACAACGAGTGTCTCAATATAGATCTTCCTGAAACAGAAAAAGATTCATTAACTAAACTTAAAAACTCATCAACTGATGAGTATAGTAAAAACTTACAAAAGCTACTACAACAATTATACACTAATGGCCAGTACTGGCAGACATTCATCACAGGCCCTTTTATCAAAGACACAATGCAGGCAAACAATTATCAGCAAAAGAAAACCAACTATACCAAAACAAACTTTTATACTACAAGAGACGCAACAGGTGACACAGCCTTTGTCAGCAACGCTGACAGCAATTATCTATACGCCACATACCATCCAGAAAACATTGAAACCAAATTATATAAAATTAGAGAAAACTACTTTCAGTTAAGTATAGGCAAAAACGACGTATTCGGAGACCACACAAGCCAATACAGAGGAGCCACACAACTACTAGAATACCACCTGGGCATCTACAGCCCCATATTCTTACACCCAGGCAGGTCCAACATACAGATGTGGACCGCCTACAGAGACATAGTATACAACCCACTCTTAGACAAAGGAGAGGGCAACAGAATATGGTTCCAATACCACACTAAAAAAGACAACAGATACTCAGTGCCTAACTGTCACTGGATGCTAGAAAACCTTCCCCTCTGGTCACTCCTACACGGTTACTCAGAGTACCTAGAGAGCCAAGTAAAATACGGAGACCTCAGAAAAGAAGGCAAGGTCCTCATCACCTGTCCTTACACAAAACCTCCCCTGTTTGACCCAAAAGACCCCTCCAAGGGCTGGGTACCATACAATGACACCTTCGGTAGAGGCAAATGGATAGACGGAGGAGGCTACATACCCCTACCCGAGAGGGCCTTCTGGTACGTCATGCTAAGGTACCAAGAGCAGGTCTTTAAAGACATAGTAACCTGCGGTCCCTTCGCCTACCGAGACGATGAGAAAAACTCCCAACTGGTGGCGGGATACACATTCAGATTCAAGTGGGGTGGCACCACCGTCCATTCGCAGATCATCAGGAACCCCTGCACGGACAACCAGCTATCTCCCGACCCCCGTAGACGGCCTAGAGACGTACAAGTATCTGACCCGAGCACCATTGGGCCGCCGTGGGTGTTCCACGAGTGGGACCAACGACGTGGACAGTTTACTGAATCAGCTCTCAGACGTATGTTACTCCAACCGATCCCTCGCCCAACATTTGCTGAGCCACCAAAGAGACCTTTACTCTTCCTATCCTCAGAGTACGCAGGGCCCCCAGGGCAAGAAAGCGTCTCAGGTTCACCGGCCAAAAGGTTCCGCATCTGGCCAGGAGACGAGACCCCGACGCAGACGGGGTCGCAGCCCTCGGAGGAGGAAGCGGAGACGACGAGGGAGCTCGAGCTCCTCCAGCGAAAGCTCAGAGAGCAGCAGCTCCTCCAAATCCAGCTCCAGCGTCTCACAGTCTCCCTCGCCAAAACCCAGGCGGGTCTCCACATAAACCCCCTTTTGTTATCCTCCCCGCCACTAATAAGGTAA
>AY823990|Torque_teno_sus_virus_1a|Sus_scrofa|Suidae
ATGGCTCCTACTCGCCGATGGAGACGCCGCTTTGGCCGCCGCCGTAGACGCTATAGAAAGAGACGCTATGGCTGGAGACGACGCTACTACCGCTACAGGCCGCGTGACTATCGGCGACGATGGCTGGTAAGGAGAAGGCGGCGTTCCGTCTACCGTAGAGGTGGACGTAGAGCGCGCCCCTACCGACTGTTTAATCCAAAAGTAATGCGGAGAGTAGTAATTAGGGGGTGGTGGCCTATTTTACAATGCTTAAAAGGACAGGAGGCACTAAGATATAGACCTCTACAGTGGGACACAGAGAGACAGTGGAGAGTGAGATCAGACTTCGAAGACCAGTACGGATACCTCGTACAATACGGGGGAGGTTGGGGAAGTGGTGATGTGACACTTGAAGGTCTCTACCAAGAGCACTTATTGTGGAGAAACTCTTGGTCTAAAGGAAACGATGGAATGGACCTAGTAAGATACTTTGGATGTGTAGTATACCTATATCCACTAAAGGACCAGGACTATTGGTTCTGGTGGGACACGGACTTCAAAGAATTATATGCAGAAAACATAAAGGAATACAGCCAACCATCAGTAATGATGATGGCAAAAAGAACAAGAATAGTAATAGCCAGAGAAAGGGCACCACATAGAAGAAAAGTAAGAAAAATATTTATTCCGCCACCTTCGAGAGACACAACACAGTGGCAGTTTCAGACAGATTTCTGCAATAGAAAGTTATTTACGTGGGCAGCTGGTCTAATAGACATGCAAAAACCGTTCGATGCTAATGGAGCCTTTAGAAATGCTTGGTGGCTGGAACAGAGAAATGATCAGGGAGAAATGAAATACATAGAACTGTGGGGAAGAGTACCCCCACAAGGAGATTCAGAGCTGCCCAAAAAAAAAGAATTCTCCACAGGAACAGATAACCCAAACTACAATGTTCAGGACAATGAGGAGAAAAACATATACCCCATTATAATATACGTAGACCAAAAAGATCAAAAACCAAGAAAAAAGTACTGCGTATGTTATAATAAGACCCTCAACAGATGGAGACTAGGACAGGCAAGTACTCTAAAGATAGGAAACCTGAAAGGACTAGTACTAAGACAGCTGATGAATCAAGAAATGACGTATATATGGAAAGAAGGAGAATACAGTGCCCCCTTTGTACAAAGGTGGAAAGGCAGCAGATTCGCTGTGATAGACGCAAGAAAGGCAGACCAAGAAAACCCGAAAGTATCAACATGGCCAATTGAGGGAACGTGGAACACACAGGACACAGTACTGAAGGATGTATTCGGTATTAACTTGCAAAATCAACAATTTAGGGCGGCGGACTTTGGTAAACTCACACTACCAAAATCACCGCATGACTTAGACTTCGGTCACCACAGCAGATTTGGGCCATTTTGTGTGAAAAATGAACCACTGGAGTTTCAGGTATACCCTCCAGAACCAACTAACTTGTGGTTTCAGTACAGATTTTTCTTTCAGTTTGGAGGTGAATACCAACCCCCCACAGGAATCCGGGATCCATGCGTTGATACACCAGCCTATCCTGTGCCGCAGTCAGGAAGTATTACACACCCCAAATTCGCCGGAAAAGGAGGAATGCTCACGGAAACAGACCGTTGGGGTATCACTGCTGCCTCTTCCAGAGCCCTCAGTGCAGATACACCCACAGAGGCAGCGCAAAGTGCACTTCTCCGAGGGGACTCGGAAGCGAAAGGAGAGGAAACCGAGGAAACCGCGTCATCGTCCAGTATCACGAGTGCCGAAAGCTCTACTGAGGGAGATGGATCGTCTGATGATGAAGAGACAATCAGACGCAGAAGGAGGACCTGGAAGCGACTCAGACGAATGGTCAGAGAGCAGCTTGACCGACGAATGGACCACAAGCGACAGCGACTTCATTGA
>AY823991|Torque_teno_sus_virus_k2a|Sus_scrofa|Suidae
ATGCCTTACAGACGCTATCGCAGACGCCGAAGAAGACCGACACGGAGATGGAGGCACCGGAGGTGGAGACGCTACTTTCGATATCGGTATCGACGCGCTCCTCGCCGCCGCCGCACAAAGGTAAGGAGACGGAGGAAAAAAGCTCCGGTCATACAATGGTTCCCTCCTAGCCGGAGAACCTGCCTCATAGAGGGATTTTGGCCGTTGAGCTACGGACACTGGTTCCGTACCTGTCTCCCCTTTAGGCGGTTAAATGGACTAGTATTCCCGGGTGGAGGTTGTGACTGGAGCCAGTGGAGTTTACAAAACCTTTACAATGAAAAACTTAACTGGAGAAATATATGGACAGCTAGTAATGTTGGAATGGAATTCGCTAGATTTTTAAAAGGAAAGTTTTACTTTTTCAGACATCCATGGAGAAATTATATAATAACTTGGGATCAAGATATACCATGCAGGCCACTACCTTATCAAAACCTGCATCCACTCCTAATGCTACTAAAAAAACAGCACAAAATTGTACTTTCACAGCAAAACTGTAACCCAAACAGAAAACAAAAACCTGTCACATTAAAATTCAAACCTCCGCCAAAACTAACATCACAATGGAGACTAAGTAGAGAATTAGCAAAGATGCCACTAATAAGACTTGGAGTAAGCTTTATAGACCTAACAGAACCATGGGTAGAAGGGTGGGGAAATGCATTTTATTCCGTGCTAGGATATGAAGCAGTAAAAGACCAAGGACACTGGTCAAACTGGACACAAATAAAATACTATTGGATCTATGACACGGGAGTAGGAAATGCAGTATATGTTATACTATTAAAAAAAGACGTTACTGATAATCCAGGAAACATGGCAACAACCTTTAAAGCATCAGGAGGACAGCATCCAGATGCAATAGATCACATTGAATTGATAAACCAAGGATGGCCTTACTGGTTATACTTTTATGGTAAAAGTGAACAAGACATTAAAAAAGAGGCACACAGCGCAGAAATATCAAGAGAATATACTAGAGACCCAAAATCTAAAAAACTAAAAATAGGAATAGTAGGATGGGCATCTTCAAACTACACAACAACAGGCAGTGATCAAAACAGTGGTGGATCAACATCAGCTATACAAGGTGGATATGTAGCATATGCAGGGTCCGGGGTCATAGGAGCAGGGTCAATAGGAAATTTATATCAACAAGGATGGCCATCTAATCAAAACTGGCCTAATACAAACAGAGACAAAACAAACTTTGACTGGGGAATACGAGGACTATGTATACTCAGAGATAACATGCACTTAGGAAGCCAAGAATTAGATGATGAATGCACAATGCTCACATTGTTCGGACCCTTTGTAGAAAAAGCAAATCCAATATTTGCAACAACAGACCCTAAATTCTTTAAACCTGAACTCAAAGACTATAATATAATCATGAAATATGCCTTTAAATTTCAGTGGGGAGGACATGGCACAGAAAGATTTAAAACCAACATCGGAGACCCCAGCACCATACCCTGCCCCTTCGAACCCGGGGACCGCTTCCACAGCGGGATACAAGACCCCTCCAAGGTACAAAACACCGTCCTCAACCCCTGGGACTATGACTGTGATGGGATTGTTAGAAAAGATACTCTCAAAAGACTTCTCGAACTCCCCACAGAGACAGAGGAGGAGGAGAAGGCGTACCCACTCCTTGGACAAAAAACAGAGAAAGAGCCATTATCAGACTCCGACGAAGAGAGCGTTATCTCAAGCACGAGCAGTGGATCCTCTCAAGAAGAAGAAACGCAGAGACGAAGACACCACAAGCCAAGCAAGCGACGACTCCTCAAGCACCTCCAGCGGGTGGTAAAGAGGATGAAAACACTGTGA
>AB290917|Torque_teno_midi_virus_1|Homo_sapiens|Hominidae
ATGCCTTTCTGGTGGGGGCGACGCAGAAAATTCTGGTATGGCCGCCAATATAGAAGAAAAAGAAAACCATATCAAAGAAGAAAGAAAAGAAGAATTTTTAGAAGACCAAAATATAGAAGATCTACTCGCCGCCGTCGCAGACGCAGAAGGAAGGTAAGAAGAAAAAAAAAAACTCTTATTGTTAGACAGTGGCAGCCTGACTCTATTGTACTTTGTAAAATTAAAGGCTATGACTCTATCATATGGGGAGCAGAAGGTACACAATTTCAATGTTCAACTCATGAAATGTATGAATATACCAGACAGAAATACCCAGGAGGAGGGGGATTTGGAGTACAATTATATAGCTTAGAATATTTATATGATCAATGGAAACTTAGAAATAACATATGGACAAAAACAAATGAATATAAAGACTTATGTAGATACCTTAAATGTGTAATGACATTTTACAGACACCAATACATAGACTTTGTCATTGTATATGAAAGACAACCACCATTTGAGATAGACAAGTTAACATACATGAAATACCACCCATACATGCTCCTACAAAGAAAACACAAAATAATACTACCTAGCCAAACTACTAATCCTAGAGGTAAACTAAAAAAAAGAAAAGTAGTTAAGCCTCCTAAACAAATGTTATCTAAATGGTTTTTTCAACAACAGTTTGCTAAATATGACTTAGTATTAATTGCTGCAGCAGCATGCAGCCTTAGATATCCTAGAATTGGTTGCTGTAATGAAAACAGAATGATAACCTTGTACTGCCTTAACACCAAATTTTATCAAGATACAGAATGGGGTGCAACTAAGCAATACCCTCATTACTTTAAACCATATGCAACCATTAATAAAAATCTAGTATTTGTATCTAACTATGGAGGTAAAAAAACAGAATATAACATAGGTACCTGGATTGAAACAGACCAATCTCCAGAAGGTAACTTAGCTAGATATTACAGATCAATCAGTAAAGATGGAGGTTATTTCTCACCCAAAATACTACAAGCATACCAAACTAAAGTCAACAGTGTTGACTACAAACCACTGCCAATTATATTAGGCAGATATAACCCTGCAATAGATGATGGAAAAGGAAACAAAATTTATTTACAAACTATAATGAATGGCCACTGGGGCTTACCTCAAAAAACACCAGACTATATTATAGAAGAGGTACCCCTCTGGTTAGGCTTCTGGGGATACTATAATTACCTTAAACAAACAAGAACGGAAGCCATTTTTCCTTTACATATGTTTGTTGTACAAAGCAAATATATACAGACACAACAAACAGAGACACCAAACAATTTTTGGGCATTCATAGACAATTCATTTATACAAGGAAAAAACCCATGGGACTCTATTATTACCTACTCTGAACAAAAACTGTGGTTCCCAACAGTTGCATGGCAGCTAAAAACTATAAATGCTATATGTGAAAGTGGACCCTATGTACCAAAGCTAGATAACCAAACCTACAGCACCTGGGAATTAGCCACACAGTACTCATTTCATTTTAAATGGGGTGGTCCACAGATATCAGACCAACCAGTTGAAGACCCAGGAAACAAAAACAAATATGATGTGCCCGATACAGTCAAAGAAGCATTACAGGTTATTAACCCAGCAAAAAACATTGCTGCCACAATGTTCCATGACTGGGACTACAGAAGGGGCTGCATTACATCAACAGCTATTAAAAGAATGCAACAAAACCTCCCAACTGATTCATCTCTCGAATCTGATTCAGACTCAGAACCAGCTCCCAAAAAGAAAAGACTACTGCCAGTCCTCCACGACCCGCAAAAGAAAACGGAGAAAATCAACAAATGTCTCCTCTCTCTCTGCGAAGAAAGTACATGCCAAGAGCAGGAAACGCCGGAAAACATCCAGCAGCTCATCAAGCAGCAGCAGCAGCAGCAGCAGAAGCTCAAGCACAACCTCTTAGTACTAATCAAAGACTTAAAAGTAAAACAGAGACTACTACAGCTACAAACAGGTGTACTAGAATAA
>AB290919|Torque_teno_midi_virus_2|Homo_sapiens|Hominidae
ATGCCTTTCTGGTGGGGCCGACGCAAAAGATTCTGGCTTGGCCGGAGAAGATTTAGAAAAAGATGGCCAAAAAGACGGAGGAAAATACACAGAAGAAGATTTACCAAGAGACGAGGTAGAAGAACTACTCGCCGCCGTCGAAAGCGCCGCTTCAAGGTAAGAAGAAAAAAACCTAAAATACCAATATATCAATGGCAACCTGACTCTATTAGAAAATGCAAAATTAAAGGAGTGGGGACTCTAGTTTTAGGAGCTCATGGAAAACAATTTGTATGCTATACAGATGTAGAGACAAGAGCACCACCACCTAAAGCACCAGGAGGGGGAGGTTTTGGCTGCAAACAATTTAGCCTACAATACTTATATGAAGAATACAGATTTAGAAACAATATATGGACACATACAAACATAAATCTAGACCTAGTTAGATACCTTAGAGCTGCCTTTACTTTCTACAGACACCCAGACATTGACTTTATTATTAACTATGATAGACAACCACCTTTTTATTTAGATAAATTCACATATCCACTATGTCACCCACAAAACCTACTACTAGGAAAACATAAAATAATTCTACTCAGCAAAGCTTCTAAACCAAATGGTAAGGTTAAAAAAAGAATAATAATTAAACCTCCTAAACAAATGATAACCAAATGGTTTTTTCAAGAACAATTTACAACACAACCACTTCTAAGTCTTAGAGCAGCTGCAGCATCATTTCAATACCCACATATAGGTTGTTGTATGCCTAACAGAGTTGTAACCTTTTCAGCACTTAATCCAGGATTTTACCAACAAGGTAACTGGTCATTAGCCCAACAAGAAACACACCCATACTCACCTTGGCCACAAATACCCAGAAGGTTAATATTCTGGGATGTTCCAGCATCTGAAATACCAACAGACGGACAACAAAGACTAGACTTTTCTAAAAAACATGCCTTTATTACAGACATACACAGCTATAGTGACTCAGTAAGCTATAACAAAGGGTACTTTACCTCCAAAATTCTAAAAGCTAAATTTGTTTCCAAGGACATTAGTGATACAGCAGGCATAGGTAACTTACCTCTAAACTTATGTAGATACAATCCAGCAATAGACACAGGTAAAGGTAATACTATATGGCTACATTCAAACCTAGTAAATTCATACTCAAAACCCCAACATGATGAAGACATTATTATAACTGGAATGCCTATTTGGATGCTATTATTTGGATGGCTAAGCTATGTCCAACATGTAAAAAAACCACCTGACTTTTATCTGTCTTTCACTGTGCTAATTGAAAGCCCTGCCATAGAAGTAGCTAGTGCAAGTGCTACACCAACACCTGTAATACCTATTGACACCTCTTTTATAAATGGAAACCCACCATACAACCAAACAATAACTATTAGAGATAAAGCTCACTGGTGGCCAGATGTATACAACCAAACAGAAGTTTTAAATTCATTAGTTACTGCAGGACCATATGTGCCAAAGCTAGACAATATAAGAAACAGCACTTGGGAACTTCATTACTTTTATAATTTTCTCTTTAAGTGGGGTGGACCCGAAAGCACAGATCAACCAGTTGCAGACCCCTCAAAACAACCCATATATGATGCCCTCGATAAACAGCAACAGACAGTACAAATTAGGAACCCAGCAAAACAAAAATATGCAACTATCATGCATCCCTGGGATGTCAGACGGGGAATTATTACAAACAAAGCTCTTAAAAGAATGTATGAAAACCTCTCGATTGATTCAACTTTCGAAGCAGATAGCATTGCCTCAAAAAGAAAAAGAGTTACAGGCCCTTGCTTTACAGCCCTCCAAGAAATCAATCAAGAGGAGAGAACATGTCTCCAAACACTCTGCGAAGAAAATATCTTCCAAGAAACGCCACAGGAAGAAAACCTACAGCAGCTCATCCTCCAGCAACAGCAGCACCAGCAGGACATCAAGTACAACATCCTAAAATTAATATCACAAATGAAAGAACAACAAAACATGTTGAAACTACACACAGGACTATTAAACTAA
>EF538875|Torque_teno_midi_virus_3|Homo_sapiens|Hominidae
ATGCCTTTCTGGTGGCCAAGAAGAAGACGGTGGTGGGCTACCACTCGGTTCAAGCGCCGCAAACCTCGCTATACCAAAAGAAGAAGAAGAAGAAGATACAAAAGAAAATATAGAAGAGCTCCTCGCCGCCGCCGCCGCCGCCGAAGAAAGGTAAGAAGAAAAAGACCTAACTTAATTGTTAGACAATGGCAACCTGACTCTATAGTACTCTGTAAAATTAAACTGTTTGGCAGCTTAGTACTAGGATCAGAAGGTACCCAATACCTATGTTACACTAATGAAAAAGGAGCATGGACTCCACCACAACAACCTGGAGGGGGAGGATTTGGAATTGAAACATACAGCCTATCCTACCTATATGATCAATACTTATTAAAAAGATGCATTTGGACCAGATCAAATGAATACAAAGACCTTTGCAGATATCTAAAATGCAAATTTGTATTCTTTAGACACCCAAAAATAGACTTTGTTGTTAACTATGCCAGACAACCTCCATTTATTCTTGAAAAACCTACCTACATGAACTGCCATCCAATAGCACTGCTTTTATCACAACACAAAAGAGTTATACTAAGTAAGAAAACAGATCCTAAAGGTAAAAACAGAGTAACATTAATTATAAAACCACCTAAACAAATGATAACCAAATGGTTTTTTACTAAACAATTTGCTATGTATGATTTACTACAAATACAAGCAGCAGCCTGCACATTAAACTATCCCAAACTTGGCTGCTGCAATGAAAACTTAATAATTTCAATATTTTACCTTAACCCTCAATTTTACCAAGACACAAATTGGGCACAACTTGCACAAGGTCCATACAAACCATATGCAACAAATAAAACAGATTTACAATACCACTACAAAATTGGTACTCAAACAGGTACATATGTACCAAACTACCTAAACGACACAGGCACACCAGCCTACTACAAAAGTATATCTATAGAAGAAGGCTTCTTTTCACCAAGAATATTAAACACTCAATACATAACAGACAAAAGCAGTCCCACCAGACTAGGAAACATACCCATAGGAGCAGCAAGATATAACCCTGAAATAGATGATGGTAGAGGTAATGAAATATACCTAGTTTCTGTAGTGTCAGGCCATTACCAAAAACCAACTGAAGATAACTTAATATTTAAAGGCCTACCACTATGGCTCATGTTTTTTGGACTAGTTAGTTTCATTAAAAAAATTAAGACTGCTTCATTTTTAGAGCTACACATGTTTATTGTTAAATCTGAATACATACTACCTAAACACCATGATACAACCAGACCTTTCTTTCCCATAGTAGATATAAACTTCATAAATGGTAAAAACCCATACAACTCCTACATATCCTCTACACAAAGACAACTATGGTACCCAAATGTTACCCATCAAATTGAAACCATTAATTTTGTTGTAAAATGTGGACCATTTCTTCCTAAACTAGACAATGATAGAGACAGCACATGGGAATTACCTTTTAAAGCAACTTTTTATTTTAAATGGGGGGGGTCCACAGATGCCAAACCAAAATGTTACAGACCCAAAAGAAAAATCCAGCTACATTGTTCCCGATACAGTCCAAAAAGGAGTCTTTAA
>EF538876|Torque_teno_midi_virus_4|Homo_sapiens|Hominidae
ATGCCATTCTGGTGGAGACGAAGAAGAAAGGTGTGGTGGGGTGCTGGCCGCCGCTATAGAAAATACAGAAAATATAAACCAAGAAGAAAGCCAAGATATCGCCGACGCAGATATAAGAGAGCTCCTCGCCGCCGCAGAAAGCGCAGAAAGAAGGTAAGAAGAAAAAGAAAAGCCATACCTATAATTCAGTGGCAGCCAGACAGCATTAAAAACTGTAAAATTAAAGGATACAATGCCTTACTACTAGGAGCTGAAGGGACTCAATACTTATGCTATACCAATGAGAGATTTACATTCACACCTCCACAATATGCTGGAGGTGGAGGATTTGCAGTTCAAACCTTCTCTCTTCAATACTTATATGAAGAACATAAATTTAAAAATAATATTTGGACTGCCTCAAACATATACTCAGACTTATGCAGATATTTAAGAGTTAAAATGTATTTTTATAGGCATCCTAAAACAGACTTCATACTTAACTATGCAAGACAGCCACCTTTTGAACTAAATAAATACACATACACACTAGCTCATCCATACATGCTACTACAAAGCAAGCACAAAAAAATAATACCCAGCAAATTAACTAAACCTAATGGAAAGCTTTGGAAAAAAATTATAGTTAAACCACCTAAACAAATGCTCAGTAAATGGTTTTTTCAAAAACAATTTGCACCTCAAAGTTTACTGCAACTACAAGCAGCAGCAGCTAGCTTTACTTATCCCAGATTAGGCTGCTGTAATGAAAACAGAATAATTACAGTCTATTATTTAGACCCACAGTTCATCCAGCATTCCACCTGGGCTAGAACTATACAATCTCCATACAAACCATATGACAGTATATCAAGTCAAGTAACTTTTTGGTACCCCAGTAAAGGCAAAACAGAAAAATATACACCCAACTACCTATCAGAAACAGGCACTGAAGCCTACTACAAAAGTATAAACTATGATACAGGTTTTTTTTCCTCAAAAGTACTAACAGCTACAAAGGTAACACAAAACCCTACTTCAGAAACAGGGTATGCACTTCCACCAATAAATGCAGCCAGATACAATCCTGAAGAGGACAATGGTGAAGGCAACTCTGTATACTTAGTATCAGTAGTGAATGGTTTCTATGACAGGCCCACAGAAGACAATTTAATATACAAAGGAGCTCCTCTTTGGTTAATTTTTCATGGCTTTTATAGTTTTATTTCAAAAATTAAGAGTCCTTCATTCATGTCACTTCACATGTTTGTAATAAGAAGCCCATTTTTAAAGCCTAGACCATCAGCAATAACTAAAGACTTTTTCCCAATTATAGACCTAAACTTTACCATAGGTAATAATCCATATAAGGCTTATATTACTGCCAATCAAAAGAAACTGTGGTACCCTACCTGTGAACACCAAATAGAAACAATTAATAACTTTGTTGAATGTGGCCCATACATACCTAAATTTGGAAATGACAGAGATAGTACTTGGGAACTACCTTATCACTATATTTTCTATTTTAAGTGGGGAGGACCAACAACACCACAACAAGAAATTAGCGACCCCAACTCCAAAAACATCTACACTGTTCCCGATACTCTCCAAGGAACAGTACAAGTATCCAACCCACTCAAACAAAGCACTGAAAGCTTACTCCACAACTGGGATCTTAGAAGAGGGCTCATTACAGAAACAGCTTTTAAAAGAATGTGCGAAAACATCGAAACTGATACAGATTTCCTCCCAGATTCGCAAGAGACACCAGCAAAAAGACCAAGACTGGCAGGAGAACTCCTACACCCCCGAAGAAAAAAAACAAAGAAATCAAGACATGTCTCCAGGATCTCTTCAAAGAAGATACCTTCCAAGAAACACCACAGACACAAGAAGGAATCATCCACCTCATCCAGCAGCAGCGAGAGCAGCACCCCCCTTACGTCACAGGCCACGCCCCCGCCGCCATCTTGGGTGCGGCAGGGCGGGGGCTAA
>EF538880|Torque_teno_mini_virus_10|Homo_sapiens|Hominidae
ATGCCTTATTACTGGAGAAGGCGCCAAAGATGGAGAAAAAGATATTATCCCAGACGATTTCGAACCTGGAGAACTAGACCGACTGTTTTCAGAACTTGGAGAAACAGAAGAAGAAGACGAAAACCCTACCGACGACGGGTAAGAAAAAGACTTTTTAAACGTAAATTACAAGCTATAAAACTTAAAGAATTTCAGCCTGATGTTATAAGACGCTGTACTATTTTTGGCAACATTTGTTTATTTCAAGGAAGTCCAGAAAGAACAAATCATAACTATGTACAATATATATATAGCTATGTACCAGTTAATGGACCCGGAGGGGGCGGATGGACATTAATGATAGAAAGCTTATCTTCTTTATGGGAAGACCGGCAACATTTAAAGAATGTGTGGACTACTAGTAATGCTGGACTACCACTAGTAAGATACAGAGGAGCAACACTCACATTTTTTCAATCACCATACACAGACTATATAGTAAAAGTACACAGATGCTATCCAATGACAGACACAAAATACACACATGCAGACTCCGCACCAAGTAGAATGCTATTAAAAAGAAAAACCATAAAAGTACCTAGTTTAGAAACCAGAAAAAAAAGAGGACCATATAAAAAAGTTAAAATACCACCACCAGCACAAATGCAAAACAAATGGTACTTCCAAAAAGACATTTGTGACATTCCACTTCTTATGATACAAGCTACAGCAGTAGGCTTTAGATATCCATTTGCACCTAGTAGTGCACAAAGTAACAATGTAACTTTACTATGCCTAAACATATGTTTATTTCAAAATTCTAACTTTGATAACCCTTCTCCAACACAAGGATACTTTCCAAAACCAGGAACATACCTATACAGCACAAACAGCAGATCAGTATCTACACCATCACAATTATCCTTTAATACTTTAATTTACCTAGGTAATACCAAAGACTACACTCTAGGTAAAAACTCAGAAGAAACATTTGCAGAATGGGGAAATCCCTTTATGCCAGAATACATACACGGAGAAAGACCTGTTTTTACTAACCAAGTAAAAGTAAATAAAAGTAACTTTGAAAGTCAAAAAGAGAACTTTCACTTATTAGAAGAAGACTACTTCTTTTGGGTACGCTATAACCCAGAAAAAGACACAGGCGACAGTAACACAGTATTTTTACAAAACAACTATCTACAAACAAGCTGGCACAGACCAGACAATCCCAACTTAATAATGGAAGGCTTTCCATTATATGACATGCTATGGGGATTTACAGACTGGGAAAGAAAACTACATGACACACAGGACATAGACAACAAATACATAGTAGTTATACAAACACAGCAATTTGACGATAAAAAAGGCTATTATGTACTCATAGATCCACACTTTAAAGACGGAAAAAACCCATATGACACACCACTTACAAACTACAACAAATCTCACTGGAATATAAGCAGTAGAATACAAGAAAAACCAATAAACGACATTTGCTTATCAGGACCCGGAAGTCCTAAACCACCTTATGGAAACTATATGCAAGCTAAAATGCATTATAAATTTCACTTTAACTGGGGAGGCTGTCCAAAAACTTTAGAAAAACCATATGATCCTTGTTCACAGCCTACCTGGAATATTCCCCGTAACCTCCATGAAGGAGTACAAATACAGAATCCAGAAACAGAACCACAAACAGAACTCCAAAAATGGGACTGGAGAAGGGACTACATTACACCCAAAGCTATCGAAAGAATTAGTAGCTACACGCCAATTGATGAAGATGTACAAATTTTTACAGGAACCAAAAGAGACGTGCCAATATGCCGACAAACACCACCAGAGGACACGAGCTCGGAAGAGGAAAAAGAGGAGACACCACCGACCCAGGAGCAAATCAACAAGCTCAAACGAAAGCAACACAAACTCAAGCTCCGAATCCTCAAGCGACTGAAAACAACAAATATTTAA
>EF538881|Torque_teno_mini_virus_11|Homo_sapiens|Hominidae
ATGCCTGCTTACTGGAGAAACTACAGAAACTGGCGACAAAGGAGATGGCGCCGCCGGCGTCCTAGACGCTATAGAAGATGGAGACTTAGACGCCCTTTTCGAGCTTTCAGACGATATGGACGAACCCAATGGGTAAGAAGAAAATTTAAACTGTCTTCTATAAAACTAAAACAGTATCAACCTAGATCAATTAGACGATGTGTACTAAAAGGAATGAAATGCCTATTCCAAGGCAGTGCTATGAGAAAATCAAACAATTACTGGCAATATCCTCATACAATAATACCAGAAAAATATCCTGGAGGCGGGGGATGGGGACTACAAGTAATTAGCTTATCATCTTTATGGGAAGACTACCAACATTTATCAAACTATTTTAGTCAAAGTAATGCAGGGCTGCCACTTGTAAGATTTAAAGGAATGAAACTTATTTTTTATCAAAATCAAAATACAGACTATGTAGTAGAAATAGAAAACTGTTGGCCTATGGTAGACACACCACTTAAACATGCAAACTCTCAACCACAAAGAATGCTAATGAGTAAGAAAAAAATTATTATGCCTAGCATAACTACTAAAAGACTTAGAAAAGGTAAAAAAAAAATTTTTGTAAAACCACCAGCACAAATGTTAAACCAATGGTACTTTCAAAAAGACGTATGTAACACAAAACTAGCTATAATAACAGCCACTGCTTGTAGCTTAACAGGCTACTACCTACCATACAAATCAGAATCCAACAACATTTCATTAAATGCACTAAATACAAACATATTTAAAAATGCAGACTTTCAACAACCAGCAGCAACAACAGGTTACAGCCCAAGAAACAATTACTACTTTTACACCACAGGTAATGGTACACTAAATATTCCAAAAAAAGCAACCGAACTTATATATTTAGGAGACAGTAAAAATTTTGTACAAGGAAAACTTACAGAAGCAAACACACTCAAAGAAAGCGGATACCCAAAAGAAAACTGGGGTAATCCACTATGGGAACACTACATAACAGGTAGCATACCATTATACACATCATCACTAGGCCCAACAAACAAAATATGGAAAGACAATGCAAAAAATCCCACTACGCTAAACACCATAGATAAATATCTAACACCACTCCACTTTCCACCCATAACTAGAGTAAGATACAACCCAGACAAAGACACAGGAGAAGGAAACATAGTATACTTTGTAGATAACTATAACAGAACAGGAGACAACAGCTTTGATCCACCAACAGATGTTAACAAAAAAATAGAAGGCTTTCCACTATGGATAAGCTTATGGGGATGGGCAGACTGGATAAAAAAACTAGGCCTACTACCTAGAGTAGACAAAGATCACATTTTAGTAATACAATCATCCTTTTTTGATGTAAAATATCCATACTATGTATTCTTAGATGACAGTTTTACAGACTCACTAGGTCCATATAACACAAACAAAACAGCAGAAGATGAATTTAGCTGGCATCCTAAATTTTGGTTTCAACAAAAGTCCATTGAAACCATTTGTGCTTGTGGTCCCGGTGTTAGCAGAGCTAGAGAAGATGAGTCTTTACAAGCAAAAATGGAATACAAAGTTTATGTAAATTGGGGAGGCTGTCCATCTACTTTAGAAAAGGTTTATGATCCCTGTTCACAGCCAAAATGGCCCACAACCAGTGACATCCAACAAACAATTTCGATCACGAATCCAGAATACGACCCAAGCAACTACTTCTACACTTGGGACACTAGAAGGGACTTTCTTACAGACACAGCTCTCAAAAGACTTAAAAAAAACCAAGAAACTGATGAGACTATTTCAATTAAAACAGGCTCAAAAAGCAGCCAAGCGCCGATCTCCAAGTCCTCCAAACACTCCAAGAAAGCTCAGACGAAGCATCGACACCGGAAAAAAAGAAAGAGACACTGCAGCTCAAGCTCCTCAGACTCCGACGAAACCACCAGCAACTACAGCAGCAGCTCATCAAATACCTAA
>EF538882|Torque_teno_mini_virus_12|Homo_sapiens|Hominidae
ATGCCTTACTACTGGAGAGGCTGGCGGCGTAGACGTCGTAGAAGATTTTGGAGACGACGAGCTGGAGCGCCTTTTCGCAGAAGACGGTACTGGAGATACAGATACCGGGTAAGGAGACTACGTCGAAAACCTAAAAAATTACCTATTAAACAATGGCAACCAACAAAAATGCGGAGGCTGACTGTAACAGGAAAATACCCACTATTTGAGGGTACCTCCGAAAGAATTGGAAATAACAATACTCAAAGCATAGACACAATTGCTCCTTACTTATTTCCTTCAGGAGGACTATTTTCAATAACTGTATTTACTTTAAAAGGACTTTATGAACTTCACTTAAAAGCTAGAAACTGGTGGAGTATTTCAAATTGTAACCTACCACTGATAAAATATAGAGGTTGTAAAATAACTTTATATAGAAATGTTGATGTTGACTATGTAACTGTATATACTAGATGTGGTTCACTAACTGCTACAGAAGAACTATATAGATCTTGCCAACCATCTTTACTACTATTAAACAAACACAAAAAAGTACTAACATGCAAAAAGAATAACAACAAAAGAAAAATTTCTAAAACCATTAAAATACCACCACCAACATTAATGCAAAACAAATGGTATTTTCAAAAAGACTTTGCAAAGTATCCATTAGTAATGATACTATCAGCAGCCTTAAGCTTAGACAGATACTATACTTCAGCAAATTCAATTTCTAGCACTATAGGATTTGCATCCATTAACACAACTATTTTTCAATACAGCGATTTTAAATCCCCAAATTTAACGCAACCATACAAACCAAATGATGAATACTGGTTAAGAACATGGACAAACCAAACAATAACAAATTTCAGTGCCGTAGAAACCCAACGCGTAATTTTACTAGGAAATACAAATGATTATCAACCTGGAGAACCCATGGGAGACGAAAAGGCACATTATGAGGATTACTTTAAAACAAAAACAAAATGGGGAAACCCCTTTTATGCTCCATACTTTGAGCCTGAGCCACAAAAGATATTTATGATAAAAAATTTAAACAAACTACAAACTGCAAACCCAACTGAAAAAATACAAAACTTAAACTGCACATTACTACCACCTGAAAAAACCGTACTAACTATTTGCAGATATAATCCACAAAATGACAGATCAGCCCATAATGCTTTATATGCTAGCCCTGTAACAACAGCTAGAACAAAATGGGGAGCCACTACCAAGCCAGAATTAAACACAGAAGGCCTTCCACTATGGTTATTATCATTTGGTTTTCATGACTGGTTACTAAAATCAGAAAAAGTACAAAGATTAGACTTAGACTATGTGTATGTTATATTAAGTGACTATATAACACCTAAAATGGAACATTATGTACCAGTTGACCCAAACTTTACACAAGGCAGAAGCCCATTTGAAATAACAGACCACATGAGACCACCTGATGTAGGATATTGGTTTCCTAAAACCAGCTATCAGCACACTGTATTCTCTGAGATTATTAACACGGGCCCTGGCACTGTAAAACTACCACCAAGAATATCCGTTGAGGCAAGCATGAAATACAAATTTTATTTTACACTTGGAGGCTGTCCACCTCCAATGGACAATGTTTGTGATCCACAGGCCCAACCAGACTTTCCTCAACCCGGTAACATCATATCGCCAACTTTATTGCAGGATCCAGAATATCCCATCGAATACTACTTGCAAGCCTTTGACGAGCGAAGGGGACTCCTTACAAAAAAGGCTGCAAAACGAATCAAAAAAGACTATGAAACTCAACAAGCTATTTTGTCATCTACAGGACAAACTGCAATGGACGTCCAGCTCAAAACCCCCGAGACAACATCGACAGAGGACTCATCGGAGGAGGAAAAAGAGCCGCAAACATTGCAGTTCCAGCTCCAGCGACACAAGCGAAAGCAACGGAAACTCAGACACAGAATCCTCCAGTTGTTAAAACTAGCCGAAAATATGTCATAA
>AB303552|Torque_teno_midi_virus_5|Homo_sapiens|Hominidae
ATGCCATTCTGGTGGGCTCGCAGACGAAGACCCTGGTTCGGCCGCTACAAGAGATATAAAACAAGAAGATACAGGAGAAGATTTAGACCCAAGAGACATAGATATCCTTTTAGGCGCCGCCGCCGCCGCCGCAGAAGAAGAAGATACAAGGTAAGAAGAAAAAAAAAAAAGATTGTAATTCAACAATGGCAGCCTGAAAGCATAAAAAAATGTAAGATTAAAGGATTTGGCTGCTTAGTATTAGGAAGTCAAGGTACTCAATACTTATGTTATACAAATGAAGCAGCAAACTATGTACCACCTAAAAGCCCTGGGGGTGGAGGCTTTGGCTGTGAATATATCACTCTTGAATACTTATATAAACAATGGAAAGCACATAACTGCATATGGACTGCCTCAAATAACTATAAAGACTTATGCAGATACACAGGATGTACTATTACCCTTTTCAGACATAAATATATAGATTTTATATTTTGTTACTCTGTCATGCCACCATTTGACATAAACAAGTTAACTTACCCAGATATACAGCCACAAAACTTACTACTAAGACAAAGACATAAACTAATACTTAGCCAAGCTAGCAACCCAAAAGGAAAATTAAGAGTTAAAGTTAAAATAAAACCTCCTAAAACTATGCAAACTAAATGGTATTTTCAAAAACAAATTGCAGAACTGCCACTAGTTCAGCTACAAGCTGCAGCCTGCGATGTTCCATTTGTTAGAATTGGATGCTGCAACCCTAGCCAGGTATCAACTATTTATTTTTTAAATCCACAATTTTATTATGATACTGATTGGGGGGCAACTAAAAACCACGCCTACATGTATATTAGAACAGGAGTGTCACTTACAGGAACATATAAAGGTAAAGATGGTAAAGACCATGAAAAAATAATAGGTGAGTGGAAAAAAATGGGTGAGGCACAATACTATGAAAGTATAAACTATGACACTGGATGGTTTAACTCTCAATTTTTATCCTCATACAAAATTGAAAAAACTAGTACAAAACAACCTTATGCTCACCTACCCATAGGTGTTGCCAGATATAATCCTGACCAAGACACAGGTCAAGGAAATGAAGTTTGGCTAGCAACTATTTTTAAAGGTCACTATGACAAACCTACTGTAACAGATGACTTTGTTATTAGAGGCCTACCCCTATGGATGGCTTTCTATGGCTACTGGAGCTATCTAAAATACAAAACCAAAGATAAAGGTGTTTTTACAAATCATATGTTTGTTGTAAAATGCCCTGCAATTAAACCAATGCAATCAGCAATTACAACTGACTACTATCCAGTCATAGATTTAGAATTTATACAGGGTAAATGGCCTTATGAAGAACAAGTAACAGAAAACCATAAAAAGCTATGGTATCCCACAGCTGAACATCAAACAGTAACTATTAATAACTTTGTAGAATCAGGACCATATGTACCTAGACTAGAAAATCAAAAAAGCTCTACATGGGAACTAAATTATTCTTACAAATTTTACTTTAAGTGGGGCGGCCCTCAAGCTGGGGAACCACCAGTTGATGACCCAAAATACCAAGGAGACTTTCCCATGCCCAGTAACATGCAAGAAACAATACAAATATCAGATCCAAAAAAACAAAGCCCAGAAACCATGTTCCATGACTGGAATTACAGAAGGGGCTTTATTACATCGTCAGCTCTTAAAAGAATGCAAGAAAACCTCCAAACTGATTCATCTCTCGAATCTGATGATACAGAAACACCCCCCAAAAAGAACAGATGCACAAAGGAACTCAAGCTCCACCAAACACACCAAGAAAAGATCCAGAGATGTCTCCGCTCACTCTGCGAAGAAGATACCTGCCAAGAAGAAGAAGAGAGCCTCAGACAGTTCATCCACAAGCAGCAGCAGCAACAGCAGCACCTCAAAAGAAACCTCCTCCAGCTCTTCTCAGAGCTGAAAAACAAGCAAAGATTTTTACAACTACAGACAGGAATTTTAGAGTAA
>AB303553|Torque_teno_midi_virus_6|Homo_sapiens|Hominidae
ATGGCCTTCTGGTGGAGACGCAGACGCAAGCCATGGTTTGGTCGCTGGAGAAGATACAGGAGGAGAACAAATTATAAACCCAGAAGAAAAAGAAGAAGAATATATAGAAGACGAAGAAATTACAGAACTACTAAAGGCCGCCGACGTCGCCGCTACAAGGTAAGAAGAAAACAACAAAAAATTCTAGTAAAACAATGGCAACCAGAATGCATAAGAAAATGTAAAATTAAAGGACTTGGAACTATAGTTTTAGGAGCAGAAGGAACACAGTATAGATGCTATACTGACTACCTAGATGAATGGACAAATCCTAAAGTACCAGGAGGTGGGGGGTTTGGATGTGAACTGTTTACTCTAAGATACCTATATAAAATGTATCTAGCCAGAAAAAACATCTGGACCTTTTCAAACAAATATAAAGACCTAGTAAGATATACAGGCACTAGATTTACTTTCTTCAGACATCCAGAAACAGATTTTATATTAGCATATGATATACAACCACCTTTTCACATAACCAAATGGACATACATGTCAATACACCCACAAATGCTACTCTTAAGAAAACACAAAAAACTATTACTTAGCACTGCAACAAAACCAAACGGAAAATTAACAACAAGATTTAAAATAAGACCTCCTAAACAACTAGTAACCAAATGGTTCTTTCAAAAAGACTTTGCTCAGTATGGCCTAGTTGCCATAGCTGCTGCAGCATGCAATCTTAGATATCCCTGGCTAGCCTGCTGCAATGAAAACTTAATTATAACACTTAGATACTTACAACCACAATTTTATCACAACAGTGCTTGGGCTCAAACCACTAAAGAATACAATCCTGTATATGGCACACAACCAATGAAAAAAACACTTACCTTTAACTATATAATAGGAAACCAAAGAGGCACCTATACAATGAGCAATTCAGACATTAGCGACTATGACTCTTCAGTGAGTATTAGCAAAGGGTGGTTTCAGCCTAAAATACTAAATGCCTATGAAGTTAAAGACAATACTGTAACACAAGCTCTTACACCCTGTGGTGTACTTAGATACAATCCTGCAGATGATGATGGCCAAGGAAACAAACTATGGGTAGTTAATACATTAACATACAATTGGAAAATACCTACAGATGACGATTTAATATTAGAAGGCTACCCACTATGGTTAATGTTATATGGATACACATCTTTTCTATACCAAGTTAAAGCTGATAAAAACCCATTCTCCTCTTCACTAATTGTTGTAAAATCCTCAGCATTACAAAGAGTTTTTGGTACAGACACAACAGGCTGGTATCCACTTATAGACAAATCATTTATGGATGGCAAAGGCCCAGGAAACACAGATCCCATACTACTACACAGAAAGTACTGGTATCCATCACTATATGGTCAAAGAGATAGCATATCACAATTAGTTAATTGTGGACCCTATGTACCAAAATACAATGAAACTAAAAACAGCACATGGCAATGTAATTATAAATATACCTTTTACTTTAAGTGGGGAGGCCACTACCCACCAGAACAAGAAGCAGAAAATCCTGAAAAAAAGAACATCTATCCTGTGCCCGATAAACAACAGGAAACAATATCAATTGCAGACCCTATTTCAGAAAAGTATGACACAGTCTTTAGATCCTGGGACTACAGAAGGGGTAGCCTTACAAGAACAGCTATTAAAAGAATGCAGGAAAACCTCGAATCTGATGAATCTCTATCAACAGATTCAGCAGGCTGCTCCTCAAAGAAAAAGAAAAAATACCTACCCACACTCCAAGACCCGAAAAAAGAAAACAAAGAGATCCAGAAATGTCTCCTCTCACTCTGCGAAGAAAATACATGGCAAGAGCCACCACAAGACTCCAACATCCTCCAGCTCCTACAGCAGCAGCACCAGCAGCAGCAGTCCATCAAGCAGAACCTCCTAACATTAATTGCAGACCTGAAAGCAAAACAGAGAAATCTTCTGCACCAAACAGGGTACCTCGCTTAA
>AB303554|Torque_teno_midi_virus_7|Homo_sapiens|Hominidae
ATGCCATTCTGGTGGAACAGAAGAAGAAAGAACTGGTGGGGATACAAATACAAGACCAGAAAATACAGGCGCCGCAGATGGCCCCGCAGAAGAAGGCAAACACTATATAGAAGACGCAGACCTACAAGAACTAATCGCCGCAGGAGAAGACGCCACAGGAAGGTAAAAAGAAAAAGAAAAACTTTAACTGTTAAACAATGGCAACCAGAAAGTATTAGAAAGTGTAAAATAATTGGCTTAGAACCACAGCTTCTAGGGGCAGAGGGTTCACAAATTGACTGCTTTACTGTAGTTAAAACAGACTATGTACCAGCTAAGTTACCATGGGGAGGGGGCTTTAGCCTGCAAAACTATACTCTTAAATACTTATACTCTGAATATACATACCATAACAACATATGGACATCTAGTAACAATCAAAAAGACCTATGCAGATATACAGGAGGATACATCAAACTTTTTAGACATGAAACACAAGACTTTATTATAAGCTATGACTTACAACCACCACATGAACTATCAAAATATACATTTCCATCTTGTCACCCACATCAAATGCTTTTACAAAAAAGACATAAAATTTTACTTAGTAAACAATCTAACCCAAATGGCAAACTTTATAAGAAAATCAAATTTAAACCTCCAAAACAAATGATAAATAAATGGTTATTTACTAAGAATTTTACACCTGCATCTTTAATAGTGCTAAAGACAGCAGTATGCAACTTTTCACATGCCAATTTAAGTGGCAAAAATCAAAATATGCTTGTGAGCTTAATTTCTTTAAATTTAAGCTTTTATAAAAATCCAGCCTGGGCTCAAGCCTTAACAGCATCAGGCTACAAACCATATGACAATATACCAAGCGACTTACCTTTTGTAGTTAAACAAGCAAACAAAGAGGTACAAAAATATATGAAACCACAAGCAACAACTGACTATTCAACAAGCATATCATATGACGATGGATGGTTTGGCCCACTATTTTTATCAGCTATTAAAATAGGTAAAATAGAACAAGCCACAGCAACACACCAAATAATTCAAGCAAGATATAACCCTAATATAGACTCTGGTGTTGGTAATCAAATTTACTGTGCATCAACACATGCATATTCATGGGCACCACCCTCAAAAGATAAGCAACTACTTATAGAAGGAATGCCTTTATGGCTAGGACTTTTTGGTTATTATTCATTTGTTAGAAGTGTAAAAAGTGAAGACTTTATGAAAGCTCATGTTATTTGCATAAAGTCTCCAGCACTATATTGTTATCCAGAAATAGGGTCCTGTGATACATATGTTTTTATTGACCCTGAATTTATATCAGGAAAGAGACCATATGAACAACTAATCACTTCACAACAAAAAAGACTCTGGTACCCAGATATGAGCTGGCAAAAAAAGACCATGAACACTTTAGTTGAAGCAGGTCCTTATGTACCTAAATTATCAGATGAAACATTCAGTAACTGGGAACTAAACAGTCGCTATTGTTTTTATTTTAAGTGGGGCGGTCCCTACACAGATGAACCAGAAATTGCAAATCCAGAAATGCTACCCACCTATGATGTGCCCGATACAGTCCAAAAAACAATACAAATTGTTAACCCAGAAAAGCAGTCACCCGAAACCATTATACACCCCTGGGACTACCGCAGGGGACTTATTAAAGAAAAAGCTCTTAAAAGAATGTGCTCAAACATCTCAACTGATACAGAATTTCAACCAGTTGCAGAAACAACACCAAAAAAGAAGCCAAGACTTCGAGCAACTCTTCCCAACCCCGAGGAAGAAACACAAGAAGTCCAAAAATGTCTCCTCTCGCTCTGCGAAGAAAGTACCTACCAAGAAGAGGAGGAAACAAACCTCCAGCAGCTCATCAAGCAGCAAAAGTATCAACAGCAAAAGCTCAAATACAACATGGTCAAGCTCCTCATAGACCTCAAGGAAAAACAGAGAATTTTACAACAACAAACAGGACTCCTAGACTAA
>AB303558|Torque_teno_midi_virus_8|Homo_sapiens|Hominidae
ATGCCATTCTGGTGGGCCCGCAGAAAGAAGCCATGGTATTCTAACTGGAACCGCTACAGGCGCAGATATAAAAGAAGAAGATGGCCTAGAAGGAGACGCAGAAGAATTCCTTATGGCCGCCGCCGCCGCCGCCGCAGAAGAAAAAGAAAGGTAAGAAGAAAAAGACAAAGAATAATTGTTAAACAATGGCAACCTGAATCTATAGTTAAATGTGAGATTAAAGGTTTAGGGTGTTTAGTAGCTGGGGCACAAGGCAGACAACCATTTTGCTATACTAATAGTAAATATGAATACCCACAACCAAAAGCCCCAGGCGGCGGTGGCTTTGGAGCTGAACTATTTACACTCCAATACTTATATGATGAGTGGGTAGCCAGAAGAAATATATGGACTAAAACTAATGACTACAAAGACTTAGTTAGATTTACAGGAGCTACATTCTACCTATACAAACACCCTACAACAGACTTTATTTTTAACTACAACAATCAACCCCCTTTCTTACTAGAAAAAGACTTTTACAATGATTTGCACCCACAAATGTTATTACTGGCAAAGCATCACAGAGTAATACCTAGTAGACAAAGAAAACCACTAGGTAAACCATATATAAAAGTAAAGATTAAACCACCTAAACAAATGCTAACTGAATGGTTTTTTCAACAAGATTTTGCTACACAAGGCTTATTTTCAATACATGCAGCCGCAGCAAACATGCAATGGGCATATTATAATCCAGACCAACAAAGTAGATGTCTAACCCTATACTCATTAAATATCAAATTCTTTGCTAACACAGACTGGAGTGCAACACACACAGGCACACAAATGTACTTTCCATACAATGCATGGCCTCACACAAAAGGCCTTACATTTTGGACAATAGACTCAAAAGGTAATAAAACACCACATTCCATTAAACCCCAGAACTACAATCAAAGTGTAAATTACCTACAAGGCTTCTTTTCTCAATATGTACTTCAAGCACAAAAAATAACAGACGCAGATGACAATGTTCCAGCTAAATATGAACAATATTCAGCAGCAATGTCTACATTACTAATAGCTGCTTTTAGATATAATCCTGAAGAAGACACAGGCCAGGGCAATGTAGTATGGCTAACTAGCACACTTTCCAACACACACTGGGAAAGACCACAACTATCAGACCTAGTTATTGTAGGTAAGCCACTATGGCTATCATTCTATGGATTTGAAAGCTTTATACAAAAAACAAAACATGATAAAGGATGGCTACTATCAGGCTTTTATGTATGCAAATGCCCCTACCTTAAAACTCTTTCAGCTACAACACAAACAACTTTTGCTTTTATAGATTTAGATTTTATACAAGGCAAACTACCTTATGGAGAAACTATCACAAGCCAAAAGAAAGCACTATGGTACCCAAATGTTGAAAATCAAGTCAACACTGTAACTAATTTAGTACAGTGTGGACCATACATACCTAAATATGCATTTCGAGATGAAAGCACATGGGAACTAACATACAAATATATTTTTTATTTTAAGTGGGGAGGTCCATATGTATCAGACCAGCCTGTGCAAAATCCCAAAACACAAGGAAAGTACCCTGTGCCCGATACTGTCTCACAAGCAATACAAATTAGCAACCCGCTCAAACAAACCTGTAAAGCAATGCTTAGAGACTGGGATTACAGGAGGGGGATTATTACAACAACAGCTCTTAAAAGAATGTCAGAACACCTCCAAACTGATTCATCTGTCCAATCTGATGACTCAGAAACTCCAAAGAAAAAGGAAAAGACAACAGCAGAAATTCCCTACTACCAAGAAAAGACGGAAGAAATGCAGAGTTGTCTCCTCTCACTCTTCGAAGAAAGTACATGCCAAGAACCAGAAAACCTCCAGCAGCTCATCCTTCACCAGCAGCAGCAGCAGCAAAAGCTCAAGTCAAACATCCTCAAACTCCTAATGGATTTGAAACACCAACAACGAATTCTACAACATCACACAGGCATAGAATGA
>AB303559|Torque_teno_midi_virus_9|Homo_sapiens|Hominidae
ATGCCTTTTTGGTGGAACAGACGAAAGAGATGGTGGAGAGGCGCAAGAAGACCCTGGTACAAAAGAAAAAGATATACCAGACGCTACAGAAGAAGAATTTACAAAAATAGACGTAGAAGACCTACTCGCCGCCGCCGCAGACGCAGACACACCAAGGTAAGAAGAAAACGACAAACTATACCTGTAAGACAATGGCAACCAGAAAGAATAGTTAGATGTAAAATAAAAGGCATTTCTGTAATTGTGCTAGGAGGTGAAGGCAAGCAGTTCCAATGCTATACAAATGAAGCTACTACATGGACTCCTTTAAGGACTCCTGGTGGGGGAGGCTTTGGAGTAGAAAAGTATACTTTAAGTCATTTATATGATCAATATAAATTTGGAAACAACATATGGACAAAGACAAATATTTTAACAGACTTAGTACAATACTTAGGATGCAAGTTTGTATTTTACAGACATCAGTATGTTGACTTTATAGTAAAATACTCCAGAAACTTACCAATGACAATAGAGAAACTTACATACCCACACACACATCCTCAAGCACTATTGTTATCAAGACATAAAAGAATAATACCAAGTAGAGTAACTAAGCCACATGGAAAAAACAGAGTGATAATTAAAATTAAACCTACCAGAGTTGTACTTAAAAAATGGTTTTTCCAAGAAACATTTGACACTACAGGCCTCTGTAGCATATATGCTGCTGCCTGTGACCTAAACTACCCACACATAGGAGCTACATCACAAAATCAAATAATTACACTTTTTGGCCTAAATCAATCATTTTACAGCAAAGGAAATTGGGGAGCAGTTGTACAGACAGGCTACCAACCATACCCTTCAGTTACTACCTTTACCTATAAAACAGCAGCAACTAAACAAGTAGAAACATTTAATAAACCAACAACCTATGAAGCGTCTGTTAGCTACACAACAGGCTGGTTTAACCCAAAACTAATGCAGTTAACAGAATATGTAACACCACAACAGCTAGCCAAACCTGTACTAGCATTTAGATACAATGCACAACTAGACAATGGCAAAGGTAACTCTGTATGGTTTAAAAGCATTTTAACAGAAGACTTTTCTAAACCCAAAGTAGACTCTGACTTAATTATATCAGACATGCCCATTTGGCAAGCATTATATGGTTTTACTGACTTCATTAAAGCTGTAAAACCAGATCCCAATTTTTTAGCTTCTTACATTTTACTAATAGAAACAAGATTTGTAGAACCATTTAGCTCTCATGCAACAGGTAATTACTGGATCCCCATAGACAGCTCCTTTGTCACAGGAAAAGGACCATATAACACACCAATAGGAGACTATACAAAAACCAAATGGTTTCCTACAGTAAAAAATCAACAAGAATCCATTAATGCATTTGTAAAAGCAGGCCCATACATACCAAGACTTCAAGATGAAAAAAAAAGCACATGGGAGTTACATGCCTTTTATCAATTTTATTTAAAGTGGGGAGGTACCTACACTGAAGAAACACAAGTTGCAGATCCCAGCAAGCAAGGTACATATGTTATGCCCAGTTTCATCCAAGAAAAACTACAAATCATTAATCCAGCAAAGCAGAAAGCAGCAGCAATGCTCCACTGCTGGGACTACAGGAGAGGACTTATTACACAGTCAGCTATTAAAAGAATTTGCGAAGACCAACCAACTGATACAGATTTCCAAACAGGTTCAGAGTCAAGCCAACCTCTCAAGAAAAAGAAAAAGACAACAAAAGAGCTACCATACCCACCAAAAGAGAAAGAAGAGCTCCAGAAATGTCTCCTCTCACTCTACGAAGAAAGTATCTCCCAAGAAATCCCACAAACACAAAACCTGCAAGAGCTCATCCAGCAGCAGCAGCAGCAACAGCAACAACTCAAGTACAACATTCTCAAAATCATCTCAGAACTCAAGCAGCAGCAGCAACTACTAGGTCTACAAACAGGACTAGTACTTTGA
>AB303560|Torque_teno_midi_virus_10|Homo_sapiens|Hominidae
ATGCCTTTCTGGTGGAGAAGAAGAAGACGACCCTGGTATACCCGTTGGGGCCAGCGCCGCTACCGCCGCCGGAGATACAGAAATAAAACTAGAAGAACATTTGGAAGAAGACGCAGAAGAAATAGAAAAGCTCCTCGCCGCCGCAGAAGAAAACTACATAAGGTAAGAAGAAAGAAAAAATTTTTAAAACTAGTACAATGGCAACCAGACAGAATAAGAAAATGTACTATAAAAGGCAGAGGAACTTTAGTCATGGGAGCCCATGGCAGACAAATGATATGCTTTACCAATGTTAAAGACAGACTAACACCTAGTAGAGCACCAGCAGGAGGTGGCTTTGGAGTAGAGAGAATTACTTTAGCCCATCTATATGAAGAATGGAAAGCTAGAAATAATGTCTGGACTGCAACTAATGAAAACACAGACCTAGGCAGATATACTGGCTGTAAAATATCTTTTTACAGACACCTAGACACAGACTTTATAATTAAATACAGCAGAAATCCACCCTTTAACTTAGAAAAATATTCATACATGTACATGCAGCCTCAAGAGCTGCTACTTGGAAAACACAAAAGAATTTTACTAAGTAAAAAAACAAATCCAAAAGGCAAATTAAAAACCACCTTAAAAATAGGGCCACCTAAACTACTTACAAATAAATGGCTACTACAATCTGAGTTAGCTAAACAAGACTTAGTAGAAATTTCAGCAGCAGCTGCTAGCTTTACATATCCAACTATAGGCTGCTGTAATGAAAACAGAATACTTAACTTGTACTCCATAAACACTGAATTTTACAAAGACGCACACTGGATGCAAGCACATGCAGGCACAAATTACTACAAACCATACTCCACAATACCAAGTGATTTAAAATTCCACTACAAAACACAATCAGGAGGAGAAAGCGCTATAAACGGGCCTGACTCAAAAGAGAAAGCTTTAACATTAGAAGGTGGATGGTTTCAACCTAAAATATTAGGAGCTTACAAAATCACAAAGGGAAGCACCATCACACAATATGGTGAATTACCAATGGTGTTACTTAGATATAATCCAGCAGCAGACCAAGGCCCAGGCAACATAGTAACTATCATTGACTTAGTGTCTGGTCAATGGCAAGGACCATATCCTGACGACTACACAATAAAAGATGTTCCCCTATGGCTAGCATTAAATGGCTACCCTAACTATGTAATGCAAAAGTCTGGTGATAAAGGCATACTAAAACACAAACTTATTTGTGTAAAAAGCGCAGCACTATACAGACTGCCTACAGTAAGCACTCAGAAAATATTCCCAATAATTGGAGTTAAATTTGTTAATGGTAAACCTCCATATGATCAACCATTAACATCTGACATGTCCAAAGCATGGTATCCTATATATGAACACCAACAAGAACCACTAAATGATATAGTATGCTGTGGCCCTTTAGTACCAAAATTTTACAACCAAACAAACAGTACCTGGGAGTTACAATACTTTTATCGTTTCTACTTTAAGTGGGGAGGCCCTGAAATTGGAGACCCAACAGTTGATGATCCCAAAACCAAAGGACAAGCGACCACTGACTATACAATGCCCCGCTCAATACAAGTATTTAACCCACTCAAAAATAAAACAGAATCCATTTTACACCCCTGGGACTTCAGAAGGGGCATTGTTACAAAAAGAGCTCTTGAAAGAATGTGCCAAAACCTCGAGACTGATTCAAATTTCTACCCAGATGGAGAAACACCAAAGAAAAAGAAAAAGACAACCTGCGAGCTCAGAAACCCACAAGAAGAGATCAAAGAAGTCCAAAGCTGCATCCTCTCACTATGCCAAACAGAAACATCGGAAGAGGAAGACCCCAACAACCTCCAGCAGCTCATCCACAAGCAAAAGCTCAAGCAGCAGCAGCTCAAGCACAACATCTTAGTTCTATTAACAGACCTCAAAACCAAGCAAAACTCTTTGAGGCTACAAACAGGCAATTTACAGTAG
>AB303561|Torque_teno_midi_virus_11|Homo_sapiens|Hominidae
ATGCCTTTTTGGTGGGCCAGACGCAAGAGATGGTGGAGAGGCCGCCGCAGGCCCTTCTACAGGCGTAGATACCACTATAAAAAGAGAAGACCCAGAAGAAGACTTTACAAAAGAAAACATAGAAGAACTTATCGCCGCCGCAGAAAAAGCTTCAGAAAGGTAAGGAGAAAAAGAAGAACCTTACCTCTTAAACAATGGCAACCAGAGACAATAAGAAAATGTAAAGTTAAAGGCATAGGCATTCACACCTTAGGAGTAGAAGGTACCCAATACAGATGTTACACAGCTAACAAATATGAATATACTATAGCTAAACAACCATCGGGAGGAGGGTTTGGAGTAGAAAGATATACACTTGAATACTTATACAAAGAACATAAAGCAGGCAACAATGTATGGACAACATCAAATGTTAACCTTGATCTTGTTAGATACACAGGATGCAGATTTATATTTTGGAGACATCCACACATTGACTTTGTAGGAGTGTACAGCAGAAACTATCCTATGCAACTACAAAAATATACATATCCAGATACACATCCACAACAAATTATGTTAGCTAAACATAAATTTTTTATACCTAGTTTACTAACTAAACCCCATGGTAAAAGATATGTAAAAATAAAAATTAAACCTCCAACTCAAATGAGTAACAAATGGTTTTTCCAAGAAGGCTTTTCAGATACAGGCTTAGTACAAATTCACACTGCTGCCTGTGACCTTCGATATGCACACTTAGGCTGCTGTAACACCAATCAATTAGCAAGCTTTCTTACACTAAACACTGACTTCTACCAATATGCAGCCTGGGGAAATCCTAAAAATCCATATATACCTACTGAACAAGACAAATGGTACAGACCTTATAGAATAGTTGAGCCAGTAACTGAAGTAGAAGATGTTAAAGGCAACAAAAAGACCATAACAACAGTGTTCACTCCATACACAGAAACAATTACCTATAACAAAGGCTGGTTTCAGCCAGCATTATTACAAGCAAAACAAATAACAAAACCTTCACAAGCTAATCCACCTCTAAAGGGAGCTAGATACAATCCAACATTAGACACTGGTGAAAACACAGCTGTATGGCTAACAAATGTTGTTAACCAGTCATACTACCCACCAAAAACAGACTTAGATTTATTTGTGCAAGGCCTTCCCTTATGGCAACTACTACTAGGATTCCCTGACTGGGTAAGGCAAAAAAAAAAAGACCCAACTTTTTTACAATCATACTACCTATGTTTTCACTGCGATGCAATTGAACCAAAGCCAGGACTACACCAAGTATTTATACCTGTAGACTACTCCTTTGTACAAGGAAAAGGTCCCTATGACTCTTTACTATCTAAATGGGACAATGACCACTGGTACCCAACCTTAAAACACCAATTACAAACAATTAATTCAGTTGTTGAAACTGGACCCTTTGTACCTAAATTAGACACATTAAAAAACTCTACATGGGAACTGTATTCAACATACACATTTTACTTTAAGTTTGGAGGTGCATCATTACCAGAAGCAGAAACTAAAGACCCTGCCACACAAGGAACTCATGAGGTACCCGATAAGCAATCCAAAGCAATACAAATCATTAACCCGAAAAAAAACACTGCAGCTGCAGCCTTACACTGCTGGGACTTTAGAAGAGGGCACATTACAAGCAGAGCTTTTAAAAGAATGTGCGAAAACGCAGAAACTGATTCAGATTTCCAAGCAGATGTGTCACCAAAGAAAACGAAAACATCACTCCAAGAGAACACACTCCCATGCATCAGCAAAGAAGCAGAGGAAGTCCAAGACTGTCTCCAGAGTCTCTACGAAGAAAATACCTTCCAAGAAATCCCAGACCAGCAAAACATCCAGCAACTCCTCCACCAGCAGCAGCAGCAACAGCAGCACACAAAGCTCCAGCTTCTCCAGCTCATCAACAACTTAAAGAAGAAACAAAAACTAATTCAACTACAAACAGGAATCCTAGACTAA
>AB303562|Torque_teno_midi_virus_12|Homo_sapiens|Hominidae
ATGCCATTCTGGTGGCGAAGACGAAGGCGCTTCTGGACAAACAGAAGATTTACATATAAAAGAAGAAAGAGATACCCCCGCAGATACAACAGGCGGTATGGCAGAAGAAGAAACTACAGACGCCCTGCTCGCCGCCGCCGTAGAAAACTTCGAAAGGTAAGAAGAAAAAAGAAGCAAATAGCTGTAAAACAATGGCAACCAGAAAGCATAACTAAATGTAAAATACTAGGACATTCTGCCTTAGTAGTTGGAGCTGAAGGTAAACAAATGTTTTGCTATACAACTAACAAAAATATAGCTGTTCCACCTAAAAGCCCCTATGGAGGAGGCTTTGGAGTTGAACAATACAGCTTAAACTACCTATATGAAGAATATACCTTCCACAACAACTACTGGACAAAATCAAATATTTTAAAAGACTTGTGTAGATTTTTGTGGCTTAAAATTATATTTTTTAGAGACAACAAAACAGACTTTATAGTTTCATATGACAGAAATCCACCATTTAATCTTACCAAATTTACATATCCTGGAGCACATCCACAGCAAATGCTACTTCAAAAACATCACAAACTAATTTTATCACAAATGACAAAAAACCCAAACAAACTAACAAAAAAATTTAAAATTAAACCACCTAGACAAATGATATCCAAATGGTTCTTTACTAAACCTTTTGCAAAGTATCCACTACTCTCACTTAAAGCCTCAGCACTAGATCTTAGACACTCATATTTAGGATGCTGTAATGAAAATTCACAAGTTTATTTTTTCTACCTAAACCATGGCTTTTATAAACAAACTAATTGGGGTCAATATAGCACAACACCATACAGACCATCAAATGAGATTAATACTGTATACTATAAAGATAAAACTGGCAACAAAAAACAAATAGGTCCATTTAATACAACAGCCACAGCATATGATGACTCTGTATCCTATACTAAAGGATACTTTCAACCACCATTTTTACAAACACAATTTGTATGTACATCTAGCATGTGTGATGTTAAAGCTGGCTATTTACCAATTAATGTAGCCATATACAATCCAATGCAAGACAGTAGTCAAGGCAATGCAATATACCTTGTAAGCACCCTTACAAACACATGGGATCAGCCTCCAAAAGACTCTTCTATACTAATTCAAGGAATGCCTATATGGCTAGGTCTATTTGGCTATTTAGACTATGTAAGACAAGTAAAAAAAGACAAGACATGGCTAGAAAGCCATGTTTTAGTACTTAAAAGCCCAGCTATATTTACATTTCCACAACCAGGTGCAGATGCCTGGTATTGTCCCCTTTCAAAAACATTTATAGATGGTGTAGGTCCCTACAGAACAGATTTAACAATTAAACAAAAAGAAAGATGGTTTCCACAAATACAACACCAGTATGAAATACTAAACTCATTTGTGGAAGCAGGACCTTTTATTCCAAAATACACAAATCAATCAGAGAGTAACTGGGAACTAAAATTTAAATATATTTTCCATTTTAAGTGGGGAGGACCATCACTTAATGAACCAGACATTACAAACCCAGCAAACCAAGACCAATATGATGTTCCCGATACTCTGCAACAAACAATACAAATTGAAAATCCTGAAAGACAAGACCCCAGATCTATCCTCCACCAATGGGATTACAGACGAGGCTTTATTAAAGAAAGAGCTCTTAAGAGAATGTCAACTTACCTCTCAACTCCTTCAGATGTCCCAGAATCTCCAGAACACACACCAAAAAAGAAAAAGAGAGTGGGAGCACAACTCACACTCCCACAAGAAAAAGATCAAGAAACACTCAGCTGTCTCCTCTCGCTCTGCAAAGAAGATATCTACCAAAAGCCACAGACAGAAGAGGAGATCAACCAGCTCATCCAGCAGCAGCAGCAGCAGCAGCACCAGCTCAAAAGAGACATCCTACACCTCATGATGCAGATAAGAGAACAACAACAACTACTACAACTACACACAGGCATAATTCCTTAA
>AB303563|Torque_teno_midi_virus_6|Homo_sapiens|Hominidae
ATGGCATTCTGGTGGTACAGAAGAAACAAGCCATGGTTTGGCAGATACAAAAGAAGGAGGACCAGGAGATACAAAAGAACCTGGAGAACCAGAAGAAGAAGACCCATTAGGAGAAGAAGAAATAGAAGAACTAATCGCCGCCGCAGACGACGCCGTTACAAGGTAAGAAGAAAACAGAAAAAAATTACCTTGAAACAATGGCAACCAGAAAGCATTAAAAAATGTAAAATTAAAGGAACAGGACAAATTGTCTTAGGAGCTGAAGGGACTCAATTTAGATGCTTTACTGTATACAAGAATGAGTTTACAAACCCCAAAGTAGCTACAGGTGGGGGATTTGGAGTAGAACTGTTTTCCTTAAAATACCTCTACCAAGAATACTTAGCTAGAAACAATATATGGACATCAACTAATGCATACAGAGACTTTTGTAGATACACTGGAAGTTCATTTACCTTTTTCAGACATCCAGACACAGACTTTATAATAGTGTATGACATACAACCTCCTTTTACAATTAACAAGCACACATACATGATGACTCACCCACACTTTTTACTACAAAGAAAACACAAAAAGATACTACTTAGTAAATCTACAAACCCAAATGGAAAATTAACCAAAAGAATTAAAATTAAACCACCCAAAATGTTACAAACTAAATGGTACTTTCAAGAAGAACTAGCAGAATTTGGATTAGTAGCAATTCATGCAGCAGCTTGCAACTTTAGGTATCCATGGCTAGCCTGCTGTAATGAAAATTTAATTATTACACTGTACTATTTACAACCCTCCTTTTGGAGTCACACAGAATGGGCTCAATATTCAACATCAGCTTACAATCCACAAGGACACCTACACCCCATGCCAGAAACTTTAACATTCAAAGGCAAAATAGATAACAGAGAGTATACCTGGAACATGTCACCCTTTATATCAGACAAATATACAAACTCTCTAAATAAAGACAGTGGATGGTTTAACCCCAAAGTATTAAATGCATATACAGTACTTAAGGGTGACCAAAGACAGTCACTAGTACCCTGTGGTGTGCTCAGATATAACCCCTACACAGACACAGGTCGAGGCAACAAAATGTGGGTAAATTCAGTTCTAGTAGGGGCTTGGCAAGAACCCAAAGACACAGACTTAGTTATGGAAGGCTACCCACTATGGGCAATGCTATATGGATACACATCCCTTTTAAAACAAGTCAAAAGTAAAACAGTACCATTTGCAGGCAGCATGATTGTAGTAAAATCACCAGCACTATACAGAGTATTTGGAGAAGACACCAAAGATTACTACCCACTAATAGACAAATCATTCATGGATGGAAAAGGCACAAATAACACAGATCCTATATATCCAAAAAGCAAACTATGGTACCCAGCACTATTTTCACAAAGAGATAGTATATCACAGATAGTAAACAGTGGACCTTACATACCAAAATACAATGAAACCAAAGAAAGTACCTGGCAATGTAATTATATGTACACTTTTTATTTTAAGTGGGGAGGCTCTTACCCACCTCAACAAGAAGCAGAAAATCCAGAGAATAAAAACACCTATCCTATCCCCAATACTGAACAAGAGACAATACAAATTGCAGACCCTCTTAAGCAAAAATACAACACCATCTTCAAACCCTGGGACTACAGGCGAGGGGCAATTACAAAAACAGCTCTTAAAAGAATGTATGAGAACCTCTCAGATGCAGAATCTTCTTCAACAGATTCAACAAGCTCAAGTTGGCCCAAAAAGAAAAAGCTACTCCCCACACTCCAAGACCCGAAAAAAGAAAACAAAGAAATCCAAGCATGTCTCCTCTCACTCTGCGAAAGCACTACCTACCAAGAACCGAAAGAAGACCAAAACTTATTCCAGCTCATCAAACAGCAGCACAAGCAGCAGCAGCAGCTCAAGCTCAACTTACTCACCTTAATATCAGATTTGAAAGTCAAACAGAGAAATCTTCTACATCAATCAGGATTTCTAGCCTAA
>AB303564|Torque_teno_midi_virus_13|Homo_sapiens|Hominidae
ATGCCGTTCTACTGGAGAAGAAGGAGAAAATTCTGGTGGGGAAAAGCCAGACCAAGGTGGAGGTTTCAAAGGTATAGAAGAAAAACAACAAGAAGAAGAAGAAGAAGACCTGCCAGAAAAAGAGCTCATAGATATGCTGGCCGCCGCCGCCGAAGACGATACAAGGTAAGAAGAAAAAGACAAAAAATTCCTCTATTTCAATGGCAACCAGATAAAATTGTTAAATGTAAAATTAAAGGAGTGACTACCTTAGTACTAGGTGCAGAAGGAAAACAATTAGTATGCTACACAAATGTTAAGACTGCAAATACTCCTGCAAAAGCCCCAGGTGGGGGAGGATTTGGATGTGAACAATTCTCCTTAGACAGTTTGTATGCAGATTATAAGCTAAGAAAAAATGTATGGACTAAAAGTAACATACTACTAGACCTATGCAGATACTTATTTGTAAAAATATCCTTCTATAGACACCCAGAAACAGACTTTATTGTCACCTGGCACAGACAACCACCCTTTGACATAAGTAAAGAAATATATGCAGCTTGCCACCCACAAAACATGTTATTAGCAAAACACAAAATGCTAATTTTAAGCAAATTCACAAACCCTAAAGGTAAATTGAAAAAAACTAGAAAAGTAAAGCCACCTAAACAAATGTTAAATAAATGGTTCTTTCAGGAACACTTTTCACATGAACCACTACTAATGATACAGGCCACAGCAGCCAATTTAAACTATGTTAACCTAGGATGCTGTAACACAAATCAAATGTGTACATTTTTCTACATAAACCCAGGGTTTTATCAAATAGCTAACTGGGGAGCAACCACAACAACAGGCTATATACCATACAGCGGATATCCCACAGCAACTATATACACTTGGAACTACAAACAATGGCAAACAGGACAAGGTGGGCAACCATTTACAAAGCCACAAACTTATAATCAATCTGTGAACTACAACACAGGATTTTTCAGTAAACAAATGCTAGAAGCTGTACAATTAACAACAGACCAAACAGGCCAAAGACCACTAGGAATGAACCCTGTAAACATATGCAGATATAACCCTACTTTAGACAGTGGTAAAGGAAATGCCATATGGCTAGTTAGCTCTCATGCAAATACATACAGAGAACCCATAACAGACAAAACACTTATATTTGAAGGCCTTCCACTATACATGCTCTTATATGGATACCTATCCTATGTACAAAAAGTTAAAAATGTCAGGGACTTTCTTAACAACTACACACTTTGCATGAGATCACCAGCTCTATTTCCATACTCACAACCAGGTGCAGAAACACAAGTAATCATACCTGTTAATGAAAACTTTATACATGGCAAAGCAGCATATGATGAGACCCTTACAGAGTCAGTGAAAGGCTACTGGACACCAAATGTATACCAACAAATACAAACACTTAACACAATGGTAGAAAGTAGCCCATATGTACCAAAATACTCACAAACTAAAAACAGCACATGGGAACTTGACATGTTTTATACCTTTCATTTTAAGTGGGGGTGGACCAGAACAAACAGACCGCCAATCACTGATCCAGCCCTACAAGGAACCTATGAAGTACCCGATAGTCTCCAACAAGCAGTACAAATTAGGGACCCAGGGAAAATTAAAGCAACTAGCATCTTACACCCTTGGGACATCAGAAAAGGATACTTTACAACACCAGCTCTTAAAAGAATGTCAGACAACCTCTCAATTGATACAACTTTCCAACCAGATTCAGAGATCATTCCTACCAAAAGAAGAAAGACAGGCCCGGAGCTCTCGACACCATGGGAAGACCAAAAAGAAATCCAAACATGTCTCCAGGAACTCTTCAAAAAAAGTACCTTCCAAGAAGAAACAGAGGAAGATCTCCACAAGCTCATACAGCAGCAGCACCAGCAGCAGCAGGAGCTCAAGTGGAACATCCTCAGGGTAATATCAGAAATAAAACAATCACAAAATCTCCTAAAGCTACAAACAGGCTTCCCAAACTAA
>AB303566|Torque_teno_midi_virus_14|Homo_sapiens|Hominidae
ATGCCTTTCTGGTGGAGACGCCGCAGAAAGCCATGGTATGGCAGATTCAGGTACAGGAGGAGGTTTCAAACCAAAAGAAGAAGAAACAGAAGAAGATTTACCAGGAGAAGAAATAGACGAGTTACTCGCCGCCGCCGCCGCAGAACAAGACACCAAAAGGTAAGAAGAAAAAAAAATAAAATTCCTGTACTGCAGTGGCAGCCTGACAGCATTAGAAAATGCCACATAAAAGGACAAGGGACTCTAGTTGTTGGAGCTGAAGGAACACAAATGTTTTGCTATACAAGAGATAAATTTAAATACATACCTCCTAAAACCCCTTATGGAGGAGGATTTGGAGCAGAAAAATTTACCTTAAGCTACCTATATGAAGAGTACACTTTTCATAACAATGTATGGACTGCCACTAATTTATACAAAGACTTGTGCAGATACTTGTACTGCAAAATCATTTTCTTTAGGCATCCAGACACAGACTTTGTAATTAACTACAGCAGACAACCACCATGGGAACTAAGTAAATACACATACCCAAGCTGTCACCCACACCAAATGTTATTAGACAAACACAAGGTAGTTATATTTAGTCAAGCAAGCAAACCTCATGGCAAATATAAATACAAACTAAGAATTAAACCACCAAAACAACTCATTACTAAGTGGTTCTTCACAAAACCATTTTCTAACTATGGCTTACTTTTTCTAAAAGGCTCTGCTATGAATTTAAGATACAGTTACTTAAGTGCATCCAATGAAAACATGTTAGTAAACATATCTTCTTTAAACCCTCAATGGTATGTAAACACAGACTGGGCCAGAGCTAGACAAGATACACAAGGTTACCTGCCACAACCTAATATGAACAAAAGCTTATCATACAAAAACAAAACAAAAGGTGGAAGTGAAACAACCACACAAATGCCAAGTACTTCATTTACATCATATAGTGCCAGTGTAAGTTATGACAATGGATGGTTTAACAAAAACTTCCTTAGAGCTATAGAACTACAATCACCTACAGGTACAAAGCTAGGACAGTTACCTTTAAACTATGGGAGGTACAACCCCACTAGAGATAAAGGCATTGGAAACAAAATTTACATTATTAGTACAATAGCAGACAGCTGGGGACCACCTACCACAGACAAAAATGTACTTATAGAAAATTTACCACTGTGGCTTGGCCTATATGGTTATATTTCTTACTTAGAAACTATTAAACCACCTGATTGGCTAAAATCATCCCTAATAGTATTAGTATCTGATGCCATTTACCACTCAGGTACACCAGTACCTTCAACTAAATGGGCACCCATTGACTCAGACTACATAGATGGCAATAAACCATATGACCAATACATAACACCTACAGAAAAAACAAGGTGGTACCCAAACTACAAATGGCAATTAAAAACCTTAAATGCTATAGTTGAGTGTGGCCCATACATACAACAGTATGCTGAAGAAAAAAACAGTACCTGGGAACTAAAATATCATTATAATTTTTACTTTAAGTGGGGTGGACCACAAGTTCCAGGACAAGACATTAAAAATCCACAAGACCTTAACACCTATGATGTACCCGATAAACTCACAGGCAGAACACAAATTACCAACCCAGCAAAACAAGCTCCTGAAACAATTTTACAACCTTGGGACTACAGAAGGGGACAACTTAAAGAAACAGCTCTTAAAAGAATGCTCCAACACCTCGAAACTGATTCAGAGTTTGAATATTTTACAGAAGAGAGTCCAAAAAAGAAAAAGCAAAGACTTGGAGCAGCCCTCAGAGATCCCCAAGAAGCACAGAAAGAAACCCAAGCTTGTCTCCTCTCACTCTGCGAAGAAAATACATGCCAAGAAACACAAGACAAGACACTCGAGCAGCTCATCCACCAGCAGCAGCAACAGCAGCAGCACCTCAAATTCAACATCATCAAACTTCTCCTAGACCTAAAGGAACAACAGAGAATGCTACAACTACAAACAGGGATATTAGAGTAA
>AY666122|Torque_teno_virus_3|Homo_sapiens|Hominidae
ATGGCCTGGTACTGGTGGAGACGCCGCCGGAGGAGAGGCTGGTGGAAGCCGAGGCGCAGGAGATGGAGGAGACGGAGAGCTCGCAGACGAGGACCTGCTAGACGCCATCGCGCTCGCCGCAGAGTAAGGAGGCGAAGGGGGAGGTGGAGGAGACGATACAGACGCTGGCGCAGACGCGGGGGGCGACGCAGACACAGAAAAAAACTAATAATTAAACAGTGGCAACCTAACTTTATTAGACACTGCTACATAATAGGATACATGCCACTGATAATATGTGGAGAGAACACTTTCTCCCACAACTATGCCACCCACTCGGACGATATGCTCTCTACAGGGCCCTACGGAGGGGGCATGACTACCACAAAATTCACCCTAAGAATACTCTTTGACGAGTACCAAAGACACTTAAATTTCTGGACCGTTAGCAACCAAGACCTAGACCTAGCCAGGTACCTGGGAACAAAAATCATCTTCTTTAGACACCCCACGGTAGACTTTGTGGTACAAATACACACACAGCCTCCCTTCCAAGACACAGAGATAACAGCACCCAGCATACACCCAGGAATGCTCATACTCTCTAAGAAACACATACTAATACCCAGCCTAAAAACCAGGCCCTCTAAAAAACACTATGTAAAAGTTAGAGTAGGGGCCCCAAGACTCTTTCAGGACAAGTGGTACCCCCAGAGCGAGCTCTGTGACGTCACATTACTCGTTATCTATGCAACCGCATGTGACTTGCAATATCCGTTCGGCTCACCACAAACTGACAACGTATGTGTCAACTTCCAGATATTGGGGCAACCCTATTACCAACACCTCAAGACGGCCTTAGGCTTAACTGAAAAAACCACATACGAAAACCACTATAAAAATAACTTATATAAGAAAATTAAATTTTATAACACTACAGAAACAATAGCACAACTAAAACCTCTAGTAGATGCTACTACCAATCAAACCTGGTCACATTACGTAAACCCTAATAAACTTACAACAACACCTACATCAGAAATAACCCATAATAACACATGGTACAGAGGCAATGCATACAATGACAAAATTACAGACCTACCTGAAATAGTAAAAAAAAGCTATTATAAAGCCACAGAACTTGCTATACCAGAAGCAGTAAAACCCACCACAGACTTATTTGAGTACCACGCAGGCATATACAGCTCCATATTCCTGTCCCCAGGAAGAGCATACTTTGAGACCCCTGGAGCATACCAAGACATAATTTACAATCCCTTTACAGACAAAGGAATAGGAAACATAGTGTGGATAGACTGGCTCAGTAAATCAGACGCAGTATACTCAGAAAAGCAAAGCAAATGTGGTATATTTGACCTACCTCTATGGGCAGCCTTCTTTGGATATGCAGAGTTCTGCTCCAAAAGCACAGGAGACACAGCCATAGCATACAACAGCAGAGTATGTGTTAGATGCCCATACACAGAGCCACAGCTGTTAAACCACAACAACCCCTCACAGGGATATGTGTTTTACTCTTACAACTTTGGCAAAGGCAAGATGCCCGGAGGCAGTTCCCAGGTACCTATAAGAATGAGGTGGAAATGGTACGTGTGCATGTTCCACCAGCTAGAGGTCATGGAAGCTATATGCCAAAGCGGACCGTTTGCATATCACAGCGACGAAAAAAAAGCAGTACTAGGCATAAAATATAAGTTCGACTGGAAATGGGGAGGAAATCCTATCTCCCAACAGATCGTCCGACACCCCTGCAACGGACAGACCTCCTCAGGCAATAGAGTGCCTCGCTCAGTACAAGCAGTTGACCCGAAATACGTCTCACTCCAACTCGTGTGGCACTCGTGGGACTTCAGAAGAGGCCTCTTTGGCCAGGCAGGTATTAAGAGAATGCAACAAGAATCAGATGCTCTTACACTTTCTCCAGTCCACAGACCCAAACGCCCCAAGAGAGACACCCAGGTCAAAGAAAAAACGCCCGAAAAAGACTCAGATTCAGCAGTCCAACTCAGAAGACTCCAGCCCTGGATCCACTCCAGTCAAGAAACAAAAGACGAAGAGGAGGAGATACCGGAGGGCCCGGTACAAGAACAACTTCTCCAGCAGCTCCAGCAGCAGCGACTCCTCAGAGTCCAGCTCGAGTCCATTGCCCAAGAAGTCCTCAAAATCAGGAGGGGGCACAGCCTCCACCCCCTACTATCTTCCCATGCATAA
>AB449062|Torque_teno_midi_virus_15|Pan_troglodytes|Hominidae
ATGGCCTGGAGATACTACTGGAGACGAAAAAGACCCTTCAGAAGACGCTGGAAAAGAAGAGCCACAAAATACCGAAAACCAAGACTTTACAGACGTTATGCCCGAAGACGAACTCGCAGAAATCCTAGAAAACGCCGCCAGAGACGAAAACGTCCCAGGGTAAGGAGAAAAAGACAAACTTTACCTTTAAAACAATGGCAGCCAGAAAGCATTCGCCGCTGCAAAATTATTGGACATACACCAATAATTTTAGGCTGCTCTGACAGACAAATACACAGCTACACTTACTGGCAAGACTACTACATACACCCTCGATGCGCCGCTGGGGGGGGATTTGCTGTAATGAAGTGGTCTTTAGCATACTTATATGAAGACTTTAAACGCAGAAAAAATATTTGGACTAAATCAAACTGTATGTATGACCTTTGTAGATATACAGGAACAAAACTTAAACTATACAAACATGAAACAGTAGACTTTATAGTTTCTTTCTCCAGAAACTACCCTATGGTAGTGGACGAGAACACCTACATGCATACACACCCTAGTATTATGCTTTTAAAAAAACACAGAATAATAATACCATCTAAAAGAACCAACCCACACGGAAAAAACTACAAAAAAATAACTGTTAGACCACCCAGACAACTCATTAACAAATGGTTTTTTCAAAAAAACTTTAATGATCAAGGACTATTCCTCTTAACTGCAACTGCTGCAGACTTAATGTACCCACACCTTGGACCATATAGCAAAAACAGACTAGTAACTATAACTATACTAAACACACAACACTTCTATCAGCAACCTAACTGGGGAACAGCAACTGGAGATTATTCCTTTGGCACAACTAACTTTAGCACATGGGGCGGGGCAAAAACTTACATAGACAACAAACTCACAGACTATAATCCAAGTATGGACATGCTAAAACAAAACAACAAACATAATGCCTCAAACGGCATTTTTAACAAAGAATTCCCTAACATACAATACTGGAAAACAATAACAAACCCTACACACCCAACACCTACAATGCAAGTACAATACAACCCTGCTAGAGACACAGGAAATGGCAACAAAGTATACTTCATTAGCACACTGCAAACTTCCTGGGCCCCATCAACCACAGACAAAGTTATGACATGGACAGGAGAACCGTTATGGTTGCAACTCTATGGGCTAACAGACTACATTTTAAAAGTCAAAGGAACTAGCAGTGCACTTCAAGATGCTATTTGTGTTATAGAATCCCCCTATATAGAACCACAAACACATAACAAAAAATTTGTATTTGTTGGTAATCCATTTATGAATGGATTAACAGAATGCGGAAACCAACCACCAGGATGGTTACTAAGCAAATGGTTTCTAACACTTGAAGACCAAATGCCTATACTAAACGAAATTATTAAATCAGGTCCGTATGTAGCAAGACAAGACGGACCTAGATGCACATGGGAACTGCACTGTGACTATAGGAGCTTTTTTAAATGGGGAGGGGCACAACCTCCATTACAAAATATTTGTGACCCTCATTTACAGGAAACATTCCCTGTACCCGATACAGTCAAACAAACAATACAAATCATCGATCCGCAAAAGCAAATCCCAGAAACCCTATTCCATAGCTGGGATTACCGCAGAGGACTTATTACTAAAACAGCTCTTAAACGAATGTACAAGAACATCTCAGATGCAGACTCTTCTTCAACAGATGGTTCCGAAAAATCAGACACACCCCGCAAAAAAAGAAAGCGCGGAGACCCACCGTGCCCGGAAGAAAAAGACAACTACATTATCCAGAACCTACAAGAGATCTGCCAAGCGCCGCAAGAAACATCAGGAGACCTCGAGCAGCAGCTCCACAACCTCAGAGAGCAGCAACTCAACAAAAACATCAGCCTCTTAAAATTACTTGCAATGTTAAAACAAAAACAATTACAAATGCAACTAGCCATGGGTATGATGGAGTGA
>FJ426280|Torque_teno_virus_24|Homo_sapiens|Hominidae
ATGGCCTGGCGATGGTGGTGGCAGAGACGATGGCGCCGCCGCCCGTGGCCCCGCAGACGGTGGAGACGCCTACGACGCCGGAGACCTCGACGACCTGTTCGCCGCCGTCGAAGACGAGCAACAGTAAGGAGGCGGAGGTGGAGGGGCAGACGTGGGCGACGCACATACACCCGACGCGCGGTCAGACGCAGACGCAGACCCAGAAAGAGATTTGTACTGACTCAGTGGAGCCCCCAGACAGCCAGAAACTGTTCAATAAGGGGCATAGTGCCCATGGTAATATGCGGACACACCAGAGCAGGTAGAAACTATGCCCTTCACAGCGAGGACTTTACCACTCAGATAAGACCCTTTGGAGGCAGCTTCAGCACAACCACCTGGTCCCTAAAAGTACTGTGGGACGAACACCAGAAATTCCAAAACAGATGGTCCTACCCAAACACACAGCTGGACCTAGCCAGGTACAGGGGGGTCACCTTCTGGTTCTACAGAGACCAGAAAACAGACTATATAGTACAATGGAGCAGAAATCCTCCCTTTAAACTAAACAAATACAGCAGCCCCATGTACCACCCTGGAATGATGATGCAGGCAAAAAAGAAACTGGTGGTCCCCAGTTTCCAGACCAGACCTAAAGGCAAAAAGAGATACAGAGTCAGAATAAGACCCCCCAACATGTTCAATGACAAGTGGTACACTCAAGAGGACCTTTGTCCAGTACCTCTTGTGCAAATTGTGGTTTCTGCGGCTACCCAGACAAAAAAGAACTGCTCACCACAAACGAACAACCCTTGCATCACTTTCCAGGTTTTGAAAGACAAGTACTTAAACTACATAGGAGTTAACTCTTCCGAGACCCGAAGAAACAGTTATAAAACTCTACAAGAGAAACTTTACTCACAATGCACATACTTTCAAACCACACAAGTTTTAGCTCAATTATCTCCAGCATTTCAGCCCGCAAAGAAACCTAACAGAACCAACAACTCAACCAGCACAACACTAGGCAACAAAGTCACAGACCTAAAATCCAACAATGGCAAATTCCACACAGGCAACAACCCAGTGTTTGGCATGTGTTCATATAAACCCAGCAAGGACATACTATATAAAGCAAACGAATGGTTGTGGGACAATCTCATGGTTGAAAATGATTTACATTCCACATATGGCAAGGCAACCCTTAAATGCATGGAGTACCACACAGGCATTTACAGCTCCATATTCCTAAGTCCTCAAAGGTCCCTAGAATTCCCAGCAGCATACCAAGATGTCACATACAACCCAAACTGTGACAGAGCCATAGGCAACCGTGTATGGTTCCAATATGGCACAAAAATGAACACAAACTTTAATGAACAACAGTGTAAGTGTGTGTTAACAAACATTCCCCTGTGGGCGGCCTTTAACGGCTACCCAGACTTTATAGAACAAGAACTCGGTATCAGCACAGAGGTACACAACTTTGGCATAGTATGTTTCCAGTGCCCCTACACCTTTCCCCCACTCTATGACAAAAAGAACCCAGATAAAGGCTACGTATTTTATGACACCACCTTTGGGAACGGAAAAATGCCAGACGGGTCAGGCCACATTCCCATCTACTGGCAGCAGAGATGGTGGATCAGACTAGCCTTTCAAGTACAAGTCATGCATGACTTTGTACTCACTGGCCCCTTTAGCTACAAAGATGACCTAGCAAACACTACACTAACAGCCAGGTACAAGTTCAGATTCAAATGGGGCGGTAATATCATCCCCGAACAGATTATCAAGAACCCGTGTAAGAGAGAACAGTCCCTCGGTTCCTACCCCGATAGACAACGTCGCGACCTACAAGTTGTTGACCCATCAACCATGGGCCCGATCTACACCTTCCACACATGGGACTGGCGACGGGGGCTTTTTGGTGCAGATGCTATCCAGAGAGTGTCACAAAAACCGGAAGATGCTCTCCGCTTTACAAACCCTTTCAAGAGACCCAGATATCTTCCCCCGACAGACGGAGAAGACTACCGACAAGAAGAAGACTTCGCTTTACAGGAAAGAAGACGGCGCACATCCACAGAAGAAGTCCAGGACGAGGAGAGCCCCCCGCAAAACGCGCCGCTCCTACAGCAGCAGCAGCAGCAGCGGGAGCTCTCAGTCCAGCACGCGGAGCAGCAGCGACTCGGAGTCCAACTCCGATACATCCTCCAAGAAGTCCTCAAAACGCAAGCGGGTCTCCACCTAAACCCCCTATTATTAGGCCCGCCACAAACAAGGTGTATATCTTTGAGCCCCCCAGAGGCCTACTCCCCATAG
>GQ120664|Torque_teno_sus_virus_1a|Sus_scrofa|Suidae
ATGGCTCCTACTCGCAGATGGAGACGCCGCTTTGGCCGCCGCCGTAGACGCTATCGAAAAAGACGCTATGGCTGGAGGAGGCGCTACTACCGCTACCGACCGCGTTACTATAGACGACGATGGCTGGTAAGGAGAAGGCGGCGTTCCGTCTACCGAAGAGGTGGACGTAGAGCGCGCCCCTACCGAATTAGTGCTTTTAACCCGAAAGTAATGCGAAGGGTAGTAATTAGAGGGTGGTGGCCAATACTTCAATGTCTGAAAGGACAGGAATCCCTCAGATATAGGCCGCTGCAATGGGACGTAGAGAAACAGTGGAGAGTAAAGAGCGATTTTGAGGACAGCTACGGATACTTAGTACAATATGGTGGTGGTTGGGGAAGTGGAGAAGTAACACTAGAGGGACTATATCAGGAACACCTACTGTGGAGAAATTCGTGGTCAAAAGGAAATGATGGAATGGACCTTGTGAGATACTTTGGCTGCTTAGTATATCTATACCCACTTAAAGATCAGGACTACTGGTTTTGGTGGGATACAGACTTCAAAGAACTATACGCAGAAAACATTAAAGAGTACTCTCAGCCCTCAGTTATGATGATGGCGAAAAGAACAAAAATAGTCATAGCCAGGGACAGAGCACCACATAGAAGGAAAGTGAGAAAGATATTTATTCCACCGCCAAGTAGAGACACAACACAGTGGCAATTTCAAACTGATTTCTGTAATAGACCCTTATTCACATGGGCAGCAGGACTGATTGAGATGCAAAGGCCTTTTGACGCAAATGGAGCATTTAGAAACGCATGGTGGTTAGAGACAAGAAATGAGGCGGGAGAGATGAAATACGTAGAACTATGGGGTAGAGTACCACCACAAGGAGACACAGAAATGCCAAAGAAGAGTGAATTTTCAAAGGGGACGAACAATCCAAACTATAATGTACAGGACGGGTACGAAAAGAATATATACCCGATTATAGTGTATGTAGACAAAAAAGACCAGAAACCAAGAAAAAAGTACTGCGTATGCTATAACAAGACATTAAACAGATGGCGTAAATCACAGGCTAGCACAATGAACATTGGTGACCTGCAAGGTCTAGTGCTAAGACAACTGATGAACCAGGAAATGACATACTACTGGAAAGCAGGAGAATATTCATCTCCATTTATGCAAAGATGGTCAGGAGCAAGATTAATAGTAATAGACGCAAGAACAGCAGACACAACAAATCCAACAGTGCAGGCTTGGGAATTTGGACAAAACTGGAACACAAAAAACACTGTGCTAGAACAAGTATTCCAAATTAGTCTAGAAAACAAACCACTGAGACAGGACGACTTCGCAAAACTAACACTACCAAAATCACCACACGACATAGACTTCGGACACCACAGTAGATTTGGACCATTCTGTGTGAAAAATGAACCCCTGGAATTCCAAGTATACCCCCCTACCCCTACTAACTTGTGGTTTCAGTACAAATTCTTCTTTCAGTTTGGCGGTGAATACCAACCACCAACAGGTATCAGGGATCCCTGCTCTGATAACCCAGCCTATCCTGTGCCACAGTCAGGAAGTATTACACACCCCAAATTCGCCGGAAAAGGAGGAATGCTCACGGAAACAGACCGTTGGGGTATCACTGCTGCCTCGTCCAGAACCCTCAGTGCAGATACACCCACAGAGGCAACGCAAAGTGCACTTCTCCGAGGGGACTCGGAAAAGAAAGGAGAGGAAACCGAGGAAACCACGTCATCGTCCAGTATCACGAGTGCCGAAAGCTCTACTGAAGGAGATGGATCGTCTGATGATGAAGAGACAGTCAGACGCAGAAGGAGGACCTGGAAGCGACTCAGACGAATGGTCAGAGAGCAGCTTGACCGACGAATGGACCACAAGCGACAGCGACTTCATTGA
>GU188045|Torque_teno_sus_virus_1a|Sus_scrofa|Suidae
ATGGCTTTTGCTCGCCGATGGAGACGCCGCTTTGGCCGCCGCCGTAGACGCTATAGAAAGAGACGCTATGGCTGGAGAAGACGCTACTACCGCTACCGACCGCGTTACTATCGGAGAAGATGGCTGGTAAGGAGAAGGCGGCGTTCCGTCTACCGTAGAGGTGGACGTAGAGCGCGCCCCTACCGTATTTCTGCCTTTAACCCTAAGATTATGAGAAAGGTAGTAATAAGAGGATGGTGGCCGATAATACAGTGCCTCAAAGGACAGGAATCGTTGAGATATAGACCACTGCAATGGGATACTGAAAAGCAGTGGAGAGTGAGAAATGACTTTGAGGACCAGTATGGATACCTCGTTCAGTACGGAGGAGGATGGGGGAGTGGGGAGGTCACACTGGAAAATCTTTACCAGGAACACCTTCTATGGCGAAACTCCTGGTCAAAAGGAAATGATGGAATGGACTTAGTCAGATACTTTGGATGCATAGTATATCTATACCCTCTGAAAGACGCAGACTACTGGTTTTGGTGGGACACAGATTTCAAAGAACTATACGCTGAAATGATAAAAGAATACTCGCAGCCATCTGTTATGATGATGGCAAAGAGAACAAAAATAATAATAGCCAGAGAAAGAGCACCCCACAGAAGGAAAGTAAGAAAAATCTTCATTCCTCCACCAAGTAGAGACACAACTCAGTGGCAATTCCAAACAGATTTCTGTAAAAGACCCCTATTCACATGGGCGGCAGGACTAATAGAGATGCAAAAACCCTTTGATGCGAATGGAGCCTTTAGGAACGCATGGTGGCTGGAACAGAGAACAGACCAGGGAGAGATGAAATACGTAGAACTTTGGGGGAGAGTACCACCACAGGGAGACAGTGAATTACCTAAAAGGTCAGATTTTGCTAAAAGCGGTGACAACCCAAACTATGACATACAAGACGGAAACGAGAAAAATATCTACCCCATTATCATATATGTAGATCAGAAGGACCAACAACCACGAAAAAAATACTGTGTTTGCTACAATAAAACCTTGAACAGGTGGCGGAGAACACAGGGCAGTACTCTGAATATAGGTCCGCTGAGAGGGCTAGTGCTAAGACAGCTTATGAACCAGGAAATGACCTACACTTGGAAAGGACAGGAATACTCAGGTGTGTTTCTGCAAAGATGGAGAGGTAGTAGAATAGTAGTGATAGACGCAAGACAAGCAGATACACAAAACCCGAAGGTACTATCATGGCCAGTGGAGGGAAACTGGAACACGAAAGGCACAGTACTTTGGGACGTTTTTAAGATACAACTAGACAACGCACCATTGAGACAGGATGATTTCCACAAACTAGGGCTACCAAAATCTCCACATGACATAGACTTTGGGCACCACAGTCGCTTCGGTCCTTTCTGCGTAAAATCGGAACCACTGGAGTTTCAACTAGGACCCCCTGAACCTGTTAACCTATGGTTCCAGTACAAATTTCTCTTTCAGTTTGGCGGTGAATACCAACCACCAACAGGAATCAGGGATCCATGCACTGATACACCAGCCTATCCTGTGCCGCAGTCAGGAAGTGTTACACACCCCAAATTCGCCGGAAAAGGAGGGATGCTCACGGAAACAGGATATTGGGGTATCACTGCTGCCTCTTCCAGAGCCCTCTGTGCAGATACACCCACCGAAGCAGCGCAAAGTGCACTTCTCAGAGGGGACCCGCCGGAGGAAAGAAAGGAAGCCGAGGAAACCGCGTCATCGTCCAGTATCACGAGTGCCGAAAGCTCTTCTGAAGGAGATGGATCGTCTGATGATGAAGAGACAGTCAGACGCAGAAGGAGGCAATGGAAGCGACTCAGACACATGGTCCGAGAGCAGCTTGACCGACGCCTGGGACACAAGCGACAGCAGCTTCATTGA
>GU188046|Torque_teno_sus_virus_k2a|Sus_scrofa|Suidae
ATGCCTTACAGACGCTATCGCAGACGCCGGAGGAGACCCACCAGAAGATGGAGGCACCGGAGGTGGAGACGCTACTTTCGATATCGGTATCGACGCGCTCCTCGCCGCCGCCGCGCAAAGGTAAGGAGACGGAGGAGGAAAGCTCCGGTCATACAATGGAACCCTCCTAGCCGGAGGACCTGCCTCATAGAGGGCTTCTGGCCGTTGAGCTACGGACACTGGTTCCGTACCTGTCTCCCTATGAGAAGGCTAAACGGACTTATATTCACGGGTGGCGGTTGTGACTGGACTCAATGGAGTTTACAAAACTTGTTCCATGAAAAACTTAACTGGAGGAATATATGGACAGCTTCTAACGTAGGCATGGAATTTGCTAGATTTTTAAGAGGAAAATTCTACTTCTTCAGACATCCCTGGAGAAGCTACATAGTAACATGGGATCAGGACATTCCTTGTAAACCTCTCCCATATCAAAACTTGCAACCTCTATTAATGCTACTCAAAAAACAGCATAAATTAGTACTCTCACAAAAAGACTGTAACCCGAGCAGAAAACAGAAACCGGTCACATTAAAATTCAGACCTCCACCAAAATTAACATCACAATGGAGACTAAGTAGAGAACTCTCTAAAATACCTCTGATTAGACTAGGAATAAGCCTTATAGACCTCTCAGAACCATGGCTAGAAGGGTGGGGAAATGCATTTTACAGTGTCCTCGGATATGAAGCTTCTAAACACTCCGGGAGATGGTCAAACTGGACACAAATGAAATATTTTTGGATATATGACACAGGCGTAGGAAATGCAGTCTACGTTATTTTACTAAAAAAAGATGTAGATGACAATCCCGGAGATATGGCTACAAAATTTGTAACAGGACAAGGGCAACACCCAGACGCTATAGATCATATAGAAATGGTCAATGAAGGGTGGCCTTACTGGCTATTTTTTTATGGACAATCAGAACAAGACATTAAAAAACTAGCACACGACCAAGACATAGCTAGAGAATATGCCAGAGACCCAAAATCCAAAAAACTAAAAATAGGAGTCATAGGGTGGGCGAGTAGCAACTATACAACAGCAGGCAGTAATCAAAACACCACAGCACAAACACCAGAAGCAATACAGGGAGGATATGTGGCCTATGCAGGTTCAAGAATACCAGGCGCAGGATCAATCACCAATTTATTTCAAATGGGATGGCCAGGAGATCAAAACTGGCCCCCCACAAACCAAGAACAAACCAATTTTAACTGGGGACTCAGAGGACTCTGCGTACTCAGAGATAATATGAAATTAGGAGCACAAGAACTAGACGATGAATGTACAATGCTCTCACTTTTTGGGCCTTTTGTTGAAAAAGCAAACACAGCCTTTGCTACAAATGACCCTAAATACTTCAGACCAGAACTCAAAGACTATAATGTAGTAATGAAATATGCCTTTAAATTTCAGTGGGGAGGCCACGGAACCGAAAGATTCAAAACAACCATTGGAGATCCCAGCACCATACCATGTCCCTTCGAACCCGGGGAACGGTACCACCACGGGGTACAAGACCCCGCCAAGGTACAAAACACAGTGCTCAACCCTTGGGACTATGACTGTGACGGGATTGTTAGAACAGATACTCTCAAAAGACTTCTCGAACTCCCCACAGAGACGGAGGAGACGGAGAAGGCGTACCCACTCCTTGGACAAAAAACAGAGAAAGAGCCATTATCAGACTCCGACGAAGAGAGCGTTATCTCAAGCACGAGCAGTGGATCGTCTCAAGAAGAAGAGACGCAGAGAAGAAGACAGCACAAGCCAAGCAAGCGACGACTCCTCAAGCACCTCCAGCGGGTGGTAAAGAGAATGAAAACACTGTAA
>GU456383|Torque_teno_sus_virus_1a|Sus_scrofa|Suidae
ATGCGCTTTAGACGACGCAGATTTGGCCGCCGCCGCAGATATTATAGAAAGAGAAGAGGCGGATGGAGGAGAAGATTTCGGATTCGTAGACGGAGACCCTGGAGACGCTGGCGGGTAAGGAGATGGCGGCGTTCCGTCTTCCGTAGAGGGGGACGTAGAGCGCGCCCCTACCGCATTAGCGCTTGGAACCCTAAGGTTCTCAGAAACTGCCGCATCACGGGATGGTGGCCAGTTATACAGTGTATGGACGGGATGGAGTGGATAAAATACAAGCCTATGGACTTAAGAGTCGAGGCAAACTGGATATTCAATAAACAGGACAGTAAAATAGAGACAGAACAGATGGGATACCTGATGCAGTATGGAGGAGGGTGGTCAAGCGGAGTAATCAGCTTAGAGGGACTATTCAATGAAAACAGACTGTGGAGAAATATATGGTCAAAAAGCAATGACGGGATGGACTTGGTCAGATACTTTGGCTGTAGAATTAGACTATATCCAACAGAGAATCAGGACTACTTGTTCTGGTATGACACAGAATTTGACGAACAGCAAAGGAGAATGCTAGATGAATACACACAACCTAGTGTGATGCTGCAGGCTAAAAACTCGCGTCTAATAGTGTGTAAACAGAAGATGCCAATTAGACGCAGAGTAAAAAGTATTTTTATACCGCCGCCTGCACAGTTAACAACTCAGTGGAAATTTCAACAGGAACTATGTCAGTTTCCACTGTTTAACTGGGCCTGTATCTGCATAGACATGGACACGCCGTTCGACTACAACGGCGCATGGCGAAATGCCTGGTGGCTAATGAGAAGGCTGCAAAACGGAAACATGGAGTACATAGAAAGATGGGGCAGAATACCAATGACAGGAGACACAGAACTACCACCAGCAGACGACTTCAAGGCAGGAGGGGTGAACAAAAACTTCAAACCGACAGGTATTCAAAGAATATACCCGATAGTAGCGGTATGCCTTGTAGAAGGGAACAAAAGAGTAGTCAAATGGGCCACAGTACACAATGGTCCCATAGACAGATGGAGAAAAAAACAGACAGGAACTTTAAAGCTCTCTAACCTGAGAGGCCTAGTACTGAGAGTATGCTCAGAGAGTGAAACATACTATAAGTGGACAGGATCAGAATTTACAGGGGCATTTCAACAAGACTGGTGGCCAGTAGGCGGAACAGAATACCCGCTTTGTACCATTAAAATGGACCCAGAATATGAAAACCCTACAGTAGAGGTATGGTCCTGGAAAGCAAATATACCGACATCAGGGACTCTTAAAGACTACTTCGGACTGAGTACAGGGCAACAGTGGAAAGACACTGACTTTGCGAGGCTGCAACTACCTAGAAGCAGCCACAATGTGGACTTTGGACATAAAGCTAGATTTGGGCCATTTTGCGTTAAAAAGCCTCCAGTAGAGTTCAGAGATACAGCCCCAAACCCACTAAATATATGGGTAAAATACACGTTCTATTTTCAGTTCGGCGGCATGTACCAGCCTCCCACCGGAATCCAAGATCCCTGCACTTCTAACCCGACCTATCCTGTCAGAATGGTCGGAGCAGTTACACACCCCAAATACGCCGGGCAAGGCGGAATCACGACCCAAATTGGAGATCAAGGTATCACCGCTGCCTCTATCCGTGCCATCAGTGCAGCTCCACCAGATACCTACACGCAGTCGGCGTTCCTCAAAGCCCCGGAAACCGAGAAAGAAGAGGAAAGAGAGAGTGAGACCAGTTTCACGAGTGCCGAAAGCTCTTCTGAGGGAGATGGATCGTCTGATGACCAAGCAGAGAGACGCGCTGCCAGAAAGCGAGTCATCAAGTTACTTCTCAAGCGACTCGCTGACAGACCCGTGGACAACAAGCGACGACGATTTTCAGAGTGA
>GU456384|Torque_teno_sus_virus_1a|Sus_scrofa|Suidae
ATGGCTCCTACTCGCCGATGGAGACGCCGCTTTGGCCGCCGCCGTAGACGCTATAGAAAGAGACGCTATGGGTGGAGAAGACGTTACTACCGCTACAGACCGCGTTACTATAGGAGACGATGGCTGGTAAGGAGAAGGCGGCGTTCCGTCTACCGTAGAGGTGGACGTAGAGCGCGCCCCTACCGAATAAGTGCTTTTAACCCAAAAGTAATGCGGAGGGTGGTGATTAGAGGTTGGTGGCCAATATTACAGTGTCTAAAAGGACAGGAATCACTAAGATATAGACCACTGCAGTGGGACACTGAAAAACAGTGGAGAGTAAAGAAAGACTATGAGGACAACTACGGCTACTTGGTGCAGTACGGAGGAGGTTGGGGGAGTGGTGAAGTGACATTGGAGGGATTATATCAGGAACACTTACTCTGGAGAAACTCTTGGTCAAAGGGAAATGATGGCATGGACCTAGTGAGATACTTTGGCTGCATAGTATACCTGTACCCACTGCAGGACCAAGACTACTGGTTTTGGTGGGATACAGACTTTAAAGAACTATACGCAGAGAGCATCAAAGAATACTCCCAGCCAAGTGTTATGATGATGGCCAAACGCACTAGACTAGTAATAGCTAGAGACAGAGCACCACACAGAAGAAGAGTAAGAAAAATTTTCATACCCCCGCCAAGCAGAGACACCACACAATGGCAATTTCAGACAGACTTCTGCAAAAGGCCACTATTCACATGGGCGGCAGGATTAATAGACATGCAGAAACCATTTGATGCAAACGGAGCGTTTAGAAACGCCTGGTGGCTAGAAACAAGGAATGACCAGGGAGAAATGAAATACATTGAACTATGGGGAAGGGTGCCACCACAGGGTGACACAGAACTGCCAAAACAGAGTGAGTTTAAGAAGGGAGATAATAACCCTAACTATAACATAACGGAAGGACATGAAAAAAATATTTACCCAATAATCATATACGTTGACCAGAAAGACCAGAAAACAAGAAAAAAATACTGTGTATGCTACAACAAAACTTTAAATAGATGGAGAAAAGCCCAGGCGAGTACATTAGCAATAGGAGATCTTCAAGGACTAGTACTGCGTCAGCTTATGAATCAGGAGATGACATACTACTGGAAATCGGGAGAGTTTTCCTCACCATTCCTGCAAAGATGGAAAGGAACTAGGCTAATAACCATAGACGCAAGAAAGGCAGACACAGAAAACCCAAAAGTAAGTTCGTGGGAATGGGGGCAAAACTGGAACACAAGCGGAACAGTGCTACAGGAGGTATTCAACATTTCACTGAACAACACTCAAATAAGACAGGATGACTTTGCAAAATTGACACTGCCAAAGTCACCACATGACATAGACTTTGGACATCACAGCAGATTTGGACCATTCTGTGTTAAAAACGAACCACTAGAATTCCAACTACTGCCTCCAACACCAACTAACCTATGGTTTCAGTACAAATTTCTCTTTCAGTTTGGCGGTGAATACCAGCCACCAACAGGTATCCGCGATCCCTGCATTGATACACCAGCCTATCCTGTGCCGCAGTCAGGAAGTGTTACACACCCCAAATTCGCCGGAAAGGGCGGAATGCTCACGGAAACAGACCGTTGGGGTATCACTGCTGCCTCTTCCAGAACCCTCAGTGCAGATACACCCACCGAAGCAGCGCAAAGTGCACTTCTCAGAGGGGACGCGGAAAAGAAAGGAGAGGAAACCGAGGAAACCGCGTCATCGTCCAGTATCACGAGTGCCGAAAGCTCTACTGAGGGAGATGGATCGTCTGATGATGAAGAGACAATCAGACGCAGAAGGAGGACCTGGAAGCGACTCAGACGGATGGTCAGACAGCAGCTTGACCGACGAATGGACCACAAGCGACAGCGACTTCATTGA
>GU456385|Torque_teno_sus_virus_k2a|Sus_scrofa|Suidae
ATGCCTTACAGACGCTATCGCCGACGCCGAAGGAGACCGACACGGAGATGGAGGCACCGGAGGTGGAGACGCTACTTTCGATATCGGTATCGACGCGCTCCTCGCCGCCGCCGCCCAAAGGTAAGGAGACGGAGGAGGAAAGCTCCGGTCATTCAATGGTTCCCTCCTAGCCGGAGAACCTGCCTCATAGAGGGCTTCTGGCCGTTGAGCTACGGACACTGGTTCCGTACCTGTCTCCCTATGAGAAGGCTAAACGGACTGATTTTCACGGGTGGAGGATGTGACTGGACTCAATGGAGTTTACAAAATTTATTCCATGAAAAATTAAACTGGAGAAATATATGGACAGCTTCTAATGTAGGCATGGAGTTTGCTAGATTTTTAAGAGGAAAATTTTACTTCTTCAGACACCCCTGGAGAAGCTATATAGTAACATGGGACCAAGACATACCCTGTAAACCGCTCCCATATCAAAACTTACAACCTCTATTAATGCTCCTCAAAAAACAGCATAAATTAGTCCTCTCTCAAAAAGATTGCAACCCGAACAGAAAACAAAAACCAGTTACATTAAAATTCAGGCCTCCACCAAAATTAACATCACAGTGGAGACTAAGCAGAGAACTCTCAAAAATACCCTTAATAAGACTAGGAATAAGTCTCATAGACCTGTCAGAACCATGGTTAGAAGGCTGGGGAAATGCTTTTTACAGTGTACTAGGATATGAAGCTAGTAAACACAGTGGCAGATGGTCCAACTGGACACAAATGAAATATTTTTGGATCTATGACACAGGCGTGGGAAACGCAGTCTACGTTATTTTACTGAAAAAAGACGTGAGTGACAATCCAGGAGACATGGCTACACAGTTTGTAACAGGCTCAGGACAACACCCAGACGCAATAGATCATATAGAAATGGTAAACGAAGGATGGCCTTACTGGCTATTTTTTTATGGACAATCAGAACAAGATATAAAAAAACTAGCACATGACCAAGATATAGTCAGAGAATATGCCAGAGACCCTAAATCAAAAAAATTAAAAATAGGAGTCATAGGATGGGCCAGCAGTAACTACACAACAGCAGGGAGCAACCAAAACAGTGTACTTCAAACGCCAGAAGCAATACAAGGTGGATATGTAGCTTATGCAGGATCCAGAATACCAGGCGCAGGATCTATCACAAATTTATTTCAAATGGGATGGCCAGGAGATCAAAACTGGCCACCCACAAACCAAGACCAAACCAATTTTAACTGGGGACTCAGAGGACTTTGTGTATTAAGAGATAACATGAAACTAGGAGCACAAGAGCTAGACGATGAATGCACAATGCTCTCCTTATTTGGACCATTTGTTGAAAAAGCAAACACAGCTTTTGCTACAAACGACCCAAAATATTTTAGGCCTGAACTAAAGGACTACAACGTAGTAATGAAATATGCTTTTAAATTTCAGTGGGGAGGACATGGCACCGAAAGATTTAAAACAACCATCGGAGATCCCAGCACCATACCATGTCCCTTTGAACCCGGGGAACGGTACCACCACGGGGTACAAGACCCCGCCAAGGTACAAAACACAGTCCTCAACCCTTGGGACTATGACTGTGACGGGATTGTTAGAACAGATACTCTCAAAAGACTTCTCGAACTCCCCACAGAGACGGAGGAGACGGAGAAGGCGTACCCACTCCTTGGACAAAAAACAGAGAAAGAGCCATTATCAGACTCCGACGAAGAGAGCGTTATCTCAAGCACGAGCAGTGGATCCTCTCAAGAAGAAGAGACGCAGAGACGAAAGCACCACAAGCCAAGCAAGCGACGACTCCTCAAGCACCTCCAGCGGGTGGTAAAGAGGATGAAAACACTGTGA
>GU456386|Torque_teno_sus_virus_k2a|Sus_scrofa|Suidae
ATGCCTTACAGACGCTATCGCAGACGCCGAAGGAGACCGACACGGAGATGGAGGCACCGGAGGTGGAGACGCTTCTTTCGATATCGGTATCGACGCGCTCCTCGCCGCCGCCGCACAAAGGTAAGGAGACGGAGGAGAAAAGCTCCGGTCATACAATGGTTCCCTCCTAGCCGGAGGACCTGCCTCATAGAGGGCTTCTGGCCGTTGAGCTACGGACACTGGTTCCGTACCTGTCTCCCTATGAGAAGGCTGAACGGACTCATTTTCACGGGTGGCGGTTGTGACTGGACACAGTGGAGTTTACAAAACTTATACCATGAAAAACTTAACTGGAGAAATATATGGACAGCTTCTAATGTTGGCATGGAATTTGCTAGATTTTTAAGAGGAAAATTTTACTTCTTCAGACACCCCTGGAGAAGCTATATTATTACTTGGGACCAAGACATTCCTTGCAAACCTTTACCATACCAAAACTTACATCCACTACTTATGCTATTAAAAAAACAACATAAACTTGTACTATCTCAAAAAGACTGTAATCCAAACAGAAGACAAAAACCAGTAACTTTAAAAATAAGACCTCCACCAAAATTAACATCACAGTGGAGATTAAGCAGAGAACTAGCAAAAATGCCACTTGTCAGACTAGGAGTCAGTCTAATAGACCTCTCAGAACCATGGTTAGAAGGCTGGGGAAATGCTTTTTACAGCGTACTGGGATATGAAGCTAGTAAACACTCAGGGAGATGGTCAAACTGGACACAAATAAAATACTTCTGGATATATGACACAGGAGTAGGAAATGCAGTTTATGTCATTTTATTAAAACAAGAGGTGGATGATAATCCAGGGGCAATGGCAACAAAATTTGTAACTGGACCAGGACAACACCCAGATGCCATAGACAGGATCGAACAAATAAATGAAGGATGGCCTTACTGGCTTTTCTTTTACGGACAGTCAGAACAAGACATAAAAAAATTAGCACACGATCAAGAAATAGCAAGGGAATATGCAAACAATCCAAAATCTAAAAAATTAAAAATAGGAGTGATAGGATGGGCTAGCAGTAACTTTACAACAGCAGGCAGCTCACAAAATCAAACACCACAAACACCAGAAGCCATACAAGGAGGATACGTAGCATATGCAGGCTCAAAAATACAAGGAGCAGGAGCAATTACAAACTTATACACAGATGCATGGCCGGGAGACCAAAATTGGCCACCTCTAAATAGAGAACAAACAAACTTTAACTGGGGCTTAAGAGGACTCTGTATAATGAGAGATAATATGAAACTGGGAGCTCAAGAACTAGATGATGAATGTACAATGCTCACACTTTTTGGACCTTTTGTGGAAAAAGCAAACACAGCTTTTGCTACAAATGACCCTAAATACTTCAGACCAGAACTCAAAGACTATAACATAGTAATGAAATATGCCTTTAAATTTCAGTGGGGAGGCCACGGAACCGAAAGATTCAAAACAACCATCGGAGATCCCAGCACCATACCATGTCCCTTTGAACCCGGGGAACGGTACCACCACGGGGTACAAGACCCCGCCAAGGTACAAAACACAGTCCTCAACCCTTGGGACTATGACTGTGACGGGATTGTTAGAACAGATACTCTCAAAAGACTTCTCGAACTCCCCACAGAGACGGAGGAGACGGAGAAGGCGTACCCACTCCTTGGACAAAAAACAGAGAAAGAGCCATTATCAGACTCCGACGAAGAGAGCGTTATCTCAAGCACGAGCAGTGGATCCTCTCAAGAAGAAGAGACGCAGAGAAGAAGACAGCACAAGCCAAGCAAGCGACGACTCCTCAAGCACCTCCAGCGGGTGGTAAAGAGAATGAAGACACTGTGA
>GU450331|Torque_teno_sus_virus_1a|Sus_scrofa|Suidae
ATGGCTTTTGCTCGCCGATGGAGACGCCGCTTTGGCCGCCGCCGTAGACGCTATAGAAAGAGACGCTATGGATGGAGAAGACGCTACTACCGCTACAGACCGCGTTACTATCGGAGACGATGGCTGGTAAGGAGAAGGCGGCGTTCCGTCTACCGACGAGGTGGACGTAGAGCGCGCCCCTACCGCATTAGTGCCTTTAACCCTAAAGTAATGAGAAAGGTAGTGATTAGAGGATGGTGGCCAATACTACAGTGTCTTAAAGGGCAGGAATCACTGAGATATAGGCCGCTGCAGTGGGACACTGAAAAACAGTGGAGAGTAAAAGCAGATTACGAGGATAATTACGGCTACTTAGTGCAGTATGGAGGAGGATGGGGGAGTGGAGAGGTCACACTGGAAGGATTATACCAAGAGCACTTACTGTGGAGAAACTCCTGGTCAAAAGGAAATGATGGCATGGACCTAGTCAGATACTTTGGCTGCATAGTGTACCTGTACCCATTACAGGACCAAGATTACTGGTTCTGGTGGGACACAGACTTTAAGGAACTATACGCAGAGAGCATCAAAGAATACTCACAACCAAGTGTAATGATGATGGCTAAAAGGACTAAATTAGTAATAGCAAGAGACAGAGCACCACACAGACGAAAAGTGAGAAAGATTTTTATACCGCCACCAAGTAGAGACACAACGCAGTGGCAATTTCAAACAGATTTCTGCAAACGACCGCTATTCACCTGGGCGGCGGGACTAATTGACATGCAAAAGCCATTCGATGCAAACGGCGCGTTTAGAAACGCGTGGTGGCTTGAAACAAGAAACGACCAGGGAGAAATGAAATACATTGAACTGTGGGGGAGAGTGCCACCACAGGGTGACACTGAACTACCAAAACAGAGTGATTTTAAAAAGGGAGACAACAACCCAAACTATAACATACAGGAAGGTCACGAAAAAAAAATTTACCCAATAATAATATACGTGGACCAAAAAGACCAGAAAACAAGAAAAAAGTACTGTGTATGCTACAATAAAACCTTAAACAGATGGAGAAAGGCACAAGCGAGTACACTAGCTATAGGAGACCTGCAGGGACTAGTACTAAGACAACTGATGAATCAAGAGATGACATACTACTGGAAATCCGGAGAATTCTCCTCCCCATTCATGCAGAGATGGAAGGGAACTAGACTAATAACCATAGACGCTAGAAGGGCAGACACAGAGAATCCCAAAGTAAGTTCGTGGGAATGGGGACAAAATTGGAACACAAACGGCACAGTGCTTAAGGAAGTATTCAATATAAACTTAACCAACACACAGATAAGACAGGACGACTTTGCAAAACTGACACTGCCAAAGTCACCACATGATATAGACTTTGGACATCACAGCAGATTTGGACCATTCTGCGTAAAAAACGAACCACTAGAATTCCAACTGAGGGCCCCGACACCAACTAACCTATGGTTTCAGTACAAATTTCTCTTTCAGTTTGGCGGTGAATACCAGCCACCAACAGGTATCCGCGATCCCTGCATTGATACACCAGCCTATCCTGTGCCGCAGTCAGGAAGTGTTACACACCCCAAATTCGCCGGAAAAGGCGGAATGCTCACGGAGACAGACCGTTGGGGTATCACTACTGCCTCTTCCAGAACCCTCAGTGCAGATACACCCACGGAAGCAGCGCAAAGTGCACTTCTCCGAGGGGACGCGGAAAAGAAAGGAGAGGAAACCGAGGAAACCGCGTCATCGTCCAGTATCACGAGTGCCGAAAGCTCTACTGAAGGAGATGGATCGTCTGATGATGAAGAGACAATCAGACGCCGAAGGAGGACCTGGAAGCGACTCAGACGAATGGTCCGAGAGCAGCTTGACCGACGAATGGACCACAAGCGACAGCGACTTCATTGA
>GU376737|Torque_teno_sus_virus_k2a|Sus_scrofa|Suidae
ATGCCTTACAGACGCTATCGCAGACGCCGAAGGAGACCGACACGAAGATGGAGGCACAGGAGGTGGAGACGCTACTTTCGATATCGGTATCGACGCGCTCCTCGCCGCCGCCGCACAAAGGTAAGGAGACGGAGGAGGAAAGCTCCGGTCATTCAATGGTTCCCTCCTAGCCGGAGAACCTGCCTCATAGAAGGCTTCTGGCCGTTGAGCCACGGACACTGGTTCCGTACCTGTCCCCCTATGAGAAGGCTAAACGGACTGATTTTCACGGGTGGAGGATGTGACTGGACTCAATGGAGTTTACAAAATTTATACCATGAAAAATTAAACTGGAGAAATATATGGACAGCTTCTAATGTGGGCATGGAATTTGCTAGATTTTTGAGAGGAAAATTTTACTTCTTCAGACACCCCTGGAGAAGCTACATAGTAACATGGGACCAAGACATACCGTGTAAACCGCTCCCATATCAGAACTTACAACCTCTATTAATGCTCCTCAAAAAACAGCATAAATTAGTCCTCTCTCAAAAAGATTGCAACCCGAACAGAAAACAAAAACCTGTGACATTAAAATTCAGGCCTCCACCAAAATTAACATCACAGTGGAGACTAAGCAGAGAACTATCAAAAATACCCTTAATAAGACTGGGAATAAGTCTCATAGACCTGTCAGAACCATGGTTAGAAGGCTGGGGAAATGCTTTTTACAGTGTACTAGGATATGAAGCTAGTAAACACAGTGGCAGATGGTCCAACTGGACACAAATGAAATATTTTTGGATCTATGACACAGGGGTGGGAAATGCAGTCTACGTTATTTTACTAAAAAAAGACGTAAGTGACAATCCAGGAGACATGGCTACTCAATTTGTAACAGGATCAGGACAACACCCAGACGCTATAGATCATATAGAAATGGTTAATGAAGGATGGCCTTACTGGCTATTTTTTTATGGACAATCAGAGCAAGGTATAAAAAAACTAGCACATGACCAAGACATAGTCAGAGAATATGCCAGAGACCCTAAATCAAAAAAATTAAAAATAGGAGTCATAGGATGGGCCAGCAGTAACTACACAACAGCAGGCAGCAATCAAAATACTCAATCTCAAACACCAGAAGCAATACAAGGTGGATATGTAGCTTATGCAGGATCCAGAATACCAGGCGCAGGATCTATCACAAATTTGTTTCAAATGGGATGGCCAGGAGATCAAAATTGGCCACCCACAAACCAAGACCAAACCAATTTTAATTGGGGACTCAGAGGACTTTGTGTATTAAGAGATAATATGAAACTAGGAGCTCAAGAACTTGACGATGAATGCACAATGCTTTCACTTTTTGGACCTTTTGTTGAAAAAGCAAACACAGCCTTTGCTACAAATGACCCTAAATACTTCAGACCAGAACTAAAAGACTATAATGTAGTAACGAAATATGCCTTTAAATTTCAGTGGGGAGGCCACGGAACCGAAAGATTCAAAACAACCATCGGAGATCCCAGCACCATACCATGTCCCTTTGAACCCGGGGAACGGTACCACCACGGGGTACAAGACCCCGCCAAGGTACAAAACACAGTCCTCAACCCTTGGGACTATGACTGTGACGGGATTGTTAGAACAGATACTCTCAAAAGACTTCTCGAACTCCCCACAGAGACGGAGGAGACGGAGAAGGCGTACCCACTCCTTGGACAAAAAACAGAGAAAGAGCCATTATCAGACTCCGACGAAGAGAGCGTTATCTCAAGCACGAGCAGTGGATCCTCTCAAGAAGAAGAGACGCAGAGAAGAAGACAGCACAAGCCAAGCAAGCGACGACTCCTCAAGCACCTCCAGCGGGTGGTAAAGAGAATGAAAACACTGTAA
>GU570197|Torque_teno_sus_virus_k2a|Sus_scrofa|Suidae
ATGCCTTACAGACGCTATCGCAGACGCCGAAGGAGACCGACAAGAAGATGGAGGCACCGGAGGTGGAGACGCTACTTTCGATATCGGTATCGACGCGCTCCTCGCCGCCGCCGCGCAAAGGTAAGGAGACGGAGGAGGAAAGCTCCGGTCATACAATGGAACCCTCCTAGCCGGAGGACCTGCCTCATAGAGGGCTTCTGGCCGTTGAGCTACGGACACTGGTTCCGTACCTGTCTCCCCTTTAGGCGGTTAAACGGACTAGTGTTCCCGGGAGGAGGTTGTGACCGGACTCAATGGAGTTTGCAAAACCTTTTTCACGAAAAACTAAACTGGAGAAATATATGGACAGCTAGTAATGTTGGAATGGAAATCGCTAGATTCTTAAGAGGAAAATTCTACTTTTTTAGACATCCTTGGAGAAACTATATTATTACTTGGGATCAGGACATTCCTTGTAAACCGCTACCATATCAAAACTTACATCCACTATTAATGCTACTAAAAAAACAGCATAAACTCGTACTATCTCAACAAAACTGTAACCCAAACCGAAAGCAAAATCCAGTAACATTAAAATTCAAACCACCACCGAAATTAACTTCACAATGGAGACTAAGCAGGGAATTAGCTAAAACGCCACTCATTAGACTAGGAATAAGCTTTATAGACCTCTCAGAACCATGGGTAGAAGGTTGGGGAGATGCTTTTTACTCTGTATTAGGATATGAAGCCACAAAAACGTCTGGAAGGTGGTCAAATTGGGCACAGATGAAATATTATTGGATGTATGATACAGGGGTGGGAAATGCTGTATATGTAGTACTATTAAAACAAGATGTAGAGGACAATCCAGGTGATATGGCTAAAAAATGGCCAGGAACTTCAGGACAACACCCAGATGCAATTGATCACATAGAATTAATAAATGAAGGATGGCCATACTGGTTATATTTCTATGGCAAAAGTGAAAGAGACATCAAAGCAGAAGCACACACAACAGAAATAGCAAGAGAGTTTGCTAACAATCCAAAATCAAAAAAACTTAAAATAGGAGTTGTAGGATGGGCTAGCTCTAATTACACAGCAACAAACAGTTCTCAAAATAATGGATCTGGAACATCAGCTATACAGGGAGGATACCTAGCTTGGGCAGGAGGAGGAGGAAAATTTAACTTAGGTGCAGGATCTATAGATAATCTACATACAAAAGGATGGCCACAAGATCAAAACTGGCCTAATACAAACAGAGACCAAACAAATTTTGACTGGTCACTAAGAGCACTATGCCTATTAAGAGATAATATGAAACTGGGCACCCAAGACTTAGATGATGAATGCACAATGTTAACTCTATTTGGACCGTTTGTAGAAAAAGCAAACACAGCACTAGCCACACAAGACCCTAAATACTTTAGACCAGAACTCAAAGACTATAATTTAATCATGAAATATGCCTTTAAATTCCAGTGGGGAGGACATGGCACAGAAAGATTTAAAACAACCATCGGAGACCCCAGCACCATACCCTGCCCCTTCGAACCCGGGGACCGCTTCCACAGCGGGATACAAGACCCCTCCAAGGTACAAAACACCGTCCTCAACCCCTGGGACTATGACTGTGATGGGATTGTTAGAAAAGATACTCTCAAAAGACTTCTCGAACTCCCCACAGAGACAGAGGAGGAGGAGAAGGCGTACCCACTCCTTGGACAAAAAACAGAGAAAGAGCCATTATCAGACTCCGACGAAGAGAGCCTTATCTCAAGCACGAGCAGTGGATCCTCTCAAGAAGAAGAGACGCAGAGACGAAAGCACCACAAGCCAAGCAAGCGACGACTCCTCAAGCACCTCCAGCGGGTGGTAAAGAAAATGAAAACATTTTAG
>GU570203|Torque_teno_sus_virus_k2a|Sus_scrofa|Suidae
ATGCCTTACAGACGCTATCGCAGACGCCGAAGAAGACCGACAAGAAGATGGAGGCACCGGAGGTGGAGACGCTACTTTCGATATCGGTATCGACGCGCTCCTCGCCGCCGCCGCGCAAAGGTAAGGAGACGGAGGAGGAAAGCTCCGGTCATACAATGGAACCCTCCTAGCCGTAGGACCTGCCTCATAGAGGGGTTCTGGCCGTTGAGCTACGGACACTGGTTCCGTACCTGTCTCCCCTTTAGGCGGTTAAACGGACTAGTGTTCCCGGGAGGAGGTTGTGACTGGACTCAGTGGAGTTTACAAAACCTTTATCATGAAAAACTAAACTGGAGAAATATATGGACAGCTAGTAACGTGGGCATGGAGTTCGCTAGATTCTTAAGAGGAAAATTCTACTTTTTTAGACATCCTTGGAGAAACTATATTATTACTTGGGATCAGGACATTCCTTGTAAACCGCTACCATATCAAAACTTACATCCACTATTAATGCTACTAAAAAAACAGCATAAACTCGTACTATCTCAACAAAACTGTAATCCAAACAGAAAGCAAAAACCAGTCACCTTAAAATTCAGACCACCACCTAAATTAACTTCGCAATGGAGACTAAGCAGAGAATTAGCTAAAATGCCACTCATTAGACTGGGAATAAGCTTTATAGACCTCTCAGAACCATGGGTAGAAGGTTGGGGAAATGCATTTTACTCTGTATTAGGATATGAAGCCACAAAAACATCACGAAAGTGGTCAAATTGGGCACAAATGAAATATTATTGGATGTATGATACTGGAGTAGGTAATGCAGTATATGTAGTACTATTAAAAGATAACGTAGACGATAATCCAGGAGATATGGCTAAAAAATGGCCAGGAACATCAGGACAACACCCAGATGCAATTGACCACATAGAATTGATAAATGAAGGATGGCCATACTGGTTATATTTCTATGGCAAAAGTGAAAGAGACATCAAAGCAGAAGCACACACAACAGAAATAGCAAGAGAATTTGCAAATAATCCTAAATCAATAAAACTAAAAATAGGAGTTGTAGGATGGGCTAGCTCTAATTACACAGCATCAAACAGTAGTCAAAACAATGGTGCAGGACCATCTGCTATACAAGGAGGATACCTAGCTTGGGCAGGAGGAGGAGGAAAATTTAACTTAGGTGCAGGATCTATAGATAATCTACATACAAAAGCATGGCCACAAGATCAAAACTGGCCAAATACAAACAGAGATCAAACAAACTTCGACTGGTCTCTAAGAGCACTATGCCTATTAAGAGACAACATGAAACTAGGTACACAAGACTTAGATGATGAATGCACAATGTTAACCCTATTTGGACCCTTTGTAGAAAAAGCAAACACAGCACTAGCAACACAAGACCCTAAATACTTTAGACCAGAACTAAAAGACTATAATTTAATCATGAAATATGCCTTTAAATTCCAGTGGGGAGGACATGGCACAGAAAGATTTAAAACAACCATCGGAGACCCCAGCACCATACCCTGCCCCTTCGAACCCGGGGACCGCTTCCACAGCGGGATACAAGACCCCTCCAAGGTACAAAACACCGTCCTCAACCCCTGGGACCATGACTGTGATGGGATTGTTAGAAAAGATACTCCCAAAAGACTTCTCGAACTCCCCACAGAGACAGAGGAGGAGGAGAAGGCGTACCCACTCCTTGGACAAAAAACAGAGAAAGAGCCATTATCAGACTCCGACGAAGAGAGCGTTATCTCAAGCACGAGCAGTGGATCCTCTCAAGAAGAAGAGACGCAGAGACGAAAGCACCACAAGCCAAGCAAGCGACGACTCCTCAAGCACCTCCAGCGGGTGGTAAAGAGGATGAAAACACTGTAA
>GU570204|Torque_teno_sus_virus_k2a|Sus_scrofa|Suidae
ATGCCTTACAGACGCTATCGCAGACGCCGAAGAAGGCCGACAAGAAGATGGAGGCACCGGAGGTGGAGACGCTACTTTCGATATCGGTATCGACGCGCTCCTCGCCGCCGCCGCGCAAAGGTAAGGAGACGGAGGAGGAAAGCTCCGGTCATACAATGGAACCCTCCTAGCCGTAGAACCTGCCTCATAGAGGGGTTCTGGCCGTTGAGCTACGGACACTGGTTCCGTACCTGTCTCCCCTTTAGGCGGTTAAACGGACTAGTGTTCCCGGGAGGAGGTTGTGACTGGACTCAGTGGAGTTTACAAAACCTTTATCATGAAAAACTAAACTGGAGAAATATATGGACAGCTAGTAACGTGGGCATGGAGTTCGCTAGATTCTTAAGAGGAAAATTCTACTTTTTTAGACATCCTTGGAGAAACTATATTATTACTTGGGATCAGGACATTCCTTGTAAACCGCTACCATATCAAAACTTACATCCACTATTAATGCTACTAAAAAAACAGCATAAACTCGTACTATCTCAACAAAACTGTAATCCAAACAGAAAGCAAAAACCAGTCACCTTAAAATTCAGACCACCACCTAAATTAACTTCGCAATGGAGACTAAGCAGAGAATTAGCTAAAATGCCACTCATTAGACTAGGAATAAGCTTTATAGACCTCTCAGAACCATGGGTAGAAGGTTGGGGAAATGCATTTTACTCTGTATTAGGATATGAAGCCACAAAAACATCAGGAAGGTGGTCAAATTGGGCACAAATGAAATATTATTGGATGTATGATACTGGAGTAGGTAATGCAGTATATGTAGTACTATTAAAAGATAACGTAGACGATAATCCAGGAGATATGGCTAAAAAATGGCCAGGAACATCAGGACAACACCCAGATGCAATTGACCACATAGAATTGATAAATGAAGGATGGCCATACTGGTTATATTTCTATGGCAAAAGTGAAAGAGACATCAAAGCAGAAGCACACACAACAGAAATAGCAAGAGAATTTGCAAATAATCCTAAATCAATAAAACTAAAAATAGGAGTTGTAGGATGGGCTAGCTCTAATTACACAGCATCAAACAGTAGTCAAAACAATGGTGCAGGACCGTCTGCTATACAAGGAGGATACCTAGCTTGGGCAGGAGGAGGAGGAAAATTTAACTTAGGTGCAGGATCTATAGATAATCTACATACAAAAGCATGGCCACAAGATCAAAACTGGCCAAATACAAACAGAGATCAAACAAACTTTGACTGGTCTCTAAGAGCACTATGCCTATTAAGGGACAACATGAAACTAGGTACACAAGACTTAGATGATGAATGCACAATGTTAACCCTGTTTGGACCCTTTGTAGAAAAAGCAAACACAGCACTAGCAACACAAGACCCTAAATACTTTAGACCAGAACTAAAAGGCTATAATTTAATCATGAAATATGCCTTTAAATTCCAGTGGGGAGGACATGGCACAGAAAGATTTAAAACAACCATCGGAGACCCCAGCACCATACCCTGCCCCTTCGAACCCGGGGACCGCTTCCACAGCGGGATACAAGACCCCTCCAAGGTACAAAACACCGTCCTCAACCCCTGGGACTATGACTGTGATGGGATTGTTAGAAAAGATACTCTCAAAAGACTTCTCGAACTCCCCACAGAGACAGAGGAGGAGGAGAAGGCGTACCCACTCCTTGGACAAAAAACAGAGAAAGAGCCATTATCAGACTCCGACGAAGAGAGCGTTATCTCAAGCACGAGCAGTGGATCCTCTCAAGAAGAAGAGACGCAGAGACGAAAGCACCACAAGCCAAGCAAGCGACGACTCCTCAAGCACCTCCAGCGGGTGGCAAAGAGGATGAAAACACTGTAA
>GU570205|Torque_teno_sus_virus_k2a|Sus_scrofa|Suidae
ATGCCTTACAGACGCTATCGCAGACGCCGAAGAAGACCGACAAGAAGATGGAGGCACCGGAGGTGGAGACGCTACTTTCGATATCGGTATCGACGCGCTCCTCGCCGCCGCCGCGCAAAGGTAAGGAGACGGAGGAGGAAAGCTCCGGTCATACAATGGAACCCTCCTAGCCGTAGGACCTGCCTCATAGAGGGGTTCTGGCCGTTGAGCTACGGACACTGGTTCCGTACCTGTCTCCCCTTTAGGCGGTTAAACGGACTAGTGTTCCCGGGAGGAGGTTGTGACTGGACTCAGTGGAGTTTACAAAACCTTTATCATGAAAAACTAAACTGGAGAAATATATGGACAGCTAGTAACGTGGGCATGGAGTTCGCTAGATTCTTAAGAGGAAAATTCTACTTTTTTAGACATCCTTGGAGAAACTATATTATTACTTGGGATCAGGACATTCCTTGTAAACCGCTACCATATCAAAACTTACATCCACTATTAATGCTACTAAAAAAACAGCATAAACTCGTACTATCTCAACAAAACTGTAATCCAAACAGAAAGCAAAAACCAGTCACCTTAAAATTCAGACCACCACCTAAATTAACTTCGCAATGGAGACTAAGCAGAGAATTAGCTAAAATGCCACTCATTAGACTGGGAATAAGCTTTATAGACCTCTCAGAACCATGGGTAGAAGGTTGGGGAAATGCATTTTACTCTGTATTAGGATATGAAGCCACAAAAACATCACGAAAGTGGTCAAATTGGGCACAAATGAAATATTATTGGATGTATGATACTGGAGTAGGTAATGCAGTATATGTAGTACTATTAAAAGATAACGTAGACGATAATCCAGGAGATATGGCTAAAAAATGGCCAGGAACATCAGGACAACACCCAGATGCAATTGACCACATAGAATTGATAAATGAAGGATGGCCATACTGGTTATATTTCTATGGCAAAAGTGAAAGAGACATCAAAGCAGAAGCACACACAACAGAAATAGCAAGAGAATTTGCAAATAATCCTAAATCAATAAAACTAAAAATAGGAGTTGTAGGATGGGCTAGCTCTAATTACACAGCATCAAACAGTAGTCAAAACAATGGTGCAGGACCATCTGCTATACAAGGAGGATACCTAGCTTGGGCAGGAGGAGGAGGAAAATTTAACTTAGGTGCAGGATCTATAGATAATCTACATACAAAAGCATGGCCACAAGATCAAAACTGGCCAAATACAAACAGAGATCAAACAAACTTCGACTGGTCTCTAAGAGCACTATGCCTATTAAGAGACAACATGAAACTAGGTACACAAGACTTAGATGATGAATGCACAATGTTAACCCTATTTGGACCCTTTGTAGAAAAAGCAAACACAGCACTAGCAACACAAGACCCTAAATACTTTAGACCAGAACTAAAAGACTATAATTTAATCATGAAATATGCCTTTAAATTCCAGTGGGGAGGACATGGCACAGAAAGATTTAAAACAACCATCGGAGACCCCAGCACCATACCCTGCCCCTTCGAACCCGGGGACCGCTTCCACAGCGGGATACAAGACCCCTCCAAGGTACAAAACACCGTCCTCAACCCCTGGGACCATGACTGTGATGGGATTGTTAGAAAAGATACTCCCAAAAGACTTCTCGAACTCCCCACAGAGACAGAGGAGGAGGAGAAGGCGTACCCACTCCTTGGACAAAAAACAGAGAAAGAGCCATCATCAGACTCCGACGAAGAGAGCGTTATCTCAAGCACGAGCAGTGGATCCTCTCAAGAAGAAGAGACGCAGAGACGAAAGCACCACAAGCCAAGCAAGCGACGACTCCTCAAGCACCTCCAGCGGGTGGTAAAGAGGATGAAAACACTGTAA
>GU570206|Torque_teno_sus_virus_k2a|Sus_scrofa|Suidae
ATGCCTTACAGACGCTATCGCAGACGCCGAAGGAGACCGAGGAGGAAATGGAGGACACACCGATGGAGACGCTACTTTCGATATCGGTATCGACGCGCTCCTCGCCGCCGCCGCACAAAGGTAAGGAGACGGAGGAGGAAAGCTCCGGTCATACAATGGTTCCCTCCTAGCCGGAGAACCTGCCTCATAGAGGGATTCTGGCCGTTGAGCTACGGACACTGGTTCCGTACCTGTCTCCCCTTTAGGCGGTTAAATGGACTAGTATTCCCGGGTGGAGGTTGTGACTGGAGCCAGTGGAGTTTACAAAACCTTTATCATGAAAAACTTAACTGGAGAAATATATGGACAGCTAGTAATGTTGGAATGGAATTCGCTAGATTTTTAAAAGGAAAGTTTTACTTTTTCAGACATCCATGGAGAAATTATATAATAACTTGGGATCAAGATATACCATGCAGGCCACTACCTTATCAAAACCTGCATCCACTCCTAATGCTACTAAAAAAACAGCACAAAATTGTACTTTCACAGCAAAACTGTAACCCAAACAGAAAGCAAAAACCTGTCACGTTAAAATTCAAACCTCCACCAAAACTAACAACACAATGGAGACTAAGTAGAGAATTAGCAAAAATGCCACTAATAAGACTTGGAGTAAGCTTTATAGACCTAACAGAACCATGGGTAGAAGGCTGGGGAAATGCATTTTATTCCGTGCTAGGATATGAAGCAGTAAAAGACCAAGGACACTGGTCAAACTGGACACAAATAAAATACTATTGGATCTATGACACGGGAGTAGGAAATGCAGTATATGTTATACTATTAAAAAAAGACGTTACTGATAATCCAGGAAACATGGCAACAACCTTTAAAGCATCAGGAGGACAGCATCCAGATGCAATAGATCACATTGAATTAATAAACCAAGGATGGCCTTACTGGTTATACTTTTATGGTAAAAGTGAACAAGACATTAAAAAAGAGGCACACAGCGCAGGAATATCAAGAGAATATGCTAAAGACCCAAAATCTAAAAAACTAAAAATAGGAATAGTAGGATGGGCATCTTCAAACTACACAACAACAGGCAGTGATCAAAACAGTGGTGGATCAACATCAGCTATACAAGGTGGATATGTAGCATATGCAGGGTCCGGGGTCATAGGAGCAGGATCAATAGGAAATTTATATCAACAAGGATGGCCATCTAATCAAAACTGGCCTAATACAAACAGAGACCAAACAAACTTTGACTGGGGAATACGAGGACTATGTATACTCAGAGATAACATGCACTTAGGAAGCCAGGAATTAGACGACGAAACAACAATGCTAACACTATTTGGACCATTTGTAGAAAAAGCTAATCCAATATTTGCAACAACAGACCCTAAATTCTTTAAACCTGAACTCAAAGACTATAATATAATCATGAAATATGCCTTTAAATTTCAGTGGGGAGGACATGGCACAGAAAGATTTAAAACCAACATCGGAGACCCCAGCACCATACCCTGCCCCTTCGAACCCGGGGACCGCTTCCACAGCGGGATACAAGACCCCTCCAAGGTACAAAACACCGTCCTCAACCCCTGGGACTATGACTGTGATGGGATTGTTAGAAAAGATACTCTCAAAAGACTTCTCGAACTCCCCGCAGAAACAGAGGAGGAGGAGAAGGCGTACCCAGTCCTTGGACAAAAAACAGAGAAAGAGCCATTATCAGACTCCGACGAAGAGAGCGTTATCTCAAGCACGAGCAGTGGATCCTCTCAAGAAGAAGAGACGCAGAGACGAAAGCACCACAAGCCAAGCAAGCGACGACTCCTCAAGCACCTCCAGCGGGTGGGAAAGAGGATGAAAACACTGTAA
>GU570207|Torque_teno_sus_virus_k2a|Sus_scrofa|Suidae
ATGCCTTACAGACGCTATCGCAGACGCCGAAGGAGACCGACAAGAAGATGGAGGCACCGGAGGTGGAGACGCTACTTTCGATATCGGTATCGACGCGCTCCTCGCCGCCGCCGCACAAAGGTAAGGAGACGGAGGAAAAAAGCTCCGGTCATACAATGGTTCCCTCCTAGCCGGAGAACCTGCCTCATAGAGGGCTTCTGGCCGCTGAGCTACGGACACTGGTTCCGTACCTGTCTCCCCTTTAGGCGGTTAAATGGACTAGTATTCCCGGGAGGAGGCTGTGACTGGAGCCAGTGGAGTTTACAAAATCTTTATCATGAAAAACTTAACTGGAGAAATATATGGACAGCTAGTAATGTGGGAATGGAGTTAGCTAGATTCATAAAAGGAAAATTTTACTTTTTTAGACATCCATGGAGAAATTATATAATAACATGGGATCAAGACATACCGTGCAAACCGCTACCATATCAGAACTTACACCCACTACTAATGCTACTAAAAAAACAGCACAAAATTGTACTCTCACAACAAAACTGTAACCCAAACAGAAAACAAAAACCTGTAACTTTAAAATTTAAACCACCACCAAAACTAACATCACAATGGAGGTTAAGCAGAGAACTTGCAAAAATGCCACTTATTAGACTAGGAGTAAGCTTCATAGACTTAACAGAACCATGGGTAGAAGGTTGGGGAAACGCATTCTACTCAATATTAGGATATGAAGCCACAAAAGATCAAGGACACTGGTCTAATTGGGCCCAAATGAAATATTACTGGTTATATGATACTGGAGTAGGTAATGCAGTATATGTCATATTATTAAAACAAAATGTAGAGGACAACCCAGGAGACATGGCAAATACATTTAAGACTTCAGGAGGACAACATCCTGATGCCATAGACAGAATAGAATTAATAAGTCAGGGGTGGCCATATTGGTTATATTTCTATGGAAAAAGCGAACAGGACGTAAAAAAAGAAGCACACACAACAGAAATAGCTAGAGAATATGCACAAAATCCACATTCAAAAAAACTAAAAATAGGGGTGGTAGGTTGGGCCTCTTCAAATTTTACAACAACAGGCAGCTCACAAAACAGTGGTGGATCAACATCAGCTATACAAGGTGGATATGTAGCATATGCAGGGTCCGGGGTCATAGGAGCAGGAGCAATAGACAACTTACACTTAAAAGGATGGCCAAACAACCAAAACTGGCCTAACACAAACAGAGATCAAACAAACTTTGACTGGGGACTAAGAGCTTTATGTATACTCAGAGATAACATGCACTTAGGAACCCAGGAATTAGACGACGAAACAACAATGCTAACACTATTTGGACCATTTGTAGAAAAAGCTAATCCAATATTTGCAACAACAGACCCTAAATACTTCAAACCTGAACTAAAGGACTATAATATAATCATGAAATATGTCTTTAAATTTCAGTGGGGAGGACACGGCACAGAAAGATTTAAAACCAACATCGGAGATCCCAGCACCATACCCTGCCCCTTCGAACCCGGGGACCGCTTCCACAGCGGGATACAAGACCCCTCCAAGGTACAAAACACCATCCTCAACCCCTGGGACTATGACTGTGATGGGATTGTTAGAAAAGATACTCTCAAAAGACTTCTCGAACTCCCCACAGAGACAGAGGAGGAGGAGAAGGCGTACCCACTCCTTGGACAAAAAACAGAGAAAGAGCCATTATCCGACTCCGACGAAGAGAGCGTTATCTCAAGCACGAGCAGTGGATCCTCTCAAGAAGAAGAGACGCAGAGACGAAGACACCACAAGCCAAGCAAGCGACGACTCCTCAAGCACCTCCAGCGGGTGGGAAAGAGGATGAAAACACTGTAA
>GU570208|Torque_teno_sus_virus_k2a|Sus_scrofa|Suidae
ATGCCTTACAGACGCTATCGCAGACGCCGAAGGAGACCGACAAGAAGATGGAGGCACCGGAGGTGGAGACGCTACTTTCGATATCGGTATCGACGCGCTCCTCGCCGCCGCCGCACAAAGGTAAGGAGACGGAGGAGGAAAGCTCCGGTCATACAATGGAACCCTCCTAGCCGTAGGACCTGCCTCATAGAGGGGTTCTGGCCGTTGAGCTACGGACACTGGTTCCGTACCTGTCTCCCCTTTAGAAGAAAAAATGGACTAGTGTTTACGGGAGGAGGATGTGACTGGACTCAATGGAGTTTACAGAACCTTTACCATGAAAAACTAAACTGGAGGAATATATGGACAGCTAGTAATGTGAGCATGGAGTTCGCTAGGTTCTTAAGAGGAAAATTTTACTTTTTTAGACATCCGTGGAGAAACTATATTGTGACTTGGGATCAGGACATTCCCTGTAAACCTCTACCCTATCAGAACTTGCATCCACTCTTAATGCTACTAAAAAAACAACATAAGCTAGTACTTTCACAGCAAAACTGTAACCCTAACAGAAAACAAAAACCTGTAACTTTAAAATTTAAACCACCACCAAAACTAACATCACAATGGAGGTTAAGCAGAGAACTTGCAAAAATGCCACTTATTAGACTAGGAGTAAGCTTCATAGACTTAACAGAACCATGGGTAGAAGGTTGGGGAAACGCATTCTACTCAATATTAGGATATGAAGCCACAAAAGATCAAGGACACTGGTCTAATTGGGCCCAAATGAAATATTACTGGTTATATGATACTGGAGTAGGTAATGCAGTATATGTCATATTATTAAAACAAAATGTAGAGGACAACCCAGGAGACATGGCAAATACATTTAAGACTTCAGGAGGACAACATCCTGATGCCATAGACAGAATAGAATTAATAAGTCAGGGGTGGCCATATTGGTTATATTTCTATGGAAAAAGCGAACAGGACGTAAAAAAAGAAGCACACACAACAGAAATAGCTAGAGAATATGCACAAAATCCACATTCAAAAAAACTAAAAATAGGGGTGGTAGGATGGGCATGCTCAAACTATACCGCAACAGGCAGTGTACAAAATGATAGTGGAAATATAGCAGCCATACAAGGAGGATACGTAGCATGGGCTGGGGGACAAGGAAAATATAATTTAGGAGCAGGAGCCATAGATAATTTACACCAAAAAGGATGGCCAAATAATCAAAACTGGCCAAACACAAATGCTGATGAAACAAACTTTAACTGGGGACTCAGAGCACTATGTATACTCAGAGATAACATGCACCTAGGAACTCAAGAATTAGACGATGAACTAGCTATGTTAAGCCTCTTCGGACCCTTCGTAGAAAAAGCAAATACAGCACTAGCAACAACAGACCCTAAATACTTTAGACCAGAACTAAAAGACTATAATTTAATCATGAAATATGCCTTTAAATTCCAGTGGGGAGGACATGGCACAGAAAGATTTAAAACAACCATCGGAGACCCCAGCACCATACCCTGCCCCTTCGAACCCGGGGACCGCTTCCACAGCGGGATACAAGACCCCTCCAAGGTACAAAACACCGTCCTCAACCCCTGGGACTATGACTGTGATGGGATTGTTAGAAAAGATACTCTCAAAAGACTTCTCGAACTCCCCACAGAGACAGAGGAGGAGGAGAAGGCGTACCCACTCCTTGGACGAAAAACAGAGAAAGAGCCATTATCAGACTCCGACGAAGAGAGCGTTATCTCAAGCACGAGCAGTGGATCATCTCAAGAAGAAGGGACGCAGAGACGAAAGCACCACAAGCCAAGCAAGCGACGACTCCTCAAGCACCTCCAGCGGGTGGTAAAGAGGATGAAAACACTGTAA
>GU570209|Torque_teno_sus_virus_k2a|Sus_scrofa|Suidae
ATGCCTTACAGACGCTATCGCAGACGCCGAAGGAGACCGACAAGAAGATGGAGGCACCGGAGGTGGAGACGCTACTTTCGATATCGGTATCGACGCGCTCCTCGCCGCCGCCGCGCAAAGGTAAGGAGACGGAGGAGGAAAGCTCCGGTCATACAATGGAACCCTCCTAGCCGGAGGACCTGCCTCATAGAGGGCTTCTGGCCGTTGAGCTACGGACACTGGTTCCGTACCTGTCTCCCCTTTAGGCGGTTAAACGGACTAGTGTTCCCGGGAGGAGGTTGTGACTGGACTCAATGGAGTTTACAAAACCTTTTTCATGAAAAACTAAACTGGAGAAATATATGGACAGCTAGTAATGTTGGAATGGAATTCGCTAGATTCTTAAGAGGAAAATTCTACTTTTTTAGACATCCTTGGAGAAACTATATTATTACTTGGGATCAGGACATTCCTTGTAAACCGCTACCATATCAAAACTTACATCCACTATTAATGCTACTAAAAAAACAGCATAAACTCGTACTATCTCAACAAAACTGTAACCCAAACCGAAAGCAAAATCCAGTAACATTAAAATTCAAACCGCCACCGAAATTAACTTCACAATGGAAACTAAGCAGGGAATTAGCTAAAACGGCACTCATTAGACTAGGAATAAGCTTTATAGACCTCTCAGAACCATGGGTAGAAGGTTGGGGAAATGCTTTTTACTCTGTATTAGGATATGAAGCCACAAAAACATCTGGAAGGTGGTCAAATTGGGCACAGATGAAATATTATTGGATGTATGATACAGGGGTGGGAAATGCTGTATATGTAGTACTATTAAAACAAGATGTAGAGGACAATCCAGGTGATATGGCTAAAAAATGGCCAGGAACTTCAGGACAACACCCAGATGCAATTGATCACATAGAATTAATAAATGAAGGATGGCCATACTGGTTATATTTCTATGGCAAAAGTGAAAGAGACATCAAAGCAGAAGCACACACAACAGAAATAGCAAGAGAGTTTGCTAACAATCCAAAATCAAAAAAACTTAAAATAGGAGTTGTAGGATGGGCTAGCTCTAATTACACAGCAACAAACAGTTCTCAAAATAATGGATCTGGAACATCAGCTATACAGGGAGGATACCTAGCTTGGGCAGGAGGAGGAGGAAAATTTAACTTAGGTGCAGGATCTATAGATAATCTACATACAAAAGGATGGCCACAAGATCAAAACTGGCCTAATACAAACAGAGACCAAACAAATTTTGACTGGTCACTAAGAGCACTATGCCTATTAAGAGATAATATGAAACTGGGCACCCAAGACTTAGATGATGAATGCACAATGTTAACTCTATTTGGACCGTTTGTAGAAAAAGCAAACACAGCACTAGCCACACAAGACCCTAAATACTTTAGACCAGAACTCAAAGACTATAATTTAATCATGAAATATGCCTTTAAATTCCAGTGGGGAGGACATGGCACAGAAAGATTTAAAACAACCATCGGAGACCCCAGCACCATACCCTGCCCCTTCGAACCCGGGGACCGCTTCCACAGCGGGATACAAGACCCCTCCAAGGTACAAAACACCGTCCTCAACCCCTGGGACTATGACTGTGATGGGATTGTTAGAAAAGATACTCTCAAAAGACTTCTCGAACTCCCCACAGAGACAGAGGAGGAGGAGAAGGCGTACCCACTCCTTGGACAAAAAACAGAGAAAGAGCCATTATCAGACTCCGACGAAGAGAGCGTTATCTCAAGCACGAGCAGTGGATCCTCTCAAGAAGAAGAGACGCAGAGACGAAAGCACCACAAGCCAAGCAAGCGACGACTCCTCAAGCACCTCCAGCGGGTGGTAAAGAAAATGAAAACATTTTAG
>GU570198|Torque_teno_sus_virus_1a|Sus_scrofa|Suidae
ATGCGCTTTAGACGACGCAGATTTGGCCGCCGCCGCAGATACTACCGAAAGAGGAGAGGGGGATGGAGACGTCGATATGGGAGGCGTTGGAGACGGACTGCCTGGAGACGTCGGCGGGTAAGGAGATGGCGGCGTTCCGTCTTCCGTAGAGGGGGACGTAGAGCGCGCCCCTACCGCATTACTGCTTGGAACCCCAGAGTAGTTAGGCGTGTAGTGATCAAGGGATGGTGGCCACTTATTCAGTGTATGCAGGGAATGGAGTATCTAAGATACAGACCAATGAATAACATAGAAAAAAGATGGATATACAAGAAATCCGGTTCCAGACAATTTGCTGAGGACATGGGCTACCTGATGCAGTATGGAGGAGGATGGGCATCAGGAACTATTTCGCTGAAAGGGCTCTTTAATGAACACCAGTTATGGAGAAATGTTTGGTCTAGATCTAATGATGGAATGGACCTAGCCAGGTACTTCGGGTGTTCAATCTCACTATACCCGGAGGACAACCAGGACTACTTATTCTGGTTTGACACAGAATTCGACGAGACACAGTTATTAAACCTGCAGGAATACACGCAGCCAAGTGTAATGTTACAGGCAAAAAACTCCAGACTAATAGTAGCAAAATCCAGAATGCCTATAAGACGCAGAATAAAAAAAATCTTTATACCACCACCAGCGCAGATGACAACACAGTGGCAGTTTCAAAAAGACTTGGCTGACTATCCGTTGTTTAACTGGGCATGCATATGCATAGACATGGAAAAACCATTTGACTACACGGGGGCATGGCGAAATGCATGGTGGTTAATGCAAAGACAGGCTTCAGGAGATATGGAATATATAGAAAAATGGGGAAGAATACCACCCACAGGAGACTTTAAACTGCCCTCAAAAAGTTCAATGACAGGCAACCAGGACAATCCCAATTGGCACCCAAATGATGAACCATTCATATACCCCATAGTGGCATATTGGGTGACAGAGGAAGGTAAAAACGTCTGTTACTGGTGCACAATACACAATGCACCGATAAACCGATGGAGAAAGAGAGAGGCAATGGCAATACAAGTGAGAGACCTGCGAGGGCTATGTCTAAGAGTGTGCTCCGCGCAAGAAACATACTATAGATGGCAAAGGGCAGAATTCACAGACGCCTTTAAGCAGCGCTGGTTTCCACAGAATGGGACAGATCACAGCTTAGTAGTGATAGACGCAACAGGAACAAAAGCACAGGGAAACCCAGATGTATGGAACTTCCTATGGAATTCCTCAATAAACACACAAACAACTCCAGTTTTAAAATACTGGGGAATAGACACGGGAAACCAGACTAGACAGTGGCAGGACACAGACTTTGCCAAACTTCAACTGCCAAAAACAGCTCATGATATAGACTTTGGGCACAAAACCAGATTCGGGCCATTCTGTGTAAAAAACCCACCATGTGAGTTCAGAGAAACACCGCCACAACCAATTAATATATGGGTAAAATACAAGTTCTTTTTCCAGTTCGGCGGCATGTACCAGCCTCCCTGTGGAATCCAGGATCCAGGAACTTCTAACCCGACCTATCCTGTCCGGATGGGAGGAGCAGTTACACACCCCAAATACGCCGGACAAGGTGGTGGATACACGACGGAAATTGGCCATCAAGGTATCACCGCTGCCTCTCTCCGAGCCATCAGTTCAGCTCCACCCAGAACCTACAGCCAAAGTGCATTTCTCCAAGAACCAAAAGAAGAGACAGAGGCGAGAGAGGAAACCGAGGAAACCACGAGTGAGAGCTCCATTACGAGTGCCGAAAGCTCTTCTGAAGGAGATGGATCGTCTGAGAATGAGGAACGAAGAGAGAGGAGGCGCAGGAACAAGCGACGACTCAGAATATTTCTCCAGCGACTCGCTGACCGATCCCTGGACCACAAGCGACGAAGATTTTCAGAGTGA
>GU570199|Torque_teno_sus_virus_1a|Sus_scrofa|Suidae
ATGCGCTTTAGACGACGCAGATTTGGCCGCCGCCGCAGATACTACCGAAAGAGGAGAGGGGGATGGAGACGTCGATATGGGAGGCGTTGGAGACGGACTGCCTGGAGACGTCGGCGGGTAAGGAGATGGCGGCGTTCCGTCTTCCGTAGAGGGGGACGTAGAGCGCGCCCCTACCGCATTACTGCTTGGAACCCCAGAGTAGTTAGGCGTGTAGTGATCAAGGGATGGTGGCCACTTATTCAGTGTATGCAGGGAATGGAGTATCTAAGATACAGACCAATGAATAACATAGAAAAAAGATGGATATACAAGAAATCCGGTTCCAGACAATTTGCTGAGGACATGGGCTACCTGATGCAGTATGGAGGAGGATGGGCATCAGGAACTATTTCGCTGAAAGGGCTCTTTAATGAACACCAGTTATGGAGAAATGTTTGGTCTAGATCTAATGATGGAATGGACCTAGCCAGGTACTTCGGGTGTTCAATCTCACTATACCCGGAGGACAACCAGGACTACTTATTCTGGTTTGACACAGAATTCGACGAGACACAGTTATTAAACCTGCAGGAATACACGCAGCCAAGTGTAATGTTACAGGCAAAAAACTCCAGACTAATAGTAGCAAAATCCAGAATGCCTATAAGACGCAGAATAAAAAAAATCTTTATACCACCACCAGCGCAGATGACAACACAGTGGCAGTTTCAAAAAGACTTGGCTGACTATCCGTTGTTTAACTGGGCATGCATATGCATAGACATGGAAAAACCATTTGACTACACGGGGGCATGGCGAAATGCATGGTGGTTAATGCAAAGACAGGCTTCAGGAGATATGGAATATATAGAAAAATGGGGAAGAATACCACCCACAGGAGACTTTAAACTGCCCTCAAAAAGTTCAATGACAGGCAACCAGGACAATCCCAATTGGCACCCAAATGATGAACCATTCATATACCCCATAGTGGCATATTGGGTGACAGAGGAAGGTAAAAACGTCTGTTACTGGTGCACAATACACAATGCACCGATAAACCGATGGAGAAAGAGAGAGGCAATGGCAATACAAGTGAGAGACCTGAGAGGGCTATGTCTAAGAGTGTGCTCCGCGCAAGAAACATACTATAGATGGCAAAGGGCAGAATTCACAGACGCCTTTAAGCAGCGCTGGTTTCCACAGAATGGGACAGATCACAGCTTAGTAGTGATAGACGCAACAGGAACAAAAGCACAGGGAAACCCAGATGTATGGAACTTCCTATGGAATTCCTCAATAAACACACAAACAACTCCAGTTTTAAAATACTGGGGAATAGACACGGGAAACCAGACTAGACAGTGGCAGGACACAGACTTTGGCAAACTTCAACTGCCAAAAACAGCTCATGATATAGACTTTGGGCACAAAACCAGATTCGGGCCATTCTGTGTAAAAAACCCACCATGTGAGTTCAGAGAAACACCGCCACAACCAATTAATATATGGGTAAAATACAAGTTCTTTTTCCAGTTCGGCGGCATGTACCAGCCTCCCTGTGGAATCCAGGATCCAGGAACTTCTAACCCGACCTATCCTGTCCGGATGGGAGGAGCAGTTACACACCCCAAATACGCCGGACAAGGTGGTGGATACACGACGGAAATTGGCCATCAAGGTATCACCGCTGCCTCTCTCCGAGCCATCAGTTCAGCTCCACCCAGAACCTACAGCCAAAGTGCATTTCTCCAAGAACCAAAAGAAGAGACAGAGGCGAGAGAGGAAACCGAGGAAACCACGAGTGAGAGCTCCATTACGAGTGCCGAAAGCTCTTCTGAAGGAGATGGATCGTCTGAGAATGAGGAACGAAGAGAGAGGAGGCGCAGGAACAAGCGACGACTCAGAATATTTCTCCAGCGACTCGCTGACCGATCCCTGGACCACAAGCGACGAAGATTTTCAGAGTGA
>GU570200|Torque_teno_sus_virus_1a|Sus_scrofa|Suidae
ATGCGCTTTAGACGACGCAGATTTGGCCGCCGCCGCAGATACTACCGAAAGAGGAGAGGGGGATGGAGACGTCGATATGGGAGGCGTTGGAGACGGACTGCCTGGAGACGTCGGCGGGTAAGGAGATGGCGGCGTTCCGTCTTCCGTAGAGGGGGACGTAGAGCGCGCCCCTACCGCATTACTGCTTGGAACCCCAGAGTAGTTAGGCGTGTAGTGATCAAGGGATGGTGGCCACTTATTCAGTGTATGCAGGGAATGGAGTATCTAAGATACAGACCAATGAATAACATAGAAAAAAGATGGATATACAAGAAATCCGGTTCCAGACAATTTGCTGAGGACATGGGCTACCTGATGCAGTATGGAGGAGGATGGGCATCAGGAACTATTTCGCTGAAAGGGCTCTTTAATGAACACCAGTTATGGAGAAATGTTTGGTCTAGATCTAATGATGGAATGGACCTAGCCAGGTACTTCGGGTGTTCAATCTCACTATACCCGGAGGACAACCAGGACTACTTATTCTGGTTTGACACAGAATTCGACGAGACACAGTTATTAAACCTGCAGGAATACACGCAGCCAAGTGTAATGTTACAGGCAAAAAACTCCAGACTAATAGTAGCAAAATCCAGAATGCCTATAAGACGCAGAATAAAAAAAATCTTTATACCACCACCAGCGCAGATGACAACACAGTGGCAGTTTCAAAAAGACTTGGCTGACTATCCGTTGTTTAACTGGGCATGCATATGCATAGACATGGAAAAACCATTTGACTACACGGGGGCATGGCGAAATGCATGGTGGTTAATGCAAAGACAGGCTTCAGGAGATATGGAATATATAGAAAAATGGGGAAGAATACCACCCACAGGAGACTTTAAACTGCCCTCAAAAAGTTCAATGACAGGCAACCAGGACAATCCCAATTGGCACCCAAATGATGAACCATTCATATACCCCATAGTGGCATATTGGGTGACAGAGGAAGGTAAAAACGTCTGTTACTGGTGCACAATACACAATGCACCGATAAACCGATGGAGAAAGAGAGAGGCAATGGCAATACAAGTGAGAGACCTGAGAGGGCTATGTCTAAGAGTGTGCTCCGCGCAAGAAACATACTATAGATGGCAAAGGGCAGAATTCACAGACGCCTTTAAGCAGCGCTGGTTTCCACAGAATGGGACAGATCACAGCTTAGTAGTGATAGACGCAACAGGAACAAAAGCACAGGGAAACCCAGATGTATGGAACTTCCTATGGAATTCCTCAATAAACACACAAACAACTCCAGTTTTAAAATACTGGGGAATAGACACGGGAAACCAGACTAGACAGTGGCAGGACACAGACTTTGGCAAACTTCAACTGCCAAAAACAGCTCATGATATAGACTTTGGGCACAAAACCAGATTCGGGCCATTCTGTGTAAAAAACCCACCATGTGAGTTCAGAGAAACACCGCCACAACCAATTAATATATGGGTAAAATACAAGTTCTTTTTCCAGTTCGGCGGCATGTACCAGCCTCCCTGTGGAATCCAGGATCCAGGAACTTCTAACCCGACCTATCCTGTCCGGATGGGAGGAGCAGTTACACACCCCAAATACGCCGGACAAGGTGGTGGATACACGACGGAAATTGGCCATCAAGGTATCACCGCTGCCTCTCTCCGAGCCATCAGTTCAGCTCCACCCAGAACCTACAGCCAAAGTGCATTTCTCCAAGAACCAAAAGAAGAGACAGAGGCGAGAGAGGAAACCGAGGAAACCACGAGTGAGAGCTCCATTACGAGTGCCGAAAGCTCTTCTGAAGGAGATGGATCGTCTGAGAATGAGGAACGAAGAGAGAGGAGGCGCAGGAACAAGCGACGACTCAGAATATTTCTCCAGCGACTCGCTGACCGATCCCTGGACCACAAGCGACGAAGATTTTCAGAGTGA
>GU570201|Torque_teno_sus_virus_1a|Sus_scrofa|Suidae
ATGCGCTTTAGACGACGCAGATTTGGCCGCCGCCGCCGATACTACCGAAAGAGGCGAGGGGGATGGAGACGTCGATATGGGAGGCGTTGGAGACGGACTGCCTGGAGACGTCGGCGGGTAAGGAGATGGCGGCGTTCCGTCTTCCGTAGAGGGGGACGTAGAGCGCGCCCCTACCGCATTTCAGCTTGGAACCCAAGAGTAGTGAGGAGAGTAGTAATTAAGGGGTGGTGGCCACTGATCCAATGCATGGAGGGTATGGAGTACCTGAGATACAGACCGATGTACAATATTGAGAAAAGATGGATATATAAAAAACAGAGCAGTAGAGTGTTCAGTGAGGACATGGGCTACCTGATGCAGTACGGTGGAGGATGGGCCTCAGGAACAATTTCCCTTAAGGGTTTATTCAATGAGCACGAACTGTGGAGAAATGTATGGTCCAGGTCTAACGACGGAATGGACCTAGCCAGATACTTCGGGTGCTCGATTACACTGTACCCAGAGGAAAATCAGGATTATTTGTTCTGGTTTGACACAGAATTCGACCAGCAACAACTGATTAACTTGCAGGAATACACTCAACCAAGTGTAATGCTGCAAGCGAAAAACTCCAGATTAATAGCGGCTAAAAGTAGAATGCCAATTAGGAGGAGAGTGAAGAGAATTTTCATACCCCCCCCATCACAAATGACAACACAGTGGCAGTTTCAAAAAGACCTAGCAAACTACCCCCTCTTTAACTGGGCCTGTATCTGCATTGACATGGAAAAGCCCTTCGATTACACAGGGGCATGGAAAATGGCATGGTGGTCAATGCAAAGACAGGCATCAGGGGACATGGAATACATAGAGAAATGGGGGAGAATCCCACCAACAGGAGACTGGCAACTACCGTCATCCAGTGTGATGACACAAAACGGAAACAACCCGAACTGGAAGCCTAGAGACGCACCAGCAATATACCCCATTGTAGCATACTGGACATCAAATGGCAGTACAAAAACATGCAATTGGTGCACAATCCACAACACACCGATAAACAGATGGAGAAAAAAGGAAGCGGCAGCAGTTCAGGTTAGAGACTTGAGAGGACTGTGCCTAAGAGTATGCTCAGAGCAGGAGACATACTACAGATGGCAACAGGGAGAGTTTACGGGACAGTTCAAACAGCAGTGGTGGCCAGGAGGGGGGACAGACCACGCACTATGTGTGATAGACGCAACAGGAACAAAGGCATTAGACAATCCAGACGTATATGTACTGACATGGAATGGTCAAATAAACAGTGCAGCTACACCTCCACTTACCTACTGGGGTATTACAACTTCAGGTGGGAGAGCATGGCAGGACACAGACTTCGGAAAAATTAGACTACCAAAAACAGGCCACGACATAGACTTTGGACATAAAACTAGATTCGGACCATTTTGTGTAAAAAACCCACCGCCCGAATTCGGTAATGACCCACCAAAACCTATCAATATTTGGGTGAAATACAAGTTCTTTTTTCAGTTCGGCGGCATGTACCAGCCTCCCTGCGGAATCCAGGATCCAGGAACTTCTAACCCGACCTATCCTGTCCGGATGGGAGGAGCAGTTACACACCCCAAATACGCCGGTCAAGGAGGTGGCTACACGACCCAAGTTGGAGCTCAAGGTATCACCGCTGCCTCTCTCAGAGCCATCAGTGCAGCTCCACCCAGATCCTACAGCCAGAGTGCGTTTCTCCAAGAACCCAAAGAAGAAGCCGAGGAAGGAGAGGAAACCGAGGAAACCTCGTGTGAGAGCTCCATTACGAGTGCCGAAAGCTCTACTGAAGGAGATGGATCGTCTGAGGATGAGGAACGAAGAGCGAGGAGGCGCAGGAACAAGCGACGACTCAGAATATTTCTCCAGCGACTCGCTGACCGATCCGTGGACCACAAGCGACGAAGATTTTCAGAGTGA
>GU570202|Torque_teno_sus_virus_1a|Sus_scrofa|Suidae
ATGCGCTTTAGACGACGCAGATTTGGCCGCCGCCGCCGATACTACCGAAAGAGGCGAGGGGGATGGAGACGTCGATATGGGAGGCGTTGGAGACGGACTGCCTGGAGACGTCGGCGGGTAAGGAGATGGCGGCGTTCCGTCTTCCGTAGAGGGGGACGTAGAGCGCGCCCCTACCGCATTTCAGCTTGGAACCCAAGAGTAGTGAGGAGAGTAGTAATTAAGGGGTGGTGGCCACTGATCCAATGCATGGAGGGTATGGAGTACCTGAGATACAGACCGATGTACAATATTGAGAAAAGATGGATATATAAAAAACAGAGCAGTAGAGTGTTCAGTGAGGACATGGGCTACCTGATGCAGTACGGTGGAGGATGGGCCTCAGGAACAATTTCCCTTAAGGGTTTATTCAATGAGCACGAACTGTGGAGAAATGTATGGTCCAGGTCTAACGACGGAATGGACCTAGCCAGATACTTCGGGTGCTCGATTACACTGTACCCAGAGGAAAATCAGGATTATTTGTTCTGGTTTGACACAGAATTCGACCAGCAACAACTGATTAACTTGCAGGAATACACTCAACCAAGTGTAATGCTGCAAGCGAAAAACTCCAGATTAATAGCGGCTAAAAGTAGAATGCCAATTAGGAGGAGAGTGAAGAGAATTTTCATACCCCCCCCATCACAAATGACAACACAGTGGCAGTTTCAAAAAGACCTAGCAGACTACCCCCTCTTTAACTGGGCCTGTATCTGCATTGACATGGAAAAGCCCTTCGATTACACAGGGGCATGGAGAAACGCATGGTGGTCAATGCAGAGACAGGCATCAGGGGACATGGAATACATAGAAAAATGGGGGAGAATCCCACCAACAGGAGACTGGCAACTACCGTCATCCAGTGTGATGACACAAAACGGAAACAACCCGAACTGGAAGCCTAGAGACGCACCAGCAATATACCCCATTGTAGCATACTGGACATCAGATGGCAGTACAAAAACATGCAATTGGTGCACAATCCACAACACACCGATAAACAGATGGAGAAAAAAGGAAGCGGCAGCAGTTCAGGTTAGAGACTTGAGGGGACTGTGCCTAAGAGTATGCTCAGAGCAGGAGACATACTACAGATGGCAACAGGGAGAGTTTACGGGACAGTTCAAACAGCAGTGGTGGCCAGGAGGGGGGACAGACCACGCACTATGTGTGATAGACGCAACAGGAACAAAGGCATTAGACAATCCAGACGTATATGTACTGACATGGAATGGTCAAATAAACAGTGCAACTACACCTCCACTTACCTACTGGGGTATTACAACTTCAGGTAGGAGAGCATGGCAGGACACAGACTTCGGAAAAATTAGACTACCAAAAACAGGCCACGACATAGACTTTGGACATAAAACTAGATTCGGACCATTTTGTGTAAAAAACCCACCGCGCGAATTCCGTAATGACCCACCAAAACCTATCAATATTTGGGTGAAATACAAGTTCTTTTTTCAGTTCGGCGGCATGTACCAGCCTCCCTGCGGAATCCAGGATCCAGGAACTTCTAACCCGACCTATCCTGTCCGGATGGGAGGAGCAGTTACACACCCCAAATACGCCGGTCAAGGAGGTGGCTACACGACCCAAGTTGGAGCTCAAGGTATCACCGCTGCCTCTCTCAGAGCCATCAGTGCAGTTCCACCCAGATCCTACAGCCAGAGTGCGTTTCTCCAAGAACCCAAAGAAGAAGCCGAGGAAGGAGAGGAAACCGAGGAAACCTCGTGTGAGAGCTCCATTACGAGTGCCGAAAGCTCTACTGAAGGAGATGGATCGTCTGAGGATGAGGAACGAAGAGCGAGGAGGCGCAGGAACAAGCGACGACTCAGAATATTTCTCCAGCGACTCGCTGACCGATCCGTGGACCACAAGCGACGAAGATTTTCAGAGTGA
>HM633242|Torque_teno_sus_virus_1a|Sus_scrofa|Suidae
ATGCGCTTTAGACCAATTAGACGCCGTCGCCGCCGCCGCTATAGAAAGAGAAGATGGGGATGGAGAAGACGTTACTACCGGAGACATCGCGGATGGAGACCCTGGCGCCGTTGGCGGGTAAGGAGATGGCGGCGTTCCGTCTACCGTAGAGGTGGACGTAGAGCGCGCCCCTACCGCATTTCAGCCTTTAATCCCAGGGTTATGAGACGAGTAGTAATTCAGGGTTGGTGGCCACTACTTCAGTGCCTACCTGGACAGGAACACCTACGATACAGACCACTGAACTGGGACGTGGAGAGAGAATGGGTATCAGAAAAAGAAAAAGAACCAGACACGATGGGCTACTTAGTCCAATACGGTGGTGGATGGGGCAGCGGACAGATAACTCTAGAGGACTTATTCAATGAACACCAAAAATGGAGAAATATGTGGTCTAAGTCTAATGACGGCATGGACCTAGTAAGATACTTTGGCTGCAAAATATACCTATATCCACTGCAGTCGGATGATTACTGGTTTTGGTGGGACACAGACTTTAAGCAAAACTACAGTGACAGAATAAAAGAGTACTGCCAACCGTCAGTAATGCTAATGGCAAAAAGAACAAAAATTGTAGTGGCTAGAGACAGAGCACAACATAGACGAAGAGTTAAAAAAATATACATTCCACCACCAAGTAGAGACACAACTCAGTGGAAATTCCAAACAGATTTCTGCAAACAACCACTTTTTACATGGGCTGCTGGCTTAATAGAACTGCAACGACCCTTTGACTTTAATGGGGGCTTCCGAAATGCATGGTGGTTAGAACCTAGAAACGAGGCAGGTGAAATGGACTATATAACACTCTGGGGTCGAGTACCACCACAGGGAGATAGTGAGTTACCAGACCCAAACACCTTCAAAAGTGGGAATATAAACAAAAACTACAACATTCAGCCTGGAAAGGAAAAAAACCTGTACCCAATAATGGCATATATTAGAAAAGAAAACGGACAACCAGTAATATACTGGTGCGTATGCTATAACAAAACAATTGACAGGTGGAGAAAAGCGCAGGCTAGCACTCTCAATATATCGAATCTAAGAGGACTATGCCTAAGAGAACTATCAAAACAAGAACAAACATACAAGTGGAAACAGGGAGAATTCAATAAGGCCTACTTCAACCGGTGGACCTATAAGACCTACTTTGTAACCATAGACGGGAGAGTAGGCACTGAAAACCCGACAGTGCAAATATGGAACTTTACAGATAGTATTACAACAGACTCAAACCACATACTCACTTTTGCCTTCGGAATTAGCAAACAGAACACAAACTTGAAGGACAGTGACTTTGGAAAACTAGGACTACCTAAGACCCCCCATGACTTAGACTTTGGACACAAAAACAGATGTGGACCATTTGTCGTCAAAAATGAACCCGTAGAATTTCAGTTAAGACCACCACAAGCAATTAATGTTTGGGTGCGCTACAAATTCTTTTTTCAGTTTGGCGGAGAATACCAACCTCCCACGGGAATCCGCGATCCCTGCCTTGATAACCCAGCCTATCCTGTGCCCCAATCAACAGGAGTTATTCACCCACTGTACGCCGGAGCCGGTGGTCTCACCGCAGAGGTCGGTCCTTCCGGTCTCACCGCACGTACTATTAGAGCCCTATGTGCAAGTCCACCCAAAACCAAAACATCGCAGTGTGCATTTCTCGGAGGAGACGAAAACGAGAAAACGCAAAGAAAGAAAACCCAGGAAACCTCGAGTGAGAGCTCCATTACGAGTGCCGAAAGCAGTTCTGAAGGGGATGGATCAACTGATGAGGAAGAGAGAAGAGAGGCTAGGAGAAAACGACGAAAGCGACAGCTCAAGTTATTTTACCAGCGACTCACTGACAGATACCTGGAGCACAAGCGACGACGATTTTCAGAGTGA
>HM633243|Torque_teno_sus_virus_1a|Sus_scrofa|Suidae
ATGCGCTTTAGACGACGCAGATTTGGCCGCCGCCGCCGATACTACCGAAAGAGGCGAGGGGGATGGAGACGTCGATATGGGAGGCGTTGGAGACGGACTGCCTGGAGACGTCGGCGGGTAAGGAGATGGCGGCGTTCCGTCTTCCGTAGAGGGGGACGTAGAGCGCGCCCCTACCGCATTTCAGCTTGGAACCCAAGAGTAGTGAGGAGAGTAGTAATTAAGGGGTGGTGGCCACTGATCCAATGTATGGAGGGTATGGAGTACCTGAGATACAGACCGATGTACAATATTGAGAAAAGATGGATATATAAAAAACAGAGCAGTAGAGTGTTCAGTGAGGACATGGGCTACCTGATGCAGTACGGTGGAGGATGGGCCTCAGGAACAATTTCCCTGAAGGGTTTATTCAATGAGCACGAACTGTGGAGAAATGTATGGTCCAGGTCTAACGACGGAATGGACCTAGCCAGATACTTCGGGTGCTCGATTACACTATACCCAGAGGAAAATCAGGATTATTTGTTCTGGTTTGACACAGAATTCGACCAGCAACAACTGATTAACTTGCAGGAATACACTCAACCGAGTGTAATGCTGCAAGCGAAAAACTCCAGATTAATAGTGGCTAAAAGTAGAATGCCAATTAGGAGGAGAGTGAAGAGAATTTTCATACCCCCCCCATCACAAATGACAACACAGTGGCAGTTTCAAAAAGACCTTGCAGACTACCCCCTCTTTAACTGGGCCTGTATCTGCATTGACATGGAAAAGCCCTTCGATTACACAGGGGCATGGAGAAACGCATGGTGGTTAATGCGGAGACAGGCATCAGGGGACATGGAATACATAGAAAAATGGGGGAGAATCCCACCGACAGGAGACTGGCAACTACCGTCATCCAGTGTGATGACACAAAACGGAGACAACCCGAACTGGAAGCCTAGAGACACATCAGCAATATACCCCATTGTAGCATACTGGACATCAGATGGCAATACAAAAACATGCAATTGGTGCACAATCCACAACACACCGATAAACAGATGGAGAAAAAAGGAAGTGGCAGCAGTTCAGGTTAGAGACTTGAGGGGACTGTGCCTAAGAGTATGCTCAGAGCAGGAGACATACTACAGATGGCAACAGGGAGAGTTTACGGGACAGTTCAAACAGCAGTGGTGGCCAGGAGGGGGGACAGACCACGCACTATGCGTGATAGACGCAACAGGAACAAAGGCATTAGACAATCCAGACGTATATGTACTGACATGGAATGAGCAAATAAACAGTGCAACTACACCTCCACTTACCTACTGGGGTATTTCAACTTCAGGTGGGAGAGCATGGCAGGACACAGACTTCGGAAAAATTAGACTACCAAAAACAGGCCACGACATAGACTTTGGACATAAAACTAGATTCGGACCATTTTGTGTAAAAAACCCACCGTGCGAATTCCGTAATGACCCACCAAAGCCTATCAATATTTGGGTGAAATACAAGTTCTTTTTTCAGTTCGGCGGCATGTACCAGCCTCCCTGCGGAATCCAGGATCCAGGAACTTCTAACCCGACCTATCCTGTCCGGATGGGAGGAGCAGTTACACACCCCAAATACGCCGGTCAAGGAGGTGGCTACACGACCCAAGTTGGAGCTCAAGGTATCACCGCTGCCTCTCTCAGAGCCATCAGTGCAGCTCCACCCAGATCCTACAGCCAGAGTGCGTTTCTCCAAGAACCCAAAGAAGAAGCCGAGGAAGGAGAGGAAACCGAGGAAACCTCGTGTGAGAGCTCCATTACGAGTGCCGAAAGCTCTACTGAAGGAGATGGATCGTCTGAGGATGAGGAACGAAGAGCGAGGAGGCGCAGGAACAAGCGACGACTCAGAATATTTCTCCAGCGACTCGCTGACCGATCCGTGGACCACAAGCGACGAAGATTTTCAGAGTGA
>HM633244|Torque_teno_sus_virus_1a|Sus_scrofa|Suidae
ATGGCTGCTGCTCGCCGATGGAGACGCCGCTTTGGCCGCCGCCGTAGACGCTATAGAAAGAGACGCTATGGCTGGAGAAGACGCTACTACCGCTACAGACCGCGTTACTATCGGAGACGATGGCTGGTAAGGAGAAGGCGGCGTTCCGTCTACCGTAGAGGTGGACGTAGAGCGCGCCCCTACCGGGTATCTGCCTTTAACCCCAAAGTAATGCGGAGAGTAGTAATAAGGGGGTGGTGGCCAATACTACAATGCTTAAAAGGACAGGAATCGCTGAGATATAGACCACTTCAGTGGGACACAGAAAGACAGTGGAGAGTGAGATCAGACTTCGAGGATCAATACGGATACCTGGTGCAATACGGTGGAGGTTGGGGAAGTGGTGATGTGACACTAGAGGGACTATACCAGGAACACTTACTATGGAGAAATTCCTGGTCAAAAGGAAATGATGGCATGGACTTAGTGAGATACTTTGGCTGTGTAGTATACCTCTACCCGCTTAAAGATCAGGACTATTGGTTCTGGTGGGACACGGACTTTAAAGAGCTATACGCAGAAAACATAAAAGAATACAGCCAACCATCAGTAATGATGATGGCAAAAAGAACTAGAATAGTAATAGCGAGAGACAGAGCTCCACATAGAAGAAAAGTGAGAAAAATATTCATCCCACCACCATCAAGAGACACTACGCAGTGGCAGTTTCAGACAGACTTCTGTAATAGGAAGCTATTTACCTGGGCGGCAGGACTAATAGACATGCAAAAACCCTTTGATGCCAACGGAGCTTTTAGAAACGCGTGGTGGCTGGAGCAGAGAACGGAACAGGGTGAAATGAAGTACATAGAACTGTGGGGAAGAGTACCCCCACAAGGAGACTCAGAACTACCCAAGAAAAGTGAATTCACAACAAATACAGACAATAAAAACTACAATGTGAATGACGGGGAGGAAAAACCTATATACCCCATAATTATATACGTAGACCAAAAAGACCAAAAACCAAGGAAAAAGTACTGTGTATGTTACAACAAAACTCTGAACAGGTGGAGATTAGGGCAGGCCAGTACTCTAAAAATAGGAAACCTGAAAGGACTAGTGCTAAGACAGTTGATGAACCAAGAGATGACTTACATATGGAAGGAAGGAGAGTACAGCTCACCATTTGTACAAAGGTGGAGAGGAAGCAGATTTGTCGTGATAGACGCAAGAAAGGCTGACCAGGAAAATCCCAAAGTATCTACATGGCCAATAGAGGGAGTGTGGAACACACAGGGTACAGTACTTAAGGACGTATTCCAGATTGACTTACAAAGTAGTAATTTCAGAGCGGCAGACTTTGGAAAACTAACACTACCAAAATCACCGCACGACTTAGACTTCGGACATCACAGTAGATTCGGACCATTCTGTGTGAAAAATGAACCACTGGAATTTCAGGTATACCCGCCAGAACCCACTAACCTGTGGTTTCAGTACAGATTTTTCTTTCAGTTTGGAGGTGAATACCAACCCCCCACAGGAATCCGCGATCCATGCGTTGATACACCAGCCTATCCTGTGCCGCAGTCAGGAAGTATTACACACCCCAAATTCGCCGGAAAAGGCGGAATGCTCACGGAAACAGACCGTTGGGGTATCACTGCTGCCTCTACCAGAGCCCTCTGTGCAGATACACCCACAGAAGCAACGCAGAGTGCACTTCTCCGAGGGGACTCGGAAAAGAAAGGAGAGGAAACCGAGGAAACCACGTCATCGTCCAGTATCACGAGTGCCGAAAGCTCTACTGAGGGAGATGGATCGTCTGATGATGAAGAGACAGTCAGACGCCGAAGGAGGACCTGGAAGCGACTCAGACGAATGGTCCGAGAGCAGCTTGACCGACGAATGGACCACAAGCGACAGCGACTTCATTGA
>HM633245|Torque_teno_sus_virus_1a|Sus_scrofa|Suidae
ATGCGCTTTAGACGACGCAGATTTGGCCGCCGCCGCCGATATTACCGAAAGAGGAGAGGGGGATGGAGACGTCGATATGGGAGGCGTTGGAGACGGACTGCCTGGAGACGTTGGCGGGTAAGGAGATGGCGGCGTTCCGTCTTCCGTAGAGGTGGACGTAGAGCGCGCCCCTACCGCATTTCTGCATGGAATCCCAGAGTAGTGAGGAGAGTTGTCATTAAGGGGTGGTGGCCACTTATTCAGTGCATGCAGGGTATGGAATACCTCAGATACAGACCGATGTACAACATAGAAAAAAGATGGATATACAAAAAACAAGGGAGCAGAATATTCTCGGAGGACATGGGTTACCTTATGCAGTACGGTGGAGGATGGGCATCAGGAACAATATCCTTAAAGGGACTGTTCAATGAGCACGAACTATGGCGCAATGTGTGGTCGAGATCGAATGACGGGATGGACCTAGCTAGATACTTTGGGTGTTCAATAACACTCTACCCAGAGGAAAACCAGGATTACCTATTCTGGTATGACACAGAGTTTGACCAAACACAGCTATTAAACCTACAAGAATACACACAACCAAGTGTAATGCTGCAGGCAAAAAACTCAAGGCTAATAGTAGCGAAAAGTAGAATGCCAATTAGACGGCGTGTAAAAAGAATATTCATACCGCCGCCGTCACAAATGACAACACAGTGGCAATTCCAAAAAGACTTAGCAGATTACCCACTTTTCAACTGGGCATGTATCTGCATAGACATGGAAAAGCCATTTGATTACACGGGGGCATGGAGAAATGCCTGGTGGCTAATGCAAAGACAGGCATCAGGTGACATGGAATACATAGAAAAGTGGGGAAGAATTCCACCAACAGGAGACTGGAAACTCCCAGCCTCCAGTATTATGAGGCAAAATCAGGACAATCCAAACTGGAAACCCGTAGATGAGCCAGACATATATCCAATAGTAGCCTATTGGACAAGTGACGGAAACACAAAGACATGCAATTGGTGCACAATTCACAACACACCGATAAACAGGTGGAGAAAAAAAGAGGCATCTGCAGTACAGGTTAGGGACCTGAGAGGACTGTGCCTAAGAGTATGTTCAGAACAGGAAACATACTATAGGTGGCAAGGAGGGGAATTCTCAGGAAACTTCAAACAACAGTGGTGGCCACAGGGGGGAACGGACCATGGACTGTGCATTATAGACGCAACAGGAACAAAAGCATTAGATAACCCAGACGTGTATGTGCTTAAATGGGGATCACAAATAAACACAGCAACGACACCCCCATTGACATACTGGGGAATAAGCACATCTGGAAACAGAAGCTGGCAGGACGCAGACTTCGGAAAAATACAGTTACCGAAGGCCCCGCACGACGTCGACTTCGGCCATAAAACAAGATTTGGACCTTTCTGCGTGAAAAACCCACCGTGTGAGTTCAGACAGGACCCACCAAACCCCATTAATATCTGGGTTAAATATAAATTTTTCTTTCAGTTCGGCGGCATGTACCAACCTCCCTGCGGGATCCAAGATCCAGGAACTTCTAACCCGACCTATCCTGTCCGGATGGGAGGAGCAGTTACACACCCCAAATACGCCGGACAAGGAGGTGGTTACACGACGCAAATTGGAGCTCAGGGTATCACCGCTGCCTCTCTCAGGGCCATCAGTGCAGCTCCACCCAGAACCTACAGTCAAAGTGCATTTCTCCAAGAACCAAAGGAAGAAGCCCAGGAAGGAGAGGAAACCGAGGAAACCTCGTGTGAGAGCTCCATTACGAGTGCCGAAAGCTCTACTGAAGGAGATGGATCGTCTGAGGATGAAGAACGAAGAGCGAGACGGCGCAGGAATAAGCGACGACTCAGAATATTTCTCCAGCGACTCGCTGACCGATCCCTGGACCACAAGCGACGAAGATTTTCAGAGTGA
>HM633246|Torque_teno_sus_virus_1a|Sus_scrofa|Suidae
ATGGCTGCTGCTCGCCGATGGAGACGCCGCTTTGGCCGCCGCCGTAGACGCTATAGAAAGAGACGCTATGGCTGGAGAAGGCGCTACTACCGCTACAGACCGCGTTACTATCGGAGAAGATGGCTGGTAAGGAGAAGGCGGCGTTCCGTCTACCGTAGAGGTGGACGTAGAGCGCGCCCCTACCGTATTTCTGCCTTTAACCCTAAAATTATGAGAAAGGTGGTGATTAGAGGATGGTGGCCGATAATACAGTGCCTTAAAGGACAAGAATCCTTAAGATACAGACCACTGCAGTGGGATACTGAAAAGCAGTGGAGAGTGAGAAATGATTTCGAGGACCAGTATGGATATCTAGTACAGTACGGAGGGGGATGGGGAAGTGGAGAAGTGACACTGGAAAATCTATACCAGGAACACCTTCTGTGGCGAGACTCCTGGTCAAAAGGAAATGATGGAATGGACTTAGTCAGATACTTTGGCTGCATAGTATACCTATACCCTCTAAAAGACGCAGACTACTGGTTTTGGTGGGACACAGACTTCAAAGAACTATACGCAGAAATGATTAAAGAATACTCACAGCCATCTGTAATGATGATGGCAAAGAGAACAAAAATTATAATTGCAAGAGAAAGGGCGCCCCACAGAAGGAAAGTGAGAAAAATATTCATACCACCACCAAGTAGAGACACTACTCAGTGGCAATTCCAAACCGACTTCTGTAAAAGGCCCCTATTCACATGGGCAGCAGGACTAATAGAGATGCAAAAACCCTTCGATGCAAATGGTGCTTTTAGAAATGCGTGGTGGCTGGAACAAAGAACAGACCAGGGAGAGATGAAATATGTAGAACTTTGGGGCAGAGTACCACCACAGGGAGACAGTGAGTTACCTAAAAAGTCAGACTTTTCTAAAAGCGGGGACAACCCAAACTATAACATACAGGACGGTGACGAGAAAAACATCTACCCCATTATCATATACGTAGATCAGAAGGACCAGCAGGCACGTAAAAAATACTGCGTTTGCTACAATAAAACCTTGAATAGGTGGAGGAGAACACAAGGCAGTACTCTTAATATAGGACCCGTGCGAGGACTAGTACTGCGACAACTGATGAACCAAGAAATGACTTACACTTGGAAAGGACAGGAATACTCGGGTGTGTTTCTGCAGAGATGGAGAGGTAGTAGACTAGTAGTAATAGACGCAAGACAGGCAGATACACAAAACCCGAAAGTGCTATCATGGCCAGTAGAAGGAAACTGGACCACGAGTAACACAGTGCTTTCGGACGTTTTTAAAATACAGCTAAACAACCAACCATTGAGACAAGATGACTTCCACAAGCTTGGACTACCAAAATCGCCACATGACATTGACTTTGGCCACCACAGTCGCTTCGGGCCCTTCTGTGTTAAATCAGAACCTCTAGAATTTCAACTAGGACCCCCTGAACCTGTTAACCTGTGGTTCCAGTACAAATTTCTCTTTCAGTTTGGCGGTGAATACCAACCACCAACAGGAATCAGGGATCCCTGCACTGATACACCAGCCTATCCTGTGCCGCAGTCAGGAAGTGTTACACACCCCAAATTCGCCGGAAAAGGAGGTATGCTCACGGAAACAGGATATTGGGGTATCACTGCTGCCTCTTCCAGAGCCCTCTGTGCAGATACACCCACGGAAGCAGCGCAAAGTGCACTTCTCAGAGGGGACCCGCCGGAGGAAAGAAAGGAAGCCAAGGAAACCCCGTCATCGTCCAGTATCACGAGTGCCGAAAGCTCTTCTGAAGGAGATGGATCGTCTGATGATGAAGAGACAGTCAGACGCAGAAGGAGGCAATGGAAGCGACTCAGACACATGGTCCGAGAGCAGCTTGACCGACGCCTGGGACACAAGCGACAGCGACTTCATTGA
>HM633247|Torque_teno_sus_virus_1a|Sus_scrofa|Suidae
ATGGCTCCTGCTCGCCGATGGAGACGCCGCTTTGGCCGCCGCCGTAGACGCTATAGAAAGAGACGCTATGGCTGGAGAAGGCGCTACTACCGCTACAGGCCGCGTTACTATCGGCGACGATGGCTGGTAAGGAGAAGGCGGCGTTCCGTCTACCGTAGAGGTGGACGTAGAGCGCGCCCCTACCGCATTAGTGCCTTTAACCCTAAAGTAATGAGGAGGGTAGTAATTAGAGGATGGTGGCCAATACTACAATGTCTCAAAGGCCAGGAATCATTAAGATATAGGCCACTGCAGTGGGACGCTGAAAAGCAGTGGAGAGTGAAAAAGGACTACGAGGACAGCTATGGATACTTGGTGCAATACGGAGGAGGTTGGGGGAGTGGGGAAGTAACACTGGAGGGACTATACCAGGAACACTTACTATGGAGAAACTCCTGGTCAAAGGGAAACGATGGAATGGACCTAGTAAGATACTTCGGATGCATAGTATATCTATACCCACTACAAGACCAAGACTACTGGTTTTGGTGGGACACAGACTTCAAGGAACTATACGCTGAGAGCATTAAAGAATACTCTCAACCAAGTGTGATGATGATGGCTAAACGAACGAGACTAGTAATAGCCAGAGACAGAGCACCACATAGAAGAAGAGTGAGAAAGATATTCATTCCACCACCAAGTAGAGACACAACACAGTGGCAGTTTCAAACAGACTTCTGCAAAAGGCCACTATTCACATGGGCGGCGGGACTTATAGACATGCAAAAACCATTTGATGCAAACGGAGCGTTTAGAAACGCATGGTGGCTTGAAACTAGAAACGACCAGGGAGAAATGAAGTACATTGAGCTATGGGGAAGAGTTCCGCCACAGGGTGACACAGAATTACCAAAACAGAGTGAGTTTAAAAAGGGAGATAATAACCCTAACTACAGCATACAAGAGGGTCATGAAAAGAATATTTACCCAATAATCATATACGTGGACCAGAAAGACCAGAAAACAAGAAAAAAATACTGTGTATGTTATAACAAAACCTTAAATAGATGGCGAAAAGCACAGGCAAGTACATTAGCCATAGGAGACCTACAGGGACTAGTACTGAGACAGCTCATGAATCAGGAGATGACATACTACTGGAAATCAGGAGAATTCTCTTCACCATTCATGCAAAGATGGAAAGGAACTAGACTAATAACCATTGACGCTAGGAAAGCCGACACAGAAAATCCTAAAGTGAGTGCGTGGGAATGGGGGCAAAACTGGAACACTAGTGGAACAGTACTGCAAGAGGTGTTCAATATTAACTTAAATATGACACAAATAAGGCAAGACGACTTCGCAAAACTTACACTTCCAAAGTCGCCACATGACATAGACTTTGGGCACCACAGTAGATTTGGCCCGTTCTGTGTGAAGAACGAACCACTAGAATTCCAACTACTACCCCCAACACCGACTAACCTATGGTTTCAGTACAAATTTCTCTTTCAGTTTGGCGGTGAATACCAGCCACCAACAGGTATCCGCGATCCCTGCATTGATACACCAGCCTATCCTGTGCCACAGTCAGGAAGTGTTACACACCCCAAATTCGCCGGAAAAGGCGGAATGCTCACGGAAACAGACCGTTGGGGTATCACTACTGCCTCTTCCAGAACCCTCAGTGCAGATACACCCACGGAAGCAGCGCAAAGTGCACTTCTCCGAGGGGACGCGGAAAAGAAAGGAGAGGAAACCGAGGAAACCGCGTCATCGTCCAGTATCACGAGTGCCGAAAGCTCTACTGAGGGAGATGGATCGTCTGATGATGAAGAGACAATCAGACGCAGAAGGAGGACCTGGAAGCGACTCAGACGGATGGTCCGAGAGCAGCTTGACCGACGAATGGACCACAAGCGACAGCGACTTCATTGA
>HM633248|Torque_teno_sus_virus_1a|Sus_scrofa|Suidae
ATGGCTGCTGCTCGCCGATGGAGACGCCGCTTTGGCCGCCGCCGTAGACGCTATAGAAAGAGACGCTATGGCTGGAGAAGGCGCTACTACCGCTACAGACCGCGTTACTATCGGAGAAGATGGCTGGTAAGGAGAAGGCGGCGTTCCGTCTACCGTAGAGGTGGACGTAGAGCGCGCCCCTACCGTATTTCTGCCTTTAACCCTAAAATTATGAGAAAGGTGGTGATTAGAGGATGGTGGCCGATAATACAGTGCCTTAAAGGACAAGAATCCTTAAGATACAGACCACTGCAGTGGGATACTGAAAAGCAGTGGAGAGTGAGAAATGATTTCGAGGACCAGTATGGATATCTAGTACAGTACGGAGGGGGATGGGGAAGTGGAGAAGTGACACTGGAAAATCTATACCAGGAACACCTTCTGTGGCGAAACTCCTGGTCAAAAGGAAATGATGGAATGGACTTAGTCAGATACTTTGGCTGCATAGTATACCTATACCCTCTAAAAGACGCAGACTACTGGTTTTGGTGGGACACAGACTTCAAAGAACTATACGCAGAAATGATTAAAGAATACTCACAGCCATCTGTAATGATGATGGCAAAGAGAACAAAAATTATAATTGCAAGAGAAAGGGCGCCCCACAGAAGGAAAGTGAGAAAAATATTCATACCACCACCAAGTAGAGACACTACTCAGTGGCAATTCCAAACCGACTTCTGTAAAAGGCCCCTATTCACATGGGCAGCAGGACTAATAGAGATGCAAAAACCCTTCGATGCAAATGGTGCTTTTAGAAATGCGTGGTGGCTGGAACAAAGAACAGACCAGGGAGAGATGAAATATGTAGAACTTTGGGGCAGAGTACCACCACAGGGAGACAGTGAGTTACCTAAAAAGTCAGACTTTTCTAAAAGCGGGGACAACCCAAACTATAACATACAGGACGGTGACGAGAAAAACATCTACCCCATTATCATATACGTAGATCAGAAGGACCAGCAGGCACGTAAAAAATACTGCGTTTGCTACAATAAAACCTTGAATAGGTGGAGGAGAACACAAGGCAGTACTCTTAATATAGGACCCGTGCGAGGACTAGTACTGCGACAACTGATGAACCAAGAAATGACTTACACTTGGAAAGGACAGGAATACTCGGGTGTGTTTCTGCAGAGATGGAGAGGTAGTAGACTAGTAGTAATAGACGCAAGACAGGCAGATACACAAAACCCGAAAGTGCTATCATGGCCAGTAGAAGGAAACTGGACCACGAGTAACACAGTGCTTTCGGACGTTTTTAAAATACAGCTAAACAACCAACCATTGAGACAAGATGACTTCCACAAACTTGGACTACCAAAATCGCCACATGACATTGACTTTGGCCACCACAGTCGCTTCGGGCCCTTCTGTGTTAAATCAGAACCTCTAGAATTTCAACTAGGACCCCCTGAACCTGTTAACCTGTGGTTCCAGTACAAATTTCTCTTTCAGTTTGGCGGTGAATACCAACCACCAACAGGAATCAGGGATCCCTGCACTGATACACCAGCCTATCCTGTGCCGCAGTCAGGAAGTGTTACACACCCCAAATTCGCCGGAAAAGGAGGTATGCTCACGGAAACAGGATATTGGGGTATCACTGCTGCCTCTTCCAGAGCCCTCTGTGCAGATACACCCACGGAAGCAGCGCAAAGTGCACTTCTCAGAGGGGACCCGCCGGAGGAAAGAAAGGAAGCCGAGGAAACCCCGTCATCCTCCAGTATCACGAGTGCCGAAAGCTCTTCTGAAGGAGATGGATCGTCTGATGATGAAGAGACAGTCAGACGCAGAAGGAGGCAATGGAAGCGACTCAGACACATGGTCCGAGAGCAGCTTGACCGACGCCTGGGACACAAGCGACAGCGACTTCATTGA
>HM633249|Torque_teno_sus_virus_1a|Sus_scrofa|Suidae
ATGCGCTTTAGACGACGCAGATTTGGCCGCCGCCGCCGCTATTACCGAAAGAGACGAGGCGGATGGAGGAGAAGATTTCGGATTCGAAGACGGAGACCCTGGAGACGCTGGCGGGTAAGGAGATGGCGGCGTTCCGTCTTCCGTAGAGGGGGACGTAGAGCGCGCCCCTACCGCATTAGCGCTTGGAATCCTAAAGTAGTGAGGAACTGTAAAATAACAGGATGGTGGCCAGTCATTCAGTGTATGGAGGGGATGGAGTGGATCAAGTATAAGCCGATGGACTTAAGAGTAGAGGCAAACTGGATATTCAAAAAAGAAAGCGGCAGCGGTCGGGTTGAGACGGAACAGATGGGGTACTTATTACAGTATGGAGGAGGATGGTCTAGTGGAGTGATCAGCTTAGAGGGACTCTTCAATGAAAACAGACTGTGGCGCAATATATGGTCCAAGAGCAACGATGGTATGGACTTAGTCAGATATTTCGGCTGCAAAATTAGACTATACCCCACAGACCACCAGGATTACCTATTCTGGTATGACACAGAATTTGATGAACAGCAGAGAAGGCAGCTAGATGAATACACACAACCTAGTGTGATGCTACAGGCTAAAAACAGTAGACTAATAGTCTGCAAGAAAAAAATGCCCATAAGAAGGAGGGTTAAATCTATCTTCATACCTCCACCATCACAGTTAACTACACAGTGGAAATTCCAACAGGAACTCTGTCAGTTTCCACTGTTTAACTGGGCATGCATATGCATAGATATGGACACACCATTTGACTACAATGGAGCTTGGAGAAATGCCTGGTGGCTAATGCGCAGACTGCAAAATGGAAACATGGAGTACATAGAGAGATGGGGAAGAATACCCCTGACAGGTGACACTGAACTACCAGACTATGATGAATTCAGAGCAGGGGGAGTGAATCCCAACTACAACCCGAGAGGTAGACAGAAGATATACCCTATAGTAGCAGTCTGTCTAGTAGAGGGCAACAAGAGAGTGGTTAAATGGGCCACAATCCACAACCAAGCAATAGAGAGATGGCGAACAAACCAGGCAGAAATAATGAAACTCAGCACCTTGAGAGGACTAGTACTCAGAGTATGTTCAGAAAGTGAGACATATTACAAATGGACAGCATCAGAGTTCACGGCAGCATTCAGAGCAGACTGGTGGCCTCCAGGAGGCACAGAATACCAATTATGCACCATCAACATGGAACAGGAATATGACAATCCAAAGGTAGAGGCATGGTCATGGAATGGAAACATTCCAGGCAGTGGGACACTGAAGGACTACTTTGGACTCAGTTCAGGGACGACCTGGCGGGACACAGACTTTGGAAAGCTGGGACTCCCCAGAAGTAGTCATAATGTTGACTTCGGACACAAAGCTAGATTTGGACCATTTTGTGTGAAAAACCCGCCAATAGACTTTCAAAAAACACCCCCTAACCCCTTAAATATATGGGTTAAATACACCTTCTACTTCCAGTTCGGTGGCATGTACCAGCCTCCCACGGGAATCCAAGATCCCTGCACTTCTAACCCGACCTATCCTGTCCGAATGGTCGGAGCAGTTACACACCCCAAATACGCCGGGCAAGGAGGAATCACGACGCAAATTGGAGATCAAGGTATCACCGCTGCCTCTATCCGTGCCATCAGTGCAGCTCCACCAGCAACCTACACGCAGTCGGCGTTCCTCAAAGCCCCGGAAGCCGAGAAAGAAGAGGAAAGAGAGAGTGAGACCAGTTTCACGAGTGCCGAAAGCTCTTCTGAGGGAGATGGATCGTCTGATGAGCAAGCAGAGAGACGCGCTGCCAGAAAGCGAGTCATCAAGCTACTTCTCAGAAGACTCGCTGACAGACCCGTGGACAACAAGCGACGACGATTTTCAGAGTGA
>HM633250|Torque_teno_sus_virus_1a|Sus_scrofa|Suidae
ATGGCTCCTGCTCGCGGATGGAGACGCCGCTTTGGCCGCCGCCGTAGACGCTATAGAAAGAGACGCTATGGCTGGAGAAGACGATACTACCGCTACAGACCGCGTTACTATAGGAGAAGATGGCTGGTAAGGAGAAGGCGGCGTTCCGTCTACCGTAGAGGTGGTCGTAGAGCGCGCCCCTACCGCATTAGTGCGTTCAACCCTAAAATAATGCGTAGAGTAGTCATAAGGGGATGGTGGCCTATTCTGCAATGCTTGAAGGGTCAGGAGTCGCTTAGATACAGGCCACTACAGTGGGATGTAGAAAAACAGTGGTATGTTTCTCAGGATTTGACCGACAACTACGGCTACCTAGTACAGTACGGTGGAGGGTGGGGAAGTGGAGAGGTGACACTAGAAAATCTATACCAGGAACACTTACTGTGGAGAAACTCCTGGTCAAAAGGAAACGACGGAATGGACTTAGTAAGATACTTTGGATGCATAGTATACCTATACCCATTACAGGACGCAGACTACTGGTTCTGGTGGGACACTGACTTCAAAGAACTATACGCAGAAATGATTAAAGAGTACTCACAGCCATCAGTAATGATGATGGCTAAGAGGACAAAAATTGTGATAGCTAGAAGTAGGGCACCTCACAGAAGAAAAGTGAGAAAAATTTTCATTCCGCCACCAAGTAGAGACACAACGCAGTGGCAATTTCAAACAGACTTCTGCAGGAGGAAACTGTTCACTTGGGCGGCAGGACTAATAGACATGCAAAAACCTTTTGACGCCAATGGTGCCTTCCGAAACGCTTGGTGGTTAGAGCAGAGAACAGACCAAGGTGAAATGAAGTACATTGAGCTGTGGGGAAGAGTGCCACCACAGGGAGATAGTGAGCTGCCGCCACAAAGTGAATTTAAAAGTGGCACCGACAATAAAAACTACAACATAAACCCGGGGGACGAAAAGAAAATTTATCCAATTTTCATATACGTAGACCAGAAAGACCAACAGGCGAGAAAAAAATACTGTGTATGCTACAATAAAACTTTAAATAGATGGAGAAACACACAGGCAGGAACTTTCAAAGTAGGGAATCTAAGGGGATTAGTACTGCGACAGCTCATGAACCAGGAAATGACATACATCTGGAAAGAGGGAGAATTCTCTAAAGAGTTTATACCACGGTGGAAGGGACATAAACTGATAGTAATAGACGCAAGAAAGGCAGATAATGACAATCCTACAGTGTCCGCGTGGGCATTTGAGGGAAAATGGACAACTACTGGGACAGTACTAGCGGATGTTTTTAAGATAAATTTGAACAACCAGGACTTTAGGGCAGACAGCTTCGGAAAATTGACACTTCCAAAGTCACCACATGACATAGACTTCGGGCACCACAGCCGATTCGGACCTTTTTGTGTGAAAAATGAACCATTAGAATTCCAGCTAGCTCCCCCAGAACCTATCAACTTGTGGTTCCAGTATAAATTTCTCTTTCAGTTTGGCGGTGAATACCAGCCACCAACAGGTATCCGCAATCCCTGCGCTGATACACCAGCCTATCCTGTGCCACAGTCAGGAAGTGTTACGCACCCCAAATTCGCCGGCAAAGGCGGAATGCTCACGGAAACAGGATATTGGGGTATCACTGCTGCCTCTTCCAGAGCCCTCTGTGCAGATACACCCACGGAGGCAGCGCAAAGTGCACTTCTCAGAGGGGACCCGCCGGAGGAAAGAAAGGAAACCGAGGAAACCGCGTCATCGTCCAGTATCACGAGTGCCGAAAGCTCTTCTGAAGGAGATGGATCGTCTGATGATGAAGAGACAATCAGACGCAGAAGGCGGCAATGGAAGCGACTCAGACACATGGTCCGAGAGCAGCTTGACCGACGCATGGGACACAAGCGACAGCGACTTCATTGA
>HM633251|Torque_teno_sus_virus_1a|Sus_scrofa|Suidae
ATGCGCTTTAGACGACGCAGATTTGGCCGCCGCCGCAGATACTACCGAAAGAGGAGAGGGGGATGGAGACGTCGATATGGGAGGCGTTGGAGACGGACTGCCTGGAGACGTCGGCGGGTAAGGAGATGGCGGCGTTCCGTCTTCCGTAGAGGGGGACGTAGAGCGCGCCCCTACCGCATTACTGCTTGGAACCCCAGAGTAGTTAGGCGTGTAGTGATCAAGGGATGGTGGCCACTTATTCAGTGTATGCAGGGAATGGAGTATCTAAGATACAGACCAATGAATAACATAGAAAAAAGATGGATATACAAGAAATCCAATTCCAGGCAATTTGCTGAGGACATGGGCTACCTGATGCAGTATGGAGGAGGATGGGCATCAGGAACTATTTCGCTGAAAGGGCTCTTTAATGAGCACCAGTTATGGAGAAATGTTTGGTCTAGATCTAATGATGGAATGGACCTAGCCAGGTACTTCGGGTGTTCAATCTCACTATACCCGGAGGACAACCAGGACTACTTATTCTGGTTTGACACAGAATTCGACGAGACACAGTTATTAAACCTCCAGGAATACACTCAGCCAAGTGTAATGTTACAGGCAAAAAACTCCAGACTAATAGTAGCAAAATCCAGAATGCCTATAAGACGCAGAATAAGAAAAATATTTATACCACCACCAGCACAGATGACAACACAGTGGCAGTTTCAAAAAGACTTGGCTGACTATCCGTTGTTTAACTGGGCATGCATATGCATAGACATGGAAAAACCATTTGACTACACGGGGGCATGGCGAAATGCATGGTGGTTGATGCAAAGACAGGCTTCAGGAGATATGGAATATATAGAAAAATGGGGAAGAATACCACCCACAGGAGACTTTAAACTGCCCTCAAAAAGTTCAATGACAGGCAACCAGGACAATCCCAATTGGCACCCACAAGATGAACCATTCATATACCCCATAGTGGCATATTGGGTGACAGAAGAAGGTAAAAACGTCTGTTACTGGTGCACAATACACAATGCACCGATAAACCGATGGAGAAAGAAAGAGGCAATGGCAATACAAGTGAGAGACCTGAGAGGGCTATGTCTAAGAGTTTGCTCCGCGCAAGAAACATACTATAGATGGCAAAGGGCAGAATTCACAGACACCTTTAAGCAGCGCTGGTTTCCACAGAATGGGACAGATCACAGCTTAGTAGTGATAGACGCAACAGGAACAAGAGCACAGGGAAACCCAGATGTATGGAACTTCCTATGGAATTCCTCAATAAACACACAAACAACTCCAGTTTTAAAATACTGGGGAATAGACACGGGAAACCAGACTAGACAGTGGCAGGACACAGACTTTGCCAAACTTCAACTGCCAAAAACAGCTCATGATATAGACTTTGGGCACAAAACCAGATTCGGGCCATTCTGTGTAAAAAACCCACCATGTGAGTTCAGAGAAACACCGCCACAACCAATTAATATATGGGTAAAATACAAGTTCTTTTTCCAGTTCGGCGGCATGTACCAGCCTCCCTGTGGAATCCAGGATCCAGGAACTTCTAACCCGACCTATCCTGTCCGGATGGGAGGAGCAGTTACACACCCCAAATACGCCGGACAAGGTGGTGGATACACGACGGAAATTGGCCATCAAGGTATCACCGCTGCCTCTCTCCGAGCCATCAGTGCAGCTCCACCCAGAACCTACAGCCAAAGTGCATTCCTCCAAGAACCAAAAGAAGAGACAGAGGCGAGAGAGGAAACCGAGGAAACCACGAGTGAGAGCTCCATTACGAGTGCCGAAAGCTCTTCTGAAGGAGATGGATCGTCTGAGAATGAGGAACGAAGAGAGGGGAGGCGCAGGAACAAGCGACAACTCAGAATATTTCTCCAGCGACTCGCTGACCGATCCCTGGACCACAAGCGACGAAGATTTTCAGAGTGA
>HM633252|Torque_teno_sus_virus_1a|Sus_scrofa|Suidae
ATGCGCTTTAGACCAATTAGACGCCGTCGCCGCCGCCGCTATAGAAAGAGAAAATGGGGATGGAGAAGACGTTACTACCGGAGACATCGCGGATGGAGACCCTGGCGCCGTTGGCGGGTAAGGAGATGGCGGCGTTCCGTCTACCGTAGAGGTGGACGTAGAGCGCGCCCCTACCGCATTTCAGCCTTTAATCCCAGGGTTATGAGACGAGTAGTAATTCAGGGTTGGTGGCCACTACTTCAGTGCCTACCTGGACAGGAACACCTACGATACAGACCACTGAACTGGGACGTTGAGAGAGAATGGGTATCAGAAAAAGACAAAGAACCAGACACGATGGGCTACTTAGTACAATACGGTGGTGGATGGGGCAGCGGACAGATAACTCTAGAGGACTTATTCAATGAACACCAAAAATGGAGAAATATGTGGTCTAAATCTAATGACGGCATGGACCTAGTAAGATACTTTGGCTGCAAAATATACCTATATCCACTGCAGTCGGATGATTACTGGTTTTGGTGGGACACAGACTTTAAGCAAAACTACAGTGACAGAATTAAAGAGTACTGCCAACCGTCAGTAATGCTAATGGCAAAAAGAACAAAAATTGTAGTGGCTAGAGACAGAGCCCAACATAGACGAAGAGTTAAAAAAATATACATTCCACCACCAAGTAGAGACACAACTCAGTGGAAATTCCAAACAGATTTCTGCAAACAGCCACTTTTTACATGGGCTGCTGGCTTAATAGAACTGCAACGACCCTTTGACTTTAATGGCGGCTTCCGAAATGCATGGTGGTTGGAACCTAGAAACGAGGCAGGGGAAATGGACTATATAACACTCTGGGGTCGAGTACCACCACAGGGAGACAGTGAGTTACCAGACCCAAACACCTTCAAAATTGGGAATATAAACAAAAACTACAACATTCAGCCTGGAAAGGAAAAAAACCTGTACCCAATAATGGCATATATTAGAAAAGAAAACGGACAACCAGTAATATACTGGTGCGTATGCTATAACAAAACAATTGACAGGTGGAGAAAAGCGCAGGCTAGCACTCTCAATATATCTAATCTAAGAGGACTATGCCTAAGAGAGCTATCCAAACAAGAACAAACATACAAGTGGAAACAGGGAGAATTCAATAAGGCCTACTTCAACCGGTGGACCTATAAGACCTACTTTGTAACCATAGACGGGAGAGTAGGCACTGAAAACCCGACAGTGCAAATATGGAACTTTACAGATAGTATTACAACAGACTCAAACCACATACTCACTTTTGCCTTCGGAATTAGCAAACAAAACACAAACTTGAAGGACAGTGACTTTGGAAAACTAGGACTACCTAAGACCCCCCATGACTTAGACTTTGGACACAAAAACAGATTTGGACCATTTGTTGTCAAAAATGAACCCGTAGAATTTCAGTTAAGACCACCACAAGCAATTAATGTTTGGGTGCGCTACAAATTCTTTTTTCAGTTTGGCGGAGAATACCAACCTCCCACAGGAATCCGCGATCCCTGCCTTGATAACCCAGCCTATCCTGTGCCCCAATCAACAGGAGTTACTCACCCACTGTACACCGGAGCCGGTGGTCTCACCGCAGAGGTCGGTCCTTCCGGTCTCACCGCACGTACTATTAGAGCCCTATGTGCAAGTCCACCCAAAACCAAAACATCGCAGTGTGCATTTCTCGGAGGAGACGAAAACGAGAAAACGCAAAGAAAGAAAACCCAGGAAACCTCGAGTGAGAGCTCCATTACGAGTGCCGAAAGCAGTTCTGAAGGGGATGGATCAACTGATGAGGAAGAGAGAAGAGAGGCTAGGAGAAAACGACGAAAGCGACAGCTCAAGTTATTTTACCAGCGACTCACTGACAGATACCTGGAGCACAAGCGACGACGATTTTCAGAGTGA
>HM633253|Torque_teno_sus_virus_1a|Sus_scrofa|Suidae
ATGGCTGCTGCTCGCCGATGGAGACGCCGCTTTGGCCGCCGCCGTAGACGCTATAGAAAGAGACGCTATGGCTGGAGAAGGCGCTACTACCGCTACAGACCGCGTTACTATCGGAGAAGATGGCTGGTAAGGAGAAGGCGGCGTTCCGTCTACCGTAGAGGTGGACGTAGAGCGCGCCCCTACCGTATTTCTGCCTTTAACCCTAAAATTATGAGAAAGGTGGTGATTAGAGGATGGTGGCCGATAATACAGTGCCTTAAAGGACAAGAATCCTTAAGATACAGACCACTGCAGTGGGATACTGAAAAACAGTGGAGAGTGAGAAATGATTTCGAGGACCAGTATGGATATCTAGTACAGTACGGAGGGGGATGGGGAAGTGGAGAAGTGACACTGGAAAATCTATACCAGGAACACCTTCTGTGGCGAAACTCCTGGTCAAAAGGAAATGATGGAATGGACTTAGTGAGATACTTTGGCTGCATAGTATACCTGTACCCTCTAAAAGACGCAGACTACTGGTTTTGGTGGGACACAGACTTCAAAGAACTATACGCAGAAATGATTAAAGAATACTCACAGCCATCTGTTATGATGATGGCAAAGAGAACAAAAATTATAATTGCAAGAGAAAGGGCGCCCCACAGAAGGAAAGTGAGAAAAATATTCATACCACCACCAAGTAGAGACACTACTCAGTGGCAATTCCAAACCGACTTCTGTAAAAGGCCCCTATTCACACGGGCAGCAGGACTAATAGAGATGCAAAAACCCTTCGATGCAAATGGTGCTTTTAGAAATGCGTGGTGGCTGGAACAAAGAACAGACCAGGGAGAGATGAAATATGTAGAACTTTGGGGCAGAGTACCACCACAGGGAGACAGTGAGTTACCTAAAAAGTCAGACTTTTCTAAAAGCGGTGACAACCCAAACTATGACATACAGGACGGTAACGAGAAAAACATCTACCCCATTATCATATACGTAGATCAGAAGGACCAACAGGCACGTAAAAAATACTGCGTTTGCTACAATAAAACCCTGAATAGGTGGAGGAGAACACAAGGCAGTACTCTTAATATAGGACCCGTGCGAGGACTAGTACTGCGACAACTGATGAACCAAGAAATGACTTACACTTGGAAAGGACAGGAATACTCGGGTGTGTTTCTGCAGAGATGGAGAGGTAGTAGACTAGTAGTAATAGACGCGAGACAGGCAGATACACAAAACCCGAAAGTGCTATCATGGCCAGTAGAAGGAAACTGGACCACGAGTGGCACAGTGCTTTGGGACGTTTTTAAAATACAGCTAAACAACCAACCATTGAGACAGGATGACTTCCACAAACTTGGACTACCAAAATCGCCACATGACATTGACTTTGGCCACCACAGTCGCTTCGGGCCCTTCTGTGTTAAATCAGAACCTCTAGAATTTCAACTAGGACCCCCTGAACCTGTTAACCTGTGGTTCCAGTACAAATTTCTCTTTCAGTTTGGCGGTGAATACCAACCACCAACAGGAATCAGGGATCCCTGCACTGATACACCAGCCTATCCTGTGCCGCAGTCAGGAAGTGTTACACACCCCAAATTCGCCGGAAAAGGAGGTATGCTCACGGAAACAGGATATTGGGGTATCACTGCTGCCTCTTCCAGAGCCCTCTGTGCAGATACACCCACGGAAGCAGCGCAAAGTGCACTTCTCAGAGGGGACCCGCCGGAGGAAAGAAAGGAAGCCGAGGAAACCCCGTCATCGTCCAGTATCACGAGTGCCGAAAGCTCTTCTGAAGGAGATGGATCGTCTGATGATGAAGAGACAGTCAGACGCAGAAGGAGGCAATGGAAGCGACTCAGACACATGGTCCGAGAGCAGCTTGACCGACGCCTGGGACACAAGCGACAGCGACTTCATTGA
>HM633254|Torque_teno_sus_virus_1a|Sus_scrofa|Suidae
ATGGCTTTTGCTCGCCGATGGAGACGCCGCTTTGGCCGCCGCCGTAGACGCTATAGAAAGAGACGCTATGGATGGAGGAGACGCTACTACCGCTACAGACCGCGTTACTATCGGAGAAGATGGCTGGTAAGGAGAAGGCGGCGTTCCGTCTACCAACGAGGTGGACGTAGAGCGCGCCCCTACCGCATTTCTGCCTTTAATCCAAAAGTAATGCGTAGAGTGGTAATTAGAGGGTGGTGGCCAATACTGCAGTGCCTAAAAGGTCAGGAATCACTAAGATACAGACCACTTCAGTGGGACGTAGAGAAAAGCTGGAGAATAAACACAACTCTTGAGGACAACTATGGATACTTAGTACAGTATGGAGGTGGTTGGGGTAGCGGAGAGGTAACACTGGAGGGGCTGTATCAGGAGCACCTACTATGGAGAAACTCGTGGTCAAAAGGAAACGATGGAATGGACTTAGTGAGATACTTCGGCTGCATAGTATATCTATATCCGTTAAAAGATCAGGACTACTGGTTTTGGTGGGACACAGACTTTAAGGAATTATATGCAGAGAGTATCAAAGAATACTCACAGCCATCTGTAATGATGATGGCAAAAAGAACAAAAATAGTGATCGCAAGAAGTAGAGCCCCACATAGAAGGAAGGTACGCAAAATTTTCATACCGCCTCCAAGTAGAGACACGACACTTTGGCAATTTCAAACTGACTTTTGCAATAGACCACTATTCACATGGGCTGCAGGACTCATAGACCTCCAAAAACCATTTGACGCAAACGGTGCGTTCAGAAATGCCTGGCGGTTAGAACAGAGAAACGAGGCAGGAGAAATGAAATACATAGAGCTATGGGGACGAGTGCCACCCCAGGGGGACACGGAATTACCCCTTCGAACAGAATTCCAAAAACCCTCGGGATATAACCCAAAATACTACGTAAACCCGGGCGAGGAAAAACCAATCTACCCAGTAATAATATACGTAGACATGAAAGACCAAAAACCAAGAAAAAAGTACTGCGTCTGCTACAACAAGACGCTTAACAGGTGGCGCAGCGCTCAGGCAAGCACATTAAAAATTGGTGACTTGCAGGGGCTAGTATTAAGACAGCTGATGAACCAAGAAATGACATACACATGGAAAGAAGGAGAATTTACAAATGTATTCCTGCAAAGGTGGAGAGGTTTCAGATTAGCAGTAATAGACGCAAGAAAGGCAGACACAGAAAACCCGACAGTGCAAACTTGGAAGGTGGACGGACAGTGGAACACACAAGGGACAGTGCTTAAAGAGGTTTTCAATATAAACCTGAATAATGAGCAGATGAGACAGGCAGACTTTGGAAAACTAAACTTACCAAAATCCCCACACGACATTGACTTTGGACACCACAGTAGATTTGGACCTTTCTGTGTAAAAAACGAACCACTGGAGTTTCAACTAACAGCCCCAGAGCCAACTAACCTGTGGTTTCAGTACAAATTTCTGTTTCAGTTTGGAGGTGAATACCAACCACCAACAGGCATCCGCGATCCCTGCTCTGATAACCCAGCCTATCCTGTGCCGCAGTCAGGAAGTATTACACACCCCAAATTCGCCGGAAAAGGCGGCATGCTCACGGAAACAGACCGTTGGGGTATCACTGCTGCCTCTTCCCGAGCCCTCAGTGCAGATACACCCACGGAAGCAACGCAAAGTGCACTTCTCCGAGGGGACTCGGAAAAGAAAGGAGAGGAAACCGAGGAAACCTCGTCATCGTCCAGTATCACGAGTGCCGAAAGCTCTACTGAAGGAGATGGATCGTCTGATGATGAAGAGACAATCAGACGCCGAAGGAGGACCTGGAAGCGACTCAGACGGATGGTCCGAGAGCAGCTTGACCGACGAATGGACCACAAGCGACAGCGACTTCATTGA
>HM633255|Torque_teno_sus_virus_1a|Sus_scrofa|Suidae
ATGGCTCCTGCTCGCCGATGGAGACGCCGCTTTGGCCGCCGCCGTAGACGCTATAGAAAGAGACGCTATGGCTGGAGAAGGCGCTACTACCGCTACAGGCCGCGTTACTATCGGCGACGATGGCTGGTAAGGAGAAGGCGGCGTTCCGTCTACCGTAGAGGTGGACGTAGAGCGCGCCCCTACCGCATTAGTGCCTTTAACCCTAAAGTAATGAGGAGGGTAGTAATTAGAGGATGGTGGCCAATACTACAATGTCTCAAAGGCCAGGAATCATTAAGATATAGGCCACTGCAGTGGGACGCTGAAAAGCAGTGGAGAGTGAAAAAGGACTACGAGGACAGCTATGGATACTTGGTGCAATACGGAGGAGGTTGGGGGAGTGGGGAAGTAACACTGGAGGGACTATACCAGGAACACTTACTATGGAGAAACTCCTGGTCAAAGGGAAACGATGGAATGGACCTAGTAAGATACTTCGGATGCATAGTATATCTATACCCACTACAAGACCAAGACTACTGGTTTTGGTGGGACACAGACTTCAAGGAACTATACGCTGAGAGCATTAAAGAATACTCTCAACCAAGTGTGATGATGATGGCTAAACGAACGAGACTAGTAATAGCCAGAGACAGAGCACCACATAGAAGAAGAGTGAGAAAGATATTCATTCCACCACCAAGTAGAGACACAACACAGTGGCAGTTTCAAACAGACTTCTGCAAAAGGCCGCTATTCACATGGGCGGCGGGACTTATAGACATGCAAAAACCATTTGATGCAAACGGAGCGTTTAGAAACGCATGGTGGCTTGAAACTAGAAACGACCAGGGAGAAATGAAGTACATTGAGCTATGGGGAAGAGTTCCGCCACAGGGTGACACAGAATTACCAAAACAGAGTGAGTTTAAAAAGGGAGATAATAACCCTAACTACAGCATACAAGAGGGTCATGAAAAGAATATTTACCCAATAATCATATACGTGGACCAGAAAGACCAGAAAACAAGAAAAAAATACTGTGTATGTTATAACAAAACCTTAAATAGATGGCGAAAAGCACAGGCAAGTACATTAGCCATAGGAGACCTACAGGGACTAGTACTGAGACAGCTCATGAATCAGGAGATGACATACTACTGGAAATCAGGAGAATTCTCTTCACCATTCATGCAAAGATGGAAAGGAACTAGACTAATAACCATTGACGCTAGGAAAGCCGACACAGAAAATCCTAAAGTGAGTGCGTGGGAATGGGGGCAAAACTGGAACACTAGTGGAACAGTACTGCAAGAGGTGTTCAATATTAACTTAAATATGACACAAATAAGGCAAGACGACTTCGCAAAACTTACACTTCCAAAGTCGCCACATGACATAGACTTTGGGCACCACAGTAGATTTGGCCCGTTCTGTGTGAAGAACGAACCACTAGAATTCCAACTACTACCCCCAACACCGACTAACCTATGGTTTCAGTACAAATTTCTCTTTCAGTTTGGCGGTGAATACCAGCCACCAACAGGTATCCGCGATCCCTGCATTGATACACCAGCCTATCCTGTGCCACAGTCAGGAAGTGTTACACACCCCAAATTCGCCGGAAAAGGCGGAATGCTCACGGAAACAGACCGTTGGGGTATCACTACTGCCTCTTCCAGAACCCTCAGTGCAGATACACCCACGGAAGCAGCGCAAAGTGCACTTCTCCGAGGGGACGCGGAAAAGAAAGGAGAGGAAACCGAGGAAACCGCGTCATCGTCCAGTATCACGAGTGCCGAAAACTCTACTGAGGGAGATGGATCGTCTGATGATGAAGAGACAATCAGACGCAGAAGGAGGACCTGGAAGCGACTCAGACGGATGGTCCGAGAGCAGCTTGACCGACGAATGGACCACAAGCGACAGCGACTTCATTGA
>HM633256|Torque_teno_sus_virus_1a|Sus_scrofa|Suidae
ATGCGCTTTAGACGACGCAGATTTGGCCGCCGCCGCCGATATTACCGAAAGAGGAGAGGGGGATGGAGACGTCGATATGGGAGGCGTTGGAGACGGACTGCCTGGAGACGTTGGCGGGTAAGGAGATGGCGGCGTTCCGTCTTCCGTAGAGGAGGACGTAGAGCGCGCCCCTACCGCATTTCTGCATGGAATCCCAGAGTAGTGAGGAGAGTTGTCATTAAGGGGTGGTGGCCACTTATTCAGTGCATGCAGGGTATGGAATACCTCAGATACAGACCGATGTACAACATAGAAAAAAGATGGATATACAAAAAACAAAACAGCAGAATATTCTCGGAGGACATGGGTTACCTAATGCAGTACGGTGGAGGATGGGCATCAGGAACAATTTCCTTAAAGGGATTGTTCAATGAGCACGAACTATGGCGCAATGTGTGGTCGAGATCGAATGACGGAATGGACCTAGCTAGATACTTTGGGTGTTCAATAACACTCTACCCAGAGGAAAACCAGGATTACCTATTCTGGTATGACACAGAATTTGACCAAACACAGCTACTAAACCTACAAGAATACACACAACCAAGTGTAATGCTGCAGGCAAAAAACTCAAGGCTAATAGTAGCGAAAAGTAGAATGCCAATTAGACGGCGGGTAAAAAGAATATTCATACCGCCGCCGTCACAAATGACAACACAGTGGCAATTCCAAAAAGACTTAGCAGATTACCCACTTTTCAACTGGGCATGTATCTGCATAGACATGGAAAAGCCCTTTGACTACACGGGGGCATGGAGAAATGCCTGGTGGCTAATGCAAAGACAGGCATCAGGTGACATGGAATACATAGAAAAATGGGGAAGAATTCCACCAACAGGAGACTGGAAACTTCCAGCCTCCAGTATTATGAAGCAAAATCAGGACAATCCAAACTGGAAACCCGCAGATGAGCCAGACATATATCCAATAGTAGCCTATTGGACAAGTGACGGAAACACAAAGACATGCAATTGGTGCACAATTCACAACACACCGATAAACAGGTGGAGAAAAAAAGAGGCATCTGCAGTACAGGTCAGGGACCTGAGAGGACTGTGCCTAAGAGTATGTTCAGAACAGGAAACATACTACAGGTGGCAAGGAGGGGAATTCCCAGGAAACTTCAAACAACAGTGGTGGCCACAGGGGGGAACGGACCATGGACTGTGCATTATAGACGCAACAGGAACAAAAGCATTAGATAATCCAGACGTATATGTGATTAAATGGGGGGCACAAATAAACTCAACAAGTACACCCCCATTGACATACTGGGGAATAAACACATCTGGAAATAGAAACTGGCAGGACGCAGACTTCGGAAAAATACAGTTGCCGAAGGCCCCGCACGACGTCGACTTTGGACACAAAACAAGATTTGGACCTTTTTGCGTGAAAAACCCACCATGTGAGTTCAGACAGGACCCACCAAACCCCATAAATATTTGGGTAAAATATAAATTTTTCTTTCAGTTCGGCGGCATGTACCAACCTCCCTGCGGGATCCAAGATCCAGGAACTTCTAACCCGACCTATCCTGTCCGGATGGGAGGAGCAGTTACACACCCCAAATACGCCGGACAAGGAGGTGGTTACACGACGCAAATTGGAGCTCAGGGTATCACCGCTGCCTCTCTCAGGGCCATCAGTGCAGCTCCACCCAGAACCTACAGTCAAAGTGCATTTCTCCAAGAACCAGAGGAAGAAGCCCAGGAAGGAGAGGAAACCGAGGAAACCTCGTGTGAGAGCTCCATTACGAGTGCCGAAAGCTCTACTGAAGGAGATGGATCGTCTGAGGATGAAGAACGAAGAGCGAGACGGCGCAGGAATAAGCGACGACTCAGAATATTTCTCCAGCGACTCGCTGACCGATCCCTGGACCACAAGCGACGAAGATTTTCAGAGTGA
>HM633257|Torque_teno_sus_virus_1a|Sus_scrofa|Suidae
ATGGCTCCTGCTCGCCGATGGAGACGCCGCTTTGGCCGCCGCCGTAGACGCTATAGAAAGAGACGCTATGGCTGGAGAAGACGATACTACCGCTACAGACCGCGTTACTATAGGAGAAGATGGCTGGTAAGGAGAAGGCGGCGTTCCGTCTACCGTAGAGGTGGTCGTAGAGCGCGCCCCTACCGCATTAGTGCGTTCAACCCTAAAATAATGCGTAGAGTAGTCATAAGGGGATGGTGGCCTATTCTGCAATGCTTGAAGGGTCAGGAGTCGCTTAGATACAGGCCATTACAGTGGGATGTAGAAAAACAGTGGTATGTTTCACAAGATTTGACCGACAACTACGGCTACCTAGCACAGTACGGTGGAGGGTGGGGAAGTGGAGAGGTGACACTAGAAAATCTATACCAGGAACACTTACTGTGGAGAAACTCCTGGTCAAAAGGAAACGACGGAATGGACTTAGTAAGATACTTTGGATGCATAGTATACCTATACCCATTACAGGACGCAGATTACTGGTTCTGGTGGGACACTGACTTCAAAGAACTATACGCAGAAATGATTAAAGAGTACTCACAGCCATCAGTAATGATGATGGCTAAGAGGACAAAAATTGTGATAGCTAGAAGTAGGGCACCTCACAGAAGAAAAGTGAGAAAAATTTTCATTCCGCCACCAAGTAGAGACACAACGCAGTGGCAATTTCAAACAGACTTCTGCAGGAGGAAACTTTTCACTTGGGCGGCAGGACTAATAGACATGCAAAAACCTTTTGACGCTAATGGTGCCTTCCGAAACGCTTGGTGGTTAGAGCAGAGAACAGACCAAGGTGAAATGAAGTACATTGAGCTGTGGGGAAGAGTGCCACCACAGGGAGATAGTGAGCTGCCGCCACAAACTGAATTTAAAACTGGCAACGACAATAAAAACTATAACATAAACCCGGGGGACGAAAGGAAAATTTATCCAATTTTCATATACGTAGACCAGAAAGACCAACAGCCGAGAAAAAAATACTGTGTATGCTACAATAAAACTTTAAATAGATGGAGAAACACACAGGCAGGAACTTTCAAAGTAGGAAATCTAAGGGGATTAGTACTGCGACAGCTCATGAACCAGGAAATGACATACATCTGGAAAGAGGGAGAATTCTCTAAAGAGTTTATGCCACGGTGGAAGGGACATAAACTGATAGTAATAGACGCAAGAAAGGCAGATAATGAGAATCCTATAGTGTCCGCGTGGGCATTCGAGGGAAAATGGACAACTACTGGGACAGTACTAGCGGACGTTTTTAAGATAAATTTGAACGGCCAAGACTTTAGGGCAGACAGCTTCGGAAAATTGACACTTCCAAAGTCACCACATGACATAGACTTCGGGCACCACAGCCGATTCGGACCTTTTTGTGTGAAAAGTGAACCATTAGAATTCCAGCTAGCTCCCCCAGAACCTATCAACTTGTGGTTCCAGTATAAATTTCTCTTTCAGTTTGGCGGTGAATACCAGCCACCAACAGGTATCCGCAATCCCTGCGCTGATACACCAGCCTATCCTGTGCCACAGTCAGGAAGTGTTACGCACCCCAAATTCGCCGGCAAAGGCGGAATGCTCACGGAAACAGGATATTGGGGTATCACTGCTGCCTCTTCCAGAGCCCTCTGTGCAGATACACCCACGGAAGCAGCGCAAAGTGCACTTCTCAGAGGGGACCCGCCGGAGGAAAGAAAGGAAACCGAGGAAACCGCGTCATCGTCCAGTATCACGAGTGCCGAAAGCTCTTCTGAAGGAGATGGATCGTCTGATGATGAAGAGACAATCAGACGCAGAAGGCGGCAATGGAAGCGACTCAGACACATGGTCCGAGAGCAGCTTGACCGACGCATGGGACACAAGCGACAGCGACTTCATTGA
>HM633258|Torque_teno_sus_virus_1a|Sus_scrofa|Suidae
ATGGCTCCTGCTCGCCGATGGAGACGCCGCTTTGGCCGCCGCCGTAGACGCTATAGAAAGAGACGCTATGGCTGGAGAAGGCGCTACTACCGCTACAGGCCGCGTTACTATCGGCGACGATGGCTGGTAAGGAGAAGGCGGCGTTCCGTCTACCGTAGAGGTGGACGTAGAGCGCGCCCCTACCGCATTAGTACCTTTAACCCTAAAGTAATGAGGAGGGTAGTAATTAGAGGATGGTGGCCAATACTACAATGTCTCAAAGGCCAGGAATCATTAAGATATAGGCCACTGCAGTGGGACGCTGAAAAGCAGTGGAGAGTGAAAAAGGACTACGAGGACAGCTATGGATACTTGGCGCAATACGGAGGAGGTTGGGGGAGTGGGGAAGTAACACTGGAGGGACTATACCAGGAACACTTACTATGGAGAAACTCCTGGTCAAAGGGAAACGATGGAATGGACCTAGTAAGATACTTCGGATGCATAGTATATCTATACCCACTACAAGACCAAGACTACTGGTTTTGGTGGGACACAGACTTCAAGGAACTATACGCTGAGAGCATTAAAGAATACTCTCAACCAAGTGTGATGATGATGGCTAAACGAACGAGACTAGTAATAGCCAGAGACAGAGCACCACATAGAAGAAGAGTGAGAAAGATATTCATTCCACCACCAAGTAGAGACACAACACAGTGGCAGTTTCAAACAGACTTCTGCAAAAGGCCACTATTCACATGGGCGGCGGGACTTATAGACATGCAAAAACCATTTGATGCAAACGGAGCGTTTAGAAACGCATGGTGGCTTGAAACTAGAAACGACCAGGGAGAAATGAAGTACATTGAGCTATGGGGAAGAGTTCCGCCACAGGGTGACACAGAATTACCAAAACAGAGTGAGTTTAAAAAGGGAGATAATAACCCTAACTACAGCATACAAGAGGGTCATGAAAAGAATATTTACCCAATAATCATATACGTGGACCAGAAAGACCAGAAAACAAGAAAAAAATACTGTGTATGTTATAACAAAACCTTAAATAGATGGCGAAAAGCACAGGCAAGTACATTAGCCATAGGAGACCTACAGGGACTAGTACTGAGACAGCTCATGAATCAGGAGATGACATACTACTGGAAATCAGGAGAATTCTCTTCACCATTCATGCAAAGATGGAAAGGAACTAGACTAATAACCATTGACGCTAGGAAAGCCGACACAGAAAATCCTAAAGTGAGTGCGTGGGAATGGGGGCAAAACTGGAACACTAGTGGAACAGTACTGCAAGAGGTGTTCAATATTAACTTAAATATGACACAAATAAGGCAAGACGACTTCGCAAAACTTACACTTCCAAAGTCGCCACATGACATAGACTTTGGGCACCACAGTAGATTTGGCCCGTTCTGTGTGAAGAACGAACCACTAGAATTCCAACTACTACCCCCAACACCGACTAACCTATGGTTTCAGTACAAATTTCTCTTTCAGTTTGGCGGTGAATACCAGCCACCAACAGGTATCCGCGATCCCTGCATTGATACACCAGCCTATCCTGTGCCACAGTCAGGAAGTGTTACACACCACAAATTCGCCGGAAAAGGCGGAATGCTCACGGAAACAGACCGTTGGGGTATCACTACTGCCTCTTCCAGAACCCTCAGTGCAGATACACCCACGGAAGCAGCGCAAAGTGCACTTCTCCGAGGGGACGCGGAAAAGAAAGGAGAGGAAACCGAGGAAACCGCGTCATCGTCCAGTATCACGAGTGCCGAAAGCTCTACTGAGGGAGATGGATCGTCTGATGATGAAGAGACAATCAGACGCAGAAGGAGGACCTGGAAGCGACTCAGACGGATGGTCCGAGAGCAGCTTGACCGACGAATGGACCACAAGCGACAGCGACTTCATTGA
>HM633214|Torque_teno_sus_virus_k2a|Sus_scrofa|Suidae
ATGCCTTTCAGACGCTATAGAAGACGCCGGAGGAAACCCACACGAAGATGGAGGCACCGGAGATGGACCCGCTACTTTCGATATCGGCATCGACGCCCTTATCGCCGCCGCAGACGCTATAAGGTAAGGAGACGGAGGATAAAAAGAGCTCCGGTCATACAATGGTTCCCACCAACTATCAGAAACTGTTTTATTAAGGGAATCTGGCCGTTGAGCTACGGACACTGGCTCCGTACCTGTCTCCCTATGAGAAAAGAAAACGGACTCATATTTCTGGGCGGTGGAATAGACTGGACTGTATGGACTTTACAAAACTTATACCATGAAAAACTTAACTGGAGAAATGTATGGACTGCTTCTAATGATGGCATGGAATTTGCTAGATTTAGATACGCTAAATTTAAATTTTTTAGGCATGAATTTAGATCGTACGTAGTAACATGGGATCAGGACATACCCTGTAAACCTTTACCATATACTAACTTACACCCCTTTGTGATGCTTCTAAAAAAACAGCATAAAGTCATTCTAAGCAAACAAGAATGTAATCCTAGAAAAAAAGACAAACCTGTGACTTTAAAAATAAAACCTCCACCAAAACTAACATCACAGTGGAGACTATCAAGAGAACTAGCAAAAATACCACTTGTAAGACTAGGAATATCTCTAATAGACTTTAAAGAACCCTGGGTAGAAGGATTTGGAAATGCTTTTTTTAGTACACTAGGATATGAAGCCCACGCAAATCCAGGCAAAACATCAGAATGGTCGCAATGTAAATACTTTTGGATATATGACACAGGCATTAACAACCATGTATACGTTGTAATGCTAAATTCAGATGCAGAAGATAATCCTGGAGACTTAGCAACTAAAAACAATTCAATTGCTCACATAGAACAAATAGGAGAAGGATATCCATACTGGCTATTTTTTTTTGGAAGATCAGAAAGAGATTTAAAAGCACTAGCAACAACAAATGTTAACATAAGAAATGAATTCAATTCAAACCCCTTAAGTAAAAAACTTAAAATAGCAATAATAGGATGGGTATCTAGCAATAAAACATCAAAAGACAGCACACAAGCAAAAGAAACAGCTATACAGAGTGCATACAGAATATCACCAGTACTACAACATTCAGGACACTCAGGAGGAGCAGCAGCAATAGATAATTTATATTTAAATGGATGGCCAGGAAACCAAAACTATCCTCCACTAAATTTAGACAAGAATAACTTTGACTGGAGTAAAAGAGGACTGTGCATACTCAGAAATAATATGAAAATAGGACAACAAACACTAGACGATGAAACAACCATGTTTGCTCTCTTTGGCCCACTAGTAGAAAAAGCTAACTGGGAAGGACTCGAAACAGCACCACAACTAAAAATGGAACTAAAAGACTATAATATTTTAATGAGATATAACTTTCGCTTTCAGTGGGGAGGACACGGCACAGAAACCTTCAAAACAAGCATCGGAGACCCCAGCACCATTCCCTGCCCCTACGGCCCCGGAGATCCTCCCCAACTTGCCGTGCGCGACCCCACCAAGGTACACGAGGGGGTCCTCAACGCGTGGGATTATGACTATGATGGCATTGTTAGAAAAGACACTCTCAAAAAATTGCTTGAAATCCCCACAGACTCGGAGGAAGAGAAAGCGTACCCCCTCCTTGGGCCAAAAACAGAGAAATTGCCCTCCTCCGACGAAAGCGGAGAGAGCGATATCAGTTCTTCGAGCGACTCATCGAAGGAAGAAAGCGAAGAAGAGAAGAGATACAGAAGACGACACAAGCCCACCAAGCGACGACTCCTCCAGCACGTCCAGCGACTGGTAAAGAGATTCAGGACCCTATAG
>HM633215|Torque_teno_sus_virus_k2a|Sus_scrofa|Suidae
ATGCCTTACAGACGCTATCGCAGACGCCGAAGGAGACCGACAAGAAGATGGAGGCACCGGAGGTGGAGACGCTACTTTCGATATCGGTATCGACGCGCTCCTCGCCGCCGCCGCCCAAAGGTAAGGAGACGGAGGAGGAAAGCTCCGGTCATACAGTGGAACCCTCCTAGCCGGAGGACCTGCCTCATAGAGGGGTTCTGGCCGTTGAGCTACGGACACTGGTTCCGTACCTGTCTCCCCTTTAGAAGAAAAAATGGACTAGTATTTACGGGAGGAGGTTGTGACTGGACTCAATGGAGTTTACAAAACCTTTATCATGAAAAACTAAACTGGAGAAATATATGGACAGCTAGTAACGTGGGAATGGAATTCGCTAGATTCTTAAGAGGAAAATTCTACTTTTTTAGACATCCTTGGAGAAACTATATTGTGACTTGGGATCAGGACATTCCGTGTAAACCCCTACCATATCAAAATCTGCATCCGCTGCTAATGCTGCTAAAAAAACAACACAAATTAGTACTTTCGCAGCAAAATTGCAACCCTAACAGAAAACAAAAACCAGTAACTTTGAAATTCAGACCACCACCTAAACTAACCTCACAATGGAGACTAAGCAGAGAATTAGCAAAAATGCCTTTAATTAGATTAGGAGTCAGCTTCATAGACTTAACAGAACCATGGCTAGAAGGTTGGGGAAATGCATTTTATTCAATATTAGGATACGAAGCAGAAAAAACTCAAGGACGTGTTTCTAATTGGGCACAGATCAAATACTACTGGATATATGACACAGGAGTAGGAAACGCAGTATATGTTATAATGTTAAAAAAAGAAACACAATCAAATCCAGGACAAATGGTAAAAAACTTTCCAGCAGACAGTGGAAGACATCCAGATGCTATAGACCATATAGAATTAATAAATGAGGGATGGCCATACTGGCTATACTTCTATGGAAAGAGCGAACAAGACATAAAAAAAGAAGCACACAGTACAGAAATAGCAAGAGAATATGCACAAAACCCAAACTCCTTAAAGCTAAAAATAGGCATAGTAGGATGGGCATCATCAAACTATACAACACCAGGTAGTGTTCAAAATGATGGTGGAAACACAGCAGCTATACAAGGAGGATACGTAGCATGGGCAGGAGGAGCAGGAAAATATAATTTAGGAGCAGGATCTATAGATAATTTACACCAAAAAGGCTGGCCAAATAATCAAAACTGGCCCAACACAAATGCAGATGAAACAAACTTTAACTGGGGACTCAGAGCACTATGTATACTGAGAGATAACATGCTATTAGGAACACAAGAATTAGACGATGAAACTACTATGTTATCCCTTTTCGGGCCCTTCGTAGAAAAAGCAAATACAGCACTAGCAACAACAGACCCTAAATACTTTAGACCAGAACTAAAAGACTATAATTTAATCATGAAATATGCCTTTAAATTCCAGTGGGGAGGACATGGCACAGAAAGATTTAAAACAACCATCGGAGACCCCAGCACCATACCCTGCCCCTTCGAACCCGGGGACCGCTTCCACAGCGGGATACAAGACCCCTCCAAGGTACAAAACACCGTCCTCAACCCCTGGGACTATGACTGTGATGGGATTGTTAGAAAAGATACTCTCAAAAGACTTCTCGAACTCCCCACAGAAACAGAGGAGGAGGAGAAGGCGTACCCACTCCTTGGACAAAAAACAGAGAAAGAGCCATTATCAGACTCCGACGAAGAGAGCGTTATCTCAAGCACGAGCAGTGGATCCTCTCAAGAAGAAGAGACGCAGAGACGAAAGCACCACAAGCCAAGCAAGCGACGACTCCTCAAGCACCTCCAGCGGGTGGTAAAGAGGATGAAAACACTGTGA
>HM633216|Torque_teno_sus_virus_k2a|Sus_scrofa|Suidae
ATGCCTTACAGACGCTATCGCAGACGCCGAAGGAGACCGACAAGAAGATGGAGGCACCGGAGATGGAGACGCTACTTTCGATATCGGTATCGACGCGCTCCTCGCCGCCGCCGCCCAAAGGTAAGGAGACGGAGGAGGAAAGCTCCGGTCATACAATGGGACCCTCCTAGCCGGAGGACCTGCCTCATAGAGGGTTTCTGGCCGTTGAGCTACGGACACTGGTTCCGTACCTGTCTCCCCTTTAGAAGAAAAAATGGACTAATATTTACGGGAGGAGGTTGTGACTGGACTCAGTGGAGTTTACAAAACCTTTTCCATGAAAAACTAAACTGGAGAAATATATGGACAGCTAGTAACGTGGGAATGGAATTTGCTAGATTTTTAAGAGGAAAATTCTACTTTTTTAGACATCCTTGGAGAAACTATATAGTGACTTGGGATCAAGACATTCCTTGTAAACCTTTACCTTATCAAAACTTACACCCATTATTAATGCTACTAAAAAAACAACACAAAATAGTACTCCCACAACAAAACTGTAACCCTAACAGAAAACAAAAACCTGTAACTTTAAAATTTAGACCACCACCAAAACTAACTTCACAATGGAGACTAAGTAGAGAATTAGCAAAAATGCCACTCATTAGACTAGGAGTTAGTTTTATAGACTTAACAGAACCATGGCTAGAAGGTTGGGGGAATGCATTTTACTCAGTACTAGGATATGAAGCCATAAAAGACCAAGGACACTGGTCAAACTGGGCACAAATAAAATACTACTGGATATATGATACAGGAGTAGGAAATGCTGTATATGTAGTTATGCTAAAAAAAGATGTAGACGACAACCCAGGAAAAATGGCAACAGAGTTTAAAACAACTCAGGGACAACATCCCAATGCTATAGATCACATAGAATTAATAAATGAAGGATGGCCCTACTGGTTATACTTTTTTGGTAAAAGTGAACAAGACATAAAAAAAGAAGCACATAGCGAAGAAATAGCAAGAGAATATGCTAGAGATCCAAAATCAAAAAAACTAAAAATAGGAATAGTAGGATGGGCATCCTCTAACTTCACAACACCAGGCAGTTCACAAAATTCAGGGGGAAATACAGCAGCAATACAAGGAGGATACGTAGCATGGGCAGGAGGACAAGGAAAACTAAGTCTAGGAGCAGGATCAATAGGAAATTTGTACCAACAAGGATGGCCATCTAATCAAAACTGGCCAAATATAAACAGAGACGAAACAAACTTTGACTGGGGACTCAGATCACTTTGTATACTAAGAGATAACATGCAATTAGGAAGTCAAGAATTAGATGATGAATGTACCATGCTCTCACTCTTTGGACCTTTTGTAGAAAAAGCAAATCCAATATTTGCAACAACAGACCCTAAATACTTTAAACCAGAACTAAAAGACTATAATTTAATCATGAAATATGCCTTTAAATTCCAGTGGGGAGGACATGGCACAGAAAGATTTAAAACAACCATCGGAGACCCCAGCACCATACCCTGCCCCTTCGAACCCGGGGACCGCTTCCACAGCGGGATACAAGACCCCTCCAAGGTACAAAACACCGTCCTCAACCCCTGGGACTATGACTGTGATGGGATTGTTAGAAAAGATACTCTCAAAAGACTTCTCGAACTCCCCACAGAGACAGAGGAGGAGGAGAAGGCGTACCCACTCCTTGGACAAAAAACAGAGAAAGAGCCATTATCAGACTCCGACGAAGAGAGCGTTATCTCAAGCACGAGCAGTGGATCCCCTCAAGAAGAAGAGACGCAGAGACGAAAGCACCACAAGCCAAGCAAGCGACGACTCCTCAAGCACCTCCAGCGGGTGGTAAAGAGGATGAAAACACTGTAA
>HM633217|Torque_teno_sus_virus_k2a|Sus_scrofa|Suidae
ATGCCTTACAGACGCTATCGCAGACGCCGAAGGAGACCGAGGAGGAGATGGAGGACACACCGATGGCGACGCTACTTTCGATATCGGTATAGACGCGCTCCTCGCCGCCGCCGCGCAAAGGTAAGGAGACGGAGGAGAAAAGCTCCGGTCATACAATGGTTCCCTCCTAGCCGGAGAACCTGCCTCATAGAAGGCTTCTGGCCGTTGAGCTACGGACACTGGTACCGTACCTGTCTCCCCTTTAGGCGGTTGAATGGACTAGTATTCCCGGGAGGTGGTTGTGACTGGACCCAATGGACTTTGCAAAACTTTTATCATGAAAAGCTAAACTGGAGAAATATATGGACAGCTAGTAATGTAGGCATGGAATACGCTAGATTTTTAAAGGGAAAATTCTACTTTTTTAGACATCCGTGGAGAAACTATATAATAACTTGGGATCAAGATATACCCTGTAAACCGCTACCGTATCAAAACCTTCATCCACTATTAATGCTCTTAAAAAAACAGCACAAACTGGTACTATCACAGCGAAACTGTAATCCTAACAGAAAACAGAAACCTGTGACTATAAAAATAAAACCACCTCCAAAATTAACATCACAATGGAGACTAAGCAGAGAACTAGCAAAAATACCATTAGTAAGACTGGGAATAAGTTTTATAGACTTAAATGAACCCTGGGTAGAAGGCTGGGGAAATGCTTTTTACTCTGTATTAGGATACGAAACAACCAAAACACAGGGACATTGGTCAAACTGGGCACAAATGAAATACTATTGGATCTATGACACAGGAGTAGGAAATGCAGTATATGTAGTACTATTAAAGCAAGACGTGCAAGACAACCCAGGAGATATGGCACAAAAATGGCCAGGACAAGCAGGACAACATCCAGACACTATAGATCATATAGAATTGATAAATGAAGGCTGGCCATACTGGCTATACTTTTATGGAAAAAGTGAAAGAGACATAAAAGCAGAAGCACACACAACAGAAATAGCCAGAGAATTTGCAAATAATCCTAAATCTAAAAAATTAAAAATAGGGGTAGTAGGATGGGCAAGCTCAAATTATACTGCATCAAACAGCACACAAGGAGCTACAACTGCTATACAAGGAGGATACTTAGCCTGGACAGGAGGAGGCGGAAAATTCAATCTAGGAGCAGGATCAATAGACAATTTACACCTTAGAGCATGGCCTCAGGACCAAAACTGGCCAAACACAAACAGAGACCAAACTAACTTTGACTGGTCATTAAGAGCCCTATGTATCCTAAGAGACAATATGAAACTAGGAGATCAAGACTTAGACGATGAAACAACTATGCTCTCACTATTTGGACCCTTTGTAGAAAAAGCTAACACAGTTTTAGCAACAAGAGACCCAAAATACTTTAGACCAGAACTAAAAGACTATAATCTAATCATGAAATATGCCTTTAAATTCCAGTGGGGAGGACACGGCACAGAAAGATTTAAAACCAACATCGGAGACCCCAGCACAATACCCTGCCCTTTCGAACCCGGGGACCGCTTCCACAGCGGGATACAAGACCCCTCCAAGGTACAAAACACCGTCCTCAACCCCTGGGACTATGACTGTGATGGGATTGTTAGAAAAGATACTCTCAAAAGACTTCTCGAACTCCCCACAGAGACAGAAGAGGAGACGAAAGCGTACCCACTCCTTGGACAAAAAACAGAGAAAGAGCCATTATCAGACTCCGAAGAAGAGAGCGTTATCTCAAGCACGAGCAGTGGATCCAGTCAAGAAGAGGAGACGCACAGAAGAAAGTACCACAAGCCAAGCAAGCGACGACTCCTCAAGCACCTCCAGCGGGTGGTAAAGAGGATGAAAACACTGTGA
>HM633218|Torque_teno_sus_virus_k2a|Sus_scrofa|Suidae
ATGCCCTACAGACGCTATCGCAGACGCCGAAGGAGACCGACACGGAGATGGAGGCACCGGAGGTGGAGACGCTTCTTTCGATATCGGTATAGACGCGCTCCTCGCCGCCGCCGCACAAAGGTAAGGAGACGGAGGAGGAAAGCTCCGGTCATTCAATGGTTCCCTCCTAGCCGGAGAACCTGCCTAATAGAGGGCTTCTGGCCGTTGAGCTACGGACACTGGTTCCGTACCTGTCTCCCTATGAGAAGGCTAAACGGACTGATTTTCACGGGTGGAGGATGTGACTGGACTCAATGGAGTTTACAAAATTTATACCATGAAAAATTAAACTGGAGAAATATATGGACAGCATCTAATGTTGGAATGGAATTTGCTAGATTTCTGAAAGCAAAATTTTACTTCTTCAGACACCCCTGGAGAAGCTATATAATTACTTGGGACCAAGATATACCATGCAAACCTTTACCATATCAAAATTTACACCCGCTACTAATGCTCTTAAAAAAACAACATAAACTGGTCCTATCTCAAAAAGACTGTAATCCTAACAGAAGACAGAAACCTGTAACATTGAAAATAAGACCTCCACCAAAACTAACATCACAGTGGAGACTAAGCAGAGAACTAGCAAAAATGCCACTCGTTAGACTAGGAGTCAGTCTCATAGACCTCTCAGAACCATGGTTAGAAGGCTGGGGAAATGCTTTTTACAGCGTACTAGGATATGAAGCTAGCAAGCATTCAGGAAGATGGTCAAACTGGACACAAATAAAATATTTCTGGATATATGACACAGGAGTAGGAAATGCAGTCTATGTAATTAAACTAAAACAAGATGTAGATGATAATCCCGGAACAATGGCACAAAAATTTGTAACAGGAACAGGACAACATCCAGATGCTATAGACAGAATAGAACTAATAAATGAGGGATGGCCTTACTGGCTTTTCTTTTACGGACAATCAGAACAAGACATAAAAAAATTAGCACACGACCAAGAAATAGCAAGAGAATACGCCAACAATCCAAAATCTAAAAAACTAAAAATAGGAGTGATAGGATGGGCGAGCAGTAATTTTACAACAGCAGGTAGCGTACAAAATCAAACACTTCAAACACCAGAAGCCATACAAGGTGGATACGTAGCATATGCAGGCTCAAAAATACCTGGAGCTGGATCAATAACAAACTTATACACAGATGCATGGCCAGGAGACCAAAACTGGCCACCTCTAAATAGAGACCAAACAAACTTTAACTGGGGCTTAAGAGGACTGTGTATAATGAGAGATAATATGAAACTAGGAGCTCAAGAACTAGATGATGAATGTACCATGCTCACACTTTTTGGACCTTTTGTGGAAAAAGCAAACACAGCTTTTGCTACAAATGACCCTAAATACTTCAGACCAGAACTCAAAGACTATAATATAGTAATGAAATATGCCTTTAAATTTCAGTGGGGAGGCCACGGAACCGAAAGATTCAAAACAACCATCGGAGATCCCAGCACCATACCATGTCCCTTCGAACCCGGGGAACGGTACCACCACGGGGTACAAGACCCCGCCAAGGTACAAAACACAGTGCTCAACCCTTGGGACTATGACTGTGACGGGATTGTTAGAACAGATACTCTCAAAAGACTTCTCGAACTCCCCACAGAGACGGAGGAGACGGAGAAGGCGTACCCACTCCTTGGACAAAAAACAGAGAAAGAGCCATTATCAGACTCCGACGAAGAGAGCGTTATCTCAAGCACGAGCAGTGGATCCTCTCAAGAAGAAGAGACGCAGAGAAGAAGACAGCACAAGCCAAGCAAGCGACGACTCCTCAAGCACCTCCAGCGGGTGGTAAAGAGAATGAAGACACTGTGA
>HM633219|Torque_teno_sus_virus_k2a|Sus_scrofa|Suidae
ATGCCTTACAGACGCTATCGCAGACGCCGAAGGAGACCGACAAGACGATGGAGGCACCGGAGGTGGAGACGCTACTTTCGATATCGGTATCGACGCGCTCCTCGCCGCCGCCGCCCAAAGGTAAGGAGACGGAGGAGAAAAGCTCCGGTCATACAATGGAACCCTCCTAGCCGGAGGACCTGCCTCATAGAGGGCTTCTGGCCGTTGAGCTACGGACACTGGTTCCGTACCTGTCTCCCCTTTAGAAGAAAAAATGGACTAGTGTTCACGGGAGGAGGTTGTGACTGGACTCAATGGAGCTTACAAAATTTGTACCATGAAAAACTTAACTGGAGAAATATCTGGACAGCAAGTAATGTAGGAATGGAGTTCGCTAGATTTTTAAGAGGAAAATTGTACTTTTTTAGACACCCATGGAGAAATTATATAGTAACTTGGGATCAGGACATTCCTTGTAAACCATTACCTTATCAAAACTTACACCCACTGCTAATGCTTCTAAAAAAACAGCACAAACTAGTGCTATCTCAACAAAACTGTAACCCAAACAGAAAACAGAAACCTGTCACTTTAAAATTCAGACCGCCACCTAAACTAACATCACAATGGAGATTAAGCAGAGAACTAGCAAAGATGCCTTTACTAAGATTAGGAGTAAGCTTTATAGACTTAACAGAACCATGGTTAGAAGGTTGGGGAAATGCTTTCTACTCTATATTAGGATACGAAGCAACTAAACAACAAGGACATATCTCAAATTGGGCACAAATTAAATATTACTGGATATATGACACCGGAGTAGGAAATGCAGTATATGTTGTAATGTTAAAACAAGAGACACAATCAAATCCAGGACAAATGGTAAAAAACTTCCCAACAAGTCAGGGAAGACATCCAGATGCTATAGATCACATAGAACTAATAAACGAAGGATGGCCATACTGGCTATACTTCTACGGAAAAAGCGAACAAGATATCAAAAAAGAAGCACACACCACAGAAATAGCAAGAGAATATGCACAAAACCCAAACTCTTTAAAATTAAAAATAGGAATTGTAGGATGGGCCTCATCAAACTACACAACACAAGGCAGCGTACAAAATGATAGTGGAAACATAGCAGCTATACAAGGAGGATACGTAGCATGGGCAGGAGGAGCAGGAAAATATAATTTAGGAGCAGGATCCATAGATAATTTACACCAAAAAGGCTGGCCAAATAATCAAAACTGGCCTAACACAAATGCAGATGAAACAAACTTTAATTGGGGACTAAGAGCACTGTGTATACTGAGAGATAACATGACTTTAGGAACTCAAGAATTAGACGATGAAACTACAATGTTAAGCTTATTCGGACCCTTCGTAGAAAAAGCAAATACTGCACTGGCCACAACAGACCCTAAATACTTTAGACCGGAACTAAAAGACTATAATTTAATCATGAAATATGCCTTTAAATTCCAGTGGGGAGGGCATGGCACAGAAAGATTTAAAACAACCATCGGAGACCCCAGCACCATACCCTGCCCCTTCGAACCCGGGGACCGCTTCCACAGCGGGATACAAGACCCCTCCAAGGTACAAAACACCGTCCTCAACCCCTGGGACTATGACTGTGATGGGATTGTTAGAAAAGATACTCTCAAAAGACTTCTCGAACTCCCCACAGAGACAGAGGAGGAGGAGAAGGCGTACCCACTCCTTGGACAAAAAACAGAGAAAGAGCCATTATCAGACTCCGACGAAGAGAGCGTTATCTCAAGCACGAGCAGTGGATCCTCTCAAGAAGAAGAGACGCAGAGACGAAAGCACCACAAGCCAAGCAAGCGACGGCTCCTCAAGCACCTCCAGCGGGTGGTAAAGAGGATGAAAACACTGTGA
>HM633220|Torque_teno_sus_virus_k2a|Sus_scrofa|Suidae
ATGCCTTACAGACGCTATCGCAGACGCCGAAGGAGACCGACAAGAAGATGGAGGCACCGGAGGTGGAGACGCTACTTTCGATATCGGTATCGACGCGCTCCTCGCCGCCGCCGCGCAAAGGTAAGGAGACGGAGGAGGAAAGCTCCGGTCATACAATGGAACCCTCCTAGCCGGAGGACCTGCCTCATAGAGGGCTTCTGGCCGTTGAGCTACGGACACTGGTTCCGTACCTGTCTCCCCTTTAGGCGGCTAAACGGACTAGTGTTCCCGGGAGGAGGCTGTGACTGGACTCAGTGGAGTTTACAAAACCTATATCATGAAAAACCAAACTGGAGAAATATATGGGCAGCTAGTAACGTGGGCATGGAATTCGCTAGATTCTTAAGAGGAAAATTCTACTTTTTTAGACATCCATGGAGAAACTATATAATTACTTGGGATCAGGACATACCTTGTAAACCGCTACCATATCAAAACCTACATCCACTATTAATGTTACTAAAAAAACAGCACAAATTAGTACTCTCACAGCAGAACTGTAACCCTAGCAGAAAACAGAAACCTGTAACTTTAAAATTCAGACCACCACCTAAACTAACTTCACAATGGAGACTAAGCAGAGAATTAGCAAAAATGCCTTTAATTAGACTAGGAGTCAGCTTTATAGACCTAACAGAACCATGGGTAGAAGGTTGGGGAAATGCTTTCTACTCGGTATTAGGATATGAAGCCACAAAAACATCAGGAAGATGGTCAAATTGGGCACAAATGAAATATTATTGGATGTATGATACAGGAGTGGGTAATGCAGTATATGTAGTACTATTAAAAGATAACGTAGACGATAATCCGGGAGATATGGCTAAAAAATGGCCAGGAACTTCAGGACAACACCCAGATGCAATTGATCACATAGAATTAATAAATGAAGGATGGCCATACTGGTTATACTTCTATGGCAAAAGTGAAAGAGACATCAAAGCAGAAGCACACACAACAGAAATAGCAAGAGAATTTGCTAATAATCCAAAATCAAAAAAACTAAAAATAGGAGTTGTAGGATGGGCTAGCTCTAACTACACAGCAACAAACAGTTCTCAAAATAATGGATCAGGACCATCAGCTATACAAGGAGGATACCTAGCTTGGGCAGGAGGAGGAGGAAAATTTAACTTAGGTGCAGGATCTATAGATAATCTACATACAAAAGGATGGCCACAAGATCAAAACTGGCCAAATACAAACAGAGAACAAACAAATTTTGATTGGTCTCTAAGAGCACTATGCCTATTAAGAGATAATATGAAACTAGGTACACAGGACTTAGATGATGAATGCACAATGTTAACCCTATTTGGACCCTTTGTAGAAAAAGCAAACACAGCACTAGCCACACAAGACCCTAAATACTTTAGACCTGAACTCAAAGACTATAATTTAATCATGAAATATGCCTTTAAATTCCAGTGGGGAGGACATGGCACAGAAAGATTTAAAACAACCATCGGAGACCCCAGCACCATACCCTGCCCCTTCGAACCCGGGGACCGCTTCCACAGCGGGATACAAGACCCCTCCAAGGTACAAAACACCGTCCTCAACCCCTGGGACTATGACTGTGATGGGATTGTTAGAAAAGATACTCTCAAAAGACTTCTCGAACTCCCCACAGAGACAGAGGAGGAGGAGAAGGCGTACCCACTCCTTGGACAAAAAACAGAGAAAGAGCCATTATCAGACTCCGACGAAGAGAGCGTTATCTCAAGCACGAGCAGTGGATCCTCTCAAGAAGAAGAGACGCAGAGACGAAGACACCACAAGCCAAGCAAGCGACGACTCCTCAAGCACCTCCAGCGGGTGGTAAAGAGAATGAAAACACTGTGA
>HM633221|Torque_teno_sus_virus_k2a|Sus_scrofa|Suidae
ATGCCTTACAGACGCTATCGCAGACGCCGAAGGAGACCGACAAGAAGATGGAGGCACCGGAGGTGGAGACGCTACTTTCGATATCGGTATCGACGCGCTCCTCGCCGCCGCCGCCCAAAGGTAAGGAGACGGAGGAGGAAAGCTCCGGTCATACAGTGGAACCCTCCTAGCCGGAGGACCTGCCTCATAGAGGGGTTCTGGCCGTTGAGCTACGGACACTGGTTCCGTACCTGTCTCCCCTTTAGAAGAAAAAATGGACTAGTATTTACGGGAGGAGGTTGTGACTGGACTCAATGGAGTTTACAAAACCTTTATCATGAAAAACTAAACTGGAGAAATATATGGACAGCTAGTAACGTGGGAATGGAATTCGCTAGATTCTTAAGAGGAAAATTCTACTTTTTTAGACATCCTTGGAGAAACTATATTGTGACTTGGGATCAGGACATTCCGTGTAACCCCCTACCATATCAAAATCTGCATCCGCTGCTAATGCTACTAAAAAAACAACACAAATTAGTACTTTCGCAGCAAAATTGCAACCCTAACAGAAAACAAAAACCAGTAACTTTGACATTCAGACCACCACCTAAACTAACCTCACAATGGAGACTAAGCAGAGAATTAGCAAAAATGCCTTTAATTAGATTAGGAGTCAGCTTCATAGACTTAACAGAACCATGGCTAGAAGGTTGGGGAAATGCATTTTATTCAATATTAGGATACGAAGCAGAAAAAACTCAAGGACGTGTTTCTAATTGGGCACAGATCAAATACTACTGGATATATGACACAGGAGTAGGAAACGCAGTATATGTTATAATGTTAAAAAAAGAAACACAATCAAATCCAGGACAAATGGTAAAAAACTTTCCAGCAGACAGTGGAAGACATCCAGATGCTATAGACCATATAGAATTAATAAATGAGGGATGGCCATACTGGCTATACTTCTATGGAAAGAGCGAACAAGACATAAAAAAAGAAGCACACAGTACAGAAATAGCAAGAGAATATGCACAAAACCCAAACTCCTTAAAGCTAAAAATAGGCATAGTAGGATGGGCATCATCAAACTATACAACACCAGGTAGTGTTCAAAATGATGGTGGAAACACAGCAGCTATACAAGGAGGATACGTAGCATGGGCAGGAGGAGCAGGAAAATATAATTTAGGAGCAGGATCTATAGATAATTTACACCAAAAAGGCTGGCCAAATAATCAAAACTGGCCCAGCACAAATGCAGATGAAACAAACTTTAACTGGGGACTCAGAGCACTATGTATACTGAGAGATAACATGCTATTAGGAACACAAGAATTAGACGATGAAACTACTATGTTATCCCTTTTCGGGCCCTTCGTAGAAAAAGCAAATACAGCACTAGCAACAACAGACCCTAAATACTTTAGACCAGAACTAAAAGACTATAATTTAATCATGAAATATGCCTTTAAATTCCAGTGGGGAGGACATGGCACAGAAAGATTTAAAACAACCATCGGAGACCCCAGCACCATACCCTGCCCCTTCGAACCCGGGGACCGCTTCCACAGCGGGATACAAGACCCCTCCAAGGTACAAAACACCGTCCTCAACCCCTGGGACTATGACTGTGATGGGATTGTTAGAAAAGATACTCTCAAAAGACTTCTCGAACTCCCCACAGAAACAGAGGAGGAGGAGAAGGCGTACCCACTCCTTGGACAAAAAACAGAGAAAGAGCCATTATCAGACTCCGACGAAGAGAGCGTTATCTCAAGCACGAGCAGTGGATCCTCTCAAGAAGAAGAGACGCAGAGACGAAAGCACCACAAGCCAAGCAAGCGACGACTCCTCAAGCACCTCCAGCGGGTGGTAAAGAGGATGAAAACACTGTGA
>HM633222|Torque_teno_sus_virus_k2a|Sus_scrofa|Suidae
ATGCCTTACAGACGCTATCGCAGACGCCGAAGGAGACCGACAAGAAGATGGAGGCACCGGAGGTGGAGACGCTACTTTCGATATCGGTATCGACGCGCTCCTCGCCGCCGCCGCGCAAAGGTAAGGAGACGGAGGAGGAAAGCTCCGGTCATACAATGGAACCCTCCTAGCCGGAGGACCTGCCTCATAGAGGGCTTCTGGCCGTTGAGCTACGGACACTGGTTCCGTACCTGTCTCCCCTTTAGGCGGCTAAACGGACTAGTGTTCCCGGGAGGAGGCTGTGACTGGACTCAGTGGAGTTTACAAAACCTATATCATGAAAAACTAAACTGGAGAAATATATGGACAGCTAGTAACGTGGGCATGGAATTCGCTAGATTCTTAAGAGGAAAATTCTACTTTTTTAGACATCCATGGAGAAACTATATAATTACTTGGGATCAGGACATACCTTGTAAACCGCTACCATATCAAAACCTACATCCGCTATTAATGTTACTAAAAAAACAGCACAAATTAGTACTCTCACAGCAGAACTGTAACCCTAGCAGAAAACAGAAACCTGTAACTTTAAAATTCAGACCACCACCTAAACTAACTTCACAATGGAGACTAAGCAGAGAATTAGCAAAAATGCCTTTAATTAGACTAGGAGTCAGCTTTATAGACCTAACAGAACCATGGGTAGAAGGTTGGGGAAATGCTTTCTACTCGGTATTAGGATATGAAGCCACAAAAACATCAGGAAGATGGTCAAATTGGGCACAAATGAAATATTATTGGATGTATGATACAGGAGTAGGTAATGCAGTATATGTAGTACTATTAAAAGATAACGTAGACGATAATCCGGGAGATATGGCTAAAAAATGGCCAGGAACTTCAGGACAACACCCAGATGCAATTGATCACATAGAATTAATAAATGAGGGATGGCCATACTGGTTATACTTCTATGGCAAAAGTGAAAGAGACATCAAAGCAGAAGCACACACAACAGAAATAGCAAGAGAATTTGCTAATAATCCAAAATCAAAAAAACTAAAAATAGGAGTTGTAGGATGGGCTAGCTCTAACTACACAGCAACAAACAGTTCTCAAAATAATGGATCAGGACCATCAGCTATACAAGGAGGATACCTAGCTTGGGCAGGAGGAGGAGGAAAATTTAACTTAGGTGCAGGATCTATAGATAATCTACATACAAAAGGATGGCCACAAGATCAAAACTGGCCAAATACAAACAGAGAACAAACAAATTTTGATTGGTCTCTAAGAGCACTATGCCTATTAAGAGATAATATGAAACTAGGTACACAGGACTTAGATGATGAATGCACAATGTTAACCCTATTTGGACCCTTTGTAGAAAAAGCAAACACAGCACTAGCCACACAAGACCCTAAATACTTTAGACCTGAACTCAAAGACTATAATTTAATCATGAAATATGCCTTTAAATTCCAGTGGGGAGGACATGGCACAGAAAGATTTAAAACAACCATCGGAGACCCCAGCACCATACCCTGCCCCTTCGAACCCGGGGACCGCTTCCACAGCGGGATACAAGACCCCTCCAAGGTACAAAACACCGTCCTCAACCCCTGGGACTATGACTGTGATGGGATTGTTAGAAAAGATACTCTCAAAAGACTTCTCGAACTCCCCACAGAGACAGAGGAGGAGGAGAAGGCGTACCCACTCCTTGGACAAAAAACAGAGAAAGAGCCATTATCAGACTCCGACGAAGAGAGCGTTATCTCAAGCACGAGCAGTGGATCCTCTCAAGAAGAAGAGACGCAGAGACGAAGACACCACAAGCCAAGCAAGCGACGACTCCTCAAGCACCTCCAGCGGGTGGTAAAGAGAATGAAAACACTGTGA
>HM633223|Torque_teno_sus_virus_k2a|Sus_scrofa|Suidae
ATGCCTTTCAGACGCTATCGCAGACGCCGGAGGAGACCCACACGGAGATGGAGGCGAAGGAGATGGAGGCGCTACTTTCGATATTGGAATCGACGCCCTACTCGCCGCCGCAGATATCACAAGGTAAGGAGACGGAGGGTAAGAAAAGCTCCGGTCATTCAATGGTTCCCACCATCAATAAGAAACTGTTACATAAAGGGAATCTGGCCGTTGAGCTACGGACACTGGCTCCGTACCTGTCTCCCTATGAGAAAAGAAAACGGACTCATTTTTCTGGGCGGAGGAATAGACTGGACTGTATGGAGTTTACAAAACCTATATCATGAAAAACTAAACTGGAGAAATATATGGACAGCTTCTAATGATGGCATGGAATTTGCTCGCTTTAAATATGCTAAATTTAAATTTTTTAGACATGAATTTAGATCATACGTAGTAACATGGGACCAAGACATACCATGTAAACCGCTACCATATACTAACCTACATCCATTTGTAATGTTATTAAAAAAGCAACACAAAGTAATTCTAAGCAAAAGAGAATGTAACCCCAGAAAAAAAGACAAACCTGTAATTTTAAAAATAAAACCTCCGCCTAAACTAACATCACAATGGAGACTAGCAAGAGAACTAACAAAAATGCCACTAGTAAGACTAGGAATTAGCCTGATAGACTTTAAAGAACCATGGCTAGAAGGCTTCGGAAATGCATTTTACAGCACACTAGGTTATGAAGCAAATAAAGACAGCCTACAAACATCTCAATGGTGTCAAATAAAATATTTCTGGATATATGACACCGGAGTAAATAACCATGTATATATAGTTATGCTACAAAAAGATGCTGGAGACAACCCAGGAGACCTAGTACAACAAGGAAATTCTATAACAGAAGTAGAACAAATAGGAGAAGGATGGCCTTACTGGTTATATTTCTTTGGAAGATCAGAAAGAGACCTAAAAGCGTTAGCAACAACAAACACAAATATCAGAAACGAGTTCAATCAAAATCCAGAAAGTAAAAAATTAAAAGTAGCGGTAATAGGATGGGCTTCAAGTAATAACACAGCATCAGATAGTTCACAAGGGGCAAACACACCTATTAAAGGAACATACTTTATAAGTCCACATTTATTACACTCAGGACACACAGCAGGAGCTACACAAATAAATAACTTATATGAAGTAGGATGGAAGGGATCACAAAACTATCCACCACTAAACCAAGATAAAAATAATTTTGACTGGGGAAAGAGAGCACTGTGCATACTAAGAAACAACATAAGCTTAAATAAGGCAGCATTAGATGATGAGACAACAATGTTCGCTCTATTCGGACCCTTAGTAGAAAAGGCAAACTGGGAAGGAATAGAAACAGCACCACAATTTAAAGAAGAACTAAAAGACTATAACTTACTGATGAGATACATGTTTAAATTTCAGTGGGGCGGACACGGGACCGAACAATTCAAAACCAGCATCGGAGACCCTAGCACCATACCCTGCCCCTACGCCCCCGGAGATCCACCCCAATTTGCCGTGCGCAACCCCGCCAAGGTACACGAAGGGGTCCTCAATCCGTGGGATTATGACTATGATGGAATTGTTAGAAAGGACACTCTCAAAAAACTCCTTGAGATCCCAACAGACTCGGAAACGGAGAAGGCGTACCCCCTCCTTGGTCCAAAAACAGAGAAATTGCCCTCCTCAGACGAAGAAGGAGAGAGCGATATCAGTTCTTCGAGCAACTCATCGAGCGAAGAAAGCGAGGAAGAAAAGAGACACAGAAGACTCCACCACCCCAGCAAGCGAAGACTCCTCAAGCACGTCCACAGACTGGTAAAGAGATTCAAGACCCTATAG
>HM633224|Torque_teno_sus_virus_k2a|Sus_scrofa|Suidae
ATGCCTTACAGACGCTATCGCAGACGCCGAAGGAGACCGACAAGAAGATGGAGGCACAGGAGGTGGAGACGCTTCTTTCGATATCGGTATCGACGCGCTCCTCGCCGCCGCCGCACAAAGGTAAGGAGACGGAGGAGAAAAGCTCCGGTCATACAATGGTTCCCTCCTAGCCGGAGAACCTGCCTCATAGAGGGCTTCTGGCCGTTGAGCTACGGACACTGGTTCCGTACCTGTCTCCCTATGAGAAGGCTGAACGGACTCATTTTCACGGGTGGCGGTTGTGACTGGACACAGTGGAGTTTACAAAACTTATACCATGAAAAACTTAACTGGAGAAATATATGGACAGCCTCTAATGTTGGAATGGAATTTGCTAGATTTTTAAGAGCGAAATTTTACTTCTTCAGACATCCCTGGAGAAGCTACATTATAACTTGGGACCAGGACATTCCTTGCAGACCATTACCTTATCAAAACTTACATCCTCTACTTATGCTATTAAAAAAACAACATAAATTAGTGTTATCTCAAAAAGATTGTAATCCAAACAGAAGACAAAAACCAGTTACTTTAAAAATAAGACCTCCTCCAAAACTAACAACTCAATGGAGACTAAGTAGAGAATTAACAAAAATACCATTAGTAAGACTCGGTGTAAGCCTAATAGACTTATCAGAGCCATGGCTAGAAGGTTGGGGAAATGCATTTTATAGTGTTTTAGGATATGAAGCCGCTAAACAACAAGGCAGAGTAGCTGAATGGTGTCAAATGAAATACTTTTGGATATATGACACAGGAGTAGGCAATGCAGTATATGTTATACTCCTAAAAAAAGACATAGACGATAATCCAGGAAGAATGGCTTCAGAATTTGTGAAGACAGCTTCACAACACCCAGATGCAATACAACATATAGAAATGATAAATGAAGGATGGCCTTATTGGCTATACTTCTATGGACAATCAGAACAAGACATCAAAAAACTAGCAAAAGATAGAGAGATCGTAGCAGAATATGCAAGAGACCCAAAATCTAAAAAACTAAAAATTGGAGTAACAGGGTGGGCAAGCAGTAACTATACAACACCAGGTAGCTCACAAAATAGTGTAAGTCAAACACCAGAAGCAATAAAAGGAGGATACGTAGCATATCCGGGAGCAAAGATACCCGGAGCAGGCCTTATAAGTAATTTATTCACAGATGGATGGCCAGGAGATCAAAACTGGCCTCCAACAAACCCAGATCAAACAAATTTTGACTGGGGAAAAAGAGGACTCTGTATACTAAGAGATAATATGAAACTAGGAGCTCAAGAACTTGACGATGAATGCACAATGCTTTCACTTTTTGGACCTTTTGTAGAAAAAGCAAACACAGCCTTTGCTACAAATGACCCTAAATACTTCAGACCAGAACTCAAAGACTATAATGTAGTAATGAAATATGCCTTTAAATTTCAGTGGGGAGGCCACGGAACCGAAAGATTCAAAACAACCATCGGAGATCCCAGCACCATACCATGTCCCTTCGAACCCGGGGAACGGTACCACCACGGGGTACAAGACCCCGCCAAGGTACAAAACACAGTGCTCAACCCTTGGGACTATGACTGTGACGGGATTGTTAGAACAGATACTCTCAAAAGACTTCTCGAACTCCCCACAGAGACGGAGGAGACGGAGAAGGCGTACCCACTCCTTGGACAAAAAACAGAGAAAGAGCCATTATCAGACTCCGACGAAGAGAGCGTTATCTCAAGCACGAGCAGTGGATCCACTCAAGAAGAAGAGACGCAGAGAAGAAGACAGCACAAGCCAAGCAAGCGACGACTCCTCAAGCACCTCCAGCGGGTGGTAAAGAGAATGAAAACACTGTAA
>HM633225|Torque_teno_sus_virus_k2a|Sus_scrofa|Suidae
ATGCCTTACAGACGCTATCGCAGACGCCGAAGGAGACCGACAAGACGATGGAGACACCGGAGGTGGAGACGCTACTTTCGATATCGGTATCGACGCGCTCCTCGCCGCCGCCGCGCAAAGGTAAGGAGACGGAGGAGGAAAGCTCCGGTCATACAATGGAACCCTCCTAGCCGGAGGACCTGCCTCATAGAGGGGTTCTGGCCGTTGAGCTACGGACACTGGTTCCGTACCTGTCTCCCCTTTAGAAGAAAAAATGGACTAATATTTACGGGAGGAGGTTGTGACTGGACTCAGTGGAGCTTACAAAACCTATATCATGAAAAACTAAACTGGAGAAATATATGGACAGCTAGTAACGTGGGAATGGAGTTCGGTAGATTTTTAAGAGGAAAATTCTACTTTTTTAGACATCCTTGGAGAAACTATATAGTGACTTGGGATCAGGACATTCCTTGTAAACCTTTACCTTATCAAAACTTACACCCATTATTAATGCTATTAAAAAAACAACACAAAATAGTACTCTCACAACAAAACTGTAACCCTAACAGAAAACAAAAACCTGTAACTTTGAAATTTAGACCACCACCAAAACTAACTTCACAATGGAGACTAAGTAGAGAATTAGCAAAAATGCCACTCATTAGACTAGGAGTTAGTTTTATAGACTTAACAGAACCGTGGCTAGAAGGTTGGGGGAATGCATTTTACTCAGTACTAGGATATGAAGCCATAAAAGACCAAGGACACTGGTCAAACTGGGCACAAATAAAATATTACTGGATATATGATACAGGAGTAGGAAATGCTGTATATGTAGTTATGCTAAAACAAGACGTAGACGACAACCCAGGAAAAATGGCAACAGGATTTAAAACAACTCAGGGACAACATCCCAATGCTATAGATCACATAGAATTAATAAATGAAGGATGGCCCTACTGGTTATACTTTTTTGGTAAAAGTGAACAAGACATAAAAAAAGAAGCACATAGCGAAGAAATAGCAAGAGAATATGCTAGAGATCCAAAATCAAAAAAACTAAAAATAGGAATAGTAGGATGGGCATCCTCTAACTTCACAACACCAGGCAGTGCACAAAATTCAGGGGGAACTACAGCAGCAATACAAGGAGGATACGTAGCATGGGCAGGAGGACAAGGAAAACTAAATCTAGGAGCAGGATCAATAGGAAATTTGTACCAACAAGGATGGCCATCTAATCAAAACTGGCCAAATACAAACAGAGACGAAACAAACTTTGATTGGGGACTCAGATCACTTTGTATACTAAGAGATAACATGCAATTAGGAAGTCAAGAATTAGATGATGAATGTACCATGCTCTCACTCTTTGGACCTTTTGTAGAAAAAGCAAATCCAATATTTGCAACAACAGACCCTAAATACTTTAAACCAGAACTAAAAGACTATAATTTAATCATGAAATATGCCTTTAAATTCCAGTGGGGAGGACATGGCACAGAAAGATTTAAAACAACCATCGGAGACCCCAGCACCATACCCTGCCCCTTCGAACCCGGGGACCGCTTCCACAGCGGGATACAAGACCCCTCCAAGGTACAAAACACCGTCCTCAACCCCTGGGACTATGACTGTGATGGGATTGTTAGAAAAGATACTCTCAAAAGACTTCTCGAACTCCCCACAGAGACAGAGGAGGAGGAGAAGGCGTACCCACTCCTTGGACAAAAAACAGAGAAAGAGCCATTATCAGACTCCGACGAAGAGAGCGTTATCTCAAGCACGAGCAGTGGATCCTCTCAAGAAGAAGAGACGCAGAGACGAAAGCACCACAAGCCAAGCAAGCGACGACTCCTCAAGCACCTCCAGCGGGTGGTAAAGAGGATGAAAACACTGTGA
>HM633226|Torque_teno_sus_virus_k2a|Sus_scrofa|Suidae
ATGCCTTACAGACGCTATAGAAGACGCCGGAGGAGACCCACACGGAGATGGAGGCACCGGAGATGGACCCGCTACTTTCGATATCGGCATCGACGCCCTTATCGCCGCCGCAGACGCTATAAGGTAAGGAGACGGAGGATAAAAAAAGCTCCGGTCATACAATGGTTCCCACCAACTATAAGAAACTGTTTTATTAAGGGAATCTGGCCGTTGAGCTACGGACACTGGCTCCGTACCTGTCTCCCTATGAGAAAAGAAAACGGACTCATATTTCTGGGCGGTGGAATAGACTGGACTGTTTGGACTTTACAAAATTTATACAATGAAAAACTTAACTGGAGAAATGTTTGGACTGCTTCAAATGATGGAATGGAATTTGCTAGATTTAGATATGCAAAGTTTAAATTTTTTAGACATGAATTCAGATCCTACGTAGTAACATGGGATCAAGACATACCTTGTAAACCTCTACCTTATACTAACTTACATCCCATGGTCATGCTACTAAAAAAACAACATAAAGTAGTACTAAGCAAACAAGAATGTAACCCTAGAAAAAAAGATAGGCCTGTAACTTTAAAAATAAGACCACCACCAAAACTCACATCACAATGGAGACTCTCTAGAGAACTAGCTAAAATACCCCTACTAAGATTAGGATTCTCTTTAATAGACTTCAAAGAACCATGGCTAGAAGGATATGGAAATGCTTTTTACAGTACATTAGGTTATGAAGCACACATGTCAAGCCAAAAAACTAGTGAATGGTGCCAATGTAAATATTTTTGGATTTATGACTCAGGAGTAGGTAACCATGTCTATGTAGTGATGCTACAAAAAGACGCAGAGGACAATCCTGGAAACTTAGCAGCACAATCAAATACTATAGATCATATAGAACAAATAGGAGAAGGATACCCTTACTGGCTATTCTTTTTTGGAAGATCAGAAAGAGACTTAAAAGCACTAGCAACAACAAATGTAAACATTAGAAATGAATTCAATGCAAATCCAAACAGCAAAAAACTTAAAATAGGAATCATAGGATGGGTATCTAGCAATAACACAGCTGCAGATAGTAGTCAAGGACGTTCACAACCTATACAAAGTTCATACAGAATATCACATGTTTTACAGACCTCAGGACACACAGGAGGAGCAGCAGCAATTGATAACTTATGGGAAAATGGGTGGCCTAACTCACAAAACTACCCACCCTTAAATAAAGACAAAAACAACTTAGATTTTAGCAAAAGAGGACTATGTATACTTAGAAACAACATGAAACTAGGACAACAACCCTTAGATGATGAGACCACAATGTTCTCACTCTTTGGACCTCTCGTAGAAAAAGCAAACTGGGAAGGCGCTGAATCTACAATACAACTAAAACCTGAACTAAAGGACTATAATATTTTAATGAGATATAACTTTCGTTTTCAATGGGGAGGACACGGAACAGAAACCTTTAAAACAAGTATCGGAGACCCCAGCACAATCCCATGCCCCTACGGACCAGGGGAAGCCCCTCAACACCTCATTCGCGACCCCTCCAAGGTACACGAGGGGGTCCTCAACGCGTGGGATTATGACTATGATGGCATTGTTAGAAAAGACACTCTCAAAAAATTACTTGAAATCCCCACAGACTCGGAGGAAGAGAAAGCATACCCCCTCCTTGGGCCAAAAACAGAGAGATTGCCCTCATCCGACGAAAGCGGAGAGAGCGATATCAGTTCTTCGAGCGACTCATCGAAGGAAGAAAGCGAAGAAGAGAAGAGATACAGAAGACGACACAAGCCCACAAAGCGACGACTCCTCCAGCATGTCCAGCGACTGGTAAAGAGATTCAGGACCCTATAG
>HM633227|Torque_teno_sus_virus_k2a|Sus_scrofa|Suidae
ATGCCTTACAGACGCTATCGCAGACGCCGAAGGAGACCGACACGGAGATGGAGGCACCGGAGGTGGAGACGCTTCTTTCGATATCGGTATAGACGCGCTCCTCGCCGCCGCCGCACAAAGGTAAGGAGACGGAGGAGGAAAGCTCCGGTCATTCAATGGTTCCCTCCTAGCCGGAGAACCTGCCTAATAGAGGGCTTCTGGCCGTTGAGCTACGGACACTGGTTCCGTACCTGTCTCCCTATGAGAAGGCTAAACGGACTGATTTTCACGGGTGGAGGATGTGACTGGACTCAATGGAGTTTACAAAATTTATACCATGAAAAATTAAACTGGAGAAATATATGGACAGCATCTAATGTTGGAATGGAATTTGCTAGATTTCTGAAAGCAAAATTTTACTTCTTCAGACACCCCTGGAGAAGCTATATAATTACTTGGGACCAAGATATACCATGCAAACCTTTACCATATCAAAATTTACACCCGCTACTAATGCTCTTAAAAAAACGACATAAACTGGTCCTATCTCAAAAAGACTGTAATCCTAACAGAAGACAGAAACCTGTAACATTGAAAATAAGACCTCCACCAAAACTAACATCACAATGGAGACTAAGCAGAGAACTAGCAAAAATGCCACTCGTTAGACTAGGAGTCAGTCTCATAGACCTCTCAGAACCATGGTTAGAAGGCTGGGGAAATGCTTTTTACAGCGTACTAGGATATGAAGCTAGCAAGCATTCAGGAAGATGGTCAAGCTGGACACAAATAAAATATTTCTGGATATATGACACAGGAGTAGGAAATGCAGTCTATGTAATTAAGCTAAAACAAGATGTAGATGATAATCCCGGAGCAATGGCACAAAAATTTGTAACAGGAACAGGACAACATCCAGATGCTATAGACAGAATAGAACTAATAAATGAAGGATGGCCTTACTGGCTTTTCTTTTACGGACAATCAGAACAAGACATAAAAAAATTAGCACACGACCAAGAAATAGCAAGAGAATACGCCAACAATCCAAAATCTAAAAAACTAAAAATAGGAGTGATAGGATGGGCGAGCAGTAATTTTACAACAGCAGGTAGCGTACAAAATCAAACACCTCAAACACCAGAAGCCATACAAGGTGGATACGTAGCATATGCAGGCTCAAAAATACCTGGAGCTGGATCAATAACAAACTTATACACAGATGCATGGCCAGGAGACCAAAACTGGCCACCTCTAAATAGAGACCAAACAAACTTTAACTGGGGCTTAAGAGGACTGTGTATAATGAGAGATAATATGAAACTAGGAGCTCAAGAACTAGATGATGAATGTACCATGCCCACACTTTTTGGACCTTTTGTGGAAAAAGCAAACACAGCTTTTGCTACAAATGACCCTAAATACTTCAGACCAGGACTCAAAGACTATAATATAGTAATGAAATATGCCTTTAAATTTCAGTGGGGAGGCCACGGAACCGAAAGATTCAAAACAACCATCGGAGATCCCAGCACCATACCATGTCCCTTCGAACCCGGGGAACGGTACCACCACGGGGTACAAGACCCCGCCAAGGTACAAAACACAGTGCCCAACCCTTGGGACTATGACTGTGACGGGATTGTTAGAACAGATACTCTCAAAAGACTTCTCGAACTCCCCACAGAGACGGAGGAGACGGAGAAGGCGTACCCACTCCTTGGACAAAAAACAGAGAAAGAGCCATTATCAGACTCCGACGAAGAGAGCGTTATCTCAAGCACGAGCAGTGGATCCTCTCAAGAAGAAGAGACGCAGAGAAGAAGACACCACAAGCCAAGCAAGCGACGACTCCTCAAGCACCTCCAGCGGGTGGTAAAGAGAATGAAGACACTGTGA
>HM633228|Torque_teno_sus_virus_k2a|Sus_scrofa|Suidae
ATGCCTTACAGACGCTATCGCAGACGCCGAAGGAGACCAACAAGACGATGGAGGCACCGGAGGTGGAGACGCTACTTTCGATATCGGTATCGACGCGCTCCTCGCCGCCGCCGCACAAAGGTAAGGAGACGGAGGAAAAAAGCTCCGGTCATACAATGGTTCCCTCCTAGCCGGAGAACCTGCCTCATAGAGGGATTCTGGCCGTTGAGCTACGGACACTGGTTCCGTACCTGTCTCCCCTTTAGGCGGTTAAATGGACTAGTATTCCCGGGTGGAGGTTGTGACTGGAGCCAGTGGAGTTTACAGAACCTTTACCATGAAAAACTTAACTGGAGAAATATATGGACAGCTAGTAATGTTGGAATGGAATTCGCTAGATTTTTAAAAGGAAAGTTTTACTTTTTCAGACATCCATGGAGAAATTATATAATAACTTGGGATCAAGATATACCATGCAGGCCACTACCTTATCAAAACCTGCATCCACTCCTAATGCTACTAAAAAAACAGCACAAAATTGTACTTTCACAGCAAAACTGTAACCCAAACAGAAAACAAAAACCTGTCACGTTAAAATTCAAACCTCCACCAAAACTAACATCACAATGGAGACTAAGTAGAGAATTAGCAAAAATGCCACTAATAAGACTTGGAGTAAGCTTTATAGACCTAACAGAACCATGGGTAGAAGGGTGGGGAAATGCATTTTATTCCGTGCTAGGATATGAAGCAGTAAAAGACCAAGGACACTGGTCAAACTGGACACAAATAAAATACTATTGGATCTATGACACGGGAGTAGGAAATGCAGTATATGTTATACTATTAAAAAAAGACGTTTCTGATAATCCAGGAAACATGGCAACAACCTTTAAAGCATCAGGAGGACAGCATCCAGATGCAATAGATCACATTGAATTAATAAACCAAGGATGGCCTTACTGGTTATACTTTTATGGTAAAAGTGAACAAGACATTAAAAAAGAGGCACACAGCGCAGAAATATCAAGAGAATATGCTAGAGACCCAAAATCTAAAAAACTAAAAATAGGAATAGTAGGATGGGCATCTTCAAACTACACAACAACAGGCAGTGATCAAAACAGTGGTGGATCAACATCAGCTATACAAGGTGGATATGTAGCATATGCAGGGTCCGGGGTCATAGGAGTAGGGTCAATAGGAAATTTATATCAACAAGGATGGCCATCTAATCAAAACTGGCCTAATACAAACAGAGACCAAACAAACTTTGACTGGGGAATACGAGGACTATGTATACTCAGAGATAACATGCACTTAGGAAGCCAAGAATTAGATGATGAATGCACAATGCTAACATTGTTCGGACCCTTTGTAGAAAAAGCAAATCCAATATTTGCAACAACAGACCCTAAATTCTTTAAACCTGAACTGAAAGACTATAATATAATCATGAAATATGCCTTTAAATTTCAGTGGGGAGGACATGGCACAGAAAGATTTAAAACCAACATCGGAGACCCCAGCACCATACCCTGCCCCTTCGAACCCGGGGACCGCTTCCACAGCGGGATACAAGACCCCTCCAAGGTACAAAACACCGTCCTCAACCCCTGGGACTATGACTGTGATGGGATTGTTAGAAAAGATACTCTCAAAAGACTTCTCGAACTCCCCACAGAGACAGAGGAGGAGGAGAAGGCGTACCCACTCCTTGGACAAAAAACAGAGAAAGAGCCATTATCCGACTCCGACGAAGAGAGCGTTATCTCAAGCACGAGCAGTGGATCCTCTCAAGAAGAAGAGACGCAGAGACGAAGACACCACAAGCCAAGCAAGCGACGACTCCTCAAGCACCTCCAGCGGGTGGTAAAGAGAATGAAAACACTGTGA
>HM633229|Torque_teno_sus_virus_k2a|Sus_scrofa|Suidae
ATGCCTTACAGACGCTATAGAAGACGCCGGAGGAGACCCACACGGAGATGGAGGCACCGAAGATGGACCCGCTACTTTCGATATCGGCATCGACGCCCTTATCGCCGCCGCAGACGCTATAAGGTAAGGAGACGGAGGATAAAAAAAGCTCCGGTCATCCAATGGTTCCCACCAACTATAAGAAACTGTTTTATTAAGGGAATCTGGCCGTTGAGCTACGGACACTGGCTCCGTACCTGTCTCCCTATGAGAAAAGAAAACGGACTCATATTTCTGGGCGGTGGAATAGACTGGACTGTGTGGACTTTACAAAACTTATATAATGAAAAACTTAATTGGAGGAATGTTTGGACTGCTTCAAATGATGGAATGGAATTTGCTCGATTTAGATATACAAAATTTAAATTTTTTAGACATGAATATAGATCTTACATTGTAACATGGGACCAAGACATACCCTGTAAACCTCTACCATATACTAATCTACATCCTTTAGTCATGTTACTAAAAAAACAACATAAAGTTGTACTAAGTAAACAGGAATGTAATCCTAGAAAAAAAGACAGACCAGTAACATTAAAAATAAAACCACCTCCAAAACTAACATCACAATGGAGGCTATCTAGAGAACTATCAAAAATGCCACTTGTTAGACTAGGATTTAGCTTAATAGACTTTAAAGAGCCATGGCTAGAGGGTTATGGAAATGCCTTTTACAGCACTTTAGGATATGAAGCTAATAAATTACAATCCCAATGGAGTAATTGGTGTCAATGTAAATACTACTGGATATATGACAGTGGAATAGGTAACCACGTATACGTTGTCATGCTACAAAAAGAGGCAGGAGATGAACCAGGAGATTTAATAACAAAACAAAATACAATAACAGATATAGAACAAATAGGAGAAGGATATCCTTACTGGCTATACTTCTTCGGAAGATCAGAGAGAGATCTAAAAGCACTAGCAACTACAAATACTAACATTAAAAACGAATACAACGCCAATCCAAACAGCAAAAAACTTAAAATAGGCATAATAGGATGGGCATCAAGTAATTACACAGCCCTAACCTCATCACAAACAGTCTCACAAACACCAGAAGCAATAAAAAGCTCATACAGAATATCACATGTACTACAAAACTCAGGACACACAGGAGGAGCAGCACAAATAGATAACCTCTGGGAAAACGGTTGGAAAAACTCAAACAACTATCCACCTTTAAACAGAGATAAAAACAACCTAGATTTTAGCAAAAGAGCTCTCTGCATCCTAAGAAATAACATGTTTTTAGGAAAACAACCAGTGGATGACGAGACCACTATGTTTTCGCTCTTTGGACCCCTAGTAGAAAAAGCTAATTGGGAAGCCGCAGAAGCTACAGTACAACTAAAACCAGAACTAAAAGACTATAATATTTTAATGAGATATAACTTTCGATTTCAGTGGGGAGGACACGGAACAGAAACCTTTAAAACAAGCATCGGAGACCCCAGCACCATTCCCTGCCCCTACGGCCCCGGAGACCCTCCCCAACTTGCCGTGCGTGACCCCACCAAGGTACACGAGGGGGTCCTCAACGCGTGGGATTATGACTATGATGGCATTGTTAGAAAAGACACTCTCAAAAAATTGCTTGAAATCCCCACAGACTCGGAGGAAGAGAAAGCGTACCCCCCCCTTGGGCCAAAAACAGAGAAATTGCCCTCCTCCGACGAAAGCGGAGAGAGCGATATCAGTTCTTCGAGCGACACATCGAAGGAAGAAAGCGAAGAAGAGAAGAGATACAGAAGACGACACAAGCCCACCAAGCGAAGACTCCTCCAGCATGTCCAGCGACTGGTAAAGAGATTCAGGACCCTATAG
>HM633230|Torque_teno_sus_virus_k2a|Sus_scrofa|Suidae
ATGCCTTACAGACGCTATCGCAGACGCCGAAGGAGACCGACAAGGAGATGGAGGCACCGGAGGTGGAGACGCTACTTTCGATATCGGTATCGACGCGCTCCTCGCCGCCGCCGCCCAAAGGTAAGGAGACGGAGGAGGAAAGCTCCGGTCATTCAATGGTTCCCTCCTAGCCGGAGAACCTGCCTCATAGAGGGCTTCTGGCCGTTGAGCTACGGACACTGGTTCCGTACCTGTCTCCCTATGAGAAGGCTAAACGGACTCATTTTCACGGGTGGCGGTTGTGACTGGACTCAGTGGAGTTTACAAAACTTATACCATGAAAAACTGAACTGGAGGAATATATGGACAGCCTCAAACGTGGGCATGGAATTTGCTAGATTTCTAAGAGCAAAATTTTACTTCTTCAGACATCCCTGGAGAAGCTATATCATTACTTGGGACCAAGATATTCCTTGTAAACCTCTACCATATCAAAACTTACATCCTCTCCTTATGCTATTAAAAAAACAACATAAACTAGTACTCTCTCAAAAAGACTGTAATCCAAACAGAAGACAAAAACCTGTAACTTTAAAAATAAGACCTCCACCAAAACTAACATCACAGTGGAGATTAAGCAGAGAACTAGCAAAAATGCCACTCGTAAGACTGGGAATCAGTCTCATAGACCTGTCAGAACCATGGTTAGAAGGCTGGGGCAATGCTTTTTACAGCGTACTAGGATATGAAGCCAGTAAACACTCAGGCAGATGGTCAAACTGGACACAAATAAAATATTTCTGGATATATGACACAGGAGTTGGAAATGCTGTCTATGTCATTCTATTAAAACAAGAAGTAAGTGACAATCCAGGTGATATGGCGACTAAATTTGTAACAGGAACAGGACAGCATCCAGATGCCATAGACAGAATAGAACAAATAAATGAGGGATGGCCTTACTGGCTTTTCTTTTACGGACAATCAGAACAGGACATAAAAAAATTAGCACACGACCAAGAAATAGCAAGAGAATATGCTAATAATCCAAAATCTAAAAAACTAAAAATAGGAGTAATAGGATGGGCAAGCAGTAACTATACAACAGCAGGGAGTAATCAAAATAATGTTTCTCAAACACCAGAAGCCATACAAGGAGGATACGTAGCATATGCAGGCGCTAAAATACCAGGAGCGGGATCAATAACAAACTTATTTCACGATGCATGGCCAGGAGACCAAAACTGGCCACCTATAAATAGAGACCAAACAAATTTTAACTGGGGATTAAGAGGACTCTGTATATTAAGAGATAATATGAAATTAGGAGCTCAAGAACTAGACGATGAATGTACAATGCTAACACTTTTTGGACCTTTTGTGGAAAAAGCAAACACAGCATTTGCTACAAATGACCCTAAATATTTCAGACCTGAACTCAAAGACTATAATATAGTAATGGAGTATGCCTTTAAATTTCAGTGGGGAGGCCACGGAACCGAAAGATTCAAAACAACCATCGGAGATCCCAGCACCATACCATGTCCCTTCGAACCCGGGGAACGGTACCACCACGGGATACAAGACCCCGCCAAGGTACAAAACACAGTCCTCAACCCTTGGGACTATGACTGTGACGGGATTGTTAGAACAGATACTCTCAAAAGACTTCTCGAACTCCCCACAGAGACGGAGGAGACGGAGAAAGCGTACCCACTCCTTGGACGAAAAACAGAGAAAGAGCCATTATCAGACTCCGACGAAGAGAGCGTTATCTCAAGCACGAGCAGTGGATCCTCTCAAGAAGAAGAGACGCAGAGAAGAAGACAGCACAAGCCAAGCAAGCGACGACTCCTCAAGCACCTCCAGCGGGTGGTAAAGAGAATGAAGACACTGTGA
>HM633231|Torque_teno_sus_virus_k2a|Sus_scrofa|Suidae
ATGCCTTACAGACGCTATCGCAGACGCCGAAGGAGACCGACAAGAAGATGGAGGCACCGGAGATGGAGACGCTACTTTCGATATCGGTATCGACGCGCTCCTCGCCGCCGCCGCCCAAAGGTAAGGAGACGGAGGAGGAAAGCTCCGGTCATACAATGGGACCCTCCTAGCCGGAGGACCTGCCTCATAGAGGGTTTCTGGCCGTTGAGATACGGACACTGGTTCCGTACCTGTCTCCCCTTTAGAAGAAAAAATGGACTAATATTTACGGGAGGAGGTTGTGACTGGACTCAGTGGAGTTTACAAAACCTTTTCCATGAAAAACTAAACTGGAGAAATATATGGACAGCTAGTAACGTGGGAATGGAATTTGCCAGATTTTTAAGAGAAAAATTCTACTTTTTTAGACATCCTTGGAGAAACTATATAGTGACTTGGGATCAAGACATTCCTTGTAAACCTTTACCTTATCAAAACTTACACCCATTATTAATGCTACTAAAAAAACAACACAAAATAGTACTCCCACAACAAAACTGTAACCCTAACAGAAAACAAAAACCTGTAACTTTAAAATTTAGACCACCACCAAAACTAACCTCACAATGGAGACTAAGTAGAGAATTAGCAAAAATGCCACTCATTAGACTAGGAGTTAGTTTTATAGACTTAACAGAACCATGGCTAGAAGGTTGGGGGAATGCATTTTACTCAGTACTAGGATATGAAGCCATAAAAGACCAAGGACACTGGTCAAACTGGGCACAAATAAAATACTACTGGATATATGATACAGGAGTAGGAAATGCTGTATATGTAGTTATGCTAAAAAAAGATGTAGACGACAACCCAGGAAAAATGGCAACAGAGTTTAAAACAACTCAGGGACAACATCCCAATGCTATAGATCACATAGAATTAATAAATGAAGGATGGCCCTACTGGTTATACTTTTTTGGTAAAAGTGAACAAGACATAAAAAAAGAAGCACATAGCGAAGAAATAGCAAGAGAATATGCTAGAGATCCAAAATCAAAAAAACTAAAAATAGGAATAGTAGGATGGGCATCCTCTAACTTCACAACACCAGGCAGTTCACAAAATTCAGGGGGAAATACAGCAGCAATACAAGGAGGATACGTAGCATGGGCAGGAGGACAAGGAAAACTAAGTCTAGGAGCAGGATCAATAGGAAATTTGTACCAACAAGGATGGCCATCTAATCAAAACTGGCCAAATATAAACAGAGACGAAACAAACTTTGACTGGGGACTCAGATCACTTTGTATACTAAGAGATAACATGCAATTAGGAAGTCAAGAATTAGATGATGAGTGTACCATGCTCTCACTCTTTGGACCTTTTGTAGAAAAAGCAAATCCAATATTTGCAACAACAGACCCTAAATACTTTAAACCAGAACTAAAAGACTATAATTTAATCATGAAATATGCCTTTAAATTCCAGTGGGGAGGACATGGCACAGAAAGATTTAAAACAACCATCGGAGACCCCAGCACCATACCCTGCCCCTTCGAACCCGGGGACCGCTTCCACAGCGGGATACAAGACCCCTCCAAGGTACAAAACACCGTCCTCAACCCCTGGGACTATGACTGTGATGGGATTGTTAGAAAAGATACTCTCAAAAGACTTCTCGAACTCCCCACAGAGACAGAGGAGGAGGAGAAGGCGTACCCACTCCTTGGACAAAAAACAGAGAAAGAGCCATTATCAGACTCCGACGAAGAGAGCGTTATCTCAAGCGCGAGCAGTGGGTCCCCTCAAGAAGAAGAGACGCAGAGACGAAAGCACCACAAGCCAAGCAAGCGACGACTCCTCAAGCGCCTCCAGCGGGTGGTAAAGAGGATGAAAACACTGTAA
>HM633232|Torque_teno_sus_virus_k2a|Sus_scrofa|Suidae
ATGCCTTACAGACGCTATAGAAGACGCCGGAGGAGACCCACACGGAGATGGAGGCACCGGAGATGGACCCGTTACTTTCGATATCGGCATCGACGCCCTTATCGCCGCCGCAGACGCTATAAGGTAAGGAGACGGAGGATAAAAAAAGCTCCGGTCATCCAATGGTTCCCACCAACTATAAGAAACTGTTTTATTAAGGGAATCTGGCCGTTGGGCTACGGACACTGGCTCCGTACCTGTCTCCCTATGAGAAAAGAAAACGGACTCATATTTCTGGGCGGTGGAATAGACTGGACTGTGTGGACTTTACAAAACTTATATAATGAAAAACTTAATTGGAGGAATGTTTGGACTGCTTCAAATGATGGAATGGAATTTGCTCGATTTAGATATGCAAAATTTAAATTTTTTAGACATGAATATAGATCTTACATTGTAACATGGGACCAAGACATACCCTGTAAACCTCTACCATATACTAATCTACATCCTTTAGTCATGTTACTAAAAAAACAACATAAAGTTGTACTAAGTAAGCAGGAATGTAATCCTAGAAAAAAAGACAGACCGGTAACATTAAAAATAAAACCACCTCCAAAACTAACATCACAATGGAGGCTATCTAGAGAACTAGCAAAAATGCCACTTGTTAGACTAGGATTTAGCTTAATAGACTTTAAAGAGCCATGGCTAGAAGGTTATGGAAATGCCTTTTACAGCACTTTAGGATATGAAGCTAATAAACTACAAACCCAATGGAGTAATTGGTGTCAATGTAAATACTACTGGATATATGACAGTGGAATAGGTAACCACGTATACGTTGTCATGCTACAAAAAGACGCAGGAGATGAACCAGGAGATTTAATAACAAATCAAAATAGTATAACAGATATAGAACAAATAGGAGAAGGCTATCCTTACTGGCTATATTTCTTTGGAAGATCAGAGAGAGATCTAAAAGCACTAGCAACTACAAATACTAACATTAAAAACGAATACATCGCCAATCCAAACAGCAAAAAACTAAAAATAGGCATAATAGGATGGGCATCAAGTGATTATACAGCCCTAAACTCATCACAAACAACCTCACAAACACCAGTAGCCATAAAAAGCTCATATAGAATATCACATGTACTACAAAACTCAGGACACACAGGAGGAGCAGCACAAATAGATAACCTCTGGGAAAACGGTTGGAAAAACTCAAATAACTATCCACCTTTAAACAGAGATAAAAACAACCTAGATTTTAGCAAAAGAGCTCTCTGCATCCTAAGAAATAACATGTTTTTAGGAAAACAAGCAGTGGATGACGAGACCACTATGTTCTCACTCTTTGGACCCCTAGTAGAAAAAGCTAATTGGGAAGCCGCAGAAGCTACAGTACAACTAAAACCAGAACTAAAAGACTATAATATTTTAATGAGATATAACTTTCGATTTCAGTGGGGAGGACACGGCACAGAAACCTTTAAAACAAGCATCGGGGACCCCAGCACCATTCTCTGCCCCTACGGCCCCGGAGACCCTCCCCAACTTGCCGTGCGTGACCCCACCAAGGTACACGAGGGGGTCCTCAACGCGTGGGATTATGACTATGATGGCATTGTTAGAAAAGACACTCTCAAAAAATTGCTTGAAATCCCCACAGACTCGGAGGAAGAGAAAGCGTACCCCCTCCTTGGGCCAAAAACAGAGAAATTGCCCTCCTCCGACGAAAGCGGAGAGAGCGATATCAGTTCTTCGGGCGACTCATCGAAGGAAGAAAGCGAAGAAGAGAAGAGATACAGAAGACGACACAAGCCCACCAAGCGAAGACTCCTCCAGCATGTCCAGCGACTGGTAAAGAGATTCAGGACCCTATAG
>HM633233|Torque_teno_sus_virus_k2a|Sus_scrofa|Suidae
ATGCCTTACAGACGCTATCGCAGACGCCGAAGGAGACCGACAAGAAGATGGAGGCACCGGAGGTGGAGACGCTACTTTCGATATCGGTATCGACGCGCTCCTCGCCGCCGCCGCGCAAAGGTAAGGAGACGGAGGAGGAAAGCTCCGGTCATACAATGGAACCCTCCTAGCCGGAGGACCTGCCTCATAGAGGGGTTCTGGCCGTTGAGCTACGGACACTGGTTCCGTACCTGTCTCCCCTTTAGAAGAAAAAATGGACCAGTGTTTACGGGAGGAGGTTGTGACTGGACTCAGTGGAGTTTACAGAACCTATATCATGAAAAACTAAACTGGAGAAATATATGGACAGCTAGTAACGTGGGAATGGAATTCGCTAGATTTCTAAGAGGAAAATTCTACTTTTTTAGACATCCTTGGAGAAACTATATTGTGACTTGGGATCAGGACATTCCTTGTAAACCCCTACCATATCAAAATCTGCATCCGCTGCTAATGCTACTAAAAAAACAACACAAATTAGTACTTTCGCAGCAAAACTGCAACCCTAACAGAAAACAGAAACCTGTAACTTTGAAATTCAGACCACCACCTAAACTAACCTCACAATGGAGACTAAGCAGAGAATTAGCAAAAATGCCTTTAATTAGATTAGGAGTCAGCTTCATAGACTTAACAGAACCATGGCTAGAAGGCTGGGGAAATGCATTTTACAGTATTCTAGGATACGAAGCAACAAAAACACAGGGAAGAATATCAAACCGGGCCCAAATTAAATACTATTGGATATATGACACTGGCGTAGGAAATGCAGTATATGTTATTATGCTAAAAAAAGAGACAAAATCTAATCCAGGACAAATGGTTGTTGATTATCCAGCAGAAAGCGGAAGACATCCAGATGCCATTGACCATATAGAATTAATAAACGAAGGATGGCCATACTGGCTATATTTTTATGGAAAAAGCGAACAAGACATTAAAAAAGAAGCACATAGCACAGAAATAGCAAGAGAATATGCTCAAAATCCAAACTCTTTAAAATTGAAAATAGGAATAGTAGGATGGGCTTCATCAAACTACACAACACAAGGCAGCGTACAAAATGATAGTGGAAACATAGCAGCTATACAAGGAGGATACGTAGCATGGGCTGGAGGAGCAGGAAAATATAATTTAGGAGCAGGATCCATAGATAATTTACACCAAAAAGGCTGGCCAAATAATCAAAACTGGCCTAACACAAATGCAGATGAAACAAACTTTAACTGGGGACTCAGAGCACTTTGTATACTGAGAGATAACATGCTATTAGGAACACAAGAATTAGACGATGAAACTACTATGTTATCCCTCTTCGGGCCCTTCGTAGAAAAAGCAAATACAGCACTAGCAACAACAGACCCTAAATACTTTAGACCAGAACTAAAAGACTATAATTTAATCATGAAATATGCCTTTAAATTCCAGTGGGGAGGACATGGCACAGAAAGATTTAAAACAACCATCGGAGACCCCAGCACCATACCCTGCCCCTTCGAACCCGGGGACCGCTTCCACAGCGGGATACAAGACCCCTCCAAGGTACAAAACACCGTCCTCAACCCCTGGGACTATGACTGTGATGGGATTGTTAGAAAAGATACTCTCAAAAGACTTCTCGAACTCCCCACAGAGACAGAGGAGGAGGAGAAGGCGTACCCACTCCTTGGGCAAAAAACAGAGAAAGAGCCATTATCAGACTCCGACGAAGAGAGCGTTATCTCAAGCACGAGCAGTGGATCCTCTCAAGAAGAAGAGACGCAGAGACGAAAGCACCACAAGCCAAGCAAGCGACGACTCCTCAAGCACCTCCAGCGGGTGGTAAAGAGGATGAAAACACTGTGA
>HM633234|Torque_teno_sus_virus_k2a|Sus_scrofa|Suidae
ATGCCTTTCAGACGCTATCGAAGACGCCGGAGGAGACCCACACGGAGATGGAGGCACCGGAGATGGAGGCGCTACTTTCGATATTGGCATCGACGCCCTACTCGCCGCCGCAGACACTATAAGGTAAGGAGACGGAGGAGAAGAAAAGCTCCGGTCATACAATGGCACCCTCCTAGCCGGAGAACGTGCACTATAACTGGGTTCTGGCCGTTGAGCTACGGACACTGGTTCCGTACCTGTCTCCCCTTCCGACGAATGAACGGGCTAATATTTACGGGCGGAGGAATAGACTATACTCAGTGGAGTTTACAGAACTTTTTTCATGAAAAATTAAACTGGAGAAATATCTGGACAGCCTCAAATGTAGGAATGGAATACGCTAGATTTTTAAAAGGAAAATTCTACTTTTTTAGACACGAATGGAGATCATATGTAATAACTTGGGATCAAGATATACCTTGTAAACCATTACCATATACTAATCTACATCCTTTATTAATGTTATTAAAAAGACAGCATAAACTTGTCCTTTCAAAAAGAGACTGTAACCCTAGCAAAAAGGCAAGACCAGTAACATTAAGAATAAGACCTCCTCCAAAACTAACAAGTCAATGGAGACTAGCCAGAGAATTATCAAAAATACCACTAGTAAGATTAGGATTCTCCTTCATAGACTTGTCAGAACCATGGTTAGAAGGATGGGGAAATGCATTTTATAGCTTACTAGGCTATGAGGCACCATACCAACAAGGTAGAAATACATACTGGAGTCAAATGAGATATTTTTGGATATATGACACAGGAGTAAATAATGCTGTATATATACTACTACTAAAAGATGACATAGGAGACAATCCAGGAGATATGGCAAAAAATTACTATGATGGAGGAACACCAAAAACTTTACAAGCAATAGAAAAAGCGTCAGAAAATTGGCCATACTGGCTTTATTTCTTTGGAAGATCAGAATTAGATATAAAAAACTTAGCAACAAACACACAAATAAGAAATGAACTACATGAAAATCCAAACAGCAAAAAAATAAAAATAGCTGTAATAGGATGGGCACCAAGCAATATAACAGACAAAGATAGCTCACAAAACCCAGGATCAGGACAACAAGAGATACAAGCACATTACACATACTACCACACTGGAGGAGTAATAGGAGCAGGGGCAATAGATAATTTATTCAAAAAAGGATGGCCAGCAACCCAAAACTATCCACCAATAAACCCCGATGGAACAAACTTTGACTGGGGAACCAGAGCACTATGCATACTAAGACAAAACATGAAACTAGGCCCACAACCCATAGACGATGAAACAACAATGTTATCTCTATTTGGGCCTTTTGTAGGCAAAGCAAACACAGCACTAATAACATCAGTACCAAAAGACTATAGACCTGAACTAAAGGACTATAACCTAGCCATGGAATATGTTTTTAAATTTCAGTGGGGAGAACACGGCACCGAAAGATTCAAAACAGACATCGGTGACCCCAGCACCATACCCTGCCCCTTCCAACAAGGAGACACCAGCTTTACCGGGATACAAGACCCCTCCAAGGTACACACCACAGTGCTTAACCCCTGGGACTATGACTGTGACGGGATTGTTAGAACAGATACTCTCAAAAAACTCCTCGAACTCCCCACAGAAACGGAGGAGGAGGAGAGAGCGTACCCACTCCTTGGGCCGAAAATCGAGAGAAGGCCCTTATCCGAAGACGACGACGAGAGCGTTATCTCTTCTACGAGCAGCTGTACCAGCGAAGAAGAAGAGAAAAAAAAGAGACACAAGCAGCAGCCCAGCAAGCGAAGACTCCTCAAGCACCTCCAGCGAGTGGTAAAGAGAATGAAAACAATATAG
>HM633235|Torque_teno_sus_virus_k2a|Sus_scrofa|Suidae
ATGCCTTTCAGACGCTATCGCAGACGCCGGAGGAGACCCACACGGAGATGGAGGCGAAGGAGATGGAGGCGCTACTTTCGATATTGGCATAGACGCCCTACTCGCCGCCGCAGATATTACAAGGTAAGGAGACGGAGGGTAAAAAAAGCTCCGGTCATTCAATGGTTCCCACCAACAATAAGAAACTGTTATATAAAGGGAATCTGGCCGTTGAGCTACGGACACTGGCTCCGTACCTGTCTCCCTATGAGAAAAGAAAACGGACTCATTTTTCTGGGCGGAGGAATAGACTGGACTGTATGGAGTTTACAGAACTTATATCATGAAAAACTTAACTGGAGAAATATATGGACAGCTTCTAATGATGGCATGGAATTTGCGCGCTTCAAATATGCTAAATTTAAATTCTTTAGACATGAATTTAGATCGTACATAGTAACATGGGACCAAGACATACCATGTAAACCGCTACCATATACTAACCTACATCCATTTGTAATGTTACTAAAAAAACAGCACAAAGTAATTTTAAGCAAAAAGGAATGTAATCCTAGAAAAAAAGACAAACCTGTAGTTTTAAAAATAAAACCTCCGCCTAAACTAACTTCACAATGGAGACTAGCACGAGAACTAACAAAAATGCCACTAGTAAGACTAGGAATAAGTCTAATAGACTTCAAAGAACCATGGCTAGAAGGTTTCGGAAATGCATTTTACAGTACACTAGGATATGAGGCAGATAAAGACTCAAGTGACAGATCAGAATTTTGTCAAATAAAATATTTCTGGATATATGACACAGGTCAAGGAAATCATGTATACGTAGTAATGCTGTCAGCTGACGCAGAGGATAACCCAGGAGAACTAGTACACAAACAAATAACAATAAAAGAAATAGAACATGTAGCAGAAGGGTGGCCCTATTGGCTATATTTCTTCGGAAAATCAGAAAGAGATATAAAAGCACTAGCAACAACAAACTCAAATATTAGAGCAGAATTCAATGCAAATCCAAACAGCAAAAAACTCAAAATAGCTGTAATTGGATGGGCCTCTAGCAATAAAACAGCATCAGATAGTTCACAAGGAGCAAATCAACCAATACAAGGAACATACTTCATAAGTTCTAAACTATTAACATCAGGTCACACAGCAGGCGCTACACAAATAAATAACTTATATGCCGTAGGATGGCCTAACTCACAAAACTACCCACCATTAAATCAAGACAAAAATAATTTTAATTGGGGACTAAGAGCTCTATGCATACTAAGAAACAACATACCATTAAATAAAGCAGCCTTAGATGATGAGACAACAATGTTTGCACCTTTCGGACCCCTAGTAGAAAAAGCAAACTGGGAGGGAGTAGAAACTCTACCACAATTTAAAGACGAATTAAAGGACTATAATCTACTCATGAGATACATGTTTAAATTTCAGTGGGGCGGACACGGGACAGAACAATTCAAAACCAGCGTCGGAGACCCCAGCACCATTCCCTGCCCCTACGGTCCCGGAGATACACCCCAACTTGCCGTGCGCGACCCCTCCAAGGTACACGAAGGGGTCCTCAATGCGTGGGATTATGACTATGATGGAATTGTTAGAAAAGACACTCTCAAAAAACTCCTTGAAATCCCAACAGACTCGGAAACGGAGAAGGCATACCCTCTCCTTGGGCCAAAAACAGAGAAATTGCCCTCCTCAGACGAAGAAGGAGAGAGCGATACCAGTTCTTCGAGCAACTCATCGAGCGAAGAAAGCGAGGAAGAAAAGAGACACAGAAGACTCCACCACCCCAGCAAGCGAAGACTCCTCAAGCACGTCCACAGACTGGTAAAGAGATTCAAGACCCTATAG
>HM633236|Torque_teno_sus_virus_k2a|Sus_scrofa|Suidae
ATGCCTTTCAGACGCTATCGCAGACGCCGGAGGAGACCCACAAGGAGATGGAGGCACCGGAGATGGAGGCGCTACTTTCGATATTGGCATCGACGCCCTACTCGCCGCCGCAGACACTATAAGGTAAGGAGACGGAGGAGAAGAAAAGCTCCGGTCATACAATGGCACCCTCCTAGCCGGAGAACATGCACTATAACTGGGTTCTGGCCGTTGAGCTACGGACACTGGTTCCGTACCTGTCTCCCCTTCCGAAGAATGAACGGGCTCATATTTACGGGCGGAGGAATAGACTATACACAGTGGAGTTTACAAAACTTTTATCATGAAAAATTAAACTGGAGAAATATATGGACATCCTCTAATGTAGGAATGGAATATGCTAGATTTATAAAAGGAAAATTCTACTTTTTTAGACATGAATGGAGATCATATGTAATAACTTGGGATCAGGATATACCTTGTAAACCATTACCATATACTAACCTACATCCTTTATTGATGTTATTAAAAAGACAACATAAAATTGTACTTTCTAAAAGAGACTGTAACCCTAGCAAAAAGGCAAGACCAGTAACTTTAAGAATAAAACCTCCACCAAAACTAACCAGTCAATGGAGACTAGCCAGAGAATTATCAAAAATACCACTAGTAAGATTAGGTTTCTCCTTCATAGACTTGTCAGAACCCTGGTTAGAAGGCTGGGGAAATGCATTTTATGGCTTATTAGGATATGAAGCACCATATCAACAAGGAAGACAATGTCACTGGGCCCAAATGAGATATTTTTGGATATATGACACAGGGGTAAACAATGCAGTATATATAATTTTACTTAAACAAGACATAGGAGATAACCCAGGAGCATTAGCAAAAAACTATTATGATGCACAAACGCCAAAAAACTTTGATGATATTGAAAAAGTATCAGAAAACTGGCCATACTGGCTATACTTTTTTGGACGCTCAGAATTAGACATTAAAAACTTAGCAACAAGTACAAAAATAAGAAACGAACTACACAATAACCCAAATAGCCAAAAAGTAAAAATAGGAGTAATAGGATGGGCATCAAGTAATTTAACAGACAAAGACAGTGAACAAAGCCAAGGTCAACCACAACAAATACAAGGAAACTACATTTATTACCATACAGGAGGAGTCATAGGAGCAGGAGCTATAGATAATTTATTCCTAAAGGGTTGGAAACAAGAACAAAACTATCCACCAATAAACCATGATGGAACTAATTTTGATTGGGGCACCAGGGCACTCTGCATACTAAGACAAAACATGAAACTAGGCCCACAACCAATAGACGATGCGACAACAATGTTATCTTTATTTGGACCTTTCGTAGACAAAGCAAACACAGCACTAATAACATCTGTACCAAAAGATTATAGACCAGAACTGAAGGACTATAACCTAGCCATGAAATATGTTTTTAAATTTCAGTGGGGAGGACACGGCACCGAAAGATTCAAAACAGACATCGGTGACCCCAGCACCATACCCTGCCCCTTCCAACAAGGAGACACCAGCTTTACCGGGATACAAGACCCCTCCAAGGTACACACCACAGTACTTAACCCCTGGGACTATGACTGTGACGGGATTGTTAGAACAGATACTCTCAAAAAACTCCTCGAACTCCCCACAGAAACGGAGGAGGAGGAGAGAGCATACCCCCTCCTTGGGCCGAAAATCGAGAGAAGGCCCTTATCCGAAGACGACGACGAGAGCGTTATCTCTTCTACGAGCAGCTGTACCAGCGAAGAAGAAGAGAAAAAAAAGAGACACAAGCAGCAGCCCAGCAAGCGAAGACTCATCAAGCACCTCCAGCGAGTGGTAAAGAGAATGAAAACTATATAG
>HM633237|Torque_teno_sus_virus_k2a|Sus_scrofa|Suidae
ATGCCTTTCAGACGCTATCGCAGACGCTGGAGGAGACCCACACGGAGATGGAGGCGAAGGAGATGGAGGCGCTACTTTCGATATTGGCATAGACGCCCTACTCGCCGCCGCAGATATCACAAGGTAAGGAGACGGAGGGTAAAAAAAGCTCCGGTCATTCAATGGTTCCCACCAACAATAAGAAACTGTTATATTAAGGGAATCTGGCCGTTGAGCTACGGACACTGGCTCCGTACCTGTCTCCCTATGAGAAGAGAAAACGGACTCATTTTTCTGGGCGGAGGAATAGACTGGACTGTATGGAGTTTACAAAATTTATATCATGAAAAACTAAACTGGAGAAATATCTGGACAGCTTCTAATGATGGCATGGAATTTGCTCGGTTTAAATATGCTAAATTTAAGTTTTTTAGACATGAATTCAGATCTTATATTGTAACATGGGATCAGGACATACCATGTAAGCCACTACCATATACTAACCTACATCCATTTGTAATGTTACTAAAAAAACAACACAAAGTAATTCTAAGCAAAAGAGAATGTAACCCGAGAAAAAAAGACAAGCCTGTAATTTTAAAAATAAAACCTCCACCTAAACTAACATCACAATGGAGACTAGCAAGAGAACTAACAAAAATGCCACTTGTAAGACTAGGAATAAGTCTAATAGACTTCAAAGAACCATGGCTAGAAGGTTTCGGAAATGCATTTTACAGTACACTAGGATATGAGGCAGATAAAGACTCAAGTGACAGGTCAGAATTTTGTCAAATAAAATATTTCTGGATATATGACACAGGTCAAGGAAATCATGTATACGTAGTAATGCTGTCAGCAGACGCAGAAGATAACCCAGGAGAACTAGTACACAAACAAATAACGATAAAAGAAATAGAACATGTAGGAGAAGGATGGCCCTATTGGCTATATTTCTTCGGAAGATCAGAAAGAGATATAAAAGCATTAGCAACAACAAACTCAAATATTAGAGCAGAATTCAATGCAAATCCAAACAGCAAAAAACTCAAAATAGCTGTAATTGGATGGGCCTCTAGCAATAAAACAGCATCAGATAGTTTGCAAGGAGCAAATCAACCAATACAAGGAACATACTTCATAAGTTCTAAACTATTAACATCAGGTCACACAGCAGGCGCTACACAAATAAATAACTTATATGCCGTAGGATGGCCTAACTCACAAAACTACCCACCATTAAATCAAGACAAAAATAATTTTAATTGGGGCCTAAGAGCTCTATGCATACTAAGAAATAACATACCATTAAATAAAGCAGCATTAGATGATGAAACAACAATGTTTGCACTATTTGGACCCTTAGTAGAAAAAGCAAACTGGGAAGGAATAGAAACAGCACCACAATTTAAAGAAGAATTAAAAGACTACAATTTACTGATGAGATACATGTTTAAATTTCAGTGGGGCGGACACGGGACAGAACAATTCAAAACCAGCGTCGGAGACCCTAGCACCATTCCCTGCCCCTACGGTCTCGGAGACCCACCCCAACTTGCCGTGCGAGACCCCTCCAAGGTACACGAAGGGGTCCTCAATGCGTGGGATTATGACTATGATGGAATTGTTAGAAAAGACACTCTCAAAAAACTCCTTGAAATCCCAACAGACTCGGAAACGGAGAAGGCATACCCTCCCCTTGGGCCAAAAACAGAGAAATTGCCCTCCTCAGACGAAGAAGGAGAGAGCGATATCAGTTCTTCGAGCAACTCATCGAGCGAAGAAAGCGAGGAAGAAAAGAGACACAGAAGACTCCACCACCCCAGCAAGCGAAGACTCCTCAAGTACGTCCACAGACTGGTAAAGAGATTCAAGACCCTATAG
>HM633238|Torque_teno_sus_virus_k2a|Sus_scrofa|Suidae
ATGCCTTTCAGACGCTATCGCAGACGCCGGAGGAGACCCACACGGAGATGGAGGCGAAGGAGATGGAGGCGCTACTTTCGATATTGGCATAGACGCCCTACTCGCCGCCGCAGATATCACAAGGTAAGGAGACGGAGGGTAAAAAAAGCTCCGGTCATTCAATGGTTCCCACCAACAATAAGAAACTGTTATATTAAGGGAATCTGGCCGTTGAGCTACGGACACTGGCTCCGCACCTGTCTCCCTATGAGAAAAGAAAACGGACTCATTTTTCTGGGCGGAGGAATAGACTGGACTGTATGGAGTTTACAAAATTTATATCATGAAAAACTAAACTGGAGAAATATCTGGACAGCTTCTAATGATGGCATGGAATTTGCTAGATTTAAATATGCAAAATTTAAGTTTTTTAGACATGAATTCAGATCTTATATAGTAACATGGGATCAGGACATACCATGTAAACCGCTACCATATACTAACCTACATCCATTTGTAATGTTACTAAAAAAACAACACAAAGTAATTCTAAGCAAAAGAGAATGTAACCCGAGAAAAAAAGACAAGCCTGTAATTTTAAAAATAAAACCTCCACCTAAACTAACATCACAATGGAGACTAGCAAGAGAACTAACAAAAATGCCACTTATAAGACTAGGAATAAGTCTAATAGACTTCAAAGAACCATGGCTAGAAGGTTTCGGAAATGCATTTTACAGTACACTAGGATATGAGGCAGATAAAGACTCAAGTGACAGATCAGAATTTTGTCAAATAAAATATTTCTGGGTATATGACACAGGTCAAGGAAATCATGTATACGTAGTAATGCTGTCAGCAGACGCAGAAGATAACCCAGGAGAACTAGTACACAAACAAATAACAATAAAAGAAATAGAACATGTAGGAGAAGGATGGCCCTATTGGCTATATTTCTTCGGAAGATCAGAAAGAGATATAAAAGCATTAGCAACAACAAACTCAAATATTAAAGCAGAATTCAATGCAAATCCAAACAGCAAAAAACTCAAAATAGCTGTAATTGGATGGGCCTCTAGCAATAAAACAGCATCAGATAGTTTGCAAGGAGCAAATCAACCAATACAAGGAACATACTTCATAAGTTCTAAACTATTAACATCAGGTCACACAGCAGGCGCTACACAAATAAATAACTTATATGCCGTAGGATGGCCTAACTCACAAAACTACCCACCATTAAATCAAGACAAAAATAATTTTAATTGGGGCCTAAGAGCTCTATGCATACTAAGAAATAACATACCATTAAATAAAGCAGCATTAGATGATGAAACAACAATGTTTGCACTCTTTGGACCCTTTGTAGAAAAAGCAAACTGGGAAGGAATAGAAACAGCACCACAATTTAAAGAAGAATTAAAAGACTACAATTTACTGATGAGATACATGTTTAAATTTCAGTGGGGCGGACACGGGACAGAACAATTCAAAACCAGCGTCGGAGACCCTAGCACCATTCCCTGCCCCTACGGTCCCGGAGACCCACCTCAACTTGCCGTGCGAGACCCCTCCAAGGTACACGAAGGGGTCCTCAATGCGTGGGATTATGACTATGATGGAATTGTTAGAAAAGACACTCTCAAAAAACTCCTTGAAATCCCAACAGACTCGGAAACGGAGAAGGCATACCCTCTCCTTGGGCCAAAAACAGAGAAATTGCCCTCCTCAGACGAAGAAGGAGAGAGCGATATCAGTTCTTCGAGCAACTCATCGAGCGAAGAAAGCGAGGAAGAAAAGAGACACAGAAGACTCCACCACCCCAGCAAGCGAAGACTCCTCAAGCACGTCCACAGATTGGTAAAGAGATTCAAGACCCTATAG
>HM633239|Torque_teno_sus_virus_k2a|Sus_scrofa|Suidae
ATGCCTTACAGACGCTATCGCAGACGCCGAAGGAGACCGACACGAAGATGGAGGCACCGGAGGTGGAGACGCTACTTTCGATATCGGTATCGACGCGCTCCTCGCCGCCGCCGCACAAAGGTAAGGAGACGGAGAAGAAAAGCTCCGGTCATACAATGGTTCCCTCCTAGCCGGAGAACCTGCCTCATAGAGGGATTCTGGCCGTTGAACTACGGACACTGGTTCCGTACCTGTCTCCCCTTTAGGCGGTTAAATGGACTAGTATTCCCGGGTGGAGGTTGTGACTGGAGCCAGTGGAGTTTACAGAGCCTTTACCATGAAAAACTTAACTGGAGAAATATATGGACAGCTAGTAATGTTGGAATGGAATTCGCTAGATTTTTAAAAGGAAAGTTTTACTTTTTCAGACATCCATGGAGAAATTATATAATAACTTGGGATCAAGATATACCATGCAGGCCACTACCTTATCAAAACCTGCATCCACTCCTAATGCTACTAAAAAAACAGCACAAAATTGTACTTTCACAGCAAAACTGTAACCCAAACAGAAAGCAAAAACCTGTCACCTTAAAATTCAAACCTCCACCAAAACTAACATCACAATGGAGACTAAGTAGAGAATTAGCAAAAATGCCACTAATAAGACTTGGAGTAAGCTTTATAGACCTAACAGAACCATGGGTAGAAGGGTGGGGAAATGCATTTTATTCCGTACTAGGATATGAAGCAGTAAAAGAACAAGGACACTGGTCAAACTGGACACAAATAAAATACTATTGGATCTATGACACGGGAGTAGGAAATGCAGTATATGTTATACTATTAAAAAAAGACGTTACTGATAATCCAGGAAACATGGCAACAACCTTTAAAGCATCAGGAGGACAGCATCCAGATGCAATAGATCACATTGAATTAATAAACCAAGGATGGCCTTACTGGTTATATTTTTATGGTAAAAGTGAACAAGACATTAAAAAAGAGGCACACAGCGCAGAAATATCAAGAGAATATGCTAGAGACCCAAAATCTAAAAAACTAAAAATAGGAATAGTAGGATGGGCATCTTCAAACTACACAACAACAGGCAGTGATCAAAACAGTGGTGGAACAACATCAGCTATACAAGGTGGATATGTAGCATATGCAGGATCCGGGGTCATAGGAGCAGGGTCAATAGGAAATTTATATCAACAAGGATGGCCACCTAATCAAAACTGGCCTAATACAAACAGAGACCAAACAAACTTTGACTGGGGACTAAGAGGTTTATGTATACTCAGAGATAACATGCACTTAGGAAGCCAGGAATTAGACGACGAAACAACAATGCTAACACTATTTGGACCATTTGTAGAAAAAGCTAATCCAATATTTGCAACAACAGACCCTAAATTCTTTAAACCTGAACTCAAAGACTATAATATAATCATGAAATATGCCTTTAAATTTCAGTGGGGAGGACATGGCACAGAAAGATTTAAAACCAACATCGGAGACCCCAGCACCATACCCTGCCCCTTCGAACCCGGGGACCGCTTCCACAGCGGGATACAAGACCCCTCCAAGGTACAAAACACCGTCCTCAACCCCTGGGACTATGACTGTGATGGGATTGTTAGAAAAGATACTCTCAAAAGACTTCTCGAACTCCCCACAGAAACAGAGGAGGAGGAGAAGGCGTACCCAGTCCTTGGACAAAAAACAGAGAAAGAGCCATTATCAGACTCCGACGAAGAGGGCGTTATCTCAAGCACGAGCAGTGGATCCTCTCAAGAAGAAGAGACGCAGAGACGAAAGCACCACAAGCCAAGCAAGCGACGACTCCTCAAGCACCTCCAGCGGGTGGTAAAGAGGATGAAAACACTGTGA
>HM633240|Torque_teno_sus_virus_k2a|Sus_scrofa|Suidae
ATGCCTTACAGACGCTATCGCAGACGCCGAAGGAGACCGACAAGAAGATGGAGGCATCGGAGGTGGAGACGCTACTTTCGATATCGGTATCGACGCGCTCCTCGCCGCCGCCGCACAAAGGTAAGGAGACGGAGGAGGAAAGCTCCGGTCATACAATGGAACCCTCCTAGCCGGAGGACCTGCCTCATAGAGGGTTTCTGGCCGTTGAGCTACGGACACTGGTTCCGTACCTGTCTCCCCTTTAGAAGAAAAAATGGACTAGTTTTTACGGGAGGAGGCTGTGACTGGACTCAGTGGAGTTTACAGAACTTATACCATGAAAAACTTAACTGGAGAAATATATGGACAGCTAGTAATGTGGGCATGGAATTCGCTAGATTCTTAAGAGGAAAATTTTACTTTTTTAGACATCCGTGGAGAAACTACATAGTGACTTGGGATCAGGACATTCCTTGTAAACCGCTACCATATCAGAACTTACACCCACTACTTATGTTACTAAAAAAACAACACAAACTAGTACTTTCACAGCAAAACTGTAATCCTAGCAGAAAACAAAAACCTGTAACTTTAAAATTCAGACCACCACCTAAACTCACATCGCAATGGAGACTAAGCAGAGAATTAGCAAAAATGCCCTTAATAAGACTAGAAGTAAGCTTCATAGACTTAACAGAACCATGGCTAGAAGGCTGGGGAAATGCATTCTACTCTATTTTAGGATACGAAGCAACAAAACTACAGGGGCATATTTCAAATTGGGCACAAATAAAATACTATTGGATCTATGATACAGGCGTAGGAAACGCAGTATACGTAGTAATGTTAAAACAAGAGACACAATCAAATCCAGGACAAATGGTAAAAAACTTTCCAACCACTCAAGGCAGACATCCAGATGCTATAGATCATATAGAACTAATCAATGAAGGATGGCCATACTGGCTATACTTCTATGGTAAAAGCGAACAAGACATTAAAAAAGAGGCACATAGCACAGAAATAGCAAGAGAATATGCACAAAACCCACATTCATTAAAACTAAAAATAGGAATAGTAGGATGGGCATCATCAAACTATACAGCAACAGGCAGTGTACAAAATGATAGTGGACCTATAGCAGCTATACAAGGAGGATACGTAGCATGGGCAGGAGGACAAGGAAAATATAATTTAGGAGCTGGAGCCATAGATAACTTACACCAAAAAGGCTGGCCAAATAATCAAAACTGGCCAAACACAAACGCAGATGAAACAAACTTTAACTGGGGACTCAGAGCACTTTGTATACTTAGAGATAACATGACTTTGGGAACTCAAGAATTAGACGATGAAACTACCATGTTAAGCCTATTCGGACCCTTCGTAGAAAAAGCAAATACAGCACTAGCAACAACAGACCCTAAATACTTTAGACCAGAACTCAAAGACTATAATTTAATCATGAAATATGCGTTTAAATTCCAGTGGGGAGGACATGGCACAGAAAGATTTAAAACAACCATCGGAGACCCCAGCACCATACCCTGCCCCTTCGAACCCGGGGACCGCTTCCACAGCGGGATACAAGACCCCTCCAAGGTACAAAACACCGTCCTCAACCCCTGGGACTATGACTGTGATGGGATTGTTAGAAAAGATACTCTCAAAAGACTTCTCGAACTCCCCACAGAGACAGAGGAGGAGGAGAAAGCGTACCCGCTCCTTGGACAAAAAACAGAGAAAGAGCCATTATCAGACTCCGACGAAGAGAGCGTTATCTCAAGCACGAGCAGTGGATCCTCTCAAGAAGAAGAGACGCAGAGACGAAAGCACCACAAGCCAAGCAAGCGACGACTCCTCAAGCACCTCCAGCGGGTGGTAAAGAGGATGAAAACACTTTAA
>HM633241|Torque_teno_sus_virus_k2a|Sus_scrofa|Suidae
ATGCCTTTCAGACGCTATCGAAGACGCCGGAGGAGACCCACACGGAGATGGAGGCACCGGAGATGGAGGCGCTACTTTCGATATTGGCATCGACGCCCTACTCGCCGCCGCAGACACTATAAGGTAAGGAGACGGAGGAGAAGAAAAGCTCCGGTCATACAATGGCACCCTCCTAGCCGGAGAACGTGCACGATAACTGGGTTCTGGCCGTTGAGCTACGGACACTGGTTCCGTACCTGTCTCCCCTTCCGACGAATGAACGGGCTAATATTTACGGGCGGAGGAATAGACTATACTCAGTGGAGTTTACAGAACTTTTTTCATGAAAAATTAAACTGGAGAGATATCTGGACAGCCTCAAATGTAGGAATGGAATACGCTAGATTTTTAAAAGGAAAATTCTACTTTTTTAGACATGAATGGAGATCCTATATAATAACATGGGATCAGGACATTCCTTGTAAACCTCTACCATATACAAACTTACATCCTTTACTAATGTTACTTAAAAGACAACATAAACTTGTCCTTTCAAAAAGAGACTGTAACCCTAGCAAAAAAGCAAAACCAGTAACATTAAGAATAAAACCTCCTCCAAAACTAACCAGTCAATGGAGACTAGCAGGAGAATTATCAAAAATACCACTAGTGAGATTAGGATTCTCCTTCATAGACTTGTCAGAACCCTGGCTAGAAGGTTGGGGAAATGCATTTTATAGCTTACTAGGATATGAAGCACCATATCAACAAGGTAGAAACTGTTATTGGAGCCAAATGAGATACTTTTGGATATATGACACGGGAGTAAATAATGCTGTATATGTACTATTACTACAGCAAGATATAGAAGATAATCCAGGAGATTTAGCAAAAAACTACTATGAAGGACCACAACCAAAAACACTAACAGCAATAGAAAAAGTGTCAGAAAATTGGCCTTACTGGCTATACTTTTTTGGAAGGTCAGAACTAGGCATTAAAAACTTAGCAACAAACACACAAATAAGAAATGAACTCCATAATAATCCAAACAGTAAAAAATTAAAAATAGGTGTAATAGGATGGGCATCAAGCAACTACACAGACAAAGATAGCTCACAAAATACACAAACAGGAGTAACAAACAAAATACAAGGACACTATACATATTACCACACAGGAGGAATAATAGGAGCAGGAGCCATAGACAATTTGTATGAAAAAGGATGGAGACAAGACCAAAATTATCCACCAATAAACCCCGATGGAACAAACTTTGACTGGGGAACCAGAGCACTATGCATACTAAGACAAAACATGAAACTAGGCCCACAACCAATAGACGATGAAACAACAATGTTATCTCTATTTGGGCCTTTTGTAGACAAAGCAAACACAGCACTAATAACATCAGTACCAAAAGACTATAGACCTGAACTAAAGGACTATAACCTAGCCATGAAATATGTTTTTAAATTTCAGTGGGGAGGACACGGCACCGAAAGATTCAAAACAGACATCGGTGACCCCAGCACCATACCCTGCCCCTTCCAACAAGGAGACACCAGCTTTACCGGGATACAAGACCCCTCCAAGGTACACACCACAGTACTTAACCCCTGGGACTATGACTGTGACGGGATTGTTAGAACAGATACTCTCAAAAAACTCCTCGAACTCCCCACAGAAACGGAGGAGGAGGAGAGAGCGTACCCACTCCTTGGGCCGAAAATCGAGAGAAGGCCCTTATCCGAAGACGACGACGAGAGCGTTATCTCTTCTACGAGCAGCTGTACCAGCGAAGAAGAAGAGAAAAAAAAGAGACACAAGCAGCAGCCCAGCAAGCGAAGACTCCTCAAGCACCTCCAGCGAGTGGTAAAGAGAATGAAAACTATATAG
>GU797360|Torque_teno_virus_9|Homo_sapiens|Hominidae
ATGGCATGGGGATGGTGGAAACGAAGGCGCAAGTGGTGGTGGAGACGACGCTGGACTCGTGGCCGACTTCGCAAACGACGGGCTAGACGAGCTGGTCGCCGCCCTCGACGAAGAAGAGTAAGGAGACGGAGGGCTTGGAGGCGTGGGCGACGAAAGAGACGGACTTTCAGACGCAGACGCAGACGAAAGGGTAGGAGACACAGAACCAGACTTATAATAAGACAATGGCAGCCAGAAATAGTGAGAAAGTGCCTCATAATAGGCTACTTTCCCATGATTATATGTGGCCAGGGACGCTGGTCAGAGAACTACAGCAGCCACCTAGAGGACCGTGTAGTAAAACAGGCCTTCGGTGGGGGACACGCGACTACCAGGTGGTCTCTAAAAGTACTGTACGAGGAGAACCTCAGACACTTGAACTTTTGGACCTGGACTAACAGAGACTTAGAACTGGCCAGGTACCTCAAAGTGACGTGGACCTTTTACAGACACCAAGATGTAGACTTTATAATATACTTTAACAGAAAGAGCCCCATGGGAGGCAACATATACACAGCACCCATGATGCATCCGGGAGCCCTAATGCTCAGCAAACACAAGATACTAGTAAAAAGCTTTAAAACAAAACCCAAGGGCAAAGCAACAGTTAAAGTGACTATTAAGCCCCCCACTCTACTAGTAGACAAGTGGTACTTTCAAAAGGACATTTGCGACATGACACTGTTAAACCTCAATGCCGTTGCGGCTGACTTGCGGTTTCCGTTCTGCTCACCACAAACTGACAACCCTTGCATCAACTTCCAGGTTCTGTCCTCAGTGTATAACAACTTCCTCTCTATAACTGACAATAGACTAACACCAGTCACAGATGATGGCCAGGCTTATTATAAAGCTTTTCTAGACGCTGCATTTACCAAAGACAGAGACTTTAATGCTGTTAATACGTTTAGAACAATATCTAACTTTTCCCACCCACAACTAGAACTTCCAACTAAAACCACCAACACATCCCAAGATCAATACTTTAACACTCTAGATGGGTACTGGGGAGACCCCATATATGTACACACACAAAATATAAAACCTGACCAAAACCTTGATAAATGCAAAGAAATACTTACAAACAACATGAAAAACTGGCATAAAAAAGTAAAGTCAGAAAACCCAAGTAGCCTGAACCACAGCTGCTTTGCCCACAATGTAGGCATATTCAGCAGCTCATTCCTATCCGCAGGCAGACTAGCACCAGAAGTTCCAGGCCTGTACACAGATGTTATTTACAACCCATACACAGACAAGGGAAAGGGAAACATGCTATGGGTGGATTACTGTAGCAAAGGAGACAACCTATACAAAGAAGGCCAAAGCAAGTGTCTACTTGCCAACCTACCCCTCTGGATGGCCACAAACGGTTATATAGACTGGGTAAAAAAAGAAACAGATAACTGGGTTATAAACACTCAAGCCAGAGTACTCATGGTATGTCCCTACACTTACCCAAAACTATACCATGAAATACAGCCATTATATGGCTTTGTAGTATACTCATATAACTTTGGAGAGGGAAAAATGCCAAACGGGGCCACATACATACCCTTTAAGTTTAGAAACAAGTGGTATCCAACCATATACATGCAGCAAGCAGTACTAGAAGATATATCCAGATCGGGCCCCTTTGCACTTAAACAACAGATACCCAGCGCCACACTTACTGCCAAATACAAATTCAAATTCTTATTTGGCGGTAACCCTACTTCTGAACAGGTTGTTAGAGACCCCTGCACTCAGCCCACCTTCGAACTGCCCGGAGCCAGTACGCAGCCTCCACGAATACAAGTCACGGACCCGAAACTCCTCGGTCCCCACTACTCATTCCACTCGTGGGACCTCAGACGTGGCTACTATAGCACAAAGAGTATTAAACGAATGTCAGAACACGAAGAACCTTCTGAGTTTATTTTCCCAGGTCCCAAAAAACCCAGGGTCGACCTCGGGCCAATCCAACAGCAAGAAAGGCCCTCCGATTCACTCCAAAGAGAATCGAGGCCGTGGGAGACCAGCGAAGAAGAGAGCGAAGCAGAAGTCCAGCAAGAAGAGACGGAGGAGGTGCCCCTCAGACAGCAACTCCTCCACAACCTCAGAGAGCAGCAGCAACTCCGAAAGGGCCTCCAGTGCGTCTTCCAGCAGCTAATAAAGACGCAGCAGGGGGTTCACATAGACCCATCCCTACTGTAG
>HQ204188|Torque_teno_sus_virus_k2a|Sus_scrofa|Suidae
ATGCCTTACAGACGCTATCGCAGACGCCGAAGGAGACCGACACGGAGATGGAGGCACCGGAGGTGGAGACGCTTCTTTCGATATCGGTATCGACGCGCTCCTCGCCGCCGCCGCACAAAGGTAAGGAGACGGAGGAGAAAAGCTCCGGTCATACAATGGTTCCCTCCTAGCCGGAGGACCTGCCTCATAGAGGGCTTCTGGCCGTTGAGCTACGGACACTGGTTCCGTACCTGTCTCCCTATGAGAAGGCTAAACGGACTCATTTTCACGGGTGGCGGTTGTGACTGGACACAGTGGAGTTTACAAAACTTATACCATGAAAAACTTAACTGGAGAAATATATGGACAGCTTCTAATGTAGGCATGAAATTTGCTAGATTTTTGAGAGGAAAATTTTACTTCTTCAGACACCCATGGAGAAGCTATATCATTACTTGGGACCAAGATATTCCCTGCAAGCCTTTACCATACCAAAATTTACATCCTCTACTTATGCTATTAAAAAAACAACATAAACTAGTACTATCTCAAAAAGACTGCAATCCAAACAGAAAACAAAAACCTGTAACTTTAAAAATAAGACCTCCACCAAAATTAACATCACAGTGGAGATTAAGCAGAGAACTAGCAAAAATACCACTGGTTAGACTAGGAATCAGTCTCACAGACCTGTCAGAACCATGGTTAGAAGGCTGGGGAAATGCTTTTTACAGCGTACTAGGATATGAAGCTAGTAAACACTCGGGCAGATGGTCAAACTGGACACAAATAAAATATTTCTGGATCTATGACACAGGAGTTGGAAATGCAGTTTATGTCATTTTATTAAAACAAGAAGTAGAAGACAATCCAGGAGATATGGCACAAAAATTTGTAACAGGAACAGGACAACATCCAGATGCTATAGACAGAATAGAACTAATAAATGAGGGATGGCCCTATTGGCTTTTCTTTTACGGACAGTCAGAACAAGACATAAAAAAATTAGCACACGACCAAGAAATAACAAGAGAATATGCACGAAATCCAAAATCTAAAAAACTAAAAATAGGGGTAATAGGATGGGCCAGCAGTAACTTTACAACAGCAGGTAGCTCACAAAATCAAACACCACAAACACCAGAAGCCATACAAGGAGGGTACGTAGCATACGCAGGCGCAAAAATACCAGGAGCAGGATCAATTACAAACTTATATAGAGATGCATGGCCAGGAGATCAAAACTGGCCACCTATAAATGCAGACCAAACAAATTTTAACTGGGGATTAAGAGGACTCTGTATAATGAGAGATAATATGAAATTAGGAGCTCAAGAACTAGACGATGAATGTACAATGCTAACACTTTTTGGACCTTTTGTGGAAAAAGCAAACACAGCCTTTGCAACAAATGACCCTAAATACTTCAGACCAGAACTCAAAGACTATAATATAGTAATGAAATATGCCTTTAAATTTCAGTGGGGAGGCCACGGAACCGAAAGATTCAAAACAACCATCGGAGATCCCAGCACCATACCATGTCCCTTCGAACCCGGGGAACGGTACCACCACGGGGTACAAGACCCCGCCAAGGTACAAAACACAGTCCTCAACCCTTGGGACTATGACTGTGACAGGATTGTTAGAACAGATACTCTCAAAAGACTTCTCGAACTCCCCACAGAGACGGAGGAGACGGAGAAGGCGTACCCACTCCTTGGACAAAAGACAGAGAAAGAGCCATTATCAGACTCCGACGAAGAGAGCGTTATCTCAAGCACGAGCAGTGGATCCTCTCAAGAAGAAGAGACGCAGAGACGAAGACAGCACAAGCCAAGCAAGCGACGACTCATCAAGCACCTCCAGCGGGTGGTAAAGAGAATGAAGACACTGTGA
>GU951508|Torque_teno_canid_virus_1|Canis_lupus_familiaris|Canidae
ATGCGGTTCCGGTACCGAAAGTGGCGAAGACCCCGCCGTCTCTTTCGATCTCGTAGACGACGCGGCTATGCTCGCCGCCGCTGGAGACGCCGAGCCTGGGGCCGCCGGAGGCGGGTAAGGAGATACCGAAGGCGGCGCGGGGGCACCAAAAGACAATACATTTCTAGTATTATGCAATGGAACCCGCAACACCGCCATCTTTGCTATATCAAGGGCATAACGTGGCTCTGCGCTGCCAGAGCGGACCGCATATCCTGGCCGGGCATTAGACAGATAGCGGCTACTGACTCCACAAGATATTGGAGCACAATTTTAGTCGGAGGGTGCGGAGTTTTAACGTTATCCATGGACTGGTTCTTCTTTGAGAACCTAAGATGGCGGAACCGCTGGTCGCATAGCAACGTGGGTTACGATTTAGCAAGATACATGGGGACACACCTCTACTTCCCCCCCCTAGCTGACATCTGGTACATTGTCTGGACAGATACAGAATTTGTTGACCAACCCAAAAAGGTCATGAGTTACACGCATCCGTGGATACTCCTCATGACCAAAAAACACAAGGTCATAAAACCCCGGAAATGGAATGGCAAAGGCAAAAAAATATTTCTCAAACCGCCTGCGGTTTTCAATTCCGCATGGTACGCTCCAGGCAAATGGTGCGGAGCGGGGCTAGGACGAATCTACTTCTCCTTTATAAACCCCTTCAAACAAATTATGCACACAGGACAGACAGAACAGAGCTTCCCCTTTGCGATAGAATTGGGCAATACAGATTATGATAAGCCACCCAATAATAAGTACGATTTCAAAAACACAGATATTGTAAAACAAGTATGGACGGCAAAAGACAAAAAATATCATTACCGTGCCGATTGGGGCACAGGCGACGGAAATGCAATCATGTTGCCCAATACTCTAAGTCCAACCACCCCAGCCAGCTGGCTTCTCCTTGAATGGGACGCCCCCTACTGGCTATGGTTCTGGGGAAAAACATATCAGGATTTTGTTTCATCACACACACCGGAAGGAAATCAATATTATGGCCAAATTTATGTGAAATGGTGGCCCATTACCAACCCCTACGATCAGGGACCCCACACCTACCCGGAAGACAAAGAATGGTGCCTCGTGATGCTAGATCCACAACCAAATTTCATGACATGCAACAGCATTGCAGCGGCCCTGAAAATAGCACAGTTCGGGCCCTGCGTCTACTCATCCACAGACCTACAACAATCACAAATACCCATTAACATACCCATGTATTATCTCTCCAAATGGCAGTGGGGTGGAAGTACCCAAGGGACCAGCACCCACATTGACAACCCTTGCAATCCGAGACCTAGATCAATACAAATCGCAGACCCAGCCTCCGCCCCTAGAGACGTCATACACCCCTGGGATGTGGATGCTTCCGGAACTATATCAACCGCAAAGCTCAAACGACTCATGGAAGGACTTGGTTACAGGGAACCGAAACCGAAACCGGGACCCCCCGAGACCCTCATACCGCCGGGAGCGCCGACGCCAGAGCTCGACTACTACAGCTCGGAGACCGAGAGCGATGACTTCGACACCGGAGACTCCGAGGAAGAGGAGGAGGACCACCAAGACCCGCGGTGGGTTCGAGAGAGCCTTGACAAGCTTACTCGAAGGCTTAGGGGTGAGCGAAGACAGCGACAGCAGCTCGGAAAGGGACTGCTGGCCCTTCTAAAAGACAAAAAATAA
>HQ335084|Torque_teno_arthrovec_virus_2|Mosquitoes_(mixed_species)|Culicidae
ATGGCGTACTACTATCCCTGGAGAAGGAATCGTTGGAACCGTAGATACTTCCCAAGAACACGCCGAACCTGGAGACGCAGAACTACTAGAAGAACTTATAGACGCAGGAATCCGCGCCGGAGGGTGAGTTGGAGACGGCTCTATAGAACTTATAGACGCCGTCGCTTTGCTGTAAAGCAATATCAACCATTATACAGAAAAAGATGTACAATAACTGCAATACTCCCTCTCTTGTTCGTGAGAGGTGGGTTAAACGCAGTAAATGACTTTATGATGCCAGCAACTGGACTTATAAACTTCTGGATGGGAGGAGGTTGTGACAGTGGATCAATAACTATGAATGACTTGTACTGGGAAGAAAGATTTTGGAGAGCTCGCTGGTCAACCAGTAACCAAGGATTTGACCTCTTCAGATATTTTGGAGTAAAATTAACATTGTGGCCAAACTCAGAATATAGCTATATATTCTGGTGGAGTACAGAAGAACTTTCAGAGGACAAAGAACCTTTGACTGTATGCCATCCAAGCCAATTGCTACTCACAAAACAACATGTGGTAGTAGAAGCTTGGAGGCAAAAAGGAAAAAGACTGCCAAGAATAATAAAAGTAAAACCACCAACATCAATATTACAAGCTTGGTGGCATATAAAAGACGCAGCCAACAAACCATTACTCAAATGGAGAGTTTCATTAATAGACTTAGAGAATCCATGGACTGGATTTCCAAATAACAACACATACTGTGTTAGAATAACAGTATGGGGCTGGAAAACAGCATCAGAAGCAGGAGATATAGTATTATACTATCATCCTCTGCTAGATGATGGAACTGGCATAAAAGTATTCACAAAAGAACTACAATGGAACAATAATCATGATGGGCCAGCACTAGAACAACCAGGTCAATCATTCTGGCCAGCAAAAGCTCAATTTGAAGAATTACTAGTTCCATTTTACTTATTTTGCTATGGTAGAAGTGCAGAATATTATAGCAATCTGCAACAATACCATAGACCAGCACCACAAACAGCAAACAATGGATATTTTCAATTTATAATGTTAACAGGAACTAGATCAATTAGAGAAGAAAATGGTGGATTACCAACACATAAAGACAATATGTACTATATAAAATACAGCACTATGCAACTAATAGCAGCAAATGGACCATGGACTGAAAAATCAGTATATGATGCATGCAACATATCAATGAAATGTAAATTTTTCTTCCAGTGGGGAGGAACACCAGGCACTCAGTTGCCTCCAGTCCAGCCAGGAGAAGGAGGTCCAGTCTGGCCAAAATCAACCATCCGATGGCCAGGCAGCCTCAGAGCAGACATCCGTGATCCTACCAAAGGACCAGATGAGGTACTCAAAGCAGAGGACCTCGACTCAGATGGTATCATCACTAGGAGTGCCTTTGCAAGAATTACTAAATCTGATTTCTCCTCAGAAGACGAGGCCTGGTTACAAAAAAAGAAGATCTGGGGCTCAGTCCAACATCAAGGAAGATCAGGAAAAAGAAAACGAGGGCTACTATCCTCCTCGAGCGAAGAAGAAGAGACGTCGCACGACAGCTCTACCTCGGAGGACGAGGAAGCACCACAAGCGGAGGAGAAGCCAGCAAGGAGACAGCACAGACACAGAAGAAAGCTCCGAAAGCTGGTCCAGCTCCTGGACAGAATAGGCTGGACTGGAACATCAAAAACTGTCCCTTCTGGGAGACTGAAGTCTCATTCGATTTAA
>HQ335085|Torque_teno_arthrovec_virus_2|Mosquitoes_(mixed_species)|Culicidae
ATGGCGTACTACTGGAGACGAAGGTATCCAAGGTACACCAGGAGGAGAACAACAAACAGGAGGTACACCAGACGCAGAAGATATGCTAGACGCACTTATGGCCGCCGAAGGGTGAGTTGGAGACGCCTGGTTCGCAGRCATGCGAGAAGAAGGCGCTTTAATGTTACTCARTATCAACCTTACTATAGAAARAAATGTAGAATTACGGCACTTTTACCACTACTATTCTGCAAAGATGGCAGAAATGGTATTGTGGACTTTATGATGCCAACAACAAGTCTGGTWAATAACTGGATGGGAGGAGGAGTGGACTCAGGAACTTGTTCTCTCCTAGACCTGTACTGGGAAGAGAAGTTCTGGAGGGCCAGATGGTCTGCAAGCAACCAAGGATTTGATCTTGGACGCTACTATGGAGTGACCATAACCTTGTGGCCGAGTCAGCACTACTCCTACATATTCTGGTGGAGCACAGAGGAACTAGCAGAGGACAAGGAACCTYTAACAGTATGTCATCCTAGCCAACTATTATTAGCAAAGCAGCATGTTATTGTTCAGAGTTATGCAAGAACAGGAAGACCTAAACCAATTAGAATAAGAATAAAACCACCAACAAGCATGATTGGGGCTTGGTGGCACATTACAGACTTTGCCAAAAAACCACTACTAAAATGGAGAACTTCACTTATAGACCTTGAAACTCCATGGACTGTATTTCCTAATAACAATACCTATTGTATACCAATTAATGTATGGGCATGGGAACCAACAGTATCAGATGCTAGAGAATATGGAATATTTTACCATCCAATGCTAGATGATGGTACTCAACTAAAAGTTTGTATACATGAAATAAAATGGAATAATACAGGAGATGGACCAGATATAGAATCTCATGGTTTTTGGCCAAATATTGTATTATTTGCAAACTTACTAGTGCCATTTTACATATACTGCTTTGGAAGAGGAGCAGAATATTACAGCAATAACAAAGATATACACAGACCTCAACCAGAAAACAGACAAAATGGATGGTTTATATTTATTTATTATGGAAACAGCATAGCATTTAGACAACAAAATGGAGCCCTGCTAAATTTCAGAGACAAAATGTTTTACATAAAATACAACACAATGCAAATAGTAGCAGCAGGAGGACCATGGGTGGAAAAACAAATTGGAGTTCCAGCAAATGTRGCAGTAAAAATGAAATTCTATTTTCAGTGGGGAGGAACACCAGGAACTCAACTGCCACCAGTCGCTCCAGCAGAAGGAGGTCACGTGTGGCCTCTTAGCACCACAAGATGGCCAGGAGCACTCAGAGCAGACATCAGAGATCCAACCATCTCAGCAACTGAGGTACTCAAAAAAGAGGACCTTGACTCAGATGGGATTGCCACTGAACGTGCCATTGCAAGAATTACTAAACCTCATTTCTCCACAGAAGACACCTTTCAGCCTCAAAGACAAAAGATCTGGGGCTCAGTCCAGTATCCACCATCATCAAGAAAAAGAAAACGAGAGCACAGATACTACTCGAGCGAAGAAGAAGAGACGCCGCACGACAGCTCTACCCARGAAGACACGGAGGGAGAAGCCTCAGCAGCAGAGGAAGCGGAGGAGAGACATCTGGAGCGGAAGCGAAAGTACAGAAAGCTCCTCAGACTGGTCGAGCGACTAGGAATCCTACAACCTTCCTCGACCAGCCATTCTGGGAGACAGAAGTCTCATTCTGTCTAA
>JF694116|Torque_teno_sus_virus_1a|Felis_catus|Felidae
ATGCCGCCGCCGCAGATAACGCAGATGCCGCCGCAGATACTGAAAGAGGAGAGGATGGAGTCGATATGGGAGGCGTTGGAGACGGACTGCCTGGAGACGTCGGCGGGTAAGGAGATGCGGCGTTCCGTCTTCCGTCCCCTACTGCTTGGAACCCCAGTTAGGCGTGTAGTGATCAAGGGATGGTGGCCACTTATTCAGTGTATGCAGGGAATGGAGTACCTACGATACAGACCAATGAATAACATAGAAAAAAGATGGATATACAAGAAATCCAATTCCAGGCAATTTGCTGAGGACATGGGCTACCTGATGCAGTATGGAGGAGGATGGGCATCAGGAACTATTTCGCTGAAAGGGCTCTTTAATGAGCACCAGTTATGGAGAAATGTTTGGTCTAGATCTAATGATGGAATGGACCTAGCCAGGTACTTCGGGTGTTCAATCTCACTATACCCGGAGGACAACCAGGACTACTTATTCTGGTTTGACACAGAATTCGACGAGACACAGTTATTAAACCTCCAGGAATACACTCAGCCAAGTGTAATGTTACAGGCAAAAAACTCCAGACTAATAGTAGCAAAATCCAGAATGCCTATAAGACGCAGAATAAGAAAAATATTTATACCACCACCAGCACAGATGACCACACAGTGGCAGTTTCAAAAAGACTTGGCTGACTATCCGTTGTTTAACTGGGCATGCATATGCATAGACATGGAAAAACCATTTGACTACACGGGGGCATGGCGAAATGCATGGTGGTTGATGCAAAGACAGGCTTCAGGAGATATGGAATATATAGAAAAATGGGGAAGAATACCACCCACAGGAGACTTTAAACTGCCCTCAAAAAGTTCAATGACAGGCAACCAGGACAATCCCAATTGGCACCCACAAGATGAACCATTCATATACCCCATAGTGGCATATTGGGTGACAGAAGAAGGTAAAAACGTCTGTTACTGGTGCACAATACACAATGCACCGATAAACCGATGGAGAAAGAAAGAGGCAATGGCAATACAAGTGAGAGACCTGAGAGGGCTATGTCTAAGAGTTTGCTCCGCGCAAGAAACATACTATAGATGGCAAAGGGCAGAATTCACAGACACCTTTAAGCAGCGCTGGTTTCCACAGAATGGGACAGATCACAGCTTAGTAGTGATAGACGCAACAGGAACAAGAGCACAGGGAAACCCAGATGTATGGAACTTCCTATGGAATTCCTCAATAAACACACAAACAACTCCAGTTTTAAAATACTGGGGAATAGACACGGGAAACCAGACTAGACAGTGGCAGGACACAGACTTTGCCAAACTTCAACTGCCAAAAACAGCTCATGATATAGACTTTGGGCACAAAACCAGATTCGGGCCATTCTGTGTAAAAAACCCACCATGTGAGTTCAGAGAAACACCGCCACAACCAATTAATATATGGGTAAAATACAAGTTCTTTTTCCAGTTCGGCGGCATGTACCAGCCTCCCTGTGGAAGCCAGGATCCAGGAACTTCTAACCCGACCTATCCTGTCCGGATGGGAGGAGCAGTTACACACCCCAAATACGCCGGACAAGGTGGTGGATACACGACGGAAATTGGCCATCAAGGTATCACCGCTGCCTCTCTCCGAGCCATCAGTCCAGCTCCACCCAGAACCTACAGCCAAAGTGCATTCCTCCAAGAACCAAAAGAAGAGACAGAGGCGAGAGAGGAAACCGAGGACACCACGAGTGAGAGCTCCATTACGAGTGCCGAAAGCTCTTCTGAAGGAGATGGATCGTCTGAGAATGAGGAACGAAGAGAGGGGAGGCGCAGGAACAAGGGACAACTCAGAATATTTCTCCAGCGACTCGCTGACCGATCCCTGGACCACAAGCGACGAAGATTTTCAGAGTGA
>JF694117|Torque_teno_sus_virus_1a|Sus_scrofa|Suidae
ATGAGAAAGGTAGTGATTAGAGGATGGCGGCCAATACTACTGTGTCTTAAAGGGCAGGTATCACTGAGATATAGGCCGCTGCAGTGGGACACTGAAAAACAGTGGAGAGTAAAAGCAGATTACGAGGATAATTACGGCTACTTAGTGCAGTATGGAGGAGGATGGGGGAGTGGAGAGGTCACACTGGAAGGATTATACCAAGAGCACTTACTGTGGAGAAACTCCTGGTCAAAAGGAAATGATGGCATGGACCTAGTCAGATACTTTGGCTGCATAGTGTACCTGTACCCATTACAGGACCAAGATTACTGGTTCTGGTGGGACACAGACTTTAAGGAACTATACGCAGAGAGCATCAAAGAATACTCACAACCAAGTGTAATGATGATGGCTAAAAGGACTAAATTAGTAATAGCAAGAGACAGAGCACCACACAGACGAAAAGTGAGAAAGATTTTTATACCGCCACCAAGTAGAGACACAACGCAGTGGCAATTTCAAACAGATTTCTGCAAACGACCGCTATTCACCTGGGCGGCGGGACTAATTGACATGCAAAAGCCATTCGATGCAAACGGCGCGTTTAGAAACGCGTGGTGGCTTGAAACAAGAAACGACCAGGGAGAAATGAAATACATTGAACTGTGGGGGAGAGTGCCACCACAGGGTGACACTGAACTACCAAAACAGAGTGATTTTAAAAAGGGAGACAACAACCCAAACTATAACATACAGGAAGGTCACGAAAAAAAAATTTACCCAATAATAATATACGTGGACCAAAAAGACCAGAAAACAAGAAAAAAGTACTGTGTATGCTACAATAAAACCTTAAACAGATGGAGAAAGGCACAAGCGAGTACACTAGCTATAGGAGACCTGCAGGGACTAGTACTAAGACAACTGATGAATCAAGAGATGACATACTACTGGAAATCCGGAGAATTCTCCTCCCCATTCATGCAGAGATGGAAGGGAACTAGACTAATAACCATAGACGCTAGAAGGGCAGACACAGCGAATCCCAAAGTAAGTTCGTGGGAATGGGGACAAAATTGGAACACAAACGGCACAGTGCTTAAGGAAGTATTCAATATAAACTTAACCAACACACAGATAAGACAGGACGACTTTGCAAAACTGACACTGCCAAAGTCACCACATGATATAGACTTTGGACATCACAGCAGATTTGGACCATTCTGCGTAAAAAACGAACCACTAGAATTCCAACTGAGGGCCCCGACACCAACTAACCTATGGTTTCAGTACAAATTTCTCTTTCAGTTTGGCGGTGAATACCAGCCACCAACAGGTATCCGCGATCCCTGCATTGATACACCAGCCTATCCTGTGCCGCAGTCAGGAAGTGTTACACACCCCAAATTCGCCGGAAAAGGCGGAATGCTCACGGAGACAGACCGTTGGGGTATCACTACTGCCTCTTCCAGAACCCTCAGTGCAGATACACCCACGGATGCAGCGCAAAGTGCACTTCTACGAGGGGACGCGGAAAAGAAAGGAGAGGAAACCGAGGAAACCGCGTCATCGACCAGTATCACGAGTGCCGAAAGCTCTACTGAAGGTGATGGATCGTCTGATGATGAACAGACAATCAGGCGCCGAAGGAGGACCTGGAAGCGACTCAGACGAATGGTCCGAGAGCAGCTTGACCGACGTATGGACCACAAGCGACAGCGACTTCAGTGA
>JF694118|Torque_teno_sus_virus_k2a|Sus_scrofa|Suidae
ATGCCTTACAGACGCTATCGCAGACGCCGGAGGAGACCGACACGGAGATGGAGGCACCGGAGGTGGAGACGCTTCTTTCGATATCGGTATCGACGCGCTCCTCGCCGCCGCCGCACAAAGGTAAGGAGACGGAGGAGAAAAGCTCCGGTCATACAATGGTTCCCTCCTAGCCGGAGGACCTGCCTCATAGAGGGCTTCTGGCCGTTGAGCTACGGACACTGGTTCCGTACCTGTCTCCCTATGAGAAGGCTAAACGGACTCATTTTCACCGGTGGCGGTTGTGACTGGACACAGTGGAGTTTACAAAACTTATACCATGAAAAACTTAACTGGAGAAATATATGGACAGCTTCTAATGTAGGCATGAAATTTGCTAGATTTTTGAGAGGAAAATTTTACTTCTTCAGACACCCATGGAGAAGCTATATCATTACTTGGGACCAAGATATTCCCTGCAAGCCTTTACCATACCAAAATTTCCATCCTCTACTTATGCTATTAAAAAAACAACATAAACTAGTACTATCTCAAAAAGACTGCAATCCAAACAGAAAACAAAAACCTGTAACTTTAAAAATAAGACCTCCACCAAAATTAACATCACAGTGGAGATTAAGCAGAGAACTAGCCAAAATACCACTGGTTAGACTAGGAATCAGTCTCACAGACCTGTCAGAACCATGGTTAGAAGGCTGGGGAAATGCTTTTTACAGCGTACTAGGATATGAAGCTAGTAAACACTCGGGCAGATGGTCAAACTGGACACAAATAAAATATTTCTGGATCTATGACACAGGAGTTGGAAATGCGGTTTATGTCATTTTATTAAAACAAGAAGTAGAAGACAATCCAGGAGATATGGCACAAAAATTTGTAACAGGAACAGGACAACATCCAGATGCTATAGACAGAATAGAACTAATAAATGAGGGATGGCCCTATTGGCTTTTCTTTTACGGTCAGTCAGAACAAGACATAAAAAAATTAGCACACGACCAAGAAATAACAAGAGAATATGCACGAAATCCAAAATCTAAAAAACTAAAAATAGGGGTAATAGGATGGGCCAGCAGTAACTTTACAACAGCAGGTAGCTCACAAAATCAAACACCACAAACACCAGAAGCCATACAAGGAGGGTACGTAGCATACGCAGGCGCAAAAATACCGGGAGCAGGATCAATTACAAACTTATATAGAGATGCATGGCCAGGAGATCAAAACTGGCCACCTATAAATGCAGACCAAACAAATTTTAACTGGGGATTAAGAGGACTCTGTATAATGAGAGATAATATGAAATTAGGAGCTCAAGAACTAGACGATGAATGTACAATGCTAACACTTTTTGGACCTTTTGTGGAAAAAGCAAACACAGCCTTTGCAACAAATGACCCTAAATACTTCAGACCAGAACTCAAAGACTATAATATAGTAATCAAATATGCCTTTAAATTTCAGTGGGGAGGCCACGGAACCGAAAGATTCAAAACAACCATCGGAGATCCCAGCACCATACCATGTCCCTTCGAACCCGGGGAACGGTACCACCACGGGGTACAAGACCCCGCCAAGGTACAAAACACAGTCCTCAACCCTTGGGACTATGACTGTGACAGGATTGTTAGAACAGATACTCTCAAAAGACTGCTCGAACTCCCCACAGAGACGGAGGAGACGGAGAAGGCGTACCCACTCCTTGGACAAAAGACAGAGAAAGAGCCATTATCAGACTCCGACGAAGAGAGCGTTATCTCAAGCACGAGCAGTGGATCCTCTCAAGAAGAAGAGACGCAGAGGCGAAGACAGCACAAGCCAAGCAAGCGACGACTCATCAAGCACCTCCAGCGGGTGGTAAAGAGAATGAAGACACTGTGA
>JN704611|Torque_teno_mustilid_virus_1|Martes_americana|Mustelidae
ATGGCGTGGAGATACCGCTGGAGATGGCGCCGCCGAGCTCCCCGAAGACGTGCAGGTCGCTTTCGATATCGCTTTCGAAGATGGCGCAGACTCCGACCAGCCCGAAAGGTGAGGAGGCGAAGGCGGTACAGAAAAAGACATTTTAAAAAGAAAGCCATCAAGCAATGGCAGCCCTCGCATGTAGCGAGGTGCATCATTCGCGGATGGCACATTGGATTCTGGGGCAACAAAGCAAACCTCTCTTACCCGTTCCAAGAGTGGACGCGCCCCACAAAAGAAGGAGAAGCAGGGTTCTTTACTATTCGAGAAGGTGGTGCCTCGCTGTGGCACTTCAACCTATCTCACTTCTACAGAGAATTCACCTTTGGTAGAAACACTTGGTCCAGGTCTAATGAAGGTTTTGATCTAGCTACCTATCACGGAACCAAGCTTATCTTTTATCCACACCCACTACACAATTACATAGTGTGGTGGTGGAGAGACTTTGGTGACGTTTCAGCCGCTCAATTCAAACACTCTCACCCCGCCAAAGCACTATTAGAAAGGAACCATTTTGTAATAAAGAGCATACCGCAGGGAGGCAGAAAAAAAACAACCATTTTCATACCTCCACCCACTACCATACAGACTGGATGGTCTGTAATGAAAAAGTGGGCAAATGTAAACCTTTTCAGACTAGGAATGACAATGATCAACACTGGCAACCCTTTGCTGCACAAAGGGAGATTACTAGCCAAAGTTCCTATAGGGACATATTGGAGTACTGGCAATTATAGATACTTTGAAGATCGTTTGCCCGTCGAAACTCTACCCGAGGCAAGCACAAACATAGCATATTATTCGTGGTGGTGGGATGACTCTCAAGACAATAAAATAGCCATAAGAGACAATGAAAATTCTAATGATGGTGAAACTATATTTCACCTTAAAATTCCATACTGGCTAGAGTTCTTTGGAGCCGGAGACCAATATATAGAACAGACAAAAAAAGTATATATATGGTGGTACAGAGAGGACGCCTCCATTATAGACTACCACTCAATCACCTCTGAACACAGAAAACAATGGATCAAACTAGGAAATTCATCACAAGGATCCATATCCACAGCCCTACTAGCTTGGAGTAATATAGGGCGACACGGACCTTTTATGATGGCCGAGGAGGACATTAGCAACAACAGTTATTCTTTCTTTTTCAAGTATAAATCGTACTGGAGATGGGGAGGAGTCCATCCCACACCGGCCACAAACAACGACCCCGTCACCGTATCCCCCAATAGTGACGACTTTGCAGAGGTACAAGTCCGAAACCCTCTGCGGGTCGGGAGGGCGGCACTCCACCCCTGGGACCTCGACCCGGACGGCTTCATCACCACCGCTAAATTCAGAGACATGCTTGGCTTTTCTCCATCAGCTATTACAGGACTCCCCCCGCCGATACCCCAGAGACGAGCGAAGAGGAGTCTCAGCCCATCGAGCGGGGAGTCGGAGGAGGAGGGCCCATCCGTACGCCGCAGGAGATCCGGAGACGGAGAGCTCGAGCAAAACAGCTTTTATTTCGAAGAAGACACGCTGCCTCCCTACCCGACGTTTCCACCGGGGGAGACAGCGGAGGAGAAGATCAGAGCCCTGGTCGAGCAGCTCAGGAGAGACAGAGACAAGCGCAGAAAGCTCAGGAAGCGAATCAGAAGCTTTCTGAGAGACTGA
>JF937656|Torque_teno_sus_virus_k2a|Sus_scrofa|Suidae
ATGCCTTACAGACGCTATCGCAGACGCCGAAGGAGACCGACACGGAGATGGAGGCACCGGAGATGGAGACGCTACTTTCGATATCGGTATCGACGCGCTCCTCGCCGCCGCCGCACAAAGGTAAGGAGACGGAGGAAAAAAGCTCCGGTCATACAATGGTTCCCTCCTAGCCGGAGAACCTGCCTCATAGAGGGATTCTGGCCGTTGAGCTACGGACACTGGTTCCGTACCTGTCTCCCCTTTAGGCGGTTAAATGGACTAGTATTCCCGGGTGGAGGTTGTGACTGGAGCCAGTGGAGTTTACAGAACCTTTACCATGAAAAACTAAACTGGAGAAATATATGGACAGCTAGTAATGTTGGAATGGAATTCGCTAGATTTTTAAAAGGAAAGTTTTACTTTTTCAGACATCCATGGAGAAATTATATAATAACTTGGGATCAAGATATACCATGCAGGCCACTACCTTATCAAAACCTGCATCCACTCCTAATGCTACTAAAAAAACAGCACAAAATTGTACTTTCACAGCAAAACTGTAACCCAAACAGAAAGCAAAAACCTGTCACGTTAAAATTCAAACCTCCACCAAAACTAACATCACAATGGAGACTAAGCAGAGAATTAGCAAAAATGCCACTAATAGGACTTGGAGTAAGCTTTATAGACCTAACAGAACCATGGGTAGAAGGATGGGGAAATGCATTTTATTCCGTGCTAGGATATGAAGCAGTAAAAGACCAAGGACACTGGTCAAACTGGACACAAATAAAATACTATTGGATCTATGACACGGGAGTAGGAAATGCAGTGTATGTTATACTATTAAAAAAAGACGTTAATGATAATCCAGGAAACATGGCAAAAACCTTTAAAGCATCAGGAGGACAGCATCCAGATGCAATAGATCACATTGAATTAATAAACCAAGGATGGCCATACTGGTTATACTTTTATGGTAAAAGTGAACAAGACATTAAAAAAGAGGCACACAGCGCAGAAATATCAAGAGAATATGCTAGAGACCCAAAATCTAAAAAACTAAAAATGGGAATAGTAGGATGGGCATCTTCAAACTACACAACAACAGGCAGTGATCAAAACAGTGGTGGATCAACCTCAGCTATACAAGGTGGATATGTAGCATATGCAGGGTCCGGGGTCATAGGAGCAGGATCAATAGGAAATTTATATCAACAAGGATGGCCATCTAATCAAAACTGGCCTAACACAAACAGAGATCAAACAAACTTTGACTGGGGACTAAGAGCTTTATGTATACTCAGAGATAACATGCACTTAGGAAGCCAGGAATTAGACGACGAAACAACAATGCTAACACTATTTGGACCATTTGTAGAAAAAGCTAATCCAATATTTGCAACAACAGACCCTAAATTCTTTAAACCTGAACTCAAAGACTATAATATAATCATGAAATATGCCTTTAAATTTCAGTGGGGAGGACATGGCACAGAAAGATTTAAAACCAACATCGGAGACCCCAGCACCATACCCTGCCCCTTCGAACCCGGGGACCGCTTCCACAGCGGGATACAAGACCCCTCCAAGGTACAAAACACCGTCCTCAACCCCTGGGACTATGACTGTGATGGGATTGTTAGAAAAGATACTCTCAAAAGACTTCTCGAACTCCCCACAGAAACAGAGGAGGAGGAGAAGGCGTACCCAGTCCTTGGACAAAAAACAGAGAAAGAGCCATTATCAGACTCCGACGAAGAGAGCGTTATCTCAAGCACGAGCAGTGGATCCTCTCAAGAAGAAGAGACGCAGAGACGAAAGCACCACAAGCCAAGCAAGCGACGACTCCTCAAGCACCTCCAGCGGGTGGTAAAGAGGATGAAAACACTGTAA
>JF937657|Torque_teno_sus_virus_k2a|Sus_scrofa|Suidae
ATGCCTTACAGACGCTATCGCAGACGCCGGAGAAGACCCACCAGAAGATGGAGGCACCGGAGGTGGAGACGCTACTTTCGATATCGGTATCGACGCGCTCCTCGCCGCCGCCGCACAAAGGTAAGGAGACGGAGGAAAAAAGCTCCGGTCATACAATGGTTCCCTCCTAGCCGGAGGACCTGCCTCATAGAGGGGTTCTGGCCGTTGAGCTACGGACACTGGTTCCGTACCTGTCTCCCCTTTAGAAGAAAAAATGGACTAATATTTACGGGAGGAGGTTGTGACTGGACTCAGTGGAGCTTACAGAACCTATATCATGAAAAACTAAACTGGAGAAATATATGGACAGCTAGTAACGTGGGAATGGAATTCGCTAGATTTTTAAGAGGAAAATTCTACTTTTTTAGACATCCTTGGAGAAACTATATAGTGACTTGGGATCAGGACATTCCTTGTAAACCTTTACCTTATCAGAACTTACACCCATTACTAATGCTATTAAAAAAACAACACAAATTAGTACTCTCACAACAAAACTGTAACCCTAACAGAAAACAAAAACCTGTAACTTTAAAATTCAGACCGCCACCAAAACTAACTTCACAATGGAGACTAAGTAGAGAATTAGCAAAAATGCCACTCATTAGACTAGGAGTTAGTTTTATAGACTTAACAGAACCGTGGCTAGAAGGTTGGGGAAATGCATTTTACTCAGTACTAGGATATGAAGCCATAAAAGACCAAGGACACTGGTCAAATTGGGCACAAATTAAATATTACTGGATATATGATACAGGAGTAGGAAATGCTGTATATGTAGTTATGCTAAAACAAGATGTAGACGACAACCCAGGAAGAATGGCATCAACATTTACAACAACTCAGGGACAACATCCCAATGCTATAGATCACATAGAATTAATAAATGAAGGATGGCCCTACTGGTTATACTTTTTCGGTAAAAGTGAACAAGACATAAAAAAAGAAGCACATAGCCAAGAAATAGCAAGAGAATATGCTACAAATCCAAAATCAAAAAAACTAAAAATAGGAATAGTAGGATGGGCATCTTCAAATTTTACAACAACAGGGAGCTCACAATCACCATCAAATCCTGTAGCAATACAAGGAGGATACGTAGCATACGCAGGATCAGGAGTAATAGGAGCTGGAGCAATAGATAATTTACACTTAAAAGGATGGCCAAACAACCAAAACTGGCCTAACACAAACAGAGACCAAACAAACTTTGACTGGGGACTAAGAGCATTATGTATACTCAGAGATAACATGAACTTAGGAACCCAAGAATTAGACGACGAAACAACAATGCTAACACTATTTGGACCATTTGTAGAAAAAGCAAATCCAATATTTGCAACAACAGACCCTAAATACTTCAAACCTGAACTAAAAGACTATAATATAATCATGAAATATGCCTTTAAATTTCAGTGGGGAGGACATGGCACAGAAAGATTTAAAACCAACATCGGAGACCCCAGCACCATACCCTGCCCCTTCGAACCCGGGGACCGCTTCCACAGCGGGATACAAGACCCCTCCAAGGTACAAAACACCGTCCTCAACCCCTGGGACTATGACTGTGATGGGATTGTTAGAAAAGATACTCTCAAAAGCTTGCATGCCTGCAGGTCGACGATTACAGAGGAGGAGGAGAAGGCGTACCCACTCCTTGGACAAAAAACAGAGAAAGAGCCATTATCAGACTCCGACGAAGAGAGCGTTATCTCAAGCACGAGCAGTGGATCCTCTCAAGAAGAAGAGACGCAGAGACGAAAGCACCACAAGCCAAGCAAGCGACGACTCCTCAAGCACCTCCAGCGGGTGGTAAAGAGGATGAAAACACTGTGA
>JF937658|Torque_teno_sus_virus_k2a|Sus_scrofa|Suidae
ATGCCTTACAGACGCTATCGCAGACGCCGAAGGAGACCGACAAGACGATGGAGGCACCGGAGGTGGAGACGCTACTTTCGATATCGGTATCGACGCGCTCCTCGCCGCCGCCGCCCAAAGGTAAGGAGACGGAGGAGGAAAGCTCCGGTCATACAATGGAACCCTCCTAGCCGGAGGACCTGCCTCATAGAGGGGTTCTGGCCGTTGAGCTACGGACACTGGTTCCGTACCTGTCTCCCCTTTAGGCGGCTAAACGGACTAGTGTTCCCGGGAGGAGGTTGTGACTGGACTCAGTGGAGTTTACAAAACCTTTATCATGAAAAACTTAACTGGAGAAATATATGGACAGCTAGTAACGTGGGAATGGAGTTCGCTAGATTCTTAAGAGGAAAATTCTACTTTTTTAGACACCCTTGGAGAAACTATATTATAACCTGGGATCAAGACATACCTTGTAAACCACTACCATATCAAAACTTACATCCACTCCTAATGCTACTAAAAAAACAGCATAAACTCGTACTATCTCAACAAAACTGTAATCCTAACAGAAAACAAAAACCTGTAACTTTAAAATTTAAACCACCACCAAAATTAACTTCACAATGGAGACTAAGCAGAGAATTAGCAAAAATGCCACTCATTAGACTAGGAATAAGCTTTATAGACCTCTCAGAACCATGGGTAGAAGGTTGGGGAAATGCTTTTTACTCTGTATTAGGATATGAAGCCACAAAAACATCTGGAAGGTGGTCAAATTGGGCACAAATGAAATATTATTGGATGTATGATTCGGGAGTAGGAAATGCAGTATATGTCATATTATTAAAACAAGCGGTAGGAGACAACCCAGGAGACATGGCAAATACATTTAAGACTTCAGGAGGACAACATCCTGATGCCATAGACAGAATAGAATTAATAAGTCAGGGATGGCCATATTGGTTATATTTCTATGGAAAAAGCGAACAGGACGTAAAAAAAGAAGCACACACAACAGAAATAGCTAGAGAATATGCACAAAATCCACATTCAAAAAAACTAAAAATAGGAGTGGTAGGTTGGGCCTCTTCAAATTTTACAACAACAGGCAGCTCACAATCACCAAGTAATCCTGTAGCAATACAAGGAGGATACGTAGCATACGCAGGATCGGGAGTCATAGGAGCAGGAGCAATAGATAATTTACACTTAAAAGGATGGCCAAACAACCAAAACTGGCCTAACACAAACAGAGATCAAACAAACTTTGACTGGGGACTAAGAGCTTTATGTATACTCAGAGATAACATGCACTTAGGAACTCAAGAATTAGACGACGAAACAACAATGCTAACACTATTTGGACCATTTGTAGAAAAAGCTAATCCAATATTTGCAACAACAGACCCTAAATACTTCAAACCTGAACTAAARGACTATAATATAATCATGAAATATGCCTTTAAATTTCAGTGGGGAGGACATGGCACAGAAAGATTTAAAACCAACATCGGAGACCCCAGCACCATACCCTGCCCCTTCGAACCCGGGGACCGCTTCCACAGCGGGATACAAGACCCCTCCAAGGTACAAAACACCGTCCTCAACCCCTGGGACTATGACTGTGATGGGATTGTTAGAAAAGATACTCTCAAAAGACTTCTCGAACTCCCCACAGAGACAGAGGAGGAGGAGAAGGCGTACCCACTCCTTGGACAAAAAACAGAGAAAGAGCCATTATCAGACTCCGACGAAGAGAGCGTTATCTCAAGCACGAGCAGTGGATCCAGTCAAGAAGAAGAGACGCAGAGACGAAGACACCACAAGCCAAGCAAGCGACGACTCCTCAAGCACCTCCAGCGGGTGGTAAAGAGAATGAAAACACTGTGA
>JF937659|Torque_teno_sus_virus_k2a|Sus_scrofa|Suidae
ATGCCTTACAGACGCTATCGCAGACGCCGAAGGAGACCGACACGGAGATGGAGGCACCGGAGATGGAGACGCTACTTTCGATATCGGTATCGACGCGCTCCTCGCCGCCGCCGCACAAAGGTAAGGAGACGGAGGAAAAAAGCTCCGGTCATACAATGGTTCCCTCCTAGCCGGAGAACCTGCCTCATAGAGGGATTCTGGCCGTTGAGCTACGGACACTGGTTCCGTACCTGTCTCCCCTTTAGGCGGTTAAATGGACTAGTATTCCCGGGTGGAGGTTGTGACTGGAGCCAGTGGAGTTTACAGAACCTTTACCATGAAAAACTAAACTGGAGAAATATATGGACAGCTAGTAATGTTGGAATGGAATTCGCTAGATTTTTAAAAGGAAAGTTTTACTTTTTCAGACATCCATGGAGAAATTATATAATAACTTGGGATCAAGATATACCATGCAGGCCACTACCTTATCAAAACCTGCATCCACTCCTAATGCTACTAAAAAAACAGCACAAAATTGTACTTTCACAGCAAAACTGTAACCCAAACAGAAAGCAAAAACCTGTCACGTTAAAATTCAAACCTCCACCAAAACTAACATCACAATGGAGACTAAGTAGAGAATTAGCAAAAATGCCACTAATAAGACTTGGAGTAAGCTTTATAGACCTAACAGAACCATGGGTAGAAGGATGGGGAAATGCATTTTATTCCGTGCTAGGATATGAAGCAGTAAAAGACCAAGGACACTGGTCAAACTGGACACAAATAAAATACTATTGGATCTATGATTCGGGAGTAGGAAATGCAGTATATGTTATAATGTTAAAACGAGAAACACAATCAAATCCAGGACAGATGGTACAAAACTTCCAAACAACTCAGGGACAACATCCAGATGCTATAGATCACATAGAACTAATAAACGAAGGATGGCCATACTGGCTATACTTCTACGGAAAAAGCGAACAAGATATCAAAAAAGAAGCACACACCACAGAAATAGCAAGAGAATATGCACAAAACCCAAACTCTTTAAAATTAAAAATAGGAATTGTAGGATGGGCCTCTTCTAACTATACAACACCAGGCAGTGTACAAAACACAGGAGGAACAACATCAGCCATACAAGGAGGATACGTAGCATGGGCAGGAGGGCAAGGAAAATATAACTTAGGAGCAGGATCCATAGACAATCTACACCAAAAAGGATGGCCAAATAATCAAAACTGGCCCAACACAAATGCAGATGAAACAAACTTTAATTGGGGACTAAGAGCACTCTGTATACTCAGAGATAACATGACTTTAGGAACTCAAGAACTAGACGATGAAACTACAATGTTAAGCTTATTCGGACCCTTCGTAGAAAAAGCAAATACTGCACTGGCCACAACAGACCCTAAATACTTTAGACCAGAATTAAAAGACTATAACTTAATCATGAAATATACCTTTAAATTTCAGTGGGGAGGACATGGCACAGAAAGATTTAAAACAACCATCGGAGACCCCAGCACCATACCCTGCCCCTTCGAACCCGGGGACCGCTTCCACAGCGGGATACAAGACCCCTCCAAGGTACAAAACACCGTCCTCAACCCCTGGGACTATGACTGTGATGGGATTGTTAGAAAAGATACTCTCAAAAGACTTCTCGAACTCCCCACAGAGACAGAGGAGGAGGAGAAGGCGTACCCACTCCTTGGACAAAAAACAGAGAAAGAGCCATTATCAGACTCCGACGAAGAGAGCGTTATCTCAAGCACGAGCAGTGGATCCTCTCAAGAAGAAGAGACGCAGAGACGAAAGCACCACAAGCCAAGCAAGCGACGACTCCTCAAGCACCTCCAGCGGGTGGTAAAGAGGATGAAAACACTGTAA
>JF937660|Torque_teno_sus_virus_1a|Sus_scrofa|Suidae
ATGCGCTTTAGACGACGCAGATTTGGCCGCCGCCGCAGATATTATAGAAAGAGAAGAGGCGGATGGAGGAGAAGATTTCGGATTCGTAGACGGAGACCCTGGAGACGCTGGCGGGTAAGGAGATGGCGGCGTTCCGTCTTCCGTAGAGGGGGACGTAGAGCGCGCCCCTACCGCATTAGCGCTTGGAACCCTAAGGTTCTCAGAAACTGCCGCATCACTGGATGGTGGCCAGTTATACAGTGTATGGACGGGATGGAGTGGATAAAATACAAGCCTATGGACTTAAGAGTCGAGGCAAACTGGATATACAATAAACAGGACAGTAAAATAGAGACAGAACAGATGGGATACCTGATGCAGTATGGAGGAGGGTGGTCAAGCGGAGTAATCAGCTTAGAGGGACTATTCAATGAAAACAGACTGTGGAGAAATATATGGTCAAAAAGCAATGACGGGATGGACTTGGTCAGATACTTTGGCTGTAGAATTAGACTATATCCAACAGAGAATCAGGACTACTTGTTCTGGTATGACACAGAATTTGACGAACAGCAAAGGAGAATGCTAGATGAATATACACAACCTAGTGTAATGCTGCAGGCTAAAAACTCCCGTTTAATAGTGTGTAAACAGAAGATGCCAATTAGACGCAGAGTGAAAAGTATTTTTATACCGCCGCCTGCACAGTTAACAACTCAGTGGAAATTTCAACAGGAACTATGTCAGTTTCCACTGTTTAACTGGGCCTGTATCTGCATAGACATGGACACGCCGTTCGACTACAACGGCGCATGGCGAAATGCCTGGTGGCTAATGAGAAGGCTGCAAAACGGAAACATGGAGTACATAGAAAGATGGGGCAGAATACCAATGACAGGAGACACAGAACTACCACCAGCAGACGACTTCAAGGCAGGAGGGGTGAACAAAAACTTCAAACCGACAGGTATTCAAAGAATATACCCGATAGTAGCGGTATGCCTTGTAGAAGGGAACAAAAGAGTAGTCAAATGGGCCACAGTACACAATGGTCCTATAGACAGATGGAGAAAAAAACAGACAGGAACTTTAAAGCTCTCTAACCTGAGAGGCCTAGTACTGAGAGTATGCTCAGAGAGTGAAACATACTATAAGTGGACAGGATCGGAATTTACAGGGGCATTTCAACAAGACTGGTGGCCAGTAGGCGGAACAGAATATCCGCTTTGTACCATTAAAATGGACCCAGAATATGAAAACCCTACAGTAGAGGTATGGTCCTGGAAAGCAAATATACCGACATCAGGGACTCTTAAAGACTACTTCGGACTGAGTACAGGGCAACAGTGGAAAGACAGTGACTTTGCGAGGCTGCAACTACCTAGAAGCAGCCACAATGTCGACTTTGGACATAAAGCTAGATTTGGGCCATTTTGCGTTAAAAAGCCTCCAGTAGAATTCAGAGATACAGCCCCAAACCCACTAAATATATGGGTAAAATACACGTTCTATTTTCAGTTCGGCGGCATGTACCAGCCTCCCACCGGAATCCAAGATCCCTGCACTTCTAACCCGACCTATCCTGTCAGAATGGTCGGAGCAGTTACACACCCCAAATACGCCGGGCAAGGCGGAATCACGACCCAAATTGGAGATCAAGGTATCACCGCTGCCTCTATCCGTGCCATCAGTGCAGCTCCACCAGATACCTACACGCAGTCGGCGTTCCTCAAAGCCCCGGAAACCGAGAAAGAAGAGGAAAGAGAGAGTGAGACCAGTTTCACGAGTGCCGAAAGCTCTTCTGAGGGAGATGGATCGTCTGATGACCAAGCAGAGAGACGCGCTGCCAGAAAGCGAGTCATCAAGTTACTTCTCAAGCGACTCGCTGACAGACCCGTGGACAACAAGCGACGACGATTTTCAGAGTGA
>JF937661|Torque_teno_sus_virus_1a|Sus_scrofa|Suidae
ATGCGCTTTAGACGACGCAGATTTGGCCGCCGCCGCAGATATTATAGAAAGAGAAGAGGCGGATGGAGGAGAAGATTTCGGATTCGTAGACGGAGACCCTGGAGACGCTGGCGGGTAAGGAGATGGCGGCGTTCCGTCTTCCGTAGAGGAGGACGTAGAGCGCGCCCCTACCGCATTAGCGCGTGGAACCCTAAGGTTCTAAGAAACTGCCGCATCACAGGATGGTGGCCAGTAATACAGTGTATGGACGGGATGGAGTGGATAAAATACAAGCCGATGGACTTAAGAGTCGAGGCAAACTGGATATTCGATAAACAGGGCAGTAAGATAGAGACAGAACAGATGGGATACTTAATGCAGTACGGAGGAGGATGGTCAAGCGGAGTAATCAGCTTAGAGGGACTTTTCAATGAAAACAGACTGTGGAGAAATATATGGTCTAAAAGCAATGACGGGATGGACTTGGTCAGGTACTTCGGGTGCAGAATTAGACTATATCCAACAGAGAATCAGGACTACTTGTTCTGGTATGACACAGAATTTGACGAACAGCAGAGAAGAATGTTAGATGAATATACACAACCTAGTGTAATGCTGCAGGCTAAAAACTCCCGTTTAATAGTGTGTAAACAAAAGATGCCAATTAGACGGAGAGTAAAGAGTATTTTCATACCGCCACCGGCACAGTTGACAACTCAGTGGAAGTTTCAGCAGGAACTGTGTCAATTTCCATTATTTAACTGGGCCTGTATCTGTATAGACATGGACACGCCGTTCGACTACAACGGCGCATGGCGAAACGCCTGGTGGCTAATGAGAAGGCTTCAAAACGGAAACATGGAGTACATAGAGAGATGGGGCAGAATACCGATGACAGGAGACACAGAACTGCCACCAGCAGACGACTTCAAGGCAGGAGGGGTGAACAAAAACTTCAGACCGACAGGTATTCAGAGAATATACCCGATAGTGGCAGTATGCCTAGTAGAGGGAAACAAGAGAGTAGTGAAATGGGCCACAGTACACAATGGGCCAATAGACAGATGGAGAAAAAAACAGACAGGAACGTTAAAACTATCTGCACTGAGAGGACTAGTGCTTAGAGTATGCTCAGAAAGTGAGACATACTATAAGTGGACAGCATCAGAATTTACAGGAGCATTTCAGCAAGACTGGTGGCCAGTTAGCGGAACAGAGTACCCTCTATGTACAATTAAAATGGATCCAGAATTCGAAAACCCGACAGTAGAGGTGTGGTCATGGAAAGCAACTATACCGACATCAGGGACACTGAAAGACTATTTCGGACTCAGTTCAGGGCAACAGTGGAAAGACACTGACTTTGGCAGGCTGCAATTACCTAGAAGCAGCCACAATGTTGACTTTGGACATAAAGCTAGATTTGGCCCATTTTGTGTCAAAAAACCTCCAGTAGAATTCAGAGACTCAGCCCCCAACCCACTAAATATCTGGGTGAAATACACATTCTATTTTCAGTTCGGCGGCATGTACCAGCCTCCCACCGGAATCCAAGATCCCTGCACTTCTAACCCGACCTATCCTGTCAGAATGGTCGGAGCAGTTACACACCCCAAATACGCCGGGCAAGGCGGAATCACGACCCAAATTGGAGATCAAGGTATCACCGCTGCCTCTCTCCGTGCCATCAGTGCAGCTCCACCAGATACCTACACGCAGTCGGCGTTCCTCAAAGCCCCGGAAACCGAGAAAGAAGAGGAAAGAGAGAGTGAGACCAGTTTCACGAGTGCCGAAAGCTCTTCTGAGGGAGATGGATCGTCTGATGACCAAGCAGAGAGACGCGCTGCCAGAAAGCGAGTCATCAAGCTACTTCTCAAGCGACTCGCTGACAGACCCGTGGACAACAAGCGACGACGATTTTCAGAGTGA
>JF937662|Torque_teno_sus_virus_1a|Sus_scrofa|Suidae
ATGCGCTTTAGACGACGCAGACTTGGCCGCCGCCGCAGATATTATAGAAAGAGAAGAGGCGGATGGAGGAGAAGATTTCGGATTCGTAGACGGCGACCCTGGAGACGCTGGCGGGTAAGGAGATGGCGGCGTTCCGTCTTCCGTAGAGGGGGACGTAGAGCGCGCCCCTACCGCATTAGCGCTTGGAACCCTAAGGTTCTAAGAAACTGCCGCATCACAGGATGGTGGCCAGTAATACAGTGTATGGACGGGATGGAGTGGATAAAATACAAGCCAATGGACTTAAGAGTCGAGGCAAACTGGATATTCAATAAAGACGGCAGTAAGATAGAGACAGAACAGATGGGCTACTTAATGCAGTATGGAGGAGGGTGGTCAAGTGGAGTAATCAGCTTAGAAGGACTTTTCAATGAAAACAGACTGTGGAGAAATATATGGTCAAAGAGCAATGACGGGATGGACTTAGTCAGGTACTTTGGATGCAGAATTAGACTATATCCGACAGAGAATCAGGACTACTTGTTCTGGTATGACACAGAATTTGACGAACAGCAAAGGAAAATGCTAGATGAATATACACAACCTAGTGTAATGCTGCAGGCTAAAAACTCCCGTTTAATAGTGTGTAAACAAAAGATGCCAATTAGACGCAGAGTAAAAAGTATTTTTATACCGCCGCCTGCACAGTTAACAACTCAGTGGAAATTTCAACAGGAACTATGTCAGTTTCCACTGTTTAACTGGGCCTGTATCTGCATAGACATGGACACGCCGTTCGACTACAACGGCGCATGGCGAAATGCCTGGTGGCTAATGAGAAGGCTGCAAAACGGAAACATGGAGTACATAGAAAGATGGGGCAGAATACCAATGACAGGAGACACAGAACTACCACCAGCAGAAGACTTCAAGGCAGGAGGGGTGAACAAAAACTTCAAACCGACAGGTATTCAAAGAATATACCCGATAGTAGCAGTATGCCTTGTAGAAGGAAACAAAAGAGTAGTCAAATGGGCCACAGTACACAATGGTCCTATAGACAGATGGAGAAAAAAACAGACAGGAACTTTAAAGCTCTCTGCACTGAGAGGGCTAGTACTGAGAGTATGCTCAGAGAGTGAGACTTACTATAAGTGGACAGCATCAGAATTTACAGGGGCATTTCAGCAGGACTGGTGGCCAGTTAGCGGAACAGAATACCCGCTATGCACTATTAAGATGGACCCAGAATATGAAAACCCTACAGTGGAGGTATGGTCCTGGAGAGCAACAATACCACAAACAGGGACTCTTAAAGACTACTTCGGACTGGGTACAGGGCAACAGTGGAAGGACAGTGACTTTGGGAGGCTGCAACTACCTAGAAGCAGCCACAATGTGGACTTTGGACATAAAGCTAGATTTGGGCCATTTTGCGTTAAAAAGCCTCCAGTAGAATTCAGAGATACAGCCCCAAACCCACTAAATATATGGGTAAAATACACGTTCTATTTTCAGTTCGGCGGCATGTACCAGCCTCCCACCGGAATCCAAGATCCCTGCACTTCTAACCCGACCTATCCTGTCAGAATGGTCGGAGCAGTTACACACCCCAAATACGCCGGGCAGGGCGGAATCACGACCCAAATTGGAGATCAAGGTATCACCGCTGCCTCTATCCGTGCCATCAGTGCAGCTCCACCAGATACCTACACGCAGTCGGCGTTCCTCAAAGCCCCGGAAACCGAGAAAGAAGAGGAAAGAGAGAGTGAGACCAGTTTCACGAGTGCCGAAAGCTCTTCTGAGGGAGATGGATCGTCTGATGACCAAGCAGAGAGACGCGCTGCCAGAAAGCGAGTCATCAAGTTACTTCTCAAGCGACTCGCTGACAGACCCGTGGACAACAAGCGACGACGATTTTCAGAGTGA
>JQ664305|Torque_teno_sus_virus_k2a|Sus_scrofa|Suidae
ATGCCTTACAGACGCTATCGCAGACGCCGAAGGAGACCGACAAGAAGATGGAGGCACCGGAGGTGGAGACGCTACTTTCGATATCGGTATCGACGCGCTCCTCGCCGCCGCCGCACAAAGGTAAGGAGACGGAGGAAAAAAGCTCCGGTCATACAATGGTTCCCTCCTAGCCGGAGAACCTGCCTCATAGAGGGCTTCTGGCCGTTGAGCTACGGACACTGGTTCCGTACCTGTCTCCCCTTTAGGCGGTTAAATGGACTAGTATTCCCGGGAGGAGGCTGTGACTGGAGCCAGTGGAGTTTACAAAATCTTTATCATGAAAAACTTAACTGGAGAAATATATGGACAGCTAGTAATGTGGGAATGGAGTTCGCTAGATTCTTAAAAGGAAAATTTTACTTTTTTAGACATCCATGGAGAAATTATATAATAACATGGGATCAAGACATACCGTGCAGGCCACTACCATATCAGAACTTACACCCACTGCTAATGCTACTAAAAAAACAGCACAAAATTGTACTCTCACAACAAAACTGTAACCCAAACAGAAAACAAAAACCTGTAACTTTAAAATTTAAACCACCACCAAAACTCACATCACAATGGAGATTAAGCAGAGAACTTGCAAAAATGCCACTTATTAGACTAGGAGTAAGCTTCATAGACTTAACAGAACCATGGGTAGAAGGTTGGGGAAACGCATTCTACTCAATATTAGGATATGAAGCCACAAAAGATCAAGGACACTGGTCTAATTGGGCCCAAATGAAATATTACTGGTTATATGACACGGGAGTAGGTAATGCAGTCTATGTCATATTATTAAAACAAGATGTAGGAGACAACCCAGGAGACATGGCAAATAAATTTAAAACTTCAGGAGGACAACATCCTGATGCCATAGAAAGAATAGAATTAATAAGTCAGGGATGGCCATATTGGTTATATTTCTATGGAAAAAGCGAACAGGACGTAAAAAAAGAAGCACACACAACAGAAATAGCTAGAGAATATGCACAAAATCCACATTCAAAAAAACTAAAAATAGGAGTGGTAGGTTGGGCCTCTTCAAATTTTACAACAACAGGCAGCTCACAATCACCAAGTAATCCTGTAGCAATACAAGGAGGATACGTAGCATACGCAGGATCGGGAGTCATAGGAGCAGGAGCAATAGACAATTTACACTTAAAAGGATGGCCAAACAACCAAAACTGGCCTAACACAAACAGAGATCAAACAAACTTTGACTGGGGACTAAGGGCCTTATGTATACTCAGAGATAACATGCACTTAGGAAGCCAGGAATTAGACGACGAAACAACAATGCTAACACTATTTGGACCATTTGTAGAAAAAGCTAATCCAATATTTGCAACAACAGACCCTAAATACTTCAAACCTGAACTAAAGGACTATAATATAATCATGAAATATGCCTTTAAATTTCAGTGGGGAGGACATGGCACAGAAAGATTTAAAACCAACATCGGAGACCCCAGCACCATACCCTGCCCCTTCGAACCCGGGGACCGCTTCCACAGCGGGATACAAGACCCCTCCAAGGTACAAAACACCGTCCTCAACCCCTGGGACTATGACTGTGATGGGATTGTTAGAAAAGATACTCTCAAAAGACTTCTCGAACTCCCCACAGAGACAGAGGAGGAGGAGAAGGCGTACCCACTCCTTGGACAAAAAACAGAGAAAGAGCCATTATCCGACTCCGACGAAGAGAGCGTTATCTCAAGCACGAGCAGTGGATCCTCTCAAGAAGAAGAGACGCAGAGACGAAGACACCACAAGCCAAGCAAGCGACGACTCCTCAAGCACCTCCAGCGGGTGGTAAAGAGAATGAAAACACTGTAA
>JQ933527|Torque_teno_sus_virus_1a|Sus_scrofa|Suidae
ATGGCTCCTGCTCGCCGATGGAGACGCCGCTTTGGCCGCCGCCGTAGACGCTATAGAAAGAGACGCTATGGCTGGAGAAGGCGCTACTACCGCTACAGACCGCGTTACTATCGGAGAAGATGGCTGGTAAGGAGAAGGCGGCGTTCCGTCTACCGTAGAGGTGGACGTAGAGCGCGCCCCTACCGAATAAGTGCTTTTAACCCGAAAGTAATGCGGAGGGTGGTTATACGTGGATGGTGGCCAATACTTCAGTGCCTAAAAGGACAGGAATCACTTAGATACAGGCCACTACAGTGGGATGTGGAAAAACAATGGAGAGTAAAAACAGACTTTGAGGACAACTACGGATACTTAGTACAATACGGAGGAGGTTGGGGGAGTGGAGAGGTGACATTAGAGGGGCTTTATCAGGAACATTTGCTATGGAGAAACTCATGGTCAAAAGGAAACGATGGAATGGACCTTGTGAGGTACTTTGGGTGCTTAGTATACCTATACCCACTAAAAGACCGGGATTACTGGTTTTGGTGGGACACAGACTTCAAAGAACTATACGCAGAGAACATCAAAGAGTACTCACAGCCATCAGTAATGATGATGGCTAAAAGAACAAAAATAGTGATAGCTAGAGACAGAGCACCTCATAGAAGGAAAGTGAGAAAAATCTTCATACCACCACCAAGTAGAGACACTACACAGTGGCAGTTTCAAACAGACTTCTGTAACAGGCCCCTATTCACATGGGCAGCAGGTCTGATAGAGATGCAAAGACCTTTCGATGCCAATGGAGCGTTTAGAAACGCGTGGTGGTTAGAAACTAGAAATGAACAGGGAGAAATGAAATACGTGGAGCTGTGGGGAAGAGTACCCCCACAAGGAGACACAGAGATGCCAAAAAAGAGTGAATTCATGAAAGGAGACAACAACCCCAACTACAATGTGCAGGAAGGGTACGAAAAAAACATTTACCCCATACTAATATATGTCGATAAAAAAGACCAAAAACCAAGAAAAAAATACTGCGTATGTTACAACAAAACGCTAAACAGATGGCGTAAATCACAGGCCAGTACAATGAATATAGGGGACCTACAGGGGTTGGTACTGAGACAGCTCATGAACCAGGAAATGACATACTACTGGAAAAGCGGAGAATACTCCTCACCATTTATGCAGAGGTGGTCAGGTTCAAGATTGATAGTAATAGACGCAAGAACAGCAGACACAACCAATCCAACAGTGCAGGCATGGGAATTTGGACAAAACTGGAACACAAAAGGCACAGTACTGGAGCAAGTGTTCCAAATAAGTTTGGATAATAGACCGCTGAGACAAGACGACTTTGCAAAACTAACTCTGCCAAAATCACCACACGACATAGACTTTGGGCATCACAGTAGATTTGGCCCATTCTGCGTAAAAAATGAACCCTTAGAATTCCAAGTGTACCCCCCGACCCCAACTAACCTGTGGTTTCAGTACAAATTCTTCTTTCAGTTTGGAGGTGAATACCAGCCACCAACAGGTATCAGGGATCCGTGCTCTGATAACCCAGCCTATCCTGTGCCGCAGTCAGGAAGTATTACACACCCCAAATTCGCCGGAAAAGGGGGAATGCTCACGGAAACAGACCGTTGGGGTATCACTGCTGCCTCTTCCCGAGCCCTCAGTGCAGATACACCCACGGAGGCAACGCAAAGTGCACTTCTCCGAGGGGACTCGGAAAAGAAAGGAGAGGAAACCGAGGAAACCACGTCATCGTCCAGTATCACGAGTGCCGAAAGCTCTACTGAAGGAGATGGATCGTCTGATGATGAAGAGACAGTCAGACGCAGAAGGAGGACCTGGAAGCGACTCAGACGAATGGTCCGAGAGCAGCTTGACCGACGAATGGACCACAAGCGACAGCGACTTCATTGA
>JQ406844|Torque_teno_sus_virus_k2b|Sus_scrofa|Suidae
ATGCCTCCGTTCCGAAGACGTCGCTGGAGATGGAGGAGATACCCACGCTACGGCCGTCGCAGAGTTCGACCTAGGCGGTATAGAAGATCTTATCGCCGCGGCAGAAAGGTAAGGAGACGGCGCCGTTATAGAAGGAGAAAAAGGACTGCTAGAATCATCCAGTGGCATCCACCCACTAGGAGATTCTGCACTATAAAAGGCATCTGGCCGCTCCTTTATGGACACTGGATGAGAAATGCTCTCCCTATGAGAAAACATAATGGACTTTTATGGCTGGGAGGAGGCATAGATGTGACTGTCTGGACGCTTTATAACCTATACATGGAGCATAATAATCTAAGAAATACATGGAGCAGTTCAAATGAGGGGATGGAATTCGGCCGCTTTCTCAGAGCCACTCTGTACTTTCAGAGACATCCCACTAAAGACTATATTATCACCTGGGACCAAGACATTACTTGTGCTTTAAAAAGAGAAGAAATGCAGCCTTTCATCTCTCTGCTAAAAAAGAACCATAAACTCATACTAAGCAGAGACCACTGTAATCCGAAAAACAAAGCAAGAGCAGTAAAACTAAAATTTAAACCTCCACCCAGAATGACTTCTAAATGGTTTTTACAAAGAGAACTAGCACAAATGCCGCTTTTTAGACTCACTGTAACATGGATAGACTTAACAAGTTACTGGGTGGAAGGCCGCGGCAATGCTTTTTACAGCACCTTAGGATACCCACCAAACTTTAGATATAATAATCAGAATGCAAACAGAAGTGACCACTTTAGATGCCGCTACTTTTGGATCTATGATAGAGGGCCTGGAAATGCAGTTTATGTTGCCAGAACAGAAAATAGACAAAAACTACCCACAGATGGAACAGGTAACTTCTGGCTATCATCACAAAATGATGACTGGCACTTGCTCTCTAAAGATCAACCATACTGGCTCTTTTTCTTTGGAAAAAGTGAACATGATCTAAAAAAACAAGCATTTGGACAAGATGTAGATGAAAACCCAGACATCTATGTCCTATGCATAATCTGGTGGGCAGCAGAATGGTGGAATGAAAAAGATCCAGCTTTACAACAATTACAACAGTACCAACAATATGATTATGTGAGGCCTAGGCCTGTGGAATACGGAGGAGTATCACAAAATTTATTTAAAGACAGACTCTGGTTAAGTTCACAAAATTATCCTCCACTCCAAAACCATGGTTCTGAATATCAATGGAGTGCCCGAGTACTATGCTGCATGAGAGACAATTTTAAACTTACAAACTTAAACTTAGATGATGAGAGCAGTATGCTAGCACTATTTGGACCTATGATGTTAAAAAGAAACATACAACTCACAGATAACACAGGCACAACAATAGCAGATGAAGATGCAAAAGATGGAAACCTGCTCCTAATGTATAAATTTAAATTTCAGTGGGGAGGCCACGGAGAGGAGCGATTTGAAACAGCCATTGGAGACCCCAAAACCATTCCCTGCCCAGACATTTTTAACCCAGGCACCGGCACCTTCCGAACCTGGGTCAGAAACCCTCTCGAGGTACACAAAGGAATCCTTCAACCCTGGGAATATGACTATGATGGGCTTGTTCGAACAGATACTCTCCGACGAATGCTACAATACTCCACGGAGGAGGACGAAACACGGGAGAAAGCAGCACCGTTCCGTGGGCTTGGAAGAGGGAAAGGGCCATTCTCCGATACCAGCGATGGCAGCGATACCAGCAGTTCCGAAAGTTTCGATTACTGCGAGGAAGAGAAGGAGGACCAAGCGGCGGAGGAGGCGAGACAAGAGCACCAGCTCAGACTCCTCAACAAGAGACGAAAGCTCAAGCAGCTTTTCAGATTTCTGAAGCGAATCAAAACATGCAGATAG
>JQ406845|Torque_teno_sus_virus_k2b|Sus_scrofa|Suidae
ATGCCTCCGTTCCGAAGACGTCGCTGGAGATGGAGGAGATACCCACGCTACGGCCGTCGCAGACTTCGACCTAGGCGGTATAGAAGATCTTATCGCCGCGGCAGAAAGGTAAGGAGACGGAGACGATTTAAAAGGAGGAGAAGGACTGCTAGAATCATCCAGTGGCATCCACCCACTCGGAGATTCTGCACTATAAAAGGCATCTGGCCGCTCCTATATGGACACTGGATGAGAAATGCTCTCCCTATGAGAAAACATAATGGACTTTTATGGCTGGGAGGAGGCATAGATGTGACTGTATGGACTCTTTATAACCTATACATGGAGCACAATAATCTAAGAAATACATGGAGCAGTTCTAATGAAGGGATGGAATTCGGCCGCTTTCTCAAAGCCACTCTGTACTTTCAGAGACATCCCACAAAAGACTATATTATAACCTGGGACCAAGACATTACTTGTGCTTTAAAAAGAGAAGAGATGCAGCCTTTTATCTCTCTGCTCAAAAAAAACCATAAACTCATTCTAAGCAGAGACCACTGCAATCCAAAAAACAAAGCCAGAGCAGTAAAACTAAAATTTAAACCTCCACCCAGAATGACTTCTAAATGGTTTTTACAAAGAGAACTAGCACAAATGCCACTTTTCAGACTCACTGTCACTTGGATAGACTTAACAAGTTACTGGGTGGAAGGCCGCGGAAATGCTTTTTACAGCACCTTAGGATACCCACCAAACTTTAGATATAATAATCAGAATGCAAACAGAAGTGACCACTTTAGATGCCGCTACTTTTGGATATATGATAGAGGGCCTGGAAATGCAGTTTATGTTGCCAGAACAGAAAATAGACAAAAACTACCCACAGATGGAACAGGTAACTTCTGGCTATCATCACAAAATGATGACTGGCACTTGCTCTCTAAAGATCAACCATACTGGCTCTTTTTCTTCGGAAAAAGTGAACATGATCTAAAAAAACAAGCTTTTGGACAAGATGTAGATGAAAACCCAGACATCTATGTACTATGCATTATCTGGTGGGCAGCAGAATGGTGGAATGAAAAAGACCCTGCATTAAATCAACTAACACAATACATGCAATATGATTATGTGAGGCCTAGGCCTGTAGAATACGGAGGAATCTCACAAAATTTATTTAAAGACAGACTCTGGCTAAGCTCACAAAATTATCCTCCACTTCAAAACCAAGGTTCAGAATATCAATGGAGTGCAAGAGTACTCTGCTGCATGAGAGACAATTTTAAACTCACAAACTTAAACTTAGATGATGAGAGCAGTATGCTAGCCCTCTTCGGTCCTATGATGTTAAAAAGAAACATACAACTCTCAGACAACACAGGCAATAACTATATAGCAGATGAAGATGCAAAAGATGGAAACCTGCTCCTAATGTATAAATTTAAATTTCAGTGGGGAGGCCACGGAGAGGAGCGATTTGAAACAGCCATTGGAGACCCCAAAACCATTCCCTGCCCAGACATTTTTAACCCAGGCACCGGCACCTTCCGAACCTGGGTCAGAAACCCTCTCGAGGTACATAAAGGAATCCTGCAACCCTGGGAATATGACTATGATGGGCTTGTTCGAACAGATACTCTCCGACGAATGCTACAATACTCCACGGAGGAGGACGAAACACGGGAGAAAGCAGCACCGTTCCGTGGGCTTGGAAGAGGGAAAGGGCCCTTCTCCGATACCAGCGATGGCAGCGATACCAGCAGTTCCGAAAGTTTCGATTACTGCGAGGAAGAGAAGGAGGACCAAGCGGCGGAGGAGGCGAGACAAGAGCACCAGCTCCGACTCCTCAACAAGAGACGAAAGCTCAAGCAGCTTTTCAGATTTCTGAAGCGCATCAAAACATGCAGATAA
>JQ406846|Torque_teno_sus_virus_k2b|Sus_scrofa|Suidae
ATGCCTCCGTTCCGAAGACGTCGCTGGAGATGGAGGAGATACCCACGCTACGGCCGTCGCAGACTTCGACCTAGGCGGTATAGAAGATCTTATCGCCGCGGCAGAAAGGTAAGGAGACGGAGACGATTTAAAAGGAGGAGAAGGACTGCTAGAATCATCCAGTGGCATCCACCCACTCGGAGATTCTGCACTATAAAAGGCATCTGGCCGCTCCTATATGGACACTGGATGAGAAATGCTCTCCCTATGAGAAAACATAATGGACTTTTATGGCTGGGAGGAGGCATAGATGTGACTGTATGGACTCTTTATAACCTATACATGGAGCACAATAATCTAAGAAATACATGGAGCAGTTCTAATGAAGGGATGGAATTCGGCCGCTTTCTCAAAGCCACTCTGTACTTTCAGAGACATCCCACAAAAGACTATATTATAACCTGGGACCAAGACATTACTTGTGCTTTAAAAAGAGAAGAGATGCAGCCTTTTATCTCTCTGCTCAAAAAAAACCATAAACTCATTCTAAGCAGAGACCACTGCAATCCAAAAAACAAAGCCAGAGCAGTAAAACTAAAATTTAAACCTCCACCCAGAATGACTTCTAAATGGTTTTTACAAAGAGAACTAGCACAAATGCCACTTTTCAGACTCACTGTCACTTGGATAGACTTAACAAGTTACTGGGTGGAAGGCCGCGGCAATGCTTTTTACAGCACCTTAGGATACCCACCAAACTTTAGATATAATAATCAGAATGCAAACAGAAGTGACCACTTTAGATGCCGCTACTTTTGGATATATGATAGAGGGCCTGGAAATGCAGTTTATGTTGCCAGAACAGAAAATAGACAAAAACTACCCACAGATGGAACAGGTAACTTCTGGCTATCATCACAAAATGATGACTGGCACTTGCTCTCTAAAGATCAACCATACTGGCTCTTTTTCTTCGGAAAAAGTGAACATGATCTAAAAAAACAAGCTTTTGGACAAGATGTAGATGAAAACCCAGACATCTATGTACTATGCATTATCTGGTGGGCAGCAGAATGGTGGAATGAAAAAGACCCTGCATTAAATCAACTAACACAATACATGCAATATGATTATGTGAGGCCTAGGCCTGTAGAATACGGAGGAATCTCACAAAATTTATTTAAAGACAGACTCTGGCTAAGCTCACAAAATTATCCTCCACTTCAAAACCAAGGTTCAGAATATCAATGGAGTGCAAGAGTACTCTGCTGCATGAGAGACAATTTTAAACTCACAAACTTAAACTTAGATGATGAGAGCAGTATGCTAGCCCTCTTCGGTCCTATGATGTTAAAAAGAAACATACAACTCTCAGACAACACAGGCAATAACTATATAGCAGATGAAGATGCAAAAGATGGAAACCTGCTCCTAATGTATAAATTTAAATTTCAGTGGGGAGGCCACGGAGAGGAGCGATTTGAAACAGCCATTGGAGACCCCAAAACCATTCCCTGCCCAGACATTTTTAACCCAGGCACCGGCACCTTCCGAACCTGGGTCAGAAACCCTCTCGAGGTACATAAAGGAATCCTGCAACCCTGGGAATATGACTATGATGGGCTTGTTCGAACAGATACTCTCCGACGAATGCTACAATACTCCACGGAGGAGGACGAAACACGGGAGAAAGCAGCACCGTTCCGTGGGCTTGGAAGAGGGAAAGGGCCCTTCTCCGATACCAGCGATGGCAGCGATACCAGCAGTTCCGAAAGTTTCGATTACTGCGAGGAAGAGAAGGAGGACCAAGCGGCGGAGGAGGCGAGACAAGAGCACCAGCTCCGACTCCTCAACAAGAGACGAAAGCTCAAGCAGCTTTTCAGATTTCTGAAGCGCATCAAAACATGCAGATAA
>JX535325|Torque_teno_sus_virus_1a|Sus_scrofa|Suidae
ATGCGCTTTAGACCAATTAGACGCCGTCGCCGCCGCCGCTATCGAAAGAGAAGATGGGGATGGAGACGCCGCTACTACCGACACCATTACCGACGGAGACCATGGCGTCGCTGGCGGGTAAGGAGATGGCGGCGTTCCGTCTTCCGTAGAGGTGGACGTAGAGCGCGCCCCTACCGCATTTCAGCATTTAATCCGAGAGTAATGAGAAGGGTAGTAATCCAAGGATGGTGGCCGCTACTACAGTGCCTACCGGGACAGGAACACCTGAGATACAGACCACTAAACTGGGATATTGAAAAACAGTGGGTAGTGACAGAGGGAAAAGCACCAGATACTATGGGGTACTTAGTACAGTACGGAGGAGGATGGGGCAGTGGGCAAATAACATTAGAAGACTTATTCAATGAACACATGAAGTGGAGAAATATGTGGTCAAAATCCAACGATGGGATGGACTTAGTTCGATACTTTGGGTGCAAAATATACCTTTACCCACTAGAGGATAAAGACTACTGGTTTTGGTGGGACACAGACTTTAAACACCAGTATGAAGACAAAATAAAAGAGTACTGCCAGCCCTCAGTAATGTTGATGGCAAAAAGAACAAAAATTGTAGTGGCTAGACAGAGAGCACAACACAGACGAAGGGTGAAGAAAATATTCATTCCACCACCAAGTAGAGACACAACACAGTGGAAATTCCAAACTGAATTCTGTAAACAGCCACTGTTTACTTGGGCTGCAGGACTGATAGAACTGATGACACCATTTGACTTCAATGGTGGATTTAGAAACGCTTGGTGGCTAGAACCGAGAAATGACATGGGAGAAATGAACTATATCACACTTTGGGGAAGAGTGCCACCGCAGGGAGACAGTGACTTACCAGACCCAAACATTTTTAAAAACGACGGTACCAACCAAAACGTAAACTACCAAGTACAAAGTGGTAAGGAGAAAAACATATACCCAATTATGGCATACATACAGCAAGAAAACCAAAAACCTGTAATAAACTGGTGCGTATGCTACAATAAAACCTTAGACAGATGGAGAAGAGCGCAGGCTTCCACTCTTAACATATCTAATCTGAGAGGACTGTGTGTGAGAGAGTTATCCAAACAAGAAATGACATACATATGGAAACAGGGAGAATTCAGAAAAGAGTATCACGACAGATGGGGATATGGTACATACTTCGCCACGATAGACGGCAGGAAGGGAGAAAAAAACCCCACAGTACAGGTGTGGAACTTCAATGAACAAATAACAACAGACACAAACCACATACTAAAGTTTGCCTTCAATATAAGCAAAAACAAGCAAAATATGACTGACGAGGACTTTGGAAAACTAGGACTACCAAAGAGCCCACACGACCTAGACTTCGGGCACAAAAACAGATTTGGACCATTTGTGGTGAAAAATGAGCCCGTAGAATTTCAACTCAGGCCAGAAAGGGCAACTAATGTGTGGGTTCGCTACAAATTTTTCTTTCAGTTCGGCGGTGAGTACCAACCTCCCACGGGAATCCGCGATCCATGCGCTGATAACCCAGCCTATCCTGTGCCCCAATCAGGAGGAGTTACTCACCCACTGTTCGCCGGAACCGGAGGTATCACGGCGCAAGTCGGTCCTTCCGGTCTCACCTCACGTACTATTAGAGCCCTCTGTTCAAGTCCACCCAGAGCCGAAACATCGCAGTGTGCGTTTCTCGGAGGAGACAGGCCGAAAAAAGAGGAAAGAGAGAAAGCCGAGGAAACCACGAGTGAGAGCTCCATTACGAGTGCCGAAAGCAGTACTGAAGGGGATGGATCAACTGATGAGGAGGAGAGAAGAGAAAGGAGACGCCGCAGAAGAAAGCGACAGCTCAAGTTATTTTACCAGCGACTCACTGACCGATACCTGGAGCACAAGCGACGACGACTTTCAGAGTGA
>JX535326|Torque_teno_sus_virus_1a|Sus_scrofa|Suidae
ATGGCTTTTGCTCGCCGATGGAGACGCCGCTTTGGCCGCCGCCGTAGACGCTATAGAAAGAGACGCTATGGATGGAGGAGACGCTACTACCGCTACAGACCGCGTTACTATCGGAGACGATGGCTGGTAAGGAGAAGGCGGCGTTCCGTCTACCGACGAGGTGGACGTAGAGCGCGCCCCTACCGCATTTCTGCCTTTAATCCAAAAGTAATGCGTAGAGTAGTAATTAGAGGGTGGTGGCCAATACTTCAGTGCCTAAAAGGTCAGGAATCATTAAGATACAGACCACTTCAGTGGGACGTAGAGAAAAGCTGGAGAATAAACACAACTCTTGAGGACAACTATGGATACTTAGTACAGTATGGAGGTGGTTGGGGCAGCGGAGAGGTAACACTGGAGGGGCTGTATCAGGAGCACCTACTATGGAGAAACTCGTGGTCAAAAGGAAACGATGGGATGGACTTAGTGAGATACTTCGGCTGCATAGTATATCTATATCCTCTAAAAGATCAGGACTACTGGTTTTGGTGGGACACAGACTTTAAGGAATTATATGCAGAGAGTATCAAAGAATACTCACAGCCATCTGTAATGATGATGGCAAAAAGAACAAAAATAGTCATCGCAAGAAGTAGAGCCCCACATAGAAGGAAGGTGCGCAGAATTTTCATACCGCCTCCAAGTAGAGACACGACACAGTGGCAATTTCAAACTGACTTTTGCAATAGACCACTATTCACATGGGCTGCAGGACTCATAGACCTCCAAAAACCATTTGACGCAAACGGTGCGTTCAGAAATGCGTGGTGGTTAGAACAAAGAAACGAGGCAGGAGAAATGAAATACATAGAGCTATGGGGAAGAGTGCCACCCCAAGGTGACACGGAATTACCCCAGCAAACAGAATTCCAAAAACCCTCGGGATATAACCCAAAATACTACGTAAACCCGGGGGAGGAAAAACCAATCTACCCAGTAATAATATACGTAGACATGAAAGACCAAAAACCAAGAAAAAAGTACTGCGTCTGCTACAACAAGACGCTTAACAGGTGGCGCAGCGCTCAGGCTAGCACATTAAAAATTGGTGACTTGCAGGGGCTAGTATTAAGACAGCTGATGAACCAAGAAATGACATACACATGGAAAGAAGGAGAATTTACAAATGTATTCCTGCAGAGGTGGAGAGGTTTCAGATTAGCAGTAATAGACGCAAGAAAGGCAGACACAGAAAACCCTACAGTGCAAACTTGGAAGGTGGACGGACAGTGGAACACACAAGGGACAGTACTTAAAGAGGTTTTCAATATAAACCTGATTAATGAGCAGATGAGACAGGCAGACTTTGGAAAACTAAACTTACCGAAATCCCCGCACGACATTGACTTTGGACACCACAGTAGATTTGGACCTTTCTGTGTAAAAAACGAACCACTGGAATTTCAACTAACAGCCCCCGAACCAACTAACCTGTGGTTTCAGTACAAATTTCTGTTTCAGTTTGGAGGTGAATACCAACCACCAACAGGCATCCGCGATCCCTGCTCTGATAACCCAGCCTATCCTGTGCCGCAGTCAGGAAGTATTACACACCCCAAATTCGCCGGAAAAGGCGGCATGCTCACGGAAACAGACCGTTGGGGTATCACTGCTGCCTCTTCCCGAGCCCTCAGTGCAGATACACCCACAGAAGCAACGCAAAGTGCACTTCTCCGAGGGGACTCGGAAAAGAAAGGAGAGGAAACCGAGGAAACCTCGTCATCGTCCAGTATCACGAGTGCCGAAAGCTCTTCTGAGGGAGATGGATCGTCTGATGATGAAGAGACAATCAGACGCCGAAGGAGGACCTGGAAGCGACTCAGACGGATGGTCCGAGAGCAGCTTGACCGACGAATGGACCACAAGCGACAGCGACTTCATTGA
>JX535327|Torque_teno_sus_virus_1a|Sus_scrofa|Suidae
ATGCGCTTTAGACGACGCAGATTTGGCCGCCGCCGCAGATATTATAGAAAGAGAAGAGGCGGATGGAGGAGAAGATTTCGGATTCGTAGACGGAGACCCTGGAGACGCTGGCGGGTAAGGAGATGGCGGCGTTCCGTCTTCCGTAGAGGGGGACGTAGAGCGCGCCCCTACCGCATTAGCGCTTGGAACCCTAAGGTTCTCAGAAACTGCCGCATCACGGGATGGTGGCCAGTTATACAGTGTATGGACGGGATGGAGTGGATAAAATACAAGCCTATGGACTTAAGAGTCGAGGCAAACTGGATATTCAACAAACAGGACAGTAAAATAGAGACAGAACAGATGGGATACCTGATGCAGTATGGAGGAGGGTGGTCAAGCGGAGTAATCAGCTTAGAGGGACTATTCAATGAAAACAGACTGTGGAGAAATATATGGTCAAAAAGCAATGACGGGATGGACTTGGTCAGATACTTTGGCTGTAGAATTAGACTATATCCAACAGAAAATCAGGACTACTTGTTCTGGTATGACACAGAATTTGACGAACAGCAAAGGAGAATGCTAGATGAATACACACAACCTAGTGTGATGTTGCAGGCTAAAAACTCGCGTCTAATAGTGTGTAAACAGAAGATGCCAATTAGACGCAGAGTAAAAAGTATTTTTATACCGCCGCCTGCACAGTTAACAACTCAGTGGAAATTTCAACAGGAACTATGTCAGTTTCCACTGTTTAACTGGGCCTGTATCTGCATAGACATGGACACGCCGTTCGACTACAACGGCGCATGGCGAAATGCCTGGTGGCTAATGAGAAGGCTGCAAAACGGAAACATGGAGTACATAGAAAGATGGGGCAGAATACCAATGACAGGAGACACAGAACTACCACCAGCAGACGACTTCAAGGCAGGAGGGGTGAACAAAAACTTCAAACCGACAGGTATTCAAAGAATATACCCGATAGTAGCGGTATGCCTTGTAGAAGGGAACAAAAGAGTAGTCAAATGGGCCACAGTACACAATGGTCCTATAGACAGATGGAGAAAAAAACAGACAGGAACTTTAAAGCTATCTAACCTGAGAGGCCTAGTACTGAGAGTATGCTCAGAGAGTGAAACATACTATAAGTGGACAGGATCAGAATTTACAGGGGCATTTCAACAAGACTGGTGGCCAGTAGGCGGAACAGAATACCCGCTTTGTACCATTAAAATGGACCCAGAATATGAAAACCCGACAGTAGAGGTATGGTCCTGGAAAGCAAATATACCGACATCAGGGACTCTTAAAGACTACTTCGGACTGAGTACAGGGCAACAGTGGAAAGACACTGACTTTGCAAGGCTGCAACTACCTAGAAGCAGCCACAATGTCGACTTTGGACATAAAGCTAGATTTGGGCCATTTTGCGTTAAAAAGCCTCCAGTAGAATTCAGAGATACAGCCCCAAACCCACTAAATATATGGGTAAAATACACGTTCTATTTTCAGTTCGGCGGCATGTACCAGCCTCCCACCGGAATCCAAGATCCCTGCACTTCTAACCCGACCTATCCTGTCAGAATGGTCGGAGCAGTTACACACCCCAAATACGCCGGGCAAGGCGGAATCACGACCCAAATTGGAGATCAAGGTATCACCGCTGCCTCTATCCGTGCCATCAGTGCAGCTCCACCAGATACCTACACGCAGTCGGCGTTCCTCAAAGCCCCGGAAACCGAGAAAGAAGAGGAAAGAGAGAGTGAGACCAGTTTCACGAGTGCCGAAAGCTCTTCTGAGGGAGATGGATCGTCTGATGACCAAGCAGAGAGACGCGCTGCCAGAAAGCGAGTCATCAAGTTACTTCTCAAGCGACTCGCTGACAGACCCGTGGACAACAAGCGACGACGATTTTCAGAGTGA
>JX535328|Torque_teno_sus_virus_k2a|Sus_scrofa|Suidae
ATGCCTTACAGACGCTATCGCAGACGCCGAAGGAGACCGACACGAAGATGGAGGCACCGGAGATGGAGACGCTACTTTCGATATCGGTATCGACGCGCTCCTCGCCGCCGCCGCCCAAAGGTAAGGAGACGGAGGAAAAAAGCTCCGGTCATACAATGGTTCCCTCCTAGCCGGAGAACCTGCCTCATAGAGGGATTTTGGCCGTTGAGCTACGGACACTGGTTCCGTACCTGTCTCCCCTTTAAGCGGTTAAATGGACTAGTATTCCCGGGTGGAGGTTGTGACTGGAGCCAGTGGAGTTTACAGAACCTTTACCATGAAAAATTAAACTGGAGAAATATATGGACAGCTAGTAATGTTGGAATGGAATTCGCTAGATTTTTAAAAGGAAAGTTTTACTTTTTCAGACATCCATGGAGAAATTATATAATAACTTGGGATCAAGATATACCATGCAGGCCACTACCTTATCAAAACCTGCATCCACTCCTAATGCTACTAAAAAAACAGCACAAAATTGTACTTTCACAGCAAAACTGTAACCCAAACAGAAAACAAAAACCTGTCACGTTAAAATTCAAACCTCCACCAAAACTAACATCACAATGGAGACTAAGTAGAGAATTAGCAAAAATGCCACTAATAAGACTTGGAGTAAGCTTTATAGACCTAACAGAACCATGGGTAGAAGGGTGGGGAAATGCATTTTATTCCGTGCTAGGATATGAAGCAGTAAAAGACCAAGGACACTGGTCAAACTGGACACAAATAAAATACTATTGGATCTATGACACGGGAGTAGGAAATGCAGTATATGTTATACTATTAAAAAGAGACGTTACTGATAATCCAGGAAACATGGCAACAACCTTTAAAGCATCAGGAGGACAGCATCCAGATGCAATAGATCACATTGAATTAATAAACCAAGGATGGCCTTACTGGTTATACTCTTATGGTAAAAGTGAACAAGACATTAAAAAAGAGGCACACAGCGCAGAAATATCAAGAGAATATGCTAGAGACCCAAAATCTAAAAAACTAAAAATAGGAATAGTAGGGTGGGCATCTTCAAACTACACAACAACAGGCAGTGATCAAAACACTGGTGGATCAACATCAGCTATACAAGGTGGATATGTAGCATATGCAGGGTCCGGGGTCATAGGAGCAGGGTCAATAGGAAATTTATATCAACAAGGATGGCCATCTAATCAAAACTGGCCTAATACAAACAGAGACCAAACAAACTTTGACTGGGGAATACGAGGACTATGTATACTCAGAGATAACATGCACTTAGGAAGCCAAGAATTAGATGATGAATGCACAATGCTCACCTTGTTCGGACCCTTTGTAGAAAAAGCAAATCCAATATTTGCAACAACAGACCCTAAATTCTTTAAACCTGAACTAAAGGACTATAATATAATCATGAAATATGCCTTTAAATTTCAGTGGGGAGGACATGGCACAGAAAGATTTAAAACCAACATCGGAGACCCCAGCACCATACCCTGCCCCTTCGAACCCGGGGACCGCTTCCACAGCGGGATACAAGACCCCTCCAAGGTACAAAACACCGTCCTCAACCCCTGGGACTATGACTGTGATGGGATTGTTAGAAAAGATACTCTCAAAAGACTTCTCGAACTCCCCACAGAGACCGAGGAGGAGGAGAAGGCGTACCTACTCCTTGGACAAAAAACAGAGAAAGAGCCATTATCAGACTCCGACGAAGAGAGCGTTATCTCAAGCACGAGCAGTGGATCCTCTCAAGAAGAAGAGACGCAGAGACGAAAGCACCACAAGCCAAGCAAGCGACGACTCCTCAAGCACCTCCAGCGGGTGGTAAAGAGGATGAAAACACTGTGA
>JX535329|Torque_teno_sus_virus_k2a|Sus_scrofa|Suidae
ATGCCTTACAGACGCTATCGCAGACGCCGAAGGAGACCGACAAGACGATGGAGACACCGGAGGTGGAGACGCTACTTTCGATATCGGTATCGACGCGCTCCTCGCCGCCGCCGCGCAAAGGTAAGGAGACGGAGGAGGAAAGCTCCGGTCATACAATGGAACCCTCCTAGCCGGAGGACCTGCCTCATAGAGGGGTTCTGGCCGTTGAGCTACGGACACTGGTTCCGTACCTGTCTCCCCTTTAGAAGAAAGAATGGACTAATATTTACGGGAGGAGGTTGTGACTGGACTCAGTGGAGCTTACAAAACCTATATCATGAAAAACTAAACTGGAGAAATATATGGACAGCTAGTAACGTGGGAATGGAGTTCGCTAGATTTTTAAGAGGAAAATTCTACTTTTTTAGACATCCTTGGAGAAACTATATAGTGACTTGGGATCAGGACATTCCTTGTAAACCTTTACCTTATCAAAACTTACACCCATTATTAATGCTATTAAAAAAACAACACAAAATAGTACTCTCACAACAAAACTGTAACCCTAACAGAAAGCAAAAACCTGTAACTTTGAAATTTAGACCACCACCAAAACTAACTTCACAATGGAGACTAAGTAGAGAATTAGCAAAAATGCCACTCATTAGACTAGGAGTTAGTTTTATAGACTTAACAGAACCGTGGCTAGAAGGTTGGGGGAATGCATTTTACTCAGTACTAGGATATGAAGCCATAAAAGACCAAGGACACTGGTCAAACTGGGCACAAATAAAATATTACTGGATATATGATACAGGAGTAGGAAATGCTGTATATGTAGTTATGCTAAAAAAAGACGTAGACGACAACCCAGGAAAAATGGCAACAGAATTTAAAACAACTCAAGGACAACATCCCAATGCTATAGATCACATAGAATTAATAAATGAAGGATGGCCCTACTGGTTATACTTTTTTGGTAAAAGTGAACAAGACATAAAAAAAGAAGCACATAGCGAAGAAATAGCAAGAGAATATGCTAGAGATCCAAAATCAAAAAAACTAAAAATAGGAATAGTAGGATGGGCATCCTCTAACTTCACAACACCAGGCAGTTCACAAAATTCAGGGGGAACTACAGCAGCAATACAAGGAGGATACGTAGCATGGGCAGGAGGACAAGGAAAACTAAATCTAGGAGCAGGATCAATAGGAAATTTGTACCAACAAGGATGGCCATCTAATCAAAACTGGCCAAATACAAACAGAGACGAAACAAACTTTGATTGGGGACTCAGATCACTTTGTATACTAAGAGATAACATGCAATTAGGAAGTCAAGAATTAGATGATGAATGTACCATGCTCTCACTCTTTGGACCTTTTGTAGAAAAAGCAAATCCAATATTTGCAACAACGGACCCTAAATACTTTAAACCAGAACTAAAAGACTATAATTTAATCATGAAATATGCCTTTAAATTCCAGTGGGGAGGACATGGCACAGAAAGATTTAAAACAACCATCGGAGACCCCAGCACCATACCCTGCCCCTTCGAACCCGGGGACCGCTTCCACAGCGGGATACAAGACCCCTCCAAGGTACAAAACACCGTCCTCAACCCCTGGGACTATGACTGTGATGGGATTGTTAGAAAAGATACTCTCAAAAGACTTCTCGAACTCCCCACAGAGACAGAGGAGGAGAAGAAGGCGTACCCACTCCTTGGACAAAAAACAGAGAAAGAGCCATTATCAGACTCCGACGAAGAGAGCGTTATCTCAAGCACGAGCAGTGGATCCTCTCAAGAAGAAGAGACGCAGAGACGAAAGCACCACAAGCCAAGCAAGCGACGACTCCTCAAGCACCTCCAGCGGGTGGTAAAGAGGATGAAAACACTGTGA
>JX535330|Torque_teno_sus_virus_k2a|Sus_scrofa|Suidae
ATGCCTTACAGACGCTATCGCAGACGCCGAAGGAGGCCGACAAGAAGATGGAGGCACCGAAGGTGGAGACGCTACTTTCGATATCGGTATCGACGCGCTCCTCGCCGCCGCCGCGCAAAGGTAAGGAGACGGAGGAGGAAAGCTCCGGTCATACAATGGAACCCTCCTAGCCGGAGGACCTGCCTCATAGAGGGGTTCTGGCCGTTGAGCTACGGACACTGGTTCCGTACCTGTCTCCCCTTTAGAAGAAAAAATGGACTAGTGTTTACGGGAGGAGGCTGTGACTGGACTCAGTGGAGTTTACGGAACCTATATCATGAAAAACTAAACTGGAGAAATGTATGGACAGCTAGTAACGTGGGAATGGAGTTCGCTAGATTTTTAAGAGGAAAATTCTACTTTTTTAGACATCCTTGGAGAAATTATATTGTAACTTGGGATCAGGACATTCCTTGTAAACCGCTACCATATCAAAACTTACACCCACTATTAATGCTACTAAAAAAACAGCACAAATTAGTACTCTCACAACAAAGCTGTAACCCTAGCAGAAAACAGAAACCAGTAACTTTAAAATTCAGACCACCACCCAAACTAACATCACAATGGAGACTAAGCAGAGAATTAGCAAAAATGCCTTTAATTAGATTAGGAGTCAGCTTCATAGACTTAACAGAACCTTGGGTAGAAGGCTGGGGAAATGCATTTTATTCTTTATTAGGCTACGAAGCAACAAAACAACAAGGACATATATCAAACTGGGCACAAATGAAATACTACTGGATATATGATACAGGAGTAGGTAACGCTGTCTATGTAATATTGCTTAAAAAAGAGACAACATCAAATCCAGGACAAATGGTACAAAATTTCCCTTCATCCGGGGGACAACATCCAGATGCTATAGATCACATAGAATTAATTAATGAAGGATGGCCATACTGGCTATACTTCTATGGTAAAAGCGAACAAGACATAAAAAGAGAAGCACACAGCACTGAAATAGCAAGAGAATTTACACAAAATCCACTCTCACTAAAACTAAAAATAGGAGTAGTAGGATGGGCATCATCAAATTTTACAGCTACAGGTAGTGTACAAAACACAGGAGGAACAACATCAGCCATACAAGGAGGATACGTAGCATGGGCAGGAGGAGCAGGAAAATATAACTTAGGAGCGGGATCCATAGATAATTTACACTTAAAAGGCTGGCCCAATAATCAAAACTGGCCTAACACTAATGCAGACGAAACAAACTTTAACTGGGGATTAAGAGCACTCTGCATACTTAGAGATAACATGCACTTAGGAACTCAAGAAATAGACGATGAAACAACCATGTTAAGCCTCTTCGGACCCTTCGTAGAAAAAGCTAACACAGCACTAGCAACAACAGACCCTAAATACTTTAGACCAGAACTAAAAGACTACAATTTAACAATGAAATATGCCTTTAAATTCCAGTGGGGAGGACATGGCACAGAAAGATTTAAAACAACCATCGGAGACCCCAGCACCATACCCTGCCCCTTCGAACCCGGGGACCGCTTCCACAGCGGGATACAAGACCCCTCCAAGGTACAAAACACCGTCCTCAACCCCTGGGACTATGACTGTGATGGGATTGTTAGAAAAGATACTCTCAAAAGACTTCTCGAACTCCCCACAGAGACAGAAGAGGAGACGAAAGCATACCCACTCCTTGGACAAAAAACAGAGAAAGAGCCATTATCAGACTCCGAAGAAGAGAGCGTTATCTCAAGCACGAGCAGTGGATCCAGTCAAGAAGAGGAGACGCACAGAAGGAAGTACCACAAGCCAAGCAAGCGACGACTCCTCAAGCACCTCCAGCGGGTGGTAAAGAGGATGAAAACACTGTAA
>JX535331|Torque_teno_sus_virus_k2a|Sus_scrofa|Suidae
ATGCCTTACAGACGCTATCGCAGACGCCGAAGGAGACCGAGAAGGAGATGGAGGACCCACCGATGGCGACGCTACTTTCGATATCGGTATCGACGCGCTCCTCGCCGCCGCCGCGCAAAGGTAAGGAGACGGAGGAGGAAAGCTCCGGTTATACAATGGTTCCCTCCAAGCCGGAGAACCTGCCTCATAGAAGGCTTCTGGCCGTTGAGCTACGGACACTGGTTCCGTACCTGTCTCCCCTTTAGGCGGTTAAATGGACTAGTATTCCCGGGAGGAGGTTGTGACTGGACCCAATGGACTTTACAAAACTTTTATCATGAAAAACTTAACTGGAGAAATATATGGACAGCTAGTAATGTGGGCATGGAATACGCTAGGTTTTTAAAAGGAAAATTTTACTTCTTTAGACATCCTTGGCGAAACTATATAATAACTTGGGATCAAGATATACCGTGTAAACCGCTACCATATCAAAACCTGCACCCACTTTTAATGCTGTTAAAAAAACAGCACAAACTCGAACTGTCACAGCAAAACTGTAATCCTAACAGAAAACAAAAACCTGTGACAATAAAAATTAAACCACCTCCAAAATTAACATCACAATGGAGACTAAGCAGAGAACTAGCAAAAATACCATTAGTAAGACTAGGAATAAGTTTCATAGACTTAAATGAACCATGGGTAGAAGGCTGGGGAAATGCTTTTTACTCTGTATTAGGATACGAAGCAACTAAAACACAAGGTCATTGGTCTAACTGGGCACAAATGAAATACTATTGGATCTATGACACAGGAGTGGGAAATGCAGTATATGTTGTTTTATTAAAACAAGATGTACAGGACAACCCAGGAGATATGGCACAAAAATGGCCAGGACAAGCAGGCCAACATCCGGACGCTATAGATCATATAGAATTAATAAATGAAGGATGGCCCTATTGGCTTTACTTTTATGGAAAAAGTGAAAGAGACATCAAGACAGAAGCACACACAACAGAAATAGCAAGAGAATTCGCTAACAACCCTAAATCTAAAAAATTAAAAATAGGAGTGGTAGGATGGGCAAGCTCAAATTATACAGCAAACAATAGCTCACAAGGAGCAACAACTGCTATACAAGGAGGTTATTTAGCCTGGGCAGGAGGAGGCGGAAAATTCAACCTAGGAGCAGGATCAATAGATAATTTACACCTTAGAGCATGGCCTCAAGACCAAAACTGGCCAAACACAAACAGAGACCAAACAAACTTTGACTGGTCATTAAGAGCGCTATGTATACTAAGAGATAATATGAAATTACGAGATCAAGACTTAGACGATGAAACAACAATGCTATCACTATTTGGACCATTTGTAGAGAAAGCTAACACAGTATTAGCAACAAGAGACCCAAAATACTTTAGAGCAGAACTAAAAGACTATAATCTAATCATGAAATATGCCTTTAAATTCCAGTGGGGAGGACACGGCACAGAAAGATTTAAAACAAACATCGGAGACCCAAGCACCATACCCTGCCCTTTCGAACCCGGGGACCGTTTCCACAGCGGGATACAAGACCCCTCCAAGGTACAAAACACAGTCCTCAACCCCTGGGACTATGACTGTGATGGGATTGTTAGAAAAGATACTCTCGAAAGACTTCTCGAACTCCCCACAGAGACAGAGGAGGAGGAGAAGGCGTACCCACTCCTTGGACAAAAAACAGAGAAAGAGCCATTATCAGACTCCGACGAAGAGAGCGTTATCTCAAGCACGAGCAGTGGATCATCCAACGAAGAAGAGACGCAGAGACGAAAGCACCACAAGCCAAGCAAGCGACGACTCCTCAAGCACCTCCAGCGGGTGGTAAAGAGGATGAAAACACTGTGA
>JX535332|Torque_teno_sus_virus_k2a|Sus_scrofa|Suidae
ATGCCTTACAGACGCTATCGCAGACGCCGAAGGAGACCGAGGAGGAGATGGAGGACACACCGATGGAGACGCTACTTTCGATATCGGTATAGACGCGCTCCTCGCCGCCGCCGCCCAAAGGTAAGGAGACGGAGGAGAAAAGCTCCGGTCATACAATGGTTCCCTCCTAGCCGGAGAACCTGCCTCATAGAAGGCTTCTGGCCGTTGAGCTACGGACACTGGTACCGTACCTGTCTCCCCTTTAGGCGGTTAAATGGACTAGTATTCCCGGGAGGTGGTTGTGACTGGACGCAATGGACTTTACAAAACTTTTATCATGAAAAGCTAAACTGGAGAAATATATGGACAGCTAGTAATGTAGGCATGGAATACGCTAGATTTTTAAAGGGAAAATTCTACTTTTTTAGACATCCGTGGAGAAACTATATAATAACTTGGGATCAAGATATACCCTGTAAACCGCTACCTTATCAAAACCTTCATCCACTATTAATGCTGTTAAAAAAACAGCACAAACTGGTACTATCACAGCAAAACTGTAATCCTAACAGAAAACAGAAACCTGTGACTATAAAAATAAAACCACCTCCAAAATTAACATCACAATGGAGACTAAGCAGAGAACTAGCAAAAATACCATTAGTAAGACTGGGAATAAGTTTTATAGACTTAAATGAACCCTGGGTAGAAGGCTGGGGAAATGCTTTTTACTCTGTATTAGGATACGAAGCAACCAAAACACAGGGACATTGGTCAAACTGGGCACAAATGAAATATTATTGGATCTATGACACAGGAGTAGGAAATGCAGTATATGTAGTATTATTAAAGCAAGACGTGCAAGACAACCCAGGAGATATGGCACAAAAATGGCCAGGACAAGCAGGACAACATCCAGACGCTATAGATCATATAGAATTGATAAATGAAGGCTGGCCATACTGGCTATACTTTTATGGAAAAAGTGAAAGAGACATAAAAGCAGAAGCACACACAACAGAAATAGCCAGAGAATTTGCAAACAACCCAAAATCTAAAAAATTAAAAATAGGGGTAGTAGGATGGGCAAGCTCAAATTATACTGCATCAAACAGCACACAAGGAGCTACAACTGCTATACAAGGAGGATACTTAGCCTGGGCAGGAGGTGGCGGAAAATTCAATCTAGGAGCAGGATCAATAGATAATTTACACCTTAGAGCATGGCCTCAAGACCAAAACTGGCCAAACACAAACAGAGACCAAACTAACTTTGACTGGTCACTAAGAGCTCTATGTATACTAAGAGACAATATGAAACTAGGAGATCAAGACTTAGACGATGAAACAACTATGCTCTCACTATTTGGACCCTTTGTAGAAAAAGCTAACACAGTATTAGCAACAAGAGACCCAAAATACTTTAGACCTGAACTAAAAGACTATAACCTAATCATGAAATATGCCTTTAAACTCCAGTGGGGAGGACACGGCCCAGAAAGATTTAAAACAAACATCGGAGACCCCAGCACCATACCCTGCCCTTTCGAACCCGGGGACCGCTTCCACAGCGGGATACAAGACCCCTCCAAGGTACAAAACACAGTCCTCAACCCCTGGGACTATGACTGTGATGGGATTGTTAGAACAGATACTCTCAAAAGACTTCTCGAACTCCCCACAGAGACGGAGGAGACGGAGAAGGCGTACCCACTCCTTGGACAAAAAACAGAGAAAGAGCCATTATCAGACTCCGACGAAGAGAGCGTTATCTCAAGCACGAGCAGTGGATCCTCTCAAGAAGAAGAGACGCAGAGACGAAGACAGCACAAGCCAAGCAAGCGACGACTCCTCAAGCACCTCCAGCGGGTGGTAAAGAGAATGAAGACACTGTGA
>JX535333|Torque_teno_sus_virus_k2a|Sus_scrofa|Suidae
ATGCCTTACAGACGCTATCGCAGACGCCGAAGGAGGCCGACAAGAAGATGGAGGAACCGGAGGTGGAGACGCTACTTTCGATATCGGTATCGACGCGCTCCTCGCCGCCGCCGCCCAAAGGTAAGGAGACGGAGGAGGAAAGCTCCGGTCATACAATGGAACCCTCCTAGCCGGAGGACCTGCCTTATAGAGGGGTTCTGGCCGTTGAGCTACGGACACTGGTTCCGTACCTGTCTCCCCTTTAGAAGAAAAAATGGACTAGTGTTTACGGGAGGAGGCTGTGACTGGACTCAGTGGAGTTTACAGAACCTATTTCACGAAAAACTAAACTGGAGAAATATATGGACAGCTAGTAACGTGGGAATGGAGTTCGCTAGATTTTTAAGAGGAAAATTCTACTTTTTTAGACATCCATGGAGAAATTATATTGTAACTTGGGATCAGGACATTCCTTGTAAACCGCTACCATATCAAAACTTACACCCACTATTAATGCTACTAAAAAAACAGCACAAATTAGTACTCTCACAACAAAGCTGTAACCCTAGCAGAAAACAGAAACCAGTAACTTTAAAATTCAGACCACCACCCAAACTAACATCACAATGGAGACTAAGCAGAGAATTAGCAAAAATGCCTTTAATTAGATTAGGAGTCAGCTTCATAGACTTAACAGAACCTTGGGTAGAAGGCTGGGGAAATGCATTTTATTCTTTATTAGGCTACGAAGCAACAAAACAACAAGGACATATATCAAACTGGGCACAAATGAAATACTACTGGATATATGATACAGGAGTAGGTAACGCTGGCTATGTAATATTGCTTAAAAAAGACACAACATCAAATCCAGGACAAATGGTACAAAATTTCCCTTCATCCGGGGGACAACATCCAGATGCTATAGATCACATAGAATTAATTAATGAAGGATGGCCATACTGGCTATACTTCTATGGTAAAAGCGAACAAGACATAAAAAGAGAAGCACACAGCACTGAAATAGCAAGAGAATTTGCACAAAATCCACTCTCACTAAAACTAAAAATAGGAGTAGTAGGATGGGCATCATCAAATTTTACAGCTACAGGTAGTGTACAAAACACAGGAGGAACAACATCAGCCATACAAGGAGGATACGTAGCATGGGCAGGAGGAGCAGGAAAATATAACTTAGGAGCAGGATCCATAGATAATTTACACTTAAAAGGCTGGCCCAATAATCAAAACTGGCCTAACACTAATGCAGACGAAACAAACTTTAACTGGGGATTGAGAGCACTCTGCATACTTAGAGATAACATGCACTTAGGAACTCAAGAAATAGACGATGAAACAATCATGTTAAGCCTCTTCGGACCCTTCGTAGAAAAAGCTAATACAGCACTAGCAACAACAGACCCTAAATACTTTAGACCAGAACTAAAAGACTACAATTTAACAATGAAATATGCCTTTAAATTCCAGCGGGGAGGACATGGCACAGAAAGATTTAAAACAACCATCGGGGACCCCAGCACCATACCCTGCCCCTTCGAACCCGGGGACCGCTTCCACAGCGGGATACAAGACCCCTCCAAGGTACAAAACACCGTCCTCAACCCCTGGGACTATGACTGTGATGGGATTGTTAGAAAAGATACTCTCAAAAGACTTCTCGAACTCCCCACAGAGACAGAGGAGGAGGAGAAGGCGTACCCACTCCTTGGACAAAAAACAGAGAAAGAGCCATTATCAGACTCCGACGAAGAGAGCGTTATCTCAAGCACGAGCAGTGGATCCTCTCAAGAAGAAGAGACGCAGAGACGAAAGCACCACAAGCCAAGCAAGCGACGACTCCTCAAGCACCTCCAGCGGGTGGTAAAGAGGATGAAAACACTGTGA
>JX535334|Torque_teno_sus_virus_k2a|Sus_scrofa|Suidae
ATGCCTTACAGACGCTATCGCAGACGCCGAAGGAGACCGACAAGAAGATGGAGGCACCGGAGGTGGAGACGCTACTTTCGATATCGGTATCGACGCGCTCCTCGCCGCCGCCGCACAAAGGTAAGGAGACGGAGGAAAAAAGCTCCGGTCATACAATGGTTCCCTCCTAGCCGAAGAACCTGCCTCATAGAAGGCTTCTGGCCGTTGAGCTACGGACACTGGTTCCGTACCTGTCTCCCCTTTAGGCGGTTAAATGGACTAGTGTTCCCGGGAGGAGGCTGTGACTGGAGTCAGTGGAGTTTACAAAATCTTTACCATGAAAAACTTAACTGGAGAAATATTTGGACAGCGAGTAATGTAGGCATGGAATTCGCTAGATTCTTAAAAGGAAAATTTTACTTTTTTAGACATCCATGGAGAAATTATATAATAACATGGGATCAGGACATACCGTGCAGGCCGCTACCTTATCAAAACCTACATCCACTTCTAATGCTACTAAAAAAACAACACAAAATTGTACTTTCACAGCAGAACTGTAACCCAAACAGAAAACAGAAACCTGTGACTCTAAAATTCAAGCCTCCACCAAAACTGACATCACAATGGAGATTAAGTAGAGAACTAGCAAAAATGCCACTCATTAGACTGGGAGTAAGCTTTATAGACTTAACAGAGCCATGGGTAGAAGGTTGGGGAAACGCATTCTACTCGATATTAGGATATGAAGCTACATATCAACAGGGACACTGGTCGAATTGGGCTCAAATGAAATATTACTGGTTATATGACACGGGAGTAGGTAATGCAGTCTATGTCATATTATTAAAACAAGACGTAGGAGACAACCCAGGAGACATGGCAAATAAATTTAAGACTTCAGGAGGACTACATCCTGATGCCATAGACAGAATAGAATTAATAAGTCAGGGATGGCCATATTGGTTATATTTCTATGGAAAAAGCGAACAGGACGTAAAAAAGGAGGCACATACAACAGAAATAGCTAGAGAATATGCACAAAATCCACATTCAAAAAAACTAAAAATAGGGGTAGTAGGTTGGGCCTCCTCAAATTTTACAACAACAGGCAGCTCACAATCACCAAGTAATCCTGTAGCAATACAAGGAGGATACGTAGCATACGCAGGATCGGGAGTCATAGGAGCAGGATCAATAGACAATTTACACTTAAAAGGATGGCCAAACAACCAAAACTGGCCTAACACAAACAGAGATCAAACAAACTTTGACTGGGGACTAAGAGCTTTATGTATACTCAGAGATAACATGCACTTAGGAACCCAGGAATTAGACGACGAAACAACAATGCTAACACTATTTGGACCATTTGTAGAAAAAGCTAATCCAATATTTGCAACAACAGACCCTAAATACTTCAAACCTGAACTAAAGGACTATAATATAATCATGAAATATGCCTTTAAATTTCAGTGGGGAGGACATGGCACAGAAAGATTTAAAACCAACATCGGAGGCCCCAGCACCATACCCTGCCCCTTCGAACCCGGGGACCGCTTCCACAGCGGGATACAAGACCCCTCCAAGGTACAAAACACCGTCCTCAACCCCTGGGACTATGACTGTGATGGGATTGTTAGAAAAGATACTCTCAAAAGACTTCTCGAACTCCCCACAGAGACAGAGGAGGAGGAGAAGGCGTACCCACTCCTTGGACAAAAAACAGAGAAAGAGCCATTATCAGACTCCGACGAAGAGAGCGTTATCTCAAGCACGAGCAGTGGATCCTCTCAAGAAGAAGAGACGCAGAGACGAAGACACCACAAGCCAAGCAAGCGACGACTCCTCAAGCACCTCCAGCGGGTGGTAAAGAGAATGAAAACACTGTGA
>JX535335|Torque_teno_sus_virus_k2a|Sus_scrofa|Suidae
ATGCCTTACAGACGCTATCGCAGACGCCGAAGGAGACCGACAAGAAGATGGAGGCACCGGAGGTGGAGACGCTACTTTCGATATCGGTATCGACGCGCTCCTCGCCGCCGCCGCACAAAGGTAAGGAGACGGAGGAGGAAAGCTCCGGTCATACAATGGAACCCTCCTAGCCGGAGGACCTGCCTCATAGAGGGGTTCTGGCCGTTGAGCTACGGACACTGGTTCCGTACCTGTCTCCCCTTTAGAAGAAAAAATGGACTAATATTTACGGGAGGAGGTTGTGACTGGACTCAGTGGAGCTTACAAAACCTTTATCATGAAAAACTAAACTGGAGAAATATATGGACAGCTAGTAACGTGGGCATGGAGTTCGCTAGATTCTTAAGAGGAAAATTCTACTTTTTTAGACATCCGTGGAGAAACTATATAGTGACTTGGGATCAGGACATTCCTTGTAAACCGCTACCATATCAGAACTTACATCCACTATTAATGTTACTAAAAAAACAACACAAAATAGTACTCTCGCAACAAAACTGTAACCCTAACAGAAAACAAAAACCTGTAACTTTAAAATTCAGACCACCACCTAAACTCACATCACAATGGAGACTAAGCAGAGAATTAGCAAAAATGCCACTCATTAGACTAGGAGTTAGTTTTATAGACTTAACAGAACCGTGGCTAGAGGGTTGGGGAAATGCATTTTACTCAGTACTAGGATATGAAGCCATAAAAGACCAAGGACACTGGTCAAACTGGGCACAAATAAAATATTACTGGATATATGACACAGGAGTAGGAAATGCTGTATATGTAGTTATGCTAAAACAAGATATAGACGACAACCCAGGAAAAATGGCAAGTGAGTTTAAAACAACTCAGGCACAACATCCAAATGCTATAGATCACATAGAATTAATAAATGAAGGATGGCCCTACTGGTTATACTTTTTTGGTAAAAGTGAACAAGACATAAAAAAAGAAGCACATAGCGCAGAAATAGCAAGAGAATATGCTACAAATCCAAAATCAAAAAAACTAAAAATAGGCATAGTAGGATGGGCATCCTCTAACTACACAACACCAGGCAGTTCACAAAATACAGGGGGAACTACAGCAGCAATACAAGGAGGATACGTAGCATGGGCAGGAGGACAAGGAAAACTAAATCTAGGAGCAGGATCAATAGGAAATTTGTACCAACAAGGATGGCCATCTAATCAAAACTGGCCAAATACAAACAGAGACGAAACAAACTTTGATTGGGGACTCAGATCACTTTGTATATTGAGAGATAACATGCAATTAGGAAGTCAAGAATTAGATGATGAATGTACCATGCTCTCACTCTTTGGACCTTTTGTAGAAAAAGCAAATCCAATATTTGCTACAACAGATCCTAAATACTTTAAACCAGAACTAAAAGACTATAATTTAATCATGAAATATGCCTTTAAATTCCAGTGGGGAGGACATGGCACAGAAAGATTTAAAACAACCATCGGAGACCCCAGCACCATACCCTGCCCCTTCGAACCCGGGGACCGCTTCCACAGCGGGATACAAGACCCCTCCAAGGTACAAAACACCGTCCTCAACCCCTGGGACTATGACTGTGATGGGATTGTTAGAAAAGATACTCTCAAAAGACTTCTCGAACTCCCCACAGAGACAGAGGAGGAGGAGAAGGCGTACCCACTCCTTGGACAAAAAACAGAGAAAGAGCCATTATCAGACTCCGACGAAGAGAGCGTTATCTCAAGCACGAGCAGTGGATCCTCTCAAGAAGAAGAAACGGAGAGACGAAAGCACCACAAGCCAAGCAAGCGACGACTCCTCAAGCACCTCCAGCGGGTGGTAAAGAGGATGAAAACACTGTGA
>JX134044|Torque_teno_mini_virus_15|Homo_sapiens|Hominidae
ATGCCTTGGTGGTACAGACGCCGTAGCTACAACCCGTGGAGACGAAGAAATTGGTTTAGAAGACCTAGAAAAACTATTTACAGAAGATACAGAAGAAGACGCCGCTGGGTAAGAAGAAAACCTTTTTACAAACGTAAAATTAAGAGACTAAATATAGTAGAATGGCAACCTAAATCAATTAGAAAATGTAGAATAAAAGGAATGCTATGCTTGTTTCAAACGACAGAAGACAGACTGTCATATAACTTTGATATGTATGAAGAGTCTATTATACCAGAAAAACTGCCGGGAGGGGGGGGATTTAGCATTAAGAATATAAGCTTATATGCCTTATACCAAGAACACATACATGCACACAACATATTTACACACACAAACACAGACAGACCACTAGCAAGATACACAGGCTGTTCTTTAAAATTCTACCAAAGCAAAGACATAGACTACGTAGTAACATATTCTACATCACTCCCACTAAGAAGCTCAATGGGAATGTACAACTCCATGCAACCATCCATACATCTAATGCAACAAAACAAACTAATTGTACCAAGCAAACAAACACAAAAAAGAAGAAAACCATATATTAAAAAACATATATCACCACCAACACAAATGAAATCTCAATGGTACTTTCAACATAACATTGCAAACATACCGCTACTAATGATAAGAACCACAGCATTAACATTAGATAATTACTATATAGGAAGCAGACAATTAAGTACAAATGTCACTATACATACACTTAACACAACATACATCCAAAACAGAGACTGGGGAGACAGAAATAAAACTTACTACTGCCAAACATTAGGAACACAAAGATACTTCCTATATGGAACACATTCAACTGCACAAAATATTAATGACATAAAGCTACAAGAACTAATACCTTTAACAAACACACAAGACTATGTACAAGGCTTTGATTGGACAGAAAAAGACAAACATAACATAACAACCTACAAAGAATTCTTAACTAAAGGAGCAGGAAATCCATTTCACGCAGAATGGATAACAGCACAAAACCCAGTAATACACACAGCAAACAGTCCTACACAAATAGAACAAATATACACCGCTTCAACAACAACATTCCAAAACAAAAAACTAACAGACCTACCAACGCCAGGATATATATTTATAACTCCAACAGTAAGCTTAAGATACAACCCATACAAAGACCTAGCAGAAAGAAACAAATGCTACTTTGTAAGAAGCAAAATAAATGCACACGGGTGGGACCCAGAACAACACCAAGAATTAATAAACAGTGACCTACCACAATGGTTACTATTATTTGGCTACCCAGACTACATAAAAAGAACACAAAACTTTGCATTAGTAGACACAAATTACATACTAGTAGACCACTGCCCATACACAAATCCAGAAAAAACACCATTTATACCTTTAAGCACATCATTTATAGAAGGTAGAAGCCCATACAGTCCTTCAGACACACATGAACCAGATGAAGAAGACCAAAACAGGTGGTACCCATGCTACCAATATCAACAAGAATCAATAAATTCAATATGTCTTAGCGGTCCAGGCACACCAAAAATACCAAAAGGAATAACAGCAGAAGCAAAAGTAAAATATTCCTTTAATTTTAAGTGGGGTGGTGACCTACCACCAATGTCTACAATTACAAACCCGACAGACCAGCCAACATATGTTGTTCCCAATAACTTCAATGAAACAACTTCGTTACAGAATCCAACCACCAGACCAGAGCACTTCTTGTACTCCTTTGACGAAAGGAGGGGACAACTTACAGAAAAAGCTACAAAACGCTTGCTTAAAGACTGGGAAACTAAAGAAACTTCTTTATTGTCTACAGAATACAGATTCGCGGAGCCAACACAAACACAAGCCCCACAAGAGGACCCGTCCTCGGAAGAAGAAGAAGAGAGCAACCTCTTCGAGCGACTCCTCCGACAGCGAACCAAGCAGCTCCAGCTCAAGCGCAGAATAATACAAACATTGAAAGACCTACAAAAATTAGAATAA
>JX134045|Torque_teno_mini_virus_5|Homo_sapiens|Hominidae
ATGCCTTATTACTACAGAAGAAGACGGTACAACTACAGACGTCCTAGATGGTATGGACGAGGTTGGATTAGACGCCCTTTTCGCAGAAGATTTCGAAGAAAAAGAAGGGTAAGACCTACTTATACTACTATTCCTCTAAAGCAATGGCAACCGCCATATAAAAGAACATGCTATATAAAAGGACAAGACTGTTTAATATACTATAGCAACTTAAGACTGGGAATGAATAGTACAATGTATGAAAAAAGTATTGTACCTGTACATTGGCCGGGAGGGGGTTCTTTTTCTGTAAGCATGTTAACTTTAGATGCCTTGTATGATATACATAAACTTTGTAGAAACTGGTGGACATCCACAAACCAAGACTTACCACTAGTAAGATATAAAGGATGCAAAATAACATTTTATCAAAGCACATTTACAGACTACATAGTAAGAATACATACAGAACTACCAGCTAACAGTAACAAACTAACATACCCAAACACACATCCACTAATGATGATGATGTCTAAGTACAAACACATTATACCTAGTAGACAAACAAGAAGAAAAAAGAAACCATACACAAAAATATTTGTAAAACCACCTCCGCAATTTGAAAACAAATGGTACTTTGCTACAGACCTCTACAAAATTCCATTACTACAAATACACTGCACAGCATGCAACTTACAAAACCCATTTGTAAAACCAGACAAATTATCAAACAATGTTACATTATGGTCACTAAACACCATAAGCATACAAAATAGAAACATGTCAGTGGATCAAGGACAATCATGGCCATTTAAAATACTAGGAACACAAAGCTTTTATTTTTACTTTTACACCGGAGCAAACCTACCAGGTGACACAACACAAATACCAGTAGCAGACCTATTACCACTAACAAACCCAAGAATAAACAGACCAGGACAATCACTAAATGAGGCAAAAATTACAGACCATATTACTTTCACAGAATACAAAAACAAATTTACAAATTATTGGGGTAACCCATTTAATAAACACATTCAAGAACACCTAGATATGATACTATACTCACTAAAAAGTCCAGAAGCAATAAAAAACGAATGGACAACAGAAAACATGAAATGGAACCAATTAAACAATGCAGGAACAATGGCATTAACACCATTTAACGAGCCAATATTCACACAAATACAATATAACCCAGATAGAGACACAGGAGAAGACACTCAATTATACCTACTCTCTAACGCTACAGGAACAGGATGGGACCCACCAGGAATTCCAGAATTAATACTAGAAGGATTTCCACTATGGTTAATATATTGGGGATTTGCAGACTTTCAAAAAAACCTAAAAAAAGTAACAAACATAGACACAAATTACATGTTAGTAGCAAAAACAAAATTTACACAAAAACCTGGCACATTCTACTTAGTAATACTAAATGACACCTTTGTAGAAGGCAATAGCCCATATGAAAAACAACCTTTACCTGAAGACAACATTAAATGGTACCCACAAGTACAATACCAATTAGAAGCACAAAACAAACTACTACAAACTGGGCCATTTACACCAAACATACAAGGACAACTATCAGACAATATATCAATGTTTTATAAATTTTACTTTAAATGGGGAGGAAGCCCACCAAAAGCAATTAATGTTGAAAATCCTGCCCACCAGATTCAATATCCCATACCCCGTAACGAGCATGAAACAACTTCGTTACAGAGTCCAGGGGAAGCCCCAGAATCCATCTTATACTCCTTCGACTATAGACACGGGAACTACACAACAACAGCTTTGTCACGAATTAGCCAAGACTGGGCACTTAAAGACACTGTTTCTAAAATTACAGAGCCAGATCGACAGCAACTGCTCAAACAAGCCCTCGAATGCCTGCAAATCTCGGAAGAAACGCAGGAGAAAAAAGAAAAAGAAGTACAGCAGCTCATCAGCAACCTCAGACAGCAGCAGCAGCTGTACAGAGAGCGAATAATATCATTATTAAAGGACCAATAA
>JX134046|Torque_teno_mini_virus_19|Homo_sapiens|Hominidae
ATGCCTTATTACTATAGAAGAAAATGGAATAGATACCGTAGACGATACTGGAATTACAGATGGAGACCTAGAGCGCCTATTCGCAGAAGACGACGCTGGAGAAAACGACAACCGGTAAGAAGAAAACTCCAAAAACTAACTCTAAAAGAATGGCAGCCAAAAACTATAAGAAAAAGCTGCATTAAAGGACTACATTGCTTGTTTATTGTAACAGAAGATACTATATCTAGAAACTACAGAATGTATGAACATAGCTTTACAGGAGAACACTGGCCAAGCGGGGGAGGCTTTTCTGTAACAAAATATACTTTAGATGGACTATATGAACAACACCAACTAGACAGAAACTGGTGGACTAAACCTAACACAAATATGCCACTAGTAAGATACTTAGGATGTAAAATTACCTTTTACCAAAGCTGGGAAGTAGACTATGTATGTAACATTAACTTAACATGGCCAATGGTAGCAACAAACTTACTATATCTAAGTTGTCACCCTAATTTTATGATGATGAACCATAAAGCTATTTTTGTACCATCAAAAATAACAAAAAGACTAAGGAGAGGCAAAAAAACCGTTAGACTCAGACCACCACACCAAATGATTAACAAATGGTATTTTGCAAAAGAACTTGCAAAAACTGGTTTAGTAATGCTAACTGCCGCAGCAGCTTCCTTTGACCATTACTACATAGGATCAGATAAACTAAGCAATAACTGTACTTTTACATCTCTAAACCCATTATTTTACAAAAGACATGACTTTATAACACCACCAGTACAAGGATATATATTATCACAAGATGGTACCATAGAAAAGAAACTCTTTTCAACCACACACATAGGAGATGTAGCACAACTAACAATAGAACAAGCAAACTTAACATATTTAGGAGACACAAAAATGTATGAACAATCAACAACAACCAAATTAACTAAATCCAACGCAGACACTTATTTTACATCACACAAAAACTGGGGAAACCCTTTCAGTCATGAAAACTTAACAACACAAGAAAACCTTCTAATAACAAACAAATCATACCAAGAAATTATAAATAAAGCTAAAGACACAAATACATCAACCAACAAAATAGGCCCAGGTTTTTTTACATCTCCATCAGAAGTAACACACTATGATATAAGATATGCACCAGACAGAGACACAGGAGTAGGAAACAAAGTATACCTAAAATCTGTAGGAAGAGACACATCATTCTGGGACCCCCCAAATGATGAAGAACTAATATGCTCAGGTTTCCCAGTATGGTCACTACTCTATGGCTTTGTAAGCTGGCAAGTAAAACTAGGCCATGTAAACAATATATACAGATCTCACATTCTAGTAATAGAATCAAATTTCTTTAAACCACAACTTGCATACTACATACCAATAGACCAACACTTTTTAGAAGGAAATTCAGCATACATGCCAGAACAAGGTAGAACAGACGATGACAATAAAAATTGGTACCCATGCCTTTTATACCAACTACAAGCTATAGAAACAATTGTTAGAACAGGACCAGGAATACCTAAATTAGGAGGTAGAAAATCAGCAGAAGCAAAAATTAAATATGCATTCTACTTTAAGTTTGGAGGATGTCCACCAAAGATGGACACAATTGACGACCCTACAAAACAAGAGACATATCCCCTTCCCGGTATTCAGCCTTCAACATATTCGTTACAGAATCCAACATATCCACAAGAATACTACCTCTACCAATTCGATGAAAAAGACGGAATGCTTACAGAAAGAGCTGCAAAACGAATTAGGCTACACAAAAAAACTCAAAAAGCTTTATTGTCAACTACAGGAACAATGGACCCGCCAGCCCTCCAAACGCAAGCGACAACGGACTCAGAGGAGGACGAAGAAACGGACCCGACACTCCTCCGAATCAAGCTCCGACACCTCCGGAGACAGCGACAGCAGTTGGAGCAGCAAATCGAGAGACTAATACAACCATAA
>KF764701|Torque_teno_mini_virus_18|Homo_sapiens|Hominidae
ATGCCTTACCGAAGAAACTACTACCAAAGAAGAAGAAGACGTTGGATTTACTACCGGAGACCTAGAGGCCCTTTTCGCAGAAAATGGAGACGATACAGAAGACGCCGCTGGGTAAGAAAAAAAAAACTACCATTTTTAAGACTTAAAGAATATCAACCAAGTAACATTAGAAAATGTAAAATACAAGGACTAATACCTTTATACTGGGGAACTCCTGAAAGATTTGTAAATAATTATGACTCATATGAAATGACTACAGCACCACCTAAACTACCAAGTGGAGGACTGTTTACTATAAAAAACTTTTCTTTGCAATCACTATATTCAGAAAACAGATACATTAGAAACACATGGTCACACACAAACACAGACCTACCTTTAGTARGATACACAGGATGTAAATTTAAAATATACAAAAGTGAACATGTAGACACAATTCTAACATTTGATAACAATCTACCGCTAGCTTCCAATCAAGATATGTACCTTAGCATGCAACCTTCTGTTCACTCAATGATAAAACACAAAATAATAATCCCAAGACTAACAAAAGGATACAACAAAAAACCATACAAAACAATACACATTAARCCACCAAAACCAATGATTAATAAATGGTATTTTCAACAAGACATAACAACAATACCACTATGCCAAATAAGAGCATCAGCCTGCTCCTTAAATGAATGGTATATAAACTACAARTCAGTTAGTACAACATCTACCATAAACTTTCTAAACCCGGGATGCATTACAAACACATACTTTAACAAATACTACAGCACAGGATGGTATGCAAGAAAACTAGACTCAGGCACAAAAATATACTTAATATCCTTTAAAAATAATRCACAACACACATGGGAAAATGCAGTATTTTTAGGAAACACATTAGACAACCAASAGGGCAGCACACCAAAAGAAATAAAMTTAATATCAMAAGGTTCAACCACACAAGACATAATGCAACATTATGGAAAACAACAATGGGGGAACCCATTTTATAAAAACTATCTAAATAACACTTGGAAAGTATACTTCTTTAATGAAGAACTCTTTACCTTTTTAGACCAATACAGACAACACCMWMATACACCAATACCAGTAACATACATAACAGAAACACAACTAACAAACGCAATTAGATACAATCCACTATCAGACGAAGGGAAAGACACAAAAATATACTTTAAACCAACAAACCAACCTAATGAAAATTGGGATCCACCACAAAATCCAAATTTAATGGCGGTAAACTTACCACTATGGATACTAACATTTGGCTTTGTAGACTACCACAAAAAACTAAAACAAGTAAAAAACATAGACACAGAACAAATACTTACAATACAAGCAAAATTAGACGGACCTATAACAAAAGTTTATCCTCTTATAGATTCAGACTTTATAGCAGGAAAAAGCCCTTATGAACAGGTACCAGATCCCCTAGACTATAACAGATGGCACCTTAGCTTTCAATTCCAACAAATTACTACAAACAATATAGGCCTTAGCGGTCCAGGATCAGTAAAATCACCTACATTACAAGCAGTACAAGCTAAATGTCACTATACTTTTTACTTCAAGTGGGGAGGAAATCCACCACCAATGCAGCCAATTACAGACCCAACAAAACAACCTCACTATAATTTACCATTTAACATCACAAAAACAACTTCGTTACAGAATCCAGCAACAAGCCCTGCCTACTCCTTATACACCTTTGACTACAGAAGGGGCRAACTTACAACAAAAGCTATTGAACGCTTGCAAAAAGACTTCCCACTTAAAAAAACTTTTATTACAGACTCAGAAAGATTCCAACCACCTCTACAAACACAACAAGAAACAACATCGGAGAGTTCATCCGAGGAAGAAGAAGARGAGATATCGACACTCCTCAACAAGCTCCAGCGACAGCGACACAAACAGAAGCAGCTCAAGTACCTCATCTTAAAGAATCTGGGATACCTACCAAAATTAGAATAA
>KF764702|Torque_teno_mini_virus_18|Homo_sapiens|Hominidae
ATGCCTTACCGAAGAAACTACTACCAAAGAAGAAGAAGACGTTGGATTTACTACCGGAGACCTAGAGGCCCTTTTCGCAGAAAATGGAGACGATACAGAAGACGCCGCTGGGTAAGAAAAAAAAAACTACCATTTTTAAGACTTAAAGAATATCAACCAAGTAACATTAGAAAATGTAAAATACAAGGACTAATACCTTTATACTGGGGAACTCCTGAAAGATTTGTAAATAATTATGACTCATATGAAATGACTACAGCACCACCTAAACTACCAAGTGGAGGACTGTTTACTATAAAAAACTTTTCTTTGCAATCACTATATTCAGAAAACAGATACATTAGAAACACATGGTCACACACAAACACAGACCTACCATTAGTAAGATACACAGGATGTAAATTTAAAATATACAAAAGTGAACATGTAGACACAATTCTAACATTTGATAACAATCTACCGCTAGCTTCCAATCAAGATATGTACCTTAGCATGCAACCTTCTGTTCACTCAATGATAAAACACAAAATAATAATCCCAAGACTAACAAAAGGATACAACAAAAAACCATACAAAACAATACACATTAAACCACCAAAACCAATGATTAATAAATGGTATTTTCAACAAGACATAACAACAATACCACTATGCCAAATAAGAGCATCAGCCTGCTCCTTAAATGAATGGTATATAAACTACAAGTCAGTTAGTACAACATCTACCATAAACTTTCTAAACCCGGGATGCATTACAAACACATACTTTAACAAATACTACAGCACAGGATGGTATGCAAGAAAACTAGACTCAGGCACAAAAATATACTTAATATCCTTTAAAAATAATGAACAACACACATGGGAAAATACAGTATTTTTAGGAAACACATTAGACAACCAAGAGGGCAAAACACCAAAAGAAATAAACTTAAAATCAAAAGGTTCAACCACACAARACATAATGCAAYATTATGGAAAACAACAATGGGGGAACCCATTTTATAAAAACTATCTAAATAACACTTGGAAAGTATACTTCTTTAATGAAGAACTCTTTACCTTTTTAGACCAATACAGACAACACCCTAATACACCAATACCAGTAACATACATAACAGAAACACAACTAACAAACGCAATTAGATACAATCCACTATCAGACGAAGGAAAAGACACAAAAATATACTTTAAACCAACAAACCAACCTAATGAAGATTGGGATCCACCACAAAATCCAAATTTAATGGCGGTAAACTTACCACTATGGATACTAACATTTGGCTTTGTAGACTACCACAAAAAACTAAAACAAGTAAAAAACATAGACACAGAACAAATACTTACAATACAAGCAAAATTAGACGGACCTATAACAAAAGTTTATCCTCTTATAGATTCAGACTTTATAGCAGGAAAAAGCCCTTATGAACAGGTACCAGATCCCCTAGACTATAACAGATGGCACCTTAGCTTTCAATTCCAACAAATTACTACAAACAATATAGGCCTTAGCGGTCCAGGATCAGTAAAATCACCTACATTACAAGCAGTACAAGCTAAATGTCACTATACTTTTTACTTCAAGTGGGGAGGAAATCCACCACCAATGCAGCCAATTACAGACCCAACAAAACAACCTCACTATAATTTACCATTTAACATCACAAAAACAACTTCGTTACAGAATCCAGCAACAAGCCCTGCCTACTCCTTATACACCTTTGACTACAGAAGGGGCRAACTTACAACAAAAGCTATTGAACGCTTGCAAAAAGACTTCCCACTTAAAAAAACTTTTATTACAGACTCAGAAAGATTCCAACCACCTCTACAAACACAACAAGAAACAACATCGGAGAGTTCATCCGAGGAAGAAGAAGAAGAGATATCGACACTCCTCAACAAGCTCCAGCGACAGCGACACAAACAGAAGCAGCTCAAGTACCTCATCTTAAAGAATCTGGGATACCTACCAAAATTAGAATAA
>KF660540|Torque_teno_sus_virus_k2a|Sus_scrofa|Suidae
ATGCCTTACAGACGCTATCGCAGACGCCGGAGGAGACCCACAAGGAGATGGAGGCACCGGAGGTGGAGACGCTTCTTTCGATATCGGTATCGACGCGCTCCTCGCCGCCGCCGCACAAAGGTAAGGAGACGGAGGAGAAAAGCTCCGGTCATACAATGGAACCCTCCTAGCCGGAGGACCTGCCTCATAGAGGGCTTCTGGCCGTTGAGCTACGGACACTGGTTCCGTACCTGTCTCCCTATGAGAAGGCTAAACGGACTTATTTTCACGGGTGGCGGCTGTGACTGGACTCAATGGAGTTTACAAAATTTATACCACGAAAAACTTAACTGGAGGAATATATGGACAGCTTCTAACATAGGCATGGAATTTGCTAGATTTTTAAGAGCAAAATTTTACTTCTTCAGACATCCCTGGAGAAGCTACATTATAACTTGGGACCAGGACATTCCTTGCAGACCATTACCTTATCAAAACTTACATCCTCTACTTATGCTATTAAAAAAACAACACAAATTAGTATTATCTCAGAAAGACTGTAATCCAAACAGAAGACAAAAACCAGTTACTTTAAAAATAAGACCTCCTCCAAAACTAACAACTCAATGGAGACTAAGTAGAGAATTATCAAAAATTCCACTCGTAAGACTCGGTGTAAGCCTAATAGACTTATCAGAACCGTGGCTAGAAGGATGGGGAAATGCATTTTATAGTGTTTTAGGATATGAAGCCAGTAAAGAACAAGGCAGAGTAGCTGAATGGTGTCAAATGAAATACTTTTGGATATATGACACAGGAGTAGGAAATGCAGTATATGTTATACTTCTAAAAAAAGAAATAGACGATAATCCAGGATCAATGGCTAAAGAATTTGTAAAAACAGCGTCGCAACATCCAGACGCAATACATCATATAGAAATGATAAATGAAGGATGGCCATACTGGCTATACTTTTATGGACAATCAGAACAAGACATCAAAAAACTAGCAAAAGACAGAGACATAGTAGCAGAATATTCAAGAAACCCAAAATCTAAAAAACTAAAAATAGGAGTAACAGGATGGGCAAGTAGTAACTTTACAACAGCAGGTAGCGTACAAAATACAACAGCACAAACACCAGAAGCTATAAAAGGAGGATATGTAGCATATCCAGGAGCTAAAATACCCGGAGCAGGATCAATAAGTAATTTATTCACAGACGGATGGCCAGGTGATCAAAACTGGCCACCAACAAACCCTGATCAAACAAATTTTGACTGGGGAAAAAGAGGACTATGTATACTAAGAGATAATATGAGACTGGGAGCTCAAGAACTAGACGATGAATGCACAATGCTTTCACTTTTTGGACCTTTTGTAGAAAAAGCAAACACAGCATTTGCTACAAATGACCCTAAATACTTCAGACCAGAACTAAAAGACTATAATTTAGTAATGAAGTATGCCTTTAAATTTCAGTGGGGAGGCCACGGAACCGAAAGATTCAAAACAACCATCGGAGATCCCAGCACCATACCATGTCCCTTCGAACCCGGGGAACGGTACCACCACGGGGTACAAGACCCCGCCAAGGTACAAAACACAGTCCTCAACCCTTGGGACTATGACTGTGACGGGATTGTTAGAACAGATACTCTCAAAAGACTTCTCGAACTCCCCACAGAGACGGAGGAGACGGAGAAGGCGTACCCACTCCTTGGACAAAAAACAGAGAAAGAGCCATTATCAGACTCCGACGAAGAGAGCGTTATCTCAAGCACGAGCAGTGGATCCTCTCAAGAAGAAGAGACGCAGAGAAGAAGACAGCACAAGCCAAGCAAGCGACGACTCCTCAAGCACCTCCAGCGGGTGGTAAAGAGAATGAAGACACTGTGA
>KJ194604|Torque_teno_rodent_virus_4|Apodemus_sylvaticus|Muridae
ATGGCGTACTTCTACCGGCGGACCTTTCGTTACCCTCGCCGGAACAACTACCGGAGAAGATACAGGAGAAGGAGGCAGTATGGAACTCGACGGAGAACATACCGCCGAAGGGTAAGGAGGCCGGGGAAATGGCGCCGCTACTATCGGAAATATAGTAGAAGGCATGCCGCTAAAATTGTGCAGTGGAACCCAGCAGTCAGAACTAAGTGCAAAATCATTGGGCTGACTCCTCTAATGATGGCACTTGGAGCAGACTCTGGAATTCAAGACTTCATCCTTCCAACCACATCCGCTGTTGTGCTTTGGAAAGGAGGAGGAGTAGACTCTGGGACACTGAGCCTCCTAGACCTCTACTGGGAAGAGAGATTCTGGAGAGCTCGCTGGTCCAAAAGCAACCAAGGGTACAACCTCTGCAGATACTTTGGGGTTAAACTAACCCTATACAGACTGCAGCACCATACCTACATTTTCTGGTGGACTGTGGAAGATTTCACAGATGACCAAGAACCATTAACTGTCTGTCACCCAAGCCAACTACTGCTCACAAGAAACCATGTACTTGTGAAGCACTATGGCTCCAACAGACAAGTAGACAAGGCTGTGAGAATAAAAATACCTCCGCCAACATACCTAGACGGCTCCTGGCACACCTTCAAAGACGTTGCCAAAAAGCCTCTTCTTAAATGGAGAGCCAGCCTAATAGACACTGAAAACCCATGGACAGGCTATCCAGACAACAGAGTAGGTCTAAGAATATACCTGTGGAGTTGGGACACAGCATCAAAAACAGGAAAGCAAGCAGAAGTAATGTACTTTCCTCTCTTAGACGAGGGAAACAACACACAGATCTGCATCCACAAAGCTGATTGGAACAATGAGGGAACAGGACCAAAACAGGACGCAGCAAACTTTTGGCCAGACAGAAATGACAAATGGGAAACACTAGTAGTTCCATTCTACATGTTCACCTTCGGCAGAAATGCTGAGTGGTATGACACAAACAGACACAGACACTTACCTAAACCTGAACCTGAAGGAAACATGGGCTACTTCTTATATGTAAAGCACAACAGCAATCCAGCCTGGAGAGATGGAGTGACAGGACAACTCATCACAACCTGGGAAATGGCATTCATGACATACAACACAGCTCAAAGAATTGCAGCATCAGGACCATGGGTAGAAAAAGGAATACAAGCACCAGGAATAAATGTTACAATGAGATATTCTTTTCAATTCCAGTGGGGTGGAAGGCCAGGAACAAAACTGCCACCAGAAGCTCCAGACACAGGAGGACCTCACTGGCCAAAAGCCACCTACCGATGGCCAGGCTCACTCAGAGCAGACATCAGAGACCCAACAGAAATCAATCACGAGGTACTGCAAGGGGAGGACTACGATTCCTCAGGCATCATTACTGAAGGAGCCTTTAGACGTGTTGCTAAACCTCATTACATCTCCACAGACGAAAAAGACTGGATCTGGGGACGTCTCCGCTATCCACCGCCATCAAAAAGAAAAAGGCAAAGGCCATCATCAGAAGAGAGAGAAACAGATGGCTCCAAAGAAGACTACACGCAGGCATCGGAAACAGAGACAGAGACGGAGACGGAGGACGAGCTGGGACACCGACGAAAGCGAAACAAACTCCGAATTCTCCTCGACAGATTGGGAATCCGACCACATATATTGACAAACCGTTCTGGGAACTGGGAATCAGCTTCGATTTAA
>KJ194605|Torque_teno_rodent_virus_4|Apodemus_sylvaticus|Muridae
ATGGCGTACTTCTACCGGAGGACCCTTCGTTACCCTCGCCGGAACTACTACCGGAGAAGATACAGGAGAAGGAGGCAGTATGGAACTCGACGGAGAACATACCGCCGAAGGATAAGGAGGCCGGGGAAATGGCGCCGCTACTATCGGCAATATAGTAGAAGGCATGCCGCCAAAATTGTGCAGTGGAACCCAGCAGTCAGAACTAAGTGCAAAATCATTGGACTGACTCCTCTAATGATGGCACTTGGAGCAGACTCAGGCATTCAAGACTTCATCCTTCCAACCACATCCGCTGTTGTGCTTTGGAAAGGAGGAGGAGTAGACTCTGGGACACTGAGCCTCCTAGACCTCTACTGGGAAGAGAGATTCTGGAGAGCTCGCTGGTCCAAAAGCAACCAAGGGTACAACCTATGCAGATACTTTGGGGTTAAACTAACCCTATACAGACTGCAGCACCATACCTACATTTTCTGGTGGACTGTAGAAGATTTCACAGATGACCAAGAACCATTAACAGTTTGTCACCCAAGCCAACTACTGCTCACAAGAAACCATGTTCTTGTGAAGCACTATGGCTCCAACAGACAAGTAGACAAAGCAGTAAGAATAAAAATACCTCCACCAACATACCTAGACAGCTCCTGGCACACCTTCAAAGACATAGCCAAAAAGCCTCTTCTTAAATGGAGAGCCAGCCTAATAGACACTGAAAACCCATGGACAGGCTATCCAGACAACAGAGTAGGCCTAAGAATATACCTGTGGAGTTGGGACACAGCAACAAAAACAGGAAAACAAGCAGAAGTAATGTACTTTCCTCCCCTAGACGAGGGGAACAACACACAGATCTGCATCCACAAAGCTGACTGGAACAATGAGGGAACAGGGCCAAAACAAGACGCAGCAAACTTTTGGCCAGACAGAAATGACAGATGGGAAACACTGGTAGTCCCATTCTACATGTTCACCTTCGGCAGAAATGCTGAATGGTATGACACAAACAGACACAGACATTTACCTAAGCCTGAACCTGAAGGAAACATGGGCTACTTCTTATATGTAAAACACAACAGCAATCCAGCATGGAGAGATGGAGTGACAGGACAACTCATCACAACCTGGGAAATGGCATTCATGACATACAACACAGCTCAAAGAATTGCAGCATCAGGACCATGGGTAGAAAAAGGAATACAAGCACCAGGAATAAATGTTACAATGAGATATTCTTTTCAATTCCAGTGGGGTGGAAGGCCAGGAACAAAGCTGCCACCAGAAGCTCCAGACACAGGAGGACCTCACTGGCCAAAAGCCACCTACCGATGGCCAGGATCACTCAGAGCAGACATCAGAGACCCAACAGAAATCAATCACGAGGTACTGCAAGGGGAGGACTACGATTCCTCAGGCATCATTACTGAAGGAGCCTTTAGACGTGTTGCTAAACCTCATTACATCTCCACAGACGAAAAAGACTGGATCTGGGGTCGTCTCCGCCATCCACCGCCATCAAAAAGAAAAAGGCAAAGGCCATCATCAGAAGAGAGAGAAACAGATGGCTCCAAAGAAGACTACACGCAGGCATCGGAAACAGAGACAGAGACGGAGACGGAGGACGAGCTGGGACACCGACGAAAGCGAAACAAACTCCGAATTCTCCTCGACAGATTGGAAATCCGACCACATATATTGACAAACCGTTCTGGGAACTGGGAATCAGCTTCGATTTAA
>KJ194606|Torque_teno_rodent_virus_4|Apodemus_sylvaticus|Muridae
ATGGCGTACTTCTACCGGAGGACCCTTCGTTACCCTCGCCGGAACTACTACCGGAGAAGATACAGGAGAAGGAGGCAGTATGGAACTCGACGGAGAACATACCGCCGAAGGGTAAGGAGGCCGGGGAAATGGCGCCGCTACTATCGGCAATATAGTAGAAGGCATGCCGCCAAAATTGTGCAGTGGAACCCAGCAGTCAGAACTAAGTGCAAAATCATTGGACTGACTCCTCTAATGATGGCACTTGGAGCAGACTCAGGCATTCAAGACTTCATCCTTCCAACCACATCCGCTGTTGTGCTTTGGAAAGGAGGAGGAGTAGACTCTGGGACACTGAGCCTCCTAGACCTCTACTGGGAAGAGAGATTCTGGAGAGCTCGCTGGTCCAAAAGCAACCAAGGGTACAACCTATGCAGATACTTTGGGGTTAAACTAACCCTATACAGACTGCAGCACCATACCTACATTTTCTGGTGGACTGTAGAAGATTTCACAGATGACCAAGAACCATTAACAGTTTGTCACCCAAGCCAACTACTGCTCACAAGAAACCATGTTCTTGTGAAGCACTATGGCTCCAACAGACAAGTAGACAAAGCAGTAAGAATAAAAATACCTCCACCAACATACCTAGACAGCTCCTGGCACACCTTCAAAGACATAGCCAAAAAGCCTCTTCTTAAATGGAGAGCCAGCCTAATAGACACTGAAAACCCATGGACAGGCTATCCAGACAACAGAGTAGGCCTAAGAATATACCTGTGGAGTTGGGACACAGCAACAAAAACAGGAAAACAAGCAGAAGTAATGTACTTTCCTCTCCTAGACGAGGGGAACAACACACAGATCTGCATCCACAAAGCTGACTGGAACAATGAGGGAACAGGGCCAAAACAAGACGCAGCAAACTTTTGGCCAGACAGAAATGACAGATGGGAAACACTGGTAGTCCCATTCTACATGTTCACCTTCGGCAGAAATGCTGAATGGTATGACACAAACAGACACAGACATTTACCTAAGCCTGAACCTGAAGGAAACATGGGCTACTTCTTATATGTAAAACACAACAGCAATCCAGCATGGAGAGATGGAGTGACAGGACAACTCATCACAACCTGGGAAATGGCATTCATGACATACAACACAGCTCAAAGAATTGCAGCATCAGGACCATGGGTAGAAAAAGGAATACAAGCACCAGGAATAAATGTTACAATGAGATATTCTTTTCAATTCCAGTGGGGTGGAAGGCCAGGAACAAAGCTGCCACCAGAAGCTCCAGACACAGGAGGACCTCACTGGCCAAAAGCCACCTACCGATGGCCAGGATCACTCAGAGCAGACATCAGAGACCCAACAGAAATCAATCACGAGGTACTGCAAGGGGAGGACTACGATTCCTCAGGCATCATTACTGAAGGAGCCTTTAGACGTGTTGCTAAACCTCATTACATCTCCACAGACGAAAAAGACTGGATCTGGGGTCGTCTCCGCTATCCACCGCCATCAAAAAGAAAAAGGCAAAGGCCATCATCAGAAGAGAGAGAAACAGATGGCTCCAAAGAAGACTACACGCAGGCATCGGAAACAGAGACAGAGACGGAGACGGAGGACGAGCTGGGACACCGACGAAAGCGAAACAAACTCCGAATTCTCCTCGACAGATTGGGAATCCGACCACATATATTGACAAACCGTTCTGGGAACTGGGAATCAGCTTCGATTTAA
>KJ194607|Torque_teno_rodent_virus_4|Apodemus_sylvaticus|Muridae
ATGGCGTACTTCTACCGGAGGACCCTTCGTTACCCTCGCCGGAACTACTACCGGAGAAGATACAGGAGAAGGAGGCAGTATGGAACTCGACGGAGAACATACCGCCGAAGGGTAAGGAGGCCGGGGAAATGGCGCCGCTACTATCGGCAATATAGTAGAAGGCATGCCGCCAAAATTGTGCAGTGGAACCCAGCAGTCAGAACTAAGTGCAAAATCATTGGACTGACTCCTCTAATGATGGCACTTGGAGCAGACTCAGGCATTCAAGACTTCATCCTTCCAACCACATCCGCTGTTGTGCTTTGGAAAGGAGGAGGAGTAGACTCTGGGACACTGAGCCTCCTAGACCTCTACTGGGAAGAGAGATTCTGGAGAGCTCGCTGGTCCAAAAGCAACCAAGGGTACAACCTATGCAGATACTTTGGGGTTAAACTAACCCTATACAGACTGCAGCACCATACCTACATTTTCTGGTGGACTGTAGAAGATTTCACAGATGACCAAGAACCATTAACAGTTTGTCACCCAAGCCAACTACTGCTCACAAGAAACCATGTTCTTGTGAAGCACTATGGCTCCAACAGACAAGTAGACAAAGCAGTAAGAATAAAAATACCTCCACCAACATACCTAGACAGCTCCTGGCACACCTTCAAAGACATAGCCAAAAAGCCTCTTCTTAAATGGAGAGCCAGCCTAATAGACACTGAAAACCCATGGACAGGCTATCCAGACAACAGAGTAGGCCTAAGAATATACCTGTGGAGTTGGGACACAGCAACAAAAACAGGAAAACAAGCAGAAGTAATGTACTTTCCTCTCCTAGACGAGGGGAACAACACACAGATCTGCATCCACAAAGCTGACTGGAACAATGAGGGAACAGGGCCAAAACAAGACGCAGCAAACTTTTGGCCAGACAGAAATGACAGATGGGAAACACTGGTAGTCCCATTCTACATGTTCACCTTCGGCAGAAATGCTGAATGGTATGACACAAACAGACACAGACATTTACCTAAGCCTGAACCTGAAGGAAACATGGGCTACTTCTTATATGTAAAACACAACAGCAATCCAGCATGGAGAGATGGAGTGACAGGACAACTCATCACAACCTGGGAAATGGCATTCATGACATACAACACAGCTCAAAGAATTGCAGCATCAGGACCATGGGTAGAAAAAGGAATACAAGCACCAGGAATAAATGTTACAATGAGATATTCTTTTCAATTCCAGTGGGGTGGAAGGCCAGGAACAAAGCTGCCACCAGAAGCTCCAGACACAGGAGGACCTCACTGGCCAAAAGCCACCTACCGATGGCCAGGATCACTCAGAGCAGACATCAGAGACCCAACAGAAATCAATCACGAGGTACTGCAAGGGGAGGACTACGATTCCTCAGGCATCATTACTGAAGGAGCCTTTAGACGTGTTGCTAAACCTCATTACATCTCCACAGACGAAAAAGACTGGATCTGGGGTCGTCTCCGCTATCCACCGCCATCAAAAAGAAAAAGGCAAAGGCCATCATCAGAAGAGAGAGAAACAGATGGCTCCAAAGAAGACTACACGCAGGCATCGGAAACAGAGACAGAGACGGAGACGGAGGACGAGCTGGGACACCGACGAAAGCGAAACAAACTCCGAATTCTCCTCGACAGATTGGGAATCCGACCACATATATTGACAAACCGTTCTGGGAACTGGGAATCAGCTTCGATTTAA
>KJ194608|Torque_teno_rodent_virus_4|Microtus_agrestis|Cricetidae
ATGGCGTACTTCTACCGGAGGACCTTTCGTTACCCTCGCCGGAACTACTACCGGAGACGATACAGGGGAAGGAGGCAGTATGGAACTCGACGGAGAACATACCGCCGAAGGGTAAGGAGGCCGGGGAAATGGCGCCGCTACTATCGAAAATATAGTAGAAGGCATGCCGCTAAAATTGTGCAGTGGAACCCAGCAGTCAGAACTAAGTGCAAGATCATTGGGCTGACTCCTCTAATGATGGCACTTGGAGCAGACTCAGGCATTCAAGACTTCATCCTTCCAACCACATCCGCTATTGTGCTTTGGAAAGGAGGAGGAGTAGACTCTGGGACACTGAGCCTCCTAGACCTCTACTGGGAAGAGAGATTCTGGAGAGCTCGCTGGTCCAAAAGCAACCAAGGGTACAACCTGTGCAGATACTTTGGGGTTAAACTAACCCTATACAGACTGCAACACCATACCTACATTTTTTGGTGGACTGTAGAAGATTTCACAGATGACCAGGAACCATTAACTGTCTGTCATCCAAGCCAACTACTGCTCACAAGAAACCATGTACTTGTGAAGCACTATGGCTCCAACAGACAAGTAGACAAGGCTGTAAGAATAAAAATACCTCCGCCAACATACCTAGACAGCTCCTGGCACACCTTCAAAGACATAGCCAAAAAACCTCTTCTTAAATGGAGAGCCAGCCTAATAGACACTGAAAACCCATGGACAGGCTATCCAGACAACAGAGTAGGAGTGAGAATATACCTATGGAGTTGGGACACAGCAACAAAGACAGGAAAGCAAGCAGAAGTAATGTACTTTCCTCTCTTAGACGAGGGAAACAACACACAGATCTGCATTCACAAAGCTGATTGGAACAATGAAGGAACAGGACCAAAACAGGACGCCGCAAACTTTTGGCCAGACAGAAATGATAGGTGGGAAACACTGGTAGTACCATTCTACATGTTCACCTTCGGCAGAAATGCTGAATGGTATGACACAAACAGACACAGACATTTACCTAAACCTGAACCTGAAGGGAACATGGGCTACTTCTTATATGTAAAACACAACAGCAATCCAGCCTGGAGAGATGGAGTGACAGGACAACTCATCACAACCTGGGAAATGGCATTCATGACATACAACACAGCTCAAAGAATTGCAGCATCAGGACCATGGGTAGAGAAAGGAATACAAGCACCAGGAATAAATGTTACAATGAGATATTCTTTTCAATTCCAGTGGGGTGGAAGGCCAGGAACAAAACTGCCACCAGAAGCTCCAGACACAGGAGGACCTCACTGGCCAAAAGCCACCTACCGATGGCCAGGCTCACTCAGAGCAGACATCAGAGACCCAACAGAAATCAATCACGAGGTACTGCAAGGGGAGGACTACGATTCCTCAGGCATCATTACTGAAGGAGCCTTTAGACGTGTTGCTAAACCTCATTACATCTCCACAGACGAAAAAGACTGGATCTGGGGTCGTCTCCGCTATCCACCGCCATCAAAAAGAAAAAGGCAAAGGCAATCATCAGAAGAGAGAGAAACAGATGGCTCCAAAGAAGACTACACGCAGGCATCGGAAACAGAGACAGAGACGGAGACGGAGGACGAGCTGGGACACCGACGAAAGCGAAACAAACTCCGAATTCTCCTCGACAGATTGGGAATCCGACCACATATATTGACAAACCGTTCTGGGAACTGGGAATCAGCTTCGATTTAA
>KJ194609|Torque_teno_rodent_virus_4|Microtus_agrestis|Cricetidae
ATGGCGTACTTCTACCGGAGGACCTTTCGTTACCCTCGCCGGAACTACTACCGGAGACGATACAGGAGAAGGAGGCAGTATGGAACTCGGCGGAGAACATACCGCCGAAGGGTAAGGAGGCCGGGGAAATGGCGCCGCTACTATCGAAAATATAGTAGAAGGCATGCCGCTAAAATTGTGCAGTGGAACCCAGCAGTCAGAACTAAGTGCAAGATCATTGGGCTGACTCCTCTAATGATGGCACTTGGAGCAGACTCAGGCATTCAAGACTTCATCCTTCCAACCACATCCGCTATTGTGCTTTGGAAAGGAGGAGGAGTAGACTCTGGGACACTGAGCCTCCTAGACCTCTACTGGGAAGAGAGATTCTGGAGAGCTCGCTGGTCCAAAAGCAACCAAGGGTACAACCTGTGCAGATACTTTGGGGTTAAACTAACCCTATACAGACTGCAACACCATACCTACATTTTTTGGTGGACTGTACAAGATTTCACAGATGACCAGGAACCATTAACTGTCTGTCATCCAAGCCAACTACTGCTCACAAGAAACCATGTACTTGTGAAGCACTATGGCTCCAACAGACAAGTAGACAAGGCTGTAAGAATAAAAATACCTCCGCCAACATACCTAGACAGCTCCTGGCACACCTTCAAAGACATAGCCAAAAAACCTCTTCTTAAATGGAGAGCCAGCCTAATAGACACTGAAAACCCATGGACAGGCTATCCAGACAACAGAGTAGGAGTGAGAATATACCTATGGAGTTGGGACACAGCAACAAAGACAGGAAAGCAAGCAGAAGTAATGTACTTTCCTCTCTTAGACGAGGGAAACAACACACAGATCTGCATTCACAAAGCTGATTGGAACAATGAAGGAACAGGACCAAAACAGGACGCCGCAAACTTTTGGCCAGACAGAAATGATAGGTGGGAAACACTGGTAGTACCATTCTACATGTTCACCTTCGGCAGAAATGCTGAATGGTATGACACAAACAGACACAGACATTTACCTAAACCTGAACCTGAAGGGAACATGGGCTACTTCTTATATGTAAAACACAACAGCAATCCAGCCTGGAGAGATGGAGTGACAGGACAACTCATCACAACCTGGGAAATGGCATTCATGACATACAACACAGCTCAAAGAATTGCAGCATCAGGACCATGGGTAGAGAAAGGAATACAAGCACCAGGAATAAATGTTACAATGAGATATTCTTTTCAATTCCAGTGGGGTGGAAGGCCAGGAACAAAACTGCCACCAGAAGCTCCAGACACAGGAGGACCTCACTGGCCAAAAGCCACCTACCGATGGCCAGGCTCACTCAGAGCAGACATCAGAGACCCAACAGAAATCAATCACGAGGTACTGCAAGGGGAGGACTACGATTCCTCAGGCATCATTACTGAAGGAGCCTTTAGACGTGTTGCTAAACCTCATTACATCTCCACAGACGAAAAAGACTGGATCTGGGGTCGTCTCCGCTATCCACCGCCATCAAAAAGAAAAAGGCAAAGGCAATCATCAGAAGAGAGAGAAACAGATGGCTCCAAAGAAGACTACACGCAGGCATCGGAAACAGAGACAGAGACGGAGACGGAGGACGAGCTGGGACACCGACGAAAGCGAAACAAACTCCGAATTCTCCTCGACAGATTGGGAATCCGACCACATATATTGACAAACCGTTCTGGGAACTGGGAATCAGCTTCGATTTAA
>KJ194610|Torque_teno_rodent_virus_4|Microtus_agrestis|Cricetidae
ATGGCGTACTTCTACCGGAGGACCTTTCGTTACCCTCGCCGGAACTACTACCGGAGACGATACAGGAGAAGGAGGCAGTATGGAACTCGACGGAGAACATACCGCCGAAGGGTAAGGAGGCCGGGGAAATGGCGCCGCTACTATCGAAAATATAGTAGAAGGCATGCCGCTAAAATTGTGCAGTGGAACCCAGCAGTCAGAACTAAGTGCAAGATCATTGGGCTGACTCCTCTAATGATGGCACTTGGAGCAGACTCAGGCATTCAAGACTTCATCCTTCCAACCACATCCGCTATTGTGCTTTGGAAAGGAGGAGGAGTAGACTCTGGGACACTGAGCCTCCTAGACCTCTACTGGGAAGAGAGATTCTGGAGAGCTCGCTGGTCCAAAAACAACCAAGGGTACAACCTGTGCAGATACTTTGGGGTTAAACTAACCCTATACAGACTGCAACACCATACCTACATTTTTTGGTGGACTGTACAAGATTTCACAGATGACCAGGAACCATTAACTGTCTGTCATCCAAGCCAACTACTGCTCACAAGAAACCATGTACTTGTGAAGCACTATGGCTCCAACAGACAAGTAGACAAGGCTGTAAGAATAAAAATACCTCCGCCAACATACCTAGACAGCTCCTGGCACACCTTCAAAGACATAGCCAAAAAACCTCTTCTTAAATGGAGAGCCAGCCTAATAGACACTGAAAACCCATGGACAGGCTATCCAGACAACAGAGTAGGAGTGAGAATATACCTATGGAGTTGGGACACAGCAACAAAGACAGGAAAGCAAGCAGAAGTAATGTACTTTCCTCTCTTAGACGAGGGAAACAACACACAGATCTGCATTCACAAAGCTGATTGGAACAATGAAGGAACAGGACCAAAACAGGACGCCGCAAACTTTTGGCCAGACAGAAATGATAGGTGGGAAACACTGGTAGTACCATTCTACATGTTCACCTTCGGCAGAAATGCTGAATGGTATGACACAAACAGACACAGACATTTACCTAAACCTGAACCTGAAGGGAACATGGGCTACTTCTTATATGTAAAACACAACAGCAATCCAGCCTGGAGAGATGGAGTGACAGGACAACTCATCACAACCTGGGAAATGGCATTCATGACATACAACACAGCTCAAAGAATTGCAGCATCAGGACCATGGGTAGAGAAAGGAATACAAGCACCAGGAATAAATGTTACAATGAGATATTCTTTTCAATTCCAGTGGGGTGGAAGGCCAGGAACAAAACTGCCACCAGAAGCTCCAGACACAGGAGGACCTCACTGGCCAAAAGCCACCTACCGATGGCCAGGCTCACTCAGAGCAGACATCAGAGACCCAACAGAAATCAATCACGAGGTACTGCAAGGGGAGGACTACGATTCCTCAGGCATCATTACTGAAGGAGCCTTTAGACGTGTTGCTAAACCTCATTACATCTCCACAGACGAAAAAGACTGGATCTGGGGTCGTCTCCGCTATCCACCGCCATCAAAAAGAAAAAGGCAAAGGCAATCATCAGAAGAGAGAGAAACAGATGGCTCCAAAGAAGACTACACGCAGGCATCGGAAACAGAGACAGAGACGGAGACGGAGGACGAGCTGGGACACCGACGAAAGCGAAACAAACTCCGAATTCTCCTCGACAGATTGGGAATCCGACCACATATATTGACAAACCGTTCTGGGAACTGGGAATCAGCTTCGATTTAA
>KJ194611|Torque_teno_rodent_virus_4|Microtus_agrestis|Cricetidae
ATGGCGTACTTCTACCGGAGGACCTTTCGTTACCCTCGCCGGAACTACTACCGGAGACGATACAGGGGAAGGAGGCAGTATGGAACTCGACGGAGAACATACCGCCGAAGGGTAAGGAGGCCGGGGAAATGGCGCCGCTACTATCGAAAATATAGTAGAAGGCATGCCGCTAAAATTGTGCAGTGGAACCCAGCAGTCAGAACTAAGTGCAAGATCATTGGGCTGACTCCTCTAATGATGGCACTTGGAGCAGACTCAGGCATTCAAGACTTCATCCTTCCAGCCACATCCGCTATTGTGCTTTGGAAAGGAGGAGGAGTAGACTCTGGGACACTGAGCCTCCTAGACCTCTACTGGGAAGAGAGATTCTGGAGAGCTCGCTGGTCCAAAAGCAACCAAGGGTACAACCTGTGCAGATACTTTGGGGTTAAACTAACCCTATACAGACTGCAACACCATACCTACATTTTTTGGTGGACTGTAGAAGATTTCACAGATGACCAGGAACCATTAACTGTCTGTCATCCAAGCCAACTACTGCTCACAAGAAACCATGTACTTGTGAAGCACTATGGCTCCAACAGACAAGTAGACAAGGCTGTAAGAATAAAAATACCTCCGCCAACATACCTAGACAGCTCCTGGCACACCTTCAAAGACATAGCCAAAAAACCTCTTCTTAAATGGAGAGCCAGCCTAATAGACACTGAAAACCCATGGACAGGCTATCCAGACAACAGAGTAGGAGTGAGAATATACCTATGGAGTTGGGACACAGCAACAAAGACAGGAAAGCAAGCAGAAGTAATGTACTTTCCTCTCTTAGACGAGGGAAACAACACACAGATCTGCATTCACAAAGCTGATTGGAACAATGAAGGAACAGGACCAAAACAGGACGCCGCAAACTTTTGGCCAGACAGAAATGATAGGTGGGAAACACTGGTAGTACCATTCTACATGTTCACCTTCGGCAGAAATGCTGAATGGTATGACACAAACAGACACAGACATTTACCTAAACCTGAACCTGAAGGGAACATGGGCTACTTCTTATATGTAAAACACAACAGCAATCCAGCCTGGAGAGATGGAGTGACAGGACAACTCATCACAACCTGGGAAATGGCATTCATGACATACAACACAGCTCAAAGAATTGCAGCATCAGGACCATGGGTAGAGAAAGGAATACAAGCACCAGGAATAAATGTTACAATGAGATATTCTTTTCAATTCCGGTGGGGTGGAAGGCCAGGAACAAAACTGCCACCAGAAGCTCCAGACACAGGAGGACCTCACTGGCCAAAAGCCACCTACCGATGGCCAGGCTCACTCAGAGCAGACATCAGAGACCCAACAGAAATCAATCACGAGGTACTGCAAGGGGAGGACTACGATTCCTCAGGCATCATTACTGAAGGAGCCTTTAGACGTGTTGCTAAACCTCATTACATCTCCACAGACGAAAAAGACTGGATCTGGGGTCGTCTCCGCTATCCACCGCCATCAAAAAGAAAAAGGCAAAGGCAATCATCAGAAGAGAGAGAAACAGATGGCTCCAAAGAAGACTACACGCAGGCATCGGAAACAGAGACAGAGACGGAGACGGAGGACGAGCTGGGACACCGACGAAAGCGAAACAAACTCCGAATTCTCCTCGACAGATTGGGAATCCGACCACATATATTGACAAACCGTTCTGGGAACTGGGAATCAGCTTCGATTTAA
>KJ194612|Torque_teno_rodent_virus_4|Microtus_agrestis|Cricetidae
ATGGCGTACTTCTACCGGAGGACCTTTCGTTACCCTCGCCGGAACTACTACCGGAGACGATACAGGAGAAGGAGGCAGTATGGAACTCGACGGAGAACATACCGCCGAAGGGTAAGGAGGCCGGGGAAATGGCGCCGCTACTATCGAAAATATAGTAGAAGGCATGCCGCTAAAATTGTGCAGTGGAACCCAGCAGTCAGAACTAAGTGCAAGATCATTGGGCTGACTCCTCTAATGATGGCACTTGGAGCAGACTCAGGCATTCAAGACTTCATCCTTCCAACCACATCCGCTATTGTGCTTTGGAAAGGAGGAGGAGTAGACTCTGGGACACTGAGCCTCCTAGACCTCTACTGGGAAGAGAGATTCTGGAGAGCTCGCTGGTCCAAAAGCAACCAAGGGTACAACCTGTGCAGATACTTTGGGGTTAAACTAACCCTATACAGACTGCAACACCATACCTACATTTTTTGGTGGACTGTACAAGATTTCACAGATGACCAGGAACCATTAACTGTCTGTCATCCAAGCCAACTACTGCTCACAAGAAACCATGTACTTGTGAAGCACTATGGCTCCAACAGACAAGTAGACAAGGCTGTAAGAATAAAAATACCTCCGCCAACATACCTAGACAGCTCCTGGCACACCTTCAAAGACATAGCCAAAAAACCTCTTCTTAAATGGAGAGCCAGCCTAATAGACACTGAAAACCCATGGACAGGCTATCCAGACAACAGAGTAGGAGTGAGAATATACCTATGGAGTTGGGACACAGCAACAAAGACAGGAAAGCAAGCAGAAGTAATGTACTTTCCTCTCTTAGACGAGGGAAACAACACACAGATCTGCATTCACAAAGCTGATTGGAACAATGAAGGAACAGGACCAAAACAGGACGCCGCAAACTTTTGGCCAGACAGAAATGATAGGTGGGAAACACTGGTAGTACCATTCTACATGTTCACCTTCGGCAGAAATGCTGAATGGTATGACACAAACAGACACAGACATTTACCTAAACCTGAACCTGAAGGGAACATGGGCTATTTCTTATATGTAAAACACAACAGCAATCCAGCCTGGAGAGATGGAGTGACAGGACAACTCATCACAACCTGGGAAATGGCATTCATGACATACAACACAGCTCAAAGAATTGCAGCATCAGGACCATGGGTAGAGAAAGGAATACAAGCACCAGGAATAAATGTTACAATGAGATATTCTTTTCAATTCCAGTGGGGTGGAAGGCCAGGAACAAAACTGCCACCAGAAGCTCCAGACACAGGAGGACCTCACTGGCCAAAAGCCACCTACCGATGGCCAGGCTCACTCAGAGCAGACATCAGAGACCCAACAGAAATCAATCACGAGGTACTGCAAGGGGAGGACTACGATTCCTCAGGCATCATTACTGAAGGAGCCTTTAGACGTGTTGCTAAACCTCATTACATCTCCACAGACGAAAAAGACTGGATCTGGGGTCGTCTCCGCTATCCACCGCCATCAAAAAGAAAAAGGCAAAGGCAATCATCAGAAGAGAGAGAAACAGATGGCTCCAAAGAAGACTACACGCAGGCATCGGAAACAGAGACAGAGACGGAGACGGAGGACGAGCTGGGACACCGACGAAAGCGAAACAAACTCCGAATTCTCCTCGACAGATTGGGAATCCGACCACATATATTGACAAACCGTTCTGGGAACTGGGAATCAGCTTCGATTTAA
>KJ194613|Torque_teno_rodent_virus_4|Microtus_agrestis|Cricetidae
[truncated: 826,313 more chars]
