# Supplementary material for: Discovery of two novel Torque Teno viruses in Callithrix penicillata provides insights on Anelloviridae diversification dynamics
Source: Front Microbiol. 2022 Sep 8;13:1002963. doi: 10.3389/fmicb.2022.1002963 (PMC9493276; doi:10.3389/fmicb.2022.1002963)
Supplement: Supplementary file 1 [file Data_Sheet_1.zip › Supplementary File S1/Epsilon_Maximum_likelihood_Cosentino_2022.treefile]

#NEXUS
begin taxa;
	dimensions ntax=18;
	taxlabels
	'AB041960|Torque_teno_tamarin_virus|Saguinus_oedipus|Callitrichidae'[&Accession="AB041960",Family="Callitrichidae",Genus="Epsilontorquevirus",Host="Saguinus oedipus",Notes="used for classification",Order="Primates",Species="Torque teno tamarin virus",Group_Host="Neotropical Primates"]
	'AB041961|Torque_teno_douroucouli_virus|Aotes_trivirgatus|Aotidae'[&Accession="AB041961",Family="Aotidae",Genus="Zetatorquevirus",Host="Aotes trivirgatus",Notes="used for classification",Order="Primates",Species="Torque teno douroucouli virus",Group_Host="Neotropical Primates"]
	'OM416783|Epsilontorquevirus_callithrichensis_I'[&Accession="",Family="Callitrichidae",Genus="Epsilontorquevirus",Group_Host="Neotropical Primates",Host="Callithrix penicillata",Notes="",Order="Primates",Species="Torque teno marmoset virus 1"]
	'OM416781|Epsilontorquevirus_callithrichensis_I'[&Accession="",Family="Callitrichidae",Genus="Epsilontorquevirus",Group_Host="Neotropical Primates",Host="Callithrix penicillata",Notes="",Order="Primates",Species="Torque teno marmoset virus 1"]
	'OM416784|Epsilontorquevirus_callithrichensis_I'[&Accession="",Family="Callitrichidae",Genus="Epsilontorquevirus",Group_Host="Neotropical Primates",Host="Callithrix penicillata",Notes="",Order="Primates",Species="Torque teno marmoset virus 1"]
	'OM416785|Epsilontorquevirus_callithrichensis_I'[&Accession="",Family="Callitrichidae",Genus="Epsilontorquevirus",Group_Host="Neotropical Primates",Host="Callithrix penicillata",Notes="",Order="Primates",Species="Torque teno marmoset virus 1"]
	'OM416786|Epsilontorquevirus_callithrichensis_II'[&Accession="",Family="Callitrichidae",Genus="Epsilontorquevirus",Group_Host="Neotropical Primates",Host="Callithrix penicillata",Notes="",Order="Primates",Species="Torque teno marmoset virus 2"]
	'OM416794|Epsilontorquevirus_callithrichensis_II'[&Accession="",Family="Callitrichidae",Genus="Epsilontorquevirus",Group_Host="Neotropical Primates",Host="Callithrix penicillata",Notes="",Order="Primates",Species="Torque teno marmoset virus 2"]
	'OM416795|Epsilontorquevirus_callithrichensis_II'[&Accession="",Family="Callitrichidae",Genus="Epsilontorquevirus",Group_Host="Neotropical Primates",Host="Callithrix penicillata",Notes="",Order="Primates",Species="Torque teno marmoset virus 2"]
	'OM416787|Epsilontorquevirus_callithrichensis_II'[&Accession="",Family="Callitrichidae",Genus="Epsilontorquevirus",Group_Host="Neotropical Primates",Host="Callithrix penicillata",Notes="",Order="Primates",Species="Torque teno marmoset virus 2"]
	'OM416788|Epsilontorquevirus_callithrichensis_II'[&Accession="",Family="Callitrichidae",Genus="Epsilontorquevirus",Group_Host="Neotropical Primates",Host="Callithrix penicillata",Notes="",Order="Primates",Species="Torque teno marmoset virus 2"]
	'OM416782|Epsilontorquevirus_callithrichensis_II'[&Accession="",Family="Callitrichidae",Genus="Epsilontorquevirus",Group_Host="Neotropical Primates",Host="Callithrix penicillata",Notes="",Order="Primates",Species="Torque teno marmoset virus 2"]
	'OM416789|Epsilontorquevirus_callithrichensis_II'[&Accession="",Family="Callitrichidae",Genus="Epsilontorquevirus",Group_Host="Neotropical Primates",Host="Callithrix penicillata",Notes="",Order="Primates",Species="Torque teno marmoset virus 2"]
	'OM416790|Epsilontorquevirus_callithrichensis_II'[&Accession="",Family="Callitrichidae",Genus="Epsilontorquevirus",Group_Host="Neotropical Primates",Host="Callithrix penicillata",Notes="",Order="Primates",Species="Torque teno marmoset virus 2"]
	'OM416791|Epsilontorquevirus_callithrichensis_II'[&Accession="",Family="Callitrichidae",Genus="Epsilontorquevirus",Group_Host="Neotropical Primates",Host="Callithrix penicillata",Notes="",Order="Primates",Species="Torque teno marmoset virus 2"]
	'OM416792|Epsilontorquevirus_callithrichensis_II'[&Accession="",Family="Callitrichidae",Genus="Epsilontorquevirus",Group_Host="Neotropical Primates",Host="Callithrix penicillata",Notes="",Order="Primates",Species="Torque teno marmoset virus 2"]
	'OM416793|Epsilontorquevirus_callithrichensis_II'[&Accession="",Family="Callitrichidae",Genus="Epsilontorquevirus",Group_Host="Neotropical Primates",Host="Callithrix penicillata",Notes="",Order="Primates",Species="Torque teno marmoset virus 2"]
	'MH760402|unclassified|Sapajus_nigritus|Cebidae'[&Accession="MH760402",Genus="unclassified",Host="Sapajus nigritus",Notes="incomplete genome",Species="unclassified",Family="Cebidae",Group_Host="Neotropical Primates",Order="Primates"]
;
end;

begin trees;
	tree tree_1 = [&R] ((((((((('OM416793|Epsilontorquevirus_callithrichensis_II'[&Group_Host="Neotropical Primates",!color=#010101,!rotate=false]:0.047342,'OM416794|Epsilontorquevirus_callithrichensis_II'[&Group_Host="Neotropical Primates",!color=#010101,!rotate=false]:0.043214)[&label=99.9,Group_Host="Neotropical Primates",!color=#010101,!rotate=false]:0.17201,'OM416795|Epsilontorquevirus_callithrichensis_II'[&Group_Host="Neotropical Primates",!color=#010101,!rotate=true]:0.23266)[&label=95.8,Group_Host="Neotropical Primates",!color=#010101,!rotate=true]:0.092349,'OM416790|Epsilontorquevirus_callithrichensis_II'[&Group_Host="Neotropical Primates",!color=#010101,!rotate=false]:0.405364)[&label=95.3,Group_Host="Neotropical Primates",!color=#010101,!rotate=false]:0.081483,(('OM416782|Epsilontorquevirus_callithrichensis_II'[&Group_Host="Neotropical Primates",!color=#010101,!rotate=false]:0.066168,'OM416789|Epsilontorquevirus_callithrichensis_II'[&Group_Host="Neotropical Primates",!color=#010101,!rotate=false]:0.119998)[&label=100,Group_Host="Neotropical Primates",!color=#010101,!rotate=false]:0.275283,('OM416791|Epsilontorquevirus_callithrichensis_II'[&Group_Host="Neotropical Primates",!color=#010101,!rotate=false]:0.284931,'OM416792|Epsilontorquevirus_callithrichensis_II'[&Group_Host="Neotropical Primates",!color=#010101,!rotate=false]:0.255056)[&label=99.2,Group_Host="Neotropical Primates",!color=#010101,!rotate=false]:0.141831)[&label=15.3,Group_Host="Neotropical Primates",!color=#010101,!rotate=false]:0.044129)[&label=71.3,Group_Host="Neotropical Primates",!color=#010101,!rotate=true]:0.061598,(('OM416788|Epsilontorquevirus_callithrichensis_II'[&Group_Host="Neotropical Primates",!color=#010101,!rotate=true]:1.023971,'OM416787|Epsilontorquevirus_callithrichensis_II'[&Group_Host="Neotropical Primates",!color=#010101,!rotate=true]:0.093229)[&label=100,Group_Host="Neotropical Primates",!color=#010101,!rotate=true]:0.376094,'OM416786|Epsilontorquevirus_callithrichensis_II'[&Group_Host="Neotropical Primates",!color=#010101]:0.255104)[&label=12.3,Group_Host="Neotropical Primates",!color=#010101]:0.062245)[&label=100,Group_Host="Neotropical Primates",!color=#010101]:0.192285,((('OM416784|Epsilontorquevirus_callithrichensis_I'[&Group_Host="Neotropical Primates",!color=#010101]:0.102416,'OM416785|Epsilontorquevirus_callithrichensis_I'[&Group_Host="Neotropical Primates",!color=#010101]:0.099781)[&label=97.9,Group_Host="Neotropical Primates",!color=#010101]:0.153023,'OM416781|Epsilontorquevirus_callithrichensis_I'[&Group_Host="Neotropical Primates",!color=#010101]:0.286324)[&label=99.7,Group_Host="Neotropical Primates",!color=#010101]:0.208593,'OM416783|Epsilontorquevirus_callithrichensis_I'[&Group_Host="Neotropical Primates",!color=#010101]:0.576367)[&label=98.7,Group_Host="Neotropical Primates",!color=#010101]:0.184604)[&label=84.9,Group_Host="Neotropical Primates",!color=#010101]:0.07618,'AB041960|Torque_teno_tamarin_virus|Saguinus_oedipus|Callitrichidae'[&Genus="Epsilontorquevirus",Group_Host="Neotropical Primates",!color=#010101]:0.62154)[&label=93.1,Group_Host="Neotropical Primates",!color=#010101]:0.153026,'MH760402|unclassified|Sapajus_nigritus|Cebidae'[&Genus="unclassified",Group_Host="Neotropical Primates",!color=#010101]:0.883302)[&label=100,Group_Host="Neotropical Primates",!color=#010101]:0.520875,'AB041961|Torque_teno_douroucouli_virus|Aotes_trivirgatus|Aotidae'[&Genus="Zetatorquevirus",Group_Host="Neotropical Primates"]:1.208684)[&label=95.1,Group_Host="Neotropical Primates"];
end;

begin figtree;
	set appearance.backgroundColorAttribute="Default";
	set appearance.backgroundColour=#ffffff;
	set appearance.branchColorAttribute="User selection";
	set appearance.branchColorGradient=false;
	set appearance.branchLineWidth=1.0;
	set appearance.branchMinLineWidth=0.0;
	set appearance.branchWidthAttribute="Fixed";
	set appearance.foregroundColour=#000000;
	set appearance.hilightingGradient=false;
	set appearance.selectionColour=#2d3680;
	set branchLabels.colorAttribute="User selection";
	set branchLabels.displayAttribute="Branch times";
	set branchLabels.fontName="sansserif";
	set branchLabels.fontSize=8;
	set branchLabels.fontStyle=0;
	set branchLabels.isShown=false;
	set branchLabels.significantDigits=4;
	set layout.expansion=0;
	set layout.layoutType="RECTILINEAR";
	set layout.zoom=0;
	set legend.attribute="Genus";
	set legend.fontSize=10.0;
	set legend.isShown=false;
	set legend.significantDigits=4;
	set nodeBars.barWidth=4.0;
	set nodeBars.displayAttribute=null;
	set nodeBars.isShown=false;
	set nodeLabels.colorAttribute="User selection";
	set nodeLabels.displayAttribute="label";
	set nodeLabels.fontName="sansserif";
	set nodeLabels.fontSize=12;
	set nodeLabels.fontStyle=0;
	set nodeLabels.isShown=true;
	set nodeLabels.significantDigits=4;
	set nodeShapeExternal.colourAttribute="Group_Host";
	set nodeShapeExternal.isShown=true;
	set nodeShapeExternal.minSize=14.0;
	set nodeShapeExternal.scaleType=Width;
	set nodeShapeExternal.shapeType=Circle;
	set nodeShapeExternal.size=8.0;
	set nodeShapeExternal.sizeAttribute="Fixed";
	set nodeShapeInternal.colourAttribute="User selection";
	set nodeShapeInternal.isShown=false;
	set nodeShapeInternal.minSize=10.0;
	set nodeShapeInternal.scaleType=Width;
	set nodeShapeInternal.shapeType=Circle;
	set nodeShapeInternal.size=4.0;
	set nodeShapeInternal.sizeAttribute="Fixed";
	set polarLayout.alignTipLabels=false;
	set polarLayout.angularRange=0;
	set polarLayout.rootAngle=0;
	set polarLayout.rootLength=100;
	set polarLayout.showRoot=true;
	set radialLayout.spread=0.0;
	set rectilinearLayout.alignTipLabels=false;
	set rectilinearLayout.curvature=0;
	set rectilinearLayout.rootLength=100;
	set scale.offsetAge=0.0;
	set scale.rootAge=1.0;
	set scale.scaleFactor=1.0;
	set scale.scaleRoot=false;
	set scaleAxis.automaticScale=true;
	set scaleAxis.fontSize=8.0;
	set scaleAxis.isShown=false;
	set scaleAxis.lineWidth=1.0;
	set scaleAxis.majorTicks=0.5;
	set scaleAxis.minorTicks=0.25;
	set scaleAxis.origin=0.0;
	set scaleAxis.reverseAxis=false;
	set scaleAxis.showGrid=true;
	set scaleBar.automaticScale=true;
	set scaleBar.fontSize=14.0;
	set scaleBar.isShown=true;
	set scaleBar.lineWidth=1.0;
	set scaleBar.scaleRange=0.3;
	set tipLabels.colorAttribute="User selection";
	set tipLabels.displayAttribute="Names";
	set tipLabels.fontName="sansserif";
	set tipLabels.fontSize=14;
	set tipLabels.fontStyle=0;
	set tipLabels.isShown=true;
	set tipLabels.significantDigits=4;
	set trees.order=true;
	set trees.orderType="decreasing";
	set trees.rooting=false;
	set trees.rootingType="User Selection";
	set trees.transform=false;
	set trees.transformType="cladogram";
end;
