# Supplementary material for: Discovery of two novel Torque Teno viruses in Callithrix penicillata provides insights on Anelloviridae diversification dynamics
Source: Front Microbiol. 2022 Sep 8;13:1002963. doi: 10.3389/fmicb.2022.1002963 (PMC9493276; doi:10.3389/fmicb.2022.1002963)
Supplement: Supplementary file 2 [file Data_Sheet_2.zip]

Archive with 27 entries (26 files):
- Supplementar_2/
- Supplementar_2/trim_aln_epsilon_neotropical_Strict_Clock_Coalescent_Constant.log.txt
- Supplementar_2/trim_aln_epsilon_neotropical_Strict_Clock_Speciation_Yule.log.txt
- Supplementar_2/trim_aln_epsilon_neotropical_Relaxed_Clock_Speciation_Yule.mle.result.log.txt
- Supplementar_2/trim_aln_epsilon_neotropical_Relaxed_Clock_Speciation_Yule.xml
- Supplementar_2/Path_and_Stone_Sampling.xlsx
- Supplementar_2/trim_aln_epsilon_neotropical_Relaxed_Clock_Coalescent_Exponential.mle.result.log.txt
- Supplementar_2/trim_aln_epsilon_neotropical_Strict_Clock_Coalescent_Skyline.mle.result.log.txt
- Supplementar_2/trim_aln_epsilon_neotropical_Relaxed_Clock_Coalescent_Constant.mle.result.log.txt
- Supplementar_2/trim_aln_epsilon_neotropical_Strict_Clock_Coalescent_Constant.mle.result.log.txt
- Supplementar_2/MCC_Epsilontorquevirus_Strict_Clock_Speciation_Yule.nxs
- Supplementar_2/trim_aln_epsilon_neotropical_Strict_Clock_Coalescent_Exponential.mle.result.log.txt
- Supplementar_2/trim_aln_epsilon_neotropical_Relaxed_Clock_Coalescent_Exponential.log.txt
- Supplementar_2/trim_aln_epsilon_neotropical_Strict_Clock_Speciation_Yule.xml
- Supplementar_2/trim_aln_epsilon_neotropical_Relaxed_Clock_Coalescent_Skyline.xml
- Supplementar_2/trim_aln_epsilon_neotropical_Strict_Clock_Speciation_Yule.mle.result.log.txt
- Supplementar_2/trim_aln_epsilon_neotropical_Strict_Clock_Coalescent_Exponential.log.txt
- Supplementar_2/trim_aln_epsilon_neotropical_Relaxed_Clock_Coalescent_Constant.xml
- Supplementar_2/trim_aln_epsilon_neotropical_Relaxed_Clock_Coalescent_Skyline.log.txt
- Supplementar_2/trim_aln_epsilon_neotropical_Relaxed_Clock_Coalescent_Constant.log.txt
- Supplementar_2/trim_aln_epsilon_neotropical_Relaxed_Clock_Coalescent_Exponential.xml
- Supplementar_2/trim_aln_epsilon_neotropical_Strict_Clock_Coalescent_Constant.xml
- Supplementar_2/trim_aln_epsilon_neotropical_Strict_Clock_Coalescent_Skyline.xml
- Supplementar_2/trim_aln_epsilon_neotropical_Strict_Clock_Coalescent_Skyline.log.txt
- Supplementar_2/trim_aln_epsilon_neotropical_Relaxed_Clock_Coalescent_Skyline.mle.result.log.txt
- Supplementar_2/trim_aln_epsilon_neotropical_Strict_Clock_Coalescent_Exponential.xml
- Supplementar_2/trim_aln_epsilon_neotropical_Relaxed_Clock_Speciation_Yule.log.txt
