# Supplementary material for: Discovery of two novel Torque Teno viruses in Callithrix penicillata provides insights on Anelloviridae diversification dynamics
Source: Front Microbiol. 2022 Sep 8;13:1002963. doi: 10.3389/fmicb.2022.1002963 (PMC9493276; doi:10.3389/fmicb.2022.1002963)
Supplement: Supplementary file 2 [file Data_Sheet_2.zip › Supplementar_2/trim_aln_epsilon_neotropical_Strict_Clock_Coalescent_Constant.log.txt]

# BEAST v1.10.4 Prerelease #bc6cbd9
# Generated Wed Nov 10 19:23:48 BRST 2021 [seed=1636579428324]
# trim_aln_epsilon_neotropical_Strict_Clock_Coalescent_Constant.xml
state	joint	prior	likelihood	treeModel.rootHeight	treeLength	tmrca(Sapajus)	tmrca(Callitrix_Tamirin)	constant.popSize	gtr.rates.rateAC	gtr.rates.rateAG	gtr.rates.rateAT	gtr.rates.rateCG	gtr.rates.rateCT	gtr.rates.rateGT	frequencies1	frequencies2	frequencies3	frequencies4	alpha	clock.rate	meanRate	treeLikelihood	branchRates	coalescent
0	-39593.07097070159	-95.30855570583688	-39497.762414995756	1.628146462002775	7.595651891327555	1.628146462002775	1.628146462002775	1.0	1.0	1.0	1.0	1.0	1.0	1.0	0.2500000001	0.2499999999	0.2500000001	0.2499999999	0.5	1.0	1.0	-39497.762414995756	0.0	-22.576788796967943
5000	-27514.737139277997	-93.02566767751054	-27421.711471600487	20.86905269980302	152.18847148908222	20.86905269980302	15.666196071251944	72.61449265663798	0.9835496020300517	1.033484168074629	1.0043519866239103	0.9549477767013841	1.046557285385242	0.9771091811847825	0.2973898245695421	0.2824852110641684	0.2276903067246117	0.19243465764167766	0.7248537607932337	0.03198597318614256	0.03198597318614256	-27421.711471600487	0.0	-79.1455211974307
10000	-27354.36168097038	-89.96168554552916	-27264.399995424854	17.409411045926976	123.48339698046831	17.409411045926976	13.82848132626351	56.6262981599452	0.9493461694218268	1.0969426953180017	0.9884934836472352	0.9612908165857033	1.0710506799619888	0.9328761550652436	0.35825825148026835	0.26997857130797026	0.2211567203660207	0.1506064568457406	0.6534508871463547	0.04189804159004117	0.04189804159004117	-27264.399995424854	0.0	-75.27925676849566
15000	-27340.248825147508	-91.0142040846612	-27249.234621062846	18.98613692914097	142.89614368090258	18.98613692914097	15.920844712707408	50.585008932637415	0.977078197810324	1.0999102259304865	0.9493869436829169	0.9548744671031625	1.0769213776454911	0.9418287878276181	0.36896563406467453	0.2587760605002304	0.22479375690412534	0.14746454853096974	0.7160229216303122	0.03748229696223537	0.03748229696223536	-27249.234621062846	0.0	-76.84503882071363
20000	-27344.911026142523	-88.88288114447728	-27256.028144998047	17.918879187311987	129.81333440794438	17.918879187311987	14.010321359433975	34.01431852623296	0.9860238731470119	1.1115931482375963	0.9421890011477283	0.9387223425028453	1.0692290990382791	0.9522425359265388	0.3716582902994631	0.25385964501440367	0.23392979206481615	0.14055227262131695	0.6573904029372055	0.03946160850935209	0.03946160850935209	-27256.028144998047	0.0	-75.09531447575826
25000	-27330.025464384704	-91.85240190390073	-27238.173062480804	20.03897675717964	150.4043414693267	20.03897675717964	15.623946773950873	33.260880580666864	1.0103330035773785	1.1147651775876075	0.9318931383732247	0.8997548091858857	1.1149168072080589	0.9283370640678444	0.3692880071807679	0.25636431825119677	0.22702741313528962	0.14732026143274554	0.7086990849583574	0.033542804283815564	0.033542804283815564	-27238.173062480804	0.0	-78.67343140281409
30000	-27309.762870701303	-89.86709796921572	-27219.89577273209	18.953285988032768	137.2016048110418	18.953285988032768	14.600413187477907	48.36373029393987	0.9712812718981158	1.1644285196976307	0.9222490436771341	0.8902286017017335	1.1379638530456104	0.9138487099797749	0.3711311741394052	0.25001230785886297	0.23031200653684566	0.14854451146488595	0.7042317352101518	0.03731692484781649	0.037316924847816506	-27219.89577273209	0.0	-76.1064800564556
35000	-27309.545172326827	-91.1877786556442	-27218.357393671184	19.76125058923071	145.62909539926946	19.76125058923071	17.10760482397922	39.652960430008555	0.9475080770531356	1.18890752914132	0.9329509532068491	0.8828843185953867	1.1575980681058404	0.8901510538974671	0.3791494856595826	0.2574001031188234	0.2206212757369582	0.1428291354846357	0.6845305304280861	0.03686761305876426	0.03686761305876427	-27218.357393671184	0.0	-76.9152799271834
40000	-27305.095470632557	-96.59361061652668	-27208.50186001603	20.138516885108594	153.33969421287978	20.138516885108594	17.853293139479486	97.75922251100658	0.9437939405547717	1.1944467210885716	0.9361397262735887	0.8754504517832036	1.1848418797645575	0.8653272805353058	0.3747043138912306	0.2662045395822252	0.2234047874742463	0.13568635905229798	0.6513242289221193	0.03437240820469168	0.03437240820469167	-27208.50186001603	0.0	-81.13637087008271
45000	-27281.02196273831	-90.05990323655544	-27190.96205950175	17.239497904349978	133.4377744842457	17.239497904349978	15.021330944703832	42.16980918030982	0.9094568705604047	1.1886860256290068	0.9332941830700308	0.8727904081897521	1.2342197312173646	0.8615527813334403	0.3714334105148555	0.2600704818868983	0.22669382451277095	0.1418022830854753	0.6762993865646963	0.0390458590349507	0.0390458590349507	-27190.96205950175	0.0	-75.71780994686533
50000	-27277.303031434443	-90.34141795219689	-27186.961613482246	17.862856677208462	136.28939711692456	17.862856677208462	15.071159885317538	34.43839839678147	0.8642338134413015	1.219710782196048	0.9401438491678761	0.8953990593731826	1.2236919044285877	0.8568205913930032	0.37746978880304016	0.26519328969600753	0.21903668458106373	0.13830023691988866	0.7114959270903126	0.037959233739338516	0.0379592337393385	-27186.961613482246	0.0	-76.4998044799883
55000	-27272.503341210424	-89.85936749221612	-27182.643973718208	19.41460907021234	139.37218107151645	19.41460907021234	15.978843330104114	40.110565595681166	0.8502926948399488	1.2675370363870317	0.9391781316010511	0.8467625676027047	1.23627096881448	0.8599586007547825	0.3734881617637513	0.2681505158567595	0.21858686408667066	0.13977445829281845	0.6795551261595417	0.03761316337520291	0.037613163375202915	-27182.643973718208	0.0	-76.14496953005983
60000	-27267.28628624379	-89.7367627581279	-27177.549523485664	18.339937301241616	133.80551680749824	18.339937301241616	15.055403898942537	30.499039604819828	0.8339668498604041	1.2723929642666556	0.9262114171162615	0.8460967480060811	1.2577637219540982	0.8635682987964983	0.3697088799462356	0.26841571828568145	0.21994096229973753	0.14193443946834544	0.6430073166776797	0.03992379335293494	0.03992379335293492	-27177.549523485664	0.0	-76.13352984427445
65000	-27266.130266270153	-90.41877793332162	-27175.71148833683	19.333076524427227	142.09477886294596	19.333076524427227	15.390360313674964	38.77982484629488	0.8580984269638833	1.3025029076287291	0.9378144299968181	0.7852773923363972	1.273848846787705	0.8424579962864662	0.35787454496146653	0.27466962926929245	0.21924172326594438	0.14821410250329667	0.6882755720728321	0.03787384082356625	0.03787384082356627	-27175.71148833683	0.0	-76.70072078414353
70000	-27261.418486819774	-91.13116212497079	-27170.287324694804	16.119524102848448	132.27467030160844	16.119524102848448	14.80583440149136	47.3846291354748	0.8340302516557604	1.3144334502056731	0.9294389404819202	0.805590595576765	1.281300293545876	0.8352064685340038	0.36078387403501644	0.2799296434706787	0.21741677003606072	0.14186971245824403	0.6448973808206859	0.03851446241880515	0.03851446241880518	-27170.287324694804	0.0	-76.098005197207
75000	-27263.9331377548	-89.98834861897754	-27173.94478913582	19.254848640696892	142.12012722570825	19.254848640696892	15.562979522965524	38.288678337471296	0.8288500270202321	1.3031226105111013	0.8964798413626432	0.8186304901367577	1.284074592154993	0.8688424388142715	0.36903670219617757	0.2667786484419886	0.22033602036854444	0.14384862899328943	0.6706588903277925	0.03568388147199882	0.035683881471998836	-27173.94478913582	0.0	-76.62118195142762
80000	-27257.573458211475	-89.62078378751521	-27167.95267442396	18.108705011538778	134.19974968310726	18.108705011538778	14.845250003696409	43.246623946572	0.8398655255119836	1.3207561797786462	0.8570271330308613	0.8108231690516872	1.3057053964308216	0.8658225961959991	0.37039834065906113	0.2723005532397226	0.21607680535480508	0.14122430074641112	0.7112538095406159	0.03861235931978992	0.03861235931978995	-27167.95267442396	0.0	-75.63114911774986
85000	-27249.393725367576	-91.15122075055046	-27158.242504617025	19.193406056568957	146.92709472347318	19.193406056568957	15.799517051537572	43.488311942565375	0.8151717028397094	1.3476315799836156	0.8251144505886939	0.8299262260767749	1.3391434473842445	0.8430125931269608	0.3684940145525225	0.26681055144656063	0.22229561824543517	0.1423998157554817	0.698047592717493	0.03570234227420086	0.03570234227420087	-27158.242504617025	0.0	-77.38563338320577
90000	-27244.41799371976	-90.49401690444448	-27153.923976815313	19.468441209047967	142.35806326334907	19.468441209047967	15.790869764186267	46.77371647156914	0.7990293422020347	1.334837378332292	0.8162713463306107	0.8320439889831455	1.386160987312443	0.8316569568394734	0.3674987986194814	0.2666812242933912	0.22284231528465523	0.14297766180247198	0.7111053685603235	0.03746261552699109	0.037462615526991094	-27153.923976815313	0.0	-76.53939945790644
95000	-27249.610808049216	-91.34224525920476	-27158.26856279001	20.281629993131787	149.1368996272473	20.281629993131787	16.237929990189063	44.9205580578211	0.8284113489896022	1.3569017293665722	0.8123857070128778	0.8458862560819076	1.354149753598797	0.8022652049502426	0.3797472363965197	0.2606307485325714	0.21209178036873239	0.1475302347021763	0.6518324060235401	0.0366892524037749	0.036689252403774894	-27158.26856279001	0.0	-77.32207239166209
100000	-27248.72470118723	-96.19757430166754	-27152.527126885565	22.388497374591893	170.79661159110844	22.388497374591893	19.05918145698326	53.332038367372405	0.8125695153961742	1.381555561233576	0.8228608709908942	0.8402559826656717	1.348203842900437	0.7945542268132462	0.36669925657083724	0.27109268838622697	0.22371764724467835	0.13849040779825716	0.6828776334666019	0.030491272312356557	0.03049127231235655	-27152.527126885565	0.0	-79.71828740166511
105000	-27245.157979050156	-91.57306499601134	-27153.584914054147	19.646808913977452	145.77755034450175	19.646808913977452	16.132108200924552	55.80825448563377	0.797447914635996	1.3984898397024272	0.8380461604637398	0.8404698810531482	1.3506318237144859	0.7749143804302023	0.37091109904135655	0.2729713810706988	0.21562090769139425	0.14049661219655013	0.6361647475676682	0.03825493058284375	0.03825493058284374	-27153.584914054147	0.0	-77.26783159309117
110000	-27238.391172576066	-91.06289836594576	-27147.328274210122	19.58464536607631	136.18315996895635	19.58464536607631	14.700961789402513	67.05833705131064	0.8127198014326307	1.4018042615031068	0.8084562485482302	0.8307870730935758	1.3967270339005478	0.7495055815219086	0.36030589080718856	0.2751227301108895	0.21322138930020257	0.151349989781719	0.6700095289210426	0.037434390684063054	0.03743439068406306	-27147.328274210122	0.0	-77.15579007649072
115000	-27233.227537532395	-90.55768125068754	-27142.669856281707	14.333188599470269	108.47074685484611	14.333188599470269	12.271957636712976	41.15101168461723	0.7930721090430207	1.387671342233052	0.8567478166839884	0.8372666106614648	1.4282412330326106	0.6970008883458636	0.3616265572163001	0.2722144450131654	0.2215977088672055	0.14456128890332848	0.6566162472648689	0.048263086885021116	0.04826308688502113	-27142.669856281707	0.0	-72.64574621180795
120000	-27230.13888249771	-90.48646222715392	-27139.65242027056	18.993669679602487	140.72616624386225	18.993669679602487	15.512777643894815	41.86421701011784	0.7975769044730309	1.3668844808803273	0.8363782699550639	0.8251161444014921	1.4568725710789188	0.7171716292111677	0.3702130183929823	0.2710492761653708	0.214966306079682	0.14377139936196437	0.6576267457688247	0.03923115294641749	0.03923115294641746	-27139.65242027056	0.0	-76.5183106536311
125000	-27227.765211845184	-90.06421676523244	-27137.70099507995	17.7850052393758	135.06528468166175	17.7850052393758	15.196985002715865	42.56301597730464	0.8099752745385105	1.3892999567684015	0.8519075038520424	0.7804082512063115	1.4956223093941121	0.6727867042406227	0.3721132515872779	0.2721043371735736	0.21478455001739985	0.1409978612217481	0.6782736598356452	0.0401792515407212	0.0401792515407212	-27137.70099507995	0.0	-75.74864899082993
130000	-27231.101884872194	-91.458778905695	-27139.643105966497	19.313490031630657	135.18410601546907	19.313490031630657	14.42114754639916	66.22773508225129	0.7659115683207542	1.4104868320359005	0.8927340593048763	0.7859507931558205	1.5274373808867445	0.6174793662959046	0.35320854253310835	0.28090068493031783	0.22480054123973064	0.14109023129684253	0.649699137413481	0.04083916958476425	0.040839169584764266	-27139.643105966497	0.0	-77.0824042805245
135000	-27222.54693720965	-90.3506420087434	-27132.196295200905	18.363365988135648	133.27767064197846	18.363365988135648	14.681304977660602	29.08262898287033	0.7655149808498888	1.411203542871572	0.8416516223372834	0.8173216126107169	1.5510939849274723	0.613214256403067	0.3694578717955446	0.27061102521588865	0.21798444645025752	0.14194665653830862	0.6742713935144691	0.04212627144630982	0.042126271446309815	-27132.196295200905	0.0	-76.43674914871912
140000	-27218.860445510407	-89.23859305361269	-27129.621852456796	18.703282978060663	133.08557518091243	18.703282978060663	14.886618650988797	39.329883984102324	0.766451993732233	1.4096580127421985	0.8478142946070922	0.8416525510638804	1.5682034144423598	0.5662197334122363	0.36804663072581995	0.2710895771605261	0.21615352954604633	0.14471026256760702	0.646459252742559	0.04249911044468646	0.04249911044468645	-27129.621852456796	0.0	-75.13704639770386
145000	-27228.84410853281	-91.41025511723872	-27137.43385341557	17.517048839907947	137.6809791745068	17.517048839907947	16.341751574528733	53.31579285267701	0.770347251392928	1.3738716293178184	0.850488906812195	0.8443088569125908	1.5830949714382523	0.5778883841262158	0.36950787495910226	0.2669080573688708	0.21530950263026982	0.14827456504175662	0.6766376304129618	0.03921631552159044	0.03921631552159044	-27137.43385341557	0.0	-76.52989612845157
150000	-27226.98548699058	-90.30047920779545	-27136.685007782784	19.78871945258467	142.0960288905915	19.78871945258467	14.819058795077215	38.195845436541994	0.7708059104083133	1.3888724567662831	0.8264129292303136	0.8430418296905602	1.5813048154892089	0.5895620584153216	0.37759748930993875	0.25737053568119805	0.21980789235833803	0.14522408265052464	0.6840947810485732	0.0389639304585862	0.03896393045858619	-27136.685007782784	0.0	-76.50571806033528
155000	-27228.81411666502	-95.02797163409261	-27133.78614503093	21.825747483745566	166.57652462425017	21.825747483745566	18.465511181223373	45.63951775826462	0.7617367048328345	1.4077631804657647	0.8116860212166447	0.8395079483814754	1.5719913318000163	0.6073148133032651	0.3660983480461552	0.26286077409798947	0.224632703943035	0.14640817391281974	0.6872203091159444	0.03242038917515891	0.032420389175158916	-27133.78614503093	0.0	-79.31529520242174
160000	-27222.019638187085	-90.42878612849752	-27131.590852058587	18.657355241367185	135.94617533032024	18.657355241367185	14.914648783371378	53.059558922148	0.7645091344039106	1.4316529459260845	0.8170351261324604	0.863842799575613	1.5286906010328525	0.5942693929290798	0.3686733000684839	0.269499163442149	0.2167229483968073	0.14510458809255944	0.654717459542913	0.041114612326662116	0.041114612326662116	-27131.590852058587	0.0	-76.0930034021577
165000	-27227.767846770763	-91.5334664845041	-27136.23438028626	18.74455289224895	137.0857081167728	18.74455289224895	14.273144340830527	59.55537105356519	0.8028583736940671	1.420218925314937	0.8100091687969663	0.8749974221616935	1.5120921367444025	0.579823973287934	0.3614323459536344	0.2706088394956131	0.22172272628302156	0.14623608826773074	0.6717662382415427	0.04178823013124565	0.04178823013124565	-27136.23438028626	0.0	-76.87749645950956
170000	-27224.648886629213	-88.65674766800402	-27135.99213896121	18.785700039675646	128.52563504503107	18.785700039675646	14.1842962557721	30.5796714891431	0.8085580937587843	1.4434277656082717	0.7940226518938399	0.8680002070437084	1.5104985489285652	0.5754927327668317	0.3840570467654208	0.2630603793767818	0.20958412463551693	0.14329844922228036	0.639086489470363	0.04360042474741117	0.04360042474741118	-27135.99213896121	0.0	-74.79866185485483
175000	-27220.090812181235	-88.68488614555415	-27131.40592603568	17.016465113398343	118.60946216170679	17.016465113398343	12.756788020648848	39.32173644755406	0.8182582161214529	1.4310260801852805	0.8029328378652071	0.8343608505754357	1.546569209375551	0.5668528058770739	0.3749687580556004	0.26487097378267754	0.21906039155608661	0.14109987660563522	0.6225425584195604	0.04594325236619198	0.045943252366191976	-27131.40592603568	0.0	-73.41474456559055
180000	-27220.11749608394	-90.94448332872508	-27129.17301275522	18.90915545345374	142.12460932915832	18.90915545345374	16.972535694554562	35.60295892683238	0.8257563450436751	1.4734512410769405	0.7830828061738111	0.8124326650368573	1.5544772187906897	0.5507997238780272	0.3668197913803531	0.26480953548305786	0.21968003372616998	0.14869063941041885	0.6573870682717247	0.03658619742048385	0.03658619742048386	-27129.17301275522	0.0	-76.96299461341872
185000	-27224.77081395897	-92.72637899824237	-27132.044434960728	20.084094798616885	143.42054828226583	20.084094798616885	15.706259571369053	69.98457132505231	0.8092212346184043	1.4673030762912653	0.8151541289873071	0.814447717411781	1.5633500904045454	0.5305237522866979	0.3754729129945025	0.266565928690851	0.22337082429540875	0.13459033401923745	0.6528708397507923	0.04040563630306492	0.040405636303064936	-27132.044434960728	0.0	-78.0304921092426
190000	-27215.98268464316	-89.83098555773924	-27126.15169908542	18.602619839009222	136.5292005795102	18.602619839009222	14.937738293718237	43.2776048596604	0.8153733319358294	1.4868905098933214	0.798489051397288	0.79225864783773	1.5785922257760088	0.5283962331598244	0.37127369186890924	0.2635773680957369	0.2216697004350746	0.14347923960027886	0.6459617744032807	0.040062035826352545	0.04006203582635252	-27126.15169908542	0.0	-75.83618972344155
195000	-27229.765588854563	-90.34683114884001	-27139.418757705724	19.353600992122487	138.02522492487515	19.353600992122487	14.792531535015385	31.68031149589661	0.8336515065185618	1.4921331794598869	0.8007323773072033	0.7856080914838235	1.5388582530073869	0.5490165922231404	0.36708639637950913	0.2655259206592968	0.2149428951939559	0.15244478776723777	0.6809756077218868	0.040179990703907646	0.040179990703907646	-27139.418757705724	0.0	-76.67156220921386
200000	-27215.560342953886	-90.57644230268484	-27124.9839006512	18.365008564715726	140.52707259000897	18.365008564715726	16.04913219167145	36.84364814102084	0.8771902199891272	1.448684501548515	0.8227203524336035	0.7914668305465399	1.528019666100001	0.5319184293822161	0.35994923735621953	0.2657992992836685	0.22354564530181673	0.15070581805829492	0.6833049150380612	0.03671004040730993	0.03671004040730994	-27124.9839006512	0.0	-76.788563969991
205000	-27221.665068897455	-90.40043504160639	-27131.264633855848	16.16212662706112	122.91111750394919	16.16212662706112	13.644643497389971	26.260354239276257	0.8817365618460428	1.447416980505027	0.8126585307807358	0.7981612114413819	1.5563874154879158	0.5036392999388997	0.36315795290893743	0.26531018704737963	0.2306696670185033	0.1408621930251793	0.6422043412504398	0.040949701977597674	0.040949701977597695	-27131.264633855848	0.0	-75.78737818077236
210000	-27215.685754061946	-90.42119818975895	-27125.264555872185	18.724911742761357	138.5011206632322	18.724911742761357	15.430055024721357	32.65490776787395	0.8846497407802917	1.4604780859952151	0.8099159803898668	0.8012499845032905	1.5362142576007118	0.5074919507306263	0.36559764008906503	0.2577171083090248	0.22546616196232033	0.15121908963958947	0.6689757417388597	0.03946568651792228	0.039465686517922274	-27125.264555872185	0.0	-76.67472702841964
215000	-27218.196791623926	-90.78731167845253	-27127.409479945472	19.482174695445554	144.19547090728486	19.482174695445554	15.164465943940257	35.18469696315363	0.8955582723437416	1.4516387638313166	0.7898964219040208	0.8165564178094469	1.5564746298247218	0.4898754942867544	0.37577447458223	0.2590275130873284	0.21978538466206632	0.1454126276683748	0.6475598004625605	0.03683158545882665	0.03683158545882665	-27127.409479945472	0.0	-77.37971543187628
220000	-27219.42184777816	-91.81285951787423	-27127.608988260286	16.776626464544265	127.84281635806721	16.776626464544265	14.022429590441385	66.2777563291715	0.9196393925233574	1.4399524007592548	0.7599245806838134	0.7882844274039191	1.5777924797977985	0.5144067188318588	0.3643567276598796	0.2617702197960644	0.22767984107590244	0.14619321146815306	0.64318869074625	0.03998005825951459	0.03998005825951458	-27127.608988260286	0.0	-76.77257366031044
225000	-27222.924792432645	-90.88277802737969	-27132.042014405266	18.388347642674944	139.77255286019954	18.388347642674944	16.115182194943635	52.44942298069531	0.977497497466776	1.4433607211866337	0.7362249929901942	0.7741263147777933	1.5552759058989882	0.513514567679617	0.36354340522392337	0.2669127520733672	0.22425950917370577	0.14528433352900322	0.6463034783162563	0.038379548444500575	0.038379548444500595	-27132.042014405266	0.0	-76.57203326521986
230000	-27228.483953026614	-91.3201857910398	-27137.163767235576	18.95437753039837	147.86483751790522	18.95437753039837	16.21926651404667	46.962635097786276	1.0025308342841486	1.4418327720886168	0.720133789295516	0.7931065629940073	1.5487196890249932	0.4936763523127203	0.36467837718249624	0.2540595721345333	0.2322104999609603	0.1490515507220098	0.6610077203265371	0.03493583459499499	0.03493583459499499	-27137.163767235576	0.0	-77.47887597739377
235000	-27226.73477720253	-90.11000773655084	-27136.62476946598	19.24693384812923	142.39735601835682	19.24693384812923	15.721978443771077	38.98881835448254	0.9820822428137232	1.434801043740403	0.7092202528601609	0.7938981163781561	1.552637646098799	0.5273606981087595	0.35730105252001526	0.25102465089833464	0.23627798252589008	0.15539631405575965	0.6896680617516866	0.035638651846757845	0.03563865184675784	-27136.62476946598	0.0	-76.65225096139775
240000	-27224.252949529084	-91.2479511782953	-27133.00499835079	21.0319722590222	148.42656454275397	21.0319722590222	16.916691561061192	42.03744685963889	0.9690624762370343	1.4652244575845896	0.7184243783073245	0.7699952977523462	1.555913167241458	0.5213802228772489	0.36470309491959096	0.25517153888172067	0.22746122370379016	0.1526641424948979	0.6707866790406358	0.03669395129646315	0.03669395129646315	-27133.00499835079	0.0	-76.86835079714206
245000	-27220.875262363814	-92.37394024050681	-27128.501322123306	21.07561641660131	151.3176655711996	21.07561641660131	17.40053656126084	49.307864390801555	0.9581757084306165	1.4553138414546	0.7357540918817291	0.7805241989138479	1.5516696617404924	0.5185624975787153	0.36746025642505614	0.2601988623357404	0.2226553071571711	0.14968557408203204	0.6567313363136976	0.037309742103450096	0.037309742103450096	-27128.501322123306	0.0	-77.36636538768619
250000	-27228.547473431518	-92.45496784638745	-27136.09250558513	16.750820256862227	132.28047247381085	16.750820256862227	15.156913350216923	26.444187103138447	0.9148801612215078	1.4777736039613298	0.7386415091826406	0.7797093402602479	1.5636941472916057	0.5253012380826695	0.3599377989000307	0.264558686813965	0.22909212230108011	0.14641139198492376	0.6724732197203397	0.043502632713202254	0.04350263271320226	-27136.09250558513	0.0	-77.67900133643201
255000	-27223.834222641963	-87.99438657062855	-27135.839836071333	16.567521359228433	116.08261554966586	16.567521359228433	13.1180143676809	31.69684819946104	0.9395693201177733	1.4603278199992573	0.7484036169367967	0.7873428240746508	1.5224741551840493	0.541882263687474	0.3589256464924974	0.26855855450492716	0.22357701930656293	0.14893877969601207	0.6715584055652055	0.044151782687391526	0.044151782687391526	-27135.839836071333	0.0	-73.06750732913275
260000	-27221.75668679544	-89.17487627192686	-27132.581810523516	18.567210200216522	134.0558278097501	18.567210200216522	15.788188110281336	38.10263649262362	0.9327805565250077	1.4522920747411805	0.7523343018983616	0.7942665209843247	1.5454959320809543	0.5228306137701725	0.3689225358417366	0.2482292027898633	0.22696461066532309	0.15588365070307655	0.6768968903584994	0.039635108716684055	0.039635108716684055	-27132.581810523516	0.0	-75.28233045435199
265000	-27217.83902443403	-89.22432034530185	-27128.614704088726	18.594291734764752	130.93185427010576	18.594291734764752	14.2476559216005	38.609421085814475	0.9566821757703663	1.4414737306532477	0.7670320965018814	0.8123007924577216	1.5619142766092928	0.46059692800749136	0.35940092849387956	0.260010900560332	0.22311627520798466	0.15747189573780326	0.6635014130737257	0.042751106953196144	0.042751106953196144	-27128.614704088726	0.0	-75.07104602422038
270000	-27217.853211764355	-91.13914010072271	-27126.71407166363	18.104887432379826	141.38746974570347	18.104887432379826	15.898354936456165	53.07619268970397	0.9424826286166704	1.4206084314680134	0.744056359353802	0.8543693924221496	1.5770255617436244	0.46145762639574117	0.3697345283911729	0.250043196418279	0.22691339705632735	0.1533088781342203	0.6744412352799556	0.03639884820908976	0.03639884820908976	-27126.71407166363	0.0	-76.9744648498014
275000	-27217.672147219557	-88.85169416835201	-27128.820453051205	17.519353576580002	124.52366463195308	17.519353576580002	14.261499176446463	42.34936346627556	0.9449022155741912	1.4034197347135768	0.7316615901429281	0.8600073155578138	1.5894287632957906	0.4705803807156999	0.36791054319903604	0.25041680895748747	0.22751197673986856	0.15416067110360748	0.6672050942580073	0.04468711570012252	0.04468711570012254	-27128.820453051205	0.0	-74.16604675077079
280000	-27215.82973159033	-91.24463721822002	-27124.58509437211	19.8741283089136	147.11961440894478	19.8741283089136	16.464287570115683	46.59174975552617	0.9482948750094026	1.3723362734050635	0.7679894016724225	0.8346050331451069	1.607986875573991	0.46878754119401383	0.3630019249640204	0.25845034821834606	0.22733129837535537	0.15121642844227778	0.6768224886811219	0.03638235279693528	0.036382352796935274	-27124.58509437211	0.0	-77.17829948632418
285000	-27222.836593471326	-92.37246466023917	-27130.464128811087	21.435417618627834	154.3599743816113	21.435417618627834	17.2026469594326	49.753390946878824	0.9700672448122024	1.3744094449409108	0.7656884184701539	0.8168786321049591	1.6046781072351484	0.46827815243662607	0.3529141089000746	0.25887214030654293	0.23498747910642864	0.15322627168695344	0.6883346332813469	0.03404846917484966	0.03404846917484965	-27130.464128811087	0.0	-77.76673117449148
290000	-27218.89912075996	-90.18967964741043	-27128.70944111255	18.419458332639458	138.60787546658332	18.419458332639458	14.405365334847673	42.58098394972532	0.9451836188624655	1.3692001631815747	0.7321383993825719	0.8359019883048461	1.6147910252878113	0.5027848049807313	0.37067496536618055	0.2488215562495751	0.22594280891651877	0.15456066946772512	0.6502559225097405	0.03784359090822163	0.03784359090822163	-27128.70944111255	0.0	-76.37774090741925
295000	-27223.76130816428	-93.38747889346581	-27130.373829270815	21.939010587668754	159.73776214749418	21.939010587668754	17.220474477018794	57.41802095599811	0.9050172822745617	1.3560398329818641	0.7467361278248671	0.8519447118466896	1.6243022025105474	0.5159598425614705	0.37092007533427035	0.25965496631101176	0.222137864427471	0.14728709392724654	0.6610626059048339	0.032820826013931256	0.03282082601393126	-27130.373829270815	0.0	-78.5498511565903
300000	-27221.054000416243	-91.08029911233012	-27129.973701303912	21.015890878542336	149.6760538346683	21.015890878542336	16.632519065692918	47.33034605224942	0.9091878157940582	1.3423250872105128	0.7697836442864349	0.86497609104802	1.5975713669793719	0.5161559946816027	0.3781334575508465	0.25399490696592714	0.22010188504736825	0.14776975043585772	0.6675289168924355	0.03421176107446753	0.03421176107446753	-27129.973701303912	0.0	-77.0979224581357
305000	-27221.623919728747	-89.18680755632658	-27132.43711217242	18.31475955848704	130.08897740200388	18.31475955848704	15.14897684539324	42.97281742684141	0.9270597545230722	1.3360264578249716	0.7746413426273748	0.8468171718585601	1.5942741359768915	0.5211811371891294	0.37553148567543704	0.258803638594654	0.21875582109437286	0.1469090546355357	0.675190966106481	0.04350648758440224	0.04350648758440224	-27132.43711217242	0.0	-74.7879282468889
310000	-27226.48628984896	-93.19493989468971	-27133.29134995427	19.977651962478504	158.2095016626654	19.977651962478504	16.92636603569637	62.16789293588386	0.9597071671175711	1.3602109105924616	0.7727263151480697	0.825140239646822	1.5753859514093216	0.5068294160857537	0.36243648650745613	0.25927848905128953	0.22478193631102197	0.15350308813023186	0.6543301280632958	0.03200905240942638	0.03200905240942635	-27133.29134995427	0.0	-79.05509580929917
315000	-27230.942703037737	-89.57405658734245	-27141.368646450395	17.234142283460663	128.59552643509414	17.234142283460663	13.456229537480816	42.01310352924929	0.9677876835016544	1.3579607932483888	0.7417671957283231	0.8423928580443762	1.583842689060088	0.5062487804171695	0.35805503840521086	0.24610360437939702	0.23686418274356444	0.15897717447182702	0.6688408837050894	0.03880191433608083	0.03880191433608084	-27141.368646450395	0.0	-75.18465224729887
320000	-27225.46236356903	-90.89134961294042	-27134.57101395609	19.8272166670347	146.67312732780675	19.8272166670347	16.17270772086986	40.96148346978937	0.9703163250410612	1.4060889159186618	0.74623709947431	0.7714652273381111	1.5986935120024377	0.5071989202254185	0.3621710594407661	0.25998142414993164	0.22110160960359931	0.15674590680570216	0.7006091765237439	0.03614207047356382	0.03614207047356383	-27134.57101395609	0.0	-77.06808642606106
325000	-27224.03764504545	-90.8776293622246	-27133.160015683225	17.62820929095771	139.59055721012987	17.62820929095771	16.326857223424643	46.768293897252256	0.9582020856243454	1.4314556434864338	0.7734528253320171	0.7330342816557214	1.5834691883336711	0.5203859755678119	0.35819784838040514	0.2678639941397464	0.23017386051543712	0.1437642969644106	0.6626091825373855	0.03621766450061353	0.03621766450061355	-27133.160015683225	0.0	-76.60696969690889
330000	-27220.9398825793	-90.53368043222233	-27130.406202147078	14.1600171373392	106.23009338788005	14.1600171373392	12.242201653118235	41.715770197390526	0.9507294158667912	1.4816698822241796	0.7736861926520574	0.7212649442036798	1.5879857121435483	0.4846638529097447	0.35925927742241665	0.26126818635063054	0.22962834575966673	0.1498441904672852	0.6507160908920373	0.049906993997745015	0.04990699399774501	-27130.406202147078	0.0	-72.30157308510903
335000	-27225.049700591066	-94.49951922781824	-27130.550181363247	21.2746145743993	157.85850961831918	21.2746145743993	17.59463673745491	70.43405856898009	0.955444585703969	1.4585873418693749	0.7468865764316772	0.768026280711055	1.5917304993983714	0.47932471588555375	0.3688338625134569	0.25225808214547424	0.23185104566407386	0.14705700967699406	0.7015487049875733	0.03390374529333363	0.0339037452933336	-27130.550181363247	0.0	-79.22489168763241
340000	-27223.223613537797	-96.92428179586021	-27126.29933174194	22.07101311771367	163.7300151781537	22.07101311771367	18.161610338963868	88.35041483771158	0.9689548288663283	1.4411686314533332	0.7192886937749364	0.791258794672069	1.5898212780404315	0.48950777319290295	0.35980534146074794	0.25896463565493444	0.22645732389261397	0.15477269899170273	0.684262364050732	0.032219061737878446	0.03221906173787845	-27126.29933174194	0.0	-80.84907740266523
345000	-27223.285470183553	-93.43632671404578	-27129.849143469506	19.491593835490267	148.67391423949053	19.491593835490267	16.987864700502243	70.03872074288341	0.938199188343498	1.4517140751796396	0.6989322502034924	0.7990536873819644	1.5953950150900171	0.5167057838013898	0.3690881467014091	0.25797591473695186	0.21591519932216888	0.15702073923946935	0.6507642851801897	0.037325573090842626	0.03732557309084262	-27129.849143469506	0.0	-78.53622839610803
350000	-27225.109709670676	-91.5168576609707	-27133.592852009704	19.28087843845877	147.59793024873912	19.28087843845877	15.960934159568389	39.66377705227008	0.9285607443200653	1.431112894897108	0.6846948232872387	0.8128415516832829	1.6337232842269271	0.509066701585379	0.3606382419892078	0.25925465607747994	0.22908923387534985	0.1510178680579616	0.6186232976366249	0.037123920477663115	0.037123920477663115	-27133.592852009704	0.0	-77.72200342630971
355000	-27231.47271775349	-89.97694780423406	-27141.49576994926	16.797213072621034	126.09235169806452	16.797213072621034	13.28386412130182	30.91617936754205	0.9382799299850579	1.4177634467304023	0.7064918051789204	0.7930180062551876	1.6217054011511816	0.522741410699251	0.3543521614290333	0.26496258306037473	0.2314536087776054	0.14923164673298572	0.6751357759482448	0.04103683490562959	0.04103683490562959	-27141.49576994926	0.0	-75.32535462732824
360000	-27224.702879935074	-90.54213091378254	-27134.160749021292	17.50945378230202	132.49248912386437	17.50945378230202	14.091979913851786	49.002404997407524	0.9021376628809302	1.3886265301619627	0.7018654517666036	0.8391869755574475	1.625435262394322	0.5427481172387343	0.3687904157923584	0.2604724758026148	0.22917101253362232	0.14156609587140365	0.715571269459688	0.04078065552762052	0.04078065552762051	-27134.160749021292	0.0	-75.81528212541876
365000	-27224.756795487094	-92.01438858171227	-27132.74240690538	20.541544018155694	155.75036492344626	20.541544018155694	16.590772492663184	45.15654041394271	0.9075850693711855	1.3860861737273842	0.7189764509667659	0.8316345550840678	1.638883941872236	0.5168338089783611	0.35556505771672375	0.2687434826284434	0.21944450277610456	0.15624695687872742	0.6745486438352061	0.03303848970856101	0.03303848970856101	-27132.74240690538	0.0	-78.1773726465032
370000	-27223.913440801924	-90.89920746904691	-27133.014233332877	18.65006640770781	138.30907258537638	18.65006640770781	15.62703605534677	28.75692159323022	0.8988279563543271	1.3695016168656926	0.7127279522167906	0.8226962949932786	1.651987217466953	0.5442589621029581	0.3587863379796848	0.26009123872464285	0.23231659801592755	0.148805825279744	0.6358480666665046	0.03913966960188578	0.039139669601885765	-27133.014233332877	0.0	-77.34963052978156
375000	-27223.274811496653	-91.07678554513096	-27132.198025951522	19.03371260976907	145.5829012735335	19.03371260976907	15.797148366505306	50.2610950463925	0.893153818461351	1.3734098805377204	0.7197243632639113	0.8299867721618887	1.6385120091261112	0.545213156449018	0.3755510889668325	0.2559184190698175	0.21728799806763152	0.15124249389571767	0.6470241033009291	0.03660221344540762	0.036602213445407615	-27132.198025951522	0.0	-77.1414173021421
380000	-27224.340622738142	-93.56226663269587	-27130.778356105446	16.43661461282425	129.2434804517618	16.43661461282425	15.070440906349486	77.1585757835717	0.889743487719161	1.3837853491072243	0.7119936879668872	0.8320212976945801	1.6412539897257616	0.5412021877863867	0.37183694411608237	0.2573614439715251	0.2246325330275694	0.14616907888482228	0.6603931465453657	0.041653569578439284	0.04165356957843927	-27130.778356105446	0.0	-77.90803613521132
385000	-27224.1949500534	-91.91332737468905	-27132.28162267871	20.180885072926873	153.9936237672729	20.180885072926873	16.888681839664123	42.66534089896205	0.8419985643742115	1.3643019986341387	0.7541652222380738	0.8732703147444816	1.6111367564705066	0.5551271435385889	0.37004963094235416	0.26365521856610014	0.22294024195150172	0.14335490854004307	0.6678001003328881	0.032575744457903365	0.03257574445790338	-27132.28162267871	0.0	-78.16296173210448
390000	-27221.71631783974	-90.86434403665274	-27130.851973803085	19.315398074911833	144.67362806235838	19.315398074911833	16.486159873854213	45.98530272915188	0.8356573035416783	1.3656498707693547	0.7765118077805999	0.8707044252757223	1.6048376235408115	0.5466389690918346	0.3724792617347719	0.26447946030851155	0.22365201676743293	0.1393892611892827	0.6572085313104302	0.03675743253746493	0.03675743253746495	-27130.851973803085	0.0	-76.82142442630759
395000	-27220.048428764163	-94.74128748570305	-27125.30714127846	20.82617839963065	158.022261290693	20.82617839963065	17.988035645138453	74.27219621457078	0.8460659845867626	1.3806326891756218	0.8089149539829458	0.8273308316850534	1.614274829123256	0.5227807114463617	0.3736762988410982	0.2603657472219062	0.22639006119407556	0.13956789274291906	0.6475706311011834	0.03248919847376841	0.03248919847376842	-27125.30714127846	0.0	-79.56314946093958
400000	-27219.017645920103	-90.19071980781916	-27128.826926112284	18.85823374340852	139.05448315879113	18.85823374340852	16.46699335282139	43.917861413861345	0.8311247511679765	1.3756885272755932	0.7941523039345825	0.8512952461634521	1.6154203764055608	0.5323187950528366	0.3603755723002618	0.2684255423571595	0.22377445996482945	0.1474244253777482	0.6652133292614754	0.03889112748646692	0.03889112748646693	-27128.826926112284	0.0	-75.96608142780003
405000	-27221.20526630442	-93.2210083770742	-27127.984257927346	21.65052097301823	158.17327969658152	21.65052097301823	17.97787123547306	43.471102994653876	0.8493060174993589	1.3689580285284655	0.8157728795454905	0.827833006764824	1.614280922485629	0.5238491451762344	0.3675618421521469	0.26092084029738566	0.22538562071714383	0.14613169683332258	0.6675829082019321	0.03380317592320762	0.033803175923207605	-27127.984257927346	0.0	-78.09523520201655
410000	-27219.572117740558	-92.64965838615569	-27126.922459354402	19.030835981102932	146.08886910036492	19.030835981102932	16.22576775409104	28.558983248389374	0.8594878256490297	1.3741434926795304	0.790787957127437	0.81618341352839	1.6452249412278457	0.5141723697877691	0.36819096262114787	0.2551457362730108	0.22783964412543015	0.1488236569804101	0.6977808206779614	0.03616539348569652	0.03616539348569652	-27126.922459354402	0.0	-79.10411255247415
415000	-27219.679097971137	-91.74420965938043	-27127.934888311756	19.003190592323225	147.96852173785345	19.003190592323225	16.148575387666067	50.91973546207659	0.8711060247961171	1.3827793806653867	0.742068512328877	0.8311538021615033	1.6562865856666358	0.5166056943814825	0.3755187580456233	0.2565574522374248	0.21820669831659734	0.14971709140035364	0.6647660503611033	0.03610720478737903	0.03610720478737903	-27127.934888311756	0.0	-77.65524743382989
420000	-27220.355897671932	-90.82913870281293	-27129.52675896912	18.327149732167044	141.92792772078027	18.327149732167044	15.739623758278633	37.06207612091554	0.849931626533133	1.3484549614628485	0.7467811141376507	0.8705789017380596	1.6669357230037982	0.5173176731245117	0.3791594415126059	0.2522187177413381	0.22387694237129904	0.1447448983747561	0.6995942628253654	0.03700168730977857	0.03700168730977857	-27129.52675896912	0.0	-76.98016178241348
425000	-27217.299117387687	-92.07957374440133	-27125.219543643285	20.984952703106636	153.76853604455934	20.984952703106636	16.507644275205095	45.76043038724681	0.8669159458735759	1.3662142776633126	0.7364770071968472	0.8335425171093168	1.6493046706011267	0.5475455815558233	0.37330818033917773	0.2574695874789674	0.22459152211436365	0.14463071006749026	0.6871079128398293	0.03497971100901319	0.03497971100901318	-27125.219543643285	0.0	-77.8979503229047
430000	-27223.485386826585	-90.53642580257618	-27132.94896102401	18.265040094324764	141.06795101540115	18.265040094324764	15.368779807745158	47.89837026598332	0.8640366312934084	1.4183429864807922	0.7413588583966861	0.8197783580360423	1.6192814989796982	0.5372016668133754	0.3693356953861268	0.25208824060810214	0.22513254027724738	0.1534435237285227	0.6485009386578868	0.036188561522329306	0.03618856152232932	-27132.94896102401	0.0	-76.73129956427665
435000	-27222.465789376816	-90.95315134293365	-27131.512638033884	19.02966509517654	140.77696820098035	19.02966509517654	15.793375924402614	58.86814224992681	0.8656772110165886	1.4082016371668926	0.7447104840593736	0.8298779662923019	1.6431495121647572	0.5083831893000879	0.36751852086245285	0.2604579200128727	0.22577162393728276	0.1462519351873906	0.6371278396270377	0.03688228742121003	0.036882287421210046	-27131.512638033884	0.0	-76.99552108771397
440000	-27215.279635642044	-90.80222416005452	-27124.47741148199	17.808900073965525	132.04082410717936	17.808900073965525	14.472659892650626	26.298787475482587	0.8567898140051005	1.4376066396506482	0.7813234374955264	0.8087227059388358	1.6268860096905624	0.4886713932193286	0.36366019107152825	0.25944418205997694	0.22736846059974494	0.14952716626874882	0.6837199989461628	0.039392113896122176	0.03939211389612217	-27124.47741148199	0.0	-77.1813693423314
445000	-27221.098066518498	-89.172136634938	-27131.92592988356	17.343196404790717	124.49756332073073	17.343196404790717	13.866030312665238	39.98002027553067	0.8782346891205968	1.4569850319322355	0.7759388904287586	0.7812929526216611	1.6057986527619657	0.5017497831347845	0.3706354889786214	0.2623203397859884	0.21634685054531125	0.15069732069007769	0.6450303130486122	0.04636849339360608	0.046368493393606075	-27131.92592988356	0.0	-74.18407680724421
450000	-27219.557689655507	-89.73560722284508	-27129.82208243266	18.580090926490733	131.38555600001862	18.580090926490733	14.968336130865946	51.50592443357713	0.8704234624142441	1.4478405358076671	0.7736232398496344	0.7817749706233964	1.60972499159009	0.5166127997149702	0.36987212027413197	0.2585716137692875	0.22741276526269635	0.14414350069388288	0.6556378080887711	0.04236689301677696	0.04236689301677695	-27129.82208243266	0.0	-75.3966361182872
455000	-27218.462158800816	-90.09401301998457	-27128.36814578083	18.574505442494054	135.59117663790806	18.574505442494054	16.015549032736384	31.741182581129596	0.8431270424867238	1.462508893854493	0.7759135208475241	0.7854623573478307	1.5996230109072034	0.5333651745562267	0.36354344610031425	0.2760987408962662	0.21519157766555935	0.14516623533785902	0.6313895170933578	0.0415627327821186	0.041562732782118604	-27128.36814578083	0.0	-76.07645421971138
460000	-27224.026694032586	-91.47943424565395	-27132.54725978693	19.196342466348387	142.19364222500133	19.196342466348387	16.11115089467048	28.551770292815306	0.8212134881171924	1.4757135080483266	0.7749786032382004	0.798158555441159	1.6122037544196295	0.5177320907354924	0.3694060293102192	0.2643537932330297	0.21948211908078216	0.14675805837596784	0.6869877814931611	0.03605151647602265	0.03605151647602265	-27132.54725978693	0.0	-78.16799379145182
465000	-27220.349959965864	-89.21525734136125	-27131.134702624502	19.01762495942082	135.45183872082438	19.01762495942082	15.48842905631283	41.546944154190385	0.8049808579995317	1.4660781083136998	0.772267686448942	0.7786428936809366	1.6239045180895983	0.5541259354672923	0.3709243586452133	0.26091998048416715	0.22096984118663743	0.14718581968398112	0.6551839923048852	0.03976978654884505	0.03976978654884503	-27131.134702624502	0.0	-75.37622363169899
470000	-27220.869677162835	-90.74273225399995	-27130.126944908836	18.337915787742453	130.10194599118552	18.337915787742453	13.472101780270172	58.89960886600905	0.8254046331365845	1.429870044472309	0.7754744562861493	0.7920174469431139	1.6151094806794908	0.5621239384823541	0.3741828919927144	0.2643266541340207	0.21609154942581774	0.1453989044474461	0.6717426677854417	0.042095694656197155	0.042095694656197176	-27130.126944908836	0.0	-75.9872278606634
475000	-27228.701625248268	-93.14673808685569	-27135.554887161412	21.283488311663955	159.82819041401982	21.283488311663955	17.121265887684878	53.02986856091726	0.7995834431892116	1.4663311888265893	0.7890229099426149	0.8033345821527922	1.5913617584757833	0.5503661174130107	0.3676129549075168	0.27156605165282804	0.21733732802714706	0.14348366541250704	0.6677883828285434	0.03324850858796071	0.03324850858796072	-27135.554887161412	0.0	-78.58215350536962
480000	-27218.286849840748	-89.412006880286	-27128.87484296046	17.79529375895556	128.51270092581885	17.79529375895556	15.035734914459354	27.909700045244936	0.8001042142209489	1.464393121445044	0.7629171051783789	0.8082056596763778	1.6050914012465876	0.5592884982326649	0.3767672636638508	0.2597442255018563	0.2179233965711177	0.1455651142631741	0.6512379419341335	0.04310658878763584	0.04310658878763582	-27128.87484296046	0.0	-75.4137623728277
485000	-27232.11217013812	-98.02631205004118	-27134.085858088078	23.068446667575834	173.90418581951386	23.068446667575834	19.891163260409076	45.7984984698021	0.7890753424216794	1.445266273388614	0.758198892739564	0.808053612425	1.6214369224114071	0.5779689566137377	0.3630537791436069	0.2737258186207667	0.21974937718909895	0.14347102504652634	0.6341407165565723	0.03296813147862498	0.03296813147862497	-27134.085858088078	0.0	-79.84769575799629
490000	-27229.320248140808	-90.34349553769606	-27138.976752603114	19.0501450289982	141.0772684178188	19.0501450289982	15.27886826293766	34.07801621047572	0.7932152348938754	1.367467652824801	0.7777236679692741	0.8598307658384015	1.6241236941170558	0.5776389843565943	0.38135930446545974	0.2517612815795798	0.2225725538775248	0.14430686007743468	0.5895846327388465	0.03638517056268311	0.03638517056268312	-27138.976752603114	0.0	-77.18578219655056
495000	-27218.37537985479	-89.08147820385842	-27129.293901650934	18.721946966195862	131.3222224385521	18.721946966195862	14.780394981338947	45.4497173097682	0.8078076709416291	1.3920367639129638	0.7714057101077328	0.8936886220925994	1.5752983791543365	0.5597628537907413	0.3731123631228069	0.2684730588879761	0.21087917954274185	0.14753539844647418	0.6430303971195559	0.04119976491121774	0.041199764911217754	-27129.293901650934	0.0	-75.0997907444144
500000	-27222.967501501025	-89.41807256902277	-27133.549428932	18.07888084701183	132.21819351131896	18.07888084701183	15.394818174184765	37.64515006407808	0.8273678808347458	1.355226204021619	0.7858213968182647	0.8859759245651848	1.6044148922681116	0.5411937014920766	0.3841852438349788	0.25841002119101275	0.2158643160252646	0.14154041894874284	0.6167910347564406	0.04226032469524444	0.04226032469524446	-27133.549428932	0.0	-75.25300323266501
505000	-27220.854842660356	-89.6679608006171	-27131.18688185974	15.555968437886667	115.54744541701419	15.555968437886667	13.363321734743025	42.72362360605309	0.8600208879712472	1.325438089901747	0.7105363264298894	0.7683362619597606	1.8170471118248255	0.5186213219125324	0.37280409395194775	0.2564317544120596	0.228597240734994	0.1421669109009977	0.6543640326121525	0.046434112951621455	0.046434112951621455	-27131.18688185974	0.0	-73.50309811499521
510000	-27227.416681585644	-91.3374937844823	-27136.079187801162	18.74199252762233	142.42129595740337	18.74199252762233	17.67228361849083	35.51613962337919	0.7776842163731109	1.378237761591092	0.7157907406039843	0.9129999519125682	1.7787923817030056	0.43649494781624143	0.3861887932709225	0.25469015148700297	0.22219416951472576	0.13692688572734793	0.6366552878422916	0.03801645981575849	0.038016459815758484	-27136.079187801162	0.0	-76.68076945802865
515000	-27221.45454204971	-94.81502498596862	-27126.63951706374	20.138906068318555	159.61949806147044	20.138906068318555	19.052687239321745	57.286632809668895	0.7962475998996863	1.393684599584215	0.8029699830401973	0.8454955642220447	1.6229670278221136	0.5386352254317452	0.3699274220641846	0.2629452322152894	0.22126013684661686	0.14586720887390822	0.6499189178807835	0.03357074695538922	0.03357074695538924	-27126.63951706374	0.0	-78.71515051651966
520000	-27225.557736168845	-94.0080692033908	-27131.549666965453	20.170801513373156	159.97994002133154	20.170801513373156	18.187105013183267	60.83651615945402	0.9464378813624458	1.366232836540165	0.7913116733345756	0.8729473272660948	1.5291676628792075	0.4939026186175136	0.36671901229344017	0.25628005017806976	0.2266042865045544	0.1503966510239347	0.6902731395279715	0.030885499278663305	0.030885499278663308	-27131.549666965453	0.0	-79.0753658433069
525000	-27220.493353255497	-90.18407880313347	-27130.309274452364	18.831326175573203	137.0566037587179	18.831326175573203	14.499727196747344	36.46121468417605	0.8986186942557067	1.4529132875086894	0.7073638184288097	0.8076865907292051	1.6395149904600776	0.4939026186175136	0.3787276462947454	0.2480725001293101	0.2239247881974849	0.14927506537845864	0.6612895120342293	0.041330363165784895	0.041330363165784895	-27130.309274452364	0.0	-76.15993219284137
530000	-27222.955358790914	-91.92112718092932	-27131.034231609985	20.13075118967829	151.76081139544064	20.13075118967829	17.03367252279771	47.07340586875368	0.8344989158027202	1.5050584476887463	0.8130735904916436	0.7337840668586505	1.5622602335028049	0.5513247456554371	0.3620194977465599	0.26425250634628705	0.22088848548749015	0.152839510419662	0.6536886804485152	0.034966768273225944	0.034966768273225944	-27131.034231609985	0.0	-77.69097422813905
535000	-27228.13919607575	-92.72952135241215	-27135.409674723338	22.304990850500047	155.77679231727254	22.304990850500047	16.49351893423609	57.445262326345905	0.8304381151387499	1.3947767822223698	0.7776734946576601	0.7317758150538232	1.695906862658353	0.5694289302690464	0.3601790973033424	0.2680194883614417	0.22928127051110778	0.14252014382410727	0.654371601525202	0.03442964364171	0.03442964364171	-27135.409674723338	0.0	-77.9595147904751
540000	-27222.544144057796	-89.20955693325692	-27133.33458712454	17.129104730076207	125.93816853754157	17.129104730076207	14.91403921431057	32.889201982069615	0.8237318816709854	1.4241901813214841	0.7951246193831213	0.7736540208860561	1.670739324396495	0.5125599723418605	0.36669125670995073	0.2728481154530851	0.2213474411138462	0.13911318672311704	0.6630283054289237	0.04393269239679494	0.04393269239679494	-27133.33458712454	0.0	-74.67118311904115
545000	-27221.553879405477	-92.07222226497001	-27129.481657140506	19.424995113217534	150.97107347157024	19.424995113217534	17.45493703094126	39.770892790580305	0.8841811321550769	1.4541440667009866	0.7531917719960968	0.8982782619512484	1.569666484780941	0.44053828241565285	0.36935804291378255	0.261564000149396	0.22245071626584145	0.14662724067097896	0.6934161198630203	0.03324429455891251	0.03324429455891253	-27129.481657140506	0.0	-77.95557084695002
550000	-27219.74925452512	-90.59418185364787	-27129.15507267147	17.649864491554993	133.92487986444473	17.649864491554993	15.125488228998961	31.586331933595808	0.8778546289285148	1.4958883877428153	0.7663409739668481	0.8364247451807523	1.5184554241985635	0.5050358399825081	0.37065978791304055	0.2508125618540367	0.22505530355180195	0.1534723466811198	0.7071225776850489	0.040735918960124004	0.040735918960124004	-27129.15507267147	0.0	-76.42209015829566
555000	-27224.72683148473	-92.60991264550918	-27132.116918839223	19.436954192913774	153.0786485034368	19.436954192913774	16.99547175944467	39.90322996652464	0.9235275431833199	1.4601328837632623	0.7151222251236418	0.9463274184439159	1.580607489799623	0.3742824396862392	0.37330085249374956	0.2503963027263314	0.21962714009183656	0.1566757046880815	0.6893125855303711	0.034782353104916654	0.03478235310491667	-27132.116918839223	0.0	-78.46040669773306
560000	-27218.784738887007	-91.63192426659916	-27127.152814620407	19.5722153790138	148.91478091072665	19.5722153790138	16.045336555797395	51.033921635821784	0.933492801380541	1.4085097727586715	0.7567800779310112	0.8947263118199658	1.495468629909663	0.5110224062001495	0.37152927068077307	0.24978327043608337	0.22592331000273497	0.15276414888040762	0.7011529658407372	0.03598882828986907	0.03598882828986907	-27127.152814620407	0.0	-77.5668722345652
565000	-27222.271190107225	-91.44502219502036	-27130.826167912204	19.111315918845232	141.87851335652167	19.111315918845232	16.064270989712437	60.24538786849985	0.8389336491167322	1.3537753249319722	0.7647466829726726	0.9092508827545617	1.5818683524628674	0.551425107761196	0.36634825296083673	0.25730106168598216	0.2235865364727724	0.15276414888040762	0.6658178348856878	0.037493188189874814	0.03749318818987481	-27130.826167912204	0.0	-77.21609821311336
570000	-27219.2791196944	-89.16720580707026	-27130.111913887333	19.37469164082956	135.29636515314007	19.37469164082956	14.9305503690642	38.44578292287118	0.8311778164235801	1.411312531592319	0.7951309317657608	0.8494217436123501	1.584160284944732	0.5287966916612598	0.367907095824868	0.27043806969634715	0.21489626242755877	0.14675857205122497	0.6812443541927522	0.03940114570267483	0.03940114570267481	-27130.111913887333	0.0	-75.51625481546134
575000	-27225.445298463008	-92.29828530836852	-27133.14701315464	17.033590165763602	122.02512102472582	17.033590165763602	13.420082052980758	70.78219852403558	0.8287472695687796	1.430979757382945	0.758810991325536	0.9364322952441927	1.5292225974752467	0.5158070890033019	0.37886073128786246	0.26156571625214076	0.20926298621614126	0.15031056624385447	0.6956186448796638	0.045771124578363846	0.045771124578363846	-27133.14701315464	0.0	-76.49891859369436
580000	-27218.206221799537	-90.43374073488604	-27127.77248106465	18.551965883316196	139.69856448185604	18.551965883316196	15.109202335029961	50.49740780144056	0.832038741297581	1.423920846317924	0.7721492656846604	0.9364322952441927	1.5228689984902444	0.5125898529653995	0.36296499646913294	0.26699266517394976	0.2159755585219333	0.15406677983498304	0.6663243800920051	0.03698074493323	0.03698074493323	-27127.77248106465	0.0	-76.57851901297342
585000	-27220.30806885605	-90.16797665893486	-27130.140092197118	17.796246488432974	129.89075214026587	17.796246488432974	14.773501423417365	52.952072801456495	0.8787427455080691	1.4494616671013894	0.7309346913982562	0.8460382196152103	1.559125762190797	0.5356969141862802	0.3611620977394644	0.2617492243835183	0.22337030998231464	0.15371836789470172	0.6417440307423549	0.043165648980925994	0.043165648980925994	-27130.140092197118	0.0	-75.48731318035986
590000	-27214.88539017764	-89.63034188721733	-27125.255048290423	17.96803357097744	131.20437538718951	17.96803357097744	14.301835080456375	45.38110647542619	0.8811483813996646	1.3429014242409503	0.7287187440427443	0.8937344813944829	1.6713072136691014	0.48218975525305874	0.3869078464054835	0.24460602425687797	0.2221455743594323	0.1463405549782053	0.6719658274661737	0.04098346653356695	0.040983466533566985	-27125.255048290423	0.0	-75.33379538953227
595000	-27213.76964808675	-90.21936689608825	-27123.55028119066	17.785519965235817	135.34058588243704	17.785519965235817	15.21201446702248	34.97177967697214	0.8297601016051347	1.5248215804745187	0.7326581370333847	0.9203390136030333	1.5097269819087893	0.4826941853751416	0.3691988525292245	0.2646858923538105	0.21443726404537425	0.15167799107158975	0.6568565334721218	0.039294834247381956	0.039294834247381956	-27123.55028119066	0.0	-76.26284788400244
600000	-27217.360372485626	-90.58750585559176	-27126.772866630035	16.896159889772584	124.3777295628964	16.896159889772584	13.954488286442137	24.405069450546012	0.7799876305811068	1.4620830005234617	0.7139918995343364	0.9056729452438671	1.5915064531442633	0.5467580709729669	0.37915111339218194	0.26021852940665396	0.20979587349789444	0.15083448370326863	0.6434587083602029	0.04505381157304085	0.04505381157304086	-27126.772866630035	0.0	-76.04052669201023
605000	-27225.173618693694	-90.88110396021136	-27134.292514733483	18.266736009674393	134.98344226716708	18.266736009674393	15.728318143936214	59.850636155764725	0.7799876305811068	1.3745339757141788	0.8114409964038907	0.920930321947547	1.6510935488021181	0.46201352655116085	0.3730313561371042	0.26727723690568495	0.21592661489180906	0.1437647920654008	0.5951222327782645	0.03978540728594123	0.03978540728594123	-27134.292514733483	0.0	-76.56353843762595
610000	-27230.181544934447	-96.8511331699637	-27133.330411764484	16.381522724745167	125.22652086342147	16.381522724745167	14.135855912875341	107.49918062429974	0.7852390244778166	1.458037724203323	0.7462055513726474	0.8874536420741492	1.6939619250446232	0.42910213282744286	0.37588302649823274	0.25214365500792385	0.2234575529943864	0.14851576549945597	0.658385955218636	0.04340932221659745	0.04340932221659745	-27133.330411764484	0.0	-80.66951203576942
615000	-27224.1565618534	-90.4513409599315	-27133.70522089347	18.9973770711454	141.13912463313284	18.9973770711454	14.761153177221882	41.70489848960206	0.8328124703761048	1.3537117808152166	0.8009232519676083	0.870205552286461	1.6410078401950008	0.5013391043596107	0.3853559531796028	0.25846441732494096	0.22070081937571054	0.13547881011974464	0.6429991008287528	0.038479008406752925	0.03847900840675292	-27133.70522089347	0.0	-76.66690571632495
620000	-27222.90339316237	-91.02066012151397	-27131.882733040857	19.02256586139076	137.4654918983173	19.02256586139076	15.606405192192119	27.750338622955166	0.8576077668769299	1.3495074394994093	0.7684720513569272	0.7365624015548903	1.7387172651300156	0.5491330755818299	0.38013497687318004	0.2580034487546611	0.22185459130003185	0.14000698307212592	0.6505279832325638	0.04107877488368338	0.0410787748836834	-27131.882733040857	0.0	-77.30622973613096
625000	-27227.114213183588	-92.1841630641697	-27134.93005011942	17.768403342412274	143.6347916440867	17.768403342412274	16.523096225738072	34.39875314531053	0.789727473367209	1.26914592211257	0.7839713061371392	0.7579790772657106	1.9286064886414656	0.4705697324759077	0.3785448174112144	0.26032318621370737	0.22638221126453106	0.13474978511054606	0.6649684763527287	0.03896963199804023	0.038969631998040224	-27134.93005011942	0.0	-77.637886312826
630000	-27223.85054857019	-87.97789938525878	-27135.87264918493	17.69468872889286	122.11930456407167	17.69468872889286	13.176346530522249	32.16143686883432	0.8813935165396766	1.2320088217056833	0.7950613011438414	0.7468890822590083	1.852208419464855	0.49243885888693806	0.3731486509034916	0.2589246169320864	0.22846268377619794	0.13946404838822285	0.6123515491139847	0.04290450878092305	0.04290450878092304	-27135.87264918493	0.0	-73.76356133007462
635000	-27220.35714301533	-89.7431277722134	-27130.614015243118	18.54591778528976	138.10315930777543	18.54591778528976	15.474656092159268	41.39648707539643	0.8386878165537137	1.2900829846279052	0.7810717209068344	0.7754181250287927	1.8199558125934083	0.4947835402893484	0.3698431100068188	0.26481950041802615	0.22886146987799139	0.13647591969716238	0.6848377377815598	0.03779353747355412	0.03779353747355412	-27130.614015243118	0.0	-75.93936225550878
640000	-27222.653082862686	-91.67172994043152	-27130.981352922256	19.647866664902956	144.5375986931916	19.647866664902956	16.284287261349576	31.001342519532145	0.8386878165537137	1.3479391799038631	0.847141371641419	0.7453301330021338	1.7673663104735027	0.45353518842537033	0.37533090531814495	0.25648994547481574	0.2237977741940054	0.14438137501303258	0.6713277405822365	0.03779436447763458	0.037794364477634575	-27130.981352922256	0.0	-77.94716118681382
645000	-27221.493801414665	-90.01700545356128	-27131.4767959611	18.50465838163877	136.63819054487	18.50465838163877	15.409039980953542	36.80910172530011	0.8308142753750669	1.4243920890337471	0.7949573778136579	0.8546348838575447	1.641666185494616	0.45353518842537033	0.3822240426588728	0.259187263515349	0.21978623430018393	0.13880245952559303	0.6766043666158712	0.041105272947953256	0.04110527294795324	-27131.4767959611	0.0	-75.90006051511662
650000	-27217.608923112228	-90.0548606217818	-27127.554062490446	16.713942293902072	129.13187309768853	16.713942293902072	14.213109863513628	44.54349835184637	0.8230494945008632	1.2923312332846817	0.7701014410128848	0.8580531526531855	1.7486880002714444	0.5077766782769431	0.3795866642934883	0.26058503939219685	0.22132300664208113	0.13850528967223238	0.6623005535483327	0.040292803432528314	0.04029280343252829	-27127.554062490446	0.0	-75.28015664617718
655000	-27228.188390517716	-92.57581409053118	-27135.612576427186	19.59322722844591	152.8866802827811	19.59322722844591	17.66021989592666	42.711535556662305	0.7513177410976918	1.3782999476998388	0.808009747331369	0.9150388186765741	1.6378789160940381	0.5094548291004907	0.3746375564174395	0.2684218491928607	0.2154747394488112	0.14146585494088726	0.6182549237001855	0.035448118221095025	0.03544811822109503	-27135.612576427186	0.0	-77.98305598241689
660000	-27218.97037285648	-91.15782318911349	-27127.812549667364	17.809733101835885	135.5932687123903	17.809733101835885	15.577216219525967	56.62860671409716	0.8436280159670235	1.4708628437498732	0.6789707506194551	0.874161624993424	1.6243066396475954	0.5080701250226314	0.3832827315606584	0.2555589321977445	0.2102728250964943	0.15088551114510154	0.6598176519272365	0.04070322498512492	0.04070322498512492	-27127.812549667364	0.0	-76.45814034829678
665000	-27224.683527958427	-97.00169803735106	-27127.681829921075	21.261932227606394	156.73555661252624	21.261932227606394	17.679693376103366	99.9377847145739	0.8530053443958593	1.3935394639385583	0.7139150787284689	0.8840382967776161	1.705602068633251	0.4498997475262488	0.3714042882442982	0.2599715090684097	0.22227632555393545	0.1463478771333554	0.6604875662375596	0.033633726451583856	0.033633726451583856	-27127.681829921075	0.0	-81.4821483040973
670000	-27219.592064718843	-91.75390976722976	-27127.838154951613	20.018224554048935	144.84199741909882	20.018224554048935	16.019354795445068	63.99673708824338	0.9408225360539024	1.4599335074249091	0.7254012417210303	0.8847843708174494	1.5151673898238447	0.4738909541588668	0.3674394256781676	0.2589131959856205	0.22075239110373912	0.15289498723247147	0.702306838808879	0.03565021914210786	0.035650219142107864	-27127.838154951613	0.0	-77.66875774781694
675000	-27222.439083654885	-91.16849976723884	-27131.270583887646	16.071809245934855	123.38186990964954	16.071809245934855	12.801970439954426	50.99087614945705	0.8436970973494093	1.4269526657135048	0.782400578700917	0.947515250769373	1.535177432699025	0.4642569747677735	0.3754966763502886	0.25258924197611204	0.21817911247374192	0.15373496919985616	0.6767493178704036	0.04209864509184492	0.04209864509184492	-27131.270583887646	0.0	-75.20892348026871
680000	-27214.909749048973	-89.57168727826547	-27125.338061770708	18.125543515467395	133.7462837767522	18.125543515467395	14.907770229680867	44.04407104966029	0.8763688452209358	1.4584361224282605	0.7593538405038356	0.9321408027752964	1.5279051372418264	0.445795251829848	0.3769222757587654	0.25265201846403934	0.22212772480859122	0.14829798096860275	0.6664072575534122	0.0394403895805321	0.03944038958053212	-27125.338061770708	0.0	-75.55453460711797
685000	-27226.334678029583	-91.1107742931196	-27135.223903736463	19.80478453424121	146.0105232546454	19.80478453424121	16.14339874473418	35.29951025726869	0.9204144369262992	1.4570373867230462	0.7351000517297632	0.9739681000920583	1.5080043847864	0.405475639742436	0.3629815690512895	0.2486281362354378	0.2216190942581063	0.1667712004551651	0.6567021696354933	0.036616936940898036	0.03661693694089803	-27135.223903736463	0.0	-77.47906292580228
690000	-27220.72943172654	-89.39683823404242	-27131.332593492498	17.46582911347967	130.10735538948177	17.46582911347967	14.86663119423409	39.24694863125686	0.7974964530700273	1.5801442568784758	0.7814014482720271	0.8648899497316641	1.5743376517548455	0.40173024029296345	0.36630946790429986	0.26298144166770254	0.21745013662338394	0.15325895380461232	0.690908689715737	0.040955766579768696	0.040955766579768696	-27131.332593492498	0.0	-75.06604214761039
695000	-27219.061827691447	-89.52341308661562	-27129.53841460483	17.875370365289726	132.8922818819624	17.875370365289726	15.536636516279998	42.270646713612614	0.837629196806668	1.4503960122729145	0.7059614265514473	0.886700429254343	1.6319500626938854	0.48736287242074494	0.36346112240241363	0.2593028309670966	0.22227961853305367	0.15495642809743476	0.6538002441523779	0.03945262324367518	0.03945262324367519	-27129.53841460483	0.0	-75.44556091297284
700000	-27222.959923817565	-89.81221513839736	-27133.147708679167	18.14035072804133	132.10022858858707	18.14035072804133	15.284556045486347	45.78358340769763	0.9106195094080074	1.3486167392349466	0.7661668842556077	0.8788966227847947	1.638638535812952	0.4570617085036943	0.36255970027147233	0.25714992221429755	0.2284507359684616	0.1518396415457671	0.7040711363504606	0.04222761080937067	0.04222761080937068	-27133.147708679167	0.0	-75.32252508793346
705000	-27225.915259112953	-91.17899640923143	-27134.736262703722	19.600248578823155	143.18976751725035	19.600248578823155	15.719112871808527	32.74374124372546	0.859643490804148	1.3796211829049687	0.7683682593148635	0.8378350127966347	1.6342500650131078	0.5202819891662801	0.37478068194042186	0.2529297196467215	0.23337889976194737	0.13891069865090785	0.6684326293283384	0.038868321633641685	0.03886832163364168	-27134.736262703722	0.0	-77.44603087138191
710000	-27224.726438806778	-89.76279147147935	-27134.9636473353	18.705648378486796	134.6210444692818	18.705648378486796	14.303988397030102	37.094702031961866	0.8557440956918734	1.3678525012869938	0.8704389044104405	0.7882759003371572	1.651434888338191	0.46625370993534704	0.3788284387251174	0.25474021856328194	0.2238012359509528	0.1426301067606464	0.6507830708126574	0.04175524111766813	0.041755241117668145	-27134.9636473353	0.0	-75.71601128759366
715000	-27222.282278826857	-90.4240053946455	-27131.85827343221	16.29510842668228	120.816737432875	16.29510842668228	13.016293137648958	25.849693499197738	0.8286594736829871	1.3409361370916668	0.8222097803200568	0.8968063322494353	1.629210720902383	0.4821775557534741	0.37811290587226254	0.2509108067665892	0.22643508165300752	0.14454120570813925	0.7038608197633773	0.044605782496824266	0.04460578249682426	-27131.85827343221	0.0	-75.14063266589574
720000	-27222.855172379423	-94.441641670767	-27128.413530708654	21.300991825133597	160.31519291962837	21.300991825133597	18.669910256497936	47.52651021949741	0.771763980487846	1.2901451170384846	0.7624296624176284	0.8438947147288043	1.838078556597977	0.4936879687292624	0.3873942970165304	0.25069090460651816	0.22048217451474197	0.141432623862208	0.671284487908239	0.03547865558577895	0.03547865558577896	-27128.413530708654	0.0	-78.34603437675926
725000	-27226.65501816761	-92.89858973493337	-27133.756428432676	20.940447047108037	152.30774499290933	20.940447047108037	17.171251626133362	58.35767780569138	0.8281317414121155	1.308590563571954	0.7544187427954253	0.8856927810806704	1.7438247858770806	0.4793413852627566	0.3783821135202534	0.2561996143313917	0.21691022700323245	0.14850804514512098	0.6364510655977574	0.037983924535799095	0.03798392453579908	-27133.756428432676	0.0	-77.79176884862515
730000	-27224.261517819552	-93.44986884006997	-27130.81164897948	20.076319007793895	157.2537168285828	20.076319007793895	18.011682311750548	45.34445319153476	0.8287075619357077	1.2747476007406089	0.752927985551868	0.8740268101140541	1.8474858545592907	0.422104187098473	0.37977299191163805	0.25130038832036966	0.22725192877799424	0.1416746909899966	0.6501632349702969	0.03423133901295679	0.034231339012956795	-27130.81164897948	0.0	-78.54077004744258
735000	-27224.121931623835	-90.7077672235254	-27133.41416440031	18.800580483467677	137.85405627361305	18.800580483467677	15.14604186587561	56.03736634300902	0.8503379000672496	1.2827958145477159	0.7971734441009546	0.8164034913941741	1.8198563447450486	0.43343300514485994	0.3723524743808667	0.2623971331735174	0.22527975559283178	0.1399706368527827	0.6952207326786907	0.03793167473348315	0.03793167473348315	-27133.41416440031	0.0	-76.67156249415379
740000	-27224.34007366003	-92.53632343859572	-27131.803750221436	19.13340382196512	136.500954077926	19.13340382196512	16.00192318265714	76.57433929548613	0.8355282056170105	1.3044796820079627	0.8260923978222184	0.8746412946235955	1.6469017859588482	0.5123566339703675	0.37925728525495456	0.25206473406845853	0.2231374332860976	0.14554054739048797	0.6706127461938797	0.03892837259717551	0.03892837259717551	-27131.803750221436	0.0	-78.0481094701411
745000	-27215.946562541638	-90.01779768416297	-27125.928764857475	17.97817005813417	135.45413477868632	17.97817005813417	15.250002801396057	45.826123100428084	0.8214604780813762	1.4277279163503607	0.7378589703676461	0.8626443600309428	1.596927464358456	0.553380810811221	0.3731594064952574	0.25906559732883366	0.22234228878415085	0.1454327073917567	0.6544254250361888	0.039098331852854586	0.039098331852854586	-27125.928764857475	0.0	-75.89982265580903
750000	-27216.99695901707	-90.58230117049818	-27126.41465784657	15.363059966771077	112.77374228206537	15.363059966771077	11.960718229197004	25.35827537123931	0.8353378343698344	1.386858701886627	0.7479690198812174	0.856987191515683	1.6852920463406917	0.4875552060059492	0.3663488051880537	0.26138029602252705	0.22793702500144342	0.14433387378797452	0.6719582885391815	0.04722986787913061	0.04722986787913062	-27126.41465784657	0.0	-73.92150777173501
755000	-27216.401785317015	-92.0051106157706	-27124.396674701246	20.3131282651413	151.97830198957226	20.3131282651413	16.48575881600402	52.29181715464397	0.8878114953174701	1.3824025531392885	0.759976955262617	0.8914262689497632	1.6151431796912155	0.4632395476396486	0.37360856634731665	0.2591903616411301	0.2181496663550504	0.14905140565650157	0.6490218883206452	0.03555604476076733	0.03555604476076733	-27124.396674701246	0.0	-77.83352335457926
760000	-27222.925553027613	-89.63135763417208	-27133.294195393442	14.865672621348697	112.41176524700147	14.865672621348697	12.79280697958306	32.58646677261836	0.9199962250944821	1.4535683517450488	0.7308474055057569	0.8746319776387577	1.5636773852502401	0.45727865476571683	0.36234371753030253	0.26212366843260787	0.2214077286005125	0.1541248854365758	0.6589606142594413	0.0475256123033835	0.04752561230338351	-27133.294195393442	0.0	-72.77791495638722
765000	-27225.818238337495	-91.19498132462239	-27134.623257012874	19.192043814652013	146.37659723367733	19.192043814652013	15.842955537986379	35.88895867237113	0.9101791897406878	1.3852729833426234	0.7688107134945531	0.7715557427769665	1.653991459412456	0.5101899112327154	0.35676437739120775	0.2630826671024428	0.23390440508663782	0.1462485504197103	0.6444790175410677	0.03543426215904814	0.03543426215904814	-27134.623257012874	0.0	-77.77852871841958
770000	-27221.784564782774	-91.1003444572314	-27130.684220325544	17.48577345792033	135.13757600645695	17.48577345792033	14.184211109641078	51.97203058425668	0.8417676356426562	1.380403746975499	0.8395232892804083	0.7823128458590075	1.6821716071987882	0.4738208750436428	0.37326698770812844	0.25826838569100313	0.22802288602382792	0.1404417405770393	0.6700769468267044	0.04001935903878466	0.04001935903878463	-27130.684220325544	0.0	-76.42620446693296
775000	-27223.014020925155	-94.91442158997283	-27128.099599335183	21.090997872695127	163.7205060784088	21.090997872695127	18.075920907457913	67.40728067263939	0.8283095290213202	1.5090673164752224	0.7945905526582181	0.8126890697833669	1.5820017549917111	0.4733417770701634	0.36142334476986787	0.2735538268055905	0.2169526240568273	0.1480702043677131	0.7245943036624212	0.031228394117407108	0.0312283941174071	-27128.099599335183	0.0	-79.61020673521418
780000	-27232.250009686843	-92.21854280722918	-27140.031466879613	18.03859483729912	137.87077918570733	18.03859483729912	16.292328534648913	64.77848465998665	0.8567573572280751	1.50637058125136	0.5792751405666845	0.9240926427968241	1.6490493807186877	0.4844548974383708	0.3679944708346692	0.2589220885378839	0.2157723432420161	0.15731109738542953	0.6552409159183606	0.04024546334427862	0.040245463344278615	-27140.031466879613	0.0	-77.2772565614435
785000	-27218.9861389434	-91.927557804741	-27127.05858113866	18.15093642175891	139.57835643981522	18.15093642175891	15.562634449676334	64.90968412993712	0.8522122260148389	1.483907089602105	0.7142434913877252	0.8960022828549579	1.5802242153616493	0.47341069477872605	0.36565853209362836	0.2565624616274871	0.2227466805781907	0.15503232570069253	0.7057491808000514	0.0371858327050633	0.037185832705063294	-27127.05858113866	0.0	-77.52941018605542
790000	-27229.10776957203	-90.46279447820737	-27138.644975093823	18.005547638782495	137.0080377410457	18.005547638782495	14.167304996189461	46.01255083278385	0.898441717354489	1.442337766412138	0.7195638650496464	0.9225693438875767	1.6053811738133887	0.41170613348276336	0.36256613972128177	0.26602972982466044	0.21926484259957896	0.1521392878544775	0.6210220465517502	0.039794084047375465	0.039794084047375465	-27138.644975093823	0.0	-76.20781269747206
795000	-27220.332593603634	-93.3453805596797	-27126.987213043954	20.8647711113343	161.18134146551114	20.8647711113343	17.545072661485467	52.92691364406298	0.9022402802698543	1.434043057023249	0.786092456966824	0.847466783793672	1.5902203961761259	0.4399370257702771	0.3566277848295933	0.2601380880414666	0.2277345972278346	0.1554995299011042	0.6945025855040009	0.03154600134717436	0.031546001347174356	-27126.987213043954	0.0	-78.81417754573178
800000	-27225.04223834254	-91.51927400856292	-27133.522964333977	18.4982636980298	145.44727567786435	18.4982636980298	15.98855231138516	38.608076119133024	0.9114714004513358	1.379050269283786	0.7702947478627733	0.8464746384603786	1.630599343626961	0.46210960031476717	0.36635201437018083	0.2566869929920606	0.22071169863089415	0.15624929400686308	0.7441596614199516	0.034953455963552156	0.03495345596355218	-27133.522964333977	0.0	-77.73928865568102
805000	-27218.65905626837	-92.01833338285344	-27126.640722885517	20.64116912351871	147.79938513833991	20.64116912351871	16.579197645767255	58.24895031769621	0.9136461233012297	1.3795529286417911	0.7043233248790656	0.9078383091852099	1.6221535601543768	0.4724857538383287	0.37127521965518706	0.25644241126470096	0.2227292222015649	0.1495531468785457	0.6661866237632645	0.03786581534145254	0.037865815341452516	-27126.640722885517	0.0	-77.39023413292021
810000	-27216.818911684863	-92.37384227970486	-27124.44506940516	19.49379061287364	150.7799192753179	19.49379061287364	17.014900677894836	35.59001630829176	0.9060506929923436	1.3919217001035507	0.7328095055626129	0.8651750203659208	1.5712045358853506	0.5328385450902234	0.36949480685379255	0.2587875194507751	0.21991018411745736	0.1518074895779736	0.6887914751668975	0.03538464917874472	0.03538464917874472	-27124.44506940516	0.0	-78.30764593343225
815000	-27224.438193056212	-90.83860668457207	-27133.59958637164	18.093702080116973	140.75001918244197	18.093702080116973	16.37254267008782	51.84983019163657	0.7970556763553714	1.4468844870760065	0.7108644902763889	0.9271288845058394	1.629846524006711	0.4882199377796848	0.37230799704546796	0.25816404038930113	0.221901886960926	0.1476260756043036	0.6509710926034054	0.03531805700112077	0.03531805700112077	-27133.59958637164	0.0	-76.77279468330858
820000	-27221.020021910706	-90.17535150690544	-27130.8446704038	18.182090675872264	133.05519416350504	18.182090675872264	14.891557084533176	51.122012297128144	0.8269274645249544	1.41901582639465	0.7065768605659088	0.8697696537104008	1.6169733759129699	0.560736818891118	0.3739798473017477	0.2560593750435507	0.21936468215888566	0.15059609549581462	0.665504703600242	0.04173996494567507	0.04173996494567507	-27130.8446704038	0.0	-75.72236784838991
825000	-27216.471564316067	-89.50643171833008	-27126.965132597736	16.64310594850379	124.84773782942597	16.64310594850379	14.086084442845515	45.293771818408075	0.883518088155615	1.4175083730586748	0.7049959661379488	0.8114055508753343	1.6989386677341032	0.48363335403832597	0.3720480581930127	0.2552959433991269	0.22040626382211054	0.1522497345857486	0.6689891491000923	0.04122233657702718	0.041222336577027174	-27126.965132597736	0.0	-74.65732984599815
830000	-27221.098134818185	-92.10545246157645	-27128.99268235661	19.197671146082854	146.4171110056692	19.197671146082854	17.55222768852756	34.33020011686458	0.8831249878901009	1.4155707014028307	0.7353797538074819	0.8037049966852128	1.6991167594915941	0.46310280072278176	0.376408030523801	0.2530139156263431	0.2230654034738045	0.14751265037605008	0.6564874060636108	0.03711624742845084	0.03711624742845083	-27128.99268235661	0.0	-77.62697344667659
835000	-27225.31793135251	-91.35744904409425	-27133.960482308416	19.790694112027392	143.33188642482665	19.790694112027392	16.855590737883194	30.33090198687868	0.8328414040888715	1.3467203041011147	0.7500316185232252	0.9492128099644978	1.5533589299308515	0.5678349333914418	0.38137258444943034	0.25456380609941226	0.21698579575456892	0.1470778136965873	0.6185360006300257	0.0392774220710793	0.039277422071079295	-27133.960482308416	0.0	-77.324301000226
840000	-27220.233202017323	-88.43403315696173	-27131.79916886036	17.40991167034608	124.56732430945998	17.40991167034608	14.32366528155393	31.973045836084943	0.8500138959232892	1.4647846181214348	0.7902146507768142	0.8331718452615644	1.569964535422687	0.49185045449421283	0.3692081210605483	0.2598720576118192	0.21759880806457563	0.15332101326305572	0.6182637636380698	0.04217240799349117	0.04217240799349119	-27131.79916886036	0.0	-74.42133074198422
845000	-27222.773934646295	-89.86229874715232	-27132.91163589914	18.129471669581676	137.84767992106762	18.129471669581676	15.258053423827398	37.07615375643097	0.8776154897160318	1.481468413139923	0.781517636408071	0.7582584045636609	1.6051420923078739	0.4959979638644421	0.355135036602491	0.2646447805877137	0.2279348979479758	0.15228528486181825	0.6785091327700716	0.036323853880526	0.036323853880526	-27132.91163589914	0.0	-76.30097410685515
850000	-27220.090488928156	-92.49184467814108	-27127.598644250014	20.52927575884796	154.46922297982277	20.52927575884796	17.403056403223285	47.95869315040849	0.9358577758994633	1.4544924364510492	0.7349652900686715	0.8196272443737703	1.584089671329057	0.47096758187799115	0.36777024945431946	0.25519218216579304	0.2227806491852132	0.15425691919467305	0.6431250418265833	0.03480824445456941	0.034808244454569405	-27127.598644250014	0.0	-77.94761323292846
855000	-27221.379227226258	-90.06639123647538	-27131.312835989782	18.335436363204888	133.01642480199777	18.335436363204888	14.870383698252976	50.55913279022888	0.84629909849206	1.4544924364510492	0.7105208390347595	0.8572434784516192	1.659838264539944	0.4716058830305706	0.36623355244452144	0.25379988045140645	0.22543292749673435	0.15453363960733657	0.6844501192389403	0.04164852664727251	0.04164852664727251	-27131.312835989782	0.0	-75.65485332847567
860000	-27225.62083604663	-90.51795750649644	-27135.102878540132	15.550100834024004	121.30527679733974	15.550100834024004	12.917995362899857	39.501504801439886	0.8465162787767856	1.3586304401376557	0.773929923079705	0.9126582105705395	1.612881115956822	0.49538403147849497	0.3806914555040304	0.24893650225636282	0.22071005489829099	0.14966198734131445	0.6899404216129646	0.04314620867685897	0.043146208676858984	-27135.102878540132	0.0	-74.34266703551592
865000	-27221.62926675299	-90.15739541752048	-27131.471871335467	18.953108007883504	139.9088695364641	18.953108007883504	16.215372645147564	40.12429716395447	0.7441846084688034	1.4944678921002201	0.7129088013229238	0.9649716224796973	1.591737929752936	0.4917291458754219	0.3780298426030998	0.2611176450095321	0.20964312399454682	0.15120938839281994	0.653711843027918	0.03849116287021816	0.03849116287021817	-27131.471871335467	0.0	-76.19356044194569
870000	-27222.972170659457	-92.25841987382232	-27130.713750785635	19.28440917542049	148.61201866007883	19.28440917542049	18.00456852945191	48.51561317067091	0.8242395478758481	1.4516765270400387	0.8024428425575163	0.9058374910792157	1.5649026232211134	0.45090096822627007	0.3709011309511426	0.2657199352482756	0.21340026192270786	0.14997867187787262	0.6237617963413334	0.03569994511934273	0.035699945119342734	-27130.713750785635	0.0	-77.32454220453987
875000	-27219.34817776619	-92.33465186576417	-27127.013525900427	18.725163896256184	147.4602526046799	18.725163896256184	16.665015803983255	59.20879333766823	0.856271996251747	1.3877498838740228	0.7853405040583062	0.9168747037627885	1.5590208591178012	0.49474205293533674	0.37189972468135635	0.25867802830486597	0.21896270766298223	0.1504595393507941	0.6601978827917487	0.03575607475227468	0.03575607475227468	-27127.013525900427	0.0	-77.90892342847629
880000	-27219.20655608113	-90.03131144795724	-27129.175244633174	19.22588710594349	137.00024861009214	19.22588710594349	15.252567326222755	30.403924589267554	0.8448245092350569	1.388336435892466	0.8302950163603393	0.9137419383690202	1.5762483467120274	0.44655375343109266	0.36920502447774917	0.25956151443036113	0.22542568467248528	0.145807776419403	0.7066001058628371	0.03882973111918078	0.03882973111918077	-27129.175244633174	0.0	-76.55199280701544
885000	-27221.395665878637	-91.10858169011931	-27130.28708418852	17.63208386694262	141.11301154216324	17.63208386694262	15.596222047318033	49.15598229475368	0.8428225833831059	1.3051245770057573	0.7324315247924111	0.8621361667996392	1.6717596952898024	0.5857254527292868	0.37515608763686986	0.25857692080534656	0.22172383689333314	0.14454315466444906	0.6869104492347355	0.03583686749635127	0.03583686749635129	-27130.28708418852	0.0	-76.95657993233735
890000	-27218.898962320927	-90.66619318584982	-27128.232769135077	20.768143172979865	146.0236355024104	20.768143172979865	15.248278140162578	45.00046833385582	0.8858357561851324	1.473969440863563	0.7421377007180897	0.8397311311163885	1.5790708572449725	0.4792551138718567	0.36480932795265036	0.2612238654077411	0.22244915990763367	0.15151764673197343	0.6293214893170608	0.03771108858048944	0.03771108858048946	-27128.232769135077	0.0	-76.79423731684128
895000	-27224.844062259606	-94.41990642169355	-27130.424155837914	22.410615760582825	166.1564696666802	22.410615760582825	17.404710746104733	45.09701120651453	0.9425549412653914	1.4415970230726662	0.7096881107723156	0.8614869317402958	1.5316766089178127	0.5129963842315214	0.3678939057665673	0.2531340047710704	0.22545528131751089	0.15351680814484997	0.668020971630103	0.03264347586007132	0.03264347586007131	-27130.424155837914	0.0	-79.31695047352474
900000	-27228.239890980476	-90.28065352737684	-27137.9592374531	18.357866898416887	136.8025878876114	18.357866898416887	15.327654262177928	47.45132278623947	0.8301428575599552	1.425560715817471	0.8014105489721847	0.8497430478925271	1.6254475826612245	0.4676952470966408	0.37854763066020625	0.2623618712500945	0.21500352035552547	0.14408697773417234	0.6610492956969888	0.0404048152889316	0.0404048152889316	-27137.9592374531	0.0	-76.00329788852045
905000	-27227.727806553314	-92.42928297336177	-27135.298523579953	17.660424235036004	130.0878073152257	17.660424235036004	13.945054121753362	71.2505465933394	0.91840819554599	1.6323631940288719	0.7020283727283682	0.9229266107946388	1.4588246180968965	0.365449008805238	0.36634229871465346	0.2581185387657036	0.21457662706735028	0.16096253545229117	0.6914200889959214	0.04179502214070231	0.041795022140702305	-27135.298523579953	0.0	-77.3611664525008
910000	-27221.423541058564	-89.13521576040712	-27132.288325298156	15.331255187569514	109.50335524678432	15.331255187569514	12.253769401126362	25.519118697176395	0.90363161228325	1.585329078601632	0.7020283727283682	0.893850034352624	1.4538103073509154	0.46135059468321377	0.36408368373970057	0.27048424308445224	0.20850656390695713	0.15692550926888849	0.6484101886433807	0.04842208016071966	0.04842208016071966	-27132.288325298156	0.0	-72.696140745991
915000	-27227.369225058446	-91.01309191852579	-27136.35613313992	17.788866522179074	129.98931953492192	17.788866522179074	13.841554131032234	57.97617533745876	0.8229591057958254	1.5552939731549837	0.7251946375383171	0.9034908201270607	1.5594972413297983	0.43356422205401807	0.36822222117139103	0.2654552513437298	0.20962438530927674	0.1566981421756008	0.6637083686257572	0.04303280747669067	0.04303280747669067	-27136.35613313992	0.0	-76.06674185173273
920000	-27217.05971577914	-89.46091746378404	-27127.598798315357	16.310468071563044	118.44683059522974	16.310468071563044	12.774521913617674	27.681069048397575	0.8057061871199044	1.4125564232262409	0.8165230154950059	0.8492733596578477	1.5550286759939091	0.5609123385070955	0.3700385433067395	0.2698511817596056	0.21523674519792632	0.14487352973572698	0.6320609238355717	0.045112022996984594	0.045112022996984594	-27127.598798315357	0.0	-74.16764933495226
925000	-27224.548906427714	-90.51645449909981	-27134.032451928615	20.620403712690187	143.14014922848435	20.620403712690187	15.707685862069532	34.29171808675132	0.8069233603547572	1.4178487280012424	0.7430572941420487	0.902297774109215	1.590588915227268	0.5392839281654723	0.3682057020029831	0.2647923741180961	0.21767286842305666	0.14932905545586259	0.6601316085936678	0.03927027063754872	0.03927027063754872	-27134.032451928615	0.0	-76.66165666304686
930000	-27217.538596230235	-91.73616576203767	-27125.802430468197	20.37886792263838	149.6104200346411	20.37886792263838	16.225139008144826	54.984766517946355	0.8554026314984502	1.5119258373094417	0.6798655287821459	0.8259906406507785	1.6188521807594047	0.507963180999783	0.3716865373080539	0.2615427891576963	0.2163423651443336	0.15042830838991464	0.6814337581327333	0.03579136450765987	0.03579136450765987	-27125.802430468197	0.0	-77.58243678788591
935000	-27225.960640442012	-93.11703500328578	-27132.843605438728	19.66629123966557	158.14886031955143	19.66629123966557	17.18548523730489	48.169265309100325	0.8078151239257293	1.3849254620329312	0.7657198586293887	0.885421920074969	1.592578925328895	0.5635387100080911	0.375869427564448	0.2636024466006566	0.2163194811002571	0.1442086447346367	0.7044202494403238	0.032478147075060984	0.03247814707506099	-27132.843605438728	0.0	-78.89658449278286
940000	-27216.1428011583	-91.06440989658027	-27125.078391261723	16.884907327804527	128.14631879255452	16.884907327804527	14.820986820120034	58.82857430136311	0.8350262264190381	1.4525713596860068	0.7803889251777498	0.8576755102568927	1.592578925328895	0.4817590531314218	0.3690612695077384	0.26337088297939193	0.2187937822991648	0.14877406521370332	0.6585333539834162	0.042059086921380245	0.042059086921380266	-27125.078391261723	0.0	-75.9780746900126
945000	-27221.765341869526	-89.84512033655983	-27131.920221532968	18.426181098860788	137.89542191749484	18.426181098860788	15.363319848350203	38.93318856007133	0.870561151464449	1.4472303874020902	0.774738025464409	0.8779496828507377	1.6064946891449932	0.4230260636733255	0.37017029191902634	0.24933938810350076	0.22805386171885098	0.15243645825862032	0.6726565884927732	0.037370865060627624	0.03737086506062762	-27131.920221532968	0.0	-76.17734447414536
950000	-27223.54935823236	-91.41049597750074	-27132.138862254862	19.309836314082787	147.93930762569548	19.309836314082787	16.05153904265115	48.421163414580185	0.8554144510834096	1.4639198730746936	0.7261656668007802	0.8971339325321933	1.60215638357775	0.45520969293117786	0.36799449454096167	0.25881621306881214	0.21128509399979117	0.16190419839043338	0.6917778705658609	0.035698391017849905	0.03569839101784992	-27132.138862254862	0.0	-77.46610498700885
955000	-27223.04100008339	-90.84887334975802	-27132.192126733633	16.814867873457807	124.16235077635955	16.814867873457807	13.283026407204327	56.33706019172357	0.8568481381522058	1.5662142582163034	0.7663879782815343	0.9213016846762625	1.533561114143377	0.3556868265303215	0.35680336984853606	0.2654701127230895	0.21587218503674593	0.16185433239162686	0.6874490746497601	0.04267403706366287	0.04267403706366287	-27132.192126733633	0.0	-75.4323445358183
960000	-27224.520074263255	-90.33816926871867	-27134.181904994537	17.415058908771087	129.7310512495793	17.415058908771087	14.37133441637654	50.74493573262772	0.8960877157636875	1.5618516000417177	0.683479428200251	0.8505039764880503	1.4893891896116835	0.5186880898946143	0.36689974739232595	0.25658681649489584	0.2171803687623525	0.15933306735042405	0.6474182802705444	0.04212902230945061	0.04212902230945061	-27134.181904994537	0.0	-75.62342363617861
965000	-27223.59876060794	-91.62781521122207	-27131.97094539672	20.41482140322903	150.96525324049054	20.41482140322903	15.977048691005765	41.92235915726803	0.8332274923600795	1.4061423264516937	0.7566072115537149	0.8090456034951548	1.63260398718818	0.5623733789511817	0.37389672652372236	0.2590105992459167	0.2242269679444504	0.1428657062859088	0.6855535893263649	0.036390891005980947	0.03639089100598093	-27131.97094539672	0.0	-77.66998326898229
970000	-27223.35710645244	-92.75356546289116	-27130.60354098955	21.157611536277326	154.77033677147998	21.157611536277326	17.208405089719896	35.45972864265283	0.7663508040852666	1.3520473600075877	0.7780301852793159	0.9120203900128308	1.6589248186326284	0.5326264419823751	0.3814558324639553	0.2678747857769373	0.20899017460239996	0.1416792071567056	0.6503045712905109	0.03495284765742318	0.03495284765742318	-27130.60354098955	0.0	-78.47063071389755
975000	-27225.02776270367	-91.50757320652558	-27133.520189497143	17.85594640975109	142.72512746803844	17.85594640975109	16.395786175942607	34.81393155019408	0.7229089824886404	1.3934055635778209	0.7851831814025885	0.8138228569076238	1.7592868438120457	0.5253925718112855	0.36306913409284713	0.2732105808355369	0.22229512876006977	0.1414251563115443	0.6373923679755391	0.03635446397891626	0.03635446397891625	-27133.520189497143	0.0	-77.53592058056478
980000	-27222.91834328638	-92.82240931623497	-27130.095933970144	20.244796965108822	154.87736627191114	20.244796965108822	17.693343981132255	43.251627916459825	0.727894326716616	1.3664248970387132	0.8399272294898026	0.840699245196775	1.7256587813657494	0.49939552019234856	0.3858746659058755	0.26373366234598655	0.21073076065236782	0.1396609110957682	0.6686166766658769	0.03513683118036731	0.03513683118036733	-27130.095933970144	0.0	-78.08478117629095
985000	-27219.025038192554	-90.3990681253503	-27128.625970067205	18.776208686491078	140.55033149148883	18.776208686491078	15.30513101778884	36.421958675423426	0.844925834451177	1.4165156655502116	0.7753459415920098	0.8074214466156111	1.6016424300176773	0.5541486817733181	0.3722876514232341	0.26508949147768723	0.21747193012816146	0.14515092697091522	0.6143779773887529	0.03879085542683218	0.03879085542683219	-27128.625970067205	0.0	-76.7109599078691
990000	-27221.142803310722	-93.91327873371714	-27127.229524577004	20.266328211299967	152.20026601061085	20.266328211299967	17.03731441022008	30.09365292628215	0.8378959452286205	1.4456969229931396	0.7836201271009888	0.829459599287405	1.5939775335244073	0.5093498718654436	0.3718405094814447	0.2605362404652056	0.2229478443244597	0.14467540572888798	0.6750154959313411	0.036684075964939215	0.03668407596493921	-27127.229524577004	0.0	-79.77958161644078
995000	-27220.644227180495	-90.28857445186543	-27130.35565272863	20.13425822658257	142.05262321951994	20.13425822658257	16.834028256467498	37.12641327140591	0.8310788886838102	1.4055896531880678	0.725737936991729	0.829459599287405	1.7059118944404714	0.5022220274085213	0.3681561199886002	0.2605362404652056	0.22417946889206616	0.147128170654126	0.6299027109746914	0.038674442643835454	0.03867444264383544	-27130.35565272863	0.0	-76.17988450494995
1000000	-27220.049429617855	-90.08417307846055	-27129.965256539395	18.723890839823003	139.4060943318175	18.723890839823003	15.653224512836726	44.31059419163009	0.8799711155175151	1.3631564837950707	0.7769106694606571	0.852990583146952	1.6837789925494508	0.4431921555303588	0.37065467365047455	0.26622602327535466	0.22142397356732413	0.14169532950684469	0.6998551984846125	0.036891790228437436	0.036891790228437436	-27129.965256539395	0.0	-76.29229008358828
1005000	-27214.814398588256	-90.08295929614978	-27124.731439292107	17.231382062383016	122.88769945317208	17.231382062383016	13.872927602148867	24.200579851565422	0.8537629070094221	1.3631564837950707	0.7742592672414493	0.8365909076441952	1.7091668456291056	0.46306358868076164	0.3734183811316579	0.25622559107015774	0.225801289590785	0.14455473820739745	0.6305752583272457	0.04716368831386198	0.047163688313861994	-27124.731439292107	0.0	-75.52806725898733
1010000	-27222.641534686853	-90.89141576047008	-27131.750118926382	18.55564228340357	140.18879799593944	18.55564228340357	15.345714178273107	33.565741967510334	0.8681482636873266	1.4281682626359056	0.6577956385935346	0.9029168418355151	1.737223732525919	0.4057472607218037	0.37353983121303863	0.25369996275117057	0.22048022841130566	0.15227997762448317	0.6301554218814062	0.04010583775833694	0.04010583775833693	-27131.750118926382	0.0	-77.00197601585957
1015000	-27222.136758641813	-90.6875022414401	-27131.449256400374	15.403033923338052	114.30753535951224	15.403033923338052	12.195765968403812	25.429331901590803	0.8896464524163717	1.3532045317123211	0.6845470788231209	0.8704158634570244	1.7043527744003317	0.4978332991908349	0.3663159626440507	0.25966577374172606	0.22378195356417313	0.15023631005004814	0.6514456751058668	0.04757437148127993	0.04757437148127996	-27131.449256400374	0.0	-74.16776115157407
1020000	-27224.28643220025	-89.22485404421138	-27135.061578156037	16.99571916847387	122.82042294271916	16.99571916847387	13.807665304301635	31.003228074794055	0.8947541552191598	1.4456989360557233	0.7400230464025411	0.809627703726506	1.5572012738326653	0.5526948847634092	0.36860132733944106	0.26280308784275197	0.22154741514333495	0.14704816967447007	0.6591065588635915	0.04590786788369114	0.04590786788369114	-27135.061578156037	0.0	-74.37969343963545
1025000	-27222.09560602132	-90.48672753601267	-27131.60887848531	21.08070640323142	145.8675031619436	21.08070640323142	15.7912152362073	40.88755517104717	0.9230572714847008	1.4747312844728921	0.7037371284031455	0.9365232282311484	1.5141895012194166	0.44776158618870093	0.3751554290817239	0.25535848156503765	0.2191452990612299	0.15034079029200664	0.6624773803062519	0.03696220951562729	0.03696220951562728	-27131.60887848531	0.0	-76.61608079671261
1030000	-27217.0968812117	-91.54504133589607	-27125.551839875803	20.34289453673132	149.53777030725928	20.34289453673132	16.57889433273289	39.82456414519035	0.8685472064537785	1.44758913008715	0.7487542721295858	0.8775766471255104	1.5916411419926104	0.46589160221136944	0.38069581372706984	0.25329327332725415	0.21890331019654	0.14710760274913404	0.6240605882752688	0.03693410599333351	0.036934105993333514	-27125.551839875803	0.0	-77.5067784420184
1035000	-27221.448559356282	-93.75428180985918	-27127.694277546423	20.180883232574175	155.63655140542318	20.180883232574175	18.02643769551189	66.90451747481835	0.8090206239723657	1.368930320440716	0.8107309661926246	0.8172217613030593	1.6698972374829884	0.5241990906082507	0.36957888002556727	0.2639446483807185	0.22012646583464326	0.146350005759069	0.6381355471803873	0.032572692503883574	0.03257269250388358	-27127.694277546423	0.0	-78.79742797399658
1040000	-27214.905043474584	-91.11183381493078	-27123.793209659652	15.832881915847048	121.16343690358212	15.832881915847048	13.336221903430662	54.55922371756196	0.8434762292744228	1.3827744959423718	0.7803357247878393	0.8374909421916429	1.6219423920316518	0.5339802157720761	0.3695321001751054	0.25767951126543504	0.22417354056398897	0.1486148479954686	0.691078785228319	0.04305983605919446	0.043059836059194466	-27123.793209659652	0.0	-75.07102314762037
1045000	-27225.89089524983	-91.76555322633658	-27134.125342023493	21.008915651213233	151.97646571291156	21.008915651213233	16.099156179508054	52.19872144121991	0.9182057904117147	1.4123969817615358	0.7338108669494338	0.907622038868893	1.5846495680520138	0.4433147539564135	0.3753894587513136	0.2546101333585425	0.22394953324422012	0.14605087464592184	0.6358176447680196	0.03489973010413543	0.03489973010413545	-27134.125342023493	0.0	-77.77164938525897
1050000	-27225.941301274153	-89.34205269569372	-27136.59924857846	17.815619076780646	129.79740455312515	17.815619076780646	14.316456669511425	43.45772577712359	0.8629335466712327	1.421754398060659	0.7128548157427865	0.8000128692758965	1.7027707469333329	0.4996736233160969	0.3804744699087853	0.24736885801130407	0.21931581302554234	0.15284085905436637	0.6779264733753232	0.04137139469775635	0.04137139469775635	-27136.59924857846	0.0	-75.01152182045202
1055000	-27221.050617652738	-93.3289121605058	-27127.721705492233	21.197830883183475	159.25575804286262	21.197830883183475	17.46569413808543	54.408029877516356	0.9318161701459197	1.418283408405633	0.6727922056208561	0.8213376990038868	1.7056768867874506	0.45009363003625835	0.3692912793972571	0.2517236051499251	0.22736814904949454	0.15161696640332148	0.6738811531462228	0.03348024075285992	0.033480240752859915	-27127.721705492233	0.0	-78.50848271640311
1060000	-27224.38518520584	-91.12467972060739	-27133.260505485232	18.124632961426002	132.15070513157653	18.124632961426002	14.787888894304487	24.594260571739614	0.9140732078581855	1.3199986728417805	0.7090461393654316	0.8714344792525528	1.7804278644464087	0.40501963623564546	0.3709895021813257	0.24659029317810394	0.23059225150289017	0.15182795313767833	0.6506528339165445	0.040775989434632044	0.04077598943463204	-27133.260505485232	0.0	-77.58381817537241
1065000	-27218.808030575354	-89.68310980052658	-27129.124920774826	17.61696843929102	132.35087797211034	17.61696843929102	15.100521058694094	32.92049779032223	0.9070328667899701	1.4225514572429743	0.7037443154564489	0.8484590354137663	1.6440505083481298	0.4741618167487148	0.3657640899571562	0.26065248581535067	0.22008717435853042	0.15349624986896082	0.6608062355256478	0.038530684665704786	0.03853068466570478	-27129.124920774826	0.0	-75.92589841656793
1070000	-27227.671631896344	-91.03269518700282	-27136.638936709343	20.76386548545284	146.80692176304396	20.76386548545284	15.787285617754986	49.604970581186905	0.8724531060354462	1.407241674307953	0.7430000403634703	0.8564266243969375	1.629155380284801	0.4917231746113963	0.3684298505678828	0.2514013594855067	0.22273333475193283	0.1574354551946758	0.7246747518537703	0.03666468378108585	0.03666468378108586	-27136.638936709343	0.0	-76.92517312087608
1075000	-27222.629949612732	-88.94135166482891	-27133.688597947905	18.90928210044403	130.89061979535927	18.90928210044403	14.312935974842059	31.34921404003594	0.8771096964411902	1.3510759270438104	0.6603070628778965	0.9422844769032622	1.643876054597084	0.5253467821367607	0.3798849710722837	0.25197555179755915	0.21894562960931904	0.1491938475208362	0.6734534977182489	0.04245028527375865	0.04245028527375867	-27133.688597947905	0.0	-75.10943877478326
1080000	-27220.231531237576	-89.90120655333054	-27130.330324684244	17.709578119681684	134.44038541373803	17.709578119681684	15.02602196916948	37.13655687800859	0.8305843235413292	1.410336196578744	0.7244036196712555	0.8646747506035853	1.7172267442305398	0.4527743653745501	0.37000660272062824	0.25930237800377975	0.22406831232054938	0.1466227069550407	0.6652148435670661	0.03816067462922073	0.03816067462922071	-27130.330324684244	0.0	-76.04371211687808
1085000	-27225.995129975996	-92.82298251828905	-27133.172147457706	20.318686500811463	152.6026527244903	20.318686500811463	16.097694911482716	62.91716481919395	0.8643369736536192	1.4118910974396497	0.8560925412985274	0.8825498302149845	1.5750510885124454	0.4100784688807778	0.375296915335541	0.256320466623751	0.2208076921236653	0.14757492591704072	0.6544884568900876	0.03660458168083504	0.03660458168083503	-27133.172147457706	0.0	-78.40342523836829
1090000	-27221.19243812678	-90.41491639869378	-27130.777521728087	18.81192626808995	141.60949786391913	18.81192626808995	15.456345676720568	42.9553223927088	0.8427287746669164	1.3452160417792272	0.8261931393902754	0.9012653231366274	1.6203639726508	0.46423274837615786	0.3714294085031111	0.254666666210157	0.223611639906804	0.15029228537992592	0.6860143317255533	0.03731384926167053	0.037313849261670536	-27130.777521728087	0.0	-76.59879780721047
1095000	-27225.55584665309	-92.85715495775099	-27132.69869169534	19.981349674615952	158.42308715462252	19.981349674615952	16.835407962916598	45.63617694838318	0.8729707087412945	1.4578268138022734	0.7493553251672938	0.8559245505949308	1.566272522661207	0.4976500790330047	0.3747816342466072	0.24946331409407113	0.22368106277136152	0.1520739888879582	0.6738862818591501	0.03315932536386541	0.033159325363865406	-27132.69869169534	0.0	-78.82889262722324
1100000	-27222.2667816797	-90.85696049437139	-27131.409821185327	14.893657052849116	116.05260730325566	14.893657052849116	13.9945095497159	49.18125812047358	0.8729707087412945	1.367695870388514	0.7626351184115696	0.8771168577342771	1.6089403386177663	0.5106411061065828	0.37387031104283663	0.2562647511158392	0.22390975191347826	0.1459551859278441	0.6745186264180438	0.04652293910771038	0.04652293910771035	-27131.409821185327	0.0	-74.03291946224782
1105000	-27224.41918903779	-97.53022871795046	-27126.88896031984	23.430352402825093	175.2969599742843	23.430352402825093	18.545058959174384	37.79703392706193	0.8350513171488173	1.4998282483833252	0.7129753315371793	0.9184572684816207	1.5006713756375805	0.5330164588114814	0.37337480294259984	0.25624908447449307	0.21925603657340334	0.15112007600950186	0.690607323912706	0.029188458867012088	0.02918845886701209	-27126.88896031984	0.0	-81.39768461000932
1110000	-27220.61826151493	-90.64624387761732	-27129.972017637312	18.250995096976936	141.40907964580202	18.250995096976936	15.746119438740317	41.85245689454925	0.8913469725331865	1.417599016649627	0.7308698351087367	0.9184572684816207	1.5549663609426028	0.48676054628423043	0.3639913527607967	0.2613500480748995	0.2199610838222188	0.15469751534208315	0.7229300510462596	0.036677002510458565	0.03667700251045857	-27129.972017637312	0.0	-76.66913566146918
1115000	-27222.32499997638	-91.24785921029829	-27131.07714076608	19.90452597016785	144.16475711980877	19.90452597016785	16.360984633776592	51.60801305842619	0.8913469725331865	1.440055378628761	0.6451038548376533	0.9235986894783577	1.6203542259195973	0.4795408786024485	0.3729998247175706	0.2515384781123389	0.21816367187741426	0.15729802529267425	0.6792725696508968	0.0394976850386997	0.0394976850386997	-27131.07714076608	0.0	-76.7232743758167
1120000	-27223.855542965885	-91.63909457700922	-27132.216448388874	16.592575073621425	133.29455707433848	16.592575073621425	14.358695924460351	29.956415843697386	0.8846707191416255	1.454234924535054	0.7997197897272971	0.7793243211798913	1.5684935899234707	0.513556655492666	0.36410799471741134	0.2591960100848546	0.22328559982477825	0.15341039537295384	0.6902952515316032	0.03999029000886954	0.039990290008869535	-27132.216448388874	0.0	-77.03781315732341
1125000	-27224.974032913877	-90.55583632386006	-27134.418196590017	20.546464852811333	142.49523526825274	20.546464852811333	15.501584749696041	43.19459502684323	0.7888510612592334	1.3894594180834223	0.7458642363212186	0.884792471614306	1.739010473106133	0.45202233961569144	0.36907788536246094	0.2563501234023845	0.22326824159280279	0.15130374964234974	0.6336285881207311	0.042791592824766765	0.04279159282476677	-27134.418196590017	0.0	-76.05000359114347
1130000	-27229.44700641885	-90.0910890720246	-27139.355917346824	19.911065365705905	140.36121297946204	19.911065365705905	15.826391382346877	41.98291475693394	0.8292077670678693	1.2997579048852053	0.7905309835001735	0.8293994151182471	1.7163362112590645	0.5347677181694451	0.3809557524833866	0.25068696159931414	0.2225067536212655	0.14585053229603173	0.6400322324953023	0.04037617866745119	0.04037617866745118	-27139.355917346824	0.0	-76.02323957135712
1135000	-27223.552901832383	-91.49914135861313	-27132.05376047377	19.45332801948363	143.7881407551103	19.45332801948363	17.40858236984853	50.578860073641025	0.8472831850945165	1.3933548976434225	0.6927360663706269	0.8493057134223583	1.726875682975833	0.49044445449324764	0.382587965585333	0.25500471479965897	0.22123227430847064	0.14117504530653538	0.6498717053505462	0.038035667009777695	0.03803566700977771	-27132.05376047377	0.0	-76.72131105779773
1140000	-27227.666612182522	-90.1183186973412	-27137.548293485183	15.519186811379782	121.89439294882185	15.519186811379782	13.559554384357464	34.41242752698277	0.8602045902265014	1.3117867188216874	0.6595692338397905	0.9409901931831086	1.7022274893212725	0.5252217746076443	0.370886770731835	0.24896867943530504	0.2286473012084174	0.15149724862444044	0.6347591329246351	0.04348943411288478	0.04348943411288477	-27137.548293485183	0.0	-74.37291054425488
1145000	-27225.031849583156	-94.16938948969707	-27130.86246009346	19.677358600470296	148.90879963462012	19.677358600470296	16.235629229535178	80.92443988767191	0.8687847207698693	1.3699873674539729	0.7099103833808	0.794213347960618	1.7379922557232061	0.5191119247115381	0.37294809890747976	0.2605533851397116	0.22626986319128245	0.14022865276152402	0.6634194943745321	0.03682696540516656	0.03682696540516658	-27130.86246009346	0.0	-79.52714294315687
1150000	-27225.928649812737	-92.72088438478907	-27133.20776542795	18.087175539894076	143.743504438348	18.087175539894076	16.96957571606216	62.27652569075901	0.7983504789711082	1.3699873674539729	0.7990436389068752	0.8114801530617525	1.6503349570475945	0.5708034045587014	0.38330153385269244	0.25649937892235364	0.21858598440882204	0.14161310281612968	0.6712178164643544	0.03704639285944048	0.03704639285944049	-27133.20776542795	0.0	-77.7816663048853
1155000	-27222.064240392163	-91.04773170172886	-27131.016508690434	20.344125389939478	145.2078403259619	20.344125389939478	16.174081143133463	33.6431764874244	0.9393060624599398	1.4427881754367378	0.7475153885190512	0.8999383162982189	1.543565859120406	0.426886198165651	0.3606101910550921	0.25744904826916803	0.2294420337544054	0.1524987269213323	0.6357965807760368	0.03805384014709481	0.03805384014709482	-27131.016508690434	0.0	-77.2805246763776
1160000	-27219.056017822884	-89.52159441849548	-27129.534423404388	18.776075554469582	133.88490933639787	18.776075554469582	15.60183599567751	47.08120901523617	0.8727901130660118	1.4444716048608213	0.7221317986285654	0.8985189192097596	1.5738818576135412	0.4882057066213053	0.3734274189027885	0.2556015380252338	0.22023089893730127	0.15074014413467418	0.7062132193167876	0.0401776789728182	0.04017767897281818	-27129.534423404388	0.0	-75.38013990658564
1165000	-27215.201922517197	-89.82480227825425	-27125.377120238943	17.91472016025187	132.27510219962676	17.91472016025187	15.189970161207755	45.95426065541058	0.8978204848875516	1.4149783101005586	0.731190992789308	0.8648593962783715	1.6138378920488285	0.4773129238953863	0.37530466368621235	0.2594470682000276	0.21883413460006051	0.14641413351369728	0.672605475957533	0.04120518044203533	0.04120518044203535	-27125.377120238943	0.0	-75.45411358213049
1170000	-27224.143377656048	-92.47243782761649	-27131.670939828433	18.464400868067926	141.21135355077377	18.464400868067926	16.403202306270117	65.12893501279792	0.8929615580603787	1.469296216759203	0.7362565957456292	0.8571136854816777	1.61754067815895	0.42683126579416614	0.371526752863444	0.2604226238398525	0.21750800455451313	0.1505426187421881	0.6501065932688622	0.03943949654020184	0.03943949654020181	-27131.670939828433	0.0	-77.64440120820736
1175000	-27218.40112079112	-91.72215958869047	-27126.67896120243	20.426521017914983	149.9464152489895	20.426521017914983	15.884649424907428	49.08380746011337	0.84421242388995	1.3846175465775818	0.7519381273413798	0.8710466597221964	1.6469397145458597	0.5012455279230367	0.3772382796660366	0.25313277507462617	0.22394971144254777	0.14567923381678718	0.6558798497876926	0.03743407170642921	0.03743407170642921	-27126.67896120243	0.0	-77.55325769654245
1180000	-27221.303484011445	-93.12796098750871	-27128.175523023936	21.159056372586402	154.57236620335775	21.159056372586402	18.620180324573656	41.42375709816418	0.84421242388995	1.392147152167749	0.769714991890345	0.8710959728101823	1.6896450240747456	0.43318443516703287	0.37282923022288217	0.253141150955897	0.2244451309797475	0.14958448784147105	0.6707730634977875	0.03381890466840148	0.03381890466840148	-27128.175523023936	0.0	-77.72347163617623
1185000	-27225.091629652976	-88.56241842065288	-27136.529211232322	16.340203652267647	119.98575262310376	16.340203652267647	14.089153876511737	32.67696572608324	0.8812630172633031	1.3972573992930664	0.6828819431771306	0.8369486502064141	1.6348962449150202	0.5667527451450705	0.37333968298849246	0.2696069861887894	0.21291207746096574	0.14414125336175004	0.6529480718197748	0.04533840222766826	0.04533840222766827	-27136.529211232322	0.0	-73.49521662311027
1190000	-27219.484955765434	-92.47228309157339	-27127.01267267386	21.343464315474385	155.8012554676346	21.343464315474385	16.82683203435251	54.352772449542684	0.9056334949861546	1.3972573992930664	0.7016313547090949	0.9397730173079254	1.6134598421162558	0.4422448915875078	0.3680531054180068	0.25361831386305794	0.22212948638948313	0.15619909432944976	0.6899141202787683	0.032767804131654144	0.03276780413165413	-27127.01267267386	0.0	-78.18658878790973
1195000	-27217.818059625613	-90.35336206365669	-27127.464697561958	19.087245655268678	143.64262923436735	19.087245655268678	15.121535989092612	45.914116797300856	0.8998220097355619	1.3886251709017061	0.7234975137776898	0.924926874052234	1.5664561278448579	0.49667230368795534	0.3727054276867057	0.2516687418239845	0.2223831645647859	0.15324266592452146	0.6734137755764532	0.034198006998621015	0.03419800699862103	-27127.464697561958	0.0	-77.01029695732569
1200000	-27220.85230073105	-91.38963790535857	-27129.462662825692	20.361805156940452	147.5534007781284	20.361805156940452	15.755697460996466	40.49475359463258	0.8047000045060698	1.4605888228521469	0.7941546538758215	0.8613881307592167	1.5784179191441805	0.5007504688625695	0.3625466531192522	0.26881551170807344	0.22346434928908662	0.14517348588358533	0.6470603698519354	0.039247873542719386	0.039247873542719386	-27129.462662825692	0.0	-77.25846083348365
1205000	-27223.89807214107	-95.73131835665993	-27128.16675378441	22.42370279308887	167.84006382757656	22.42370279308887	18.967706147012922	46.30184534239034	0.892968304382735	1.4497933296649779	0.790278287846637	0.7913381782150477	1.611125567988547	0.4644963319020604	0.36431482876345567	0.26315820024509784	0.2263776076436584	0.14614936334778572	0.6417195090779612	0.03171428382658252	0.03171428382658252	-27128.16675378441	0.0	-79.41351824427541
1210000	-27220.88506769064	-90.72897970846584	-27130.156087982174	17.765488195514543	138.42521246159652	17.765488195514543	15.538146005273434	53.64672141886415	0.8948729961075128	1.4099112650052437	0.7417149124252748	0.9171301042952023	1.5718743902647114	0.4644963319020604	0.36037572240923627	0.26467037151313516	0.217716658907594	0.15723724717003226	0.6521380471986404	0.03535661307934918	0.035356613079349175	-27130.156087982174	0.0	-76.7914256508209
1215000	-27220.272452033776	-90.40073948717084	-27129.871712546606	17.756938989699083	137.49641136150208	17.756938989699083	15.82081846449053	34.91960743316892	0.9056260630870279	1.4913091843540371	0.729292586681974	0.9466317890595254	1.4942579764483233	0.43288240036911735	0.3668172590336992	0.258951654859818	0.217015192972398	0.15721589313408252	0.6937632792586633	0.035920627173386885	0.03592062717338687	-27129.871712546606	0.0	-76.6907616776779
1220000	-27222.453921957123	-94.2740383812297	-27128.179883575893	21.97172538462495	160.27004405058597	21.97172538462495	17.585995380498954	63.35396524038057	0.9150561403693928	1.4789913115377233	0.7361685822620451	0.841650039354957	1.5787607813243538	0.449373145151533	0.37211072252613925	0.251646102289213	0.22110910445416262	0.15513407073048285	0.6859717933136271	0.033708781097778244	0.033708781097778244	-27128.179883575893	0.0	-78.86160303394404
1225000	-27224.751346157904	-90.54543872258114	-27134.205907435324	19.797047083570313	143.12477180558022	19.797047083570313	15.492171964987888	54.609771818840656	0.9595081856710802	1.5450799798740178	0.7397633534839613	0.8498617176281716	1.4678846353401218	0.437902128002652	0.35199924139680505	0.26970580791575577	0.21941882813282815	0.1588761225546088	0.6515311391477695	0.03532219565016063	0.035322195650160634	-27134.205907435324	0.0	-76.94537809806134
1230000	-27223.049476676417	-90.0893508475999	-27132.960125828817	19.537083042659173	136.68311747806536	19.537083042659173	14.463827867415011	30.53311081129908	0.887396863433366	1.5638410361807626	0.6350342468614882	0.8710969820523218	1.5527003659115017	0.48993050556056406	0.36258268154085055	0.2655413275532225	0.21109394551794086	0.16078204538798382	0.6938095990984019	0.0397022225228541	0.039702222522854116	-27132.960125828817	0.0	-76.54212022770017
1235000	-27224.65054133237	-94.14402250631439	-27130.506518826052	20.52422990570996	160.06317994865464	20.52422990570996	18.420485685112006	56.03404030520898	0.8953304180219978	1.3807393387439757	0.7207989404490692	0.8081084806304916	1.7826148535180606	0.41240796863640955	0.3629271438179318	0.2590159149077628	0.22190217514757032	0.15615476612673282	0.6783681229058819	0.032825671584748826	0.03282567158474883	-27130.506518826052	0.0	-78.7354857611247
1240000	-27232.83403024116	-91.16475006277332	-27141.669280178387	18.930296909943017	143.9957167131657	18.930296909943017	17.316853398689137	46.101653805457296	0.7738093262419646	1.3186479868242782	0.8308313789681757	0.707107595130571	1.8660349752698062	0.5035687375652088	0.3630026642123625	0.2721420608235149	0.22986631349849282	0.1349889614656275	0.6872962565025602	0.0369466001705867	0.036946600170586694	-27141.669280178387	0.0	-76.54664505401483
1245000	-27224.3390043625	-93.90899745267947	-27130.43000690982	22.411737117435916	163.86125726619582	22.411737117435916	17.291582660178804	42.97924416316911	0.868671559118152	1.361025386314381	0.8229463288759831	0.7909954813821064	1.6226453278117954	0.5337159164975869	0.37229017496658745	0.2574047909608874	0.22777071113206362	0.14253432294045923	0.6195458880646999	0.033050877872828545	0.033050877872828545	-27130.43000690982	0.0	-79.01866220587402
1250000	-27223.857105126775	-93.33908086032629	-27130.51802426645	20.880507317932658	158.78677971731548	20.880507317932658	16.54122855542282	65.1460183484091	0.8728302229900236	1.4437560220723527	0.7402156931180114	0.8170726006281935	1.6337033319340335	0.4924221292573901	0.36409993683020336	0.26621265240391023	0.2198560157141997	0.14983139505168444	0.6405841500591417	0.03332427276013387	0.033324272760133875	-27130.51802426645	0.0	-79.03168786997091
1255000	-27217.738481032364	-89.38019605156009	-27128.358284980804	17.408109641985728	128.21935873723848	17.408109641985728	13.92705012663315	42.708050941743565	0.903278345020726	1.3930291511885682	0.7211066093938074	0.8435615392865093	1.7247858836409171	0.4142384714694769	0.38069952895891	0.25006007946500036	0.2252462942724395	0.1439940973036479	0.6880826801250627	0.040707898414019845	0.04070789841401984	-27128.358284980804	0.0	-74.92354394909675
1260000	-27222.796674728717	-89.69603318414207	-27133.100641544574	16.60945476367974	124.12689627345411	16.60945476367974	13.328823602907347	39.16410971609072	0.93472163746173	1.436519916724343	0.7464355353751332	0.9022273867293464	1.5485174881018073	0.4315780356076451	0.372584068179922	0.2531473659151419	0.2144323618598563	0.15983620404507762	0.7009224445445579	0.04240798228938369	0.04240798228938369	-27133.100641544574	0.0	-74.53533357677463
1265000	-27228.073929065522	-92.79030053835348	-27135.28362852717	20.490646956094025	149.71722201143353	20.490646956094025	16.551010668452182	63.182353166961335	0.9098466265344316	1.454152400824566	0.6479791434407587	0.963998827093597	1.5010044250709378	0.5230185770357142	0.37901044658433947	0.249731537314675	0.2119958749928091	0.15926214110817422	0.6718060459119084	0.03768448137116534	0.037684481371165354	-27135.28362852717	0.0	-78.06460989059508
1270000	-27230.84528140085	-92.2585806492581	-27138.58670075159	18.451593327178365	141.54867047366216	18.451593327178365	15.952204203355286	67.43742058085539	0.9550627900708145	1.352900642536347	0.6772494359211815	0.890160762164119	1.5255688783984027	0.5990574909091413	0.3793604140765259	0.2552941897874392	0.21515372314319905	0.15019167299283376	0.6336624441488288	0.038154146462657426	0.038154146462657426	-27138.58670075159	0.0	-77.76377757963343
1275000	-27226.044124781325	-90.44513694030599	-27135.59898784102	20.151513157210687	145.38757756136565	20.151513157210687	16.08548124806017	47.96484286296706	0.8558503658360997	1.3743662751216381	0.6726584014061341	0.8788260186695895	1.7540000932342015	0.46429884573234353	0.37528107673944394	0.2540239796524949	0.2151666182126678	0.15552832539539121	0.6876547538210352	0.03482475819843277	0.034824758198432774	-27135.59898784102	0.0	-76.76787888948667
1280000	-27221.48230684171	-90.93549362958426	-27130.546813212124	20.533515461773206	144.62241913925905	20.533515461773206	17.01095474414995	42.17060223663215	0.8804183183296819	1.4484375474143085	0.779910710336821	0.7718443370847948	1.6435597576979402	0.4758293291364602	0.37089195673478803	0.25802204005683443	0.22683100668948036	0.14425499651889503	0.6542533194165818	0.0384549617447676	0.038454961744767605	-27130.546813212124	0.0	-76.46863717307998
1285000	-27222.165097652385	-90.01375470320059	-27132.151342949186	19.342192766617888	141.09303596252104	19.342192766617888	15.480508319046537	38.24867376282674	0.927727933206249	1.4519994882237284	0.7194094312080909	0.8899708270238087	1.4893477902086705	0.5215445301294591	0.35841161331866705	0.2713644330272648	0.21237180783880322	0.15785214581526275	0.640158716053618	0.037093540358602926	0.037093540358602906	-27132.151342949186	0.0	-76.54885132450575
1290000	-27221.423062257552	-91.99826635971698	-27129.424795897834	19.70679204111014	152.01465258572887	19.70679204111014	16.870121788452444	40.043101713222	0.8752905570573439	1.5473012877994787	0.8122552508191117	0.8432094808136824	1.5352052745733584	0.3867381489370312	0.36070851524662007	0.2660630851536175	0.2229920072490111	0.15023639235074918	0.7034963182595779	0.03351922815808301	0.03351922815808302	-27129.424795897834	0.0	-78.14934586477115
1295000	-27229.07296031706	-93.37650453919406	-27135.696455777863	19.608230095253457	151.79913377328654	19.608230095253457	16.71903525284483	72.80290926796718	0.8752905570573439	1.606016546195988	0.73900052494992	0.8686595716846075	1.5173143216368905	0.3937184784752565	0.36249641619554857	0.26437822141927253	0.2148842615592249	0.15824110082595183	0.6801481932941127	0.03315068020103959	0.033150680201039597	-27135.696455777863	0.0	-79.11418797340777
1300000	-27221.905671042998	-91.35513169933782	-27130.55053934366	20.38612694107896	147.81948502477883	20.38612694107896	16.506536804726025	35.304204741860495	0.8738550239514761	1.5046276108566865	0.7379642882160498	0.9358953491994986	1.4359369616651352	0.5117207661111604	0.3689154804869149	0.25591933640005154	0.21800026769729955	0.15716491541573188	0.6929355698589625	0.0350235732068108	0.0350235732068108	-27130.55053934366	0.0	-77.69400330327336
1305000	-27220.25553926495	-89.64510844111273	-27130.610430823835	17.79985881115984	126.49552305230978	17.79985881115984	15.074037438286078	51.75382767330668	0.8105648115180504	1.4932897323299463	0.7373439131210742	0.9012041684485793	1.549380604391269	0.5082167701910872	0.3702494769208756	0.2695281505597609	0.20995227367932887	0.1502700988400324	0.6368709453921007	0.044817015220732205	0.0448170152207322	-27130.610430823835	0.0	-74.90166903967467
1310000	-27222.630466730236	-91.33759827204244	-27131.292868458193	20.296365706266325	148.18039421212575	20.296365706266325	16.944264437219495	42.39015074416507	0.8105648115180504	1.474828177005296	0.7487135553283591	0.9344732106685436	1.5498839254607562	0.481536320019001	0.37802615555703123	0.2569784626798547	0.22202029061555287	0.14297509114755907	0.6591677763825349	0.036995116541217725	0.036995116541217725	-27131.292868458193	0.0	-77.026116527069
1315000	-27221.304730010535	-90.03913351721177	-27131.265596493322	15.195328085408532	117.5167213877238	15.195328085408532	13.29269486361597	33.62998085428603	0.8252964240495471	1.4039469167911118	0.7393903727394069	0.9002811113041239	1.6293742117135994	0.5017109634022173	0.37111564940531194	0.2687386053810528	0.21521013721177593	0.1449356080018572	0.6774817530504932	0.045707765410297176	0.045707765410297196	-27131.265596493322	0.0	-73.70776027270819
1320000	-27221.340331133964	-90.68640638454254	-27130.653924749422	19.453346151899016	143.97411441672608	19.453346151899016	15.73986684974407	41.419404602905054	0.7948160220463613	1.2792737903486215	0.8198445817044406	0.813972318645942	1.7925277224979765	0.49956556475666464	0.3785034986890214	0.25447898647138917	0.22559605857308326	0.14142145626650404	0.6579370904246885	0.03754432459612055	0.037544324596120546	-27130.653924749422	0.0	-76.90216250932023
1325000	-27224.08664309086	-91.25006612976435	-27132.836576961097	18.243542149160888	142.1823627733067	18.243542149160888	17.29813511368146	42.35609677001524	0.8306877937639524	1.2772177764891035	0.8170619974185415	0.8292534342114755	1.6464746103063623	0.5993043878105717	0.3785309573309431	0.25459058768059856	0.23079536207397547	0.13608309291448073	0.670935572723567	0.03688834010399124	0.03688834010399126	-27132.836576961097	0.0	-76.63764319272512
1330000	-27221.3237459277	-89.57277356935245	-27131.75097235835	18.860424514840666	135.1187414725579	18.860424514840666	15.325156155185363	39.55013961878052	0.8725382427501056	1.2901594794099263	0.8007187359390917	0.8668379398197521	1.7398412705305508	0.4299043315505804	0.3688889999032775	0.25714064559216165	0.22727361313689848	0.14669674136766014	0.6840564779654104	0.041086765467222425	0.041086765467222425	-27131.75097235835	0.0	-75.53238222859828
1335000	-27222.948352061605	-94.97082530007762	-27127.977526761526	21.774233250651577	159.06221958789644	21.774233250651577	17.57508934270337	75.32423611636519	0.8725382427501056	1.325090392249832	0.7809152645230587	0.8866414112357851	1.697136613138893	0.4376780761023324	0.3752301133021966	0.2530246630740517	0.22466133992993625	0.1470838836938132	0.6263389950929675	0.03461584894500534	0.03461584894500534	-27127.977526761526	0.0	-79.47014853368891
1340000	-27224.273818633417	-91.51267082609316	-27132.761147807323	19.333549056527623	140.3276481229082	19.333549056527623	15.087653259994747	65.80752810900124	0.7771007469920448	1.4185080434238613	0.7975259803661319	0.9065647643096739	1.629706335258848	0.4705941296494465	0.3670929513434924	0.26154787006645736	0.2197617832902048	0.15159739529984323	0.6479327610254518	0.03837937602788182	0.03837937602788183	-27132.761147807323	0.0	-77.35740945901843
1345000	-27226.8328179468	-98.2912332654646	-27128.541584681338	22.973276362864535	175.09599908124864	22.973276362864535	20.247378561042105	52.161654254550406	0.8951934884744581	1.4950309943924271	0.7997908027252966	0.8035293474875906	1.6154520772271732	0.39100328969306053	0.354835928540458	0.26700276354834745	0.22548634203273402	0.1526749658784585	0.6740447319385953	0.029911850000767737	0.029911850000767737	-27128.541584681338	0.0	-80.02581477664648
1350000	-27225.84804001582	-90.15716236962916	-27135.69087764619	14.602433044017893	110.34283219573439	14.602433044017893	12.167351077367638	32.029741825978356	0.9234819003596805	1.4475163060346632	0.7681835041417809	0.8348465457551908	1.5122176392007194	0.5137541045079722	0.3675002218143048	0.2707622508473831	0.21107905701869417	0.15065847031961588	0.6837723639328315	0.04801510016263864	0.048015100162638644	-27135.69087764619	0.0	-72.6211489498446
1355000	-27217.928859531923	-90.05977109113752	-27127.869088440784	18.24072408444374	135.90427742734218	18.24072408444374	15.218520143232132	40.64644161049269	0.8260834748438771	1.4476096017524689	0.7270184699980548	0.8644581548655172	1.6010717010324929	0.533758597507596	0.37841330070895374	0.25947574658419087	0.21316839149498137	0.148942561211872	0.6113384697525065	0.04271474845706296	0.04271474845706297	-27127.869088440784	0.0	-75.69894751321797
1360000	-27218.738527119887	-92.23979601300202	-27126.498731106883	21.00384526679635	149.80763785462509	21.00384526679635	16.341841735939585	31.002895018274504	0.9221950557532402	1.4215523089548079	0.707325694865402	0.839859566810434	1.6361248952915335	0.4729424783245891	0.38066571264592286	0.25410417451489264	0.21683090142018352	0.14839921141899895	0.6437253854819192	0.03623339800564988	0.03623339800564988	-27126.498731106883	0.0	-78.51720478431793
1365000	-27223.380591335666	-91.1172662402425	-27132.263325095424	19.317169503872893	144.81463957995186	19.317169503872893	16.660839038449545	43.85893019827004	0.8456282230517391	1.4219626271931731	0.7404286452986012	0.7708411186190318	1.7300708620674703	0.4910685237699911	0.3614290157605509	0.26793151974919177	0.22568087918578744	0.14495858530446779	0.6303331398314121	0.03918593205415274	0.03918593205415273	-27132.263325095424	0.0	-76.70996920234208
1370000	-27230.300150337353	-94.49914596927472	-27135.801004368077	19.011091231267404	143.03083128820555	19.011091231267404	15.337170674553132	88.57932347304491	0.78786032039035	1.308152506220841	0.8438161723297871	0.8777668826164629	1.7161264507769358	0.46627766766563	0.3789522983323383	0.2607410030186471	0.21760671870772422	0.14269997994128822	0.7153668032034627	0.03797047147216304	0.03797047147216303	-27135.801004368077	0.0	-79.8085193655084
1375000	-27225.671829217437	-90.807424450147	-27134.86440476729	16.70372745167481	130.6944396632142	16.70372745167481	14.659440847582532	37.81053282522099	0.929163561108957	1.4120831171944426	0.7300677599722148	0.8241269425701722	1.608190487410519	0.4963681317437015	0.3809512868822262	0.2534850391567212	0.21797792565123497	0.14758574830981547	0.6600169499656472	0.044462165072196747	0.04446216507219674	-27134.86440476729	0.0	-75.5964916353453
1380000	-27219.213961610003	-88.02919210687075	-27131.184769503132	17.099519736571835	120.25084771234839	17.099519736571835	13.777091837318887	37.84064073495901	0.8918580842481975	1.381539323467361	0.7282804574942715	0.8954476637909019	1.6776066435402734	0.42526782745900205	0.3755911402240119	0.25341929235507826	0.22614972131489441	0.1448398461060133	0.6118295129267647	0.04383277245945718	0.04383277245945718	-27131.184769503132	0.0	-73.51276498786467
1385000	-27228.8682553868	-94.5980539844291	-27134.27020140237	17.021145435193958	130.42536938350753	17.021145435193958	14.408294840981213	87.65001722080869	0.7527396884067676	1.338393839883704	0.7884363598757778	0.8513531821011474	1.7726018576948506	0.49647507203775987	0.374373364453584	0.2574290036150529	0.22849462045425087	0.13970301147711012	0.6497640565807048	0.04259818868736878	0.042598188687368775	-27134.27020140237	0.0	-79.02128672410093
1390000	-27219.86379133057	-90.17106128906853	-27129.6927300415	19.277830491313946	141.9681550653549	19.277830491313946	15.502707984994773	35.309988366885804	0.8154238310768205	1.4209713973685179	0.7880241549088983	0.8743121434397173	1.6115448014355223	0.48972367177053144	0.37712915304439604	0.25753973173896977	0.21947727583965373	0.1458538393769783	0.6664668265658115	0.03538882570395968	0.03538882570395967	-27129.6927300415	0.0	-76.957630769321
1395000	-27223.03816277433	-91.67367018645976	-27131.36449258787	19.07327533513231	147.08655948906667	19.07327533513231	16.049921572289684	60.53898190030573	0.8553764908969802	1.5254296320068348	0.7494873960881483	0.8154951266566672	1.565461415119558	0.48874993923181886	0.3701773426271899	0.26734577480454996	0.21724572615958188	0.14523115640867615	0.6480827046782854	0.03415546243911145	0.034155462439111474	-27131.36449258787	0.0	-77.83332977590756
1400000	-27227.476587939505	-87.89832841793424	-27139.57825952157	17.194617777569654	120.90994314663186	17.194617777569654	13.925063533317156	35.833438425538546	0.8553764908969802	1.3985802889300352	0.6587075188773502	1.0116187290469043	1.618784222464093	0.456932749784645	0.3636006468520425	0.2583539562215932	0.22599011728172558	0.15205527964463658	0.6494931781202599	0.043723137209452645	0.04372313720945264	-27139.57825952157	0.0	-73.44492930286917
1405000	-27221.629629061725	-89.3708880499652	-27132.25874101176	17.363222935945714	128.4136376067753	17.363222935945714	14.97030059056896	31.87582511591824	0.9517734369699008	1.4695287290044843	0.7406221450098549	0.7477990592375816	1.6423720336665781	0.4479045961116081	0.3694381004185614	0.2576542459845171	0.21914467567461632	0.15376297792230306	0.641942185754618	0.041354853489491396	0.04135485348949138	-27132.25874101176	0.0	-75.29824267064652
1410000	-27222.767620989554	-92.83299593676912	-27129.934625052785	20.164634410908327	149.3077211811822	20.164634410908327	16.851287823610736	69.35558167902403	0.8762478201170135	1.437433533234546	0.7406221450098549	0.7958158608284929	1.639426101755982	0.5104545390541184	0.36420383052145333	0.2604718355787138	0.22591662241972837	0.1494077114801024	0.6665515729498301	0.03481697091013276	0.034816970910132757	-27129.934625052785	0.0	-78.38878182663973
1415000	-27220.600306033488	-91.15384828949108	-27129.446457743998	18.081865728964438	134.64711649993652	18.081865728964438	15.13902844539759	27.28044595686056	0.8903945239736821	1.389728252361305	0.7104888494617725	0.8569268068419074	1.637579915633799	0.5148816517275417	0.36506741976730045	0.2688833869376263	0.21574873714349113	0.15030045615158014	0.7087573601044009	0.039614697224906445	0.03961469722490645	-27129.446457743998	0.0	-77.44839368238712
1420000	-27223.284461941676	-90.83504780936653	-27132.44941413231	19.533564381468967	142.82551203909202	19.533564381468967	14.822464534636307	48.52442656503251	0.8752029544476186	1.4662911535112186	0.7070521559278138	0.93554693716293	1.5360857195896296	0.47982107936079715	0.3713465763663148	0.26610921194800374	0.2123065869888724	0.15023762469680713	0.6542983352863435	0.0390484703637388	0.03904847036373882	-27132.44941413231	0.0	-76.80635163105705
1425000	-27218.341380050282	-89.50771488838697	-27128.833665161896	19.016798894098756	133.71394853649676	19.016798894098756	14.552572317361715	32.85203776662166	0.8407573328882708	1.3602190184164873	0.8038755745862084	0.8582594674366992	1.6812281146107788	0.4556604920615635	0.36739365879149183	0.2634555997473541	0.22996277854967498	0.13918796291147711	0.655723520946436	0.041909076479833114	0.041909076479833114	-27128.833665161896	0.0	-75.6847799266115
1430000	-27221.51084213764	-90.95351059531106	-27130.557331542328	18.533673959854482	143.64115705422694	18.533673959854482	15.513919425483289	47.89055954075272	0.8387069299137767	1.3536723344263808	0.7815927931029646	0.8846684379784145	1.6090285101030852	0.5323309944753862	0.3726762840476738	0.2562028311431478	0.223985487059402	0.14713539774977455	0.6886916616970367	0.035815411439162594	0.03581541143916259	-27130.557331542328	0.0	-77.10788611658177
1435000	-27222.064541410014	-90.5724118131152	-27131.4921295969	17.453285346229432	136.1624594620751	17.453285346229432	14.583289555607715	48.71769512351436	0.8592110494363564	1.282976109191612	0.7824730733039672	0.8322391142891149	1.788370837246734	0.45472981653222355	0.36720563993452704	0.25278771243948817	0.23208345520342072	0.14792319242256224	0.6630017283441458	0.03757557740751572	0.037575577407515715	-27131.4921295969	0.0	-76.34058573457649
1440000	-27228.722562606938	-91.1068966749331	-27137.615665932004	17.27855028168053	127.79857691048653	17.27855028168053	14.531627060282773	62.87951548181022	0.8438063114241783	1.4622863262699957	0.7767360560692305	0.8386805998927473	1.5947577763951253	0.4837329299487312	0.36351079687190646	0.25346082671561015	0.23122787361802638	0.15180050279445512	0.7085378326753087	0.0398083558789342	0.03980835587893419	-27137.615665932004	0.0	-76.39938479886347
1445000	-27221.8959867531	-95.30201033221803	-27126.59397642088	22.56965049680217	161.083849221951	22.56965049680217	18.291785935342727	34.21033543033094	0.8629808300173533	1.385057650304653	0.7541020942695488	0.8443829964737545	1.6137033644552983	0.5397730644794005	0.37155518927084175	0.2581483557974249	0.2213333253850712	0.14896312954666024	0.6976547478093758	0.034102254664910556	0.03410225466491056	-27126.59397642088	0.0	-79.53572886591549
1450000	-27221.41777811107	-90.33171093674493	-27131.086067174325	18.75254226744013	138.68922534795846	18.75254226744013	14.634520033437955	47.6763837408387	0.8494283130681722	1.3030242820418696	0.7504313324432679	0.8548674245548045	1.7493721463297165	0.4928765015621773	0.37538621561169366	0.25611966122043384	0.2238326643239981	0.1446614588438725	0.6733888499257824	0.039543346054919104	0.0395433460549191	-27131.086067174325	0.0	-76.21615740788991
1455000	-27229.594330358334	-90.13051286463576	-27139.4638174937	19.153513754676148	141.78526349940427	19.153513754676148	15.45078099408787	48.08134550386337	0.9767040432890972	1.335638678468688	0.7522156843971827	0.8780435425022269	1.6626481025165805	0.39474994882623277	0.36855410468892935	0.25293442489900464	0.23520137719292733	0.14331009321913682	0.650780654285959	0.03617669467495159	0.0361766946749516	-27139.4638174937	0.0	-76.5119875328071
1460000	-27221.419155947977	-92.996064618492	-27128.423091329485	20.877483730831912	158.45478233103688	20.877483730831912	17.474407342799516	42.81392851111776	0.8547473771711921	1.3124477478480137	0.7522156843971827	0.8629119399690004	1.6671021789032183	0.5505750717114005	0.38035317936687163	0.2534136805734376	0.2232088464664547	0.14302429359323424	0.6592261780116131	0.032663931719805125	0.03266393171980512	-27128.423091329485	0.0	-78.6766564237064
1465000	-27218.245726189765	-89.09859954602297	-27129.147126643744	19.21049137813006	130.35870442781345	19.21049137813006	13.591497418604321	35.52745116471706	0.8200991024810569	1.4001071208265348	0.7543153989168258	0.8368763949004476	1.725786584769003	0.4628153981061393	0.37629989881464815	0.25661596708925233	0.2216190379990938	0.14546509609700395	0.6656969270031265	0.0444256962991399	0.04442569629913989	-27129.147126643744	0.0	-74.7748444939441
1470000	-27218.552083272356	-92.00741706810999	-27126.544666204245	20.250318071267664	150.08459425948578	20.250318071267664	17.276511160450514	36.08004556733848	0.8594853618157136	1.295000023506436	0.7809187517917097	0.8253837973020279	1.7472101199483914	0.49200194563572874	0.37132241781630365	0.2594541581370888	0.22724063152529167	0.14198279252131418	0.6743499136078919	0.035595239571220946	0.03559523957122095	-27126.544666204245	0.0	-77.80114030776664
1475000	-27219.149467964486	-92.6077767606751	-27126.54169120381	19.94445208417157	147.15306601110137	19.94445208417157	16.312149514900923	65.22136463789244	0.812823281680486	1.3645553473502527	0.7539965466933318	0.8150412027811205	1.7778336276278728	0.4757499938669437	0.37420316964358064	0.2582020850571925	0.22099734176224942	0.14659740353697576	0.629908432334358	0.03887981902158888	0.03887981902158887	-27126.54169120381	0.0	-77.95762984138774
1480000	-27219.62046835557	-92.09278850491843	-27127.527679850653	20.199429640997273	145.98522692809928	20.199429640997273	16.720272517613317	61.7274145267908	0.812823281680486	1.3636228390427871	0.7967358985490108	0.8590905866997477	1.7252243794014572	0.4425030146265186	0.37318909301387515	0.2650024442755708	0.22146731972762107	0.1403411429829312	0.6192792648996318	0.03840072255160138	0.03840072255160138	-27127.527679850653	0.0	-77.45555530321195
1485000	-27221.54090991333	-89.33015088632035	-27132.21075902701	16.72160145120312	125.22093091398844	16.72160145120312	13.856142739132554	38.8269098467777	0.893222199076966	1.2613849099124625	0.7204162952533177	0.844524697353246	1.714124500957368	0.5663273974466473	0.37834348103876614	0.25146012410335306	0.2275539677914113	0.14264242706646782	0.6974272736706083	0.040512378072806506	0.040512378072806506	-27132.21075902701	0.0	-74.65935401964985
1490000	-27223.801135380334	-89.13464289899566	-27134.666492481338	16.85242888326515	125.74606961321419	16.85242888326515	14.161689568143373	40.964010577404856	0.8865149276190301	1.3929570179013895	0.6872708308108694	0.8512319688111819	1.7241015313180392	0.45792372353949773	0.37333962573952856	0.26081556456185406	0.21933762361121548	0.14650718608740027	0.6809734104693599	0.040827130812769064	0.04082713081276906	-27134.666492481338	0.0	-74.53683844027306
1495000	-27220.047387001432	-89.46823185129094	-27130.579155150142	18.738435644435288	133.37597038162326	18.738435644435288	15.128087393261952	31.325821118173803	0.897362718179371	1.3399056624775127	0.7494718531708521	0.8255670183897286	1.6965028133405484	0.4911899344419952	0.37736036814066987	0.25040229816303194	0.2214470442244089	0.15079028947188772	0.6809920900378662	0.040692421021987564	0.040692421021987564	-27130.579155150142	0.0	-75.77807428397512
1500000	-27225.133952721044	-92.34406936335752	-27132.789883357687	20.441520144549173	147.3721152070696	20.441520144549173	16.850649806238305	63.03024658626632	0.8839602275321014	1.2993703880188419	0.7451248257651932	0.948679319007416	1.6830396925856044	0.43982554709085114	0.38746599325333414	0.2432425827976644	0.21815086582626997	0.15114055812273	0.6481640851630198	0.03747321333100228	0.03747321333100228	-27132.789883357687	0.0	-77.64504323908389
1505000	-27222.17320320148	-90.76676021470759	-27131.406442986772	18.753328604365823	142.0180306044784	18.753328604365823	14.996893648956544	46.802827637220034	0.8799534630608883	1.3449690427022074	0.7844414768896217	0.8524696899977364	1.6427983899759508	0.4953679373736031	0.3573435280291334	0.2677269659966626	0.23052185829487803	0.14440764767932446	0.6981006000731753	0.03752531337984723	0.03752531337984723	-27131.406442986772	0.0	-76.820565245762
1510000	-27228.168500321528	-91.72924903190408	-27136.439251289623	17.517843569245393	130.60515845025932	17.517843569245393	14.40160600269613	24.73594962593939	0.8810853844895098	1.3750004824821198	0.7804568008500017	0.860820076496722	1.6296684497762417	0.4729688059054128	0.38144778055497336	0.251405854232966	0.22158703927258125	0.14555932593947796	0.6693044684471067	0.04263880370188136	0.04263880370188135	-27136.439251289623	0.0	-77.63997401336397
1515000	-27229.217652122614	-94.67569893926382	-27134.54195318335	22.22428895359241	163.46594881045465	22.22428895359241	18.548617398405298	50.299304361352604	0.9813713538140523	1.4248917736337987	0.7941050458703085	0.7687779838107699	1.5053637825498225	0.5254900603212559	0.36263917829028874	0.27037324826916065	0.22338893045291836	0.14359864298763084	0.6782740318491803	0.032643634752393465	0.03264363475239346	-27134.54195318335	0.0	-78.68527736964823
1520000	-27220.032385112114	-90.81953277188975	-27129.212852340224	17.2719328632231	131.6302163447252	17.2719328632231	14.441776824297635	27.986216436683243	0.8585581423474862	1.3537350405206112	0.8285104231287954	0.8296455322462523	1.6117067452872156	0.5178441164696468	0.3713510251240408	0.26147336353636097	0.21652095688813489	0.15065465445146195	0.659259904601668	0.039716308883090155	0.039716308883090155	-27129.212852340224	0.0	-76.88241138159982
1525000	-27220.606673287395	-89.63196544765395	-27130.97470783974	17.994468868593106	131.65857734554126	17.994468868593106	14.70389088091185	35.41363397278835	0.8025804263296216	1.3562977888465473	0.7784811981045654	0.8445430292699063	1.7619375972049136	0.45615996024445316	0.3668651992634042	0.2665532569489846	0.22232744680352912	0.14425409698408073	0.6424113339247264	0.04220714811891814	0.04220714811891816	-27130.97470783974	0.0	-75.50150820262272
1530000	-27216.647683271276	-91.60297172681979	-27125.044711544455	20.949092282559267	151.89807031993766	20.949092282559267	16.730470383255998	44.901947032484486	0.8985386185472976	1.4911127702465583	0.7214445035092366	0.8452911401576534	1.562649482292184	0.4809634852470776	0.3695246193345777	0.2561655212574745	0.22117206370269377	0.1531377957052526	0.6578483120415584	0.03395666487415456	0.03395666487415458	-27125.044711544455	0.0	-77.63456805796517
1535000	-27215.523386696732	-89.0234256702569	-27126.499961026475	17.741960322083226	129.16812783821626	17.741960322083226	14.403692707555766	36.895723473841606	0.8679504621297992	1.3778613643452187	0.7573668712416076	0.8988760903551672	1.605691247904693	0.4922539640235216	0.366680422208808	0.2643942377565191	0.21661724867402318	0.15230809136064824	0.6514383667349821	0.0411927998194735	0.0411927998194735	-27126.499961026475	0.0	-74.93751427323788
1540000	-27224.06748215232	-89.88773705024452	-27134.179745102076	18.787146100889373	129.40790634533278	18.787146100889373	13.532268636614498	54.888589803096394	0.8599620796586938	1.5073130327015933	0.7921331490967372	0.808768677626753	1.530003319522132	0.5018197413940982	0.3750033737021689	0.25963149959938553	0.21703865410689888	0.1483264725915452	0.6724182258350934	0.04195619522175671	0.041956195221756726	-27134.179745102076	0.0	-75.39840309777375
1545000	-27219.15100055858	-90.00395669547653	-27129.147043863104	17.821609107617096	133.09572530055047	17.821609107617096	14.337211644153236	46.26536665772043	0.8729948867598071	1.3841344480796893	0.7571959266841537	0.9377855910499547	1.521873700347707	0.5260154470786956	0.3670158914063309	0.2605823587874744	0.22407527721464793	0.1483264725915452	0.657813174907217	0.040593158591625045	0.04059315859162504	-27129.147043863104	0.0	-75.64592486488023
1550000	-27226.02184145294	-92.60189196365187	-27133.41994948929	20.857854078189263	152.65863032160962	20.857854078189263	17.835957024965865	36.403108996528644	0.8987562521587622	1.4224230080868638	0.9013180395833582	0.7661836796489777	1.521483670772345	0.48983534974970033	0.35659403540480256	0.2658207292297881	0.23119607573500606	0.1463891596304018	0.6772657948422467	0.0341663258073684	0.034166325807368406	-27133.41994948929	0.0	-78.06827095795303
1555000	-27230.09498674367	-94.21061763668948	-27135.884369106978	22.168921327114106	156.42575008608716	22.168921327114106	18.358780259050345	33.53297013255708	0.8521968137196281	1.4038646556714147	0.8111073304264299	0.9352484493758597	1.635139623516281	0.36244312729039396	0.36365146306149565	0.2554181401887595	0.22509579238742844	0.155834604362315	0.6473497898494911	0.035345125906059253	0.035345125906059253	-27135.884369106978	0.0	-78.63659002830653
1560000	-27227.918304017858	-90.06018992040366	-27137.858114097453	17.964436224764224	135.58861172621513	17.964436224764224	15.744606512999455	35.7592687617288	0.9438188909526627	1.3773420668322056	0.7067885976094163	0.8503197677500005	1.7592875495653284	0.36244312729039396	0.3722579778560771	0.2610143465994904	0.22673885732449972	0.1399888182199313	0.6237743162521269	0.03911056892585399	0.03911056892585399	-27137.858114097453	0.0	-76.16037575039485
1565000	-27220.784766689496	-90.13212228105523	-27130.65264440844	18.158121640316246	135.77229425167315	18.158121640316246	16.18302492500991	46.024347561705675	0.8691746418257116	1.3559596528354225	0.7401156007234432	0.8679951531645157	1.6523901333724083	0.5143648180785063	0.37750288384453656	0.26036414126841334	0.21446920420901727	0.1476637706780314	0.6246772274683258	0.04049234790406516	0.04049234790406518	-27130.65264440844	0.0	-75.71844076307627
1570000	-27225.132958872713	-93.28717455653612	-27131.845784316178	18.38063500574719	130.0166450162063	18.38063500574719	14.604841327647357	83.06158248877756	0.7975120614361808	1.4353601688134299	0.8842460894198647	0.8200233236402881	1.6225516768904205	0.4403066797998233	0.36496602872805	0.2628342253006441	0.22686821830002532	0.1453315276712792	0.6361334250967184	0.04418130308799898	0.044181303087998974	-27131.845784316178	0.0	-78.23476662733987
1575000	-27224.211115125054	-91.63277300487125	-27132.57834212018	19.261121703284818	147.40940716133872	19.261121703284818	16.77965446543212	40.22237967075866	0.8443136246298619	1.5669210307938795	0.7106973040218959	0.9412785755192714	1.4989271697738722	0.43786229526122644	0.3730255385445183	0.26436013364151545	0.2128619051871847	0.14975242262678026	0.643918356348163	0.036587264066741156	0.03658726406674115	-27132.57834212018	0.0	-77.54459659474018
1580000	-27216.413835117517	-89.59914271233268	-27126.814692405183	19.319579559412247	134.7933547788446	19.319579559412247	15.516751564044727	29.78623418954549	0.9145604258305492	1.35987840167474	0.7430411101308484	0.818627245882865	1.6613204057163409	0.5025724107646639	0.3714548309328964	0.250251031202523	0.229148656635892	0.14914548122868723	0.6351326853926706	0.04072754092550637	0.040727540925506366	-27126.814692405183	0.0	-76.05992942842828
1585000	-27222.24917147138	-90.06733709974503	-27132.181834371633	18.310051896475834	136.64385256325372	18.310051896475834	14.852734494302979	44.31862671330516	0.8882138040588666	1.4137006525776536	0.7855156651644029	0.8534825752513058	1.5398565457834668	0.5192307571643119	0.36881164144431056	0.26404228428618925	0.2158744331164842	0.15127164115301459	0.7107019338775673	0.03946236601537974	0.03946236601537975	-27132.181834371633	0.0	-75.9144278986268
1590000	-27220.88778631018	-91.99326384961418	-27128.894522460567	19.44568167596705	149.88341886673854	19.44568167596705	16.682638570670814	34.8392673743156	0.9059747763012479	1.4116062763767299	0.7469066111003235	0.8380535003677035	1.6641577160507797	0.4333011198032234	0.35825257808414124	0.26633399649444844	0.21952375671650393	0.15588966870490503	0.6774582145100584	0.034134592898958795	0.03413459289895879	-27128.894522460567	0.0	-78.37152410735641
1595000	-27223.30033957248	-93.07850904622879	-27130.22183052625	19.738567547807136	156.4264654392766	19.738567547807136	17.840693353036755	47.24950496493804	0.814428255903193	1.3530861945937436	0.789320570019867	0.8075024438412183	1.65416388466641	0.581498650975576	0.37377239800908363	0.2565411220308371	0.22861579115224664	0.1410706888078313	0.6405363473243432	0.034643224232578526	0.03464322423257854	-27130.22183052625	0.0	-78.2363403961458
1600000	-27223.353958051583	-93.98552357900184	-27129.36843447258	20.167364701097767	154.37945604645105	20.167364701097767	18.224624613430006	65.92573453859482	0.8355244777205204	1.4395003391233525	0.7721136010653207	0.8055259027131129	1.6235543288745826	0.5237813505031187	0.3771436559427171	0.252188517350226	0.22711928450233987	0.14354854220471575	0.6216303693874404	0.03448504555136871	0.0344850455513687	-27129.36843447258	0.0	-78.62154555921761
1605000	-27222.673004580236	-90.2009521621525	-27132.472052418085	18.286008424300658	136.43347219788686	18.286008424300658	15.183863080847864	47.15119815611219	0.8761996806560526	1.3391624741011734	0.6879943517026154	0.7794461165712268	1.7433891638533	0.5738082131156398	0.37025704574553975	0.2592183261720575	0.22352214301463597	0.14700248506776553	0.6781794197121246	0.03935606750154235	0.039356067501542344	-27132.472052418085	0.0	-76.05513773832615
1610000	-27220.63510390017	-92.69579988079649	-27127.939304019375	19.792190591457082	150.84915320532735	19.792190591457082	16.68030614124059	32.782422647791144	0.8540035979762576	1.4140485319383826	0.7846343930748768	0.7730530636724174	1.6854796188286956	0.48878079450937795	0.36565991350998833	0.2592183261720575	0.23194219694175533	0.14317956337619753	0.6459351593441909	0.035779788440550936	0.035779788440550936	-27127.939304019375	0.0	-78.92129360699722
1615000	-27220.795352906232	-93.05232469302905	-27127.743028213205	14.992451268130175	111.73133400569705	14.992451268130175	12.783543259256678	67.87033897167997	0.8900980076769295	1.3506898341309532	0.7836692817777162	0.823697171473673	1.7283120030244647	0.42353370191627127	0.36542579422831817	0.25850503553317644	0.22482370756427697	0.15124546267422712	0.6880404026205935	0.04759680851693685	0.04759680851693687	-27127.743028213205	0.0	-75.55401691253924
1620000	-27219.547265964953	-92.86811690397077	-27126.679149060983	19.786921139396387	153.42891792380928	19.786921139396387	16.7846085447916	60.512735348897365	0.8690429444228448	1.3574830627484127	0.7068526370113277	0.793030939062201	1.7441228784152731	0.5294675383399483	0.3734047100360889	0.2516468230801823	0.22711276327262075	0.14783570361110673	0.6696061150646346	0.034875256367837	0.03487525636783702	-27126.679149060983	0.0	-78.45035339340073
1625000	-27217.57873394644	-89.9357004932858	-27127.643033453154	17.313138185662794	129.72490774358423	17.313138185662794	14.324728324264509	33.59435295024048	0.8058523875533723	1.4070024025931316	0.7706407078464191	0.8402358320096943	1.678792789938233	0.49747588005915727	0.3735424833517946	0.26147077684999664	0.21620723932326996	0.14877950047493754	0.6420368887329766	0.04320800406639825	0.043208004066398235	-27127.643033453154	0.0	-75.43069471088332
1630000	-27222.02984691281	-94.16074944304998	-27127.86909746976	18.70785504171717	145.03947962604536	18.70785504171717	16.56854108577079	82.28053627742295	0.9051213439179886	1.4785029426726548	0.7624150368236514	0.8402358320096943	1.5616500029531994	0.4520748416228192	0.36810220704057395	0.2529534071379061	0.22704303942897444	0.1519013463925442	0.6492864231473958	0.03665870310493358	0.036658703104933556	-27127.86909746976	0.0	-79.40207786744591
1635000	-27220.024429263543	-88.62449386007037	-27131.39993540347	15.77929002560511	109.31100901938383	15.77929002560511	12.107289153410807	25.229688396302038	0.868685133719772	1.3793857986778977	0.7941108124927403	0.7996737378754106	1.640358309478068	0.5177862077561188	0.36948591147679405	0.25926662419355984	0.22592917519450625	0.1453182891351385	0.6573715213695959	0.04933975526976485	0.04933975526976486	-27131.39993540347	0.0	-72.38008018804919
1640000	-27221.917339429405	-91.36874527278931	-27130.548594156615	17.85956285375931	142.6139344726137	17.85956285375931	16.439362351833427	48.882489776549235	0.7895874869806676	1.3460211883451785	0.8423705412160195	0.7700172050125668	1.7273888849706533	0.524614693474922	0.3805755375979657	0.26123698173990884	0.22075347864263148	0.13743400201949263	0.6624953348250444	0.0367446189375656	0.036744618937565594	-27130.548594156615	0.0	-76.93421636102573
1645000	-27223.719109206133	-90.39866898539127	-27133.32044022074	17.68854349175657	133.83945194651696	17.68854349175657	14.054336434068892	46.625449710382654	0.8011143101855466	1.5881341716592934	0.7523172675204464	0.8907590462867501	1.4413865726079214	0.5262886317400497	0.3731556857123785	0.26515490158751437	0.20960486941805645	0.15208454328204926	0.6758139427539738	0.040119450541907666	0.04011945054190766	-27133.32044022074	0.0	-75.92675908529603
1650000	-27218.625793615494	-90.1125772563688	-27128.513216359126	17.73045643432363	129.9269923794451	17.73045643432363	14.349077981581452	52.53327814402325	0.9139483336236245	1.383035196410493	0.725633512762297	0.864392182188395	1.6494468944052278	0.46354388060997	0.36974361583877957	0.26107079491525426	0.22260062172989556	0.14658496751606914	0.6721731515533963	0.04079098863279987	0.04079098863279986	-27128.513216359126	0.0	-75.64798273186909
1655000	-27222.42632321985	-90.7150661326466	-27131.711257087205	17.269897512516334	138.09436198545333	17.269897512516334	16.049783546904465	39.4172173476777	0.7791367387979894	1.3653614874449775	0.7434985365536158	0.8945243923980505	1.651581027192551	0.5658978176128232	0.3815047409432232	0.25572215533740683	0.2193716551326306	0.14340144858673792	0.637136728046253	0.037712697775528485	0.037712697775528485	-27131.711257087205	0.0	-76.39792927427807
1660000	-27226.73143622929	-91.33817244430156	-27135.393263784987	20.075673544362296	146.29085460598986	20.075673544362296	16.696459754752052	47.56446326514712	0.8982930728856535	1.4438504357822652	0.7435722586683878	0.9042964436544263	1.5226526418485111	0.4873351471607635	0.37421813512226076	0.2513509161068284	0.2241356839257611	0.15029526484514819	0.6831906522269755	0.037296517844158855	0.037296517844158876	-27135.393263784987	0.0	-77.01537418977622
1665000	-27220.808537384666	-89.35413707039964	-27131.454400314266	18.169660260258905	134.46667666160096	18.169660260258905	14.948495927426153	38.779766022048896	0.8508087664784395	1.3978513910935573	0.750827920396871	0.9486448604986317	1.5522929720007759	0.49957408953173177	0.37870339848202056	0.25733636370229906	0.2144418378652584	0.1495183999504205	0.6507436849279252	0.03782663280084393	0.037826632800843925	-27131.454400314266	0.0	-75.72378250491283
1670000	-27222.944428523573	-96.09161732937784	-27126.852811194196	22.123064588719462	164.80009508539553	22.123064588719462	19.044359689648495	34.48923343675819	0.8538029536061058	1.3687323852573643	0.8091799529734256	0.8835177206834937	1.6087520867821694	0.47601490069744845	0.3650182722354287	0.2646584577210529	0.21863780884492162	0.15168546119859525	0.6710335711802061	0.03164488081622657	0.03164488081622658	-27126.852811194196	0.0	-80.17087177027048
1675000	-27224.272309030614	-92.32222581598332	-27131.95008321463	19.379853694500845	142.51169209837104	19.379853694500845	15.553385571505295	68.4647866629228	0.78706892636389	1.4536451440216112	0.7441462285621098	0.9357188592900483	1.5278580257214491	0.5515628160408987	0.3721716954544936	0.26543020110128673	0.2156245927410009	0.14677351070321734	0.6590764942915066	0.03921131784877288	0.03921131784877286	-27131.95008321463	0.0	-77.85265327698441
1680000	-27219.101735046253	-90.40634828716846	-27128.695386759086	18.60767534613096	137.5774336425142	18.60767534613096	15.042330701003754	31.67990681172987	0.8931907135591937	1.413116866135988	0.7508947846592783	0.7563260738081171	1.6544800108745805	0.5319915509628494	0.36261660028807763	0.2658756880144358	0.22137194266510682	0.15013576903237827	0.706462871024072	0.03777031917405954	0.037770319174059555	-27128.695386759086	0.0	-76.9077272135027
1685000	-27222.443557115428	-92.82646522119845	-27129.61709189423	20.533985533769847	152.45200011795183	20.533985533769847	16.53617938061357	60.084356380170775	0.9266603153524953	1.413375095309222	0.7119261428250621	0.8332180297107189	1.6487300634102007	0.4660903533923084	0.3743758758892027	0.25035621370412564	0.228601104166734	0.1466668062399362	0.6673246364821775	0.037008608737416196	0.03700860873741621	-27129.61709189423	0.0	-78.1795065692482
1690000	-27228.51315263409	-89.85532567378183	-27138.657826960305	15.446063152957656	116.80472867708284	15.446063152957656	13.362381006994637	36.86037964328864	0.7653300552769207	1.3699000545858442	0.6610752877030797	0.9917031184000112	1.7700970992142337	0.44189438481991816	0.38335799966249606	0.25854302685113995	0.21362832613841048	0.14447064734795204	0.6544428097710763	0.047773042532919675	0.047773042532919675	-27138.657826960305	0.0	-73.51293962541259
1695000	-27217.319993922596	-89.51410977767082	-27127.805884144924	18.168103602483622	133.06664559129166	18.168103602483622	14.657739556681307	43.88329879018215	0.8907308686909478	1.4715819835214892	0.7757608694854906	0.8779807675791336	1.533724060021006	0.45022145070194064	0.3583591078733265	0.262443351558323	0.22506559551171149	0.1541319450566375	0.6654525358537712	0.041208191426698036	0.041208191426698036	-27127.805884144924	0.0	-75.27842688146181
1700000	-27222.505516276364	-90.0779832867	-27132.427532989663	16.2222950699573	124.26422947587807	16.2222950699573	13.51223492542535	36.74741347891814	0.8770021592831705	1.4155687070433556	0.7439021240187094	0.9337367736765099	1.5931384640747042	0.4366517719035581	0.37829126472124197	0.2477201312409901	0.22099758336205083	0.15299102067571563	0.6659663880320194	0.04340699815307754	0.043406998153077546	-27132.427532989663	0.0	-74.69801207545329
1705000	-27217.748131392036	-89.52202780807227	-27128.226103583966	17.215569945766013	129.29591049259238	17.215569945766013	14.719282630528053	37.15470780234281	0.89798956909	1.385750260165266	0.7434002532595023	0.7957540061433773	1.7151223892676366	0.4619835220742254	0.36504172736261464	0.2573794520673793	0.23188075398685573	0.14569806658314888	0.6496471791180205	0.04165858645008829	0.041658586450088284	-27128.226103583966	0.0	-75.12058589400215
1710000	-27221.233506554505	-91.19931669309995	-27130.034189861406	19.03454438922433	144.70538664386834	19.03454438922433	16.426753777031184	49.04717576318922	0.8235382070604411	1.3449929310109734	0.8541821433020031	0.7419478379040213	1.7166101947846695	0.5187286859378991	0.3727250805087235	0.2587464207208703	0.2270075051368174	0.14152099363358736	0.6444470998730176	0.03858765806156181	0.038587658061561794	-27130.034189861406	0.0	-76.80676158422973
1715000	-27230.53521781006	-90.1256186934574	-27140.4095991166	18.452760027467736	131.97634286447936	18.452760027467736	13.772125539816448	53.71731394186193	0.8977452504729442	1.4242224466116942	0.8328429798475794	0.9589787680438443	1.4228052540545086	0.4634053009694368	0.37659733735886464	0.2686989685452543	0.20804651830427343	0.14665717579160614	0.6857097033142691	0.03906908296838502	0.039069082968385016	-27140.4095991166	0.0	-75.93620325726594
1720000	-27223.449640691004	-88.55824361205524	-27134.891397078947	16.82078581608205	118.6336515074109	16.82078581608205	13.280248112811309	39.74947150459739	0.8109684446497026	1.3312749523000804	0.6983910241680328	0.9571493434790388	1.6904634456073355	0.5117527897958173	0.3836424728751413	0.24625004788429752	0.2193423396431229	0.1507651395974367	0.6493410399587494	0.046656212201201634	0.046656212201201634	-27134.891397078947	0.0	-73.26547085819456
1725000	-27223.564739321893	-91.29753842471877	-27132.267200897175	19.618258137428292	148.24338746478657	19.618258137428292	16.34948813381606	38.145504445673204	0.8811860255586742	1.3665292077269078	0.7394064637122991	0.9042108729856037	1.7210780849859635	0.38758934503055925	0.36951575473594034	0.24867978414340364	0.22910814427984427	0.15269631684081023	0.6539564371401608	0.034305391395708346	0.03430539139570834	-27132.267200897175	0.0	-77.81217527858959
1730000	-27215.975746623033	-90.34290078868966	-27125.632845834345	13.500765838400085	97.24353274597284	13.500765838400085	10.925295106467102	29.606019973417	0.8849799423985625	1.3256959086069777	0.7258096368639378	0.888373120378772	1.696494780313046	0.4786466114387113	0.3709514296772174	0.2534995896183762	0.2238828351923661	0.15166614551203877	0.675418435648569	0.05605193959514693	0.05605193959514692	-27125.632845834345	0.0	-70.17438500141037
1735000	-27219.34511299184	-91.67665390831593	-27127.668459083525	19.006895281337513	145.75211943239069	19.006895281337513	16.65975188731469	50.8215425423932	0.839609888002737	1.3934100708434465	0.742366140646936	0.9094219544612249	1.6575941686894045	0.45759777735625845	0.37794943325105346	0.2569707051481921	0.21958092679631833	0.14549893480443463	0.7240538528632967	0.037540286523549765	0.03754028652354977	-27127.668459083525	0.0	-77.11236422471731
1740000	-27222.086480782324	-92.63553859586028	-27129.450942186464	20.90822350982739	151.47304536796318	20.90822350982739	16.224365521319264	64.74788524616908	0.8995828351149574	1.3924604491561985	0.6511203207265396	0.9350093332839818	1.692099542221207	0.4297275194971233	0.36856128712793224	0.2521480969124333	0.22543319077116528	0.15385742518846773	0.6555533573966175	0.03530930534790226	0.03530930534790225	-27129.450942186464	0.0	-78.31386289657108
1745000	-27229.611401611874	-89.20472200742044	-27140.406679604454	16.331546697387967	121.73766622614946	16.331546697387967	13.766505008110913	33.88548478159409	0.936991715729424	1.342896034681429	0.7185000354343658	0.9256291322709476	1.646255562386718	0.4297275194971233	0.36528940911867275	0.2639344738909176	0.21750031806845654	0.15327579892195153	0.6932861976716147	0.04339572268894039	0.04339572268894039	-27140.406679604454	0.0	-74.11863422534174
1750000	-27227.18172297168	-91.53005234251745	-27135.651670629162	20.78589950077447	149.87124344005034	20.78589950077447	16.13292127872774	40.814152560743494	0.9356051364922781	1.505387864463271	0.6494580365082223	0.8018364779445305	1.5750210939707967	0.5326913906209088	0.366348695133052	0.2582542928067353	0.21964798618276735	0.15574902587744385	0.6826616576920465	0.037571451429218326	0.03757145142921834	-27135.651670629162	0.0	-77.35045731752305
1755000	-27224.23071830838	-94.71999719659127	-27129.510721111787	21.030661630848194	166.58824531232543	21.030661630848194	18.30711866057221	54.84614139223273	0.880883332352016	1.5028342587531334	0.65385360687997	0.9236933403319383	1.547325642073657	0.49140981960929275	0.378989207150279	0.26009562364173033	0.20849606269257995	0.15241910651540924	0.6428374113264285	0.031005174679801302	0.031005174679801295	-27129.510721111787	0.0	-79.55852758830497
1760000	-27221.157813369566	-92.11443718997486	-27129.04337617959	18.813147546081968	148.46653739549686	18.813147546081968	16.570498883852892	59.09177301577635	0.880883332352016	1.3545904117648728	0.76094216573453	0.7724971961099317	1.7310029268530616	0.5000839671855953	0.3628522890430228	0.26373950261482954	0.22868723189751197	0.1447209764446342	0.6961093870096596	0.03327614521236983	0.033276145212369844	-27129.04337617959	0.0	-78.05482196542991
1765000	-27225.526968510298	-93.72915080611622	-27131.79781770418	19.508140662527587	145.3720075451352	19.508140662527587	15.67359345875037	83.33989654906144	0.8871412541029285	1.3438962870413744	0.7270677200362415	0.9183572094727701	1.6687284434316392	0.45480908591505365	0.38319240821619954	0.24240116746660842	0.22677741744906157	0.14762900686812896	0.6770059748951072	0.03570514740261827	0.035705147402618286	-27131.79781770418	0.0	-79.47196536455192
1770000	-27217.11635796255	-90.10421410713754	-27127.012143855412	16.58623759258786	123.3030328633613	16.58623759258786	13.97462811400376	52.254904915995105	0.8823901410324956	1.3969792678663802	0.747142509315209	0.8999598696044193	1.6255913673918378	0.4479368447896657	0.3682128689864321	0.25211945159672877	0.2324934825796572	0.14717419683718036	0.6374047991557932	0.04278703275024763	0.04278703275024764	-27127.012143855412	0.0	-74.9568226432884
1775000	-27219.211719193732	-92.07715179726677	-27127.134567396464	19.440363223183123	150.2931137533136	19.440363223183123	17.230097395332002	48.29113703688614	0.8705963569164346	1.3344633930970615	0.7575631998625032	0.8917607456212097	1.6200320432705178	0.525584261232281	0.3644223127536517	0.2634221439221189	0.22483760907428188	0.14731793424994594	0.665139518686662	0.03509097482504545	0.03509097482504546	-27127.134567396464	0.0	-77.68531356066593
1780000	-27222.613385141238	-88.21361030916118	-27134.399774832076	16.63282611538208	118.4501915901915	16.63282611538208	13.28809809909407	37.3081956415565	0.8237384205985766	1.2753768516890198	0.825116923351597	0.8680287478287909	1.661368706010783	0.5463703505212404	0.38034575421135086	0.26003160382585255	0.2174115627878488	0.14221107917494621	0.6386249150397172	0.043499795276702745	0.043499795276702745	-27134.399774832076	0.0	-73.30048567247471
1785000	-27224.109009944885	-88.30794865484434	-27135.80106129004	18.279705838294152	127.74663668903025	18.279705838294152	14.598183435977376	40.64991370301655	0.7620965713359316	1.3233416224536771	0.7514396465284426	0.8945319044943008	1.743926193624071	0.5246640615635846	0.37280098057962546	0.26003160382585255	0.2241624214043734	0.143004994190147	0.6099595231698468	0.04200537482662315	0.042005374826623164	-27135.80106129004	0.0	-74.38289517227679
1790000	-27227.934005173753	-92.70336014283399	-27135.23064503092	20.894687185002415	152.3396379688466	20.894687185002415	16.40077988746884	59.39842099639606	0.8427468755577793	1.2737257288867478	0.7306183588394548	0.9788514563000876	1.738663492164103	0.43539408825183523	0.3655518087312951	0.25620216989759326	0.22774128102074037	0.15050474035036968	0.7022836753451591	0.03660982148971828	0.03660982148971829	-27135.23064503092	0.0	-78.06716736824568
1795000	-27218.618771166228	-88.93482464684769	-27129.68394651938	18.886869575866605	132.79932217667937	18.886869575866605	14.492882824414737	39.12214994572604	0.8427468755577793	1.386920833446186	0.7023372470524571	0.7993602662450449	1.7583499444346509	0.51028483326389	0.363623710322501	0.256641942209839	0.232287228474726	0.14744711899293242	0.6233876471943285	0.04089867550834117	0.0408986755083412	-27129.68394651938	0.0	-75.15060775864163
1800000	-27218.46690328376	-89.37965976763712	-27129.08724351612	18.389504335550008	133.4416084034971	18.389504335550008	15.167451327623645	39.80932472543406	0.9919313410434307	1.3750819599140052	0.6536711607768102	0.8832557986685462	1.7006126734472808	0.3954470661499351	0.3700460395041152	0.2514404449596483	0.22418746584877644	0.15432604968745856	0.6840859231135364	0.04014651033833322	0.04014651033833324	-27129.08724351612	0.0	-75.41823961408552
1805000	-27223.43956089646	-96.14007410270261	-27127.299486793756	22.136978002653468	167.281182818507	22.136978002653468	18.613954713576707	36.45192744835837	0.9099152269074903	1.3813668969322754	0.6624346387115329	0.9390497428538556	1.6593635083782035	0.447869986216651	0.37653489507748383	0.25473302794962677	0.2144060272854293	0.15432604968745856	0.6984333668680731	0.03233348182188785	0.032333481821887826	-27127.299486793756	0.0	-80.35179247917164
1810000	-27222.129206664482	-95.38076479777898	-27126.748441866705	20.86946776164228	157.435955981979	20.86946776164228	17.49346491110045	28.197095548982425	0.882555651147952	1.447098498385507	0.6688835478122829	0.9801487280114535	1.6200106989653034	0.40130287567750955	0.3703871787666654	0.252992426160813	0.22064247255416092	0.15597792251835912	0.7068405580258915	0.03331018345284226	0.03331018345284226	-27126.748441866705	0.0	-81.29081588214936
1815000	-27228.0665153654	-89.86505172200896	-27138.201463643392	17.23153908300757	127.87950716656336	17.23153908300757	13.995269942639112	36.048646759322196	0.882555651147952	1.3569923715109096	0.7778283000729441	0.910619832469498	1.5886934699136472	0.4833103748850574	0.3667450037682924	0.25222111899325006	0.2319419516907196	0.14909192554773645	0.755997756722388	0.04286062363826631	0.042860623638266315	-27138.201463643392	0.0	-75.07425136514371
1820000	-27220.686168428478	-89.49736461449899	-27131.18880381398	19.476895032622384	135.544801930871	19.476895032622384	14.429922735873697	32.468473786275986	0.9058182963160221	1.3846054210233019	0.8048383616386865	0.8600517101911548	1.5313067604989061	0.5133794503319371	0.3663225167418122	0.2560358161022671	0.22967219301519742	0.1479694741407218	0.6165367246017652	0.04071473277183198	0.040714732771831956	-27131.18880381398	0.0	-75.92494187020807
1825000	-27223.293919536296	-92.86913013375089	-27130.424789402547	20.979263935030264	148.29201325849894	20.979263935030264	16.301043697085046	68.61753746790029	0.8527271436721989	1.5520999128484028	0.671048232102475	0.903502469804077	1.5612171479141348	0.4594050936587198	0.3702227767731806	0.2657305500696422	0.21116303553873497	0.15288363761844073	0.6450850923058848	0.03829822201745883	0.03829822201745882	-27130.424789402547	0.0	-78.08592399116166
1830000	-27221.544543768567	-90.54553640819464	-27130.999007360373	19.98302709200964	143.21154457380936	19.98302709200964	16.689370467452	46.39638361609745	0.9106743561926512	1.3693833701313876	0.830562839526457	0.7621862660965162	1.6211924503734225	0.506000717679574	0.36438026399414297	0.25873708265788953	0.2328064511545329	0.14407620219343314	0.6298489098211723	0.03790322963574873	0.03790322963574874	-27130.999007360373	0.0	-76.36842052283596
1835000	-27228.06106344631	-90.43587262575225	-27137.625190820556	17.64767259606364	128.505823151381	17.64767259606364	14.48827973018631	25.087611572289894	0.8354874442847211	1.5186021495893667	0.6720849526260292	0.8787814260264926	1.62577986959567	0.4692641578777293	0.3703750739716493	0.25999746220917813	0.22052789243540472	0.14909957138376637	0.6208094058207266	0.04356379310016045	0.04356379310016045	-27137.625190820556	0.0	-76.4549286572142
1840000	-27222.789245855172	-89.38559566264487	-27133.403650192526	19.552392795231306	137.5857068263621	19.552392795231306	14.7584092279368	41.73537553479279	0.9527451100283535	1.3174186315252099	0.7869420452449967	0.8830836521327461	1.5918734077910721	0.4679371532776301	0.36749291348590746	0.24867304458848502	0.23573440253624456	0.14809963938936146	0.6460161602835557	0.037963688513739595	0.0379636885137396	-27133.403650192526	0.0	-75.87334354358545
1845000	-27218.26487987281	-89.4528764121376	-27128.812003460673	17.85941321124552	132.23216649288517	17.85941321124552	14.859249728938863	36.06206561821885	0.879314784120272	1.4314604390454475	0.7804891095247187	0.8473918371057045	1.6089885153814105	0.45235531482245506	0.37604543136549806	0.2513101234382569	0.2248426205924146	0.14780182460382885	0.6395519959399649	0.04015665635470301	0.04015665635470301	-27128.812003460673	0.0	-75.53197746931902
1850000	-27219.032630249483	-90.44106707869801	-27128.591563170787	18.092337062091783	136.54633512815622	18.092337062091783	15.909746115748689	38.28066242182517	0.8477792650949372	1.4438167006285336	0.7524383761687741	0.8136551177272611	1.6002795821593114	0.5420309582211913	0.3663507483118128	0.268613062157129	0.21595050864545018	0.1490856808856065	0.6456137782418394	0.04253540090091995	0.042535400900919965	-27128.591563170787	0.0	-75.89595990754069
1855000	-27220.321196831253	-93.43032703111734	-27126.890869800136	20.121135400760373	144.3763612065353	20.121135400760373	15.137911442959076	79.77706879732789	0.8560074418058732	1.4001396105847508	0.7811964270443621	0.8136551177272611	1.6869652547140161	0.4620361481237454	0.3711341966350243	0.2630103113612126	0.2214499520530234	0.14440553995073815	0.6737171082782963	0.037990465326204446	0.037990465326204446	-27126.890869800136	0.0	-78.98435910049997
1860000	-27224.0021408042	-90.37465063298971	-27133.627490171213	18.987959179406243	139.9619854409336	18.987959179406243	15.35601378055149	51.20635741705188	0.7603254483485137	1.4273604854772406	0.6790748869687059	0.8788869848321372	1.6552755845729303	0.5990766098004808	0.37595922672903775	0.2729721347745992	0.21284544136078093	0.13822319713558057	0.6579818648892792	0.03812367216831093	0.038123672168310925	-27133.627490171213	0.0	-76.42224866613388
1865000	-27223.54196077706	-90.08473839049941	-27133.45722238656	17.17749729653709	128.29859880711012	17.17749729653709	13.728881048469255	34.175366484665126	0.7845501667304758	1.4737479956596684	0.8116657989180913	0.8012385600856101	1.5909469907472564	0.5378504878589064	0.37576928761902606	0.26589367574535533	0.21725184895028418	0.14108518768533285	0.6307661248907978	0.04416421933244815	0.04416421933244814	-27133.45722238656	0.0	-75.29654107545754
1870000	-27222.83633354097	-90.09682388409068	-27132.73950965688	20.02192194340401	141.40240342807135	20.02192194340401	16.019225574658442	48.316967313545	0.768845759936828	1.3484253382436233	0.6777506142409173	0.8112001048339352	1.8068187266391453	0.5869594561055598	0.37781367773782265	0.2558320061906173	0.22419952457117973	0.14215479150037874	0.6318193634144141	0.03818919733984343	0.038189197339843446	-27132.73950965688	0.0	-76.15087007464346
1875000	-27223.021073005602	-89.3145786634499	-27133.706494342154	19.948136453844814	138.19557577799762	19.948136453844814	14.639337560475804	44.97910918839591	0.9012340548513854	1.4218666635651847	0.7636531564369444	0.8225384515153065	1.6098507492844223	0.48085692434676613	0.3614898610522079	0.2576716958202554	0.23205968738680055	0.1487787557407346	0.6919966959878797	0.03762076971797102	0.037620769717971014	-27133.706494342154	0.0	-75.67684823196787
1880000	-27218.62325152999	-90.664089432046	-27127.959162097944	18.741148087830947	142.56540103781455	18.741148087830947	15.468442998218901	48.22308364277886	0.8947613338749748	1.38027619074464	0.7574300669049435	0.8757354987395067	1.6297032923607517	0.46209361737519267	0.3758111375948239	0.25356579482666836	0.22637383032588748	0.1442492372526189	0.6503993188536052	0.036952816996397624	0.03695281699639762	-27127.959162097944	0.0	-76.80856975932893
1885000	-27226.08110891666	-95.03959978804288	-27131.041509128616	19.16302859735166	144.12712533475022	19.16302859735166	15.952560410689797	93.00656935047229	0.9053063929787003	1.4336375317243601	0.6333453875201102	0.9230077187802416	1.5501000006312338	0.5546029683653637	0.3794457529316053	0.24546192626038793	0.21684154564809965	0.1582507751599057	0.6997968555273112	0.0373741694494982	0.0373741694494982	-27131.041509128616	0.0	-80.29231350816595
1890000	-27222.523542721316	-92.92532260770099	-27129.598220113614	20.645676856036435	152.52484564576895	20.645676856036435	17.40258461914238	62.56572811153715	0.8111322570264342	1.3823894332386062	0.8192600502531842	0.8367621580228242	1.6004482045292499	0.5500078969297109	0.37059285940858355	0.26159826473918185	0.22606077815703884	0.1417480976951944	0.6207204253683214	0.03478327980742385	0.03478327980742385	-27129.598220113614	0.0	-78.21051654505268
1895000	-27223.146706994234	-93.03740569991739	-27130.109301294317	20.266201726059293	152.25360770795845	20.266201726059293	18.11330912848915	39.475863193790026	0.8428928537725802	1.4068300052729097	0.8137076405353185	0.8248005315306627	1.6391805608715257	0.47258840801701263	0.3694599468364185	0.25891373193879996	0.22446936857789487	0.1471569526468854	0.6794969426397193	0.03716977545396451	0.03716977545396451	-27130.109301294317	0.0	-77.78120755044526
1900000	-27215.56580109126	-89.81453165434904	-27125.75126943691	18.725320871877706	135.82902485178377	18.725320871877706	14.679456966351262	45.908175523822784	0.8428928537725802	1.3980454073140607	0.8003645071675233	0.8775174245839599	1.563215116275725	0.5179646908861603	0.3700630443890326	0.26072363075572125	0.2212798016098827	0.14793352324536216	0.6842808326659153	0.039291327435340265	0.03929132743534026	-27125.75126943691	0.0	-75.85104022136578
1905000	-27216.444626698903	-90.40034961644382	-27126.04427708246	19.65858204075013	143.39223568211156	19.65858204075013	15.579695519293091	42.985575692641895	0.8878014009083655	1.4924533570481935	0.759888108300619	0.8752145484830878	1.549793724457522	0.43484886080222157	0.3674083271402194	0.2554942020789867	0.21971522244570696	0.15738224833508566	0.6524616909152038	0.038374545017908726	0.038374545017908726	-27126.04427708246	0.0	-76.52891351553576
1910000	-27229.751458263203	-91.90248994825167	-27137.848968314953	22.477825278300767	149.95255263669299	22.477825278300767	15.692289209636415	54.97611617795897	0.9135025715641573	1.4852902290448422	0.723394916014667	0.8608657111071706	1.5915932406354756	0.4253533316336966	0.3629987545155674	0.2576365542275053	0.21971422356994702	0.159650467686979	0.6488309579428058	0.03665503220170705	0.03665503220170704	-27137.848968314953	0.0	-77.17023694987142
1915000	-27221.372785178097	-92.81160974702279	-27128.561175431074	19.026968552783448	145.3485430524866	19.026968552783448	16.95224047413163	67.13431185889046	0.9586612785964537	1.449974154935786	0.7222771656564304	0.9190931795010415	1.5627190379705975	0.3872751833397002	0.360661005514352	0.25789168877700214	0.222105494080783	0.15934181162786157	0.6814744506325039	0.036331900628013454	0.036331900628013454	-27128.561175431074	0.0	-78.11635551108702
1920000	-27222.232791947536	-91.77631304365501	-27130.45647890388	16.849314550653933	128.62698406183708	16.849314550653933	14.237781057709123	24.705691422013178	0.934796445380047	1.4137742354027296	0.7336109107557275	0.9206928722025032	1.5631588224155402	0.4339667138434623	0.3708963128683277	0.25001987390497254	0.21772222122364568	0.16136159200305275	0.6411543899645258	0.04298448004205304	0.04298448004205303	-27130.45647890388	0.0	-77.36609263854848
1925000	-27220.518065311964	-90.58449235734648	-27129.93357295462	19.490362452216907	142.69404795225634	19.490362452216907	15.957158686690239	41.30172393801745	0.8996038280613105	1.3496590337452516	0.7370269263720828	0.8371023463800643	1.6274126743456414	0.5491951910956592	0.3718897493433302	0.256737976210024	0.22251906715425146	0.14885320729239296	0.6730966815497678	0.03908369861322571	0.03908369861322571	-27129.93357295462	0.0	-76.52550044120444
1930000	-27220.106713699388	-90.274215779803	-27129.832497919586	18.732630417993352	135.85748174247036	18.732630417993352	14.999759646060552	53.558461519690596	0.8368749540207012	1.2573774221373313	0.8227357484741697	0.8698803359089599	1.6767123292361845	0.5364192102226633	0.374231946281691	0.2558816576933205	0.22720111865842757	0.14268527736655953	0.6577362812824252	0.03997356563264892	0.03997356563264893	-27129.832497919586	0.0	-76.11346382926118
1935000	-27220.00333034716	-88.42091215844674	-27131.582418188715	18.458098467796813	127.4325324267995	18.458098467796813	14.599429792647467	37.427329810608306	0.8834445955116467	1.4449411596614963	0.6743097287825235	0.925424655162285	1.6004658941965026	0.47141396668555535	0.37162355064336633	0.2624471385875834	0.21240782455039822	0.1535214862186506	0.6769932977240019	0.04366480278547479	0.043664802785474785	-27131.582418188715	0.0	-74.28388383821778
1940000	-27222.604689208867	-90.82257635002435	-27131.782112858844	20.52444119978101	147.11528191189728	20.52444119978101	15.6753635452805	35.23983455928321	0.9531026537495061	1.515158203099022	0.6486907599578715	0.9402803961281814	1.5566649994513062	0.38610298761412226	0.3668209287912816	0.25297309193147494	0.2111783576930533	0.16902762158418877	0.6668204378743678	0.03533367779038479	0.03533367779038478	-27131.782112858844	0.0	-77.43582173313239
1945000	-27218.31253374954	-90.70017234552337	-27127.612361404015	18.927769547256396	139.06910188456206	18.927769547256396	15.069644912272775	52.77051071473424	0.8711366795394289	1.5060684998075864	0.6960809779057808	0.9079622167222097	1.5636662784165216	0.4550853476084822	0.3659531516872592	0.2632603222171399	0.21939146970302867	0.15139505639257078	0.694533385869642	0.03954317126563683	0.03954317126563681	-27127.612361404015	0.0	-76.47170570317573
1950000	-27225.388783978055	-92.2162795372895	-27133.172504440765	19.134929424597427	145.00518731148873	19.134929424597427	16.005559737750506	29.99604083078148	0.9401778747745718	1.456233132721214	0.6980124033480032	0.8238897108406963	1.6196520460851231	0.46203483223040137	0.36218675400737166	0.25822605670501275	0.223940427458094	0.15564676182952006	0.6553638270380745	0.038122709819544805	0.03812270981954482	-27133.172504440765	0.0	-78.52139692623363
1955000	-27225.311356377155	-90.47166079544003	-27134.839695581715	18.686763278480104	140.2714956331209	18.686763278480104	15.547060250618463	41.56753206537905	0.8563880506855035	1.4814910603831652	0.7532897162410988	0.8238897108406963	1.6894141648599077	0.395527296989638	0.3731157821413888	0.26062985869164923	0.2178518367222305	0.14840252244472996	0.6341823416951423	0.03955208418664294	0.03955208418664293	-27134.839695581715	0.0	-76.44849694862482
1960000	-27220.3579480305	-94.46245471588355	-27125.89549331462	20.998609261055144	153.04585523969587	20.998609261055144	17.00989669948833	26.62123514661828	0.8541985406641578	1.3838467928587599	0.723832738623847	0.9464252751124459	1.6267468961092981	0.46494975663150095	0.3745268604268329	0.2574082417242259	0.22063589558430977	0.14742900226462996	0.6751223841365059	0.03453925757413622	0.03453925757413623	-27125.89549331462	0.0	-80.69340635422745
1965000	-27217.61517210567	-92.82166330904725	-27124.79350879662	19.656823589911657	152.27702217422362	19.656823589911657	17.77130173417848	40.21801229715859	0.8341683136669166	1.4018800794826145	0.783212682752943	0.8389818421649675	1.6517422050167327	0.49001487691583506	0.3762253972681365	0.2551607626436036	0.22208749468332067	0.14652634540493778	0.6428978208676951	0.03594825883364607	0.03594825883364607	-27124.79350879662	0.0	-78.09794331502717
1970000	-27224.090747562746	-90.56180686239806	-27133.528940700347	20.568341744431027	142.10236557944353	20.568341744431027	16.863995920274196	33.55585632653475	0.7614448369509799	1.5023381909347444	0.7703138387959959	0.844640166616064	1.6281420521607122	0.4931209145415132	0.377155567475891	0.25968875500446564	0.21842811411675203	0.14472756340288984	0.6310074398999993	0.04062619082290694	0.04062619082290693	-27133.528940700347	0.0	-76.1968806773886
1975000	-27221.94916514126	-90.53727911562171	-27131.41188602564	19.429183279858023	142.4786057155059	19.429183279858023	16.634228673336814	33.98716621496759	0.822479580750795	1.3974360279434686	0.7237764643706394	0.844640166616064	1.6805639068471652	0.5311038534718779	0.3761818746543411	0.25807807983652364	0.21496979683969694	0.15077024866943683	0.6805789027185852	0.036324057035058234	0.036324057035058234	-27131.41188602564	0.0	-76.8392180225398
1980000	-27221.01271601499	-89.11660412815318	-27131.896111886836	18.613170962808834	133.3346109253974	18.613170962808834	14.811767349595094	34.55734850240193	0.7453064122131177	1.4518185502475516	0.7813382558306905	0.844640166616064	1.6805639068471652	0.49633270824542114	0.3695088113497506	0.26568606019103197	0.22092790813578056	0.14387722032343542	0.6243507275610823	0.0396302089973558	0.0396302089973558	-27131.896111886836	0.0	-75.57160573561103
1985000	-27224.752726060993	-88.63249691685608	-27136.120229144137	15.95512748572315	113.45561609510226	15.95512748572315	12.978462206196182	35.48464370858359	0.8948471577601578	1.2517064552837214	0.8084854118147805	0.7696728160380275	1.7560076787181738	0.5192804803851495	0.3795188675599411	0.24908163618280466	0.23416707333197395	0.13723242292527887	0.618392676967139	0.04843396548531952	0.04843396548531952	-27136.120229144137	0.0	-72.73717380124604
1990000	-27224.38808588343	-93.23748799300456	-27131.150597890428	18.112101475878674	134.8678243792951	18.112101475878674	15.792723204894193	22.609319909479478	0.8644437316474766	1.384069778211193	0.7654846942321727	0.8152053865114521	1.7551108457751505	0.4156855636225655	0.362231664437877	0.25640372677550444	0.22806692111467047	0.15329768767194651	0.6509005547967995	0.042364135506768257	0.04236413550676824	-27131.150597890428	0.0	-79.33584489156767
1995000	-27220.247821489247	-91.68343376926454	-27128.564387719984	19.712738493386883	148.66157489039958	19.712738493386883	17.272760215677085	48.98294469386738	0.8881793187370982	1.4020533960379582	0.7422705892729027	0.8511760858829791	1.6781176872570553	0.43820292281201695	0.3684970835506549	0.25359756727224525	0.22662235884096169	0.15128299033613657	0.6521309957539156	0.0362049897677746	0.03620498976777462	-27128.564387719984	0.0	-77.16846721771049
2000000	-27225.469508097805	-91.06242256115289	-27134.40708553665	17.405390199426396	128.1548260929494	17.405390199426396	14.392502851496122	65.26348577485882	0.8134769333908773	1.5242724370749379	0.7350836746494732	0.8523779464086466	1.6163918350450497	0.4583971734310254	0.3720456280540002	0.2636335058330063	0.2174504113736274	0.1468704547393645	0.6530392506660935	0.04000370585473947	0.04000370585473947	-27134.40708553665	0.0	-76.44111355305162
2005000	-27223.36869563629	-90.46312949418973	-27132.9055661421	18.751169990838875	141.20847902684417	18.751169990838875	16.288707668263743	52.05291467681059	0.8865145541312229	1.4289658216262815	0.6659761135321411	0.8523779464086466	1.6181339173672258	0.5480316469344922	0.36511036061485425	0.2569237724906216	0.2215737067910412	0.1563921601034813	0.6738361971255767	0.035437561929439816	0.035437561929439816	-27132.9055661421	0.0	-76.55381510206658
2010000	-27220.242008131932	-91.66476802940176	-27128.57724010253	20.00881274925154	148.7885684103182	20.00881274925154	16.661303612772972	38.22954981167494	0.8472756566715278	1.396878917607124	0.723852665245453	0.9696658268905336	1.6451050070781728	0.41722192650719897	0.36870792320370493	0.25458377188406595	0.21920891786823551	0.15749938704399188	0.6411244450909526	0.03769942292972494	0.03769942292972492	-27128.57724010253	0.0	-77.51238140322607
2015000	-27216.882191683144	-90.08546881354047	-27126.796722869603	18.625970772286813	138.84130360906795	18.625970772286813	15.760884057940938	38.16599896450511	0.9311320324253561	1.3908185390871086	0.723852665245453	0.935336942506297	1.6080600724374416	0.4107997482983537	0.3699486506615577	0.2537374166285409	0.2216675777631764	0.1546463549467232	0.644625240015062	0.03873973098264155	0.03873973098264155	-27126.796722869603	0.0	-76.24219239336563
2020000	-27218.405112686847	-90.04829062684132	-27128.356822060006	18.826149438748466	138.59524996023063	18.826149438748466	16.07817599833678	33.01657602429238	0.8105563702028769	1.4513569577110483	0.7165986424099848	0.888057416805985	1.6458471568254498	0.48758345604466524	0.3727823466818049	0.2570152256206692	0.21933317423862328	0.15086925345890076	0.6461626212878618	0.03692316574243713	0.03692316574243714	-27128.356822060006	0.0	-76.59601466250814
2025000	-27220.142753635628	-88.89498602483218	-27131.247767610796	16.21554991454621	114.52622424286304	16.21554991454621	12.809142247578775	41.45380593497601	0.7331395288887123	1.370566372284373	0.7828315538687931	0.8392417224197166	1.6676548753333944	0.6065659472050209	0.3722168574702688	0.27435651131413974	0.2137313522641068	0.13969527895148276	0.6407686564504158	0.048241268973344645	0.04824126897334466	-27131.247767610796	0.0	-72.89539079184829
2030000	-27230.511515677812	-89.51459418618738	-27140.996921491624	15.665912741428489	114.31202717868005	15.665912741428489	12.39782472417513	35.49113397960999	0.7775268416084162	1.4792872136774957	0.8120708416297515	0.7879156726577398	1.5002161084959071	0.6429833219307002	0.37627008778287363	0.2620172951410574	0.21636709684583047	0.14534552023023653	0.687281315404326	0.04771995292086916	0.047719952920869155	-27140.996921491624	0.0	-72.94906153811701
2035000	-27221.58995587749	-90.30727551603277	-27131.28268036146	19.385665446354356	140.62046022905932	19.385665446354356	14.993756214912523	34.68464113435084	0.8264836592019593	1.3932856098893684	0.707902848591486	0.8874797683046892	1.66869926456736	0.5161488494451474	0.36093939254681007	0.2699905925563284	0.22186367989802827	0.1472063349988313	0.619150411710738	0.03945482912993763	0.039454829129937634	-27131.28268036146	0.0	-76.6848502693614
2040000	-27219.772287508393	-90.31418989473542	-27129.458097613657	18.48643527567942	138.70988817415775	18.48643527567942	14.84561081275203	50.55263692809577	0.8266283535231994	1.4048064121129293	0.8584197216371037	0.8449399238055865	1.5781936621357868	0.4870119267854047	0.3688558684093103	0.2604856045958784	0.22711730678085604	0.14354122021395332	0.6534473469553649	0.037280522738103325	0.03728052273810332	-27129.458097613657	0.0	-76.45770790254404
2045000	-27223.628634094373	-90.65259313756891	-27132.976040956804	21.072284024010557	144.86888233608596	21.072284024010557	14.853335102725984	48.87614850950508	0.8265538344185483	1.460114651719352	0.8132163500466348	0.8730805903497131	1.5541124783851439	0.4729220950806183	0.3756789092070025	0.26266732587119973	0.21239046309046358	0.14926330183133218	0.6614207449931052	0.03686985423481643	0.036869854234816424	-27132.976040956804	0.0	-76.7622828202692
2050000	-27221.5404039433	-91.39408804300987	-27130.146315900292	19.147703091340357	142.11463729410949	19.147703091340357	16.357481935899088	31.994048040729464	0.843753399324881	1.4131025140118083	0.7451724799948706	0.8066486052348534	1.7440576948154358	0.44726530661816133	0.3759803807133425	0.25862607475586163	0.2212228533597888	0.14417069117100495	0.6495348096397324	0.03983487269963333	0.039834872699633345	-27130.146315900292	0.0	-77.36382088639496
2055000	-27216.617248311948	-90.76339890155535	-27125.853849410392	18.87517972449901	141.6513425514181	18.87517972449901	15.553642399050078	52.17552427360698	0.8686246356682413	1.3202754893932962	0.7520667502895901	0.8486533450746309	1.720135127060092	0.49024465251415966	0.37717107009538847	0.25290363964201723	0.22756701207097854	0.14235827819161356	0.6699876260328217	0.03667807488413733	0.036678074884137324	-27125.853849410392	0.0	-76.88084194895444
2060000	-27228.615950397707	-90.10816362489155	-27138.507786772814	19.584640296668397	143.93267999286724	19.584640296668397	14.866514296731081	38.891126354110554	0.8764408539876053	1.2941885493647758	0.7839370716842325	0.916687852941743	1.6792046912158207	0.44954098080583293	0.38560256098910595	0.2542116504337828	0.2201921140356878	0.1399936745414212	0.662782276905353	0.03395527066137772	0.03395527066137771	-27138.507786772814	0.0	-77.05203854808563
2065000	-27219.66414114951	-90.70694134102007	-27128.95719980849	20.608438451046915	143.03408374801825	20.608438451046915	16.54775905273355	47.12389280562343	0.8405635823998446	1.5157690928792837	0.7627623453482495	0.8220182589507478	1.635073299998553	0.4238134204233315	0.3711660725674101	0.2588167799379349	0.2200931195428851	0.14992402795176762	0.6549904618219056	0.03951832605910471	0.03951832605910471	-27128.95719980849	0.0	-76.2379121568219
2070000	-27218.008466896015	-91.43556859988635	-27126.57289829613	19.459877155102077	149.31028923237815	19.459877155102077	16.595084507522238	43.15764542405413	0.8405635823998446	1.4997992559699573	0.7685822814492876	0.9111074067352498	1.5077693746105343	0.4721780988351367	0.36540497164596075	0.2636037743002457	0.2177020250425287	0.1532892290112626	0.6912734093845583	0.03490791459328722	0.034907914593287195	-27126.57289829613	0.0	-77.50479250639623
2075000	-27222.156064273884	-90.98207251564492	-27131.173991758238	17.688842050130376	137.27048399332529	17.688842050130376	16.395605432407624	29.789389186398704	0.8498591636201767	1.4108744441049033	0.7895023683659769	0.8545299780855012	1.6491267937459884	0.44610725207746393	0.37593481559178354	0.2637571199367926	0.21524131101674734	0.1450667534546743	0.6219295056685524	0.03783509226806987	0.03783509226806987	-27131.173991758238	0.0	-77.07770962899713
2080000	-27224.75348003893	-90.12927835700921	-27134.62420168192	17.475197577280827	132.55157024201628	17.475197577280827	14.429198144787483	47.85674966600749	0.8446665778882531	1.4056388524818946	0.8691959750536996	0.8405015544277383	1.593889788070961	0.44610725207746393	0.36702357977000793	0.26376724645562555	0.22555886301131103	0.1436503107630532	0.727237529331689	0.038238347308549706	0.03823834730854971	-27134.62420168192	0.0	-75.80816272455961
2085000	-27215.170724893844	-89.54688696504391	-27125.6238379288	18.192964910410737	131.65814099436204	18.192964910410737	15.074681991184127	47.414534808309654	0.8690380010101435	1.2999046010741657	0.7649347876577589	0.8385648978281197	1.7140115596695535	0.5135461527602692	0.3774652484668329	0.256797570412765	0.2244853735260942	0.14125180759430564	0.6412965791753501	0.04221449759980944	0.042214497599809435	-27125.6238379288	0.0	-75.20198805953602
2090000	-27217.885892819588	-90.73194218442056	-27127.153950635166	17.4557375934741	130.20034974202264	17.4557375934741	14.728273748232697	26.075424288256173	0.8667883556890023	1.3499651541135667	0.755267542864546	0.8326516686626929	1.6266308874109294	0.5686963912592731	0.3686718848870791	0.2623409834385735	0.22124344854075678	0.14774368313358835	0.6464255492896286	0.04172744832854342	0.04172744832854341	-27127.153950635166	0.0	-76.77717739717848
2095000	-27225.8856035602	-90.69296964135202	-27135.192633918847	18.768487618101553	133.77230191231328	18.768487618101553	14.62289146913602	55.8736143863406	0.8456490849025141	1.390482869317935	0.755267542864546	0.7954560945047472	1.7057011906207724	0.5074432177894955	0.3679834266303174	0.25997453380551333	0.2214405393041321	0.15060150026003474	0.742693379948705	0.042528691505267106	0.04252869150526713	-27135.192633918847	0.0	-76.02390670880978
2100000	-27219.624384914245	-90.5596715345877	-27129.064713379656	19.133835670791115	143.81946490025112	19.133835670791115	15.879824965064627	40.50059723757058	0.8456490849025141	1.3285724703500337	0.8042693423548929	0.888894281141002	1.6462700741639653	0.48634474708760217	0.3715367936980544	0.2617914822172517	0.22561706943447	0.14105465465022146	0.7073018798511205	0.03607927528315597	0.036079275283155944	-27129.064713379656	0.0	-76.85781490068541
2105000	-27235.264992724286	-100.21285935214124	-27135.052133372144	21.26022788455326	166.72618214268198	21.26022788455326	18.52724277318	121.97494065252442	0.8682026662124541	1.3192027923311762	0.7345406945617189	0.8594977686163078	1.7395049785541712	0.4790510997241818	0.3711254553391201	0.2501588854138765	0.232648162200236	0.146067497046765	0.7217574180834245	0.03128614441606956	0.03128614441606954	-27135.052133372144	0.0	-83.7781601458654
2110000	-27222.14174866661	-90.88232095083453	-27131.259427715777	19.72665450654626	147.20138700022648	19.72665450654626	16.097020354534543	50.441304601673856	0.8511642335134071	1.3121743168164344	0.7059169181048149	0.8091677179919299	1.7395049785541712	0.5820718350192526	0.3747399984588473	0.2518830229249339	0.22516687277546224	0.1482101058407542	0.6269589573962739	0.035032884454202516	0.03503288445420252	-27131.259427715777	0.0	-77.18092686576257
2115000	-27228.98113277065	-90.93464507331217	-27138.046487697335	17.690401150275086	135.90161253421326	17.690401150275086	14.802583996145847	50.362700627838315	0.8144287537678695	1.3225105861532633	0.7239162581825223	0.9320835976838039	1.7269674940074178	0.4800933102051333	0.39274205863783107	0.2501967756002212	0.2163009986508026	0.14076016711114286	0.7437865236370033	0.039936404022741734	0.03993640402274175	-27138.046487697335	0.0	-76.29344927173206
2120000	-27229.944041628674	-92.57757949030521	-27137.36646213837	20.881863226091813	159.1340007082581	20.881863226091813	16.730155496628008	48.14834808236313	0.9091667947251628	1.3356329675510439	0.6682090162465855	0.8457884103361929	1.6698264582626223	0.5713763528784026	0.3828219783391014	0.24195525912705634	0.2266179561406923	0.1486048063931476	0.6634758335888407	0.03210550557138847	0.03210550557138848	-27137.36646213837	0.0	-78.64184986904435
2125000	-27229.026810756237	-91.38617927883519	-27137.640631477403	18.309190186808443	134.5800771279314	18.309190186808443	16.263490613308395	64.24216773754465	0.87083812311873	1.3434561688417974	0.6536241626099458	0.8987177147335271	1.693303572361953	0.5400602583340567	0.3858239942176046	0.24763380872667848	0.22109432146231875	0.14544787559339586	0.6486217517591029	0.0398578153911173	0.03985781539111732	-27137.640631477403	0.0	-76.75363591054878
2130000	-27221.708004179112	-93.54068167589713	-27128.167322503214	21.543094268841337	159.23982385371602	21.543094268841337	17.209881552613933	58.47004715605162	0.8162788157571077	1.4600158586551217	0.6704814531097393	0.9434584576743674	1.5410739934320206	0.5686914213716532	0.37450526947989776	0.25874904568012247	0.21312576327594765	0.15361992156402973	0.6634162665623301	0.034020270064383	0.03402027006438299	-27128.167322503214	0.0	-78.63901314052212
2135000	-27219.9709637159	-90.99001199549826	-27128.9809517204	17.241093211425692	134.03924621130164	17.241093211425692	15.212877198721158	56.28938184358832	0.9154299852375875	1.5026170736463262	0.7755973264180093	0.8537231564618525	1.5268026719026693	0.425829786333565	0.36207992963312796	0.2685449726524235	0.21732483228099736	0.15205026543344882	0.6902768596647137	0.038200142504661465	0.03820014250466145	-27128.9809517204	0.0	-76.4236871457009
2140000	-27217.08701810446	-90.7078167639408	-27126.37920134052	19.052129693027563	143.31006284283563	19.052129693027563	15.847182834748601	48.40866594302057	0.851564998223141	1.477207840679151	0.7484743822695736	0.8815750797262336	1.5821095146742488	0.4590681844276621	0.3711502644844258	0.25240177953090853	0.22240605846178763	0.15404189752287573	0.6357305561175682	0.037232970145747515	0.03723297014574752	-27126.37920134052	0.0	-76.80016055882076
2145000	-27224.627936649835	-93.63381069497754	-27130.994125954858	18.04324655619369	142.0759164865523	18.04324655619369	15.703816334968518	26.281267711066914	0.8814075065646383	1.5151985120660676	0.7539157225470687	0.8438358601550435	1.5836281874870004	0.42201421118019156	0.3672506507095305	0.26181002793643054	0.21732560573037737	0.15361371562365916	0.7059096752968563	0.03734228981145867	0.037342289811458665	-27130.994125954858	0.0	-79.96232608558897
2150000	-27218.484296011677	-89.17246304891238	-27129.311832962765	17.073008302653324	122.66125208234008	17.073008302653324	13.233050358124125	27.824082017184647	0.822669907775986	1.4434079863185054	0.7409612230230337	0.8633545658432533	1.6194202694584536	0.5101860475807779	0.37776628103318655	0.2579859769408639	0.21166389713344227	0.1525838448925049	0.6708568911523828	0.042280905555124274	0.04228090555512429	-27129.311832962765	0.0	-74.74427397106254
2155000	-27219.624125900507	-92.50540255157992	-27127.11872334893	20.069148522217013	152.20183127761348	20.069148522217013	16.314539907976467	32.58357357795452	0.8296787310389507	1.4123622941302472	0.8016496929687208	0.8275312985183957	1.5979720866555802	0.5308058966881154	0.3702462900854241	0.26462830765863216	0.2221091202477317	0.1430162820082097	0.6739166844277268	0.03426497126218819	0.0342649712621882	-27127.11872334893	0.0	-79.0449959363911
2160000	-27221.610826920256	-87.67745134921243	-27133.933375571043	18.010298660375494	119.672812890644	18.010298660375494	13.028099055427367	32.136226309829105	0.8680515524914053	1.40530596899726	0.7935314205364614	0.7225593449738434	1.7012460438318402	0.5093056691691996	0.36339299355442173	0.26480132897516984	0.229601262207194	0.1422044152632121	0.6587460388664166	0.046245344088420966	0.046245344088420966	-27133.933375571043	0.0	-73.09573221171962
2165000	-27224.465179421284	-93.57981165373711	-27130.885367767547	21.06295163567422	159.07825903589503	21.06295163567422	18.092334180240513	53.321013825777406	0.9660516776932243	1.4041549846980639	0.7512569419298242	0.8932931909852128	1.5180213291526852	0.4672218755409998	0.36445295559654955	0.25182644429453466	0.23000821363179433	0.1537123864771191	0.6635810614547978	0.03225680507193794	0.03225680507193794	-27130.885367767547	0.0	-78.5755782166831
2170000	-27226.49654668452	-90.88340006909124	-27135.61314661543	19.956732959083443	142.59180390045657	19.956732959083443	16.65449864421523	52.40900708370419	0.9398515191788505	1.3252743108049245	0.7429866441717078	0.8345912810562108	1.66548091671431	0.49181532807400624	0.3654943016918331	0.2432784598460964	0.24100331154324456	0.15022392691882364	0.6508513454148181	0.03813065341467624	0.03813065341467624	-27135.61314661543	0.0	-76.54477395448248
2175000	-27225.069483539504	-90.31584767735515	-27134.753635862147	18.726449726516012	140.41603171598487	18.726449726516012	16.245465574620216	41.32338883399396	0.9018061056419848	1.3105244135905916	0.7550728602084923	0.8136395551046084	1.7507914755554044	0.46816558989892865	0.3794472495222679	0.25178067134583854	0.22238061491223476	0.14639146421965654	0.6779202547114361	0.03736275043658451	0.03736275043658451	-27134.753635862147	0.0	-76.36716168180945
2180000	-27229.530905353466	-91.92236438066654	-27137.6085409728	19.855208166480132	141.53049513555132	19.855208166480132	14.87957539200961	66.52184793157966	0.9223363912693592	1.2688515887003253	0.6698054458890935	0.854639671797676	1.824982408235677	0.45938449410787924	0.382579999574556	0.24354144036352524	0.22618502211518998	0.14769353794672646	0.6467532243101407	0.039044975433086146	0.03904497543308617	-27137.6085409728	0.0	-77.65742122876057
2185000	-27223.8041537909	-89.59023551992814	-27134.213918270972	17.07838367615352	125.82480477528317	17.07838367615352	14.992116648883977	45.76198880560774	0.8596510646614894	1.249091777071513	0.7347414253425586	0.8108909981198811	1.88421187840953	0.4614128563950381	0.37497682485159367	0.25083550376659713	0.22883033251010437	0.14535733887170252	0.649472177308364	0.04479112633601785	0.04479112633601785	-27134.213918270972	0.0	-74.6043840227867
2190000	-27218.41124134111	-88.50340693910753	-27129.907834402	17.539846165957645	122.10612154603666	17.539846165957645	13.71981763464144	29.21815144790969	0.8365821302683258	1.3450739012727302	0.7252954302931102	0.8312907291803643	1.7982015047506739	0.4635563042348057	0.37546309022000585	0.25693685724274523	0.21673152722186767	0.15086852531537898	0.6414302513166068	0.045301183171596565	0.04530118317159657	-27129.907834402	0.0	-74.13903062478576
2195000	-27218.8363651289	-92.44444933742466	-27126.391915791475	19.53591539277898	149.93804497354267	19.53591539277898	16.87518000577499	54.59897552077708	0.8490049507959031	1.3768152819866664	0.8221880574632309	0.8134692751210151	1.6175752002905839	0.5209472343426108	0.3737886022415466	0.2559975772768867	0.2234981569837313	0.14671566349783322	0.6754048766974131	0.03739691101420325	0.037396911014203255	-27126.391915791475	0.0	-77.7539950435003
2200000	-27226.328664406723	-93.08524334846526	-27133.243421058258	21.33733924369317	152.00631196250225	21.33733924369317	16.79838468786997	60.01172525988267	0.8470065732892681	1.3720048996451215	0.7431594620001837	0.8558712248835632	1.6951471531779052	0.48681068700396823	0.3803793618691426	0.25907428087735007	0.21464655985456582	0.1458997973989393	0.6563362589305224	0.038852855954408114	0.038852855954408114	-27133.243421058258	0.0	-77.88569199464978
2205000	-27223.46975051534	-92.7559428257225	-27130.71380768962	20.57868190496023	151.05302599193533	20.57868190496023	16.553742802306278	64.9187255646227	0.8564874004642754	1.3799867709328046	0.7431594620001837	0.8175212408064436	1.745357127512454	0.4574879982838485	0.3734882250135263	0.26093806979943757	0.21796206685376604	0.14761163833326787	0.6517605721880454	0.03600964021596629	0.036009640215966296	-27130.71380768962	0.0	-78.26122603049373
2210000	-27225.59780441614	-91.90645479323753	-27133.691349622903	20.443932975822754	154.21869561994	20.443932975822754	16.892059926170425	39.01881182256942	0.8300110498625594	1.3120955185823133	0.7656240190718007	0.8436594293191452	1.7227975017617292	0.5258124814024618	0.3778039360472138	0.2515428624134684	0.21954260020726696	0.1511106013320486	0.6657425193078668	0.03213214313802381	0.032132143138023816	-27133.691349622903	0.0	-78.29673929075157
2215000	-27225.11316091134	-92.34156356368668	-27132.77159734765	21.429041888612034	152.5544200355354	21.429041888612034	17.054491154854173	51.1381815568901	0.817394325004991	1.2968440231244986	0.7046047757646127	0.8630987768811091	1.801567090562176	0.5164910086626225	0.3682104957534001	0.2557908969166335	0.23299147392362735	0.14300713340633686	0.6287391634140926	0.03689877452925521	0.03689877452925521	-27132.77159734765	0.0	-77.49731159917003
2220000	-27225.056855880543	-93.15858586337464	-27131.89827001717	18.926361534679042	142.40028625336308	18.926361534679042	15.581597527909953	25.70710564970715	0.8385585377215381	1.3824967047475254	0.7748175408350182	0.8173336004238821	1.6563361154425547	0.5304575008294913	0.38055945822797294	0.2607624034949186	0.21983808869182864	0.13884004958527768	0.6345516005636647	0.0399926756344998	0.0399926756344998	-27131.89827001717	0.0	-79.52076881775939
2225000	-27231.224030015816	-93.82747066571913	-27137.396559350098	20.99674869167916	148.73064593023304	20.99674869167916	16.286089249873367	77.45373363369761	0.7973579869138473	1.3553621477200697	0.9011041944347149	0.8092650674379107	1.6101495119965759	0.5267610914968909	0.37472803529497095	0.2689181853132062	0.2200713719814401	0.13628240741038064	0.6077417788989444	0.03858609699667551	0.03858609699667553	-27137.396559350098	0.0	-78.93770641598265
2230000	-27220.068932350045	-94.53224942067261	-27125.53668292937	21.751819513278893	163.86259506803796	21.751819513278893	18.099061557303955	60.1565467033555	0.8202506645515484	1.3939086259025795	0.7667108159358355	0.8517492049057104	1.5550012995477402	0.6123793891565956	0.37724000969122684	0.2570285247743751	0.21893493599302477	0.14679652954137118	0.6495777561314772	0.031939267619035	0.031939267619035004	-27125.53668292937	0.0	-79.13977193800201
2235000	-27217.302255002673	-90.33385657622617	-27126.968398426445	18.347797047574893	140.9819922428942	18.347797047574893	16.045644148282875	46.55919988142067	0.8632395413545719	1.3816886861391982	0.7643761593313938	0.8517492049057104	1.636833717383164	0.5021126908859715	0.37132097415675475	0.25611661322195345	0.22232770345501043	0.1502347091662792	0.6415926717346201	0.03540025502000839	0.03540025502000839	-27126.968398426445	0.0	-76.57849370771075
2240000	-27221.775434098985	-95.4837282913278	-27126.291705807656	20.852430143185984	157.67406920547248	20.852430143185984	17.8791930931844	83.39720913585288	0.8865090746540906	1.4086891333472162	0.6850314146610067	0.8995710920926845	1.6742605053396968	0.4459387799053147	0.37466285080299383	0.2487539580647463	0.22422097059781065	0.15236222053444712	0.6682425367427905	0.0329093492815206	0.03290934928152061	-27126.291705807656	0.0	-80.16820312819718
2245000	-27229.921189628854	-93.17233949939097	-27136.748850129465	20.87036119531992	159.02172262415115	20.87036119531992	17.834596530711078	48.614864324514805	0.847349101634469	1.257716263755051	0.8237248845356403	0.892936336237784	1.7323346339317507	0.4459387799053147	0.38669436659107115	0.2520383425289541	0.220495192009287	0.14077209887068567	0.6608701583868343	0.03297593722940455	0.032975937229404534	-27136.748850129465	0.0	-78.39096988805431
2250000	-27223.18492748324	-89.69403891442282	-27133.490888568816	14.738100039179535	100.24762975813798	14.738100039179535	10.392965813867677	26.943939619713984	0.8597649565178813	1.5193343171153284	0.7396021605757626	0.8311235826389929	1.523757071475062	0.5264179116769824	0.3534671814275109	0.2661401166866719	0.22276590073096433	0.15762680115485073	0.6594745532659803	0.05378183845467188	0.05378183845467186	-27133.490888568816	0.0	-70.64497249819773
2255000	-27221.75824826304	-92.03962840784237	-27129.718619855197	19.843571376349104	146.41295277721414	19.843571376349104	15.962803627922801	65.04121855160395	0.9491132037179644	1.5245283072356774	0.7396021605757626	0.8241561476772177	1.4886895614799571	0.47391061931343015	0.3576637261657503	0.2610912046175301	0.2285100926608903	0.15273497655582713	0.6782463575283669	0.03545298689996435	0.035452986899964345	-27129.718619855197	0.0	-77.98313445270688
2260000	-27226.337336783465	-92.74115362663179	-27133.596183156835	19.110421022587005	150.25989194200338	19.110421022587005	17.333363464475486	58.211863982857416	0.9625922924559712	1.4275498362515255	0.7662158685262083	0.9077461734664821	1.5043536826408348	0.43154214665898716	0.36044866452213226	0.26962131617806206	0.22028067057846923	0.14964934872133429	0.6950626302519769	0.03474824440741758	0.03474824440741757	-27133.596183156835	0.0	-78.04914822520414
2265000	-27219.402065153125	-91.87120826762744	-27127.530856885496	20.242366961477455	151.67317581558967	20.242366961477455	16.235408551185966	36.793149508357025	0.921222633241681	1.448951941706898	0.721024026552873	0.9174711750334287	1.4821516158297372	0.5091786076353915	0.3769392141080488	0.25539316656318606	0.21259908388781992	0.15506853544094298	0.7227404239092123	0.0335051720864518	0.03350517208645178	-27127.530856885496	0.0	-78.35593641959215
2270000	-27219.040851918882	-90.48642790862786	-27128.554424010254	19.27598246785239	142.6785640485516	19.27598246785239	15.936167262073575	47.985309641023626	0.8650552135284743	1.4181156494373006	0.7743361497425394	0.8867618644783072	1.596785816322248	0.4589453064911397	0.3681608746420549	0.26424876234897815	0.216670750159791	0.15091961284917374	0.6262134120740773	0.03796743232599903	0.037967432325999036	-27128.554424010254	0.0	-76.52624491689328
2275000	-27218.97167689831	-89.99146012673616	-27128.98021677157	18.66336134240131	139.37785287017888	18.66336134240131	15.846113436995127	42.08151016144654	0.8270150280764598	1.4547532726441996	0.7204023951430686	0.8460699274966974	1.6101413807380882	0.5416179959014955	0.37143556037331615	0.2598996202646627	0.21723588597637558	0.15142893338564337	0.6292415754885391	0.03846611848178469	0.03846611848178467	-27128.98021677157	0.0	-76.09371876632343
2280000	-27218.182642972373	-89.3479275023501	-27128.834715470024	15.391923245976654	116.04800537140542	15.391923245976654	13.44866636329316	30.75715816224372	0.836932625590139	1.3904186671462475	0.7807459316559495	0.7906687065663549	1.7377242703274334	0.4635097987138848	0.3760737892572879	0.25300144692790083	0.22427610764453923	0.14664865617026976	0.6599253200199963	0.04430902170607465	0.04430902170607466	-27128.834715470024	0.0	-73.63112324072097
2285000	-27223.603594969507	-91.70866071636279	-27131.894934253145	20.11258215724114	143.7332643483107	20.11258215724114	15.69130477060134	65.44084695852044	0.7897749650996676	1.3501427365992946	0.8003897573823585	0.8099482025319045	1.682742892052281	0.5670014463345032	0.37034564081769467	0.26695616815920215	0.2242845396816853	0.13841365134141567	0.6564504441699304	0.03630698475528065	0.03630698475528065	-27131.894934253145	0.0	-77.70609621536812
2290000	-27224.5426745072	-91.70917967250111	-27132.8334948347	19.525734983431477	148.93670466568267	19.525734983431477	16.853786030088653	40.05143132633093	0.7816222383747927	1.2544676106653367	0.7361785126322544	0.8253035117502123	1.8181962160136909	0.5842319105637217	0.38021623637839325	0.26302575293457575	0.21791529496835807	0.1388427157186707	0.6525331708682982	0.03712920088209016	0.03712920088209017	-27132.8334948347	0.0	-77.46210752806654
2295000	-27228.686968297236	-89.48032168736532	-27139.20664660987	18.399679055663853	135.3893938591937	18.399679055663853	15.954633080175165	34.7134289675801	0.8014119807142382	1.3937244528402783	0.7361785126322544	0.8173605121682535	1.7253350662177904	0.525989475427194	0.3721475772677958	0.2612905305833834	0.2173611021603929	0.14920078998842573	0.6458869807575295	0.03895422841511178	0.03895422841511179	-27139.20664660987	0.0	-75.70217185832776
2300000	-27225.641065109317	-92.73121444262742	-27132.90985066669	19.169188092195867	151.7683575358899	19.169188092195867	17.035270669837363	58.31100200043129	0.8369811773910487	1.2968075898661233	0.779951874423135	0.7951410764613132	1.736336907582112	0.5547813742762766	0.3849164614478312	0.2622134532372839	0.2128919326685455	0.13997815264633723	0.6687633057333804	0.03454903000201336	0.034549030002013356	-27132.90985066669	0.0	-78.2654910912932
2305000	-27228.760257756065	-93.31331963079391	-27135.44693812527	21.464679539367282	152.64087684419923	21.464679539367282	18.357112697172674	47.796317016534694	0.8612390382799128	1.386776913995365	0.7853657717253344	0.8744028298206026	1.6690983166542879	0.4231171295245061	0.3758425389249153	0.24810638347027283	0.2253814258092637	0.150669651795546	0.6619793757843153	0.03825746199868086	0.03825746199868087	-27135.44693812527	0.0	-77.26616158581774
2310000	-27218.249065353266	-89.77953203977216	-27128.469533313495	19.623213305872785	138.87922971350892	19.623213305872785	15.208340066125729	45.67321935562473	0.858018609214643	1.3636069404974211	0.742711293818408	0.883668444834026	1.6488104899827836	0.503184221652727	0.36746049429612115	0.2614975883800301	0.22341118836913587	0.14763072895471063	0.6405255586905776	0.039973598722589605	0.03997359872258961	-27128.469533313495	0.0	-75.83299195750142
2315000	-27226.221745585102	-92.96770679567256	-27133.25403878943	20.44889897588756	146.74228856542422	20.44889897588756	16.697270038042618	27.1252526036432	0.8035691534518186	1.4548885930098503	0.868798995370727	0.8809498031248691	1.51250602554361	0.47928742949913355	0.36940166391555485	0.27029783296899534	0.21364086866353282	0.1466596344519147	0.6277841557219538	0.03832648886111254	0.03832648886111254	-27133.25403878943	0.0	-79.11281874445761
2320000	-27224.701603740148	-91.43198465973704	-27133.269619080413	21.124493764497306	150.441783682258	21.124493764497306	17.131177878302328	43.538191272140104	0.8150812537944124	1.4445265341875344	0.8485937578097158	0.8595811997690376	1.512510649032328	0.5197066054069805	0.36784955451871376	0.26110428360508886	0.2194941888955703	0.15155197298062484	0.5938262349338178	0.03518503371761562	0.0351850337176156	-27133.269619080413	0.0	-77.21008841296235
2325000	-27221.041568807836	-91.12908813668791	-27129.912480671148	15.668504404829148	120.75309154913525	15.668504404829148	13.934182652358746	54.17435869860783	0.8861491062331528	1.3637503738297658	0.8031305103135027	0.834128436838178	1.6061639250573363	0.5066776477280734	0.37270427769622916	0.250956802104495	0.22380626364176198	0.15253265655751166	0.6604054277948398	0.04521728857368951	0.04521728857368949	-27129.912480671148	0.0	-74.94241762119209
2330000	-27223.71801883074	-91.57925964111205	-27132.138759189627	21.07890754568103	152.8765609538872	21.07890754568103	16.88204139744917	48.54224188491461	0.8573884869601669	1.4070453958549363	0.7677832309618637	0.8424363920484942	1.637237603809015	0.4881088903655323	0.37169622658788076	0.2548937186522433	0.2221574067686617	0.15125264799121205	0.6710580116166494	0.03292442910132075	0.03292442910132076	-27132.138759189627	0.0	-77.54478583779631
2335000	-27217.92815167114	-88.84128242114662	-27129.086869249993	18.352614228157556	129.2281116831472	18.352614228157556	14.116747021464784	37.80561813562146	0.8355161151719805	1.4004810536208638	0.7101128225504242	0.9029673706097849	1.637237603809015	0.5136850342379399	0.3761942322009472	0.2571620637697171	0.21682086915435414	0.14982283487497933	0.6562974875387978	0.043493934409403495	0.043493934409403495	-27129.086869249993	0.0	-74.58703872847401
2340000	-27217.002676345724	-91.32367879780439	-27125.67899754792	19.776344207739996	146.7556849921042	19.776344207739996	16.573423816774287	47.23054285038796	0.8441701835319764	1.3866162783397544	0.7562619534023067	0.8707710030251369	1.6939867918794194	0.44819378982141483	0.3670717659576289	0.25881969953309397	0.2260724858120949	0.14803604869717998	0.6656857256103748	0.03830699339389903	0.03830699339389903	-27125.67899754792	0.0	-76.92050253157663
2345000	-27216.45164854685	-89.69401861776082	-27126.75762992909	15.350143082170112	114.86491537504894	15.350143082170112	12.845559702738246	41.02717338067424	0.8059820097939107	1.376657241376391	0.7529200758807398	0.8713049924552467	1.664421470400077	0.5287142100936434	0.37772408779625294	0.2619868018302185	0.22070275524029556	0.13958635513323073	0.6587469817561581	0.04547512297176003	0.045475122971760054	-27126.75762992909	0.0	-73.27586191777434
2350000	-27222.944335395263	-91.55297521540284	-27131.39136017986	20.33469271125239	151.68574205858886	20.33469271125239	16.297320497288258	36.89711008392163	0.8868624473544031	1.4860314582621956	0.7365652139680535	0.91323569482138	1.5625009483521537	0.4148042372418225	0.363438257295442	0.25431878128704877	0.22272807409974507	0.1595148873177619	0.6479039959404419	0.0323842851873719	0.032384285187371895	-27131.39136017986	0.0	-78.34234339912825
2355000	-27224.680234563202	-91.22677495311602	-27133.453459610086	21.632048728575814	147.0809196000348	21.632048728575814	16.11477290225749	48.44812818694497	0.8405722593022587	1.4599650443216763	0.8110837157162157	0.9063680147704198	1.6079058296390636	0.37410513625037445	0.3694678294276015	0.25602157233594536	0.2250500987916403	0.1494604994448106	0.6843032355931066	0.037906178743987086	0.037906178743987065	-27133.453459610086	0.0	-76.69999451808546
2360000	-27224.002273468468	-94.19592880311404	-27129.806344665354	20.52118792969114	156.7574968864654	20.52118792969114	17.429887687904085	71.116127792571	0.8393516330508886	1.5039074543408673	0.7257414820700268	0.902375819400749	1.5465328373244922	0.4820907738129848	0.36436784099240294	0.26289615653810144	0.2190596394558113	0.153676363013682	0.6488554539016542	0.03384020073503352	0.033840200735033514	-27129.806344665354	0.0	-79.32294863825241
2365000	-27225.838372850936	-90.51907820257404	-27135.31929464836	17.578150065686344	137.18518338129917	17.578150065686344	15.535702054211093	42.580256678110366	0.9154714471400461	1.4678045925598422	0.8018386819001725	0.8668325526055524	1.5197483977589605	0.42830432803543467	0.35938655927087393	0.25681828652491595	0.22593486781668357	0.15786028638752417	0.6734962510309572	0.03809970709786776	0.03809970709786774	-27135.31929464836	0.0	-76.3077449764288
2370000	-27224.05154398714	-90.8296075663188	-27133.22193642082	18.740615612299894	143.28367086620366	18.740615612299894	16.004768520596343	43.45590664846395	0.9135150448176125	1.3610202694463267	0.8103577730288372	0.9252136218641152	1.5133064351719985	0.4765868556711182	0.37155420795728494	0.2580999850387013	0.2225672915997113	0.1477785154043	0.6535120760840987	0.03838369536320903	0.03838369536320902	-27133.22193642082	0.0	-76.70436418145968
2375000	-27226.45897305031	-90.22356910831279	-27136.235403942	18.806089066039412	139.94358957234036	18.806089066039412	15.373932008990021	40.28887609643449	0.8661323537827097	1.3562904807115261	0.7142727495189833	0.8726933501083131	1.6924279465698064	0.49818311930866976	0.37746329401143236	0.2527318408267882	0.22344455214589012	0.14636031301588687	0.6528784972809429	0.039012780627744416	0.03901278062774444	-27136.235403942	0.0	-76.3440404910228
2380000	-27224.924435745423	-90.28558903618193	-27134.63884670924	16.58589502632625	128.53950523477155	16.58589502632625	14.717479019719974	35.034127510556985	0.79500820698382	1.309946017266007	0.7886765188490659	0.8004601194833616	1.8376815317431243	0.4682276056746296	0.3782201226604691	0.2572291681888994	0.22572074933727065	0.1388299598133584	0.669871910594904	0.04363881848869174	0.04363881848869175	-27134.63884670924	0.0	-75.25649935597136
2385000	-27222.337621804236	-90.04900511064237	-27132.288616693593	19.276622555548016	138.3421286536399	19.276622555548016	15.102031536364223	51.69871050150347	0.7644437167433085	1.2885615716431724	0.8370266817886777	0.9423785098692419	1.7378942488723106	0.42969527108329797	0.3782201226604691	0.25895495842052746	0.22100546414560826	0.14181945477339272	0.6514655317003271	0.03830468387094076	0.03830468387094075	-27132.288616693593	0.0	-76.20000475333016
2390000	-27220.592150441542	-90.2050168207181	-27130.387133620825	18.094269633942467	135.15586594440805	18.094269633942467	14.961893631300534	33.83384977646087	0.7644437167433085	1.3631169879248475	0.788001606813547	0.8215942659544754	1.7600845615761218	0.5027588609877088	0.38222601521818117	0.2525766408286313	0.2186844089508279	0.14651293500235718	0.6631810710838574	0.04084230606434975	0.04084230606434974	-27130.387133620825	0.0	-76.18822383262442
2395000	-27214.891644188618	-90.30705609743822	-27124.58458809118	18.595831410457116	139.02152982542938	18.595831410457116	15.8752554935171	38.941034339075806	0.8744394309583714	1.3668395116699825	0.7317993927140146	0.8688136765108571	1.6962912227400289	0.461816765406755	0.3805673397084633	0.24637334201879083	0.22518906484840429	0.14787025342433904	0.6712245808835929	0.03916232127485676	0.03916232127485674	-27124.58458809118	0.0	-76.28371713440472
2400000	-27222.859187018505	-92.27728983688448	-27130.58189718162	19.934830915292537	149.688775808869	19.934830915292537	16.650423512918994	60.7381043089364	0.8328425582798777	1.419085758156902	0.727858586170884	0.8846135512423422	1.6661742134062931	0.4694253327437102	0.3654829076950789	0.2563510248676447	0.22336615125666606	0.15479991618060784	0.6710535374040737	0.03525448989523311	0.03525448989523311	-27130.58189718162	0.0	-77.97605246323812
2405000	-27221.158258425297	-92.00550485681659	-27129.15275356848	20.545921169161723	151.53016896325175	20.545921169161723	16.949646552135796	52.63792312671313	0.9333400948882039	1.3084434237607856	0.7253888030563489	0.8797939458744011	1.6486098262531885	0.5044239061670812	0.36585028197632663	0.24995697230680733	0.22669897043208714	0.15749377528477645	0.6925863340259604	0.03472441974326576	0.03472441974326576	-27129.15275356848	0.0	-77.64646340890354
2410000	-27227.54585518371	-94.1767954676296	-27133.369059716082	20.994702921910836	160.69505706841554	20.994702921910836	18.482555098529165	55.49561391650528	0.7773448284632596	1.4574147515924962	0.822760427784015	0.8797939458744011	1.5977995520326835	0.46488649425315365	0.36649494218565676	0.26214678209900927	0.22678294562530998	0.14457533009002152	0.6425255431737493	0.032867890173610144	0.032867890173610144	-27133.369059716082	0.0	-78.68658029721601
2415000	-27229.816322631672	-92.16872718614802	-27137.647595445524	20.8502373062811	153.4837820589737	20.8502373062811	16.821739775321827	59.72967167112564	0.8982033293716761	1.3711607656191018	0.8056206796281732	0.7762900683419486	1.679599788534097	0.4691253685050127	0.37422365354139303	0.2514136498320038	0.22224339566043694	0.15211930096616375	0.6533109891004463	0.031386664619472114	0.03138666461947213	-27137.647595445524	0.0	-78.28332723422902
2420000	-27222.562231372565	-90.56645304799171	-27131.995778324574	15.693863635653566	120.94276535528371	15.693863635653566	14.357525563153269	53.30677323805346	0.8968657167490688	1.3945215459168925	0.7946972632744703	0.8696883400446529	1.6051006434447508	0.43912649057017406	0.36817316986302745	0.2554288496935178	0.22709943754981546	0.14929854289363673	0.6830076131383883	0.04268599210262399	0.042685992102624	-27131.995778324574	0.0	-74.78309137905404
2425000	-27219.474381942626	-91.31986968245877	-27128.154512260167	20.602726010635248	145.8306984226456	20.602726010635248	16.804096812657143	53.05055680134434	0.862701061208768	1.3628695710750138	0.7372944474437949	0.9119011293484337	1.6927535997808	0.4324801911431991	0.3706645863261224	0.25640776646141616	0.22348738740159968	0.1494402598108592	0.6621281480834691	0.036760879283657136	0.03676087928365713	-27128.154512260167	0.0	-76.93592869935749
2430000	-27217.124292232336	-92.67570637654063	-27124.448585855796	19.062429958387007	149.43822608135855	19.062429958387007	16.113695373579247	65.38021826605312	0.8459835479949012	1.3628695710750138	0.79095156760862	0.818496240529149	1.7061911903809333	0.4755078824113923	0.3724717702603883	0.2579073102322495	0.22548571755864288	0.1441352019487167	0.6646502849494698	0.0350749694263136	0.03507496942631359	-27124.448585855796	0.0	-78.48024994271229
2435000	-27223.7619917375	-91.01016575464247	-27132.751825982858	19.901775545710322	148.82813522811247	19.901775545710322	16.015877379489453	42.682693756251155	0.8459835479949012	1.370944325611649	0.7199691971961025	0.8212952570765538	1.7769654391120386	0.4648422330087646	0.3776767328499185	0.25300674404344625	0.22190817393242926	0.14740834917420342	0.6197481025833179	0.03514524416083451	0.03514524416083452	-27132.751825982858	0.0	-77.45019672557513
2440000	-27219.58749725867	-90.35786539870202	-27129.22963185997	14.374215926466823	114.23723423845613	14.374215926466823	13.04197569822636	30.473949386452503	0.8560818449832422	1.4108885604112427	0.7895869648184708	0.8828664821728435	1.600713298183287	0.45986284943092337	0.3669490024086409	0.2568795318897142	0.22264950627249927	0.1535219594291431	0.7048759549738126	0.04285610873270054	0.04285610873270056	-27129.22963185997	0.0	-73.57409923805604
2445000	-27223.504673174397	-92.14742500541432	-27131.357248168984	20.422702059468026	151.9127234151979	20.422702059468026	16.344315563255144	39.76897767134147	0.9105829008353181	1.3976925441630925	0.7597595824388758	0.7999702098828783	1.6968055867214022	0.4351891759584425	0.3596730461388607	0.25693920753038924	0.2264990846866906	0.15688866164405696	0.6976891730688235	0.037304167396536386	0.03730416739653636	-27131.357248168984	0.0	-77.91207853757952
2450000	-27222.58287250348	-91.8409491950564	-27130.741923308426	18.844262668467227	146.51413961126693	18.844262668467227	16.64259790870916	58.49415584412651	0.8445104164889223	1.3663786218865919	0.7678433187685975	0.799579730829511	1.6499017432580994	0.5717861687682874	0.3723754095750223	0.26285776132369665	0.21892684744281254	0.145839981658466	0.6649962942247087	0.034643367425363135	0.03464336742536314	-27130.741923308426	0.0	-77.66628544423823
2455000	-27222.47257601293	-90.53237239331875	-27131.94020361961	18.795212751234214	139.19780231255683	18.795212751234214	14.927058271133067	51.428424331269284	0.9003050144210177	1.336413738680516	0.7678433187685975	0.9880367708597702	1.5300402542857972	0.4773609029843107	0.3681639527316281	0.25643893794331357	0.22044614697545292	0.15495096234960287	0.68504149319372	0.0382088001715307	0.038208800171530694	-27131.94020361961	0.0	-76.52118058124753
2460000	-27221.43371649503	-92.95623586128117	-27128.47748063375	20.204161931093005	153.0740669269695	20.204161931093005	17.543830183082132	35.47965269636928	0.8393292877038215	1.4556073204778417	0.803923534882477	0.872237688772455	1.6094863431755977	0.4194158249878162	0.36601787921992013	0.2590975940341135	0.21767662802601265	0.1572078987199513	0.6806058294051897	0.03549745718089218	0.03549745718089217	-27128.47748063375	0.0	-78.49949533783905
2465000	-27224.701954183063	-91.2310103507419	-27133.470943832323	18.186163939426894	145.07855701887033	18.186163939426894	15.987725894992897	47.29576871182233	0.9128070579451874	1.3580165936515245	0.7238215900725237	0.8458971034634943	1.72412498009968	0.435332674767599	0.36126667263799345	0.25347686727243113	0.23088155542983543	0.15437490465973747	0.7155661421565107	0.03435507122185344	0.034355071221853446	-27133.470943832323	0.0	-77.30888128813436
2470000	-27219.417091456544	-90.73858055997226	-27128.67851089657	18.971038308819434	142.1717427276342	18.971038308819434	16.250679787705675	42.27773092616209	0.8401543021149199	1.349863334528623	0.7096181816508441	0.883822712854489	1.6910699678620427	0.52547150098909	0.37405257622285726	0.25433373537010673	0.22320659979000565	0.14840708861702784	0.6688392344096691	0.03820127340090049	0.038201273400900494	-27128.67851089657	0.0	-76.64931756628691
2475000	-27223.217843372884	-90.93714856013652	-27132.280694812747	15.369424882854469	125.93107419215475	15.369424882854469	14.322327015559301	43.83157153972229	0.881401735597475	1.346623159191316	0.7889640509361528	0.8531255826190483	1.6541264131865503	0.4757590584694661	0.37076022645329576	0.26002603667325846	0.21966531818512303	0.1495484186883203	0.7232393444912109	0.04050382813862319	0.040503828138623195	-27132.280694812747	0.0	-75.07608299760993
2480000	-27217.521015281385	-90.11612420918618	-27127.404891072198	18.844654420470434	138.9599928430715	18.844654420470434	15.538646500136554	47.72012350724216	0.807682105274754	1.3554258568112794	0.7565266800103214	0.9195300685232416	1.676235148011159	0.4846001413692531	0.3735952184643264	0.2592425072835976	0.22262614835044958	0.14453612590162396	0.6590252359743988	0.038639654669979616	0.038639654669979616	-27127.404891072198	0.0	-76.13095610378377
2485000	-27223.697891001546	-90.20285101844073	-27133.495039983107	17.5035342819418	125.47130061565119	17.5035342819418	14.760443859937595	23.889808436186694	0.9097248754714135	1.2743767803893475	0.8054540838627429	0.8765025315616226	1.691861734808237	0.44207999390664515	0.3761360116655692	0.24953514970287258	0.2264893380282887	0.1478395006032671	0.6655071108758756	0.043401089372847784	0.043401089372847784	-27133.495039983107	0.0	-76.27226816069566
2490000	-27219.906359151064	-91.28934912459432	-27128.617010026468	18.506963418921693	143.57744415002554	18.506963418921693	16.61669806855735	44.94327430087372	0.8512254220636915	1.346515030908464	0.8045944610934938	0.8018009131356354	1.754050696738487	0.4418134760602374	0.37446502665873777	0.25925725152246554	0.22093669889754247	0.14534102292125178	0.6362396509908865	0.03823285871102232	0.03823285871102231	-27128.617010026468	0.0	-76.88571049204663
2495000	-27219.556964285923	-90.029519519879	-27129.527444766045	16.601914886866453	128.9427221239496	16.601914886866453	14.382481783898315	34.29682252283828	0.8890905760487807	1.3784537297022164	0.8250601505859064	0.8213755713202538	1.669665022990159	0.4163549493526924	0.3690437251477253	0.2626091366205732	0.2241778039438333	0.1441693342878658	0.7039689457065956	0.039137119915269566	0.039137119915269566	-27129.527444766045	0.0	-75.55352777451643
2500000	-27222.06385744727	-89.16945358877348	-27132.894403858496	18.03365371092958	131.56407938707258	18.03365371092958	14.92387874686229	41.63247734290731	0.9494535268732868	1.343310096694656	0.7960925488223429	0.8441650607874461	1.6307868255782625	0.4361919412440146	0.36144915623663953	0.262666832957433	0.22442733783278335	0.15145667297314186	0.6018234351256584	0.040883629900224774	0.04088362990022476	-27132.894403858496	0.0	-75.17215229918779
2505000	-27217.854539176653	-89.50777298607986	-27128.346766190574	16.987756637828966	125.54349869918835	16.987756637828966	13.167189073610238	36.11069502868724	0.8478272729555622	1.3712350008219822	0.7083220425654586	0.9249716895004942	1.6553981414274572	0.4922458527290545	0.37816364364342814	0.2523980233587092	0.2215598771591182	0.14787845583874218	0.649946751366444	0.04195218991076589	0.04195218991076589	-27128.346766190574	0.0	-74.71494080043263
2510000	-27220.570673350194	-90.1296912714952	-27130.440982078697	19.956186050403073	139.648424713592	19.956186050403073	14.533980132208011	48.779264371506656	0.8324513125248411	1.285093551886548	0.7201789030095378	0.8641790787679207	1.7094575842097532	0.5886395696014081	0.3789330955230103	0.25986169570167394	0.2168437932049797	0.14436141557033386	0.6500029183058718	0.03986332875929471	0.03986332875929469	-27130.440982078697	0.0	-76.09488448788952
2515000	-27224.896083626398	-89.3526805689538	-27135.543403057443	18.869086467123	135.69303589167072	18.869086467123	15.23399763326321	37.48922091221609	0.9234248651984227	1.4481139974485373	0.7258160641154761	0.9615887011484364	1.4704720372689664	0.47058433482016987	0.3608992002392271	0.2668697170483277	0.21881654501349262	0.15341453769895044	0.6389616147027767	0.04012074136089938	0.040120741360899395	-27135.543403057443	0.0	-75.58878019406751
2520000	-27220.267040283277	-90.11159254489057	-27130.155447738387	17.313732152877943	130.38985426322708	17.313732152877943	13.75071074136072	36.68157319153756	0.8624082509896118	1.478004436350666	0.6932658872980938	0.8348103673956595	1.574757798357133	0.5567532596088446	0.368797622253382	0.25455541288902905	0.2287993886177513	0.14784757623983552	0.6714600384421577	0.041785353519308684	0.041785353519308684	-27130.155447738387	0.0	-75.50755345236364
2525000	-27221.37940408675	-90.03980011596514	-27131.339603970784	19.274213542142842	141.45395838790185	19.274213542142842	15.968719893648059	39.804057960154225	0.8997302349838774	1.398512444391561	0.7366774194391091	0.7900908497126509	1.68594725260871	0.4890417988640997	0.36006284384616133	0.2579703538343185	0.22652306091126298	0.1554437414082551	0.6520462329107544	0.036786683704243386	0.036786683704243386	-27131.339603970784	0.0	-76.43053855195677
2530000	-27219.36891326559	-89.49482248283563	-27129.874090782752	19.01217982648444	135.81177319077605	19.01217982648444	14.76018519319281	44.25607717090775	0.8148618694419799	1.313988703533834	0.8015767563267625	0.8666823820256464	1.6753737766992645	0.5275165119725207	0.37655330887758814	0.2553118159862157	0.22148336256640724	0.14665151256978684	0.6078391683372917	0.040102451230973085	0.04010245123097307	-27129.874090782752	0.0	-75.6687991103574
2535000	-27226.77099419864	-93.26621718281994	-27133.50477701582	21.734279893289216	157.73337994010456	21.734279893289216	17.877338318587917	51.71199953598467	0.802405750739464	1.370206659743469	0.7766686944713955	0.9388943101314952	1.6762046222113087	0.4356199627028756	0.3766100252570083	0.25388710927690233	0.22231268863421927	0.14719017683186805	0.6568771379121385	0.03366536991879436	0.03366536991879436	-27133.50477701582	0.0	-78.07567566452379
2540000	-27217.8566885643	-89.68806605537497	-27128.168622508925	16.287919347407353	117.86397208375696	16.287919347407353	12.6156120086489	27.095432941402297	0.8626455211093759	1.3983560971702018	0.7941662374416225	0.8373365954019752	1.579633632920467	0.5278619159563652	0.36429145450525285	0.2607838843495502	0.22831676323689842	0.14660789790829648	0.6832370836078597	0.04437656003616001	0.044376560036160015	-27128.168622508925	0.0	-74.32382317648647
2545000	-27218.46367857334	-89.64094542291667	-27128.82273315042	18.09443340258657	132.9490104588237	18.09443340258657	14.332391628613625	42.45492931240065	0.8724598656672289	1.409426266263219	0.796950770083332	0.8707522086693427	1.627683057720305	0.42272783159658006	0.363564301002307	0.2594505127588804	0.227597229130989	0.1493879571078215	0.6525951918865888	0.03992718974126553	0.039927189741265516	-27128.82273315042	0.0	-75.59309664733489
2550000	-27220.27306673143	-90.2421645086857	-27130.030902222745	19.49115443741548	140.57282052189555	19.49115443741548	15.102478276790505	51.98704967163634	0.9027829848806168	1.4584686330509051	0.6511789201481456	0.8828633719421759	1.632479227576081	0.4722268624020833	0.3708550954781153	0.26346053330338753	0.21631059597592384	0.14937377524257128	0.6203365275965772	0.03788686932663634	0.03788686932663633	-27130.030902222745	0.0	-76.46169731608737
2555000	-27221.89501315001	-89.65181273285562	-27132.243200417153	18.47974612856997	134.65398519135357	18.47974612856997	16.008143552552486	46.77355049656247	0.8728102336526241	1.4833040065878957	0.6967930416950309	0.9740682457622551	1.4587485401881182	0.5142759321140834	0.37250238045810546	0.26036445304348216	0.20958690893379175	0.15754625756461846	0.680587931873466	0.03851800554810035	0.03851800554810034	-27132.243200417153	0.0	-75.60598946718527
2560000	-27226.1513967663	-91.60324782078504	-27134.548148945516	18.539022795828473	136.6115731371618	18.539022795828473	16.015391612533712	66.01792224806847	0.8380960362901313	1.5197651832842984	0.7077545838425279	0.8505045762222001	1.476389566661528	0.607490053699322	0.37243499731277474	0.26781156864281175	0.20935633405698675	0.15039709998742448	0.6296260664588583	0.0383465934864316	0.038346593486431595	-27134.548148945516	0.0	-77.28770642053199
2565000	-27223.217157149105	-92.36882040012435	-27130.848336748983	19.420061854021043	149.68137444595462	19.420061854021043	16.56346744156612	62.78662200753841	0.9027709244524929	1.397126869110272	0.7203157821437549	0.8169690577442265	1.6497465567282292	0.513070809821032	0.37520223259430074	0.2529743325770393	0.22180197236447713	0.15002146246418055	0.6805031534704947	0.03489837219996167	0.03489837219996168	-27130.848336748983	0.0	-78.08440505042469
2570000	-27223.262853187432	-92.46532292646268	-27130.79753026097	20.16251467743125	150.06993951728987	20.16251467743125	16.209699718707988	59.52940837650006	0.945075046742602	1.423386063650887	0.6928395027089433	0.8609133623370994	1.6776070872575415	0.4001789373029343	0.3716369367780607	0.24799646181732513	0.22632153195330962	0.1540450694513024	0.666017231285948	0.037649200448050014	0.037649200448050014	-27130.79753026097	0.0	-77.96371637661436
2575000	-27221.341561379013	-93.48308123589501	-27127.858480143117	20.69480522312414	161.28575266921183	20.69480522312414	18.079193557945835	46.45135580768189	0.8617180773388444	1.4760839550357814	0.6928395027089433	0.8948457040119022	1.583805336009779	0.49070742489475716	0.3722744179281315	0.2597991760439844	0.2123793664674778	0.15554703956040425	0.6854710762879359	0.03067263683059717	0.030672636830597157	-27127.858480143117	0.0	-78.87105686888452
2580000	-27214.046045286108	-90.16393793268048	-27123.882107353427	16.081325350468763	124.69419343219079	16.081325350468763	14.058260757246204	40.77673133070088	0.9142829319167621	1.450128659561707	0.720221794964567	0.8495771121114851	1.583805336009779	0.4819841654357074	0.37307795440788655	0.2518815697757468	0.22037411974067284	0.15466635607569165	0.6732157162601037	0.04350467527973585	0.04350467527973586	-27123.882107353427	0.0	-74.6831968720978
2585000	-27230.385004529042	-92.16085758647645	-27138.224146942564	17.240831474963883	144.44963797542022	17.240831474963883	16.349414646754024	49.80152618471836	0.9311221403104661	1.4416093214696677	0.8430882117085627	0.7697402329902916	1.5798649199830768	0.4345751735379425	0.3613234650392933	0.2716019088869642	0.22052367818991336	0.146550947883827	0.6813568513504176	0.03589296806292617	0.03589296806292617	-27138.224146942564	0.0	-77.47247013790928
2590000	-27222.884739636735	-92.01078206250608	-27130.87395757423	20.799934743798666	153.52805156733734	20.799934743798666	17.366619031912137	45.579746367310804	0.8433913124549626	1.3258279246544735	0.7222515530896337	0.8225488861290389	1.7697773311617802	0.516202992510118	0.3839080277573445	0.24953802642805092	0.22549373306059972	0.14106021275400277	0.6754738585752683	0.032911458921317915	0.032911458921317915	-27130.87395757423	0.0	-77.78560590519903
2595000	-27229.365346619445	-90.46998110750603	-27138.89536551194	15.770399664911038	123.8817718544603	15.770399664911038	15.18524225582931	47.069472784060224	0.8002816866863011	1.4335882471951953	0.7591953915173405	0.9569393084241863	1.5902229242503978	0.459772441926586	0.3768104375851888	0.2601626046416962	0.2160556118876072	0.1469713458855057	0.6176767160752918	0.04331248658264604	0.043312486582646054	-27138.89536551194	0.0	-74.8358924764781
2600000	-27222.91741867206	-90.62811096219433	-27132.289307709863	18.850974939373334	142.37177579678112	18.850974939373334	15.483841768910064	39.926731133230426	0.8971113333996019	1.5097791689456028	0.7606913349030686	0.725542269684737	1.6493364427202115	0.45753945034678534	0.37100653240993636	0.2633531409446057	0.21442346951305888	0.15121685713239708	0.6385235536078666	0.038380993805976316	0.038380993805976316	-27132.289307709863	0.0	-76.79312865468567
2605000	-27220.43752496778	-91.34898689738269	-27129.0885380704	19.993183012800024	144.69366101204724	19.993183012800024	15.591584532312176	57.01459184192433	0.8838361134910212	1.5254421460048166	0.7237066354894772	0.8663029717046586	1.544566547588921	0.45614558572111263	0.36267456766904194	0.26250648157718975	0.2184097162695243	0.15640923448424207	0.6766107209381916	0.03818023417290028	0.03818023417290027	-27129.0885380704	0.0	-77.13844531086042
2610000	-27220.13093295353	-92.61757230664779	-27127.51336064688	21.273815429275057	154.67284263732518	21.273815429275057	17.67789408247618	40.4718243151946	0.8803668635049376	1.5129027158381954	0.7237066354894772	0.8680790691408649	1.557656428560778	0.4572882874657543	0.3664047533507014	0.25986439643080184	0.2131979371921323	0.16053291302636252	0.6431866957784647	0.03523976799049461	0.035239767990494615	-27127.51336064688	0.0	-77.82566896850365
2615000	-27213.19374216704	-89.64279269883608	-27123.550949468205	17.0294111601201	128.8808113487392	17.0294111601201	14.144464410041786	37.3985799792323	0.8640618646880315	1.4287029022766524	0.7558412827123099	0.8405970059184467	1.6389708931352005	0.4718260512693661	0.36858875291325954	0.26484561539019663	0.2219172217252271	0.1446484099713148	0.6757911580371848	0.04041742033000705	0.040417420330007045	-27123.550949468205	0.0	-75.19528347415451
2620000	-27224.819540061388	-92.63949953163825	-27132.18004052975	21.566809652788926	154.3144001117888	21.566809652788926	17.665176131540747	47.177687114630764	0.8640618646880315	1.3505267535279342	0.7279106582956736	0.8464264867441624	1.7392481854748392	0.4718260512693661	0.37379936859873664	0.2629543036447579	0.2166397265689482	0.14660660118755534	0.6564678421226282	0.0353673314156277	0.03536733141562771	-27132.18004052975	0.0	-77.57799508783971
2625000	-27217.81366103289	-89.89126680004384	-27127.922394232846	16.53486006779389	124.61204084238251	16.53486006779389	13.625916100552113	40.52362337887408	0.917070164491915	1.3563236634208522	0.746345733023069	0.8072923169422572	1.689761813602032	0.4832063085198818	0.37537546190710125	0.25003845066723046	0.22560549831790527	0.14898058910776113	0.664933322730264	0.04431228955096883	0.04431228955096882	-27127.922394232846	0.0	-74.5488454083521
2630000	-27226.17761482372	-90.67160492541487	-27135.506009898305	19.770413426180628	144.16001646746875	19.770413426180628	15.68669523463745	35.26670269448119	0.8498730526023526	1.293493232050705	0.7242729429148793	0.7490823417282565	1.8546053810710363	0.5286730496327773	0.3729063287940783	0.2528309146426373	0.2328257583503134	0.1414369982129692	0.7007995062484771	0.0373161907817901	0.0373161907817901	-27135.506009898305	0.0	-77.02570969650785
2635000	-27228.231080520123	-89.84494386465839	-27138.386136655467	16.456384998139722	119.43745302974311	16.456384998139722	12.44882392227137	29.531810419201282	0.7916080752223824	1.4628762590581699	0.7862456416415847	0.9406732804028822	1.536945800648471	0.4816509430265171	0.36266562080375164	0.27049946480295356	0.2162935577333947	0.15054135665989835	0.685885800913571	0.04423156676065655	0.044231566760656565	-27138.386136655467	0.0	-74.36617504991717
2640000	-27219.223344751314	-91.99745970560618	-27127.225885045707	19.52665253386485	150.0840933071765	19.52665253386485	17.27402094563654	47.91723040063033	0.8073173464737515	1.444971137111923	0.7409047158544803	0.9042860249082975	1.6347919670584654	0.46772880859308974	0.3687868395237084	0.26037923889796605	0.22224947918334512	0.14858444239497873	0.7249891177219188	0.03481060253127167	0.03481060253127167	-27127.225885045707	0.0	-77.52745653948634
2645000	-27221.511137827452	-89.93985058272946	-27131.571287244722	18.472000514145133	136.37092571537784	18.472000514145133	15.749905069842143	32.25455787645596	0.8626145176648703	1.3630225603885062	0.7445929067548023	0.8964914753471428	1.5742649654705088	0.5590135743741771	0.37378105255902505	0.2618530114409222	0.21412655600653413	0.15023937999351683	0.6895350682974737	0.03755234771419844	0.03755234771419845	-27131.571287244722	0.0	-76.39718445530417
2650000	-27219.431096243366	-91.66922909142677	-27127.76186715194	17.688568537909955	128.45659431870624	17.688568537909955	13.95818588405571	66.00603689751632	0.8518817990342182	1.3839840486173378	0.7327435584477712	0.8710313757584605	1.574170672293286	0.5861885458489341	0.3679564474421209	0.2640862383344817	0.22208500753276816	0.14587230669062748	0.6426121834633903	0.04327491935031038	0.043274919350310394	-27127.76186715194	0.0	-76.64602396290908
2655000	-27219.99256678012	-91.66526294021266	-27128.32730383991	17.096099828546972	126.43198064938309	17.096099828546972	14.577325330106703	67.23939165449461	0.8518817990342182	1.2980845890871513	0.7651141863965065	0.8386105662095041	1.7723511988276832	0.47395766044494464	0.37613117667292245	0.2501213796797077	0.2293730387871679	0.14437440486020023	0.6744128838096969	0.04254751415523952	0.04254751415523952	-27128.32730383991	0.0	-76.52828859746944
2660000	-27228.36523216033	-97.03245656281078	-27131.33277559752	20.552779945373878	157.65076902649756	20.552779945373878	18.293464026052998	96.05452075032048	0.8692633738729642	1.2603638695401371	0.7809254333386929	0.7860475944780595	1.7578335934877904	0.5455661352823635	0.36391172340144856	0.26302800520334213	0.23341540037921144	0.13964487101599615	0.611190982182796	0.03422559211505743	0.03422559211505743	-27131.33277559752	0.0	-81.1616754660009
2665000	-27225.864066183563	-92.16814278096805	-27133.695923402596	20.935035459331523	150.37355374903137	20.935035459331523	16.192426948865602	30.16657355529779	0.8375737352976526	1.3674133559668378	0.7735062085306527	0.8502633473363926	1.6524202464233637	0.5188231064451082	0.38696299188691374	0.2514413139002309	0.2181415672761766	0.14345412693667714	0.6503734498725015	0.03436593095979063	0.03436593095979062	-27133.695923402596	0.0	-78.81686335031256
2670000	-27231.04972446564	-92.07534069502509	-27138.974383770616	20.17412133661668	150.98331717896536	20.17412133661668	17.561595535708843	36.65161579722237	0.822668879349672	1.353059842592917	0.7019446345757252	0.8125639718555316	1.7924195291056377	0.5173431425205237	0.3821616721259922	0.2501609504314185	0.22902852427635667	0.138648853166231	0.6277120511709767	0.03556441046324196	0.03556441046324197	-27138.974383770616	0.0	-77.73722263644781
2675000	-27230.658139420502	-93.08185293152505	-27137.576286488977	20.426443448002896	155.75957530838414	20.426443448002896	17.650129011653807	39.053313424973126	0.8557851188606157	1.2936704034784867	0.8151098820193241	0.9264498765493256	1.5817871509705634	0.5271975681216917	0.3750138196131531	0.2620256935082372	0.21568190044476288	0.14727858643384523	0.7367519390389649	0.03356135971073855	0.03356135971073856	-27137.576286488977	0.0	-78.56737709591687
2680000	-27221.62413513362	-89.95055204917998	-27131.67358308444	19.68386805084711	140.87562510419153	19.68386805084711	15.930120727823757	39.765531101266575	0.9318344385396955	1.4608380614350327	0.6975220115281106	0.8541298870873537	1.5285282620434775	0.5271473393663372	0.37112014374210517	0.2526908089089628	0.21790923269985715	0.1582798146490734	0.6561502393130889	0.039167100821541755	0.039167100821541755	-27131.67358308444	0.0	-76.03719988766852
2685000	-27224.700580534238	-90.54601491116942	-27134.15456562307	19.550721824877883	144.17407503820178	19.550721824877883	15.505267728526533	53.35901044287661	0.9390920050156208	1.3759022180171618	0.7482410035656448	0.8677439778164105	1.6229373867781012	0.4460834088070679	0.3698245791309892	0.25692530077396547	0.22351987998704195	0.1497302401080019	0.6601678379082999	0.033844385163622245	0.03384438516362225	-27134.15456562307	0.0	-77.13672172042288
2690000	-27221.793127317927	-95.98102684248914	-27125.81210047544	20.68595119024929	154.0365435931473	20.68595119024929	16.56420701140458	98.86296773881867	0.8988840165451903	1.3759022180171618	0.7783936467787187	0.8268589975439103	1.6356005484154186	0.4843605726996074	0.37638945898700554	0.24984269925778613	0.2279677029775692	0.1458001387776377	0.6720986418482389	0.03386828044719412	0.033868280447194136	-27125.81210047544	0.0	-81.26816578112964
2695000	-27225.88652422374	-89.90939401578603	-27135.977130207953	17.816099745021845	134.69823888475793	17.816099745021845	16.53616032903466	39.5858228632756	0.8525370809785962	1.2910105303769948	0.9207909509491488	0.7849482233361706	1.6964379560705798	0.454275258288517	0.36633304183183946	0.2631941482292292	0.230925912600169	0.13954689733876088	0.6887105397723862	0.03926541564557636	0.039265415645576354	-27135.977130207953	0.0	-75.46332647450386
2700000	-27217.29682193898	-90.10477364032718	-27127.192048298653	17.906324194233953	136.33537117932164	17.906324194233953	14.538731943483677	45.80434335418294	0.891452906217435	1.4362694782837673	0.8225911592769699	0.8082274692473144	1.608005884366309	0.4334531026082115	0.3606115739078682	0.2655929275114891	0.2256360313336478	0.14815946724699353	0.6558604318771002	0.0374560243607513	0.0374560243607513	-27127.192048298653	0.0	-76.1695656632992
2705000	-27215.996606764216	-89.92204510195967	-27126.074561662255	18.330481014580798	129.19942603099489	18.330481014580798	14.214024037804203	53.01793832689532	0.8631887852640237	1.342447274285898	0.7634460141936835	0.7987421102381903	1.7103465036896772	0.5218293123285342	0.3719344598891	0.25800612418714713	0.22698153143394736	0.1430778844898041	0.6454494295886509	0.04360075513397083	0.043600755133970846	-27126.074561662255	0.0	-75.348615862579
2710000	-27225.230929659247	-89.64886451192238	-27135.582065147326	18.298412150726563	133.38266752382427	18.298412150726563	14.274623926513321	36.733941002403554	0.8789676385510683	1.289150772541131	0.7646956121587566	0.842365259329165	1.7297517946369514	0.4950689227829345	0.37464207031191704	0.25364319151360754	0.2274144808688254	0.14430025730564863	0.6289203976868469	0.04194861316502408	0.04194861316502408	-27135.582065147326	0.0	-75.5480973856543
2715000	-27221.47545461052	-90.9151649873903	-27130.560289623132	15.688973883889906	122.46894644516338	15.688973883889906	14.630313437042167	53.91638263387352	0.8234317101008598	1.296165024264803	0.8325264902064443	0.8359126779491608	1.713511185246211	0.49845291223252786	0.3644104226358189	0.2682690805068365	0.2256061073733791	0.14171438948396403	0.6649085534427291	0.0425695420473425	0.042569542047342486	-27130.560289623132	0.0	-75.13749345496382
2720000	-27216.4813290623	-89.81504136026973	-27126.666287702028	18.83297969806698	136.95566592134344	18.83297969806698	15.114403406491743	42.5006577237526	0.8234317101008598	1.3313217293664794	0.8011654222440903	0.8359126779491608	1.6738451364122635	0.5343233239271531	0.37000828225741306	0.26357166210874444	0.2224164208757739	0.1440036347580672	0.6656872968575422	0.0399184703749808	0.03991847037498078	-27126.666287702028	0.0	-75.85716633620385
2725000	-27231.125509363235	-93.39126878250507	-27137.73424058073	21.92748008661905	160.1038699736627	21.92748008661905	17.200610099683228	50.214060095324236	0.779728180165968	1.2669166576993074	0.8317525281403475	0.8697306437200755	1.7175486663471553	0.5343233239271531	0.37557198047787244	0.24869032890548537	0.23118078524399682	0.144556905372644	0.6643752197882522	0.03412720454240949	0.034127204542409494	-27137.73424058073	0.0	-78.45838293054577
2730000	-27217.480451358253	-90.28143076295082	-27127.1990205953	17.96185921989638	137.8754861724534	17.96185921989638	16.069077592639495	38.028222874939345	0.8757904785803419	1.2667906933130983	0.7578393820767612	0.8278867986155092	1.8180273749036275	0.4536652725106687	0.37890125949801934	0.25162544422850547	0.22694650235538041	0.14252679391809336	0.6524967163471707	0.037885148014007386	0.03788514801400737	-27127.1990205953	0.0	-76.27862082692734
2735000	-27221.6142272742	-92.26493228192894	-27129.34929499227	20.057534469677268	147.97259089530965	20.057534469677268	16.006679700995598	65.29340251435569	0.75236510380687	1.3275093023959226	0.7578393820767612	0.888468066174946	1.7990155797241072	0.4748025658213997	0.3825951052627583	0.2568308893338437	0.22379082141787643	0.13678318398552014	0.6357068474402848	0.036027043909734865	0.036027043909734865	-27129.34929499227	0.0	-78.13401943871969
2740000	-27225.16186368483	-90.0382158790535	-27135.123647805776	17.83140573311967	135.20505741174213	17.83140573311967	15.437068081789247	39.65549338545121	0.8520834602759294	1.4061106555720417	0.7989581695693612	0.7058266606198944	1.672787206803788	0.564233847158992	0.3675953137973688	0.26207424400465196	0.22975661521126656	0.14057382698671123	0.7017455059884834	0.039886992101223144	0.03988699210122315	-27135.123647805776	0.0	-75.77809844895462
2745000	-27223.024566045988	-93.88719348384906	-27129.137372562138	20.365171335670464	156.73372264820273	20.365171335670464	17.831718908906332	34.06890623995427	0.7889920988588106	1.377577650553198	0.7842019276647084	0.8683186018508762	1.6780916933699868	0.5028180277024266	0.3827728921387905	0.2625191517482788	0.21588944588069464	0.1388185102322346	0.6296212692199941	0.03515746963622635	0.03515746963622635	-27129.137372562138	0.0	-79.29004682428456
2750000	-27226.313415151406	-94.7014920589065	-27131.6119230925	21.979505697080093	162.02512634454794	21.979505697080093	18.084096841998115	65.67198213630837	0.8617727231619741	1.4096314290501775	0.6833877227284167	0.9568088293279768	1.608153486282307	0.48024580944915435	0.3760807488359665	0.25026854705405793	0.21581255755172854	0.15783814655824543	0.6992491728966479	0.031171075016179512	0.03117107501617952	-27131.6119230925	0.0	-79.23411999675814
2755000	-27222.451813320597	-90.39695882605534	-27132.05485449454	20.815355167430116	142.82248673732923	20.815355167430116	15.938017150493398	34.95855334228337	0.7975466573185808	1.3859365284152663	0.730996460131298	0.8379991684315753	1.660925128631829	0.586596057071457	0.3737784473703859	0.26452386260623795	0.218627532673613	0.14307015734976167	0.6581189610040963	0.03922962834970915	0.03922962834970914	-27132.05485449454	0.0	-76.45717738688333
2760000	-27223.96109014164	-94.25431110419746	-27129.706779037446	22.217772923289395	160.9135367768101	22.217772923289395	17.023282632381918	34.97660437731242	0.8578231520613895	1.4819974526299247	0.7331473509798035	0.8879055396267382	1.6166991876346806	0.4224273170674696	0.37075097225359244	0.25444545311588435	0.21982921857738838	0.1549743560531333	0.6251124538474957	0.035350560245402535	0.035350560245402535	-27129.706779037446	0.0	-79.49830144248433
2765000	-27222.570208877318	-90.02302621800622	-27132.547182659313	16.582877846591952	129.73006303456458	16.582877846591952	14.705706974318316	44.46284948562788	0.9204358603454661	1.5210899130881292	0.7084772919067995	0.851083057928038	1.512273035442166	0.48664084128940743	0.3642780748772265	0.2693132293134562	0.2159801948371035	0.15042850097221225	0.6684693004246556	0.039623940472480454	0.03962394047248044	-27132.547182659313	0.0	-75.27752244397648
2770000	-27220.25569193849	-93.03646843197117	-27127.21922350652	20.465302040628213	152.939756340185	20.465302040628213	16.668789679834216	69.57630469472878	0.8686964795602614	1.4423884615957019	0.7758166333627716	0.9212936006266286	1.5384367096077927	0.45336811524685017	0.3709509375343521	0.2561521351927095	0.2217426400426815	0.15115428723025542	0.6790331330964949	0.03326999328318402	0.033269993283184016	-27127.21922350652	0.0	-78.77607232262918
2775000	-27222.96555987392	-92.6159814176026	-27130.349578456317	19.560675903202434	152.12187676232318	19.560675903202434	17.19252759409068	54.75642926673033	0.9157001093518398	1.3382095397103138	0.7425622288952743	0.8611090240554719	1.6558940372390645	0.4865250607480423	0.3745242326368556	0.24708303780713337	0.22787474684338935	0.15051798271262035	0.6951104842682226	0.03502221640115601	0.03502221640115603	-27130.349578456317	0.0	-78.02597745701634
2780000	-27218.203366146237	-89.21112507418576	-27128.99224107205	19.811822902378797	136.98993381931697	19.811822902378797	14.655220923311685	40.17161840547178	0.9157001093518398	1.3835067361185551	0.6854693599126567	0.8608174543423834	1.6367984126273463	0.5177079276472253	0.36949237723222067	0.25331232043751495	0.22388778883978494	0.15330751349047808	0.6621335553351924	0.03926162774348147	0.039261627743481485	-27128.99224107205	0.0	-75.54004938371679
2785000	-27226.795233782	-91.96914042223003	-27134.82609335977	19.628821214242453	153.7287589761471	19.628821214242453	16.6679884932893	45.21056908072325	0.8610390345363815	1.4366359599027272	0.8423231666485639	0.8643051286625661	1.5334032106186015	0.4622934996311662	0.3693469688612824	0.26711137034991095	0.21735766899599993	0.14618399179280545	0.6907347193680969	0.03260826551199844	0.03260826551199844	-27134.82609335977	0.0	-78.22167819619574
2790000	-27220.47560148103	-89.54679057766668	-27130.928810903362	18.031145234940144	131.40107518712406	18.031145234940144	14.327446411635947	36.73579073753556	0.8447679598918969	1.4248025635900394	0.676581902212771	0.8671458001311012	1.6963012937556943	0.4904004804185034	0.37316908860757436	0.2580887771919475	0.21772401722485157	0.15101811697562528	0.6417262738078189	0.04268996152512159	0.0426899615251216	-27130.928810903362	0.0	-75.29943016984443
2795000	-27217.43394402354	-89.74548793280113	-27127.688456090742	17.4996775178218	128.67897199096805	17.4996775178218	13.808010704842607	32.50753209672112	0.8142825466504616	1.3767384361354063	0.7871920051008853	0.8014156132444348	1.6239432767702031	0.5964281220986148	0.37017159990859544	0.2666723905096881	0.2173207070682797	0.14583530251343552	0.6713077386425091	0.04241582769446097	0.042415827694460964	-27127.688456090742	0.0	-75.35327103580497
2800000	-27226.863631949556	-90.92110049936291	-27135.942531450193	19.676722023794294	144.96554112529668	19.676722023794294	16.08513834367946	38.05273946787793	0.8125671214754036	1.355434569221652	0.7880119722516684	0.7952086383038952	1.6381445204817828	0.6106331782656038	0.36752164419072847	0.2588453825457668	0.23110544927372867	0.14252752398977475	0.6571543721255254	0.037264276556533554	0.037264276556533554	-27135.942531450193	0.0	-77.1586706679438
2805000	-27222.08168707209	-90.24159835796365	-27131.840088714125	20.688215670887658	141.93228078775184	20.688215670887658	15.688412534522072	42.13193110433796	0.9240885506989416	1.3726889629608032	0.720674853324323	0.8401456281667732	1.7106204008342902	0.43178160401487437	0.36333718756623573	0.26188165523277435	0.22658037660567423	0.14820078059531444	0.6828988551347891	0.040061880189751875	0.040061880189751896	-27131.840088714125	0.0	-76.05045429971679
2810000	-27220.95556800567	-89.87126435177132	-27131.084303653897	15.999218288403927	126.07496225055968	15.999218288403927	14.46844621582799	39.53213467971836	0.8972368790837992	1.3350584421978284	0.6930130294977204	0.8356221863767577	1.7275452263718285	0.5115242364720715	0.3728507937010956	0.2586050016657595	0.2230303019311477	0.14551390270199593	0.6548619525115925	0.0400222136572909	0.04002221365729089	-27131.084303653897	0.0	-74.88570523402873
2815000	-27220.67131918187	-90.93402527945167	-27129.73729390242	19.712181596156885	143.34088794324575	19.712181596156885	15.566575264370204	53.75039213766274	0.8941624759418421	1.2985985343324054	0.6763886262934198	0.8752273356263094	1.7633199165879543	0.4923031112180746	0.3752021574878082	0.2496784351711244	0.22478979107149347	0.15032961626957264	0.6691824587708761	0.03791678891788763	0.03791678891788762	-27129.73729390242	0.0	-76.88435557021384
2820000	-27219.587149379535	-94.11311383066604	-27125.47403554887	21.263418016877534	163.5983036250118	21.263418016877534	17.76181049063325	57.30784100935452	0.8350724325185838	1.3958805581828786	0.7300022024477563	0.83611314398044	1.683275619273915	0.5196560435964321	0.3754236263339545	0.2589002982299237	0.21741718589706607	0.14825888953905447	0.6783031976511319	0.03156158632204633	0.03156158632204632	-27125.47403554887	0.0	-79.21390873022129
2825000	-27222.069549152413	-91.27473173748295	-27130.79481741493	19.449020257197756	140.5542996433538	19.449020257197756	15.27509203791768	61.900885959774406	0.9117123140797978	1.335034916481956	0.7931624743624232	0.8372678570258864	1.624815901557816	0.49800653649212623	0.3668795838361439	0.24803671275602276	0.23709283128161804	0.14799087212621403	0.6829591517670323	0.03791298867584083	0.03791298867584085	-27130.79481741493	0.0	-77.17335836322295
2830000	-27227.95442825616	-89.48136698109002	-27138.473061275068	18.65703785773954	134.90755924995696	18.65703785773954	14.66540536329808	45.175107079135955	0.8153246779319692	1.3606034088087067	0.8824513893726522	0.8035029749984289	1.7724999087725912	0.3656176401156575	0.36120684687807186	0.2709164696115489	0.22791920845320912	0.13995747505716885	0.6064406791362987	0.03942879931052426	0.039428799310524267	-27138.473061275068	0.0	-75.68359906174142
2835000	-27224.330649227755	-89.9137415238181	-27134.416907703937	17.471858340538624	131.4616063350086	17.471858340538624	14.630464704927578	43.47970706849614	0.8563772675190934	1.2638909700996483	0.7693710033011737	0.8148603021371984	1.8177413552735489	0.477759101669343	0.37251949700969267	0.2567073447689109	0.2237346280208031	0.14703853020059215	0.6319035533283885	0.0417308068484521	0.04173080684845211	-27134.416907703937	0.0	-75.43129207837735
2840000	-27217.58194532115	-90.62567047403505	-27126.956274847118	18.11729062567208	134.42247509308035	18.11729062567208	14.868628105646357	53.88955186212698	0.913202050508213	1.4445338466184432	0.6743548509760443	0.8922791199737912	1.601560564188758	0.4740695677347559	0.3778050927296304	0.2522890561763153	0.21713542846038475	0.15277042263366836	0.6843268285845975	0.04076602382254229	0.040766023822542276	-27126.956274847118	0.0	-76.14892420609844
2845000	-27223.32948495603	-92.18367593664036	-27131.14580901939	18.75078856618305	139.9551574811965	18.75078856618305	15.156433756836691	70.0125740243674	0.886658521979967	1.5097651923131592	0.7313999387926728	0.8309358974200206	1.5724523458566568	0.46878810363752965	0.3698585720881052	0.2602016673965625	0.22236036857246502	0.1475793919428662	0.6739554962125098	0.03798142164749263	0.03798142164749263	-27131.14580901939	0.0	-77.87479805232616
2850000	-27223.28310125508	-93.07450887477367	-27130.208592380306	19.713619880835054	151.13761333665116	19.713619880835054	17.342194850057417	64.32999231812285	0.8963962129553109	1.3927085044650418	0.7262435267554794	0.9390823469048856	1.6220126951433327	0.42355671377595594	0.3747708953983645	0.25680908700437927	0.22248656153788376	0.14593345605937136	0.6732948171217749	0.03454752020991664	0.03454752020991663	-27130.208592380306	0.0	-78.39311105659218
2855000	-27227.216071581173	-91.71491539599081	-27135.501156185182	20.094007815524126	144.67465604936456	20.094007815524126	15.497591526155919	28.96119017084834	0.8730934242829109	1.4719987246405724	0.71288011364415	0.9390823469048856	1.5596963505335804	0.443249039993907	0.37904283710006753	0.25231457086949727	0.21491103764313096	0.15373155438730307	0.697007288212187	0.037468176190046026	0.037468176190046	-27135.501156185182	0.0	-78.26825178205668
2860000	-27224.11866747853	-93.4327478810201	-27130.685919597512	21.314582152876994	155.43562782979478	21.314582152876994	16.929994216301786	61.2857867825513	0.8681126952310235	1.363671887128019	0.7055675614979344	0.9162439284764048	1.605118488601901	0.5412854390647235	0.3709874775781057	0.2560976076529537	0.2192880952089914	0.15362681955994806	0.6273473636568336	0.03774555643002784	0.03774555643002784	-27130.685919597512	0.0	-78.27279344503832
2865000	-27225.1162950165	-94.61995583676443	-27130.496339179736	22.32183883807685	167.47092758743207	22.32183883807685	17.80305069366399	43.67438390327421	0.8681126952310235	1.492395786323644	0.7244505739749181	0.8667377094678348	1.5495323017413554	0.4987709332612307	0.3670968042936624	0.25985803259326323	0.21923294224964743	0.15381222086342572	0.6660164578377623	0.030792027785178568	0.03079202778517857	-27130.496339179736	0.0	-79.61337312856723
2870000	-27222.17876657576	-92.3782618114783	-27129.80050476428	22.22012484396995	153.50365316082517	22.22012484396995	16.739236854176987	36.261809453005746	0.8245992349273004	1.4847492963678866	0.7244505739749181	0.8827625999084487	1.5714479405760446	0.511990354245408	0.37017791750410606	0.27141045877784153	0.20471031277326102	0.15370131094479023	0.630554932042528	0.03609497691076623	0.036094976910766234	-27129.80050476428	0.0	-77.8366072290589
2875000	-27221.887817602	-89.42557727704197	-27132.46224032496	18.54553857147331	133.29390594288714	18.54553857147331	14.5694935292941	38.900333045210886	0.8804945058107214	1.384338705618507	0.7344764076128295	0.8141363297948888	1.6820643324809632	0.5044897186820962	0.3669421046158084	0.2579696535918016	0.22465832786018125	0.15042991393220764	0.6440027397220875	0.04227564686593473	0.042275646865934706	-27132.46224032496	0.0	-75.30756664706163
2880000	-27221.39038083336	-88.26375132099457	-27133.126629512364	18.437026454132635	127.64576376973949	18.437026454132635	14.763819146786556	33.64727721062249	0.9449636943314618	1.4339292410062598	0.7004172599548192	0.877383335301058	1.5902870836408416	0.45301938576556533	0.36347345443269674	0.26109326103455127	0.21546260115905583	0.15997068337369497	0.6687027231377821	0.04170757158063485	0.04170757158063486	-27133.126629512364	0.0	-74.51652781572731
2885000	-27221.64959410388	-89.69879577700706	-27131.950798326874	17.88205008412899	133.8468306537148	17.88205008412899	15.580607061822164	37.942363769389154	0.9162661574133236	1.4276837322699205	0.7485836645087764	0.8152389170974751	1.5769366294506457	0.515290899259864	0.3684946329896211	0.25967341846378544	0.22386270902353184	0.14796923952306043	0.6781350736457694	0.04048901101586983	0.040489011015869825	-27131.950798326874	0.0	-75.48966242501946
2890000	-27224.754325709677	-91.56497536835948	-27133.189350341316	18.805663739223103	141.18322886699414	18.805663739223103	16.044863882726148	56.17107861518196	0.8367858877080897	1.4432388920469428	0.7782530979011535	0.8565472983884643	1.641175682257805	0.44399914169755	0.3759437021407423	0.2543348353090618	0.22177155199647344	0.14794991055372125	0.648918608617707	0.04079853209672917	0.040798532096729165	-27133.189350341316	0.0	-76.89791199214443
2895000	-27221.671124495137	-88.86839298270507	-27132.80273151243	17.45158594142639	124.68620799630223	17.45158594142639	13.287261587480842	36.26296845733718	0.8073056287019492	1.4491430964237628	0.7071740840075998	0.9046891392242106	1.6251721596643938	0.5065158919780891	0.37309554304595427	0.26944261594950875	0.20752032509762988	0.14994151590690583	0.6490903336560985	0.04278631193170009	0.04278631193170009	-27132.80273151243	0.0	-74.30591761703619
2900000	-27212.3389422204	-88.88897718701261	-27123.44996503339	17.56440129210868	126.9592797900411	17.56440129210868	13.980344483188194	39.17852115706829	0.8280265284862396	1.4957753594192376	0.7087380743482427	0.8995442139111202	1.585473323014086	0.4824425008210792	0.3741295669854533	0.259004700782589	0.21418304672031846	0.15268268551163794	0.6489858381456759	0.04230290379772973	0.04230290379772972	-27123.44996503339	0.0	-74.51409838006384
2905000	-27222.537313656947	-92.3502491008547	-27130.187064556092	20.648323120904	152.73646106197458	20.648323120904	17.48874833066139	46.74479015599354	0.8904551446094024	1.357302412709297	0.6827293166482753	0.8620799616883312	1.7386750313313808	0.46875813301331837	0.36025230660815544	0.25668402437990123	0.23095040570678846	0.15211326330515362	0.6631726636247736	0.03540372263412183	0.03540372263412182	-27130.187064556092	0.0	-77.67348977452183
2910000	-27214.46850501692	-89.29866545357815	-27125.169839563343	16.17477245223808	120.67106411259503	16.17477245223808	13.496832292529206	32.65029473194575	0.9396181828755208	1.3747754752916777	0.7722480120601689	0.8015536581649381	1.6466643028174979	0.465140368790202	0.3636491824115095	0.2604618105041908	0.22911670592937494	0.14677230115492348	0.6939404461216474	0.043529959322309124	0.043529959322309124	-27125.169839563343	0.0	-74.06355881242936
2915000	-27218.356414610713	-89.6326651567537	-27128.72374945396	14.870351806882368	112.70481911125493	14.870351806882368	13.365331156418002	27.004612115219768	0.8226137263443138	1.3128653561013435	0.8115056263226478	0.8430534702680383	1.73303963239104	0.47692218857262225	0.374305478581327	0.26264623170839807	0.2212529342927853	0.14179535541748844	0.6310232844502273	0.04638510443852172	0.046385104438521715	-27128.72374945396	0.0	-73.4286230042091
2920000	-27221.958674397854	-89.76978392683557	-27132.188890471018	18.127343052695387	130.1618036971137	18.127343052695387	14.88949472562818	49.01307040616157	0.8816665163416096	1.4042636355238656	0.701446618132042	0.8476304810236864	1.7282878179569328	0.43670493102186914	0.37477596257198614	0.251467170219859	0.22089985178436178	0.15285701542379196	0.6660257469468819	0.04389399353766536	0.04389399353766536	-27132.188890471018	0.0	-75.1418250017159
2925000	-27222.7808982584	-90.99595074180019	-27131.7849475166	21.679964132887775	147.1610941778621	21.679964132887775	15.924786749763223	41.237255235268826	0.8654984952296151	1.32848508551368	0.7763066248025041	0.9222635772564471	1.6295626280145823	0.47788358918317675	0.3764493963218119	0.2526767471939145	0.21964999846478614	0.15122385801948632	0.6301030944373713	0.03884781964577172	0.03884781964577171	-27131.7849475166	0.0	-76.62467222342649
2930000	-27226.611386512017	-92.77527528712683	-27133.83611122489	21.45852188105141	155.1718973388917	21.45852188105141	16.93038748668716	35.57119848911091	0.8755900412520298	1.3821191632184464	0.7613912460744923	0.8344510174941586	1.6786564888001163	0.46779204316076206	0.3711531944154617	0.2605402555594002	0.2132768065379791	0.15502974348715787	0.6308892545603404	0.034402803679559	0.03440280367955901	-27133.83611122489	0.0	-78.68348694497185
2935000	-27219.723010934627	-90.45855366845299	-27129.264457266174	17.944035415268026	135.79861042948656	17.944035415268026	16.045040050443344	46.54804958534606	0.8588990070497342	1.4265616779319903	0.7427594331102007	0.9139213338196341	1.6514134457270653	0.4064451023613803	0.3708695913751298	0.2577062005650464	0.22079084540963395	0.15063336265018865	0.6839971286921616	0.04002234569078581	0.040022345690785825	-27129.264457266174	0.0	-75.94403548553706
2940000	-27222.25146791146	-90.21573981474143	-27132.03572809672	19.061759169083032	137.1980179399439	19.061759169083032	15.2862201647572	52.65980557883891	0.8691777539333669	1.3359076268328638	0.7108111868243643	0.9381940483510358	1.6488102305978674	0.49709915346050676	0.3788990837022905	0.2505434534589591	0.21624694415434428	0.15431051868440493	0.6621404370982349	0.039647351510472	0.039647351510472016	-27132.03572809672	0.0	-76.11581106740746
2945000	-27219.198249906218	-89.97803300336655	-27129.22021690285	18.858759870227228	139.07304871727743	18.858759870227228	15.122874120016245	45.00619829769746	0.8207151134870987	1.3654280992134695	0.8342791145536126	0.7965489904330274	1.7081654810636033	0.4748632012491933	0.3674842191165096	0.27004921126710707	0.2199190239001393	0.14254754571624287	0.6613406685009656	0.037807861539048394	0.0378078615390484	-27129.22021690285	0.0	-76.2207805552409
2950000	-27223.32048663791	-90.35447696071687	-27132.96600967719	18.735031382763875	139.2327108776817	18.735031382763875	16.65065403613516	37.72196748236233	0.8428428643505121	1.3938443176626036	0.740805454140368	0.9074459765211548	1.7377879594191057	0.37727342790626067	0.37936452074454674	0.25585120034161885	0.21966253280605538	0.14512174610777787	0.6284076076178443	0.039649850179896876	0.039649850179896896	-27132.96600967719	0.0	-76.12397478505473
2955000	-27227.29771128072	-97.39988634171993	-27129.897824939002	20.09517854235532	146.9292649782369	20.09517854235532	16.759638711292357	116.51456588390334	0.8703622013745035	1.3332442215482294	0.7571137433150936	0.9284546685594423	1.640650713382049	0.47017445182068734	0.36731430889760397	0.25320748427427064	0.225732545179687	0.1537456616484372	0.661448094496859	0.03636481657181877	0.03636481657181877	-27129.897824939002	0.0	-82.32146772964758
2960000	-27227.311753681042	-95.29729247361252	-27132.01446120743	22.685540376203914	153.71655279986442	22.685540376203914	16.803872141402877	80.87639549334797	0.8516721071940745	1.4434967138856725	0.7030327389860779	0.7894241999626296	1.7313532920745478	0.48102094789700267	0.3661865842571826	0.2576712759104398	0.22535474802993713	0.15078739180243927	0.6528514600375169	0.03727192710219342	0.03727192710219342	-27132.01446120743	0.0	-79.43228040716177
2965000	-27220.55739587841	-91.01355894463369	-27129.54383693378	18.105629928410472	139.0038354173056	18.105629928410472	15.283977561266347	55.78838999329963	0.8577880730511782	1.4244938805468517	0.8217712570297466	0.7297959400801416	1.6887097270135745	0.4774411222785122	0.3660879444210615	0.2647096505596896	0.2275238698909531	0.14167853512829456	0.6478136280914558	0.03802740640751734	0.03802740640751732	-27129.54383693378	0.0	-76.79587281677587
2970000	-27230.478003707703	-92.74430174699275	-27137.73370196071	21.537252043609104	154.11946563986558	21.537252043609104	17.169026502606926	56.88000349761313	0.8063484770878521	1.2834880846020071	0.7405287865247063	0.8493170631328142	1.750636367927361	0.5696812207252641	0.36527516998188425	0.2619311439747063	0.22877189272199863	0.1440217933214096	0.6634815047078548	0.03478982641953401	0.034789826419533994	-27137.73370196071	0.0	-77.92476533032159
2975000	-27226.479914524	-90.50997189890676	-27135.96994262509	19.65260820405697	135.82167540612485	19.65260820405697	15.481197086089054	57.559738716839384	0.7881202261813074	1.3272205647008515	0.7550584084517621	0.7512527990433839	1.8256398624533812	0.5527081391693187	0.37640789452439877	0.25138469378110956	0.229159922908257	0.1430474887862335	0.6359380057609284	0.042295065416950585	0.042295065416950585	-27135.96994262509	0.0	-76.07811756371133
2980000	-27229.05310520451	-90.25380147038254	-27138.79930373413	18.909710314159998	137.914206634178	18.909710314159998	16.40263743160207	40.557401534213625	0.9000864643048827	1.2788687345531138	0.74398682311357	0.81618482120362	1.786603190506013	0.47426996631880536	0.3779753865876416	0.24081337083843932	0.2331761299315416	0.14803511264237634	0.6605801477871933	0.041654115494599304	0.041654115494599304	-27138.79930373413	0.0	-75.78037291759516
2985000	-27225.024342871595	-92.54672206862678	-27132.47762080297	20.331282508583694	151.7448324596564	20.331282508583694	15.581447765741089	66.90206925275864	0.9049872018723577	1.422845063077949	0.7622880330787373	0.8665294482563037	1.6122844750282532	0.4310657786864038	0.3673052585298653	0.25519685280031107	0.2268081506147046	0.1506897380551179	0.6763999866858602	0.033636886263509976	0.03363688626350996	-27132.47762080297	0.0	-78.67106280021399
2990000	-27222.29723490877	-89.52595935792642	-27132.771275550844	15.345680280666267	116.74010299769674	15.345680280666267	13.614353084057683	35.71449196323759	0.862616599950944	1.422845063077949	0.7664115228675163	0.8784280970293017	1.6170122680207035	0.45268644905359007	0.37017952966653794	0.25443289328023055	0.2213701180059219	0.1540174590473084	0.7007797681937403	0.044616846913442115	0.04461684691344214	-27132.771275550844	0.0	-73.52634552331796
2995000	-27222.057053648805	-91.50174185511507	-27130.55531179369	19.451997106605155	148.92629904255094	19.451997106605155	15.852130236363292	51.29319821013415	0.872038630131825	1.3602784883066321	0.7743004023954745	0.8723390240061056	1.6697741329847473	0.4512693221752201	0.375176988633582	0.2567702111138226	0.21892278827991163	0.1491300119726826	0.6541474827482168	0.03546197563981096	0.035461975639810975	-27130.55531179369	0.0	-77.65401130138298
3000000	-27223.090834284096	-94.91032038037365	-27128.18051390372	22.02471505696107	165.61499559853226	22.02471505696107	18.25222073744569	59.6180381679614	0.8897160628816929	1.4139663530469586	0.7056510621307609	0.9306932108428083	1.6038043714826868	0.4561689396150969	0.36976930472795316	0.2541819663281634	0.22205272919597863	0.1539959997479037	0.6598992871004224	0.03105184001519813	0.03105184001519813	-27128.18051390372	0.0	-79.37497379622172
3005000	-27221.899479818483	-88.40966168354056	-27133.48981813494	17.936791633733577	121.86522968698804	17.936791633733577	13.862571007958252	47.50083579466132	0.813327507159538	1.3548783154842101	0.7298341874011982	0.9303383979870826	1.6354320474225077	0.5361895445454681	0.3700831154573987	0.2593874011743731	0.2220250276400299	0.1485044557281972	0.6427479507123104	0.04438362334931896	0.04438362334931897	-27133.48981813494	0.0	-73.91130715358125
3010000	-27222.29275331362	-90.9362820786544	-27131.356471234965	19.197417890952803	143.2157071863925	19.197417890952803	16.12273561875521	53.85885286945839	0.8720912289086644	1.2971135217704615	0.6787152689881869	0.9104167576074528	1.660709039362112	0.5809541833631274	0.3847268172182395	0.24611091233448495	0.2193080852271422	0.1498541852201322	0.6568682657060722	0.037260563591715895	0.037260563591715895	-27131.356471234965	0.0	-76.8239483875792
3015000	-27215.40309017738	-90.10306185818365	-27125.300028319198	17.758415003464982	134.82935393636436	17.758415003464982	15.175279629817306	37.46234502501049	0.8674108468816721	1.3649008157458138	0.6974834465940997	0.8973169901856369	1.6900704390226908	0.48281746157009153	0.37668596111231833	0.25382764210409736	0.21749459605106775	0.15199180073251536	0.6658430810038972	0.040870903953083494	0.040870903953083494	-27125.300028319198	0.0	-75.83654430372198
3020000	-27227.664265744945	-90.95249632415945	-27136.711769420785	18.363547026324703	130.51334231630642	18.363547026324703	14.046674396306495	59.57902955652497	0.8621478203729089	1.51267848061791	0.8076483714539933	0.7803466688074006	1.5094391548949837	0.5277395038528085	0.36947029795320663	0.26294584802037957	0.2180504861434904	0.14953336788292215	0.6140896260424943	0.04474420226187638	0.0447442022618764	-27136.711769420785	0.0	-76.08822471044145
3025000	-27226.90129496441	-93.00181740189913	-27133.89947756251	21.50302412233519	156.02535252625705	21.50302412233519	17.50722739747508	49.44443548054424	0.9139435523745945	1.3719104098605335	0.6788618072422682	0.904143616087613	1.5999592116556538	0.5311814027793421	0.36820093859899816	0.2645967976137577	0.21440747433053273	0.15279478945671016	0.7250206603356734	0.03520818795878115	0.03520818795878113	-27133.89947756251	0.0	-77.86124812213981
3030000	-27226.614940648113	-97.80560648851146	-27128.8093341596	24.47062240982276	170.8998724727624	24.47062240982276	18.50936304837325	35.78107272682558	0.9078892706142913	1.392213044459808	0.7314595455875188	0.8150891071280558	1.6861528820328502	0.46719615017748084	0.3724532797055496	0.25649632251797005	0.2265887264290608	0.14446167134741833	0.6278626749719683	0.03217052561559364	0.03217052561559362	-27128.8093341596	0.0	-80.58504440802815
3035000	-27217.39167496712	-90.54889589151591	-27126.842779075603	18.75929372854263	139.74637491650518	18.75929372854263	15.982777861142276	46.65323348153133	0.9506953506031401	1.4561502090532037	0.6887107187353052	0.8343139382166677	1.6143922372919628	0.4557375460997255	0.369704200552136	0.2547289087605677	0.22530335160205606	0.15026353908523904	0.6617990336264843	0.03893310163443841	0.03893310163443842	-27126.842779075603	0.0	-76.38648992478245
3040000	-27214.46642331621	-89.5860224767858	-27124.880400839425	18.10922306750624	132.7023882258642	18.10922306750624	15.141477773876122	42.86790199238254	0.9042146692729743	1.3570419907765203	0.7390117254068891	0.8128165454855435	1.7381166524327702	0.4487984166253074	0.36978375362056215	0.2565942041323137	0.22961357921518938	0.14400846303193351	0.6506765122076194	0.041455341095239524	0.041455341095239545	-27124.880400839425	0.0	-75.35789670879993
3045000	-27222.209663724374	-92.74249486948452	-27129.467168854888	22.01342285989611	154.40653750393645	22.01342285989611	16.83162760491518	54.097708053472736	0.8916145221532987	1.4020790616803944	0.6865063869261939	0.8709564007982451	1.7176266748149025	0.43121695362697	0.3670991040970543	0.2539078061988745	0.22825690556561706	0.15073618413845288	0.6329742914058851	0.036772902387053906	0.03677290238705389	-27129.467168854888	0.0	-77.69882012746571
3050000	-27216.905098318428	-90.0306841582078	-27126.87441416022	19.11683585835511	139.74643638205802	19.11683585835511	15.768461904940027	40.55756229003181	0.909679871234891	1.4303762885063496	0.7035065900794211	0.8709564007982451	1.6821834026612974	0.40329744671980033	0.36850192579498864	0.25646108028240056	0.21896599453315269	0.15607099938945684	0.6641546924985172	0.038701374036356845	0.03870137403635683	-27126.87441416022	0.0	-76.16925804031057
3055000	-27225.04472061092	-95.79259626393186	-27129.25212434699	18.462306440674283	139.4495905402474	18.462306440674283	16.42444832920584	101.71694539972044	0.8661165497489927	1.399779057209654	0.7525860091842522	0.8781477294640272	1.6046203265873704	0.49875032780570805	0.36983124417001034	0.2536534395159102	0.23037214805249293	0.14614316826158527	0.6857113960467498	0.037665044500569886	0.03766504450056989	-27129.25212434699	0.0	-80.7720375644966
3060000	-27216.77616853346	-89.2833103010316	-27127.49285823243	17.633067273790104	127.71693080242515	17.633067273790104	13.560686289443424	40.611929628513685	0.8297774459665349	1.378109668026959	0.7555739969127927	0.9293235592405941	1.6218802893593733	0.48533504049375065	0.3789077837106752	0.2576674555497503	0.21626617614410265	0.14715858459547046	0.6599227948357459	0.04136984104886419	0.041369841048864195	-27127.49285823243	0.0	-74.86167554151973
3065000	-27216.47858760851	-90.10452067504413	-27126.374066933466	17.280269919595927	127.8399484084142	17.280269919595927	13.820897129313709	48.71714478104175	0.833220691789895	1.3828676795808053	0.7554952847391622	0.8243372174008965	1.718744085995495	0.48533504049375065	0.3733013175260639	0.2650314727718877	0.21651966569262363	0.14514754400942334	0.6708127564863998	0.042314825431217284	0.0423148254312173	-27126.374066933466	0.0	-75.24274923501684
3070000	-27220.60357285311	-90.72016979397776	-27129.88340305913	19.139289121581307	143.55224761365156	19.139289121581307	16.76449249566498	42.396267539694406	0.8072843332320837	1.3059437474509137	0.8169171605297186	0.7967370958256164	1.7011883097566836	0.5719293532049885	0.3731697887629532	0.26033266127340987	0.2269541308762849	0.13954341908735057	0.6476612429934637	0.036646932490901965	0.03664693249090196	-27129.88340305913	0.0	-76.67898675606648
3075000	-27227.084558492606	-91.7806481271995	-27135.30391036541	20.055754651586906	151.9272270532225	20.055754651586906	15.975140297783723	53.68421206200279	0.802504367983082	1.2032738691252278	0.889178454179502	0.7732170366427635	1.7992315179669567	0.5325947541024724	0.3814675946943962	0.2570092459754364	0.22699335483136002	0.13452980449880608	0.6449008631776003	0.03531216021406362	0.03531216021406363	-27135.30391036541	0.0	-77.82563486387153
3080000	-27220.82653973374	-92.16755962332934	-27128.658980110413	20.862895064988034	152.38276504545348	20.862895064988034	16.785197598797975	54.595424420543296	0.8345425649622941	1.259768546156978	0.8283303176208519	0.8096559899698024	1.733166922312653	0.5345356589774249	0.3844145059602068	0.2565334565087883	0.22574984877428497	0.13330218875671862	0.6420879995406074	0.03499632883543291	0.03499632883543291	-27128.658980110413	0.0	-77.83697903480203
3085000	-27218.139090731478	-88.75576076351487	-27129.383329967965	15.976941979973251	112.63267859776066	15.976941979973251	12.701316738848988	37.09657230893592	0.7625962209165267	1.3557794147137225	0.7905814985340412	0.8362233240782133	1.716506438400413	0.5383131033570872	0.3740548249517168	0.2615561812557652	0.22241322588287027	0.1419757679096464	0.6350095793992231	0.05070473502410474	0.05070473502410475	-27129.383329967965	0.0	-72.40885947110058
3090000	-27225.876064116826	-90.58217924870205	-27135.293884868126	19.850308941134855	142.67424759371218	19.850308941134855	15.91548632690222	49.68109102786466	0.7749622919488115	1.3952359641735328	0.7640166420711536	0.8850922848517351	1.6938985651097656	0.48679425184500547	0.37055087950456134	0.2643168407069654	0.22593092883237048	0.13920135095610145	0.647074471842285	0.039175551597706276	0.03917555159770628	-27135.293884868126	0.0	-76.40920256633198
3095000	-27221.15803116058	-90.75147048262522	-27130.406560677955	17.431151898453322	132.85678150559727	17.431151898453322	14.971424581094022	31.697983845858236	0.8893710705213481	1.4418423354968932	0.8085039073363965	0.8726267361414927	1.540435800352795	0.4472201501510786	0.37821308415227295	0.2557064029992991	0.2143658726472582	0.15171464020116848	0.6617573105561254	0.04318324635709216	0.04318324635709217	-27130.406560677955	0.0	-76.24931045278836
3100000	-27218.761474397303	-91.17856663496919	-27127.582907762335	19.126417872362158	144.38474855039675	19.126417872362158	17.018948147917733	44.64233627929158	0.7935635064713774	1.3695478786673192	0.7794380071137333	0.8451511015751246	1.7221812807174555	0.49011822545499395	0.3828441457689669	0.2589245705135145	0.22077384827257576	0.13745743544494157	0.6333333501118392	0.038363517817132126	0.038363517817132126	-27127.582907762335	0.0	-76.67993819364911
3105000	-27220.720694356423	-90.26507766130715	-27130.455616695115	19.460955476541702	141.3857969135936	19.460955476541702	15.16067317520471	44.50645809985189	0.9041934607567162	1.4424934888788532	0.6982561081690398	0.8096336996106945	1.6067770352669482	0.5386462073177519	0.37056469344946186	0.25414459828333263	0.22033991102031877	0.15495079724688549	0.625116320467796	0.03961373909366848	0.03961373909366847	-27130.455616695115	0.0	-76.32939852965757
3110000	-27220.151567078596	-91.7575712135179	-27128.393995865077	17.140300870494656	137.50539677250563	17.140300870494656	16.559220493474058	30.30426135709108	0.8477825364408498	1.3551990163453567	0.7287720909735249	0.8742521786006805	1.6979540320211954	0.49604014561839677	0.37444016035993405	0.2538391097101174	0.22239994810600086	0.1493207818239466	0.6658118336764985	0.03798973274748269	0.0379897327474827	-27128.393995865077	0.0	-77.36131488468021
3115000	-27221.725014472217	-93.38302697342188	-27128.341987498796	21.327519652045076	156.29255505822348	21.327519652045076	16.020412727323105	68.03928679467093	0.8477825364408498	1.4673569684306973	0.7287720909735249	0.8742521786006805	1.5901738641898027	0.49166236136444896	0.37264261571646434	0.26389143588274383	0.21408795902857178	0.149377989372219	0.6473851274111273	0.03443935526523388	0.03443935526523388	-27128.341987498796	0.0	-78.98695756595856
3120000	-27227.986722563925	-93.04332813106757	-27134.943394432856	19.296692601163873	143.58598337717945	19.296692601163873	16.51576124593805	74.33180041801256	0.9120883669413704	1.360133916876713	0.8169604965679169	0.8627814686214895	1.6101614345153268	0.43787431647718755	0.3650734757695133	0.2559492824748202	0.2311711590103409	0.14780608274532445	0.7075933954904623	0.03711452159238861	0.0371145215923886	-27134.943394432856	0.0	-78.38449112315283
3125000	-27223.615826512454	-90.08761664792691	-27133.528209864526	21.182612557509238	144.10841761986848	21.182612557509238	15.13281923548925	34.45171318538085	0.8521234423255704	1.4935539117547123	0.7481942328114388	0.8605800601816249	1.6203363488795757	0.42521200404708215	0.3697296762060943	0.2523008947082294	0.22153262014981445	0.1564368089358606	0.6576985734156261	0.03597106971722334	0.03597106971722334	-27133.528209864526	0.0	-76.68733386078938
3130000	-27220.10764211029	-90.41507570691601	-27129.692566403377	19.809984178296396	139.54846059204337	19.809984178296396	16.348321324092847	31.89475923858825	0.8198472396151895	1.4778550946063809	0.7198024679467572	0.899172970311506	1.5465542940941908	0.5367679334259797	0.36542434415466746	0.2598567634728255	0.22370146111975556	0.15101743125275024	0.6538238204965214	0.040650223511741246	0.04065022351174124	-27129.692566403377	0.0	-76.41653415069992
3135000	-27225.094549330963	-89.60621348305014	-27135.488335847913	18.383060574566233	134.2492565767758	18.383060574566233	15.09557541054717	46.26356430988433	0.8265340187950493	1.4786445441011984	0.7035966871188323	0.9032511578470381	1.614338085358785	0.47363550677910093	0.37241216630904594	0.25345204492836254	0.22260376354348352	0.15153202521910678	0.6511371587809525	0.04041009226805688	0.04041009226805689	-27135.488335847913	0.0	-75.4948557657338
3140000	-27228.089589512812	-90.8961498006384	-27137.193439712173	18.902828180946788	143.47249432423473	18.902828180946788	15.332173681660041	38.91579662706326	0.864333533003178	1.4706292394086748	0.7048871380086772	0.9259935601978664	1.6297286343277873	0.40442789505382054	0.3708191866693797	0.25721632337813716	0.21077970209747224	0.16118478785500973	0.6597884618612986	0.038496313146775436	0.03849631314677543	-27137.193439712173	0.0	-77.02000047933332
3145000	-27225.51801459655	-92.25510586272321	-27133.262908733825	19.409085036349584	146.73250316384377	19.409085036349584	16.675822865570165	64.63514365180907	0.8448112936979366	1.5243409587320436	0.829228375855838	0.8794670228925935	1.5070692734333635	0.41508307538822886	0.34980492570776867	0.27573991998083563	0.21908127205559777	0.15537388225579668	0.7035476046387256	0.03414449423405016	0.03414449423405015	-27133.262908733825	0.0	-78.05776367556425
3150000	-27219.517317209524	-90.4533629239005	-27129.063954285622	18.345035983673597	137.85557328209413	18.345035983673597	15.360201769671306	33.73954100768205	0.9170071872605997	1.553101912210792	0.6985105969611833	0.9361826636124903	1.4572582133371441	0.4379394266177946	0.3703520259819246	0.2568511278832162	0.21515289574328905	0.15764395039156892	0.7103291154368403	0.03777336716778954	0.03777336716778955	-27129.063954285622	0.0	-76.76807867388544
3155000	-27224.62422371964	-92.21017319146794	-27132.414050528172	18.927983271309678	144.89015302919515	18.927983271309678	15.42256659535851	65.409333332655	0.9170071872605997	1.3872511831932333	0.7349060403660471	0.8939779582201017	1.6656292596251894	0.40122837133483286	0.36962290982484863	0.24978316741476436	0.22335105945772818	0.1572428633026576	0.6213637019358732	0.037115251457810014	0.03711525145781001	-27132.414050528172	0.0	-78.05411119453976
3160000	-27219.524829799444	-92.35492774796394	-27127.16990205148	20.185986024223904	151.8945428911472	20.185986024223904	16.958913806237476	37.36073566944497	0.8482826717047691	1.4095458542343757	0.7284710595272678	0.8773553161204921	1.6006132246755667	0.5357318737375325	0.3700751752938939	0.25310733109665434	0.22401820049329565	0.15279929311615492	0.6713602517411024	0.03683711301446904	0.03683711301446902	-27127.16990205148	0.0	-78.04516744740064
3165000	-27219.020861880912	-91.50187145378364	-27127.51899042713	17.055561502271562	131.5263040304069	17.055561502271562	14.919308431517175	59.7964325126809	0.8591348403023896	1.3920406519946587	0.837479475383979	0.8258202726891001	1.639488121635774	0.44603663799410265	0.366148740010074	0.26114693008730216	0.22670867177723927	0.14599565812538332	0.6730174730257426	0.040982974417211215	0.04098297441721119	-27127.51899042713	0.0	-76.50118140379996
3170000	-27226.97354503718	-91.43439047841275	-27135.539154558766	19.689708704128346	144.54523010664724	19.689708704128346	16.2178197451691	56.001411742306566	0.916018843365489	1.4863328725603109	0.7805288027792099	0.8258202726891001	1.5828908833644668	0.4084083252414273	0.35568529251394165	0.261061748930663	0.2227212426184626	0.1605317159369316	0.7370702757981143	0.03787154330447871	0.037871543304478714	-27135.539154558766	0.0	-77.00077465662145
3175000	-27217.951789251492	-89.23299694464247	-27128.71879230685	18.68502325808088	134.2097469905877	18.68502325808088	15.177456959565916	40.13425251857181	0.8575654256690516	1.4014861598884631	0.7646954695927713	0.8595363381879706	1.6236073205010955	0.49310928616065175	0.37255217450706324	0.2593651435073366	0.21642109436379592	0.15166158762180307	0.637300282412986	0.04054202293875643	0.040542022938756424	-27128.71879230685	0.0	-75.35658263319212
3180000	-27225.77600227394	-91.94463218821788	-27133.83137008572	20.943305052446863	154.27422823916356	20.943305052446863	16.782439491353433	46.78116285517052	0.9206288133792198	1.4002292166775965	0.7903865291053466	0.825985251401167	1.6045485537551685	0.45822163568150553	0.36956402704724284	0.2545438582866886	0.2336538816311009	0.14223823303496644	0.6658619661866799	0.03465413989786387	0.03465413989786387	-27133.83137008572	0.0	-77.70419007171925
3185000	-27228.8355224865	-90.4776183942602	-27138.35790409224	17.648129088709084	128.47767178109504	17.648129088709084	15.135856172066804	25.327374169787532	0.8872767453362858	1.3587787664539983	0.833166738489065	0.8307491151143127	1.6281780653196078	0.4618505692867342	0.3725562998804528	0.24993878061884858	0.22697017659439356	0.1505347429063039	0.6629404224989242	0.04214484033858988	0.04214484033858989	-27138.35790409224	0.0	-76.6163675689678
3190000	-27223.98323049163	-92.45786501862683	-27131.525365473004	19.844199190144543	152.9139265557454	19.844199190144543	17.226226508547338	53.62712510730841	0.8827503388268869	1.3486897579922823	0.7371129930469911	0.923102445247474	1.5767875343810194	0.5315569305053502	0.3702010571891023	0.25603270849143095	0.21837923138331516	0.15538700293615043	0.6553444102561555	0.034612829582304376	0.03461282958230438	-27131.525365473004	0.0	-78.00551726785086
3195000	-27225.244692099703	-92.30110960610239	-27132.9435824936	19.250756771422186	144.00603061632984	19.250756771422186	15.331380839282085	70.06269586158831	0.9290476652961045	1.4019030434972821	0.7218582761147017	0.8935087538972778	1.4936639398400753	0.5600183213545626	0.3656604581547654	0.2641736408658262	0.21131462163719833	0.15885127934220888	0.6757504000870815	0.0357256085019586	0.0357256085019586	-27132.9435824936	0.0	-78.28557201118255
3200000	-27219.433365578272	-91.29913982815017	-27128.13422575012	19.607731730792203	149.50317484448846	19.607731730792203	16.378952359353168	41.7008193066179	0.887766166885151	1.452699183859302	0.6955304166753697	0.8935087538972778	1.534828579925624	0.5356668987572795	0.3687934358806252	0.2632884229490025	0.2129307750289389	0.15498736614143221	0.6582909334838832	0.03419742089069239	0.03419742089069239	-27128.13422575012	0.0	-77.68257035032633
3205000	-27224.20172528749	-92.15369646508344	-27132.048028822406	19.44293536283819	146.04746946333094	19.44293536283819	16.61639316545878	30.314977555853847	0.9434537887962657	1.4523128638383824	0.7195652038562328	0.8513463506571213	1.511994691874995	0.5213271009770066	0.3570980209864437	0.25882466376274443	0.22833869401202692	0.15573862123878368	0.7260686930634691	0.03474663723657989	0.0347466372365799	-27132.048028822406	0.0	-78.62390779350075
3210000	-27218.457993540156	-89.07018696366265	-27129.387806576495	16.78311897384633	123.61196119610022	16.78311897384633	13.598486619465874	34.26724934210333	0.8985228525621753	1.3871021827495136	0.7106819323174594	0.8857231195596755	1.6524544718213872	0.4655154409897929	0.36616645509573986	0.2581365595462808	0.21765591357551475	0.15804107178246343	0.696143863692157	0.04137908102575624	0.04137908102575624	-27129.387806576495	0.0	-74.42973821495984
3215000	-27225.435006899268	-95.33674077613739	-27130.098266123132	21.871261588200486	163.2803560226714	21.871261588200486	17.369657423757197	74.86929411687191	0.8718047271159791	1.3267535872781933	0.8737660831484202	0.8513244069779915	1.6223520334884993	0.45399916199092066	0.3636712628230873	0.260376791564174	0.23211087012289233	0.1438410754898452	0.6771107617394958	0.03321498038466993	0.03321498038466993	-27130.098266123132	0.0	-79.95901115110634
3220000	-27220.040371215568	-90.57969333159568	-27129.460677883973	20.352617121700685	144.89000289110163	20.352617121700685	16.00877949422206	35.17924228072593	0.8500306698242219	1.3510039960876057	0.7537995192333189	0.7930952326123494	1.71381062792643	0.5382599543160782	0.3723041007346355	0.25683658298619383	0.22699103453532063	0.1438682817438489	0.6581774843278425	0.03691232363596446	0.03691232363596446	-27129.460677883973	0.0	-76.96622990646192
3225000	-27221.811619945023	-89.85362596920962	-27131.957993975815	18.022944570806978	135.09992817944615	18.022944570806978	15.166704568064114	44.446248821234136	0.8500306698242219	1.2599979562379242	0.7271635977146506	0.8442477287657786	1.7954948171576204	0.5230652302998082	0.3792133465103808	0.25285321151648393	0.22487866551144098	0.14305477646169315	0.6821779006623183	0.03944788782508459	0.03944788782508459	-27131.957993975815	0.0	-75.69659215681453
3230000	-27223.94041595006	-95.65682997812178	-27128.283585971938	17.337708605691542	132.81001505011585	17.337708605691542	14.777599296740146	100.86595278916622	0.8641877356229193	1.2879869200401726	0.6991367113928005	0.8442095561681965	1.7461940034946284	0.558285073281287	0.38242449288233177	0.2512845749651756	0.22104367734796748	0.14524725480452402	0.6681690889934683	0.04004202078699686	0.04004202078699687	-27128.283585971938	0.0	-80.39077677477985
3235000	-27226.004471674092	-88.7304433598757	-27137.274028314216	17.56007369303362	125.36769766497885	17.56007369303362	13.93746121533358	33.43154228715229	0.8418791290218206	1.3591410274187656	0.8357208082439439	0.9007987582594444	1.58838933032567	0.4740709467303595	0.3767349296982607	0.260759510405086	0.2231341037516448	0.1393714561450073	0.7183255808399106	0.042304346791527864	0.04230434679152786	-27137.274028314216	0.0	-74.42370122074396
3240000	-27219.13189718819	-91.1123427560227	-27128.019554432165	19.955552932432493	145.64785973777836	19.955552932432493	15.653600140641064	51.83622723645014	0.8637029215528758	1.4959903380394732	0.775493661522835	0.8607889681589466	1.5742399328432526	0.4297841778826206	0.36845311096935845	0.2602066467476495	0.2200921200695563	0.15124812221343456	0.6378719625993703	0.03830486970067805	0.03830486970067805	-27128.019554432165	0.0	-77.00981064353104
3245000	-27224.366800021973	-96.68090800154609	-27127.68589202043	22.772485361003753	172.24181101624202	22.772485361003753	19.296291637077434	51.817088120293526	0.8480725729596532	1.341062027286483	0.8013130274174308	0.8329719740595547	1.6923127388105579	0.4842676594663242	0.3672148325821205	0.263733845469214	0.2286020964809756	0.1404492254676887	0.6743784167565313	0.03084500140010042	0.030845001400100415	-27127.68589202043	0.0	-79.66482835153838
3250000	-27226.107881534834	-90.9646223823814	-27135.143259152454	18.888375010418926	140.12351052033785	18.888375010418926	15.495174904802905	57.78875090103426	0.8480725729596532	1.3741731271486457	0.7327310345451084	0.8846309405781915	1.640008632821903	0.5203836919465019	0.3818308675750255	0.2550273628221074	0.21630664496064778	0.1468351246422182	0.6859000542552524	0.03751250746456202	0.03751250746456202	-27135.143259152454	0.0	-76.88317140786869
3255000	-27226.437911061716	-94.11111466251845	-27132.326796399197	20.755016995122823	161.12441841194044	20.755016995122823	18.27560795668865	44.48985889122499	0.8319734942296764	1.3902722058786225	0.7292797029895214	0.8198395637701626	1.640008632821903	0.5886264003101177	0.36984658675634347	0.258156404998568	0.22529128478873292	0.1467057234563544	0.6550234717895929	0.03348164756129413	0.03348164756129413	-27132.326796399197	0.0	-78.93171686207224
3260000	-27225.538536683718	-90.97882961500315	-27134.559707068714	20.31941647414324	144.73385425904078	20.31941647414324	15.987699310994389	54.93084623135168	0.8748097740409565	1.4193486397589519	0.7993052990661452	0.7912605466049519	1.6609401598428608	0.4543355806861372	0.37367652374766686	0.25400282678504577	0.22420856249058763	0.14811208697669853	0.6339261669535835	0.03811838853725828	0.038118388537258296	-27134.559707068714	0.0	-76.79163230828695
3265000	-27223.001776152418	-90.70925497491194	-27132.292521177507	15.723631772883897	113.2593605026894	15.723631772883897	12.636717290154845	52.77677412321148	0.8240798663406297	1.4475296177952777	0.7445342550533419	0.8630196648924531	1.567486127347099	0.5533504685712017	0.36639757383177607	0.2591971820248876	0.22218634607724794	0.1522188980660871	0.6512093658687491	0.04903995177822077	0.049039951778220764	-27132.292521177507	0.0	-73.90135276541197
3270000	-27218.020862158282	-89.9366249583639	-27128.084237199917	18.975866782978514	138.81209157302973	18.975866782978514	16.095725050843345	36.55915565028652	0.8881552702995748	1.4076382371842433	0.8249778870608965	0.8573445514766351	1.5929694979421523	0.4289145560365011	0.36992056864992046	0.2588593252748782	0.22589474121711708	0.145325364858083	0.6656246238180589	0.03818988440675255	0.03818988440675255	-27128.084237199917	0.0	-76.17050137112804
3275000	-27220.508851282015	-89.7399839435241	-27130.76886733849	18.13139865895975	130.8918757228086	18.13139865895975	14.196707039724174	49.99574897944754	0.831959693770637	1.4841800289654972	0.7923821648048287	0.758264863259975	1.5976498319880985	0.5355634172109666	0.3789521706917643	0.26262844525077117	0.21721481544905852	0.14120456860840483	0.659297124821103	0.04104473850279487	0.04104473850279486	-27130.76886733849	0.0	-75.42120699358487
3280000	-27217.00099773931	-91.33741262254863	-27125.66358511676	17.656373441765677	135.6921301741844	17.656373441765677	14.9904676180461	27.917683452224715	0.9114461455848475	1.3496117258520555	0.7074865804231274	0.9400926761282118	1.6445579137647854	0.44680495824697547	0.377316753777054	0.24448095165534214	0.2248738508125991	0.15332844375500365	0.6957008752219195	0.03791503671150874	0.03791503671150874	-27125.66358511676	0.0	-77.6738989925686
3285000	-27221.27159025577	-91.30056723953194	-27129.971023016238	20.443579334402315	148.86753612261663	20.443579334402315	15.801035252136487	34.293200500270466	0.8213947086957701	1.4241803109896747	0.7483405236878604	0.9256848423210104	1.5752873621582257	0.5051122521474616	0.37157877979501597	0.2519862879138611	0.22177396761750698	0.15466096467361481	0.6474473889039888	0.03548224175160556	0.035482241751605574	-27129.971023016238	0.0	-77.88047001277228
3290000	-27226.551058389152	-91.1458230202882	-27135.405235368864	18.044533471062262	144.18448012429718	18.044533471062262	16.33556767440517	44.459621330461665	0.9128293041028801	1.3513185066805138	0.7947004461712791	0.695028477072724	1.7250662170262325	0.5210570489463735	0.36941293032552425	0.25959477119662433	0.22738542950924695	0.14360686896860336	0.6646623204914663	0.035120918193994675	0.035120918193994675	-27135.405235368864	0.0	-77.12350628129032
3295000	-27217.925655679264	-90.56338212424762	-27127.362273555016	20.500439185178468	143.94148284810382	20.500439185178468	15.719282517843908	51.378644153088146	0.8408219312396564	1.4276794281112706	0.7988560520028576	0.8881097608686656	1.6466291614935809	0.39790366628397233	0.37396180107294885	0.2610356581123758	0.22114063042428037	0.14386191039039375	0.6592095280338521	0.03752903731817905	0.037529037318179054	-27127.362273555016	0.0	-76.56336307543148
3300000	-27222.384098232465	-92.93357590659882	-27129.450522325867	19.883559241793243	145.51155259909703	19.883559241793243	15.73517764521752	75.9310454552883	0.8413756277591897	1.422617636171769	0.7317506785987972	0.9739176895631628	1.532199249019598	0.49813911888748663	0.36850537407642125	0.26775942375469997	0.21471347210997588	0.14902173005890165	0.6536286750083908	0.036548092363449886	0.036548092363449886	-27129.450522325867	0.0	-78.68394258009153
3305000	-27222.83327537631	-91.16122854019413	-27131.672046836116	20.229409470763706	147.60633235245132	20.229409470763706	16.853832348390817	46.969151618937445	0.8955955956507979	1.4356701527754758	0.7511339935442286	0.9354219392430649	1.5596856673929174	0.4224926513935184	0.36641929841547305	0.25235187368293477	0.22707754482831224	0.15415128307327874	0.6983360050164251	0.035715026107304246	0.03571502610730426	-27131.672046836116	0.0	-76.94679689269451
3310000	-27217.95276585206	-89.80524756113441	-27128.147518290927	17.992693247201963	133.42396862252608	17.992693247201963	15.332351964044635	43.71352437941209	0.8835021708079595	1.4356701527754758	0.7793023119967375	0.8434043460649696	1.6162073723707204	0.44191364598414007	0.3724148305137204	0.25212632808995383	0.22130755832304583	0.15415128307327874	0.6570571625765128	0.041019383301282256	0.041019383301282276	-27128.147518290927	0.0	-75.51794138346574
3315000	-27220.703344603808	-90.099438671538	-27130.60390593227	18.735667672094078	137.97295178179132	18.735667672094078	15.300491148436077	35.114443107850825	0.8130294685157701	1.3855770600981288	0.7859842579049849	0.8996274238397921	1.682885026218408	0.4328967634229188	0.36270210948161913	0.2652693437396178	0.22500202406417683	0.1470265227145849	0.67324777212098	0.039778614048478676	0.039778614048478676	-27130.60390593227	0.0	-76.26252050025012
3320000	-27220.238462981808	-90.77959346127619	-27129.45886952053	18.820826268778315	140.5447643110829	18.820826268778315	15.851089801816926	52.76625032557936	0.8814839018946073	1.4619727722152676	0.839180683142098	0.7663982510116305	1.6046774508339676	0.4462869409024314	0.36287321500303155	0.26406314660882435	0.22891914183120995	0.1441444965569329	0.6621584361788346	0.03863607578024672	0.03863607578024671	-27129.45886952053	0.0	-76.56098986771093
3325000	-27220.270168366766	-93.01198027316849	-27127.258188093598	19.851254601144568	150.6347652842603	19.851254601144568	17.07942105136858	30.902154591926767	0.8814839018946073	1.420370895376643	0.8143932822893843	0.8631324858830219	1.511292735077789	0.509326699478557	0.37711621400899353	0.2552634432434246	0.22055079652836487	0.14706954621921567	0.6599905361101628	0.03577095060780143	0.03577095060780145	-27127.258188093598	0.0	-79.06955122736031
3330000	-27219.5940961986	-92.03952134989547	-27127.554574848706	20.17031608251862	144.32133101734172	20.17031608251862	16.371075267991603	66.06535152968569	0.8321053731604119	1.4441601308255614	0.7393573019706229	0.8624386322194229	1.587204340370389	0.5347342214535945	0.3731428016253664	0.2614513246305591	0.2198284408626089	0.14557743288146435	0.6649975999773218	0.036982545205606274	0.03698254520560629	-27127.554574848706	0.0	-77.67804608185911
3335000	-27219.988081689757	-90.46704661861177	-27129.521035071146	15.742777334811045	123.227968863467	15.742777334811045	13.908213588121427	42.01279271800157	0.8531248506540993	1.3447157416950553	0.8023677348738847	0.826578600893758	1.6344130622213642	0.5388000096618413	0.3734464613082109	0.256646986972774	0.2282476990957378	0.1416588526232761	0.6471180781708232	0.044683303161535494	0.044683303161535494	-27129.521035071146	0.0	-74.58967895570242
3340000	-27222.617651721936	-90.46765786952199	-27132.149993852414	20.43386227288542	144.49395586849437	20.43386227288542	15.696589739911932	43.767614778269504	0.9010859966021728	1.4221909085594697	0.7047825619649888	0.8439144352684862	1.6719806500253471	0.4560454475795379	0.36598650959040474	0.2667298846597186	0.22257461807906007	0.14470898767081544	0.6675195515995223	0.03854342428509314	0.038543424285093136	-27132.149993852414	0.0	-76.44461582085391
3345000	-27222.27116168758	-89.55065226900615	-27132.720509418574	19.2226648144513	135.21410772216	19.2226648144513	16.090756583506515	45.04237628645735	0.8697360792486699	1.4962541467884674	0.7244786856000646	0.84608742769114	1.602577114310923	0.46086654636073754	0.3692479991581682	0.2626186545396098	0.21782805943453426	0.15030528686768654	0.6991697501260031	0.04076658215931064	0.04076658215931063	-27132.720509418574	0.0	-75.29694246823976
3350000	-27221.844189857893	-90.25909540900942	-27131.585094448885	15.190805918676336	120.57626734362589	15.190805918676336	13.583401096616997	36.47712536076896	0.8607767123798393	1.3894356908861902	0.7426389997389459	0.845885622424662	1.6965772383957851	0.46468573617457976	0.37476102391422994	0.25973242592836315	0.22034507256277286	0.14516147759463283	0.6367247246511742	0.04312349556718064	0.04312349556718065	-27131.585094448885	0.0	-74.24823557611634
3355000	-27223.165167486164	-90.1246145164444	-27133.04055296972	18.0641531238737	135.84713581857417	18.0641531238737	15.396612702707023	38.10375023195748	0.8507556964453107	1.3914622497098061	0.7178367244049694	0.7756604743643545	1.799599118900982	0.46468573617457976	0.3783014978926634	0.2508376535558366	0.22451126626035514	0.1463495822911437	0.6572308725915481	0.04095044738372446	0.04095044738372448	-27133.04055296972	0.0	-75.91446632886925
3360000	-27219.66221295123	-91.10191496799622	-27128.560297983233	19.7528355281445	146.9445251845997	19.7528355281445	16.90928909269663	44.690485758694535	0.886738815955051	1.3875518396158435	0.7707645632464375	0.780101412026457	1.7552957724120082	0.4195475967442051	0.3654334665788533	0.25898418234035064	0.2312719762196646	0.14431037486113024	0.6645419866510236	0.03577951596985428	0.035779515969854285	-27128.560297983233	0.0	-76.99081659243836
3365000	-27225.096860091	-90.60352911458367	-27134.493330976413	15.921508847472648	118.24878417094304	15.921508847472648	13.409135113418449	52.88597590941134	0.8618284609540697	1.3242923389774284	0.8087085023535915	0.7868785143635646	1.7552957724120082	0.4629964109393399	0.3718883410343804	0.26903125738831707	0.21714615135584014	0.14193425022146122	0.6536773265683301	0.04595741856147185	0.04595741856147185	-27134.493330976413	0.0	-74.51047500672595
3370000	-27224.813512378907	-88.55649984713772	-27136.25701253177	18.066565826358914	126.3415706259318	18.066565826358914	14.609087346315881	41.35708939920396	0.8442080904824987	1.3781846311375647	0.8324492854204208	0.8579185803433818	1.6242430016767966	0.4629964109393399	0.37357993671339457	0.2593315653634583	0.2310957009436581	0.1359927969794878	0.6603854998872607	0.044047112089166875	0.044047112089166875	-27136.25701253177	0.0	-74.20772336586475
3375000	-27220.506275764867	-90.18218107742777	-27130.32409468744	17.7405195899224	135.918267726881	17.7405195899224	14.945743863871872	41.109930832287986	0.8582624361518493	1.4159179500260923	0.7751766809697642	0.9031858854092422	1.6292253408952473	0.4182317065478076	0.36869833100000005	0.25823622461249957	0.22708840067988184	0.14597704370761735	0.6474861435615457	0.04004385602501111	0.04004385602501111	-27130.32409468744	0.0	-75.94377008263739
3380000	-27222.167345967322	-92.2215708239051	-27129.945775143417	18.554654136060048	149.69741214985527	18.554654136060048	17.36828928909583	42.11185887480196	0.768899540926286	1.3583859439274644	0.7835925243371988	0.8378906377524811	1.744778382445606	0.5064529706109666	0.3746767276220811	0.26438677957047046	0.22135061602203446	0.13958587678541273	0.6294538964912649	0.03562378552376668	0.035623785523766674	-27129.945775143417	0.0	-77.70778575387561
3385000	-27220.907752162937	-89.42995558392613	-27131.477796579013	16.05713159513306	119.70207371814995	16.05713159513306	13.518833580705252	31.591091585235855	0.8162694458856481	1.3624794931937836	0.7334878387393821	0.843875433009816	1.6944009622828318	0.549486826888541	0.3774534903374895	0.25080452080253995	0.2219393700291076	0.1498026188308617	0.6569665701803354	0.045149212572376085	0.045149212572376085	-27131.477796579013	0.0	-74.04264162719818
3390000	-27220.941863179723	-91.45579663497074	-27129.486066544752	19.636516519794636	149.01645534728914	19.636516519794636	16.192495285942726	37.26144639247682	0.8618544728400999	1.3568377835319576	0.7109218670969096	0.8318472166478035	1.6434705023803398	0.5950681575028927	0.37503435544500485	0.26347944456251193	0.2192388727866226	0.1422473272058594	0.6662128084900856	0.03495637832545292	0.03495637832545292	-27129.486066544752	0.0	-77.89727642815842
3395000	-27223.39781180187	-91.40553860677612	-27131.992273195094	17.37858704008604	131.63707949920567	17.37858704008604	15.560591561464577	63.39977095930333	0.8521959131889518	1.3750461196973494	0.7491878481721743	0.8241627447480429	1.699316088767321	0.5000912854261638	0.3744267289382005	0.26849938260844647	0.2162210083479332	0.14085288010541855	0.66071370452061	0.04026542400622419	0.04026542400622419	-27131.992273195094	0.0	-76.5934903124417
3400000	-27225.987700164893	-95.09993692370941	-27130.887763241182	22.033072958486244	164.16650392962976	22.033072958486244	17.60347233811231	67.07286673064928	0.8521959131889518	1.4617411933382136	0.755683416014605	0.8356852105391455	1.6627947372978782	0.43189952962120903	0.36899723840934184	0.25679511824236717	0.22206952053481152	0.15213812281347813	0.68125820443578	0.03405901988757866	0.034059019887578666	-27130.887763241182	0.0	-79.41944067676081
3405000	-27221.322995677416	-96.30062473396536	-27125.02237094345	20.912117619131987	162.3112072811627	20.912117619131987	18.83298067997279	77.7095456764892	0.8178701892915151	1.3867720908942542	0.8323086334387548	0.863330114846081	1.6268941500855747	0.47282482144382343	0.3716452436472919	0.2592253492276378	0.21978165489327692	0.149347752231792	0.6711655226133945	0.03257181992564042	0.032571819925640434	-27125.02237094345	0.0	-80.0908159017693
3410000	-27227.572438164243	-89.73907859420238	-27137.833359570042	16.17083417725852	124.14538684539448	16.17083417725852	14.812183729308677	38.39129544157595	0.7799400599607581	1.4244066194714777	0.7688012164693399	0.8223580840317917	1.6718617322220046	0.5326322878446315	0.3610019810193173	0.2874957457708367	0.20998047136592116	0.1415218018439235	0.6562873786300784	0.04458548764250897	0.04458548764250898	-27137.833359570042	0.0	-74.38858421386419
3415000	-27223.16504170454	-90.80186232271052	-27132.363179381828	17.757740528751665	137.165530289613	17.757740528751665	14.55253637065133	48.88339311321838	0.8581410446668004	1.4323806736520934	0.6987404082668732	0.903778728912878	1.6200066535161395	0.4869524909852188	0.37336674414488286	0.25803406497804093	0.21985262666267943	0.1487465642143954	0.6753874766934785	0.038641545011969765	0.03864154501196976	-27132.363179381828	0.0	-76.4925199780459
3420000	-27227.18730043766	-90.8781683425315	-27136.309132095128	19.575413456273058	143.26130791513935	19.575413456273058	15.14926203628317	55.94789048681919	0.8606145488591564	1.38531322935792	0.7808411074339293	0.9220711242978492	1.5756193401225913	0.4755406499285571	0.36825277156123765	0.26383885187311645	0.21934066103667804	0.14856771552896655	0.7231382603179223	0.03585282585645788	0.03585282585645788	-27136.309132095128	0.0	-77.04962893172393
3425000	-27219.03914804084	-90.38782512305202	-27128.651322917787	20.492751114351847	144.76820640463302	20.492751114351847	15.41240335261357	38.68315521307466	0.8606145488591564	1.3866731202264202	0.7808411074339293	0.8643289526914633	1.6551009319624246	0.4524413388266096	0.3724836027577242	0.25439482691306714	0.223556947406466	0.14956462292274142	0.6675297821009983	0.0378784626493849	0.037878462649384895	-27128.651322917787	0.0	-76.6270136268829
3430000	-27217.322210506998	-89.58348439292782	-27127.738726114072	17.32687647854562	126.9879879904127	17.32687647854562	13.98998760694793	33.973075477122784	0.8744938745591176	1.3070729638727956	0.8156228388316357	0.858633019331496	1.7193322459995664	0.42484505740539213	0.37449419308120135	0.2584406305266988	0.22306759819027253	0.1439975782018261	0.6796096076244353	0.04473139454648356	0.04473139454648353	-27127.738726114072	0.0	-74.83191011809775
3435000	-27216.740765220122	-91.57439946326076	-27125.16636575686	20.82798597077418	151.2184488168643	20.82798597077418	16.407664611804048	40.14232068621386	0.9161654648523022	1.3552138232959998	0.7213683605808164	0.8113641173857792	1.7287670293857378	0.46712120449936806	0.3708716713563122	0.24701575429525852	0.22967585095058066	0.1524367233978474	0.6806500441334874	0.035140055563542966	0.03514005556354297	-27125.16636575686	0.0	-77.66322436412776
3440000	-27223.063239012117	-91.10315254795015	-27131.96008646417	19.402005920563678	143.23433042751608	19.402005920563678	15.82807050917235	51.82447026844497	0.8970363245460741	1.343724692626727	0.8103004477413447	0.8113641173857792	1.7282467972066393	0.40932762049343907	0.36275703325782005	0.2590444262325955	0.23073200855673015	0.14746653195285306	0.7058995430554922	0.03826343324020967	0.03826343324020966	-27131.96008646417	0.0	-76.88530519651206
3445000	-27228.161331448795	-89.91750799203379	-27138.24382345676	17.45782217609756	134.27438131064818	17.45782217609756	15.370543165668863	36.27868080274088	0.9251253185222019	1.4397178680066613	0.7673856416385336	0.7299767169220263	1.632243681643195	0.5055507732673848	0.3791264965005622	0.252738503740952	0.21983933093530647	0.14829566882317807	0.6834232905459782	0.03763732683988055	0.03763732683988055	-27138.24382345676	0.0	-75.97884580463814
3450000	-27216.20037837704	-89.14902159508529	-27127.051356781958	18.359145914607783	126.83369868435946	18.359145914607783	13.640765904240359	30.50920156846998	0.8596851735079856	1.4025868796052856	0.7730233539778562	0.8335062661631237	1.6137705239120221	0.5174278028337302	0.36506081564648224	0.2620501383023384	0.2239276361410811	0.148961409910097	0.6502096540814245	0.045703234645426416	0.04570323464542642	-27127.051356781958	0.0	-74.78675474242532
3455000	-27231.165220497216	-95.16242175934843	-27136.002798737867	20.70887387963331	163.9766290339906	20.70887387963331	18.38035893110937	63.92729476909361	0.7123851184795641	1.3423155026170082	0.7848511415161489	0.9235854059282257	1.660310423399861	0.5765524080591957	0.39145198772933215	0.2627257886311526	0.2134867002897289	0.13233552334978504	0.628956581870677	0.033471680589854426	0.033471680589854426	-27136.002798737867	0.0	-79.50047816131018
3460000	-27220.095255847078	-90.4673920072613	-27129.627863839818	18.525478213925215	139.0687190813793	18.525478213925215	15.814659138396944	44.76440253575116	0.7440144861771217	1.3668840324978477	0.7670485472811489	0.8988868672922302	1.6896927511538953	0.5334733155977598	0.3854177725510511	0.2614499205071738	0.21306814611772987	0.14006416082404402	0.6277039312585732	0.04043186501637927	0.04043186501637926	-27129.627863839818	0.0	-76.19256884218584
3465000	-27219.982158252915	-90.236632871625	-27129.74552538129	18.707135635550426	140.82457653888733	18.707135635550426	16.225414397154857	45.56823344390465	0.822514887226836	1.421102795707923	0.6879988029862227	0.9433059072575716	1.6101154639463118	0.514962142875139	0.37298933358822406	0.2588765042459459	0.21255393828034827	0.15558022388548054	0.6682956131573898	0.035697482650169164	0.03569748265016915	-27129.74552538129	0.0	-76.4550835143883
3470000	-27218.841863089507	-89.73413857818628	-27129.10772451132	17.510220670163005	133.0350323152278	17.510220670163005	14.926096917926316	36.667196232942246	0.8730116797603098	1.4424068429565697	0.663125888730319	0.9602831799800446	1.6485661586839835	0.41260624988877714	0.368782680698331	0.25428238039834794	0.2172624891265079	0.15967244977681191	0.7041535561242372	0.03779694889652797	0.03779694889652796	-27129.10772451132	0.0	-75.81891174554819
3475000	-27232.788295493516	-103.2275404977386	-27129.56075499578	24.30127927792509	181.03524976712637	24.30127927792509	20.675329715721606	96.56464171914533	0.8842907832269249	1.4478903579219566	0.7330570542769489	0.9041317545651714	1.5312010722866245	0.4994289777223775	0.3675259273035084	0.25221250298362113	0.22540891742311656	0.15485265228975253	0.6743056547404043	0.03080125287992291	0.030801252879922903	-27129.56075499578	0.0	-82.37035186482657
3480000	-27222.751546905052	-96.62473278770821	-27126.126814117342	21.999726149658922	167.24197952901005	21.999726149658922	19.14849862462199	67.68440966196678	0.8183904983548814	1.4693733539903624	0.7742350613320167	0.9191006447525409	1.527841407204872	0.49105903436533016	0.3688069129211137	0.26868909191413554	0.2132548347360791	0.1492491604286703	0.6731130938922366	0.032813630519582596	0.03281363051958261	-27126.126814117342	0.0	-79.68070650680218
3485000	-27226.188660163367	-90.70798887274472	-27135.48067129062	19.277486652864575	142.64365734006148	19.277486652864575	15.542729775265357	51.221135226419264	0.8183904983548814	1.3274168949499392	0.7680239666806653	0.8240061043061456	1.748993124393252	0.5131694113151202	0.3785558567444984	0.25270207551219004	0.22130133254653056	0.14744073519677972	0.6839298188556596	0.03689233433896106	0.036892334338961066	-27135.48067129062	0.0	-76.82413717506353
3490000	-27221.170958147897	-91.54617054113649	-27129.62478760676	18.065099614889018	138.26991167006943	18.065099614889018	15.581247195089597	28.24702465832892	0.8551774674600492	1.3398827028937006	0.7808164501892041	0.8420518716345392	1.7262936764429382	0.4557778313795725	0.3762843315291263	0.24709649246908685	0.22837933292270401	0.1482398430790815	0.6898953254315292	0.037398449045986416	0.03739844904598642	-27129.62478760676	0.0	-77.9874312262588
3495000	-27222.982601887124	-92.7488799739469	-27130.233721913177	15.778425675552509	126.36151216205855	15.778425675552509	14.06628656355026	23.622037523466236	0.8235742229862503	1.366134929848657	0.768711337519201	0.8619083448746243	1.605973239068669	0.5736979257026023	0.3734242720993942	0.2610165657064308	0.22340055903123981	0.14215860316293386	0.6471177626798081	0.04186028897614644	0.04186028897614645	-27130.233721913177	0.0	-77.77758136312212
3500000	-27228.080004916334	-91.00443122336115	-27137.07557369297	17.062331038677645	131.7581077194127	17.062331038677645	14.536250832766818	52.22476475692175	0.861189025954309	1.2640985650992838	0.9294705266478489	0.7565615490848379	1.700257615576964	0.4884227176367603	0.37596405529232335	0.26167784045080117	0.22814449464449138	0.1342136096123827	0.6773065472265891	0.04109855085966708	0.04109855085966709	-27137.07557369297	0.0	-76.09299824847128
3505000	-27221.781361646645	-90.20070783763994	-27131.580653809004	17.688685763548243	133.84035645639545	17.688685763548243	15.002012979487358	46.506023032771694	0.9164961560718323	1.3276418980743832	0.7339817697593085	0.7708709967885602	1.7141334085724877	0.536875770733432	0.37711256035481816	0.24899907194861962	0.2324879079150642	0.14140045978149665	0.6948900501393468	0.04062596411782427	0.04062596411782429	-27131.580653809004	0.0	-75.70935473257875
3510000	-27224.86891200323	-90.77985059496123	-27134.089061408267	17.69073767226736	135.5661231793914	17.69073767226736	15.9752797408889	45.88058859988614	0.8959863495495043	1.3276418980743832	0.7954789012977718	0.8054194586872482	1.6633782469210234	0.512095145470073	0.3592624098260995	0.2619463885306066	0.23128978798808641	0.14750141365520605	0.6730861845727899	0.0416789840494626	0.04167898404946262	-27134.089061408267	0.0	-75.9741232880954
3515000	-27217.041601845885	-88.64171778459438	-27128.39988406129	17.27697567336886	124.49947240385653	17.27697567336886	14.242092115461649	41.282907196364285	0.8602449566747261	1.3458132223212027	0.729284927667277	0.8062458980357042	1.7672474104410372	0.49116358486005673	0.3769387489494737	0.2525107348340105	0.22304910256130828	0.14750141365520605	0.6616447251514167	0.04235508949315992	0.04235508949315992	-27128.39988406129	0.0	-74.17976597257189
3520000	-27222.457054220264	-93.45226527743694	-27129.004788942828	19.257038061400227	148.8901419135872	19.257038061400227	16.897832788525612	73.07689231677652	0.8455216861302228	1.3199930076041813	0.7789579846304993	0.8228376785552458	1.673043923442633	0.559645719637222	0.3780027966316577	0.2542438259458482	0.22154962166701445	0.14620375575547817	0.6856157487883938	0.034402671585631275	0.03440267158563128	-27129.004788942828	0.0	-78.92932596302713
3525000	-27217.178601446936	-91.62645403198287	-27125.552147414954	19.97550314557174	147.87665596634628	19.97550314557174	16.601804820318296	56.033252909154996	0.8846730725412736	1.3901996657078617	0.7518261889773398	0.8212487904468756	1.589234677568125	0.5628176047585285	0.3699503368547354	0.25923710459965627	0.22460880279012868	0.14620375575547817	0.6718274838874804	0.035439683272679705	0.03543968327267969	-27125.552147414954	0.0	-77.45423924137928
3530000	-27218.973800091448	-88.96024243619516	-27130.013557655253	15.475625761639966	114.86411135271236	15.475625761639966	13.578326489556934	31.108332297347907	0.8554067791274567	1.5007110492535558	0.6809385186657597	0.8630110804631598	1.5744137703629795	0.5255188021270926	0.37077552257358887	0.26413550678916686	0.21577184428289664	0.14931712635434613	0.6333765484583213	0.047300047397483926	0.047300047397483926	-27130.013557655253	0.0	-73.08132997835065
3535000	-27217.854033910022	-89.90278005162958	-27127.95125385839	16.712390703576467	127.83567507939445	16.712390703576467	14.387203631364972	38.78796891691967	0.8177885679752275	1.464592860960271	0.7446125361248808	0.8542588697824433	1.5523175605618782	0.5664296045953037	0.37199689947442977	0.259983736436371	0.22052327211030062	0.147496091978897	0.6918516298528391	0.04200363526213954	0.04200363526213953	-27127.95125385839	0.0	-75.04098396769284
3540000	-27218.821484832402	-90.3100488062377	-27128.511436026165	16.22788136994643	126.69745860224226	16.22788136994643	14.789983068797198	46.33794206801687	0.7957213003040577	1.487151319999108	0.7664176119131867	0.89928351624321	1.5149490000290273	0.5364772515114147	0.3749913058599601	0.26020525072590023	0.21567002391177842	0.14913341950235964	0.6733448684275168	0.042263331602132144	0.04226333160213215	-27128.511436026165	0.0	-74.99834184241706
3545000	-27224.426058345165	-91.83222548081137	-27132.593832864353	18.32133496709666	143.70687920218353	18.32133496709666	16.03949236072387	62.645352067854425	0.923105629702697	1.487151319999108	0.7404276035155466	0.8414884333170869	1.557094528606824	0.45073248485874184	0.3735653840487302	0.264347432296802	0.20881137445938713	0.153275809195079	0.6181271314535864	0.03485124598199286	0.03485124598199287	-27132.593832864353	0.0	-77.81988279708975
3550000	-27221.79447812011	-89.1613571171857	-27132.633121002924	17.426912968331347	123.05229415869468	17.426912968331347	13.354098985424333	37.845752435231724	0.8375995935512716	1.4329639122933469	0.6994679237687331	0.8394490059307094	1.729010604262082	0.4615089601938615	0.3709516143155063	0.24938349314827257	0.22263000668289587	0.1570348858533237	0.6840508338726311	0.04703118489715204	0.047031184897152044	-27132.633121002924	0.0	-73.9947002959138
3555000	-27217.30804072994	-92.28974221482743	-27125.01829851511	20.399765252608514	151.2905720010266	20.399765252608514	17.091003637787466	37.356328519316214	0.812745281462511	1.4576549269228252	0.7623692303048851	0.791254928382287	1.6788589337398392	0.4971166991876571	0.3650886214903081	0.26914897485113537	0.21969520101129256	0.14606720264726242	0.6727799106732767	0.036835116219449994	0.03683511621945	-27125.01829851511	0.0	-77.90853825413203
3560000	-27226.53324940207	-93.704953199016	-27132.828296203053	20.153816592894568	147.5915202187374	20.153816592894568	17.141920713041813	78.18731222383504	0.8183247753012761	1.3524775250106482	0.7986401785924759	0.820799653253312	1.6767387021987668	0.5330191656435255	0.3667351067019318	0.27480469796102397	0.21755686047914105	0.1409033348579016	0.6274482216686846	0.035740139658816006	0.03574013965881602	-27132.828296203053	0.0	-78.96317639790978
3565000	-27222.65393416822	-90.21559439769726	-27132.43833977052	19.042492463825685	133.0984730758629	19.042492463825685	15.43486340710204	25.945202266400837	0.8044889769380013	1.4131276749336634	0.8699660998187058	0.7986551159187241	1.634033652052904	0.4797284803380059	0.36735056715412	0.27076579733467054	0.2256488541557078	0.13623478135550005	0.6118277975680927	0.04229568506561454	0.04229568506561453	-27132.43833977052	0.0	-76.66473705383038
3570000	-27221.098020663278	-90.738955971958	-27130.359064691318	18.742117120384766	141.93518440760005	18.742117120384766	16.341084733668456	44.11170728044638	0.9160555105058777	1.3953652579346563	0.7712658951548163	0.8484511844575781	1.571261166888195	0.497600985058881	0.3702009086987589	0.26489614991825017	0.21436970657877663	0.15053323480421277	0.6421395764735788	0.03866684300479792	0.03866684300479791	-27130.359064691318	0.0	-76.51155277370698
3575000	-27219.347414817315	-89.60506281015479	-27129.74235200716	15.684208070671767	118.88450459847908	15.684208070671767	14.311809144500383	41.432074982233694	0.8937192131822512	1.4404381188285484	0.7427638709734043	0.9168768471018487	1.5680449223438215	0.43815702757013003	0.372852101210944	0.25653614910544403	0.21571924775517842	0.154892501928432	0.6340082744412454	0.04643069283723723	0.046430692837237254	-27129.74235200716	0.0	-73.7485754322246
3580000	-27223.834167638666	-91.2182177250254	-27132.61594991364	20.200596603807472	144.59311923337194	20.200596603807472	15.550537509071372	31.204040641858516	0.8876425675439098	1.5030760840514894	0.6920731105280197	0.8226916358708061	1.6115371348202148	0.48297946718556417	0.3558461131823947	0.26868271247351033	0.2209375633526632	0.15453361099143026	0.6313467797960314	0.038371815256144394	0.038371815256144394	-27132.61594991364	0.0	-77.67530793837858
3585000	-27219.65223585368	-89.40576058325375	-27130.246475270425	18.00242538815924	131.74992637424992	18.00242538815924	14.762320049459912	41.275904273169694	0.8745486257359307	1.5864206036700406	0.6843913371064196	0.8947281187069761	1.5350692035645037	0.42484211121613313	0.3697054640257732	0.26028908052369093	0.21486706916599044	0.15513838628454393	0.632350119049354	0.04207859117404353	0.04207859117404354	-27130.246475270425	0.0	-75.16281660593467
3590000	-27220.06418311319	-91.30882675458471	-27128.755356358604	17.319315028264597	128.85959568518317	17.319315028264597	13.728450369738304	24.05895288737001	0.8475536053434354	1.4164497176202417	0.7066313542610704	0.8994929886361582	1.6103530284661616	0.5195193056729366	0.37772402065993954	0.26025817802235424	0.21218336733548646	0.14983443398221824	0.6717729923554768	0.03964032202232282	0.03964032202232283	-27128.755356358604	0.0	-77.48302915836149
3595000	-27218.254783492615	-92.14187491131547	-27126.1129085813	20.477195815558257	152.7190105213471	20.477195815558257	17.40811424884859	53.47710769808766	0.8449753552157528	1.4639681399596818	0.7760164021475895	0.8502168360009096	1.5762836985568522	0.4885395681192179	0.37290919297356834	0.2658406876344151	0.2115344664537143	0.14971565293830066	0.6531296983346573	0.0332801189671417	0.033280118967141725	-27126.1129085813	0.0	-77.78237257412707
3600000	-27223.859043641263	-90.714771534733	-27133.14427210653	16.306120384946535	130.72497574561194	16.306120384946535	14.860705938208792	32.74455967448186	0.8336461408900004	1.3864872353443225	0.724648632729117	0.9206866184155134	1.6397955160391504	0.49473585658189995	0.38203493380776904	0.25244556870621704	0.21764514021981407	0.14787435726619833	0.6726284750747527	0.039336112861442944	0.03933611286144292	-27133.14427210653	0.0	-76.07643972390241
3605000	-27223.210220411205	-91.62369734797265	-27131.586523063233	20.628985020662245	150.18079026270266	20.628985020662245	16.602173608873176	42.46077771693874	0.8219290133573385	1.3735960432010814	0.7808529821034629	0.7879102285864755	1.7451445618422667	0.49056717090937874	0.372769347469209	0.25959642269070127	0.22573751293202998	0.14189671690805822	0.681709624254061	0.036698151081050734	0.03669815108105073	-27131.586523063233	0.0	-77.3809859574276
3610000	-27220.73870264561	-90.38306200190351	-27130.355640643706	18.73144655923505	140.65157212556863	18.73144655923505	16.02769679470659	42.05116999405059	0.7884246297520753	1.4019280227399498	0.8545836191850544	0.798914926371363	1.6920248839329635	0.46412391801859787	0.3701241398798666	0.2587660964205734	0.22750934006384865	0.14360042363570985	0.6845647136089752	0.03792421485807773	0.03792421485807775	-27130.355640643706	0.0	-76.38188966053194
3615000	-27222.684959908267	-90.4368756287989	-27132.24808427947	19.613331859564653	142.76459922077996	19.613331859564653	15.92913149829299	44.1227319112454	0.852723118373836	1.3270959208596234	0.7361609404244043	0.8634903685707062	1.6851712774342757	0.5353583743371583	0.35654547895154126	0.26585092326296655	0.23088395452656307	0.1467196432589276	0.6336743596865801	0.038866973917636376	0.03886697391763636	-27132.24808427947	0.0	-76.4397464074775
3620000	-27218.675795287243	-90.54089883681313	-27128.13489645043	19.449942707738465	144.50307849344236	19.449942707738465	16.139744300265576	41.37642868944752	0.8861360049479271	1.3517881850829956	0.6874128915633292	0.8634903685707062	1.776003474016284	0.4351690758187615	0.3791285148057139	0.25238782491932416	0.2209044880082025	0.14757917226675796	0.6397595193285207	0.03678899505937105	0.03678899505937104	-27128.13489645043	0.0	-76.78458164432877
3625000	-27230.946943088962	-93.22896838775802	-27137.717974701205	20.00810219947866	151.59789890352667	20.00810219947866	16.60917167921405	67.20861072942937	0.7623902086629447	1.4219691185366787	0.7054687483550696	0.9399535491694404	1.7465705227188333	0.4236478525570372	0.3703791356573311	0.2576183059543265	0.21696104066059144	0.15504151772774954	0.6750153422863219	0.03645126633893222	0.03645126633893224	-27137.717974701205	0.0	-78.57803772913196
3630000	-27220.722041774257	-89.39559270385153	-27131.326449070406	16.956648655910023	126.93915657133238	16.956648655910023	15.204199003409048	35.03634664078873	0.8406449344906721	1.389236239336587	0.76650393126322	0.9039595560742427	1.6222394363763397	0.4774159024589423	0.3717803141853719	0.2643000875427814	0.21825516256212288	0.14566443570972237	0.6600546965670372	0.04295168684223849	0.0429516868422385	-27131.326449070406	0.0	-74.7792362379118
3635000	-27221.359732168115	-93.11509077065881	-27128.244641397458	21.7081248923918	158.7044633392644	21.7081248923918	16.985877731010866	41.4921360600276	0.8101917126840414	1.3698095793888618	0.7549560576043989	0.8167646746819094	1.6824660637894022	0.5658119118513902	0.370111571214855	0.2626406827910386	0.223960501309534	0.14328724468457102	0.6817485707857285	0.03472933386206725	0.034729333862067266	-27128.244641397458	0.0	-78.48638362800192
3640000	-27221.757572328166	-89.86328765014683	-27131.89428467802	16.244931446448078	120.52498832062909	16.244931446448078	13.349786011377802	45.52621851539118	0.8230358377424213	1.465509914085722	0.7549560576043989	0.8874444986783554	1.6618089449311682	0.4072447469579385	0.37431660383982546	0.25876244913966373	0.21370043724284726	0.15322050977766208	0.6468925332858582	0.044944313242957855	0.044944313242957855	-27131.89428467802	0.0	-74.2066405576143
3645000	-27217.274294289553	-89.56271421515534	-27127.711580074396	14.470904896514188	104.16975300315957	14.470904896514188	12.439244541383527	39.75758218526002	0.8560107090348471	1.3912806384368188	0.7549560576043989	0.8544696273859296	1.6942819484035148	0.449001019134495	0.37477574355496807	0.26334264170804533	0.21620517699386207	0.14567643774312308	0.6013237129109686	0.05433241422155813	0.05433241422155812	-27127.711580074396	0.0	-71.56105315627532
3650000	-27220.005969711066	-93.56535072455678	-27126.44061898651	21.300955991645527	161.87581530098308	21.300955991645527	17.725101104929166	40.53990013712513	0.8410897134677375	1.3761478709140396	0.7997851263478686	0.853821216561891	1.652161590604251	0.47699448210421647	0.37083448920548906	0.2595270825113627	0.22480361719489247	0.1448348110882543	0.6795534856710763	0.030893575530756733	0.030893575530756726	-27126.44061898651	0.0	-79.19491419344949
3655000	-27220.29895491473	-93.27742642388506	-27127.021528490848	20.399158172903768	152.41874696682297	20.399158172903768	16.595036018772408	71.51411957313411	0.9351517786927078	1.3415822983374976	0.7024231857576486	0.8864688387392127	1.616658132476296	0.5177157659966418	0.3686691894690789	0.25097506180609686	0.22480530619608757	0.15555044252873523	0.7031821067332773	0.03386602163526459	0.033866021635264594	-27127.021528490848	0.0	-78.89754173518202
3660000	-27225.164229944447	-89.5636250060969	-27135.60060493835	18.658280281766718	131.32674676658692	18.658280281766718	14.005393449244604	38.998181796271126	0.8238577285234269	1.3212446029077303	0.8304130664130644	0.7623170577884129	1.7869913976300906	0.4751761467372797	0.37141970351793974	0.25883891001478965	0.22620240759247728	0.1435389788747918	0.6922532556668488	0.04380659967225877	0.043806599672258764	-27135.60060493835	0.0	-75.14550128401824
3665000	-27225.203853850522	-94.58609804034609	-27130.617755810177	18.84515020465788	138.84140122411407	18.84515020465788	15.828465991854912	21.392156415764877	0.7897779784278901	1.4314131746099836	0.7972978494334808	0.8038640196312347	1.672461282410012	0.5051856954874039	0.3773005658091354	0.2650400122049957	0.21982858381613518	0.1378308381697321	0.6270057674012292	0.04018550108848084	0.040185501088480825	-27130.617755810177	0.0	-81.17684190997176
3670000	-27218.54445100235	-89.27507518214505	-27129.269375820208	16.045670709982545	118.85033721644588	16.045670709982545	13.265796652595329	33.67618624597464	0.8383412257679482	1.3943866306380868	0.8217079860066917	0.8312839126599764	1.5979584660083717	0.5163217789189305	0.3792269960633859	0.26292468167579736	0.21848523148735374	0.13936309077346132	0.6691748580867453	0.04541765499937912	0.04541765499937914	-27129.269375820208	0.0	-73.69055018152639
3675000	-27226.398912134635	-89.7719949148195	-27136.626917219815	18.530052617725964	132.57036495621875	18.530052617725964	15.188768387841128	44.89982811867639	0.8336835908876589	1.3976161025069909	0.7524599361072823	0.7866915801833874	1.7117988483843702	0.5177499419303158	0.3680485602371771	0.2583998516788227	0.23050579112020947	0.1430457969637891	0.6527275779307782	0.04458842664478734	0.04458842664478734	-27136.626917219815	0.0	-75.18498418925405
3680000	-27218.149501117005	-90.08532009867587	-27128.06418101833	18.83835029284117	138.40037783978863	18.83835029284117	15.988688727536985	39.3295266631181	0.865437152284747	1.3455586889362077	0.7172704838017298	0.8173187132222987	1.7364638209869774	0.5179511407680449	0.3769963985647928	0.2527700388615387	0.22407867903078443	0.14615488354288247	0.6608015536547932	0.04014297010084718	0.04014297010084718	-27128.06418101833	0.0	-75.97759297542814
3685000	-27216.221269309157	-91.10183915829015	-27125.119430150866	18.941503017790545	142.6514923853143	18.941503017790545	15.733241141060603	31.39810279938102	0.8365275365400787	1.4096785328013883	0.7398635895298153	0.8112288927811802	1.683226174679239	0.5194752736683041	0.3725863250380809	0.2651876875121092	0.21482154185794108	0.14740444559186716	0.6411773041573342	0.03626685000071186	0.03626685000071186	-27125.119430150866	0.0	-77.79459023980937
3690000	-27223.174070109195	-91.40098209454946	-27131.773088014645	17.107973206865683	131.05217493586883	17.107973206865683	13.835722315013887	26.681486078924397	0.8354238618349503	1.4871876290742945	0.7589688333881557	0.9116754118025584	1.5296879556854053	0.47705630821464123	0.37451735816605664	0.25752619607478755	0.21023357149703092	0.15772287426212317	0.6729790656421981	0.03941104384699033	0.039411043846990325	-27131.773088014645	0.0	-77.33554935439075
3695000	-27222.445952547314	-91.60133206739548	-27130.84462047992	16.454766759107187	130.27153526638918	16.454766759107187	14.165615776665328	29.270278080941356	0.8892042881865297	1.4676377211076173	0.7232109812566305	0.9096703596100154	1.5420874736125854	0.46818917622662704	0.359714984140947	0.2596706946894732	0.21834457661384046	0.16226974455573767	0.6976740055103152	0.04106265010721303	0.04106265010721304	-27130.84462047992	0.0	-76.83551894945265
3700000	-27225.363434120107	-92.52102657199703	-27132.84240754811	17.37496364645187	133.26384225818853	17.37496364645187	14.004286334505688	24.621326202734043	0.94421090489765	1.4858575522580622	0.7115792839608446	0.8513754349232334	1.536976491683604	0.4700003322766113	0.3695254254759127	0.2555585928179931	0.21584026912978074	0.15907571257631184	0.753003509561293	0.03863108291468692	0.03863108291468691	-27132.84240754811	0.0	-78.60345177165506
3705000	-27218.376894210614	-91.39929668493198	-27126.97759752568	19.896582204012354	148.35155056771848	19.896582204012354	15.605901250912053	50.83274608105141	0.9120127250071368	1.4682705811735652	0.7047321488830778	0.9079169843584687	1.5664557596790756	0.4406118008986813	0.3663540654783061	0.26093715472558954	0.21812741394373772	0.15458136585236495	0.6961449491978113	0.03599346869738147	0.03599346869738148	-27126.97759752568	0.0	-77.48840669164206
3710000	-27221.753320006446	-89.69898370353184	-27132.054336302914	17.589350090732136	132.37964402963112	17.589350090732136	15.391696944390969	45.37645162248133	0.873836208383421	1.5181908552395236	0.6696762825435344	0.873268340839031	1.5978006347079365	0.4672276782865587	0.38053831239365865	0.2521617885437582	0.21236294307343834	0.15493695598914317	0.6295815796895522	0.039697625643241134	0.039697625643241134	-27132.054336302914	0.0	-75.47226597097148
3715000	-27223.77111575707	-89.70784482471853	-27134.06327093235	19.196570406363836	136.66199945332156	19.196570406363836	15.046624990040408	45.700092723662635	0.8595217306573611	1.493128799970945	0.6512674488548115	0.8711611055913558	1.5957938644436456	0.5291270504818862	0.37706076379398495	0.24964221598752478	0.21162618899059826	0.16167083122789036	0.6484832791112835	0.04047880911774567	0.04047880911774567	-27134.06327093235	0.0	-75.712551625495
3720000	-27220.688121720967	-95.01253786812336	-27125.675583852844	22.194400147160607	163.20168061405164	22.194400147160607	17.87100409944784	65.41223298520676	0.8414281325803231	1.4721147604316878	0.6838299241817891	0.9160036261760381	1.5738916405203915	0.5127319161097756	0.36804155109372655	0.2614444234223441	0.21931047954923666	0.15120354593469104	0.6717153045215994	0.0332362621359765	0.0332362621359765	-27125.675583852844	0.0	-79.280169183333
3725000	-27219.67841525969	-91.30282499604755	-27128.37559026364	18.050003958254457	138.11233798834	18.050003958254457	14.99913692946153	63.38876771384226	0.8845981520012366	1.3848687787544463	0.8164867450309325	0.8270713838718752	1.6322825586362713	0.4546923817052435	0.375072955102277	0.2550246724430935	0.22574212072302552	0.14416025173160227	0.6769562890600787	0.03504650914296359	0.0350465091429636	-27128.37559026364	0.0	-77.37965806908022
3730000	-27214.919953736517	-89.53054860485847	-27125.389405131657	17.498737983160492	129.86174720138953	17.498737983160492	14.386148170822374	37.396839044604135	0.8444691103763228	1.4259289603472425	0.6720068250505407	0.8931786951771156	1.7019577012327505	0.4624587078160337	0.36273283930569133	0.2626219577056646	0.22051793690386315	0.15412726608477914	0.675270532091331	0.04199286823429788	0.04199286823429788	-27125.389405131657	0.0	-75.12471637613399
3735000	-27219.86623513464	-91.02253305054565	-27128.843702084094	20.122101684897842	148.86775627289464	20.122101684897842	16.439327051394393	41.77799747974049	0.8793695471920323	1.491780642087026	0.7407635284301389	0.8424942631342786	1.5687957964320696	0.47679622272446	0.3660807493924363	0.2688989175571636	0.21866976222700896	0.14635057082338934	0.6615351593408798	0.03473009820685571	0.034730098206855714	-27128.843702084094	0.0	-77.3151212782133
3740000	-27223.792081425858	-92.49827388705765	-27131.2938075388	13.854161571645106	102.52139442112562	13.854161571645106	11.861415816334535	52.72955838117935	0.8253022227698269	1.3206477215483654	0.7817222908792442	0.8225931275710685	1.7363415269596394	0.5133931102718614	0.37360802265706355	0.25509189204657723	0.22083631194507009	0.1504637733512873	0.6447497077090644	0.055144466134243494	0.05514446613424349	-27131.2938075388	0.0	-72.96450264619546
3745000	-27219.11974630846	-90.52295892884203	-27128.596787379618	17.98680732938386	134.1891628327006	17.98680732938386	13.982439359871686	30.968327437241445	0.8118215805530627	1.3433532863882307	0.747977637817573	0.8494946374727523	1.739990380942331	0.507362476826056	0.3776189270594507	0.2576215730854173	0.22133667542574256	0.14342282442938756	0.6747337387401491	0.03857294450309178	0.038572944503091795	-27128.596787379618	0.0	-76.79053613690802
3750000	-27217.642939290963	-90.07991858074126	-27127.563020710222	16.26219230940399	123.39029053253654	16.26219230940399	14.50260205455447	46.967462127729696	0.8661148388257316	1.2969382119165516	0.8122960890492337	0.8115175449242379	1.710249338822453	0.502883976461798	0.38089319998380705	0.25463462793626623	0.2261777244740005	0.13829444760592427	0.6544912804556594	0.04510728805762936	0.04510728805762936	-27127.563020710222	0.0	-74.5433393454023
3755000	-27219.762395671823	-90.01812479063445	-27129.74427088119	17.95551365728021	135.32532204572527	17.95551365728021	14.854550055194695	37.59065667641716	0.8448126627540364	1.4540011420305372	0.7963228557475033	0.7468730986477937	1.6900271759845418	0.46796306483559325	0.36664515986910073	0.26004409505024817	0.22785950721963721	0.14545123786101205	0.6687856263602481	0.04033335845061897	0.04033335845061897	-27129.74427088119	0.0	-75.89900200390115
3760000	-27218.2497228379	-91.81149626707338	-27126.438226570826	20.446284638242933	150.54386837564203	20.446284638242933	16.890643016255805	41.58774571985742	0.8410975894161762	1.4253700234719995	0.7245290837685885	0.8467030756205919	1.68305152690947	0.4792487008131796	0.37290941481487255	0.2643170523947891	0.21836291683622988	0.14441061595410665	0.6319200253948399	0.036908021570214666	0.036908021570214666	-27126.438226570826	0.0	-77.5239255335143
3765000	-27217.568238545555	-91.12587780651683	-27126.442360739038	19.263638395892748	143.676987696151	19.263638395892748	16.360852631415977	33.09839070006081	0.8550062449720904	1.3216702402256642	0.7918368932815595	0.8294979653479646	1.6911269180971686	0.5108617380755581	0.3708925263159399	0.26281405073529046	0.22072403767408902	0.14556938527467878	0.6932168230702792	0.03625616316413546	0.03625616316413546	-27126.442360739038	0.0	-77.49531451193143
3770000	-27219.574793790503	-95.21657172372164	-27124.35822206678	22.980235944648502	167.05110114461098	22.980235944648502	18.0791775200497	40.298862721802486	0.8550062449720904	1.3216702402256642	0.7351275099314949	0.8906675393356949	1.696311794546226	0.501216670988835	0.3805566200136908	0.25314995703753956	0.22072403767408902	0.14556938527467878	0.6549743456624165	0.03184544682630379	0.031845446826303775	-27124.35822206678	0.0	-79.54239787214112
3775000	-27221.0900531893	-93.70576502887081	-27127.38428816043	20.843078892089245	158.71415803520307	20.843078892089245	18.216622145338114	48.31601998000769	0.8861023331034831	1.402414552432169	0.7359644586324946	0.8896592110829669	1.552084461143353	0.5337749836055388	0.37122881304552385	0.2566931217407048	0.22048743822041184	0.15159062699335762	0.6570783533480338	0.03421846872924514	0.034218468729245145	-27127.38428816043	0.0	-78.42170427957359
3780000	-27224.2356909162	-93.15118895267656	-27131.084501963524	22.80273213176815	159.41740717682376	22.80273213176815	16.964168231466232	48.229696083776005	0.9220718566297916	1.402414552432169	0.6689072772301238	0.891785280110614	1.6147749572116727	0.5000460763856343	0.3693027681994935	0.2545212752155169	0.2212746339342518	0.154901322650736	0.6394827343297421	0.033919564642327274	0.033919564642327274	-27131.084501963524	0.0	-78.06542283142204
3785000	-27225.790158174736	-97.02891887617815	-27128.761239298557	19.910035107485758	150.25456140693598	19.910035107485758	16.163707906944605	111.15589048507209	0.7506057602454499	1.3596041744137313	0.7526919966279112	0.8872753756488444	1.755862847585224	0.49395984547884464	0.37894101682463954	0.2603790848895746	0.21859549072105083	0.14208440756473317	0.6809846470515989	0.03635044737451797	0.03635044737451796	-27128.761239298557	0.0	-82.09945873582207
3790000	-27227.412239354762	-91.35116275221796	-27136.061076602546	19.388171894738328	148.56592181097776	19.388171894738328	16.002941993872902	50.85722242204818	0.9113800336173504	1.330060897094285	0.8183084362159195	0.808333589448325	1.6961914199012336	0.4357256237228919	0.3651387009210351	0.2622892748986323	0.23419702992305116	0.13837499425727956	0.662777299790962	0.034618213915533325	0.03461821391553332	-27136.061076602546	0.0	-77.59553369422949
3795000	-27220.34665032305	-89.54093698957101	-27130.805713333477	18.87798847736089	135.48458925696335	18.87798847736089	16.01060626803095	35.29622604067048	0.8361895009510997	1.4256561647239228	0.7614093223120747	0.8694109982565471	1.632297823168194	0.47503619058816765	0.36803481571636987	0.26782807555803934	0.2187949600203394	0.14534214870524956	0.6396166211097162	0.041323970477409516	0.04132397047740951	-27130.805713333477	0.0	-75.5182219499826
3800000	-27224.677215457246	-90.66474874933323	-27134.012466707914	18.902388714825214	139.7824054916772	18.902388714825214	16.038055981607005	52.58403818848921	0.7418050371138515	1.481735340252057	0.7527236636931866	0.8465782058283592	1.6753917691155156	0.5017659839970362	0.3708459027367356	0.2638826848464754	0.2192929573701166	0.14597845504667054	0.6517263001869076	0.039373396717340164	0.03937339671734015	-27134.012466707914	0.0	-76.35117587748893
3805000	-27231.345532975392	-91.67560515940498	-27139.669927815987	20.334965433729742	149.71692597363472	20.334965433729742	15.479188050687306	57.88102175739786	0.9303908297007357	1.4301915265903025	0.7745631409776648	0.8861782631383167	1.5058490442225165	0.47282719537047	0.36095430133624207	0.2740688933164997	0.2178478108993564	0.1471289944479001	0.638340137370338	0.0349021489497636	0.0349021489497636	-27139.669927815987	0.0	-77.89142595620493
3810000	-27227.55891518208	-90.95278854557088	-27136.606126636507	18.319132845684372	139.08164374203972	18.319132845684372	14.288669976877816	51.21682629640005	0.990401461124746	1.4484039772947732	0.8320806200566148	0.8293910423381404	1.4865089104004432	0.4132139887852881	0.3687063543843839	0.25227868277869536	0.2235307445670605	0.1554842182698585	0.7619999969229143	0.03701650152631349	0.0370165015263135	-27136.606126636507	0.0	-76.79313106248564
3815000	-27222.57813072518	-90.66458184941	-27131.913548875767	20.59144790489919	147.20391736026693	20.59144790489919	16.050421110150296	45.88333259373187	0.90443213562506	1.377409869170306	0.737004597579746	0.8008151477022151	1.735485297244288	0.44485295267839087	0.3746521415333052	0.25422290140821646	0.22576140805170658	0.14536354900676995	0.665439519432294	0.03558366026045253	0.035583660260452524	-27131.913548875767	0.0	-76.86913286863414
3820000	-27224.04214924446	-94.1785277025603	-27129.8636215419	20.179016702052245	155.78835469431976	20.179016702052245	17.90798657588447	70.76976664331963	0.8763355876531214	1.2962981031888803	0.7866651941155146	0.8829123382784257	1.7129358240856731	0.44485295267839087	0.37924432528474566	0.25023546410061615	0.22862405000374914	0.14189616061088725	0.6342776304257917	0.03318314063894829	0.03318314063894829	-27129.8636215419	0.0	-79.16032903910565
3825000	-27222.16826732269	-92.14133157514121	-27130.026935747548	20.526438979436108	154.8012255990807	20.526438979436108	16.317109972537768	43.543177247101255	0.8941083758294837	1.4727464653895999	0.8056987468651743	0.8124984609490462	1.5712370786274994	0.44371087233920226	0.3668295684102701	0.26463691212624463	0.21900933138812162	0.1495241880753618	0.6691496411960777	0.03401533966507777	0.034015339665077776	-27130.026935747548	0.0	-78.3283888348129
3830000	-27219.74558081862	-92.59469665381651	-27127.150884164803	18.95387844451614	152.0394240521631	18.95387844451614	17.36089313003223	50.8572538401179	0.8856022779179895	1.4170701534063346	0.7867945261506991	0.8097992679115653	1.5734319945012514	0.5273017801121659	0.35920426072229544	0.2648251160635712	0.22545737606271055	0.15051324715142092	0.6867757908682032	0.034046256978809364	0.03404625697880933	-27127.150884164803	0.0	-78.06784087122438
3835000	-27218.607185759152	-89.32089964265505	-27129.286286116498	17.301362367300168	126.24173793993144	17.301362367300168	13.40610536051775	31.461962115515668	0.8405758739327152	1.395352342585292	0.7428695316131453	0.8723962406261452	1.6491850959812449	0.49962091526146346	0.372671911205642	0.2647011915369829	0.21619684904966247	0.1464300482077107	0.6733111753542892	0.041000095096877756	0.041000095096877756	-27129.286286116498	0.0	-75.00681932131229
3840000	-27221.53026112593	-89.01920323921647	-27132.511057886713	17.813042181680917	128.64663632033682	17.813042181680917	14.405549557166514	29.32699193481689	0.8633927031340742	1.4189664337664407	0.7662912551876486	0.7989672652474691	1.6084495663071057	0.5439327763572677	0.3727559493323786	0.266153615190702	0.21359883228116477	0.14749160319575266	0.6119447418211451	0.03975193151935082	0.03975193151935082	-27132.511057886713	0.0	-75.49663382820655
3845000	-27222.216784208504	-93.62071393075007	-27128.596070277752	21.70167115616534	159.2145430425362	21.70167115616534	17.225494133622806	39.32148117058774	0.8598073877219935	1.417047766223794	0.7966411213321256	0.8555091036888594	1.6042507953047267	0.46674382572850703	0.36920515116880603	0.2624540313938078	0.22151659686722158	0.1468242205701626	0.6459932202410368	0.03569051737317516	0.035690517373175155	-27128.596070277752	0.0	-78.79717305464825
3850000	-27224.64224783064	-91.15824922704621	-27133.483998603595	17.183834473308732	131.61239307338292	17.183834473308732	14.504521979139572	56.585704690067125	0.8427404397995168	1.398127178044032	0.8314566606821558	0.7904961864001371	1.7147649237769913	0.42241461129717317	0.3791321733131019	0.2613514618070339	0.22071310165759125	0.138803263222271	0.6325996440687663	0.04198956324306095	0.04198956324306095	-27133.483998603595	0.0	-76.20135632103705
3855000	-27221.116551826406	-89.64710062808697	-27131.469451198318	19.397197310052846	137.507172515886	19.397197310052846	15.588632437111933	46.89149108415464	0.8041588432690909	1.3953912235311596	0.8381363332411464	0.8556660558869273	1.657062625945045	0.449584918126637	0.3712519034828937	0.25745805985089026	0.22777137083022592	0.14351866583598805	0.7024821856473642	0.03830140825543362	0.038301408255433614	-27131.469451198318	0.0	-75.78011776780504
3860000	-27219.147156659823	-90.22805582110969	-27128.919100838713	18.659780284402732	139.39272513788617	18.659780284402732	16.376153445690093	38.795316290798176	0.8224460607685151	1.362889094843002	0.8010245210392876	0.8201726445295874	1.6541789794655013	0.5392886993541128	0.3827376713069199	0.25939279914501034	0.2189323230333932	0.13893720651467464	0.6029783211694993	0.03832491454940308	0.03832491454940309	-27128.919100838713	0.0	-76.31398263609665
3865000	-27221.851300237817	-89.05287350019417	-27132.798426737623	17.320748884732996	127.30789171838009	17.320748884732996	13.770646820641186	36.74328454410988	0.84009024514416	1.4293355895693165	0.8044040010505572	0.8747921893870434	1.555158327546919	0.49621964730201	0.36114660084769556	0.26392205263883933	0.22368731167852146	0.15124403483494164	0.6547701098559421	0.040068671216104815	0.04006867121610482	-27132.798426737623	0.0	-74.84661452826116
3870000	-27221.569012487544	-92.42480524229285	-27129.144207245252	21.303734136922742	155.474423543093	21.303734136922742	16.83769559976872	39.53249318846084	0.8510175894397655	1.4438541248204344	0.8208050680508722	0.7859902740909481	1.6272371495625746	0.47109579403541135	0.37682432375161345	0.2597711838311952	0.22228109684035244	0.14112339557683698	0.654728063758516	0.03393016733066303	0.03393016733066303	-27129.144207245252	0.0	-78.34509506634913
3875000	-27221.41757661257	-90.05709230129993	-27131.36048431127	16.963836622834332	119.72451174489395	16.963836622834332	12.623421474204955	52.533115790067065	0.8356898858036094	1.3845093846788754	0.816005476314003	0.8623734948518909	1.6149982606800601	0.48642349767156745	0.36774593069459216	0.26343971793855864	0.22415808973093732	0.14465626163591003	0.6710927695415887	0.04451198249369218	0.04451198249369218	-27131.36048431127	0.0	-74.43147377363745
3880000	-27224.241928079427	-90.49405363549837	-27133.74787444393	17.056630376905236	125.57202339381809	17.056630376905236	14.255708638690637	25.22064337203459	0.8640989963171596	1.3112682124302038	0.8185413883912754	0.7884648240591581	1.809156751911699	0.40846982689051037	0.3754930876614037	0.2461803606621984	0.23502667972898938	0.14329987194740657	0.6033925917732496	0.04522616608136492	0.04522616608136494	-27133.74787444393	0.0	-76.08252052271561
3885000	-27223.3215848464	-91.5715622543323	-27131.750022592067	21.31452592035188	151.75691738814234	21.31452592035188	16.21211096459544	45.38399748644006	0.851252372514484	1.2761703698333864	0.8886916771581121	0.8047860792682371	1.6824342517720736	0.4966652494537128	0.3767606721462991	0.2497265136641646	0.23124732518974742	0.14226548899978697	0.7061683400276048	0.03517138183550244	0.03517138183550244	-27131.750022592067	0.0	-77.42458558033525
3890000	-27222.406433270597	-90.02521311377416	-27132.38122015682	19.39195861357741	138.56118095413788	19.39195861357741	15.389554710408012	34.94094540878909	0.9257085174109658	1.3357473890347409	0.8335195126951128	0.781641850482905	1.6320981586867163	0.49128457168956524	0.36786579309161327	0.2591728264026724	0.2268144697451838	0.1461469107605286	0.7372238710589739	0.03924863823240747	0.03924863823240748	-27132.38122015682	0.0	-76.23367137125575
3895000	-27214.624866934133	-89.87128422549395	-27124.75358270864	17.788008350087352	132.08377980802544	17.788008350087352	14.561333913782276	32.94205252681492	0.9127229299123778	1.4204762118762009	0.7752140814023152	0.7837177846759384	1.6136890181317676	0.4941799740014058	0.3668390181656134	0.2618226788751353	0.22446175368850893	0.14687654927074056	0.6520387245630063	0.041224874406815624	0.041224874406815624	-27124.75358270864	0.0	-75.82163056751172
3900000	-27219.8969796361	-90.42518135314006	-27129.47179828296	15.383434392813935	118.68295374027943	15.383434392813935	13.734846661123374	27.558588188414404	0.7996316178141719	1.4440033191795667	0.7287898942754459	0.876825092940791	1.579005701421278	0.5717443743687517	0.3847027275054723	0.25830455726466506	0.21548888990284226	0.1415038253270185	0.6325318553132311	0.04745037835962669	0.047450378359626656	-27129.47179828296	0.0	-74.4500782455133
3905000	-27223.347400689127	-88.58343177111695	-27134.76396891801	18.35612208396751	128.75340599209508	18.35612208396751	13.940912457581009	39.77188303531182	0.8899388153309123	1.5385695788738827	0.7418058146229601	1.0027185081666232	1.4118104905059095	0.41515679249971704	0.3679498896518336	0.25233703551143816	0.21911769214271656	0.1605953826940098	0.636713601661528	0.04084536332883269	0.04084536332883271	-27134.76396891801	0.0	-74.6702211064761
3910000	-27223.310796884893	-91.33324975475234	-27131.97754713014	14.447661048244022	110.21318620615197	14.447661048244022	12.72382684605292	47.3787606861609	0.9114899549875815	1.4363897493788187	0.7544067604548785	0.9020979562836251	1.5839997436708697	0.4116158352242314	0.37036499203353557	0.2557367771517785	0.21646400391177473	0.1574342269029094	0.68190842521039	0.050305165039102706	0.05030516503910271	-27131.97754713014	0.0	-73.32364996720119
3915000	-27218.600473539318	-93.10217433741377	-27125.498299201903	20.478533170102565	144.91996563794225	20.478533170102565	15.798607242454022	78.43458243560575	0.8805362769807493	1.4504570715046132	0.7690878552630156	0.8337972507891402	1.5736155935583627	0.49250595190412383	0.36631484858854835	0.2588303604081858	0.22198687332205488	0.1528679176812091	0.6787252478105418	0.03614810022036828	0.03614810022036826	-27125.498299201903	0.0	-78.80993253133047
3920000	-27217.668627786046	-90.11716988199419	-27127.551457904054	16.262783550597934	124.44332012841473	16.262783550597934	14.040927652622493	28.805171933428802	0.8964278572930977	1.4420919801520453	0.7171097575854906	0.8606758620053273	1.6093167523076872	0.47437779065635655	0.3702677743159983	0.2593227007033841	0.22143672300849243	0.14897280197212331	0.6543539025659157	0.04289769654311704	0.04289769654311705	-27127.551457904054	0.0	-75.25198535928268
3925000	-27218.959642291888	-89.27296350793502	-27129.686678783954	16.669337207702817	117.54679069001338	16.669337207702817	12.353341292563297	30.047869667660688	0.8534239620984877	1.4745571144549212	0.793993147496459	0.8280365505649414	1.5402530783379316	0.5097361470472639	0.36826794561981313	0.26196450354156464	0.21820733694216315	0.15156021389645716	0.7196005764781815	0.045919829388773814	0.04591982938877379	-27129.686678783954	0.0	-73.65444187269377
3930000	-27223.528534117777	-91.00337580865983	-27132.525158309116	18.689368664490686	138.79967725477454	18.689368664490686	15.471538599756515	29.50219081091226	0.8805260666543739	1.4967211611230964	0.7217689455356615	0.797891426743854	1.612056006718142	0.49103639322487685	0.3623246347058309	0.25934867594979105	0.22438279846930698	0.15394389087506918	0.637322329912229	0.03879175639544859	0.038791756395448594	-27132.525158309116	0.0	-77.4979440977111
3935000	-27225.3118268463	-89.65913025648118	-27135.65269658982	19.108098625688655	139.2554233971474	19.108098625688655	15.240488006352818	41.2351977614683	0.922743214836717	1.4249455127773216	0.673236261806742	0.8649854178096469	1.6134373395540667	0.5006522532155107	0.37546613772595	0.25721838402916686	0.21378497420994655	0.15353050403493465	0.6441377382575072	0.037285929306349046	0.03728592930634906	-27135.65269658982	0.0	-76.13795637653035
3940000	-27230.20894407453	-90.95708827939721	-27139.251855795133	19.641544086303803	139.97788979151142	19.641544086303803	14.606244081448729	28.7898676647535	0.8633002643562788	1.4013381222909662	0.8124969438924959	0.8092052735166405	1.6391500920026538	0.4745093039409697	0.3689319225497113	0.26110311774638717	0.2191904255751669	0.15077453412873276	0.643649252460232	0.038137835233289376	0.0381378352332894	-27139.251855795133	0.0	-77.71022539753714
3945000	-27215.499088586712	-88.80604651686428	-27126.693042069848	16.34218494190958	121.31010240914158	16.34218494190958	14.029245765021361	34.94903919519033	0.8383238885719958	1.3067542620618926	0.7375595402415055	0.8905195303896123	1.7005999622368317	0.526242816498167	0.3776551662789935	0.2603159838240734	0.220278550485458	0.14175029941147327	0.6681672302554021	0.04287435665941048	0.04287435665941049	-27126.693042069848	0.0	-73.9018724510873
3950000	-27224.42266385783	-90.18648510464394	-27134.236178753185	18.419032286127784	137.2185635850305	18.419032286127784	16.886915955190027	45.91689694825927	0.8527556974530875	1.4063087028139516	0.7939847267571452	0.8471086253983297	1.685148046654716	0.4146942009227751	0.3792133169233362	0.261340177025771	0.21726009788167414	0.1421864081692167	0.6477090230103637	0.037653015942711074	0.03765301594271106	-27134.236178753185	0.0	-75.88682916129073
3955000	-27221.574810124057	-90.28054114373337	-27131.294268980324	17.633947707457192	136.99608268025838	17.633947707457192	15.292655159853929	44.870962118170496	0.8606052865126147	1.5305605840866443	0.7455664072378791	0.8498863351859041	1.512260722134864	0.5011206648420985	0.37677333534081614	0.26041116045453144	0.20516028388571256	0.15765522031893797	0.6746259419276938	0.03692203875649362	0.03692203875649361	-27131.294268980324	0.0	-76.25862464724253
3960000	-27219.961194908577	-88.8708587017379	-27131.09033620684	16.967324809376954	123.02321533278284	16.967324809376954	14.153267156173765	40.47570907747179	0.9143511026419557	1.5520256617691712	0.6962995102142244	0.8257120888312706	1.577662070145848	0.4339495663975348	0.37112230570278143	0.2552617333132355	0.2193586199947883	0.15425734098919291	0.6326142987384088	0.0440817846716871	0.044081784671687094	-27131.09033620684	0.0	-74.11378348615804
3965000	-27227.93502723034	-90.32551500902476	-27137.609512221316	19.0917562641145	128.95173040822644	19.0917562641145	14.2765567409153	23.1679846738539	0.8455089198951974	1.4768757992519606	0.7051045472272526	0.8469448860225822	1.606518020013432	0.5190478275895801	0.3724461195866602	0.258165554048442	0.21748287312577322	0.15190545323912272	0.6228879981190926	0.04265533014772831	0.042655330147728314	-27137.609512221316	0.0	-76.9732469748415
3970000	-27223.865380399624	-94.00268733391152	-27129.862693065712	21.31828308795774	158.92995388010297	21.31828308795774	18.20829320400213	44.75039445352943	0.8340636768663969	1.3919699705379527	0.7586118804641303	0.9241587634290751	1.5607026380840692	0.5304930706183806	0.37014390967063004	0.26353617528124773	0.22284598802556868	0.1434739270225516	0.6672839104447019	0.035500948724318845	0.03550094872431886	-27129.862693065712	0.0	-78.44221628464142
3975000	-27225.7429463522	-91.22570746191005	-27134.51723889029	19.037750006564504	147.71723656975823	19.037750006564504	16.221358223032215	48.51315343133909	0.8511314576378455	1.480486454262061	0.7340844289041479	0.8937687834994379	1.529263794991858	0.5112650807046545	0.36837571900327704	0.2675094860719804	0.21462082126828097	0.1494939736564596	0.6625499467309912	0.03532025178782591	0.03532025178782591	-27134.51723889029	0.0	-77.30693141374296
3980000	-27221.082278771406	-94.60345805790837	-27126.4788207135	20.482832560516524	148.9567033034916	20.482832560516524	16.232021152158012	87.44760093595289	0.8690822893897486	1.4529634624250365	0.8098698853390587	0.8545132605527338	1.551186211429102	0.4623848908643256	0.36421765192453737	0.2628513973636443	0.2223051411744863	0.15062580953733	0.6764038685220314	0.03642343734421139	0.0364234373442114	-27126.4788207135	0.0	-79.90135727838252
3985000	-27222.984876797338	-90.75175180087922	-27132.23312499646	20.43459819108935	144.66932682805498	20.43459819108935	15.415939693178572	34.24014252331628	0.8105939960428711	1.511451755771914	0.7808410659741062	0.8554437111989542	1.4928381643024826	0.5488313067096771	0.36393129787396983	0.2769397448398916	0.20720487743992358	0.15192407984621295	0.7042590140484656	0.036754053441414504	0.03675405344141451	-27132.23312499646	0.0	-77.22631010572971
3990000	-27221.42935830012	-89.92039330745345	-27131.508964992667	15.988548824121462	121.89398209341414	15.988548824121462	14.356470750849049	32.56057725435765	0.8257515021586653	1.5071957280681665	0.7781482282438766	0.8263247072298799	1.5076847757332534	0.5548950585661635	0.36878683337462187	0.26554381684531997	0.2201993760200365	0.14546997376001963	0.6415118634816426	0.04837678613067135	0.04837678613067134	-27131.508964992667	0.0	-74.17006715901812
3995000	-27221.349024185878	-91.52176112213982	-27129.827263063737	17.623533572438856	126.38321311018164	17.623533572438856	13.743329937703859	66.18404134859036	0.7706347651038776	1.3158823988798098	0.8174275631821881	0.8337507804185158	1.6850303197483933	0.577274172667221	0.3648988461668787	0.2703054780075025	0.22594183958572803	0.13885383623988878	0.6443257471688377	0.04341239579021536	0.04341239579021536	-27129.827263063737	0.0	-76.46551937619974
4000000	-27219.521393634765	-91.83322160499627	-27127.688172029768	19.23338442413838	147.1921745799464	19.23338442413838	16.454494945781715	36.24849141715611	0.9027236395860337	1.3324247676244296	0.7617947717760505	0.8607129859097176	1.653731495166442	0.48861233993733233	0.36626886610352116	0.260382569274682	0.22180357288716732	0.15154499173462746	0.7291244902207156	0.03609738457723299	0.03609738457723299	-27127.688172029768	0.0	-77.90837394576401
4005000	-27227.955469056476	-94.24730698417993	-27133.708162072297	22.62217521997139	155.33207024374457	22.62217521997139	16.442280913147616	72.78302781094303	0.8986118111641972	1.503226392089751	0.761552778520388	0.8557473966765556	1.5539419391711933	0.4269196823779202	0.37185682911934437	0.25856710600365734	0.2180310731423687	0.15154499173462746	0.6497421574359782	0.03536362226240107	0.03536362226240108	-27133.708162072297	0.0	-78.96186836715927
4010000	-27228.212354875435	-97.11159576578322	-27131.100759109653	22.111650028578758	162.53853135787	22.111650028578758	17.374144659564315	95.61330738739913	0.8754007835167847	1.3539811047387276	0.7006442248725743	0.8507306036965347	1.7648808047009295	0.4543624784744547	0.3786314110329072	0.24981688870549437	0.2192086003534581	0.15234309990813813	0.6709344846354326	0.0334243486235302	0.0334243486235302	-27131.100759109653	0.0	-81.38251930975116
4015000	-27222.77653370474	-89.46421997222885	-27133.31231373251	19.605932250570298	138.18403615274508	19.605932250570298	15.641125517534894	35.2422646826079	0.8754007835167847	1.3509015977302563	0.7005862707315681	0.8050139476010124	1.8050230882546439	0.4630743121657401	0.3737017382815514	0.24712623770348163	0.23333895527034118	0.14583306874462357	0.6702577337270046	0.03856655407333093	0.03856655407333093	-27133.31231373251	0.0	-75.89305102813285
4020000	-27222.98628922269	-93.20934912331626	-27129.77694009937	16.81038253570881	134.27924545362256	16.81038253570881	15.27526283329029	24.969570163784542	0.8832175487132693	1.351616734656214	0.7445394434472545	0.8652704600127008	1.7358518883705112	0.4195039248000556	0.3670649686311525	0.25742219821675644	0.22953148110047258	0.1459813520516162	0.6939113116453577	0.039972534287244045	0.03997253428724405	-27129.77694009937	0.0	-78.91361918267097
4025000	-27217.38477664216	-89.33590039309024	-27128.04887624907	16.925166654433365	121.70207546853128	16.925166654433365	12.706687078894287	40.66741200197939	0.9052624804992457	1.350254639207766	0.7814051378370489	0.7684028101589658	1.7573485761535306	0.43732635614344817	0.3694304670660451	0.25775755703608993	0.228468883156114	0.14434309274174867	0.6734693452103722	0.04350501996764234	0.04350501996764233	-27128.04887624907	0.0	-74.040409954503
4030000	-27218.984534261344	-89.86752515878901	-27129.117009102556	19.13004087196507	139.2080746970706	19.13004087196507	15.655104226371094	40.97579097269436	0.8164618108964742	1.403068426618859	0.7360350469714122	0.9345482181825925	1.6514057107370663	0.45848078659360075	0.36758649701967994	0.2632568254697407	0.21949027848704233	0.14966639902353482	0.6646674010650647	0.03933332628759424	0.03933332628759424	-27129.117009102556	0.0	-75.94440205953444
4035000	-27224.641530038745	-91.86731002037493	-27132.77422001837	18.557213037737505	137.3620993301723	18.557213037737505	14.511125243406909	26.217270055772197	0.8782543280582473	1.3700261213635372	0.7718381132759201	0.9068175907688703	1.5934880117482852	0.4795758347851452	0.3757826922105333	0.24601678710409003	0.2317764584906934	0.14642406219468107	0.6795618629811485	0.038309379153055254	0.03830937915305526	-27132.77422001837	0.0	-78.50789101994049
4040000	-27223.20554647315	-89.40996422203362	-27133.795582251114	18.267802484153314	132.24771263108127	18.267802484153314	14.359457994995068	36.39465762440187	0.9233794877212858	1.4702070443230775	0.7156218840671218	0.8631717981692095	1.5687949316336687	0.45882485408564233	0.3617615871158949	0.2572646645601784	0.22423576927468034	0.1567379790492442	0.6932801410416696	0.04155593653148523	0.04155593653148522	-27133.795582251114	0.0	-75.29196772871099
4045000	-27219.708035674223	-90.13411446930682	-27129.573921204916	18.973545037562722	138.23634470971484	18.973545037562722	14.466891742195928	43.10593728794261	0.8964811030350807	1.3996097051229839	0.7253535043019957	0.849699892972495	1.6276397287969933	0.5012160657704569	0.3732213213524795	0.24919890785825258	0.23216017091787372	0.145419599871392	0.678338222164874	0.03909106528358475	0.03909106528358475	-27129.573921204916	0.0	-76.22865901350121
4050000	-27216.146063657867	-89.66700888083274	-27126.479054777035	16.256599685920442	124.1866669284733	16.256599685920442	14.528448375544688	36.450573308786396	0.885118457299207	1.3996097051229839	0.7628388195802596	0.7954217936682719	1.6407430322576446	0.5162681920716387	0.37010613735285847	0.25930214739148105	0.22574474771026068	0.14484696754539764	0.6721925428147051	0.04440601657656316	0.044406016576563165	-27126.479054777035	0.0	-74.4090231947755
4055000	-27224.708103266596	-91.69028281455611	-27133.017820452038	20.211270790780045	153.6803781336039	20.211270790780045	16.424494829708067	47.16770459396516	0.8721181948931983	1.4705224702939363	0.6919260544093071	0.8986452379575	1.6280229796215901	0.4387650628244739	0.3800215701819979	0.24090134705874114	0.22373337550700484	0.15534370725225402	0.6215105667322588	0.03333551172286352	0.03333551172286352	-27133.017820452038	0.0	-78.02718075963939
4060000	-27220.25314330476	-89.8792926633522	-27130.37385064141	18.518008630161745	136.83576896396096	18.518008630161745	15.812386499617563	39.727682095316474	0.9194257564911841	1.4390857536877417	0.7462403455597748	0.8891354944368707	1.602730106711413	0.40338254311302135	0.37742521034162546	0.2518572456984946	0.22535572797398573	0.1453618159858922	0.6485370610108075	0.03975751336325131	0.03975751336325131	-27130.37385064141	0.0	-75.86339005414389
4065000	-27220.763879468246	-90.12371469488642	-27130.64016477336	19.53716657803632	141.04856922021088	19.53716657803632	15.99093534871288	40.32117294417475	0.9453104397250831	1.4460535195744348	0.6842781383861698	0.8208014706084292	1.5926603174678653	0.5108961142380235	0.3670895074362357	0.2569197687571253	0.22334082840198685	0.15264989540465013	0.6711084651973993	0.03802868580718069	0.03802868580718069	-27130.64016477336	0.0	-76.30831846653709
4070000	-27221.06347996635	-90.47486037434314	-27130.588619592007	19.41730506371871	144.2200664900318	19.41730506371871	15.76835109498882	43.730425956067094	0.897426556952477	1.438426398915651	0.7705935200536876	0.8463677303998653	1.6219514858233073	0.4252343078550176	0.3667570965653886	0.2604985122761144	0.22660495834022434	0.14613943281827074	0.6467226873441494	0.036730364308921695	0.0367303643089217	-27130.588619592007	0.0	-76.76841312876417
4075000	-27224.104750539704	-89.8393856183155	-27134.26536492139	18.742643607439067	132.66508347307135	18.742643607439067	13.605248337798932	29.02905051896078	0.9241608755355936	1.3588648530470369	0.7192214926701045	0.827967660800945	1.681745653488626	0.48803946445769997	0.36838399057744686	0.24928679541547802	0.23155106370950085	0.15077815029757236	0.6880015076750977	0.03819607285269668	0.03819607285269668	-27134.26536492139	0.0	-76.39190884341123
4080000	-27219.447838911456	-91.26075455549824	-27128.18708435596	17.332752678633966	131.9383731918408	17.332752678633966	14.421387390165545	26.427801315539433	0.8288309578182109	1.3969917207092573	0.6821593526402866	0.9185411558650145	1.7330971970106739	0.44037961595656266	0.3756706691427763	0.25688758717124605	0.21554043008393733	0.15190131360203843	0.6865638879997079	0.03850242124339136	0.03850242124339134	-27128.18708435596	0.0	-77.52174242733798
4085000	-27217.398035197646	-89.8431616747948	-27127.55487352285	18.203533978096136	133.25140547482607	18.203533978096136	14.555677192608277	47.5148616302859	0.8448474269943693	1.4133873374704178	0.8098079588853252	0.8243569096086526	1.6360953661990238	0.47150500084221714	0.3695506877436544	0.25718312195519966	0.2295395783507959	0.14372661195034814	0.6531517505807718	0.040877142711454366	0.040877142711454366	-27127.55487352285	0.0	-75.59910805800043
4090000	-27222.179204443073	-91.2106502225144	-27130.96855422056	19.57174213999205	144.9598666951596	19.57174213999205	15.426727748039605	57.2668796582107	0.8578272215470244	1.280939551810935	0.7577850649351321	0.8784395749323599	1.6603668861323233	0.5646417006422314	0.38291529454018713	0.24756803670056826	0.23011489731703647	0.13940177144220622	0.6719343160867648	0.03611395176904497	0.036113951769044944	-27130.96855422056	0.0	-77.33540402463709
4095000	-27221.318804859704	-88.94724234150063	-27132.371562518205	17.653238665781604	128.62043952514014	17.653238665781604	14.468249270588824	42.36373297294272	0.8836851770848567	1.258918318090055	0.7984979729535195	0.7413465332444625	1.8584404013197549	0.4591115973073577	0.373845809390907	0.2569467593100275	0.23111387843302797	0.13809355286603558	0.6708806927035537	0.040048548895029	0.04004854889502899	-27132.371562518205	0.0	-74.83236478112669
4100000	-27217.0901133902	-92.22385326128247	-27124.866260128918	18.48067092365814	141.6568479574861	18.48067092365814	15.128975431256475	65.7708098864664	0.8836851770848567	1.3847913547920405	0.7610749642423787	0.8479649483724038	1.6088935228017422	0.5135900327065842	0.37148844856432006	0.2557920162503006	0.2302175239191925	0.1425020112661848	0.70494936801029	0.037600425571392884	0.0376004255713929	-27124.866260128918	0.0	-77.84326802991285
4105000	-27220.793534222154	-90.08590718965202	-27130.7076270325	18.96522148622287	132.15141449796448	18.96522148622287	14.626880026851877	54.35239560716144	0.8673651406437934	1.590931027270011	0.7887145741482252	0.875798884446025	1.4595659253516418	0.41762444814030963	0.36124715618926057	0.267167827058959	0.21957587085894797	0.1520091458928305	0.6659627048350838	0.042403472270816464	0.04240347227081646	-27130.7076270325	0.0	-75.72307548507057
4110000	-27225.81878797629	-93.25457363896334	-27132.56421433733	21.11249006242912	160.48350357831103	21.11249006242912	17.14128550141299	57.19530862873412	0.8290047283743097	1.4379085271271732	0.8105758017202005	0.8044373276714715	1.6118563702757007	0.5062172448311505	0.3731352865169204	0.26171223762531926	0.21712533175450832	0.14802714410325007	0.6797842979341046	0.03203059886778314	0.032030598867783144	-27132.56421433733	0.0	-78.81704362007058
4115000	-27221.014694649966	-89.47656686480943	-27131.538127785156	16.75276181859151	120.6044405329599	16.75276181859151	13.313998738142057	46.198634719146966	0.8043958612447073	1.3982740937158384	0.8105758017202005	0.8162866274800988	1.584638374187152	0.585829241652009	0.36762515110747	0.2676172346891464	0.21507285150450284	0.1496847626988788	0.6247407510112102	0.04544910795306204	0.045449107953062035	-27131.538127785156	0.0	-74.12729848960768
4120000	-27222.798979445583	-88.69166482478231	-27134.1073146208	18.25092186021726	124.07752416104086	18.25092186021726	13.108870012706667	45.212963998653926	0.8983025737327441	1.3213894538047095	0.8239106105852521	0.9112724517005633	1.6507443669178337	0.3943805432589036	0.37246375515885694	0.25469072075764565	0.2231471334920069	0.1496983905914886	0.632397656405905	0.043669102347105436	0.043669102347105415	-27134.1073146208	0.0	-74.11307511477126
4125000	-27224.223857328907	-94.75500872290161	-27129.468848606004	19.960718013244886	158.54939029398372	19.960718013244886	18.680720448453314	35.04199154671793	0.8651829106640722	1.3481937702297138	0.7152151753327896	0.8665638432710956	1.741900918419892	0.46294338208244346	0.37680102860908216	0.25297314867492554	0.22561629608913766	0.14460952662685272	0.6749076565064672	0.03280630652994512	0.03280630652994514	-27129.468848606004	0.0	-79.65463901728147
4130000	-27226.266364061186	-90.009231977004	-27136.25713208418	19.456807961512652	140.994678307202	19.456807961512652	14.856871644265588	47.3332701867453	0.8651829106640722	1.457270979499901	0.7024829261549154	0.7908393559399076	1.6240697277172995	0.5601541000239109	0.3546909773187895	0.2680192178020689	0.22309017481057508	0.15419963006856457	0.6278507144286783	0.03707072495590075	0.03707072495590075	-27136.25713208418	0.0	-76.42140769111708
4135000	-27222.877792550822	-92.89489849250764	-27129.982894058314	20.330483512207092	154.84873368381685	20.330483512207092	17.481362900549446	56.46908559964722	0.8177542385279307	1.3450030033808673	0.802385897394649	0.8280898522289284	1.6714597846879926	0.5353072237796387	0.36863176511115203	0.2641254353941643	0.21709228406063488	0.15015051543404687	0.6161581105316315	0.035044327340203726	0.03504432734020372	-27129.982894058314	0.0	-78.15647885991396
4140000	-27216.412979828456	-89.73693559472134	-27126.676044233733	18.29630779170364	134.26512783706775	18.29630779170364	15.320916825669268	45.61601987313466	0.83556516595841	1.462157783998849	0.6818503696490334	0.9218585458283854	1.6147356629418639	0.4838324716234647	0.3728582221687152	0.26073793165912207	0.214811935969004	0.15159191020315674	0.624964020587455	0.04052382702682505	0.040523827026825034	-27126.676044233733	0.0	-75.62703853220626
4145000	-27224.78722128967	-92.9349912691422	-27131.852230020526	19.457598572294508	156.43563666056315	19.457598572294508	16.802152643511725	37.83405879506943	0.9134413858523347	1.3737988630916527	0.7462369951847891	0.8588623511945305	1.6454104556788762	0.46224994899782373	0.37166435695610994	0.24968440310832726	0.22961569352211253	0.14903554641344827	0.6683517072338291	0.03232118476753872	0.03232118476753872	-27131.852230020526	0.0	-79.30071748662928
4150000	-27220.614314119768	-91.96802502166466	-27128.646289098102	20.250438044645758	149.8175982487316	20.250438044645758	16.835481353236858	40.70441974505807	0.8650680475193437	1.3737988630916527	0.7646941244700112	0.9218558298998283	1.6767713166592546	0.39781181835991647	0.3712323017973001	0.2549655338541227	0.221471265436564	0.15233089891201132	0.6395718158060208	0.03849542019166318	0.03849542019166319	-27128.646289098102	0.0	-77.49687329821873
4155000	-27221.165115117838	-92.1714524357629	-27128.993662682075	20.794068718971097	146.832267339611	20.794068718971097	15.797655517988051	63.963153908613094	0.8013377322360065	1.4562626881428347	0.7651761079831374	0.8300914008721505	1.6387321775489259	0.508399893216952	0.35981119857813465	0.26401172764147923	0.22420404285048648	0.15197303092989778	0.6832261252041307	0.03746838550625794	0.037468385506257945	-27128.993662682075	0.0	-77.75528319889317
4160000	-27222.190677959436	-90.40946900159267	-27131.781208957844	18.865335059056996	141.17179469729479	18.865335059056996	15.588851621441792	37.32188226828527	0.8162998413361022	1.312227366043549	0.8070492958515281	0.8932334347698118	1.7381182593594109	0.43307180263960493	0.3758322699212644	0.24899197214148244	0.23131836163390637	0.14385739630334501	0.665250482601761	0.03766143510515455	0.03766143510515455	-27131.781208957844	0.0	-76.72675765903068
4165000	-27222.527957633763	-92.79009092682506	-27129.73786670694	19.87384872963581	151.33012092360738	19.87384872963581	16.9387065054921	32.771437075757454	0.8509884382963443	1.3821762368426587	0.9097151731652496	0.7550189379862221	1.6494807128187983	0.45262050089073397	0.3661768047870412	0.2599283763745552	0.2265768187393492	0.14731800009905274	0.7061828541133862	0.034638970226361955	0.03463897022636194	-27129.73786670694	0.0	-78.94018206810637
4170000	-27217.345750305776	-90.94864920962235	-27126.397101096154	18.950047171536525	142.80292482830717	18.950047171536525	16.772295781061402	41.03309711531329	0.8663996016165918	1.3924701610244905	0.7311978393654202	0.8937809620775143	1.630563114620649	0.48558832129534146	0.3651657866026007	0.26182810265366774	0.22157569442157501	0.1514304163221549	0.6477636124556042	0.03797578306712811	0.03797578306712811	-27126.397101096154	0.0	-76.71796033831842
4175000	-27218.743298958594	-91.70918331078632	-27127.034115647806	18.338689259394126	141.37058102314415	18.338689259394126	16.085356820973225	63.09815656710509	0.8567775590574828	1.3515219649038532	0.7872503933042674	0.8264883575316293	1.6261468758536357	0.5518148493491386	0.3698913677069008	0.2598117433134974	0.22519562843222884	0.14510126054737119	0.7000498456812626	0.03503518763492229	0.03503518763492228	-27127.034115647806	0.0	-77.5620518286745
4180000	-27217.761108337858	-90.4337080461552	-27127.327400291702	18.30504122539114	138.17568371860884	18.30504122539114	15.53602657437296	44.78191071799116	0.8268800050488996	1.4038242713084776	0.7205585238490086	0.9304049075797781	1.6160749234993907	0.5022573687144524	0.37209798244914816	0.25572343768576633	0.22475298444529185	0.14742559541979183	0.6698240884418122	0.0393794405358102	0.0393794405358102	-27127.327400291702	0.0	-76.25339354455217
4185000	-27223.57219628388	-90.06638207539645	-27133.50581420848	18.792599254831185	135.96629001048333	18.792599254831185	14.291059053629663	45.49583968963732	0.9293097563242988	1.3628755326688622	0.7390576056395198	0.9304049075797781	1.5747374377705834	0.4636147600169646	0.38189260344953946	0.2494072335753629	0.2176530387008895	0.15104712427420625	0.6383656013325983	0.0413139019747214	0.041313901974721394	-27133.50581420848	0.0	-75.8739701338141
4190000	-27226.608103185048	-92.2803388602427	-27134.327764324804	18.938382189170586	138.1009684059636	18.938382189170586	15.511727415417388	72.43489407281788	0.8934777309478124	1.3145490156046642	0.6920757510707465	0.7687486661797219	1.8217645957506694	0.5093842404463926	0.3702916354263255	0.25091358002020814	0.23215440979621194	0.14664037475725256	0.6680110912269905	0.03894748910551119	0.03894748910551119	-27134.327764324804	0.0	-77.86847058287745
4195000	-27218.65691423367	-91.08997055070752	-27127.566943682963	19.510119821755048	138.25511122706288	19.510119821755048	15.30316601027308	25.987805104945316	0.8558506786587871	1.4188702029340312	0.75147225126747	0.8174018497064662	1.6838778981631222	0.4725271192701302	0.37681268774455184	0.2550980993490212	0.22070849771035705	0.14738071519606796	0.6125515575968595	0.039826219620439904	0.03982621962043991	-27127.566943682963	0.0	-77.79010398164765
4200000	-27234.237977119672	-93.15546907361441	-27141.082508046056	20.01466635341442	158.25368275284	20.01466635341442	17.641360823061454	44.84917728234418	0.888325649600685	1.5494164625858715	0.8657016441052102	0.798518479028194	1.4874396416269542	0.4105981230530922	0.3469412520146239	0.26924178906552265	0.22114326171442167	0.16267369720542996	0.7232418085876919	0.03174227771589708	0.031742277715897084	-27141.082508046056	0.0	-78.79898529691137
4205000	-27221.958037694712	-95.49603588478101	-27126.46200180993	23.18731409388117	165.60480182053593	23.18731409388117	17.19485498567257	73.40593056491029	0.8946046907330685	1.4202053122386902	0.7212118501876073	0.8420286871440181	1.6029979599584285	0.5189514997381944	0.3666981395956223	0.2530319250382801	0.22656202918816087	0.15370790617793487	0.6708448639411942	0.031055616537761146	0.031055616537761153	-27126.46200180993	0.0	-79.88028469209277
4210000	-27217.236489550887	-91.10279504874825	-27126.13369450214	16.198186227690027	125.45095733549225	16.198186227690027	13.693221360126383	53.695274292366676	0.8354073097386777	1.399629337569713	0.7493372228206694	0.8511880948038923	1.6908001933118277	0.4736378417552266	0.38040879133321026	0.257040031091434	0.21460258427459017	0.1479485933007639	0.6500683083401171	0.04247957550864997	0.042479575508649954	-27126.13369450214	0.0	-75.49838914008139
4215000	-27234.67293733526	-97.68487386963785	-27136.988063465622	22.978674778186473	177.11892991080487	22.978674778186473	19.082359597152866	59.96049868894615	0.8811781957385207	1.3907836914569425	0.7789264794476475	0.8652084248030104	1.6039449087635624	0.4799582997903234	0.368317635212283	0.2655565792315784	0.21290121030103482	0.1532245752551022	0.6294267746547075	0.030930181269519345	0.03093018126951933	-27136.988063465622	0.0	-80.57704285543547
4220000	-27223.532071356534	-90.31482026238973	-27133.217251094145	19.95923276650334	143.05998696518125	19.95923276650334	15.680853068732802	47.23303625661055	0.8335101572086331	1.299666976492488	0.7567877263631233	0.8573846728707015	1.7560824036493636	0.4965680634156975	0.380746745695903	0.2494332048465827	0.22350029250258518	0.1463197569549275	0.6458551927017775	0.03687662783530074	0.036876627835300727	-27133.217251094145	0.0	-76.59722935720083
4225000	-27224.75174982514	-93.43119266308358	-27131.320557162057	19.458379964560397	152.97562150927925	19.458379964560397	17.61295531306115	64.6966988813409	0.8327114344674166	1.380521867067762	0.7248381441374117	0.7837729002397447	1.7580769355038184	0.5200787185838537	0.3778818537921046	0.25210539460718195	0.22565888992516503	0.14435386167554679	0.6549039395432917	0.03425131952115644	0.03425131952115645	-27131.320557162057	0.0	-78.56960812637034
4230000	-27221.46580339113	-92.40852098350517	-27129.057282407623	20.971674657348338	153.57135454891403	20.971674657348338	16.793463670563625	57.693483828434466	0.9326552391742602	1.380521867067762	0.7294627932951491	0.8287749859556773	1.7113614219773265	0.41722369252983155	0.3753571562867024	0.25682127325332027	0.21964773660888717	0.1481738338510885	0.7032818650450925	0.03369785136721622	0.03369785136721622	-27129.057282407623	0.0	-78.05509189698685
4235000	-27221.75067852759	-91.55156592550972	-27130.19911260208	20.071116433331067	141.37795129953867	20.071116433331067	15.442599958869717	27.66501286263795	0.846878269299578	1.3818359112876142	0.8085595089432696	0.9247537282325466	1.6053386307124777	0.43263395152452055	0.37228813390705434	0.2620906835179633	0.21964773660888717	0.14597344596609357	0.646900784086324	0.039411406151112514	0.0394114061511125	-27130.19911260208	0.0	-78.07190437441616
4240000	-27224.29439656975	-95.08437867689827	-27129.21001789285	22.01428827489898	165.49357478648454	22.01428827489898	18.15937595288352	38.136070114399615	0.9016915541254691	1.4381935349440897	0.7385337210760774	0.7992570708225658	1.606073325148547	0.5162507938832576	0.37089949273625017	0.2577956050923961	0.22378252586927483	0.14752237630207737	0.655445896984916	0.03106506410108494	0.03106506410108494	-27129.21001789285	0.0	-80.09115815145942
4245000	-27220.20735772036	-90.67053398578928	-27129.53682373457	19.882634066649292	142.93668184360197	19.882634066649292	15.939975518700445	49.038731432032776	0.9119177376224032	1.3859061551256424	0.7531932169922015	0.9049099770174187	1.6583607049669944	0.38571220827534647	0.36717184430919114	0.24945800201549548	0.2289810190347514	0.1543891346405604	0.6865086686378377	0.03796482478764704	0.037964824787647046	-27129.53682373457	0.0	-76.60496898481748
4250000	-27223.412743747613	-92.7332443803627	-27130.67949936725	17.380512364709944	129.0759860241679	17.380512364709944	13.905754159803726	74.93783438636628	0.9586797411248413	1.3129437241545765	0.7999043327283885	0.8114107438925083	1.693422811351133	0.42363864674855917	0.36299316004667237	0.25035404093508035	0.23486703927356764	0.1517857597446781	0.6765877774493698	0.040939360822623914	0.04093936082262391	-27130.67949936725	0.0	-77.65303237603484
4255000	-27220.9068394127	-89.55676775428137	-27131.350071658417	17.573059698789567	129.56880587038978	17.573059698789567	14.079486707016926	32.651050491345714	0.9764136836200445	1.4664181878281888	0.6906145681697696	0.9505474757085943	1.4923674379248502	0.42363864674855917	0.361931072176207	0.25586450796840077	0.22130825341200278	0.16089616644338792	0.6893271315926256	0.04079032017846727	0.04079032017846726	-27131.350071658417	0.0	-75.42411422969333
4260000	-27225.219757598745	-91.58310733202299	-27133.636650266722	19.10009828886453	147.00270864125153	19.10009828886453	17.54102469522056	44.93756262535207	0.8163438086388786	1.4642106837686273	0.7343463154520479	0.9109740745972412	1.52745526217684	0.5466698553663717	0.37588780351854484	0.2632196112092114	0.21053684063140332	0.15035574464083892	0.6701592070222495	0.034986448654340044	0.034986448654340044	-27133.636650266722	0.0	-77.12260666752587
4265000	-27217.64614398052	-88.38867581418	-27129.25746816634	17.667185679140463	127.05108912132636	17.667185679140463	14.780245373212981	35.20058443361793	0.8464914632374526	1.4709325453250215	0.7821806215944602	0.8296429883525008	1.6572917417983233	0.4134606396922482	0.36752550220767227	0.2665138669540107	0.21512162946552163	0.1508390013727939	0.6629239335103739	0.041124886156299084	0.041124886156299084	-27129.25746816634	0.0	-74.41004674628127
4270000	-27226.012561908767	-90.97126375265734	-27135.04129815611	18.860473619022425	141.9116535870237	18.860473619022425	16.258866003469812	53.31389216330831	0.9788441332741973	1.4363246896470123	0.7246003096231187	0.836517641413717	1.6670088750775292	0.356704350964432	0.36166850476034335	0.2531043346100345	0.22497157538562723	0.16025558524399336	0.6788530180549369	0.036450481821427655	0.03645048182142766	-27135.04129815611	0.0	-76.88440739243629
4275000	-27218.168657284117	-89.70563441742115	-27128.463022866697	17.264183390410842	126.79098276881675	17.264183390410842	14.41156031398449	28.057086487903337	0.9172883208587411	1.4051432950756944	0.7943254931254875	0.9088233565934677	1.5346839906412528	0.43973554370536316	0.3689092538168542	0.25493585538890834	0.22602613939337615	0.15012875140085982	0.6978355257365434	0.04229581885578804	0.04229581885578801	-27128.463022866697	0.0	-75.49580305886926
4280000	-27215.275718383713	-89.94273003454953	-27125.332988349164	16.10817766925185	122.56599830827399	16.10817766925185	14.78560251850727	46.25642802938697	0.8827234620277904	1.4397754009066983	0.7414147244611019	0.8428348892995833	1.6274390160033465	0.4658125073014859	0.3663720145063096	0.26626132979877093	0.21530336691987423	0.15206328877504374	0.6636561716078532	0.04422188224681039	0.044221882246810375	-27125.332988349164	0.0	-74.45383847723045
4285000	-27223.827014326584	-91.61646466477154	-27132.210549661813	20.198976767268988	142.84665746118995	20.198976767268988	15.387372527328885	27.70306735944596	0.9232534789772449	1.4659516148987994	0.7625262026558877	0.8313944613139764	1.5329679782346204	0.4839062639194772	0.36579265496972985	0.2595872402146705	0.22114163576752782	0.15347846904807036	0.676993443519619	0.0371340659813346	0.0371340659813346	-27132.210549661813	0.0	-78.38033399562036
4290000	-27219.98495571501	-89.14342382825183	-27130.841531886756	16.643054701567067	122.02821321904975	16.643054701567067	14.054134908140199	41.517689820296816	0.8523052557329156	1.3900099555095182	0.7890511191774661	0.8253532509338727	1.7538350711982191	0.3894453474480145	0.3653859347612898	0.25573351692632246	0.22929449708008715	0.14958605123229915	0.6755422396760146	0.0446943249485818	0.04469432494858182	-27130.841531886756	0.0	-74.00203418550628
4295000	-27216.31815032866	-89.72947708326453	-27126.5886732454	18.25554659289729	133.07093682595865	18.25554659289729	14.493155547907044	46.682067057300145	0.8270037488082874	1.3992229153575966	0.765616696579271	0.8375974631923415	1.700715933298659	0.46984324276385075	0.3740898635312958	0.25527336814271606	0.22790503513622992	0.14273173318975674	0.6949007630004241	0.04027542235149642	0.04027542235149641	-27126.5886732454	0.0	-75.52627135679855
4300000	-27218.632501637192	-91.56786220305474	-27127.06463943414	20.32162445355651	148.27180860272748	20.32162445355651	16.618648869285483	42.48657833826774	0.8404447668980005	1.4007967665750487	0.7659980052983848	0.8845491935865681	1.632521948291053	0.4756893193509513	0.36580852230682526	0.2575638067462599	0.22385672259122028	0.1527709483556931	0.6651311173854213	0.03896227967412782	0.03896227967412781	-27127.06463943414	0.0	-77.08162485423276
4305000	-27226.72362714688	-91.12762048758148	-27135.596006659296	19.198310021033784	138.99947004298363	19.198310021033784	15.362156961433618	60.496919229030894	0.870739743227011	1.395102804346018	0.7405602350728465	0.8175180461610675	1.5943918339950427	0.5816873371980203	0.37400275291458307	0.26143660660160367	0.21566249198346246	0.14889814850034933	0.6437141614413225	0.03963422167228895	0.03963422167228894	-27135.596006659296	0.0	-76.87735741091542
4310000	-27217.432094468666	-88.95978535344707	-27128.47230911522	17.53615042807526	126.910749715519	17.53615042807526	14.142578241376858	33.419611290917956	0.913815641460045	1.484696875870335	0.7779961817703207	0.8463172270464753	1.5108311756911825	0.46634289816164737	0.36666190261158227	0.2663535844901241	0.21754821473438146	0.14943629816391066	0.6128676248324008	0.042290316594366176	0.04229031659436618	-27128.47230911522	0.0	-74.84107933734103
4315000	-27221.458373838912	-91.77342860169232	-27129.68494523722	20.410648771203324	151.87873425839217	20.410648771203324	16.50525232327673	45.49318474911743	0.8871282877845446	1.5016127612846228	0.7416262402650936	0.8626251650040955	1.545477148240361	0.46153039742128826	0.3649006022664298	0.2580249816852627	0.22537722666440776	0.1516971893838982	0.6475665268006898	0.035568243520161844	0.03556824352016185	-27129.68494523722	0.0	-77.72868803674767
4320000	-27226.626782398143	-90.62203879181406	-27136.00474360633	18.271312228172867	140.7635339005786	18.271312228172867	16.111341392554326	35.561750579917636	0.8871282877845446	1.3506704693116365	0.6719984715902156	0.9991901065756202	1.7104329137648546	0.38057975097313446	0.38165224357150723	0.24975438060232713	0.21949970387043752	0.14909367195572665	0.6276424682757484	0.03674171953040412	0.036741719530404116	-27136.00474360633	0.0	-76.91710477792947
4325000	-27221.02561074314	-90.503861369327	-27130.521749373813	18.134890526584428	139.17377609190942	18.134890526584428	15.609964905817424	37.161925647156714	0.8614802351553658	1.3702614245806566	0.7927118452685348	0.9094358777639342	1.606268541564049	0.4598420756674654	0.3779668348491639	0.2572700646340535	0.21722580967188404	0.1475372908448971	0.6489492100709202	0.03828549657221076	0.03828549657221076	-27130.521749373813	0.0	-76.60834507143947
4330000	-27220.550054947067	-90.54396120404661	-27130.00609374302	18.38875741578216	140.94867088278082	18.38875741578216	16.643993570916425	40.759455056682484	0.9157039659836544	1.3629082808159647	0.7003487389974814	0.8788982122303245	1.6576093273111074	0.4845314746614732	0.365144459327026	0.2548582935015184	0.22947539763172348	0.15052184953973063	0.6632542061240542	0.03555925036516256	0.035559250365162554	-27130.00609374302	0.0	-76.63918283224861
4335000	-27222.729401360943	-91.12268816142125	-27131.606713199522	18.481970717639623	140.92278994077714	18.481970717639623	15.351369440841685	55.06270014399294	0.8630213707859103	1.3765971882268864	0.6962899862928028	0.845167335729645	1.6467566369200772	0.572167482044684	0.37978850113878787	0.2532284297190502	0.21956777608193104	0.14741529306022932	0.6620727277985067	0.03808626353669027	0.03808626353669028	-27131.606713199522	0.0	-76.93559232147562
4340000	-27216.630501186293	-90.37085668119214	-27126.259644505102	17.463111707467316	128.5584753250182	17.463111707467316	14.27485891089878	52.39689555397018	0.8376060189290349	1.3654827052469676	0.762704792967764	0.8870277748906278	1.681398957382825	0.4657797505827868	0.37276522740629076	0.2585500266472391	0.22279719238271511	0.1458875535637535	0.6210952811289026	0.04432824329852039	0.04432824329852038	-27126.259644505102	0.0	-75.42395590716406
4345000	-27218.069751409403	-89.32890544603562	-27128.740845963366	19.379545399625798	137.01065276342777	19.379545399625798	15.098428619509077	45.37161997774613	0.9479750659883133	1.3958480644714657	0.7214094250864752	0.9169531184475344	1.6049323078495317	0.41288201815668546	0.37066692057442424	0.2574997902532511	0.22060818546358799	0.15122510370873513	0.6526275721079555	0.03783045524448621	0.03783045524448621	-27128.740845963366	0.0	-75.73892074641728
4350000	-27225.329275391498	-91.7772705254787	-27133.55200486602	20.535017755373225	148.94920850343868	20.535017755373225	16.23179338007833	58.768272285169665	0.8979644223441016	1.3236306596925032	0.7401130492759885	0.9631753115871283	1.6361740033789158	0.4389425537213684	0.3643574970735297	0.25633967484918674	0.23038302064937446	0.14891980742790753	0.657730776708459	0.03581145156232087	0.035811451562320885	-27133.55200486602	0.0	-77.60388258052362
4355000	-27228.02017803408	-89.84741159637764	-27138.172766437703	19.265973898928124	137.26248601268733	19.265973898928124	15.879320749220838	33.36237746144652	0.9633831675455565	1.255102187239661	0.6980106907481256	0.9080727153018149	1.7270849370599148	0.44834630210493265	0.36575824922080763	0.24497319333378612	0.23300925918133533	0.1562592982640694	0.6836481312207877	0.039608434755334376	0.03960843475533436	-27138.172766437703	0.0	-76.08951634834516
4360000	-27223.919685790745	-89.86186896306452	-27134.05781682768	16.08393557733242	118.69493508540802	16.08393557733242	14.332252668874247	51.37832267489976	0.8602728911410967	1.288615649269025	0.7791694768740343	0.9080727153018149	1.6459261509340062	0.5179431164800284	0.37312128526390337	0.25272551917793523	0.2276007402050474	0.14655245535311248	0.6767408433912719	0.044117266206081536	0.044117266206081564	-27134.05781682768	0.0	-74.35175793735704
4365000	-27221.894210207716	-91.31214329450376	-27130.58206691321	19.805056181823222	148.35665825159106	19.805056181823222	16.567559969764563	43.21357190827687	0.8288705791837987	1.27496642100626	0.7225301152951331	0.8035434599972925	1.834581907890143	0.5355075166273782	0.3848912495014033	0.25419141520385874	0.21634367775017688	0.14457365754455956	0.6560102769401571	0.036138514297505114	0.03613851429750511	-27130.58206691321	0.0	-77.31568209237214
4370000	-27218.569775491254	-91.81865697377334	-27126.75111851748	19.30733188865683	150.48992287324097	19.30733188865683	16.25465809612041	41.91213157590848	0.8316018138979027	1.3425551544659067	0.7753554933836374	0.8709685645997483	1.6741433804682775	0.5053755931845326	0.37460729128343906	0.25632503632900633	0.22390846802025605	0.14515920436729712	0.6475244934369752	0.035938529872728164	0.035938529872728164	-27126.75111851748	0.0	-77.91733475197671
[truncated: 9,126 more rows]
