# Supplementary material for: Discovery of two novel Torque Teno viruses in Callithrix penicillata provides insights on Anelloviridae diversification dynamics
Source: Front Microbiol. 2022 Sep 8;13:1002963. doi: 10.3389/fmicb.2022.1002963 (PMC9493276; doi:10.3389/fmicb.2022.1002963)
Supplement: Supplementary file 2 [file Data_Sheet_2.zip › Supplementar_2/trim_aln_epsilon_neotropical_Strict_Clock_Speciation_Yule.log.txt]

# BEAST v1.10.4 Prerelease #bc6cbd9
# Generated Wed Nov 10 19:23:48 BRST 2021 [seed=1636579428324]
# trim_aln_epsilon_neotropical_Strict_Clock_Speciation_Yule.xml
state	joint	prior	likelihood	treeModel.rootHeight	treeLength	tmrca(Sapajus)	tmrca(Callitrix_Tamirin)	yule.birthRate	gtr.rates.rateAC	gtr.rates.rateAG	gtr.rates.rateAT	gtr.rates.rateCG	gtr.rates.rateCT	gtr.rates.rateGT	frequencies1	frequencies2	frequencies3	frequencies4	alpha	clock.rate	meanRate	treeLikelihood	branchRates	speciation
0	-50464.91233858584	-7260.453036542068	-43204.459302043775	162.8146462002775	759.5651891327556	162.8146462002775	162.8146462002775	2.0	1.0	1.0	1.0	1.0	1.0	1.0	0.2500000001	0.2499999999	0.2500000001	0.2499999999	0.5	1.0	1.0	-43204.459302043775	0.0	-1508.0400233765522
5000	-27445.093127715645	-63.15080165151253	-27381.942326064134	17.63648328703908	129.33344545837969	17.63648328703908	14.403855159828193	0.2016065947942029	1.0014882463674655	1.0455291321558922	0.9866221145698213	0.9504731014172688	1.0424634999195672	0.973423905569985	0.308138887585155	0.2691549577556653	0.23224409814113278	0.1904620565180468	0.7220616444103609	0.03803704032303835	0.03803704032303834	-27381.942326064134	0.0	-51.69746802861972
10000	-27329.566936389543	-63.498216962102475	-27266.06871942744	19.33511673811764	152.0751441384202	19.33511673811764	17.12527027119177	0.11919950237062917	0.9774929814274633	1.0854531805780883	0.978757840759942	0.9541864183387847	1.0620891834723671	0.9420203954233546	0.3564077886097754	0.26812034981331573	0.2309622276350202	0.14450963394188865	0.667863160412425	0.03175948699962437	0.03175948699962439	-27266.06871942744	0.0	-52.158588689883736
15000	-27319.9505478192	-62.46995401409907	-27257.480593805103	19.016749385754817	146.14565450534045	19.016749385754817	15.25340337365026	0.1117174981225936	0.9616577534534613	1.1016228540148998	0.9538471680897757	0.9774517116827934	1.0813848983859706	0.9240356143730989	0.3774320058130263	0.25104854461935083	0.22631466581740034	0.14520478375022267	0.7541446536186641	0.03357527113016076	0.03357527113016075	-27257.480593805103	0.0	-51.39553780014534
20000	-27321.84327585925	-63.65370415329342	-27258.189571705956	20.446431067434393	150.20977591624273	20.446431067434393	17.216946496514485	0.09497117264081209	0.9652701157750769	1.0755830754215827	0.9459493849958437	0.9557653928282728	1.1065525535875962	0.9508794773916277	0.37418176403055964	0.24971042261582882	0.2327351047706886	0.14337270858292311	0.6286784270797676	0.03400572096787623	0.03400572096787622	-27258.189571705956	0.0	-51.93250862994803
25000	-27293.102758022607	-62.57049214333649	-27230.532265879272	19.702612306304378	143.64214622473446	19.702612306304378	15.690548109076348	0.1061262270130713	0.9647332747995714	1.12133816902966	0.9391602031699156	0.9135898316624781	1.1408499303979736	0.9203285909404011	0.37039845837540647	0.2611388714952579	0.234892125264957	0.13357054486437855	0.6804019152098842	0.03724780385186324	0.03724780385186324	-27230.532265879272	0.0	-51.134216178200376
30000	-27281.695797306078	-61.56932739560609	-27220.126469910472	17.60650308937968	128.10037833914527	17.60650308937968	13.484980969404484	0.14312478828527575	0.9649688642774813	1.1259937932205475	0.9304406942546137	0.9027425948843928	1.1903572115643752	0.8854968417985892	0.3692714507865855	0.24634152748172822	0.2387782193242468	0.14560880240743931	0.6808506715702027	0.041442081727257114	0.041442081727257114	-27220.126469910472	0.0	-49.438953671521745
35000	-27285.62718655417	-66.01600441518829	-27219.611182138982	20.013907771316187	160.80378322228228	20.013907771316187	18.703616740209807	0.09327481680211488	0.9699871830134901	1.1215887249450989	0.9260926877149535	0.8926018841921963	1.2238000860023948	0.8659294341318662	0.3702333133739147	0.24932880496470455	0.23274027063411193	0.1476976110272688	0.7631763995680162	0.03151320703530723	0.031513207035307245	-27219.611182138982	0.0	-52.95422540416724
40000	-27267.01608005235	-61.36165950782292	-27205.654420544528	18.44434048286572	130.2971246589816	18.44434048286572	13.670251479616049	0.12832345309692594	0.9540329881257321	1.1569040815413905	0.9151058073504237	0.8927782773115822	1.2580502582963016	0.8231285873745694	0.365114169170697	0.26892272022207314	0.21931031155196254	0.14665279905526737	0.6418703521914374	0.04155514857126735	0.04155514857126735	-27205.654420544528	0.0	-49.57139656774319
45000	-27260.572793790718	-63.629682359040885	-27196.943111431676	20.02842458874329	150.93706557874916	20.02842458874329	16.69071163200025	0.0908041940321526	0.9329610766265507	1.1603419382914641	0.9227286134461736	0.9064550489402191	1.2535260650173743	0.8239872576782178	0.37881537911258	0.24559606136961074	0.2267212029068688	0.14886735661094044	0.7164629353689934	0.033451069171819045	0.033451069171819045	-27196.943111431676	0.0	-52.090515464019504
50000	-27251.062045912047	-61.80768555152336	-27189.254360360523	17.801118775333478	132.57643172306607	17.801118775333478	14.798795411021583	0.14903821756110722	0.9292304391712194	1.1840884614231129	0.8992720171268604	0.9140691545039595	1.2552092305380227	0.8181306972368247	0.37308891078818934	0.25320673214583267	0.22734175639674026	0.14636260066923776	0.655544646529009	0.03940500636798841	0.0394050063679884	-27189.254360360523	0.0	-50.21579527024732
55000	-27249.67773467554	-62.69387915701985	-27186.98385551852	18.23803405368205	137.75573371175122	18.23803405368205	15.279781384086283	0.08934273669285961	0.9551160781227341	1.2137665023446758	0.840528976980527	0.91276690715887	1.276339691914669	0.801481843478524	0.3632227313991602	0.2655057916708433	0.21795781505842604	0.15331366187157044	0.6624474289751094	0.03874027895698719	0.03874027895698718	-27186.98385551852	0.0	-50.9518795440088
60000	-27234.759888803335	-61.86728745594272	-27172.892601347394	18.15659366657085	137.27365541020322	18.15659366657085	15.15759783417721	0.1097154961533012	0.9548368294109209	1.2339512561726187	0.834918836146122	0.9013542420430427	1.2711413430659815	0.8037974931613144	0.37340669118735303	0.2539207002843342	0.22402297182947217	0.14864963669884063	0.6892459056568846	0.03706422382819629	0.0370642238281963	-27172.892601347394	0.0	-50.41888180896151
65000	-27242.718995374744	-65.3057282571284	-27177.413267117616	21.131718050900517	158.26810837429645	21.131718050900517	17.575977387062256	0.07959518171136266	0.9529341098313104	1.2615732865521732	0.8447505027654569	0.8594790107910791	1.2985845208283369	0.7826785692316435	0.3538197985239832	0.26027307309620706	0.23322778879593323	0.15267933958387658	0.6066449721824049	0.03309000375250495	0.03309000375250494	-27177.413267117616	0.0	-53.09020635281661
70000	-27219.630704738756	-61.5438849665196	-27158.086819772238	17.0478859626491	126.09353141682344	17.0478859626491	14.172699174453506	0.1179072176346172	0.9175516296952195	1.2987304899151557	0.8130593471810166	0.8590674326400667	1.3423143281614605	0.7692767724070805	0.35759578772387446	0.2720393820408743	0.2235695097367827	0.14679532049846852	0.7069622901509389	0.04277992033960436	0.04277992033960437	-27158.086819772238	0.0	-49.073053531682746
75000	-27223.834430704686	-62.58534684573454	-27161.24908385895	18.58914621779494	136.55930595744877	18.58914621779494	15.25800351336983	0.16201031525901655	0.9237030681010181	1.275736015354281	0.758901629985	0.880170679280837	1.3731333330389492	0.788355274239914	0.3614929816944386	0.26294558527973655	0.22528060551136142	0.15028082751446334	0.6506241022406868	0.03878439031649236	0.03878439031649236	-27161.24908385895	0.0	-51.24554055113494
80000	-27215.743022065137	-66.42813565714928	-27149.31488640799	18.438043337734857	148.27583785865608	18.438043337734857	17.06207309573485	0.05926153875775867	0.9167216620948809	1.2960631538626202	0.7424635271827073	0.8740041999963067	1.4126079402887384	0.7581395165747459	0.37664046643880467	0.24999386344002728	0.2225040121474995	0.15086165797366846	0.7051145042038102	0.0353187655464148	0.0353187655464148	-27149.31488640799	0.0	-53.99977064747963
85000	-27213.497382061818	-61.78613913904225	-27151.711242922775	16.604699156816924	119.89529365579882	16.604699156816924	13.855600830522054	0.10392035929400376	0.9015904988773749	1.3434289668103727	0.6968739941102361	0.8772211565877869	1.436818890400078	0.7440664932141506	0.36642753230504055	0.26901289159735337	0.22113715564190584	0.14342242045570025	0.7217898154153598	0.04603947783657649	0.04603947783657652	-27151.711242922775	0.0	-48.68564918182973
90000	-27205.808270252328	-61.62299220961262	-27144.185278042714	18.99975189355879	134.99627666289945	18.99975189355879	15.73298744595068	0.10735596684147182	0.8963363957293967	1.3518473154428263	0.6679281641205221	0.8776428094926979	1.4711404555732674	0.7351048596412888	0.37177329044812424	0.2611655613943442	0.21666215105860462	0.15039899709892685	0.6300326917986647	0.03919972905873858	0.039199729058738586	-27144.185278042714	0.0	-50.198338571419704
95000	-27200.644217983405	-63.60382922022963	-27137.040388763176	18.345393864114474	147.8084050712638	18.345393864114474	17.177059197768603	0.10874444257462704	0.887283215630821	1.3752853947658636	0.6841300506191882	0.8988827465700255	1.46081142807984	0.6936071643342611	0.3681876669232892	0.2623319658508779	0.21858972973114152	0.15089063749469125	0.6866977586987175	0.03470067685248852	0.03470067685248849	-27137.040388763176	0.0	-51.573418026618214
100000	-27209.164512079627	-63.63897472433511	-27145.525537355294	17.86650015617205	134.5634731374946	17.86650015617205	15.361880589353575	0.18930130558538485	0.8465165997865305	1.4256069393751374	0.7201357035946496	0.8573183428224432	1.4173925239067984	0.7330298905144402	0.3767283560551353	0.2653188478230434	0.20987940491642798	0.148073391205393	0.6105159928395195	0.0395391412161957	0.0395391412161957	-27145.525537355294	0.0	-52.10368633109468
105000	-27199.385126207442	-61.47641546888882	-27137.908710738553	16.672939452329096	124.84548990349161	16.672939452329096	14.242723305506514	0.11577999675544738	0.8342244981521759	1.4392066109027142	0.7158856381923947	0.8551691441657144	1.430538730225944	0.7249753783610561	0.37178778990967926	0.2620447520280663	0.21478619510675098	0.1513812629555031	0.6323158680290023	0.04290906437780111	0.042909064377801114	-27137.908710738553	0.0	-48.95162590963383
110000	-27200.828374552522	-62.04527150696236	-27138.78310304556	17.32265204098867	131.61005223217484	17.32265204098867	14.292749833293389	0.12942576034186723	0.829938090244299	1.449598591038495	0.6957821013264538	0.8498219317837334	1.4537215689371095	0.7211377166699081	0.3776799777688757	0.26557769405297366	0.2058570147687071	0.15088531340944322	0.6516330916494157	0.04232630728842411	0.04232630728842412	-27138.78310304556	0.0	-49.748096541874595
115000	-27194.971443912273	-61.60887867984634	-27133.362565232426	16.91527949183599	123.71791143103819	16.91527949183599	13.194113925078847	0.11514133215264116	0.8200881778079474	1.461948383643088	0.7457480394269821	0.8304927523962229	1.4661667916571637	0.6755558550685953	0.3725438354527685	0.2638577868747721	0.21672831717966784	0.1468700604927914	0.6701369343249702	0.04331128322419796	0.043311283224197965	-27133.362565232426	0.0	-48.830564012519076
120000	-27201.200182161374	-62.17310220874009	-27139.027079952633	17.914158812241364	132.79166476276941	17.914158812241364	14.962173453337961	0.15926495716337732	0.835487053856606	1.4647597571474702	0.7416755258065197	0.8091908248800729	1.4744386527105235	0.6744481855988071	0.3743418304399931	0.2663775663517042	0.20976418019779597	0.1495164230105067	0.6443685412810971	0.04022670175610573	0.040226701756105716	-27139.027079952633	0.0	-50.54403586261326
125000	-27199.91064575471	-62.76245733200392	-27137.148188422707	18.476760523301685	140.70157002922886	18.476760523301685	15.14365354725403	0.09139012650433476	0.8276307538631845	1.5146796380366192	0.7492496571539813	0.8144099705797304	1.4620735762719916	0.6319564040944922	0.3612207948161436	0.268980380868004	0.21081306353191326	0.15898576078393897	0.669390478130189	0.037856417305764944	0.037856417305764965	-27137.148188422707	0.0	-51.14061958791139
130000	-27194.28209636135	-64.7679433149103	-27129.51415304644	21.375666492983672	160.04095615565916	21.375666492983672	17.010496360881877	0.09279247150005532	0.8454692512583748	1.5000055090843352	0.7538300420726569	0.8172642854014105	1.467523344099217	0.615907568084005	0.3628995010780449	0.27126658208449406	0.21905335351453548	0.14678056332292538	0.6640833203049811	0.03234510057122527	0.03234510057122528	-27129.51415304644	0.0	-52.88883215984154
135000	-27196.647582566402	-61.44524120798487	-27135.202341358417	19.043188178090116	132.09579756735573	19.043188178090116	14.146237307182833	0.10556186142508368	0.838798347846454	1.5102497409612063	0.7042494618577588	0.8498696388853423	1.4848202560189983	0.6120125544302397	0.3684709600300679	0.26231609287259083	0.21930605194278976	0.14990689515455133	0.694160394213184	0.03987114088877421	0.039871140888774206	-27135.202341358417	0.0	-49.91960841670574
140000	-27198.319045816606	-68.31094998431689	-27130.00809583229	22.360254365636074	163.87578318090272	22.360254365636074	18.912131277983214	0.14802661388277788	0.8317996744780697	1.5013007788644177	0.7146860777732603	0.8840014708479849	1.495595001495577	0.5726169965406898	0.3691826637388999	0.26798460192405105	0.2134011072309278	0.14943162710612107	0.6346023924139534	0.03131061524238977	0.03131061524238977	-27130.00809583229	0.0	-54.82378844729015
145000	-27201.124373100563	-66.95721127071918	-27134.167161829846	22.84080635963745	163.81660468882728	22.84080635963745	18.02436295257421	0.12515282316964105	0.8166067957640698	1.4584151206294491	0.7113668009842656	0.9190600238473582	1.4978663233898928	0.5966849353849638	0.37581290324386324	0.2602186144061484	0.21872725383190342	0.14524122851808463	0.6623909485463946	0.03230896541747026	0.03230896541747025	-27134.167161829846	0.0	-53.75362580801745
150000	-27196.650651957498	-61.82715624170068	-27134.8234957158	17.050448512810295	132.03240984027076	17.050448512810295	14.867385762025295	0.13253687954216078	0.8450704624317023	1.4259104764781405	0.6934174281917985	0.9229921542111416	1.5102634810688065	0.6023459976184105	0.36546316317982264	0.26944415062728033	0.2104227213005584	0.15466996489233814	0.675387160396622	0.039086390587681076	0.03908639058768106	-27134.8234957158	0.0	-49.83347297653211
155000	-27194.602389076463	-62.22314518616015	-27132.379243890304	18.852823766398615	139.12516265351348	18.852823766398615	15.676134041126614	0.12718002933006844	0.8216254261740618	1.446367986963828	0.6981724080684114	0.9011580437282818	1.5146364929333629	0.6180396421320542	0.36980100729723814	0.2592907805067463	0.22022760282104636	0.15068060937496874	0.6930637556551497	0.03844923227811313	0.03844923227811313	-27132.379243890304	0.0	-50.68836854721386
160000	-27193.711607439895	-63.94065185289586	-27129.770955587	19.467133358015396	139.38217882398453	19.467133358015396	15.22311911465516	0.18532016256827402	0.8150026219878967	1.4360578154916144	0.6868326647038163	0.9271905682433491	1.5275139576376286	0.6074023719356945	0.3788628632080821	0.26119288225544746	0.20918230498619092	0.1507619495502791	0.6427178453394871	0.03823859478988301	0.038238594789883	-27129.770955587	0.0	-52.80105349804534
165000	-27201.573255389565	-64.38623756812171	-27137.187017821445	21.710162475277635	154.32621517157597	21.710162475277635	16.3361487633975	0.08653159126212547	0.8073574232655654	1.43025993459123	0.69354098446416	0.926160331817134	1.514140126011076	0.6285411998508338	0.36772339576736807	0.2610604780093854	0.22057106780963007	0.15064505841361614	0.6735165847168431	0.034204994083089406	0.03420499408308939	-27137.187017821445	0.0	-52.510024409322895
170000	-27198.64683845753	-62.47902122161652	-27136.167817235913	16.18299341411017	128.28845436076088	16.18299341411017	14.595590170956479	0.10170969732986317	0.81260098957077	1.4470688085330123	0.6805316548949966	0.9260333967389855	1.4890568479310728	0.6447083023311624	0.3733332994357515	0.25543817504128896	0.21312307908147113	0.158105446441488	0.6751255008983157	0.0411075020442752	0.04110750204427522	-27136.167817235913	0.0	-49.61830191457285
175000	-27193.39804920161	-63.17437466911615	-27130.22367453249	15.509523522258496	116.5457158456261	15.509523522258496	13.324340996125438	0.09076819314837133	0.8322126132398034	1.4488307974489005	0.6869411589189046	0.8881418418700375	1.5294592500245061	0.6144143384978465	0.38093928346744044	0.25986936892351314	0.2101648243229596	0.14902652328608645	0.6795681700941322	0.04761960659692565	0.047619606596925663	-27130.22367453249	0.0	-48.969785653939795
180000	-27195.504015712108	-62.0829145231628	-27133.421101188946	16.63349934607487	119.99352869911863	16.63349934607487	13.331361768982365	0.09364136140682298	0.8452449080211961	1.4982637607143965	0.6755123619949204	0.8578367541671083	1.5313554184208502	0.5917867966815269	0.3576100794190483	0.2680963803083053	0.21909779219711384	0.15519574807553213	0.6352595018486574	0.044621450057171615	0.0446214500571716	-27133.421101188946	0.0	-49.12888695113105
185000	-27187.88715900892	-61.492668939286595	-27126.394490069633	16.11666446321798	117.49142047476099	16.11666446321798	12.772863253465866	0.1273778527419499	0.8679333394975881	1.493159897140736	0.6984566461176831	0.8408267941189845	1.540057436972991	0.5595658861520154	0.36547851227660916	0.26294026707218704	0.22180127582320386	0.14977994482799947	0.6626763266130256	0.045630654638641265	0.04563065463864126	-27126.394490069633	0.0	-47.935363116254535
190000	-27197.653311303988	-63.86509947103298	-27133.788211832954	21.426653474962386	153.57194410940485	21.426653474962386	15.7433907494834	0.08858068552116474	0.8988255565072893	1.4856941923335918	0.6999879174834721	0.8075326132573376	1.527732050633991	0.5802276697843163	0.3712157910023714	0.2581744128267371	0.21819422028796306	0.15241557588292795	0.6613136296052989	0.03383675491127986	0.03383675491127987	-27133.788211832954	0.0	-52.38497115020318
195000	-27195.409492522303	-62.75310873317464	-27132.65638378913	17.831917868608354	140.78957508577895	17.831917868608354	15.315789522112645	0.10868585817500295	0.8980247507291632	1.4829101455457359	0.6872327491912169	0.8271831389484907	1.5180701049347858	0.5865791106506058	0.37247495186592633	0.2629510126512559	0.21742658981270405	0.14714744567011312	0.6934080683916973	0.03848289850934375	0.03848289850934376	-27132.65638378913	0.0	-50.81053327676628
200000	-27197.759602462316	-64.96428563143218	-27132.795316830885	20.05836269808	154.8905184624191	20.05836269808	16.940963173796103	0.07340623728905461	0.8932710375687412	1.4601691178877705	0.6811848585850045	0.831735249491947	1.5391062186064115	0.5945335178601239	0.36556219013113506	0.2583215439750567	0.21814991608181528	0.15796634981199234	0.7008471342517796	0.03305773483717535	0.033057734837175334	-27132.795316830885	0.0	-53.157872076586855
205000	-27198.20284364574	-62.62235017875385	-27135.580493466987	16.975854911072485	123.79369678151917	16.975854911072485	14.147010353617413	0.08504947850492067	0.8889638250958948	1.4447057093396174	0.6845197098957493	0.8420889480556888	1.5609486433210584	0.5787731642919898	0.36909958405289667	0.2581512274855135	0.2282231305996196	0.14452605786196948	0.673512075634898	0.04385415485601972	0.04385415485601971	-27135.580493466987	0.0	-49.9609428220797
210000	-27191.871554378984	-63.3574598235533	-27128.51409455543	19.733491837683317	149.28563939138778	19.733491837683317	16.589298592844592	0.12937909032123152	0.8651351643799033	1.4555780086106183	0.7419301772034621	0.8662201830544992	1.496951538202424	0.5741849285490911	0.36824863075268266	0.2627040356758302	0.2175453194802894	0.15150201409119687	0.6936201933918011	0.033905333993434296	0.03390533399343429	-27128.51409455543	0.0	-52.0345762137253
215000	-27191.907438934173	-63.478834660123916	-27128.42860427405	19.70227857993984	146.7373550199288	19.70227857993984	15.762593689782314	0.08342418865415253	0.8786735561034312	1.440165199031154	0.7179864315330374	0.892254779118315	1.501904975394744	0.5690150588193169	0.3784410651341672	0.25535501777406716	0.22017037610978019	0.14603354098198457	0.6933670910297512	0.035966622573968425	0.03596662257396842	-27128.42860427405	0.0	-51.982516465300534
220000	-27199.166810361465	-61.26373944149005	-27137.903070919976	17.255730536203455	125.9916709657945	17.255730536203455	15.36128149262788	0.13178244542461265	0.8946963875384311	1.4540357129869212	0.6944308807194363	0.8433539913275531	1.5264027218386813	0.5870803055889752	0.3673730133717805	0.26459828852546763	0.21515332220835015	0.1528753758944009	0.6842429836736986	0.04287382815608056	0.042873828156080554	-27137.903070919976	0.0	-49.02913621174932
225000	-27196.036988329273	-60.90298919483004	-27135.133999134443	16.888526712921674	122.46198768603827	16.888526712921674	14.45556843789863	0.12399238537138589	0.9364955007391231	1.4408398808616163	0.6903624457001398	0.8623999741930657	1.4996953348262667	0.5702068636797867	0.3738830626336626	0.2538498052083347	0.21814739329027666	0.15411973886772506	0.6582034575103873	0.043148761609273965	0.043148761609273965	-27135.133999134443	0.0	-48.584915947440244
230000	-27195.053703438	-62.917120547077346	-27132.136582890922	18.45098275467184	142.1284796588893	18.45098275467184	16.527576516432273	0.124496525538937	0.9482995743441964	1.4503415022388506	0.6930125387449626	0.8375625231498552	1.5287483214736213	0.5420355400485126	0.3622421058960088	0.2519490234693697	0.2234459444004241	0.16236292623419646	0.706312761842158	0.03738032251943801	0.03738032251943799	-27132.136582890922	0.0	-51.030141430216254
235000	-27190.333320656926	-62.01021407082535	-27128.3231065861	15.796486410840446	124.99159110908258	15.796486410840446	13.96949537149697	0.12849879392006885	0.9421008412338041	1.4408271404269575	0.6975835791229549	0.8340269370267946	1.5282743888471324	0.557187113342356	0.37085532538213806	0.25290053279708824	0.22044705273770906	0.15579708908306378	0.7033212226288956	0.04113785233197675	0.041137852331976754	-27128.3231065861	0.0	-48.890640876098715
240000	-27188.36154257326	-62.260604706316194	-27126.100937866944	18.755648967597725	140.7715570514867	18.755648967597725	15.876718375423476	0.1168772879955821	0.9434647288647879	1.443280192373831	0.7106932871851643	0.8444534395604575	1.5291766579647195	0.5289316940510392	0.36756842003897433	0.2553717748201068	0.22451556275051154	0.15254424239040656	0.6573601112253735	0.03740271861344748	0.037402718613447475	-27126.100937866944	0.0	-50.799089257206944
245000	-27190.85290695973	-62.508181034922984	-27128.34472592481	16.46989123983564	129.14898624340248	16.46989123983564	14.372986342845604	0.09669359882236087	0.9438265491925687	1.4237608034580824	0.7037187990492906	0.8392530172088201	1.5469523842970654	0.5424884467941729	0.3674530884816468	0.26194577510391565	0.21986119864147732	0.15073993777295952	0.6876597651783991	0.04033216486540276	0.040332164865402774	-27128.34472592481	0.0	-49.867209463601185
250000	-27192.531931313202	-62.243128826160515	-27130.28880248704	19.78279812676997	143.42636533059317	19.78279812676997	15.353862903252944	0.11760327285307892	0.9234926614265883	1.4043732872074395	0.7075061887314459	0.8195738745751084	1.5632957409930655	0.5817582470663523	0.3727952494990722	0.25559246260826446	0.22441099672925258	0.14720129116341002	0.692227519536025	0.03583769261600441	0.0358376926160044	-27130.28880248704	0.0	-51.11442459264383
255000	-27192.724203383572	-61.3795827620202	-27131.344620621552	17.438976550294228	130.73793436207885	17.438976550294228	14.130417489788066	0.1095812691033245	0.9059173832178473	1.4101674514278568	0.6982120298024483	0.8444220518130675	1.5605895678915342	0.5806915158472449	0.3661820493080247	0.2600864684553916	0.2274631172561587	0.1462683649804243	0.6351090845980607	0.03822637275759141	0.0382263727575914	-27131.344620621552	0.0	-49.703849909993664
260000	-27191.014498120763	-61.18163411510021	-27129.832864005664	15.538927825895492	112.81357270429118	15.538927825895492	12.55430525786386	0.14128267442857426	0.9250426095199051	1.4346956038667986	0.6936630112726693	0.8432754374289041	1.5433303311098598	0.5599930068018615	0.358340231565644	0.26311303841549755	0.22462119199396152	0.15392553802489617	0.6303714614977269	0.04600654653856998	0.046006546538569976	-27129.832864005664	0.0	-47.25048506060194
265000	-27190.852277768376	-64.35744388155543	-27126.49483388682	20.828257394019417	153.38244886056438	20.828257394019417	16.298989117977573	0.13761040370739838	0.9208206712132293	1.4485758732740919	0.7011797906250096	0.8544174778728791	1.553752493979914	0.5212536930348742	0.36831199065162595	0.25950732763326295	0.2177141862107774	0.1544664955043329	0.6433536572793507	0.03530080256324485	0.03530080256324486	-27126.49483388682	0.0	-52.84028067737021
270000	-27190.364436691976	-62.27437720086205	-27128.090059491115	19.695185275088186	140.11614332031957	19.695185275088186	14.784160506142452	0.14330470785011054	0.9194275030647091	1.4282368224364457	0.7181075130009588	0.8695049728210215	1.5326379956862652	0.5320851929905983	0.37456290971490713	0.24968286714002735	0.2252912032992843	0.1504630198457804	0.6732208991893999	0.03726402754322094	0.03726402754322094	-27128.090059491115	0.0	-51.163816448906886
275000	-27197.469399072357	-62.16659735703154	-27135.302801715326	18.871342036719565	136.92783851302693	18.871342036719565	15.44225926212334	0.12860652765864705	0.9605275735014077	1.4153115556744102	0.6980834880519226	0.8493908150080853	1.5440845034039976	0.5326020643601754	0.3714806684513293	0.2513209525882052	0.21994328858728507	0.15725509037317964	0.7247418780451417	0.0402437869480293	0.04024378694802931	-27135.302801715326	0.0	-50.42577719605769
280000	-27194.159018476337	-64.52747576460645	-27129.63154271173	19.57656374887669	156.2427601409386	19.57656374887669	17.630185973518028	0.12008594878709773	0.9192481135449089	1.3380583337791372	0.7588457835877473	0.8691604538973385	1.572843976579898	0.5418433386109688	0.3626525790671404	0.2584407124978415	0.22708819192384344	0.1518185165111738	0.6733389971755904	0.03222451504711462	0.03222451504711463	-27129.63154271173	0.0	-52.6753209355994
285000	-27192.872411925895	-63.89325522123045	-27128.979156704663	18.943535501757292	149.28919361100708	18.943535501757292	17.436087536304335	0.11316497598277665	0.9532583664436862	1.3334187260550436	0.7601068513450158	0.8273251242647869	1.5983021457583415	0.5275887861331243	0.36255184863980816	0.26086265690056826	0.2259144292961654	0.15067106516345727	0.6432740645270736	0.03567911386627643	0.03567911386627643	-27128.979156704663	0.0	-51.75684497799569
290000	-27195.146668269994	-61.51624817100844	-27133.630420098987	17.137088144162526	126.54138056071957	17.137088144162526	14.514347274022223	0.10175696379178333	0.953150878893788	1.3164839280324	0.7472224632712143	0.8566819470850228	1.6173396841355687	0.5091210985820044	0.3669516870527728	0.25861645409389233	0.22134118724437807	0.15309067160895584	0.6477186936070359	0.04094707985041241	0.040947079850412405	-27133.630420098987	0.0	-49.439154948475746
295000	-27189.475576551427	-62.960810123309884	-27126.514766428118	19.371543914243404	146.7409371929465	19.371543914243404	16.316809479773262	0.11647985834873234	0.9156293767944528	1.3063076925259578	0.7755872409830202	0.8838783631160274	1.6210391893125238	0.49755813726801645	0.3752696483187317	0.2530023002915153	0.22857404149183955	0.1431540098979124	0.6844062610124921	0.035666814925779	0.035666814925779	-27126.514766428118	0.0	-51.492954148338335
300000	-27195.279169134254	-63.294112458091945	-27131.985056676163	19.96817520021306	144.7386016904746	19.96817520021306	16.12244139546427	0.14942564584381668	0.9169841858092186	1.3213098020374543	0.7828344851004895	0.8909417581500375	1.6056178328208341	0.48231193608196443	0.36968480167329404	0.2539634737419207	0.2297371598634746	0.1466145647213098	0.7088834165418684	0.035586424244137875	0.03558642424413787	-27131.985056676163	0.0	-52.04296082952699
305000	-27194.358941034257	-63.56877882342093	-27130.790162210837	19.105532097770478	147.90677623327056	19.105532097770478	16.741330184955192	0.09220397681380696	0.9356541232103601	1.3255054509948823	0.8198610975679573	0.8495390249881242	1.6004818427072462	0.4689584605314281	0.3617896485130227	0.25873083551546167	0.23404465911376052	0.1454348568577542	0.6892034658854481	0.03534800988792533	0.03534800988792533	-27130.790162210837	0.0	-51.77762523648102
310000	-27189.701194107824	-62.04818819692902	-27127.653005910895	16.71535609164356	129.8295324397443	16.71535609164356	14.252555017911776	0.13099454583392908	0.9684519137165201	1.351499179447201	0.7733281469426582	0.8689537529919538	1.5854671992182165	0.4522998076834487	0.3633028602973558	0.2552383457564073	0.2310398665100532	0.15041892743618276	0.710514594972486	0.04093869708911596	0.04093869708911596	-27127.653005910895	0.0	-49.52855410182756
315000	-27191.902588101686	-62.92460275264593	-27128.97798534904	20.264667728461284	146.28140625817673	20.264667728461284	16.035637898041745	0.09211727673328814	0.9584487302935935	1.355421159767884	0.7629135558295878	0.8918643872622228	1.6025249059430995	0.4288272609036107	0.3647661843198874	0.25853641332219296	0.22501620439611833	0.15168119796180038	0.6465578139751397	0.035233364428329965	0.035233364428329965	-27128.97798534904	0.0	-51.63012904733749
320000	-27191.95607653311	-61.338717566592784	-27130.61735896652	17.32767501974332	130.3127378506874	17.32767501974332	14.644519714292086	0.12833962637529162	0.9712611982669872	1.3707030575119061	0.7685953442802075	0.859078995981385	1.590977464140092	0.4393839398194207	0.36941766578334667	0.2490151760274834	0.22810634763040696	0.15346081055876196	0.6972503393392052	0.03858011003989417	0.038580110039894165	-27130.61735896652	0.0	-49.57349125368475
325000	-27195.66006324193	-60.75527346216376	-27134.904789779765	16.79994470321355	117.84977696203757	16.79994470321355	13.570097669964921	0.11856350977414117	0.9545625510071398	1.3923419265587307	0.7870889773016352	0.8401682191223089	1.5705789724017734	0.45525935360841063	0.3622259053504528	0.25805444294341656	0.22820299178529707	0.15151665992083257	0.6584973282462502	0.0450733145430034	0.04507331454300339	-27134.904789779765	0.0	-48.08958741494914
330000	-27193.229220753477	-63.16215735699299	-27130.067063396484	18.876989399190716	142.25151667791107	18.876989399190716	16.68872381810097	0.09082841993953311	0.9334275429193393	1.4358607359393731	0.7976883334170499	0.7871456177472863	1.6024194872217368	0.4434582827552132	0.35713605245046887	0.25901350957477437	0.23407127887366785	0.149779159101088	0.6548977762083218	0.037215330682597234	0.03721533068259724	-27130.067063396484	0.0	-51.301009252557684
335000	-27194.37460288634	-62.39013198681484	-27131.984470899522	19.10428468624039	138.81508372600433	19.10428468624039	15.716109963126254	0.1353093188094317	0.9017317667296401	1.4494766785413273	0.8098601741417956	0.7865485566519866	1.596907165469967	0.45547565846528243	0.37287656157058197	0.2589535183670732	0.22029337875122004	0.14787654131112393	0.6162045168037111	0.04041192327311783	0.04041192327311782	-27131.984470899522	0.0	-50.786044355681206
340000	-27194.91789842834	-62.31078462512038	-27132.60711380322	14.75509518433376	115.67909057526252	14.75509518433376	12.98352534387898	0.15143256853191492	0.9130478352346292	1.4434234604387326	0.8183622093731997	0.7828108282954315	1.5866946891824332	0.45566097747557277	0.36168380499574965	0.27298083751076624	0.21779738046519845	0.14753797702828478	0.7035222376949348	0.04503499496725789	0.0450349949672579	-27132.60711380322	0.0	-47.719419336275685
345000	-27191.21408529956	-62.396241323484965	-27128.817843976078	17.373780455243228	134.86476086476608	17.373780455243228	15.209599617848248	0.1047121733539085	0.8827061314068322	1.4664927088621715	0.7838169405405693	0.7942675097274999	1.5677358514857578	0.5049808579771677	0.35824934686552873	0.274218826541265	0.21932603366472364	0.1482057929284817	0.6607044581667797	0.04031839417054161	0.040318394170541616	-27128.817843976078	0.0	-50.22662060242241
350000	-27189.345529724633	-61.57377923361857	-27127.771750491014	16.74136039297873	125.41986250533867	16.74136039297873	13.916215361313357	0.14880993809133777	0.8537277580072459	1.4159558559381544	0.7777869086508467	0.8234873672066101	1.6092771121053564	0.5197649980917843	0.36455218187822475	0.2652013644716586	0.22084918815576257	0.1493972654943532	0.6551970249805514	0.04217352638282192	0.04217352638282193	-27127.771750491014	0.0	-49.145087903885845
355000	-27189.356457456546	-61.47875685065821	-27127.877700605888	16.575692434571252	123.1551164346062	16.575692434571252	14.626300637243713	0.1128851788756929	0.8560422866808934	1.3988915690279755	0.7884874709437849	0.8562867939930904	1.6228318153703787	0.4774600639838754	0.3655986720934018	0.26461184674993804	0.22710143862560747	0.14268804253105188	0.7000350288081696	0.04326896550194781	0.04326896550194783	-27127.877700605888	0.0	-48.80453283633881
360000	-27190.416090706887	-61.23779865357026	-27129.17829205332	17.685382644769753	128.63721451899949	17.685382644769753	14.90106102933499	0.11854576301933262	0.8542872256097465	1.3655508685476008	0.8070749706739095	0.853700040944795	1.6503316589855048	0.4690552352384416	0.3776689763991645	0.25396155628332184	0.2241608426552357	0.14420862466227716	0.6589587355494784	0.041395587345802586	0.04139558734580258	-27129.17829205332	0.0	-49.36869606208192
365000	-27188.81267033891	-61.96343507441953	-27126.84923526449	17.930821808763014	136.67098929521913	17.930821808763014	14.979283281251307	0.12574539315890695	0.85068253582819	1.388562968651739	0.8329745292196826	0.8260231868482112	1.6504551545652173	0.45130162488695824	0.3736144542599868	0.26065020156740865	0.22113300255858098	0.1446023416140228	0.6525836604333328	0.038533827612146125	0.03853382761214612	-27126.84923526449	0.0	-50.36168497182556
370000	-27193.047134421187	-63.95748783241088	-27129.089646588778	20.638597435336557	144.54241353973336	20.638597435336557	15.345367294938761	0.07580281371649247	0.8910563687082631	1.3357864185295554	0.8092614099459335	0.8307100116487567	1.6574871467938552	0.47569864437363385	0.37081728183575585	0.2564974732602637	0.22759177074967504	0.1450934741543048	0.6965044898897148	0.03768237783567248	0.037682377835672506	-27129.089646588778	0.0	-52.23063951572305
375000	-27197.227365307972	-64.09793763355412	-27133.12942767442	20.749360009556792	154.7686936379978	20.749360009556792	17.0144247024668	0.10349732000372036	0.8859343045417968	1.3424181700226443	0.8179954157917148	0.8063673503866711	1.6443323763859552	0.5029523828712151	0.3702960596702268	0.25494169293519914	0.2196275892611053	0.15513465813346813	0.6669390989411409	0.03382390828399897	0.033823908283998984	-27133.12942767442	0.0	-52.309497976742776
380000	-27203.522098337315	-63.43164846711047	-27140.090449870204	18.508761790948473	148.33793230612363	18.508761790948473	16.56860826360571	0.11685875588760691	0.8957207879452606	1.31768144327611	0.7945797695936275	0.8235837441380323	1.6582846423481623	0.5101496126988051	0.36960127076955124	0.25128439137363073	0.22253208062883997	0.15658225722797725	0.6282590215900365	0.03603521658216633	0.036035216582166324	-27140.090449870204	0.0	-51.6832148296863
385000	-27194.99050174837	-63.65231809628369	-27131.338183652086	18.80070809700425	137.83605310074114	18.80070809700425	15.921502847410151	0.17241745835313696	0.8482946484364667	1.3645854883991526	0.7921748560526635	0.83327643589125	1.6627048078479105	0.49896376337255427	0.3683061158321406	0.25995628633811124	0.22561989570610438	0.14611770212364292	0.673734958200908	0.04063489343362064	0.04063489343362065	-27131.338183652086	0.0	-51.89072849434
390000	-27195.43898530966	-62.850617572075706	-27132.588367737586	17.210511640724	135.46489136992722	17.210511640724	15.628108714230128	0.15378498713780858	0.839502365450705	1.3437741985764968	0.8047992994343758	0.8601549729744677	1.6612350098074213	0.4905341537565315	0.3755953769648893	0.2479002664211194	0.23435717131101036	0.14214718530298015	0.7057107723973295	0.03878295403183488	0.03878295403183488	-27132.588367737586	0.0	-50.787664009959336
395000	-27193.921340246296	-63.78535982627862	-27130.13598042002	20.678051740266547	146.76765737384005	20.678051740266547	16.47571729857477	0.14928896010449028	0.8712472028395375	1.3345104854707492	0.8233253856844969	0.8489587312384435	1.6701400239910944	0.4518181707756766	0.3649837894572548	0.25898310121137486	0.23072221176857385	0.14531089756279583	0.6274117376984013	0.03624152872404713	0.03624152872404712	-27130.13598042002	0.0	-52.34073529108345
400000	-27197.85729801619	-66.70796102440941	-27131.14933699178	20.62969880173601	157.27955958325447	20.62969880173601	18.029656315531174	0.15428238278514264	0.8638932489307236	1.3311843078292191	0.8429064591687508	0.8661940390522263	1.6333430985574497	0.4624788464616288	0.36835274455142536	0.2607975578813171	0.22509973796094512	0.14574995960631174	0.6955877972486717	0.03427255078781323	0.03427255078781323	-27131.14933699178	0.0	-54.168996435287575
405000	-27197.15049945264	-63.143659036077224	-27134.006840416565	17.860059276825456	142.14023527120125	17.860059276825456	15.350792145142279	0.09715372240981698	0.8698545131650346	1.3269405830916419	0.835013523144778	0.8602799581115428	1.6365763148076904	0.47133510767931164	0.3777858773040314	0.25658059644406617	0.2191806959246211	0.1464528303272806	0.6603549488391749	0.03889689945532434	0.03889689945532434	-27134.006840416565	0.0	-51.112825565372454
410000	-27193.180702262234	-62.34582683439382	-27130.83487542784	17.643766561691205	133.30810302788265	17.643766561691205	14.76574121512864	0.15602976001814248	0.8499660931799137	1.3241979422806436	0.8202904905032327	0.8767805755437491	1.6549385561560717	0.4738263423363885	0.373059196646044	0.25805482660925466	0.2230639617242605	0.14582201502044012	0.6714465960341831	0.0401740117573606	0.0401740117573606	-27130.83487542784	0.0	-50.52336765318938
415000	-27187.407175574946	-62.223217718953975	-27125.183957855992	16.977223240784873	125.8312735256296	16.977223240784873	14.306571691214193	0.17409973235569026	0.8441349256509825	1.3194790377643124	0.8339872577595594	0.8862210683875604	1.6566721752057925	0.4595055352317922	0.3765967637006753	0.25404220488644114	0.22530325183180677	0.14405777958107602	0.6735706299937493	0.043159443352906696	0.043159443352906696	-27125.183957855992	0.0	-49.87722255496947
420000	-27195.23125260098	-63.264114629925956	-27131.967137971056	19.151795346304414	145.5545112855977	19.151795346304414	16.878619742190196	0.11866386784181025	0.8597542040662463	1.2940991922766745	0.8383069622217322	0.8678466910058656	1.65564195891022	0.48435099151926025	0.3720570248079331	0.2561239502962849	0.2219142419493849	0.14990478294639623	0.7095387646595845	0.03649870941977465	0.03649870941977465	-27131.967137971056	0.0	-51.37542805383878
425000	-27195.725421255815	-64.44282631620122	-27131.282594939614	22.05274976069166	158.81146689925265	22.05274976069166	16.580668002064904	0.09756201022894298	0.8750903092384523	1.3096797072978086	0.8321736135830726	0.8408102180314073	1.6571847990479873	0.4850613528012713	0.36948356523425385	0.2606740535133757	0.22671354613810474	0.14312883511426483	0.6082571426133262	0.03219708023222591	0.03219708023222591	-27131.282594939614	0.0	-52.730239570802034
430000	-27187.679203825843	-61.847884994833734	-27125.83131883101	17.659164554352934	134.32051287991004	17.659164554352934	15.39526944007381	0.12535535215443358	0.884349434395684	1.321998886659618	0.8306880327019289	0.8476880954876369	1.6277310094140123	0.487544541341119	0.3726782843735322	0.25537926013205126	0.2259811815813804	0.14596127391303526	0.6582411175936974	0.039204168559906515	0.03920416855990652	-27125.83131883101	0.0	-50.06343931534358
435000	-27200.484749731142	-63.71538807136315	-27136.76936165978	18.302695476789843	150.255677132652	18.302695476789843	16.616571612122016	0.14064725607988376	0.8928850017206347	1.3299820761279666	0.8251028138224504	0.8426263199302515	1.626464283433199	0.4829395049654969	0.36912014945090643	0.254653831326521	0.23528198120059196	0.14094403802197972	0.6838352588734264	0.03152263242680421	0.03152263242680419	-27136.76936165978	0.0	-52.51705274855896
440000	-27192.32132367458	-62.9417328607982	-27129.37959081378	17.253432703595873	134.3697628736421	17.253432703595873	14.975867375937495	0.08432652253892267	0.8653060036918233	1.3823941692448576	0.8175220017761035	0.8077367283799985	1.634849000970357	0.4921920959368598	0.3720590764114745	0.25721925269372437	0.22177925557517728	0.1489424153196229	0.6548091696523729	0.03856234684799882	0.0385623468479988	-27129.37959081378	0.0	-50.899876318986756
445000	-27200.22883146249	-67.06666832197415	-27133.162163140514	19.32951649511818	154.23179017355147	19.32951649511818	16.30031416608869	0.1851008364391185	0.8586300050624788	1.4120563734512837	0.8209069133674807	0.829382762311865	1.585676499912894	0.4933474458939978	0.36737529617186193	0.25503192481643094	0.22358120717601324	0.15401157183569286	0.7293317821333472	0.03487782635714644	0.034877826357146445	-27133.162163140514	0.0	-55.538106015634746
450000	-27193.476683864985	-61.56654127421896	-27131.910142590765	16.504596584825382	116.05374500098324	16.504596584825382	13.187444117881183	0.17342803640670953	0.8318871394118006	1.3777963648270777	0.843998118786927	0.817130396730687	1.6336949868385562	0.49549299340495206	0.37895039565514177	0.25749044202736154	0.2189175381943676	0.1446416241231279	0.6749270747184503	0.049385242663379965	0.04938524266337995	-27131.910142590765	0.0	-48.15885377544255
455000	-27196.03127992373	-65.05914751381304	-27130.972132409916	20.467783114315978	155.83994842885062	20.467783114315978	17.682504580677595	0.12936406635339676	0.8030029289771475	1.4097526292993001	0.8659642823694368	0.8051218893493101	1.608046631028186	0.5081116389766203	0.37136242329861485	0.26685516330966286	0.21369120159656466	0.1480912117951564	0.6559665789923468	0.034258166471100714	0.03425816647110069	-27130.972132409916	0.0	-52.88208350604975
460000	-27200.841001561177	-68.12490993451459	-27132.716091626662	19.966506016718366	145.39228100640236	19.966506016718366	16.35109012296572	0.2288613377118212	0.7797710385418349	1.4093850901901523	0.8908310572967462	0.8205322104375024	1.6279388617222472	0.4715417418115171	0.3696666013046178	0.26859450986213335	0.21769034442505703	0.14404854440819065	0.640458284256333	0.03635657186869669	0.0363565718686967	-27132.716091626662	0.0	-56.86889546009642
465000	-27200.737318975043	-66.34621556716486	-27134.391103407877	20.821006741919575	159.30691380460735	20.821006741919575	18.452185713225155	0.0797908675812981	0.7797323272583623	1.402228335564046	0.8701214652224674	0.8247546590851608	1.671697990790204	0.4514652220797596	0.38047532771569825	0.25503516527092435	0.2213528894866019	0.14313661752677434	0.6370993184410396	0.03436092096003281	0.03436092096003283	-27134.391103407877	0.0	-53.16477642276709
470000	-27196.78104351208	-62.50671728572013	-27134.27432622636	14.882898583431524	114.97902059886111	14.882898583431524	13.329986711925882	0.17829178941902363	0.7902055507449895	1.3932587098233362	0.8779933647659335	0.8300656767105425	1.6100629363019427	0.4984137616532555	0.36958597798146386	0.2614312648552726	0.221345540918833	0.14763721624442933	0.6917220049821864	0.046719518812265146	0.046719518812265146	-27134.27432622636	0.0	-48.08915619896439
475000	-27198.44258606003	-64.36542563614576	-27134.077160423887	18.300372508868207	147.0060991406597	18.300372508868207	16.485947910059945	0.1483999697270626	0.7704881540067585	1.443713480595226	0.9112742197356639	0.8117398760497099	1.598808778045324	0.46397549156731743	0.374310037816843	0.26780190234569556	0.21710419096936392	0.14078386886809632	0.6606099027223975	0.037942489413690064	0.037942489413690064	-27134.077160423887	0.0	-52.34120709807806
480000	-27197.022491939264	-67.84745830655038	-27129.175033632713	19.31825013747344	148.36047906308562	19.31825013747344	17.183762368411575	0.2095463204530676	0.764871120365627	1.4730795939898929	0.8561233093897964	0.8094809046186249	1.6252214328995076	0.4712236387365511	0.3629889427001485	0.27209036524995206	0.22400218124619162	0.14091851080370688	0.6509481584184702	0.03584146422533989	0.035841464225339896	-27129.175033632713	0.0	-56.09335991303289
485000	-27192.187043088987	-61.914867864840815	-27130.272175224145	17.18504104325211	129.19074749103703	17.18504104325211	14.970354984637444	0.14622523122977032	0.7459213579620819	1.4559662854211703	0.8588322615218107	0.8226763941308537	1.626295284790706	0.49030841617337795	0.37816533741693686	0.26539562056648	0.21576838880849958	0.1406706532080827	0.6341863314111078	0.04305190092180113	0.043051900921801126	-27130.272175224145	0.0	-49.65266158583538
490000	-27195.71312232046	-63.65237237229504	-27132.060749948163	17.891748387035186	137.95619183013247	17.891748387035186	16.278403139575683	0.07810547729245146	0.7513119579086004	1.4220649475619627	0.8365345839944255	0.8571038225581333	1.6321978086191173	0.5007868793577609	0.37520387342789224	0.2673216062017785	0.21626979406359903	0.14120472630672937	0.6267379931575242	0.038491758304868465	0.038491758304868465	-27132.060749948163	0.0	-51.570255693302535
495000	-27195.56751516363	-63.27248630314024	-27132.29502886049	20.159355944408812	146.37555752589716	20.159355944408812	16.01837108478971	0.12814700986548144	0.7338720387181201	1.4357887265596814	0.8636642703816952	0.870792297899784	1.5997616972541493	0.4961209691865705	0.3688107306527907	0.2693156401416619	0.21689605650660806	0.14497757269893846	0.6803701544850561	0.03791808490956711	0.03791808490956712	-27132.29502886049	0.0	-51.63082456676445
500000	-27194.530804552356	-61.89533941961672	-27132.63546513274	18.072869255610797	127.69792135875441	18.072869255610797	13.237497676037652	0.10111085972991132	0.7572740714662947	1.4168889688295057	0.8718334947798163	0.8402514899477437	1.592276354937427	0.5214756200392124	0.3707918119154558	0.26689868689829277	0.2192800154369951	0.1430294857492554	0.7046826569915932	0.04234427272491918	0.04234427272491918	-27132.63546513274	0.0	-49.576250502278135
505000	-27193.730907378584	-62.22987803023423	-27131.50102934835	15.28856009122746	114.32399529229303	15.28856009122746	13.349416316964074	0.17058873114291295	0.8647477838797081	1.32160493185116	0.8390409107095816	0.7474166396306647	1.7276572071427483	0.4995325267861368	0.3724470641885936	0.2636619449504183	0.22812316985818704	0.13576782100280022	0.6564430116003953	0.05087852198324502	0.050878521983245016	-27131.50102934835	0.0	-47.79838050199147
510000	-27194.71604786372	-66.76681047221845	-27127.9492373915	22.081699883113878	164.27379816825487	22.081699883113878	18.24435174561918	0.08277740128937763	0.7891633453560813	1.323641150076721	0.772414950695586	0.7977608450360018	1.825478499233725	0.49154120960188424	0.37716801923136195	0.2619107150065161	0.21742300710532006	0.14349825865680096	0.6886196098471178	0.032585325714626946	0.03258532571462694	-27127.9492373915	0.0	-53.463761090402336
515000	-27192.008019633442	-63.567363847418456	-27128.440655786024	20.07368435640624	149.93222852899095	20.07368435640624	16.52058329785105	0.12886572078717615	0.9126204374060203	1.4513284216708267	0.7895037920520258	0.8464646516487162	1.5460626484010445	0.4540200488213654	0.3596147254835153	0.2678146471570182	0.22234535196931862	0.15022527539014696	0.6847423318987903	0.03493623309009582	0.03493623309009582	-27128.440655786024	0.0	-52.10487415283448
520000	-27195.737359929393	-65.43978118554483	-27130.297578743848	18.663670893947437	147.5438743883884	18.663670893947437	17.386203213601775	0.17197011475274376	0.8335581974080564	1.4168995910212778	0.7533882657299665	0.9255268916466801	1.6443357827154683	0.4262912714785496	0.38724766113046943	0.25381482461373356	0.2143032924176108	0.14463422183818528	0.65448052889091	0.035047607991278	0.035047607991278	-27130.297578743848	0.0	-53.54009010887956
525000	-27196.219836780598	-62.0396518522251	-27134.180184928373	18.09577844426645	136.8180602283572	18.09577844426645	15.163629203906858	0.10731320571870163	0.961308675512124	1.404675178808876	0.7149774181861596	0.7819954128992981	1.5514420000817062	0.585601314511835	0.3659378494154504	0.25908113567985425	0.2226282564186396	0.1523527584860549	0.6656443186809368	0.03857269669290974	0.03857269669290975	-27134.180184928373	0.0	-50.394441668129836
530000	-27188.184800857696	-63.10384438542201	-27125.080956472273	18.976106022377053	143.55679668488915	18.976106022377053	15.264443279306716	0.14237551741385274	0.8323933565574602	1.4341143683011979	0.7564971725165898	0.9027324868284189	1.589678939647281	0.48458367614905073	0.36823287781588043	0.26019361073648645	0.22181252665711185	0.14976098479052039	0.7209727584730645	0.03754363820790799	0.03754363820790797	-27125.080956472273	0.0	-51.627568775232376
535000	-27199.605858212304	-65.95953182313124	-27133.646326389175	21.737810150038943	163.2055002225364	21.737810150038943	17.83807295715695	0.0899307569148917	0.8270638252370902	1.3609614724670176	0.7874588585685542	0.8857996930022323	1.664217741893921	0.4744984088311833	0.3682836089729819	0.2525504292852945	0.23125928983237187	0.1479066719093509	0.658145285637811	0.03287940670908524	0.03287940670908523	-27133.646326389175	0.0	-53.21663852575564
540000	-27188.80455513256	-61.522419041653755	-27127.282136090907	16.82277224774454	126.97223341919035	16.82277224774454	14.647598137202863	0.138669381816132	0.8890239584170634	1.4144402284718272	0.8235672391663089	0.7996906033273085	1.5275124420833315	0.5457655285341589	0.36459859486642787	0.26372007137751535	0.22114839028167876	0.15053294347437715	0.6902716505476212	0.04141841948245433	0.04141841948245432	-27127.282136090907	0.0	-49.217764750866806
545000	-27193.30592068007	-61.961371429325155	-27131.344549250745	18.250412094833557	128.4317962787369	18.250412094833557	14.722457478889373	0.09619056220373418	0.8159787495925395	1.4663252804708893	0.7547038970328954	0.9051613142519517	1.5183671641117378	0.5394635945399847	0.3784726643676358	0.2597203074523212	0.21103573038282775	0.1507712977972143	0.638786481384065	0.04467759969005967	0.04467759969005966	-27131.344549250745	0.0	-49.81671120270272
550000	-27200.47671305559	-69.25850369978397	-27131.218209355804	22.379549597529696	173.12760688060453	22.379549597529696	18.765365102359105	0.14498263553403273	0.9154874722613449	1.5179625060243778	0.7273536813902761	0.8547936016274973	1.5183671641117378	0.46603557458476463	0.3652546708970572	0.2527138367896055	0.2209383514542893	0.161093140859047	0.7030568657840711	0.02872899465291433	0.028728994652914324	-27131.218209355804	0.0	-55.99875750797739
555000	-27195.287326646227	-67.38011710830742	-27127.90720953792	21.047550806409028	151.04907079726945	21.047550806409028	16.726991508781694	0.1939486687203087	0.9035692934058628	1.4445245483897533	0.7265850684774547	0.8547936016274973	1.5800946655686041	0.49043282253082615	0.3684649916909203	0.26366865154198804	0.21493619692469296	0.15293015984239772	0.6444105394339859	0.03684967658125648	0.03684967658125646	-27127.90720953792	0.0	-55.53835417905406
560000	-27192.240711293518	-63.56016784125179	-27128.680543452265	19.589171060096426	153.32544080378472	19.589171060096426	16.037427244034912	0.12166104251892326	0.9611406462059804	1.3684991571873082	0.7902765941394954	0.8221977730012179	1.576073883460499	0.48181194600549754	0.36489436674029047	0.2539185569991914	0.2294984090312261	0.15168866722929103	0.690747508344775	0.033529549623678705	0.0335295496236787	-27128.680543452265	0.0	-52.35799602899098
565000	-27208.21390623698	-70.04224618004984	-27138.17166005693	22.84538765738622	171.81843502874003	22.84538765738622	18.702453705123002	0.05716824686826135	0.8342688475871489	1.3516508879129776	0.7541490543033288	0.8086295774122217	1.8025227911635884	0.44877884162073267	0.37647160202635555	0.2585001679590002	0.2179891631358642	0.14703906687877905	0.6528117702893217	0.0321246903891723	0.032124690389172296	-27138.17166005693	0.0	-55.61066526089544
570000	-27191.002242395025	-64.39565917092541	-27126.6065832241	20.422788940643294	152.59005574835393	20.422788940643294	17.068259780895836	0.13648971738323254	0.8340517339502264	1.4785932665521706	0.7622511683019778	0.8672348313585307	1.5952036109260783	0.4626653889110144	0.3636642879465598	0.2592655649521022	0.22386613057978175	0.15320401652155535	0.6521983255499774	0.03461874163810116	0.034618741638101164	-27126.6065832241	0.0	-52.691069548110576
575000	-27200.679681119647	-61.340864923382455	-27139.338816196265	17.24094997298553	126.88299478720683	17.24094997298553	13.979202117305435	0.12004906029073391	0.890028792901327	1.4068960033297713	0.6748669127474276	0.9224155745187643	1.682936165305722	0.4228565511969859	0.38009652280605183	0.2552682201478021	0.21288712499681933	0.1517481320493259	0.6238417249788067	0.04229867308956358	0.04229867308956358	-27139.338816196265	0.0	-49.14986083499093
580000	-27202.019837819244	-63.66493183198236	-27138.35490598726	16.175457063236315	123.56198737807006	16.175457063236315	13.523300175303696	0.2144812442491	0.893630058988038	1.3758207678467689	0.7240527691724966	0.8730462226757019	1.6883989849065855	0.44505119641040725	0.36199517450555313	0.25576517692681305	0.2331824010385252	0.14905724752910787	0.6502560796147412	0.04018633256563984	0.04018633256563984	-27138.35490598726	0.0	-51.134256536104026
585000	-27190.5962408102	-63.33381200899358	-27127.262428801205	20.941426341899465	148.16970039434307	20.941426341899465	16.464403813357194	0.1125059620129021	0.858986940022443	1.4083606588184838	0.7657993428447128	0.899880110902357	1.5638463015670916	0.5031266458449097	0.3699812940480455	0.260505255644942	0.2209959979709908	0.148517452336021	0.6539918047966855	0.03637854809042933	0.03637854809042934	-27127.262428801205	0.0	-51.62595969317533
590000	-27189.91316456509	-61.75845053454687	-27128.15471403054	18.27036321526781	135.31383607732002	18.27036321526781	15.300625680920845	0.11324098447514751	0.9092767303934791	1.3935400565900076	0.7102434710703729	0.8128066751404143	1.6221033984459095	0.5520296683598146	0.37035470543230986	0.2538685167825022	0.22769121718915025	0.14808556059603703	0.6592754975707573	0.039097967053140864	0.039097967053140885	-27128.15471403054	0.0	-50.17486601164505
595000	-27200.647910804957	-64.38852410911733	-27136.25938669584	21.062691469089142	152.7853457809663	21.062691469089142	16.552933426428357	0.13894223283768087	0.8463491749689053	1.5077074894426465	0.7717224674173878	0.9089515464027397	1.5344907152719014	0.4307786064964171	0.3553563635625066	0.2607189415101023	0.225824548069135	0.15810014685825538	0.6754419184507586	0.03452971862001752	0.03452971862001753	-27136.25938669584	0.0	-52.80748946095147
600000	-27190.052825714818	-62.74619154209256	-27127.306634172724	17.98058104717872	140.77957771714526	17.98058104717872	15.441526817061405	0.09612424582587907	0.843201627688895	1.4452711652929509	0.8152180189164449	0.9048569023952386	1.5497845360399565	0.44166774966651273	0.37388832424358254	0.25625535211381434	0.2159664652676534	0.15388985837494895	0.6998850925108068	0.037023494352290215	0.0370234943522902	-27127.306634172724	0.0	-51.00614988697341
605000	-27200.72907948137	-60.97122711890615	-27139.757852362465	17.41208709666832	126.48510316216533	17.41208709666832	14.644945361311093	0.11730565970759299	0.958568738945783	1.4562187885278897	0.6759270422693493	0.8221200603912896	1.6124858411995795	0.4746795286661076	0.3660579887782332	0.25808803360013116	0.2227171201630198	0.153136857458615	0.6326509115264786	0.041127182331727026	0.041127182331727026	-27139.757852362465	0.0	-49.124974863782214
610000	-27193.574323843826	-63.92674740070481	-27129.64757644312	19.277778337635983	144.14249005945476	19.277778337635983	16.038996224796154	0.07728979217845866	0.8666425214443737	1.4179252887327176	0.724702389242928	0.8319225053856873	1.6692716242109753	0.4895356709833164	0.3635121471124654	0.2587201661664937	0.22644498208667907	0.15132270463436115	0.6733128505137637	0.037831685956534494	0.03783168595653449	-27129.64757644312	0.0	-52.10383728831961
615000	-27186.233367221103	-61.63059768719254	-27124.60276953391	18.580360249158716	135.2307340685622	18.580360249158716	15.052863064956105	0.11025287355596412	0.9191063498454868	1.329145406820486	0.724702389242928	0.8836113760441374	1.6847129946777224	0.4587214833692379	0.369973751219572	0.25134992890361696	0.2289618287321412	0.14971449114466912	0.657940154173702	0.0388854336222708	0.03888543362227079	-27124.60276953391	0.0	-50.189236240064076
620000	-27198.52054962726	-62.68860479575211	-27135.83194483151	20.578423525586288	142.61519051584327	20.578423525586288	14.504786075327804	0.08655917765736136	0.93893197430237	1.4204428301028549	0.7156944593336254	0.9041080679159162	1.5248418464574918	0.49598082188774056	0.365777857028397	0.25875655441960377	0.2191180326822761	0.15634755586972243	0.6619646161013365	0.03570920913914917	0.0357092091391492	-27135.83194483151	0.0	-51.49548503954941
625000	-27195.551792961185	-62.07026679220773	-27133.481526168976	18.73210812117832	136.35306732821235	18.73210812117832	15.608171486029866	0.10726672934197148	0.803618437906591	1.4635328446923088	0.7741660855262842	0.7913637629664929	1.679775865792628	0.4875430031156939	0.36834879421311756	0.2724467513038971	0.21526377200047098	0.14394068248251368	0.6549746237724711	0.04032590890797068	0.04032590890797068	-27133.481526168976	0.0	-50.3451355488079
630000	-27191.480162541764	-61.31359962532274	-27130.16656291644	17.277061591694505	126.88897370580528	17.277061591694505	14.022609728121045	0.12497165073638856	0.8910573546670424	1.4041114054826886	0.8082027198402119	0.8061311615704176	1.6088753121342647	0.481622046305374	0.3642450661018549	0.26083407277256787	0.2209863772954727	0.1539344838301038	0.650901789648743	0.042164830792550644	0.04216483079255064	-27130.16656291644	0.0	-49.132218288427076
635000	-27196.8171688515	-63.46060391116974	-27133.356564940328	20.16810203256058	145.9372993059714	20.16810203256058	17.094264364418716	0.11091958165575247	0.943814333035389	1.4857041294824886	0.797199976286234	0.8061311615704176	1.4814134134821277	0.48573698614334204	0.36009438085777606	0.263810234204422	0.22334425519459114	0.15275112974321012	0.6296304364467661	0.03815016714758896	0.03815016714758896	-27133.356564940328	0.0	-51.37050146422111
640000	-27193.431646984587	-61.281837265260755	-27132.149809719325	16.0920725713208	122.77880015578569	16.0920725713208	13.728665830604331	0.12349723965662739	0.8455595501574643	1.323672183381848	0.7411105006777258	0.9130553888339625	1.6342531277897652	0.542349249159233	0.37543733396875056	0.25273486366806674	0.22202930311034652	0.1497984992528355	0.6512599907718334	0.04028837478889132	0.040288374788891315	-27132.149809719325	0.0	-48.62742649355021
645000	-27194.675565583122	-64.45529068756007	-27130.22027489556	18.803354699863164	149.7050660177246	18.803354699863164	16.791691759334068	0.1431527201825002	0.7665234724065855	1.4119433521604141	0.828029079089465	0.8375503929597871	1.6232036846769746	0.5327500187067729	0.3770276200034577	0.26417715792607566	0.21567947756035033	0.1431157445101157	0.6780061199728823	0.036499921654932786	0.03649992165493277	-27130.22027489556	0.0	-52.532179350271086
650000	-27192.145466552858	-63.73503916929284	-27128.410427383566	19.02817409234479	145.78830448207887	19.02817409234479	16.379648551867273	0.1470036852129699	0.8359577280136368	1.5466940398114803	0.7490746098461611	0.927416389697284	1.4486796424996167	0.4921775901318199	0.3752183073581638	0.2622331762344637	0.21103730344962734	0.15151121295774453	0.6438069372595062	0.03738910165985824	0.03738910165985825	-27128.410427383566	0.0	-52.10817998848251
655000	-27197.309491088818	-63.15263783789917	-27134.15685325092	18.037596229204457	139.99803080840832	18.037596229204457	16.171455558190363	0.15550127685506934	0.8126021470532983	1.3981218802737392	0.6502972543649939	0.9955263841824209	1.6261018858537382	0.5173504482718083	0.37385446878230955	0.2647720580653317	0.20873563220488017	0.1526378409474779	0.6480762317376287	0.03717899607857765	0.037178996078577664	-27134.15685325092	0.0	-51.547493925661904
660000	-27193.194356943342	-61.906428884975405	-27131.287928058366	17.32071754554847	128.16950591923447	17.32071754554847	13.633262234788289	0.09922637401451431	0.8773941854173717	1.492244785356932	0.7273775890853008	0.9025947024170351	1.573780363804044	0.42660837391931516	0.3694766180271639	0.2663656411612841	0.21695499460097978	0.14720274621057144	0.6591169341702257	0.04069949627275727	0.040699496272757256	-27131.287928058366	0.0	-49.6834182587319
665000	-27195.030925608116	-63.454122122918776	-27131.576803485197	19.860122543616516	148.43190642002094	19.860122543616516	16.029635372984142	0.10207022774403351	0.9364184919541239	1.4462978183375554	0.6969248742493855	0.8669377738259121	1.5924610505291072	0.46095999110391433	0.36625763980326476	0.2617837268185877	0.2205570117322784	0.15140162164586843	0.6963352703283405	0.037627492764700295	0.0376274927647003	-27131.576803485197	0.0	-51.66398561782589
670000	-27196.13610466218	-62.74968843838617	-27133.38641622379	18.626442281509167	131.0372362159707	18.626442281509167	14.585291205118676	0.1810067271203752	0.818261405075974	1.460730810812846	0.8039864922022371	0.8457359849413326	1.5480849229358684	0.5232003840317397	0.3657044303491401	0.26249382108209995	0.22275514440581753	0.14904660416294171	0.6863909435910587	0.042320744858709014	0.042320744858709014	-27133.38641622379	0.0	-51.06615857028919
675000	-27200.150842718413	-61.82326302205297	-27138.32757969636	19.11491208383235	135.8265321753894	19.11491208383235	15.738847510035637	0.12202992085235422	0.7625866780843507	1.3596876227669523	0.8511331335759271	0.8034957639078093	1.646437751354233	0.5766590503107254	0.3773100318989907	0.2566016918875116	0.2268101659545713	0.1392781102589257	0.6186786472982053	0.04077250526271606	0.040772505262716044	-27138.32757969636	0.0	-50.23072515389735
680000	-27191.38738800381	-62.0737651965478	-27129.313622807265	15.617677815583779	114.55174646807882	15.617677815583779	12.396334331894188	0.13044902906712305	0.7848753893500775	1.3732839094718254	0.8388937253089437	0.8228377228880087	1.642614605708889	0.5374946472722535	0.3660675408561278	0.26656111350953277	0.22779004719399798	0.13958129844034073	0.6268236581940306	0.04992868720352597	0.04992868720352601	-27129.313622807265	0.0	-47.531527470743775
685000	-27198.42606552304	-63.21457900059572	-27135.211486522443	18.657749365407483	148.11252563071247	18.657749365407483	16.970718604618682	0.1213252374809394	0.8931758960432414	1.4211164957306357	0.8388937253089437	0.8309974596192073	1.6022384428033405	0.41357798049462896	0.36704352478965313	0.2586005029328544	0.22159225533733654	0.1527637169401553	0.6722278520313174	0.033115051679097396	0.03311505167909739	-27135.211486522443	0.0	-51.718274166813465
690000	-27194.031807823096	-62.46472662815168	-27131.567081194946	17.792757958180147	137.77108925440825	17.792757958180147	14.82335667010662	0.14237360465098603	0.9008463277500284	1.423707654513608	0.7197975774449212	0.8415662467240197	1.6696348617639436	0.44444733180347634	0.3641473690390029	0.25450409276871466	0.224566013316718	0.15678252487556377	0.6585234424482833	0.038479844388084376	0.03847984438808438	-27131.567081194946	0.0	-50.803777118365524
695000	-27196.575626755748	-63.685804029281485	-27132.889822726465	17.467931881784782	134.5306550125052	17.467931881784782	14.85494091272128	0.1849096557721421	0.8637603764566341	1.338327732624712	0.817907695256489	0.7346433137370469	1.8138248602227889	0.4315360217023266	0.37484783865181814	0.2535810152452106	0.2366354572517599	0.1349356888512106	0.6584389693610969	0.03960919293256723	0.03960919293256724	-27132.889822726465	0.0	-51.882223834950985
700000	-27191.403912294718	-62.12139011938436	-27129.282522175334	18.13947309011298	138.53892003040883	18.13947309011298	15.127171328019426	0.113681274646121	0.8685004861669852	1.3794901853634658	0.725232883146229	0.8437907867792306	1.6653772546541383	0.5176084038899487	0.3674947849403566	0.26632969528875455	0.2228735557192321	0.14330196405165602	0.6713228973432016	0.03797323902573574	0.03797323902573573	-27129.282522175334	0.0	-50.538986339968595
705000	-27185.511426622754	-61.85231245158349	-27123.65911417117	18.231514166535273	134.9562034625859	18.231514166535273	14.720288832344757	0.12715555778733428	0.8528727664374199	1.4545877134180007	0.7908272864049862	0.8487350639648141	1.5497015606422544	0.5032756091325222	0.3689642163532583	0.26059889686936394	0.22194273996543748	0.14849414681193954	0.6324926688353635	0.040634171698376624	0.04063417169837661	-27123.65911417117	0.0	-50.15793656959951
710000	-27190.647441220564	-63.61233953517491	-27127.03510168539	18.19259945832876	140.1508774214981	18.19259945832876	15.764476070527923	0.1698348482795522	0.823935264727077	1.4580431702307663	0.7507771582631062	0.8581241166508333	1.5689067232345772	0.5402135668936372	0.36607724261667957	0.2622028222382981	0.217604467001536	0.1541154681434857	0.64412335050573	0.03741967909794885	0.03741967909794886	-27127.03510168539	0.0	-52.16936372046414
715000	-27191.87361536832	-61.912949477513244	-27129.96066589081	17.554684218745923	130.61381974526225	17.554684218745923	14.666705431740837	0.09796206856255882	0.7824587108357969	1.4417432205595977	0.8595987327765745	0.8581241166508333	1.5978649234204965	0.46021029575669825	0.3780331551876153	0.266135556313718	0.21169841314001184	0.14413287535865418	0.6385476592640263	0.040640218208062275	0.04064021820806228	-27129.96066589081	0.0	-49.96599885663855
720000	-27204.75401268799	-63.319767466248365	-27141.434245221742	21.35440496327967	147.06282096413776	21.35440496327967	15.532153687003035	0.11069450250417966	0.8444748777995699	1.3947509728013892	0.7618927567178777	0.8438575171500952	1.6445221583095597	0.5105017172215056	0.3714895316882427	0.2672591845147519	0.21528249953851955	0.14596878425848514	0.620268135585792	0.03877192335414037	0.038771923354140404	-27141.434245221742	0.0	-51.49474343083944
725000	-27194.195781903032	-63.21168345801202	-27130.98409844502	19.85647144724368	145.0427574667774	19.85647144724368	16.91727104527117	0.1251888013458919	0.8050646809509093	1.3671657963166453	0.7585125479553213	0.826764238819683	1.6962082102533675	0.5462845257040708	0.37326724623053803	0.2709037456700727	0.21214852929415592	0.14368047880523266	0.6364595360651427	0.03742110816352596	0.03742110816352597	-27130.98409844502	0.0	-51.40464527814088
730000	-27191.951754002876	-61.83624373209875	-27130.115510270778	18.485158854566762	129.89732060221726	18.485158854566762	14.263147207880303	0.11305040527535817	0.8369179649269948	1.4897615825599555	0.7255123862615365	0.9487241729238329	1.5953025544820763	0.4037813388456014	0.3740069129694081	0.2604008475704641	0.21423762666340057	0.15135461279672652	0.6591162512842553	0.045590797592099316	0.04559079759209934	-27130.115510270778	0.0	-49.563688663755606
735000	-27191.63605515604	-62.402998024629156	-27129.23305713141	16.025939582755818	125.3587843301674	16.025939582755818	13.483286573259178	0.15192405561223415	0.9258901285846131	1.3194400059991316	0.8345874822033715	0.8398370617287071	1.6825282271382265	0.39771709434594776	0.3645980577600395	0.25728092740820796	0.23353163310464484	0.14458938172710697	0.6965398941788832	0.042481237439999965	0.04248123743999996	-27129.23305713141	0.0	-49.19500719605237
740000	-27194.873793532228	-63.65805852083929	-27131.21573501139	19.870287021941234	146.88915669259706	19.870287021941234	15.57086447888431	0.1504782119459622	0.8836887958938207	1.4650615974696548	0.8126293967222997	0.8517072063513568	1.5816547590147019	0.4052582445481638	0.3645527763022915	0.26612849147446715	0.216961979953663	0.15235675226957757	0.6644766565672081	0.036582534853631755	0.03658253485363175	-27131.21573501139	0.0	-52.40660927569998
745000	-27190.601674779715	-62.88532850439566	-27127.71634627532	18.96775758280335	143.74148132548396	18.96775758280335	15.82786008053676	0.09907407938209724	0.9443562275941837	1.3831206399708302	0.7724290366768227	0.8789273154486485	1.535889042554446	0.485277737755066	0.3677084569077408	0.2521770495844688	0.22777650845054748	0.1523379850572421	0.6945669432816616	0.0374385887541323	0.03743858875413231	-27127.71634627532	0.0	-51.23125384462209
750000	-27192.91655641956	-62.03670804995913	-27130.8798483696	18.066012854936464	133.43529798958068	18.066012854936464	15.501408223191337	0.1278061819100222	0.8801534569518523	1.368811630559114	0.7273654868663909	0.8482476968147418	1.7115827581417422	0.4638389706661557	0.3741159857827209	0.25418068423577633	0.21995321896726042	0.15175011101424163	0.7046025678656616	0.04186682540187632	0.04186682540187633	-27130.8798483696	0.0	-49.969701831365015
755000	-27195.640823838734	-62.117363371759446	-27133.523460466975	17.56625356770953	135.11759200463766	17.56625356770953	15.001281826507526	0.09652941641792993	0.9114270796587898	1.3962337393838258	0.8071157486797935	0.8239300133019408	1.5574363518850356	0.5038570670906113	0.36883028595276823	0.2590693734263475	0.22038382643663476	0.15171651418424867	0.7208668338149465	0.03654739110730439	0.036547391107304386	-27133.523460466975	0.0	-50.4493420438919
760000	-27196.1084958004	-62.790151587818386	-27133.31834421258	17.479692191124858	130.045556064772	17.479692191124858	14.854935948480493	0.17228672849956933	0.8594372961141257	1.3962337393838258	0.7376203329417276	0.7941465121601309	1.7081600976524132	0.5044020217477739	0.36908407465860743	0.2666052829721181	0.22207689741842132	0.1422337449508523	0.6511625925345025	0.043906317460920406	0.04390631746092039	-27133.31834421258	0.0	-50.542646033574506
765000	-27187.397718354256	-61.42311032983626	-27125.97460802442	17.498509955421348	128.55774728718345	17.498509955421348	14.273891605452064	0.11863288196338943	0.7825973983159948	1.415019611023788	0.8167454753997166	0.8052591712840969	1.6759763222286266	0.5044020217477739	0.37094100437167926	0.26264786770295623	0.22207689741842132	0.14433423050694236	0.6340489433894075	0.042160092330003174	0.042160092330003174	-27125.97460802442	0.0	-49.35872133762991
770000	-27188.213474083328	-62.0208906532997	-27126.192583430027	15.043181486616863	111.99536511923226	15.043181486616863	12.979760287527055	0.17764601476721048	0.8370519021843827	1.3784393578580258	0.7656215984616497	0.8405776063358374	1.6671486640527964	0.511160871107305	0.3702650807567162	0.2601121691416702	0.22387938980466537	0.14574336029694737	0.6638616369008298	0.04873579854632185	0.048735798546321873	-27126.192583430027	0.0	-47.542928523029104
775000	-27201.233900416886	-61.5934382205124	-27139.640462196374	14.556030905587805	109.68960039284978	14.556030905587805	13.008573328386918	0.14528575606075247	0.8052105812494388	1.3591029303734128	0.8745969914390664	0.8490235094371773	1.6073392843983205	0.504726703102581	0.3689545626516633	0.2627330850459479	0.2235012488410036	0.14481110346138423	0.6237353974932238	0.048242388657003976	0.04824238865700398	-27139.640462196374	0.0	-46.80118043630572
780000	-27186.60180336461	-62.06897261649847	-27124.53283074811	17.930879527243917	132.76110425572742	17.930879527243917	14.885400181067627	0.10017750355621846	0.818928037853573	1.358152018183277	0.7228241614915304	0.8766677422467524	1.7151991823842956	0.5082288578405689	0.37785149927201184	0.25388013635443685	0.2195102433006707	0.14875812107287972	0.6745710976940026	0.040963410260333455	0.04096341026033345	-27124.53283074811	0.0	-50.11266208883732
785000	-27194.700210242594	-63.67722223909195	-27131.0229880035	18.779559955232088	144.22370947899236	18.779559955232088	15.941194789953506	0.15593375701035356	0.8090443228346752	1.32548316803532	0.7762263849619417	0.7390932382026475	1.7727608261870993	0.5773920597783132	0.3747005513366624	0.25327814204134336	0.22843511369027006	0.14358619293172326	0.6661056510072025	0.03704538310463839	0.03704538310463838	-27131.0229880035	0.0	-52.22252881245936
790000	-27192.49307332333	-62.535778755405225	-27129.957294567925	18.53241517080666	140.59240978295787	18.53241517080666	15.76350070306602	0.14778972960301467	0.8549733990113486	1.4128683081918652	0.794146081390009	0.8937862225116138	1.6095721799462435	0.4346538089489171	0.37485625362515573	0.2623977662768722	0.2205108475659329	0.1422351325320382	0.6824624078413878	0.035518890060279286	0.03551889006027927	-27129.957294567925	0.0	-51.36955040782028
795000	-27202.03574004953	-65.23346665254849	-27136.80227339698	20.3925578755707	158.29607339077552	20.3925578755707	17.613108705810856	0.1327594981866312	0.9300753973475985	1.448629025264941	0.7322240441464146	0.8121214531748416	1.5231508317001532	0.5537992483660483	0.37280931776777654	0.2588996025064445	0.22124023732782863	0.14705084239794936	0.6469157673884436	0.03276995841111969	0.032769958411119675	-27136.80227339698	0.0	-53.32276442013178
800000	-27195.554504569423	-64.62928340132507	-27130.925221168098	20.495244831993617	154.98865033744477	20.495244831993617	17.214411088789998	0.09168942550024714	0.9144886109465045	1.4596732577426055	0.7323356718133156	0.8720829046447777	1.5418789372475539	0.4795406176052402	0.36641486562237074	0.255684690795349	0.22362228039337334	0.15427816318890594	0.6910663659076874	0.03503736215496585	0.03503736215496585	-27130.925221168098	0.0	-52.44039187034043
805000	-27192.65692875075	-61.859965109417104	-27130.796963641333	17.925036917667136	130.866835066548	17.925036917667136	13.625822906781263	0.1036875663033428	0.9201500789466195	1.4330995653606995	0.7696187126023056	0.8309044428296606	1.629387406496542	0.41683979376417013	0.36502761090222363	0.2498989485067294	0.231033006382576	0.15404043420846994	0.6575995907847815	0.04082373447855322	0.040823734478553204	-27130.796963641333	0.0	-49.83123278312093
810000	-27190.10098502811	-63.272386984957095	-27126.828598043154	19.38432559243587	133.39008770274987	19.38432559243587	14.621247796214945	0.07460676554647297	0.8599251785232779	1.377401340916236	0.7696187126023056	0.8124036331570164	1.6156801547513493	0.564970980049812	0.37030133972550083	0.2618344461404505	0.22181179184074692	0.14605242229330065	0.6690890283972027	0.04127341298207696	0.04127341298207695	-27126.828598043154	0.0	-51.48018835807232
815000	-27191.6210132943	-64.56366255344874	-27127.05735074085	20.286358082945146	154.74396971945652	20.286358082945146	17.575276856552982	0.10494630277031627	0.8769566834261268	1.3692037175788427	0.8058502617595581	0.8295290796579811	1.6136094221938553	0.5048508353836333	0.3655464169540197	0.2585187922553682	0.2268124394182418	0.1491223513723691	0.6674304757613856	0.03484070047986635	0.034840700479866364	-27127.05735074085	0.0	-52.30871088722316
820000	-27195.22859975714	-63.60457273010468	-27131.624027027035	20.15549997158429	146.8860990640844	20.15549997158429	16.946630632209242	0.10702252622813316	0.8182166380821339	1.3823917108772135	0.7517021529472978	0.8614952180027823	1.7174015198511172	0.46879276023945254	0.37101776456753766	0.25980508147358755	0.22238582218232536	0.14679133177654827	0.6492303017831264	0.03836670055088555	0.03836670055088554	-27131.624027027035	0.0	-51.4755764485308
825000	-27192.501282340698	-62.27837388933325	-27130.222908451364	17.151070003553343	136.087417704839	17.151070003553343	15.27463040913014	0.102840425971527	0.8805056230601566	1.366349796555223	0.7851407705135224	0.8588525700894907	1.6529596387703855	0.4561916010112191	0.370345905703992	0.26099305204036716	0.21630135635787814	0.15235968589776167	0.6645193053370035	0.037164004797050273	0.03716400479705028	-27130.222908451364	0.0	-50.38851607833611
830000	-27192.222877584307	-61.00843778994321	-27131.214439794363	17.805038804612973	128.8663441761785	17.805038804612973	14.021685442014192	0.12879381480260108	0.7524969698819116	1.4256304560008612	0.7627216226175325	0.8750451500609685	1.6397744114515038	0.5443313899872194	0.3719441360447025	0.26852960560286	0.21391429024019665	0.14561196811223978	0.6661901055415218	0.03936221660120321	0.03936221660120321	-27131.214439794363	0.0	-49.389867877057384
835000	-27192.054977311214	-61.99003764040357	-27130.06493967081	18.897616291493886	138.703701093703	18.897616291493886	15.462432884695088	0.11532142386691327	0.8605205229991582	1.4810926880067334	0.7758350771364841	0.833877021901797	1.5159078720647818	0.5327668178910423	0.36532355692052465	0.2595750351335812	0.21935345458478014	0.15574795336111294	0.6106457388067713	0.03903908245885439	0.03903908245885439	-27130.06493967081	0.0	-50.55602125283853
840000	-27198.081103573066	-62.3366134465848	-27135.744490126483	19.77530392247395	140.34124436031277	19.77530392247395	15.15908012251255	0.10461439704164485	0.8950357315371996	1.5138487759467945	0.7677019842226083	0.9154650166499129	1.4949568655295276	0.4129916261139543	0.37200112668116664	0.2508368077869345	0.21504176024661228	0.16212030528528545	0.6901540672934389	0.03895763636409033	0.038957636364090324	-27135.744490126483	0.0	-50.801300223648
845000	-27193.408561462962	-61.22550816330628	-27132.183053299657	15.982858279948497	118.8505212978086	15.982858279948497	13.383708711630618	0.1579812164908646	0.9161921270141736	1.4795903360869125	0.805423768096077	0.9475165213740101	1.402229421722387	0.4490478257064371	0.3667497609891405	0.25682934430173965	0.21493263454955222	0.16148826015956638	0.6493693426547245	0.042469642983762115	0.04246964298376213	-27132.183053299657	0.0	-48.30061611106558
850000	-27198.052432697084	-63.66666181530469	-27134.38577088178	19.577530445616272	142.8574285080058	19.577530445616272	15.110261929771214	0.16219332671483136	0.8920900135806681	1.5000270973917802	0.7342064642015029	0.8787845724952335	1.5281234420115661	0.4667684103192465	0.3690045881381609	0.2568497054773559	0.2130873736708994	0.16105833271358255	0.6709794805910417	0.03865043936242654	0.03865043936242655	-27134.38577088178	0.0	-52.27398206320004
855000	-27193.468322775472	-64.38510811098172	-27129.08321466449	21.018770415083708	156.66518817413657	21.018770415083708	16.99022224392163	0.09671670238483612	0.856002933287505	1.2972569733843247	0.8039823375806101	0.7990135771236789	1.7658877320302535	0.47785644659362486	0.3663692688116297	0.2556260262549802	0.2348465585927371	0.14315814634065172	0.658175877521536	0.03358051661015932	0.033580516610159324	-27129.08321466449	0.0	-52.52764706200496
860000	-27195.435331921333	-67.49198419162725	-27127.943347729706	20.8452839167285	166.92237811179183	20.8452839167285	18.773234127130134	0.06914815438756602	0.8391728865516201	1.3975830186675777	0.7740558658667588	0.8626038278502718	1.667122542926053	0.45946185813771584	0.3747425808100436	0.25301663647311856	0.22886473659489923	0.1433760461219373	0.6365852244115496	0.03097081817752809	0.030970818177528087	-27127.943347729706	0.0	-54.286436951808035
865000	-27194.31057199318	-63.55826356676064	-27130.75230842642	20.191185856665935	151.40218168422064	20.191185856665935	16.095552376508085	0.13130904530050727	0.8709174497897615	1.3963870637522258	0.7566292135613637	0.8308526131324352	1.6889880705756848	0.4562255891885264	0.36270775405418315	0.2578418633707817	0.22341688836135729	0.1560334942136765	0.6502281233202111	0.034425398104849694	0.0344253981048497	-27130.75230842642	0.0	-52.36370168880672
870000	-27199.89563198185	-65.3388290220511	-27134.5568029598	20.612742994157635	157.67336144395145	20.612742994157635	17.79409503058036	0.13324610633861914	0.8660271586514516	1.4310916222229246	0.6816825745766658	0.8379635709998523	1.7515149517218005	0.43172012182730246	0.37819301663244664	0.254766652516129	0.22212361863204108	0.14491671221938182	0.6856210482658908	0.03249861682412153	0.03249861682412153	-27134.5568029598	0.0	-53.258280479111114
875000	-27200.661298568986	-61.985317414567355	-27138.675981154418	17.810135579203056	133.29865076601644	17.810135579203056	14.362203977150022	0.11575453008885851	0.8461229027625479	1.3143093665612395	0.6864584258134961	0.9972660261665983	1.7151573520477597	0.4406859266483559	0.3819835573995454	0.24738855981012797	0.22204538632314438	0.1485824964671808	0.6397243388765872	0.04180668402659533	0.04180668402659533	-27138.675981154418	0.0	-49.93045788001637
880000	-27193.314117074024	-62.34778473498917	-27130.966332339034	20.191898930385065	140.83620326880975	20.191898930385065	15.674291300433666	0.1292320053866267	0.8903255815544295	1.464692633419909	0.7495738148723433	0.8704938192883197	1.5506217164841096	0.47429243438088603	0.3590122309382949	0.26368187651388003	0.2292403576239934	0.1480655349238302	0.6506953173880775	0.03860268102796999	0.038602681027969994	-27130.966332339034	0.0	-50.9388809570727
885000	-27201.079677067923	-65.37567848069193	-27135.70399858723	20.675529001915077	154.87642713189626	20.675529001915077	18.21767957261242	0.12471417526109561	0.7918711265650803	1.4733386211732018	0.7688759084839771	0.9380585106407626	1.4949944203905088	0.5328614127464666	0.37187491175418624	0.2648946074495691	0.21243760610836268	0.15079287468788052	0.644459401786061	0.03519128531307515	0.035191285313075166	-27135.70399858723	0.0	-52.62297800270928
890000	-27194.681925577603	-65.10429162134	-27129.57763395626	20.922739983849578	155.42456092544145	20.922739983849578	17.749142051961247	0.1306742096743622	0.8537129675427806	1.4720587603308917	0.8186134298655104	0.8688323637483513	1.6237741437901818	0.36300833472228117	0.3657648709341747	0.2643527757787547	0.22552140949531715	0.1443609437917519	0.6544315965732515	0.03400184653303188	0.03400184653303188	-27129.57763395626	0.0	-52.870749701736315
895000	-27195.521904119614	-62.16537680579413	-27133.35652731382	18.125872155948674	141.61142937806576	18.125872155948674	15.395475445375256	0.10468708354836975	0.8247224598995971	1.4088285533296987	0.7819960628440801	0.8939761806927017	1.6385833309853275	0.4518934122485922	0.3773312743408839	0.2551113857768309	0.21611139467004803	0.1514459452122357	0.6655987272495448	0.034682544040969064	0.03468254404096906	-27133.35652731382	0.0	-50.933360098963014
900000	-27193.93384222736	-63.132025453861985	-27130.8018167735	18.6091813840301	146.19753514598108	18.6091813840301	16.447885377571197	0.11450572411933362	0.785988012311511	1.342365784749994	0.8777948788274534	0.8119716356605048	1.6655648947861577	0.5163147936643765	0.3695610607261917	0.26616254490773006	0.22675573287471504	0.13752066149136188	0.6668776633259433	0.03624588023248919	0.036245880232489196	-27130.8018167735	0.0	-51.4145420652135
905000	-27197.262122132543	-61.530787391404274	-27135.73133474114	16.347774072515172	115.47414967142726	16.347774072515172	12.064368137743056	0.1656880574704265	1.0091631472650635	1.4290756755748073	0.7672145304154285	0.8119716356605048	1.4293909204761024	0.5531840906080909	0.35937820547465604	0.2567523445111234	0.22425978333899627	0.15960966667522306	0.6807208157293243	0.04501513972159862	0.04501513972159861	-27135.73133474114	0.0	-47.895062432692555
910000	-27186.74519809957	-61.32744952442941	-27125.41774857514	17.21168060296971	126.87520435597015	17.21168060296971	14.089548728396178	0.13163389447922827	0.8190925767944335	1.4732911384143943	0.7590765066870384	0.8444950965265209	1.5668196558924545	0.5372250256851557	0.37177714064614936	0.2696299972944705	0.21244905346357035	0.14614380859580844	0.6394535206770748	0.042319147198030906	0.04231914719803089	-27125.41774857514	0.0	-49.14476904494343
915000	-27191.57663335371	-62.15269981976338	-27129.423933533948	15.620941979640191	122.26853444052962	15.620941979640191	14.055084150298123	0.11596088249399986	0.863296002487355	1.4844193781163206	0.7022700843073817	0.9344454016459025	1.5910048395129666	0.42456429393007084	0.37629866285573127	0.25514645644980233	0.2184462152693415	0.15010866542512358	0.6592573461642209	0.044114300274804	0.044114300274804	-27129.423933533948	0.0	-48.65040498899572
920000	-27194.164146945433	-62.938824196905	-27131.225322748527	15.343869540845375	120.5707477795676	15.343869540845375	13.900136841819828	0.17965884590204756	0.8769568239405362	1.460657003114428	0.7640279849716617	0.8876388761697052	1.5711405554722542	0.4395787563314121	0.36902785509894676	0.26269445543396386	0.22178188469428164	0.14649580477280638	0.7172853685532127	0.04487389272531602	0.04487389272531602	-27131.225322748527	0.0	-49.12872982747719
925000	-27194.245022753013	-65.01800408789825	-27129.227018665115	21.062784644356018	152.05636533957338	21.062784644356018	17.968192867872315	0.12121481177658584	0.8178159730810084	1.4331972543869864	0.7719731424926459	0.8602275848709545	1.67720728883699	0.4395787563314121	0.3695478969623983	0.2683041311063939	0.21695635848267392	0.14519161344853257	0.6585847961924152	0.036748726770727165	0.03674872677072716	-27129.227018665115	0.0	-52.19453975904591
930000	-27188.108212838888	-62.27107862052645	-27125.83713421836	18.935886848039427	138.7754044431534	18.935886848039427	15.546763919109866	0.11888775987550056	0.8443968902242519	1.338140310972673	0.7540021066277861	0.8370189335282469	1.6699953043353275	0.5564464543117118	0.3834469055819953	0.2539264683447937	0.21939412694082056	0.14323249913238914	0.6668427905737858	0.040075137975870784	0.040075137975870784	-27125.83713421836	0.0	-50.57190376457173
935000	-27193.1997831682	-61.92939311002564	-27131.270390058173	18.101826502102952	129.88834888216093	18.101826502102952	14.206104233608702	0.10116571164341656	0.8443968902242519	1.4403423320024518	0.7222404640277006	0.9026893437065613	1.5492438032318765	0.5410871668071552	0.37275044694784176	0.2583520357687595	0.21498553199181755	0.15391198529157987	0.6622052554271438	0.0432187588434333	0.043218758843433305	-27131.270390058173	0.0	-49.79617360554458
940000	-27190.619612693394	-65.22258728944645	-27125.39702540395	20.45789313109314	158.84960062953476	20.45789313109314	17.950015596919695	0.09764857072490309	0.8868145856594556	1.2899556801669105	0.7618877034489666	0.808386843297432	1.740223728080187	0.5127314593470452	0.37310784166178035	0.25219352353472296	0.22785790102056505	0.14684073378293025	0.6301497581252795	0.03396023007696862	0.03396023007696863	-27125.39702540395	0.0	-52.73352059738066
945000	-27196.703417536806	-62.72288919746708	-27133.98052833934	19.880117938215456	136.19603943093963	19.880117938215456	15.571929653780531	0.08153238331686767	0.8406431401211799	1.3228267015091313	0.8206703969587026	0.8090162013651293	1.6396530435961063	0.5671905164497478	0.37741278508558057	0.2651176789031659	0.22212430123961735	0.13534523477163482	0.641451825520329	0.03925701538382953	0.03925701538382954	-27133.98052833934	0.0	-51.21246763461403
950000	-27194.244950517805	-61.76274238066489	-27132.48220813714	16.99594449149869	125.66837853318768	16.99594449149869	13.873017921388943	0.1285514771015652	0.7449597277616412	1.3694494232416634	0.838312060365322	0.8407295894245781	1.687496389811518	0.5190528093952749	0.37395206639961454	0.26481070412270286	0.2198400627194228	0.14139716675825853	0.7142267855709271	0.04459513989395825	0.04459513989395827	-27132.48220813714	0.0	-48.977669363055014
955000	-27199.076351082993	-63.64168524395292	-27135.43466583904	20.954067222129698	150.91110771924636	20.954067222129698	15.208481186686775	0.12687512469123527	0.8578599071577117	1.3085993812616732	0.8658680702057988	0.8753130565611746	1.5960517068655655	0.4963078779480736	0.3624974339489262	0.2599984649517413	0.23012581937757995	0.14737828172175133	0.7305690989360912	0.035572393031144484	0.03557239303114448	-27135.43466583904	0.0	-52.17969675154792
960000	-27196.865052351546	-62.64980740207291	-27134.21524494947	18.84341098636465	141.13409833337627	18.84341098636465	16.07848554159668	0.1252892413441934	0.845957684754766	1.421699346102567	0.8589750418877362	0.7800343880242269	1.592725362654071	0.5006081765766303	0.37547958021456984	0.2534421413258531	0.22197587294440488	0.14910240551517087	0.6600422426068742	0.03898323427815761	0.03898323427815761	-27134.21524494947	0.0	-50.91666865104793
965000	-27200.690307754372	-61.640689148500215	-27139.049618605874	15.014948076178737	115.2317164571881	15.014948076178737	13.506155851236722	0.12522494243665347	0.9616835474089054	1.414023264785052	0.7112872240410206	0.8392383857661425	1.5663603876595942	0.5074071903392828	0.36868774047190117	0.2588896567111515	0.22210194685367102	0.15032065596327496	0.6827961813331632	0.04403053448017554	0.04403053448017555	-27139.049618605874	0.0	-47.672182970914726
970000	-27191.18386126505	-62.287111228562985	-27128.896750036485	17.11607438490867	133.87134364227038	17.11607438490867	14.695525647022091	0.14783586592693448	0.9394529527955952	1.414023264785052	0.734828512879955	0.8864119946724961	1.5590446634729136	0.4662386113939854	0.36352139733660943	0.25476745239920945	0.2253747365365467	0.15633641372763307	0.6844107558021931	0.03841687369100253	0.03841687369100254	-27128.896750036485	0.0	-50.37742816433803
975000	-27197.16559730651	-65.7211280137363	-27131.444469292772	21.257223067171026	157.9324246907044	21.257223067171026	18.055135336920113	0.0784107110988126	0.8870539419465645	1.4182062180791009	0.7862915371688325	0.8746447385866905	1.5841418515733146	0.44966171264549404	0.3708218473635712	0.2556671061684325	0.21897883462578482	0.15453221184221014	0.6611213649535127	0.03240226334959316	0.03240226334959317	-27131.444469292772	0.0	-53.116309562346146
980000	-27198.776878533103	-61.53151364768384	-27137.245364885417	18.547775789218214	134.81750654240432	18.547775789218214	14.329525179704797	0.10853905431745942	0.90358024466625	1.4154776863297067	0.7479761222626246	0.858118435867005	1.6217106969030006	0.4531368139714099	0.3754014639010482	0.2529755364361337	0.2246404574817026	0.14698254218111415	0.6487079609805383	0.03824945635802523	0.03824945635802523	-27137.245364885417	0.0	-50.16328823580445
985000	-27192.35092110595	-63.64765382315009	-27128.7032672828	19.60121607268665	144.8395597826775	19.60121607268665	16.23721005827028	0.07714525219123038	0.9031203869641694	1.361629920504146	0.7249450928416626	0.8071718240915929	1.6830123855875634	0.5201203900108624	0.3665269664109496	0.25956907545566144	0.2269214159522735	0.14698254218111415	0.6314138019531271	0.03584840381448956	0.03584840381448956	-27128.7032672828	0.0	-52.166728239304945
990000	-27191.888389884974	-63.49114292284022	-27128.397246962133	20.564981524596323	147.62545406869904	20.564981524596323	16.65245438935366	0.11983557090608887	0.8922419144141128	1.4871406101000693	0.7551996628747303	0.783515211879605	1.563466249142984	0.5184363515884955	0.3669144799218725	0.26039908510466825	0.21887293918435077	0.15381349578910722	0.6963408207680827	0.036905058088935905	0.0369050580889359	-27128.397246962133	0.0	-51.636936061232994
995000	-27195.951397690336	-61.89766306213194	-27134.053734628204	16.203417006968895	119.19969871690463	16.203417006968895	13.792012261365057	0.09822514698276572	0.9582945217926168	1.4630502105527392	0.6208101012455977	0.8803618725172185	1.601270320132366	0.4762129737594589	0.3617497897539949	0.25466197555471304	0.2166742252118598	0.16691400947943102	0.6652034059366929	0.04423743534673685	0.044237435346736846	-27134.053734628204	0.0	-48.83629620117222
1000000	-27196.584451029543	-62.45168309865502	-27134.13276793089	17.418791916584084	132.54249930591797	17.418791916584084	15.563188722288269	0.10225225618336131	0.9542343302207519	1.4779714424439245	0.7295121027935789	0.854289097568232	1.6003772330674935	0.3836157939060165	0.36949773610245795	0.2555914312911012	0.2272893882769466	0.14762144432949303	0.6787185628118894	0.04211580633532174	0.04211580633532175	-27134.13276793089	0.0	-50.03776829724716
1005000	-27195.410205535147	-63.396787157560375	-27132.013418377588	19.954103573509357	153.97291383271002	19.954103573509357	15.968517134844172	0.10935898940178115	0.8172899805024227	1.3948438249189707	0.714022907860845	0.8806232871932931	1.761798286726764	0.4314217127977017	0.37365095159609146	0.25526137707710017	0.22079877899069722	0.15028889233610995	0.7213984251902831	0.0326778190434843	0.032677819043484296	-27132.013418377588	0.0	-52.248231494098704
1010000	-27190.894330561823	-61.211039497932646	-27129.68329106389	15.388700827139095	114.00042573454581	15.388700827139095	13.191516750703181	0.14630259940681817	0.7929417549660841	1.4186151287307818	0.76619050625356	0.9076181596677767	1.6609243323525578	0.45371011802923694	0.37464172860324185	0.2608489028773825	0.22038170241568603	0.14412766610368846	0.6650460135126381	0.04551692903683106	0.04551692903683104	-27129.68329106389	0.0	-47.43180987391161
1015000	-27192.748135838978	-62.86704439825402	-27129.881091440722	17.265020104300493	135.36801987754956	17.265020104300493	15.140894998400308	0.1578017118048701	0.9231375744670316	1.3842607694774813	0.7794252737649919	0.7848618989777049	1.6630173858518777	0.46529709746090975	0.37502062493631927	0.25268620449728985	0.21983898662047122	0.15245418394591853	0.6617979108057418	0.03940554931748879	0.03940554931748878	-27129.881091440722	0.0	-50.9039616233465
1020000	-27193.845004216575	-60.70917520847322	-27133.1358290081	16.93859523612493	119.91826999118642	16.93859523612493	13.219168009882619	0.11746780101801893	0.8833830808039856	1.4091705794422333	0.769705190242672	0.8591114202721007	1.5368891366822273	0.541740592556778	0.3643727052256728	0.26051900850844145	0.22340062865614746	0.15170765760973715	0.6153189394997749	0.042332108779794674	0.04233210877979467	-27133.1358290081	0.0	-48.3519917472101
1025000	-27198.235100268917	-64.20971271255885	-27134.025387556358	17.342823869354888	132.0900974513224	17.342823869354888	15.878800047467024	0.20474354421601024	0.8833830808039856	1.3122768664695947	0.7879617886622645	0.9194193605902665	1.5648458125679325	0.5321130909059534	0.3679201960857551	0.26201171516252514	0.21982294055785304	0.15024514819386553	0.6311426896730755	0.03927097483111191	0.03927097483111193	-27134.025387556358	0.0	-52.420548097247185
1030000	-27189.158474249372	-61.767944690879844	-27127.390529558492	16.203142248090657	122.72903727707063	16.203142248090657	13.17604980106919	0.13595075152172387	0.9509341986448246	1.5019204141887688	0.6775459763122964	0.8755103907048909	1.5929097493941322	0.401179270755084	0.36682249757911567	0.25366394603970527	0.22205072624806269	0.15746283013311524	0.681579776900722	0.042918395895806344	0.04291839589580636	-27127.390529558492	0.0	-48.61250613122071
1035000	-27192.034649148685	-62.57588266181311	-27129.45876648687	19.595109521561973	135.58293526740076	19.595109521561973	14.211470676403973	0.08772765173294411	0.9123393133884753	1.4697792167055665	0.7380061668780551	0.9024831644683116	1.5497321897286929	0.42765994883089564	0.36753959655831925	0.25889920091117613	0.22121774089609963	0.1523434616344039	0.6409502780716568	0.04118538816960369	0.04118538816960368	-27129.45876648687	0.0	-50.83066260893209
1040000	-27196.954539102742	-63.82869397749055	-27133.12584512525	19.976584125391003	146.51869158114982	19.976584125391003	17.3689491252929	0.12901152652946218	0.9135504824557223	1.446233718072999	0.7604340109534434	0.8869779201798348	1.5733496771623063	0.4194541911756909	0.3696555042484152	0.25201919353725943	0.2219135718152798	0.15641173039904444	0.6468758294997407	0.03758664380504905	0.037586643805049065	-27133.12584512525	0.0	-51.66825647671374
1045000	-27192.506771483117	-61.64649514301378	-27130.860276340103	18.266099439657957	136.4952280362519	18.266099439657957	15.271810499636997	0.12311306483577515	0.8844018311266941	1.4931523547472332	0.6606688170560938	0.8723527974851061	1.6649773241618013	0.4244468754230679	0.3649347323923319	0.2649238143436204	0.21678577189979314	0.1533556813642536	0.6606293856559667	0.037319902986906094	0.03731990298690609	-27130.860276340103	0.0	-50.31877977151901
1050000	-27193.81712384806	-62.52779629166312	-27131.2893275564	17.389583431120474	134.82825864594327	17.389583431120474	15.558864443036013	0.14791447002441457	0.8581286513787947	1.3911401174901683	0.7401202839238182	0.8468725377970957	1.7088839761105665	0.4548544332995531	0.3784082239015151	0.2628134993288838	0.2128566341005483	0.14592164266905183	0.6300977987906068	0.04025548077953177	0.04025548077953176	-27131.2893275564	0.0	-50.52098766209036
1055000	-27190.51020470537	-62.25655328511907	-27128.25365142025	16.16597098283975	128.8557395609294	16.16597098283975	14.244540272531419	0.15858649225727245	0.8774748055188796	1.4417307198866918	0.7773153119932643	0.8581138079844783	1.6318761095534724	0.41348924506321033	0.37045843661324845	0.26020466544947407	0.2193122230621083	0.15002467487516818	0.6621574464146666	0.03832584624749428	0.038325846247494286	-27128.25365142025	0.0	-49.89806201659872
1060000	-27188.038385474072	-62.57943992773336	-27125.45894554634	18.87037189189798	138.28793983141455	18.87037189189798	15.357498950480704	0.1408389103623833	0.8821464804152478	1.3762092307498697	0.7738819442651161	0.7863332286630349	1.7276770062398612	0.45375210966686724	0.3732425127266494	0.25553512593883715	0.22206556930672505	0.1491567920277874	0.6377392333412089	0.041346133016945154	0.04134613301694516	-27125.45894554634	0.0	-50.83853910500828
1065000	-27194.36998158219	-63.65324942287248	-27130.716732159315	20.519610826642378	149.1344266490543	20.519610826642378	16.403825542775586	0.12370303998768037	0.8148350954280045	1.4262748753448382	0.7598258416123194	0.8108047352064803	1.6600270389191363	0.5282324134892183	0.37684483435631055	0.26249019135142115	0.2212159029525289	0.13944907133973833	0.6742684500276976	0.03709566905036629	0.037095669050366306	-27130.716732159315	0.0	-51.88632473369438
1070000	-27198.097827407095	-61.56969238524194	-27136.528135021854	17.588486539026707	132.8050874323988	17.588486539026707	15.274648269444885	0.12069101877876393	0.9133576220257089	1.2422441474364985	0.8805064083542269	0.8183265087399869	1.7185291367487872	0.4270361766947884	0.3768645274651594	0.24712126322193773	0.23320324201916698	0.14281096729373477	0.6354859429597802	0.03913316787890345	0.03913316787890347	-27136.528135021854	0.0	-49.860726310856116
1075000	-27199.38080762405	-65.1187791397607	-27134.26202848429	22.151971269082615	151.39572940598708	22.151971269082615	17.95047488123424	0.10347228176808224	0.812433391420769	1.367750665878317	0.7052738862104725	0.8068947644226467	1.7798770890279183	0.5277702030398734	0.36773785811665943	0.25569460886862294	0.2320059306204564	0.14456160239426008	0.6051935465628521	0.03698496763032735	0.03698496763032733	-27134.26202848429	0.0	-51.960485749948404
1080000	-27200.766470328934	-63.07328780042166	-27137.693182528514	16.679714081237755	117.79878639807848	16.679714081237755	13.205339916247427	0.08049018222771921	0.7972103992271149	1.444548181444671	0.7682926721171974	0.8464677553404766	1.615102116593685	0.5283788752768519	0.36578239895619485	0.269650983590981	0.21399011641737142	0.15057650103545164	0.6322630272197839	0.04707497245870212	0.04707497245870213	-27137.693182528514	0.0	-49.795566773776585
1085000	-27196.133880141853	-65.94315273039524	-27130.190727411456	22.624678109555646	157.99868586957243	22.624678109555646	17.454077404660293	0.12184984302736916	0.7994196504588071	1.3105211503539196	0.8287748443776439	0.8666264602002763	1.6992286624661648	0.4954292321431851	0.3731594166642863	0.26057101153220386	0.22285378498054098	0.14341578682296782	0.6472308212658178	0.035491348683628535	0.03549134868362853	-27130.190727411456	0.0	-52.93156766624308
1090000	-27190.81309857774	-64.63054501245782	-27126.182553565282	20.089472081892275	145.93725726617492	20.089472081892275	17.105751206844744	0.16157912046912945	0.8417285817953003	1.3776285278619445	0.807077505011574	0.8513903780694146	1.693308006953012	0.4288670003087513	0.3745317459946919	0.2541431070925006	0.22498330864791136	0.1463418382648952	0.6532169125246226	0.0373468899946603	0.03734688999466031	-27126.182553565282	0.0	-52.74457921291511
1095000	-27195.121560213778	-64.01723840124896	-27131.10432181253	17.95210617248355	137.86357666711143	17.95210617248355	14.779133669313053	0.07269496785528326	0.8213684886204717	1.3500123589288078	0.7799597276321728	0.7866472650735173	1.7710733004049544	0.4909388593400727	0.3762203461653135	0.2532482253736212	0.22695434100567607	0.1435770874553883	0.7118865377593951	0.038736240263934484	0.03873624026393451	-27131.10432181253	0.0	-51.965718110788785
1100000	-27189.005314717484	-62.17797722080787	-27126.827337496678	18.883826878873524	138.56888111268546	18.883826878873524	15.694848221811009	0.10390815245821379	0.8213684886204717	1.3518111326928068	0.728619507296385	0.8770633725809723	1.7928782713137574	0.42825922749560325	0.3709188196829825	0.2629096703020131	0.222322079610676	0.14384943040432746	0.6599581691468844	0.03860353161575393	0.038603531615753944	-27126.827337496678	0.0	-50.626403136416876
1105000	-27197.68912969692	-64.7159039285709	-27132.973225768346	20.74107049484824	152.019804159809	20.74107049484824	17.084046471184312	0.0845310535773804	0.8003046822236958	1.3232434812400953	0.6913112487696027	0.8539384027832143	1.7267559573181446	0.6044462276652439	0.383647487958442	0.25800739630182074	0.2187453302017937	0.13959978553794264	0.7026695245745562	0.03635321330564753	0.036353213305647517	-27132.973225768346	0.0	-52.380575237018576
1110000	-27194.631650676864	-64.07727088658454	-27130.55437979028	19.987393644191126	152.2161387061563	19.987393644191126	16.244797685343702	0.13452234883011624	0.8882282012451553	1.4865978330078469	0.685991926979426	0.8539384027832143	1.5337764056994676	0.5514672302848863	0.3681913451061247	0.25764048277219015	0.21990732785863015	0.154260844263054	0.6821699248130961	0.03553334923600063	0.035533349236000614	-27130.55437979028	0.0	-52.572871411610485
1115000	-27194.8004420679	-64.40373025178171	-27130.396711816116	21.155048703719157	156.73468197222812	21.155048703719157	16.851495073163477	0.1222124262003948	0.8944065506577534	1.4453963623579411	0.7275377705340162	0.8238325880017184	1.5799865512795948	0.5288401771689725	0.36998724027514296	0.2616462368658139	0.21475223558389173	0.15361428727515056	0.6627632797902029	0.0329458633457835	0.032945863345783505	-27130.396711816116	0.0	-52.78683855378953
1120000	-27190.420311434722	-61.68862325010956	-27128.731688184613	16.52117033656703	125.23955054567747	16.52117033656703	14.117227099611195	0.12929629392799596	0.8673958962857397	1.4808237045856605	0.6921874021459405	0.8748085659898092	1.6064544154501137	0.4783300155427329	0.3787530353310655	0.24930799566124845	0.2200124446281506	0.15192652437953463	0.6552660411584518	0.043584450860708175	0.04358445086070816	-27128.731688184613	0.0	-48.923388237936436
1125000	-27188.433844540217	-62.311567030593395	-27126.122277509625	19.614676755842005	140.62568790839575	19.614676755842005	14.979244963590013	0.1269057033056013	0.887832714785273	1.4891686327018172	0.764377161894833	0.7823133985244427	1.573618230431662	0.5026898616619685	0.36129733881939413	0.2628565771992939	0.2233653307087672	0.1524807532725439	0.6609355110388815	0.03913788335441976	0.03913788335441976	-27126.122277509625	0.0	-50.875177218291576
1130000	-27191.847856987762	-61.3090867263859	-27130.538770261377	18.000963068580745	127.70572200481706	18.000963068580745	13.907068364537016	0.12212050527375634	0.887832714785273	1.4695921949102246	0.7692637081082082	0.7753782720221499	1.5334883237504677	0.5644447864236727	0.3622813834450029	0.26556161839276604	0.22761378354112005	0.14454321462111017	0.6443196365388565	0.04344979395562635	0.04344979395562635	-27130.538770261377	0.0	-49.23943887526682
1135000	-27198.742219084023	-66.44536918051608	-27132.296849903505	20.975134243760593	161.17144742964942	20.975134243760593	18.031400489150688	0.07279758861810058	0.9532010497877071	1.4212446602852393	0.7835820821096449	0.8769878657557413	1.5750907746850862	0.3898935673765772	0.37200178172322235	0.26035494730959957	0.21827101192716308	0.1493722590400141	0.6662962283201229	0.033110709355624164	0.033110709355624164	-27132.296849903505	0.0	-53.65405189026069
1140000	-27188.082926752653	-63.56957187586422	-27124.513354876788	19.90953933160706	146.03078724872427	19.90953933160706	16.288602232063244	0.0833290526483683	0.856393604632119	1.3827795417634214	0.7848652650106754	0.8446961630298632	1.667372836943596	0.463892588620321	0.37738265968551793	0.258048543731453	0.22059047248935523	0.14397832409367292	0.6380038421032251	0.036764583239554664	0.03676458323955466	-27124.513354876788	0.0	-51.927935468163184
1145000	-27192.58022808104	-62.77361819461367	-27129.806609886426	18.849103365682563	141.97012720266966	18.849103365682563	15.935838507121566	0.1240177562050541	0.8096347698588457	1.3983725106037512	0.677027240083671	0.8620118486236072	1.7167346397288776	0.5362189911012433	0.3765939968338209	0.2582269732916373	0.2183621151130588	0.14681691476148212	0.6748747017434433	0.039089876323562145	0.039089876323562145	-27129.806609886426	0.0	-51.0041050786453
1150000	-27195.616734091192	-64.7107088095218	-27130.90602528167	21.336123428146067	154.16091816447158	21.336123428146067	16.112957009064207	0.14812839639563252	0.7856273772788127	1.441744084403819	0.7030366774230565	0.8918046827380881	1.677064404694765	0.5007227734614548	0.3743982810952867	0.25548684142289246	0.21734875412294455	0.1527661233588753	0.6606924348966056	0.03359268155552339	0.033592681555523404	-27130.90602528167	0.0	-53.39042300421988
1155000	-27198.632540972754	-62.7278229869119	-27135.904717985843	16.00618406788529	120.25285983472526	16.00618406788529	13.70547129898136	0.09006031300429332	0.8644524653153274	1.3760719201908453	0.6086663284901523	0.9787933842946538	1.677064404694765	0.49495149701425245	0.3719796545740508	0.26396174625111624	0.2111293439049131	0.15292925526991893	0.631763634184593	0.045143488895514707	0.04514348889551472	-27135.904717985843	0.0	-49.34642121407716
1160000	-27194.782999621275	-61.66222488000772	-27133.120774741266	18.16680605269455	129.18000170547674	18.16680605269455	15.258693168092693	0.10151938715629132	0.8982933047897933	1.371203585761304	0.7618249268531172	0.864238063705857	1.6700633733738388	0.43437674551608585	0.37168949442515276	0.2567996427745306	0.21824347156763943	0.1532673912326762	0.6812465179083254	0.04232470933689543	0.04232470933689544	-27133.120774741266	0.0	-49.7143624823692
1165000	-27190.366647157287	-62.36933933071572	-27127.997307826572	18.336941985084298	140.95411792091588	18.336941985084298	14.82762364863827	0.12240822165703032	0.8715331032312408	1.4618037946992013	0.7325211106022521	0.9098003864076915	1.580323007874194	0.4440185971854165	0.3771497719612477	0.2569964683347083	0.21486916489085695	0.15098459481318602	0.6817268312162693	0.03751091479570879	0.03751091479570879	-27127.997307826572	0.0	-50.86024276208134
1170000	-27187.859368891342	-62.31912397313214	-27125.54024491821	19.872726798992154	137.74582457643064	19.872726798992154	15.305032589733491	0.14668942154493952	0.8075347672219536	1.4911070919866074	0.7862025388968102	0.8482110359996742	1.571605267600249	0.4953392982947017	0.3708562302463424	0.26235909244093	0.21645050833823531	0.15033416897449126	0.6589039347826969	0.03986571749072972	0.03986571749072972	-27125.54024491821	0.0	-50.916858621341895
1175000	-27196.34464075492	-62.71053618860513	-27133.634104566314	18.0150066325138	139.0629953866669	18.0150066325138	16.11382206864003	0.1367915255542042	0.7871178226567359	1.4552183250849542	0.7365741995053195	0.8486705988072006	1.6300257185462017	0.5423933353995839	0.37421171234524825	0.26849103980077793	0.20936502241811009	0.14793222543586262	0.630053111881236	0.03910437431614417	0.03910437431614417	-27133.634104566314	0.0	-50.851394861730796
1180000	-27197.607584955098	-62.45835956956124	-27135.149225385536	17.096562038242155	136.56545401958232	17.096562038242155	15.50691317941886	0.14162110004196846	0.9334964483076564	1.432853247221357	0.7271852838704306	0.8693027272446416	1.6266049092110906	0.41055738414481935	0.36624094688404585	0.24632021153688677	0.22910943538011388	0.15832940619895242	0.6567870255704683	0.03725959147412707	0.03725959147412708	-27135.149225385536	0.0	-50.614151381629256
1185000	-27199.080528573922	-61.70964183481716	-27137.370886739107	18.654661447931367	138.20120538643232	18.654661447931367	15.694890599027204	0.13252924679307823	0.9392844721252022	1.3722004065829136	0.7779578461199032	0.7863809277495131	1.7019432144788205	0.42223313294364306	0.3653541344603571	0.2511312475111783	0.23084747031521757	0.15266714771324597	0.6213178716868972	0.036214451731399824	0.036214451731399824	-27137.370886739107	0.0	-50.65093249415071
1190000	-27193.23412683894	-65.1343248248053	-27128.099802014134	20.187501077445074	154.44554294156174	20.187501077445074	17.46445786099411	0.141837499623113	0.8506248133960148	1.3215124895485257	0.8069818312916202	0.7976283040033196	1.7635297849489764	0.4597227768115382	0.36237917605232256	0.26808247732402873	0.23020864484984138	0.13932970177380619	0.6899509561366057	0.03416128523463206	0.03416128523463208	-27128.099802014134	0.0	-53.15534156712051
1195000	-27190.07338446092	-63.76966714170745	-27126.303717319213	18.580707420228233	135.58422124845524	18.580707420228233	14.948741379159383	0.1918467655660115	0.8506248133960148	1.3548467696142625	0.7063182871438437	0.8582898542910626	1.7028682346612334	0.5270520408935778	0.37746005233982105	0.253778874195413	0.22264493959711024	0.14611613386765465	0.6606475653502116	0.039237051264593904	0.039237051264593904	-27126.303717319213	0.0	-52.42832745410881
1200000	-27198.754790855255	-61.8115998718095	-27136.943190983446	17.16345586742406	133.400320865492	17.16345586742406	14.437863941021664	0.12010717740834259	0.8061413969611543	1.3803707724364112	0.8351877112377765	0.8096275245806833	1.6191195741996371	0.5495530205843326	0.3677387646879818	0.2645375099479052	0.22292130562082837	0.14480241974328356	0.6484817761698236	0.03836750357281066	0.038367503572810664	-27136.943190983446	0.0	-49.93226864047821
1205000	-27191.915196169375	-62.79897769666595	-27129.11621847271	19.590546451515497	144.53715646306875	19.590546451515497	16.349796260419094	0.1161352472229361	0.8505945857832169	1.3882298320533781	0.7948434869887271	0.8462568048469703	1.65599567677218	0.46407961355552246	0.37462691888194466	0.26715062014315627	0.21819503373104335	0.14002742724385464	0.6571227104203049	0.03712236393909	0.03712236393909	-27129.11621847271	0.0	-51.23385588197139
1210000	-27194.338538339856	-62.19428607798439	-27132.14425226187	16.832188616489482	131.33339038837514	16.832188616489482	13.77680889784787	0.14471949168901735	0.7966214011293327	1.4686414841442075	0.8300837930827208	0.8804461617844318	1.5721281548044583	0.45207900505484344	0.3691521805646758	0.262730998761542	0.21528820460596662	0.15282861606781456	0.6437155735440021	0.03967405547801063	0.03967405547801063	-27132.14425226187	0.0	-49.93382870322921
1215000	-27202.321431402528	-61.51225857296992	-27140.80917282956	18.376049575061394	131.778829892788	18.376049575061394	14.207801564172613	0.13089708413829157	0.7689303002768206	1.3951085778041463	0.6436148439023475	0.8940616435613667	1.6922668359922095	0.6060177984631041	0.3771479206252219	0.2562292037177804	0.22237424246753482	0.14424863318946182	0.633200167209298	0.041695367857859364	0.04169536785785938	-27140.80917282956	0.0	-49.78296669300029
1220000	-27201.726087217772	-68.49479696835309	-27133.23129024942	22.895431106810005	168.92866076821082	22.895431106810005	18.824326574488097	0.13011029875307648	0.8319648155562628	1.4764268853635736	0.7031037213595733	0.8624230303352445	1.6183687810060727	0.5077127663792679	0.3711704115501971	0.2501688072111629	0.23209744081984826	0.1465633404187907	0.6548445395200715	0.03114302284906562	0.031143022849065633	-27133.23129024942	0.0	-54.60932230149626
1225000	-27191.77944076994	-61.84254282902416	-27129.936897940916	18.87223991663085	138.27683517691105	18.87223991663085	15.174089663259915	0.12005910617782546	0.8175025589354936	1.5256498418310702	0.7539507753519035	0.8582136782284431	1.5638235858659983	0.4808595597870859	0.3821751312373103	0.25405760041541964	0.21444855110002237	0.14931871724724677	0.6770520185034895	0.03782233794221705	0.03782233794221706	-27129.936897940916	0.0	-50.517730932148446
1230000	-27201.811823042503	-62.46413321361342	-27139.34768982889	17.320808111752523	131.945153002979	17.320808111752523	15.81440564304196	0.15149809199366437	0.8346732991556325	1.327779179358457	0.720208367741684	0.8684143657981538	1.7547788684260783	0.4941459195199891	0.36817862329510326	0.2654757803599909	0.21757780423089546	0.14876779211400942	0.6370314694131677	0.042204846545090366	0.04220484654509035	-27139.34768982889	0.0	-50.18435489917535
1235000	-27190.38660191954	-62.25312445465648	-27128.133477464886	16.74295517078849	130.8983219905054	16.74295517078849	15.257108739299166	0.14338683550865783	0.826263026681019	1.3860534112843326	0.7237992903365241	0.8113747679679056	1.758363584210224	0.4941459195199891	0.37091008780193085	0.265986614715557	0.21984135183419373	0.14326194564831757	0.7047705585542237	0.04055160107014947	0.04055160107014947	-27128.133477464886	0.0	-49.84444268553653
1240000	-27191.43252319697	-62.267358469006865	-27129.165164727965	18.41672581972267	137.33082007488252	18.41672581972267	15.129360188768677	0.09371519112738734	0.8583581081476612	1.3225902891378927	0.7926427208732972	0.80868919066428	1.7294436210318842	0.48827607014497937	0.36959646382990113	0.2623833235594628	0.22670836186045817	0.14131185075017716	0.6523082588520756	0.03812327550110842	0.038123275501108424	-27129.165164727965	0.0	-50.7499036945143
1245000	-27189.652986503334	-61.969801909184035	-27127.68318459415	17.85007225210669	134.4871447618176	17.85007225210669	15.625214847889268	0.13334102226535424	0.8632289190414231	1.338168198474784	0.7926427208732972	0.8402274358036617	1.6112559276660943	0.5544767981407346	0.37459408802612576	0.2576280968460655	0.2268062897081148	0.14097152541969316	0.658686199588064	0.0397430715279798	0.0397430715279798	-27127.68318459415	0.0	-50.170179047526
1250000	-27195.75195457259	-65.08826448680767	-27130.663690085785	21.001791779513248	158.6322079023928	21.001791779513248	17.6810624852895	0.09520150293161672	0.8713985369695778	1.393467790044944	0.8781363221547603	0.8227294637498679	1.5195927037464247	0.51467518333442	0.36446683614324593	0.2670749843694683	0.22104356495423866	0.14741461453304636	0.6713700002515606	0.033385431950671084	0.03338543195067108	-27130.663690085785	0.0	-52.730177409070365
1255000	-27194.713588860574	-63.11149317234161	-27131.60209568823	19.83662132613213	140.2743049325482	19.83662132613213	15.198333124618294	0.08487000111549017	0.9007854154329409	1.442762056158266	0.7793124706109836	0.8076730209759843	1.5988886043900998	0.47057843243172026	0.3627946700795268	0.2593722652465166	0.2279899176691359	0.14984314700481993	0.7080953580467074	0.039394787436477535	0.039394787436477535	-27131.60209568823	0.0	-51.37123388581255
1260000	-27193.295083662462	-63.73746141886412	-27129.5576222436	18.794864313698643	141.00490290351507	18.794864313698643	15.85991652447128	0.07383003884433698	0.9460734612178237	1.3978495593725941	0.7522384001600779	0.7982621806213848	1.5972506541664973	0.5083257444616168	0.36511310927616697	0.2609619352610082	0.21742880454826388	0.1564961509145602	0.7182870453192901	0.03626322041164966	0.03626322041164967	-27129.5576222436	0.0	-52.10623105507323
1265000	-27199.69480612661	-63.99273728649141	-27135.702068840117	20.09196028003578	150.57313760327656	20.09196028003578	17.333742688641525	0.12922274449258703	0.9460734612178237	1.4369598778685118	0.7714780264524863	0.8247602698594733	1.5759408709728657	0.44478749362883396	0.36123375319578355	0.2608802314399141	0.21912520774621833	0.15876080761808326	0.7613559403667717	0.033269784892630876	0.033269784892630876	-27135.702068840117	0.0	-52.196956682559076
1270000	-27205.797876707864	-63.849660615323096	-27141.94821609254	20.384812964059545	151.10904674073115	20.384812964059545	16.342422265228883	0.13075585967125974	0.9475670994056731	1.6411133954019475	0.7149379010404756	0.7678531206316296	1.3667058702960315	0.5618226132242377	0.36123375319578355	0.26127534318049545	0.2133447895032448	0.16414611412047547	0.6910153550443078	0.03546644494548397	0.03546644494548396	-27141.94821609254	0.0	-52.30916708988774
1275000	-27193.435127333745	-62.66613190581083	-27130.768995427934	18.53036097234491	139.88507443853487	18.53036097234491	15.744993547344086	0.14444986435634277	0.8831185037868187	1.3591837737689354	0.76136671252823	0.8506617815455981	1.6318376019403442	0.5138316264300684	0.37922163156838745	0.25483031645813187	0.21380318543962654	0.15214486653385342	0.6791805044993551	0.03787885294211854	0.03787885294211855	-27130.768995427934	0.0	-51.16354468581432
1280000	-27197.800127390557	-62.877869775277034	-27134.92225761528	17.44931896690271	129.7890475993266	17.44931896690271	14.923785127615416	0.182735540076068	0.849477525547663	1.3940921864065046	0.8035518714720304	0.8194555616864143	1.621661660345445	0.5117611945419376	0.3724446992793707	0.2644368368735198	0.215126579053042	0.14799188479406686	0.6749151330198973	0.041627392055558834	0.041627392055558834	-27134.92225761528	0.0	-50.912516629877224
1285000	-27188.956885640313	-63.943461141225576	-27125.013424499088	20.71576638123933	150.19616009502957	20.71576638123933	16.551565823565856	0.09181340168485175	0.9051715167210217	1.510809915587521	0.7392838544909018	0.8194555616864143	1.5114393079570276	0.5138398435571085	0.36515914784132153	0.2630917647261068	0.21821909181297997	0.15352999561959113	0.6861584199943919	0.036480018036416276	0.0364800180364163	-27125.013424499088	0.0	-51.99797244486272
1290000	-27196.3489332524	-62.22846084419539	-27134.120472408205	18.922898404184004	140.92440843421016	18.922898404184004	15.28413087354459	0.10049034121784882	0.8859613076753897	1.5573391912043222	0.7841815397432143	0.890121870754118	1.4665416227047152	0.41585446791823555	0.360137163298084	0.26329050890914557	0.21967328181401388	0.15689904597875598	0.6774706916179764	0.036610273780236575	0.03661027378023655	-27134.120472408205	0.0	-50.92464050366438
1295000	-27196.06169319122	-64.17399984845099	-27131.887693342767	20.247477390471495	153.50251308487768	20.247477390471495	16.618535604451797	0.12639282826006817	0.9042471593084699	1.5095592536694835	0.7251723848464511	0.8531700981473034	1.5151956590629123	0.4926554449653747	0.3708328333793867	0.25952266807241103	0.2219210080139878	0.14772349053421388	0.6963646126800832	0.03506808946296417	0.03506808946296417	-27131.887693342767	0.0	-52.495385371072125
1300000	-27192.136329223555	-64.04964048532803	-27128.086688738225	20.289724944552063	152.0762335062239	20.289724944552063	16.920639962918216	0.1251212685988388	0.8067892332530315	1.4277277351063944	0.7394756812925057	0.867304759878697	1.55604677053911	0.6026558199302565	0.37068553988330455	0.2607152669240919	0.21603572002690646	0.15256347316569643	0.6887754243429741	0.03502131994560465	0.03502131994560464	-27128.086688738225	0.0	-52.283521070901095
1305000	-27189.934015968065	-63.937665001068595	-27125.996350966998	20.08487792598671	152.17046848539792	20.08487792598671	16.729971726714865	0.12996988056561645	0.8098266911888721	1.3894648730637753	0.722319442323724	0.9110670594098994	1.6533730532913657	0.5139488807223584	0.37323873693129395	0.26631897488836526	0.21523235573944874	0.1452099324408914	0.6869319351592164	0.03423017807272452	0.03423017807272452	-27125.996350966998	0.0	-52.42481830789552
1310000	-27195.073704168928	-63.96604685458886	-27131.10765731434	20.44446951457824	150.2512036462444	20.44446951457824	17.34579622994694	0.10920587679180792	0.8966210536897181	1.452790897015314	0.7356860677980372	0.929983768638181	1.4891694455053899	0.49574876735335455	0.3762801645450751	0.2525793883147962	0.21914014566104217	0.1520003014790858	0.7048189529331049	0.03542705374274507	0.03542705374274507	-27131.10765731434	0.0	-51.840640838726294
1315000	-27194.91922410438	-63.140218702507795	-27131.77900540187	20.09380212596305	144.72254847415638	20.09380212596305	15.560878732865042	0.08941853706245194	0.8733432533788299	1.4004414521972166	0.6970992251764492	0.9230080075967936	1.575321768564114	0.5307862930865913	0.3745663430359075	0.260627071846991	0.21566933626690793	0.14913724885019283	0.6672804564170242	0.03768507241942448	0.03768507241942447	-27131.77900540187	0.0	-51.57171486218546
1320000	-27192.404056372576	-63.338011148723496	-27129.06604522385	17.231299504527396	131.2352808551657	17.231299504527396	14.465404196348391	0.18295472847629687	0.8464094741268868	1.4004414521972166	0.686563192276932	0.9214846271218118	1.748920266027539	0.39618098824960835	0.37444080909966126	0.24763298722606156	0.22370307519891836	0.15422312847535813	0.688599445012729	0.041371791074712824	0.04137179107471283	-27129.06604522385	0.0	-51.18637984930264
1325000	-27192.822979156044	-62.26773439212734	-27130.555244763917	20.107232512243705	143.76101499460398	20.107232512243705	15.51845030199848	0.1262638545261949	0.8673078847934692	1.4783729548694677	0.7903822950495281	0.9295814197786407	1.516425679380968	0.4179297661279204	0.363298551361907	0.2533328550467525	0.2262684668189823	0.1571001267723576	0.6638236521898888	0.03537369675940101	0.035373696759401	-27130.555244763917	0.0	-51.261923532235755
1330000	-27193.295154682888	-63.40417939881756	-27129.89097528407	14.486858842186187	111.98092254245405	14.486858842186187	12.682989828877059	0.20863063116322256	0.8703987821040651	1.4325737216777765	0.7251807934796787	0.9228118334869344	1.5824357287565765	0.46659914049496276	0.3831763008904903	0.24763487209668916	0.2170062128082856	0.15218261420453424	0.6642143885737444	0.04677770578017483	0.046777705780174844	-27129.89097528407	0.0	-48.4376890373834
1335000	-27187.94913505716	-62.26679598737483	-27125.682339069783	18.513523695895188	138.58781512203606	18.513523695895188	15.706723255795403	0.11744726639532084	0.8348561097203075	1.3414811335990453	0.7538907910877352	0.8844424598620189	1.6669505750760916	0.5183789306547956	0.3764804946707879	0.2550057887174338	0.22076143807831836	0.14775227853345924	0.6937467237960127	0.03897043072778588	0.03897043072778588	-27125.682339069783	0.0	-50.54501352614872
1340000	-27189.258766249885	-62.58980148479051	-27126.668964765093	18.92072456727777	143.12291514889546	18.92072456727777	16.292340150626593	0.10945974107100676	0.8118173020467663	1.3658828187078256	0.7538907910877352	0.9383925397273021	1.633503209484689	0.4965133389456759	0.37395213702287294	0.25481461299144603	0.22346685271882744	0.1477663972668529	0.6428945803455366	0.03674153127942285	0.03674153127942285	-27126.668964765093	0.0	-51.061372574031644
1345000	-27190.60709009547	-61.58488059963388	-27129.022209495834	18.873389638860644	133.47505402628926	18.873389638860644	14.766343203543311	0.14836216940020314	0.7932746432964523	1.4398655836665855	0.8182942321013796	0.8461902871556871	1.5798638510291676	0.5225114027507215	0.36916089138155045	0.26251432204687747	0.2220252699792716	0.14629951659229984	0.5951767335897437	0.040120610456981974	0.04012061045698198	-27129.022209495834	0.0	-50.33223103897387
1350000	-27193.857716578812	-63.57398400914306	-27130.283732569667	19.828643619345318	150.80086845450734	19.828643619345318	16.77349123653255	0.12316085373394431	0.8260616141040106	1.4743510529419446	0.7627577575717936	0.8439823502004739	1.5703358224310493	0.5225114027507215	0.3689871048938378	0.26132613604833965	0.22590148873360866	0.1437852703242132	0.6639937072498997	0.034398822627558896	0.03439882262755891	-27130.283732569667	0.0	-52.08098808732702
1355000	-27194.44300034905	-65.74113531436065	-27128.701865034687	20.806731605614942	159.04565349606676	20.806731605614942	17.64398772650223	0.07877541260279364	0.878250158076676	1.4743510529419446	0.7896445080877924	0.8093670491542637	1.6025734354720984	0.4458137962672181	0.36152437666410675	0.26813386592516253	0.21952543404189107	0.15081632336883885	0.6526294604640837	0.03445253467627565	0.03445253467627564	-27128.701865034687	0.0	-53.18735663466938
1360000	-27196.488842374885	-63.85568484560777	-27132.63315752928	19.964772689364462	149.16157757690883	19.964772689364462	17.147623155983144	0.13639121126325732	0.774404659726768	1.4912211142424032	0.826067869401015	0.7997988675522925	1.6022804979259604	0.506226991151554	0.3646241551872702	0.270648031637271	0.22333787683675446	0.14138993633870353	0.6513272870625448	0.034721004855520855	0.034721004855520855	-27132.63315752928	0.0	-52.21997574689352
1365000	-27204.44828532609	-65.89089945569802	-27138.55738587039	18.840100285859155	148.2988861143111	18.840100285859155	16.816493658297272	0.1835917860947046	0.7899615638340535	1.4291612368007485	0.7483220546860051	0.7583721242087162	1.7697590895816944	0.5044239308887754	0.3764682195898021	0.2545740171664465	0.22766452938327406	0.14129323386047662	0.654551228080125	0.03510251910585614	0.035102519105856156	-27138.55738587039	0.0	-54.347106015066274
1370000	-27194.59752012386	-64.54486334233677	-27130.052656781525	20.402427491372737	157.67051855615176	20.402427491372737	17.497620182432247	0.11374651883142783	0.8585458224936456	1.3207546270540935	0.688229288306545	0.8576744835404049	1.769272655470065	0.505523123135239	0.3741426767561212	0.26126884026645536	0.22144303009312633	0.1431454528842965	0.6297780131194237	0.032734374363503536	0.03273437436350353	-27130.052656781525	0.0	-52.71499781289447
1375000	-27188.409600645755	-61.910352080080415	-27126.499248565673	16.913102850870015	132.61174374859328	16.913102850870015	15.511737519786525	0.13331233267304618	0.8003317560757384	1.3205511596141593	0.7658605664368571	0.9198201086688081	1.6686189425172915	0.5248174666871388	0.37753031505117113	0.2553615139228169	0.2213521960001828	0.1457559750258285	0.6723205484697075	0.03805323097564851	0.038053230975648486	-27126.499248565673	0.0	-49.91974950535921
1380000	-27194.23971770132	-64.55683830041276	-27129.682879400905	21.494221267790724	153.7679328239289	21.494221267790724	17.265947721871214	0.11346230441740805	0.9462446515860167	1.4129002067596734	0.7643742663507098	0.815364403247864	1.59789708271528	0.46321938934044893	0.3622024870590502	0.25959845882952043	0.2270626847992317	0.15113636931219696	0.6946068446849354	0.03493371827583601	0.034933718275836016	-27129.682879400905	0.0	-52.26741787402491
1385000	-27201.209931468202	-62.90146736271625	-27138.308464105485	18.11280768524221	139.6053138404144	18.11280768524221	16.25069408060587	0.12210436767524034	0.93158403865885	1.411250998350256	0.7860610434525013	0.8054487728382793	1.6090721054326793	0.45658304126742766	0.3753529300229869	0.2602042096731994	0.21827601504834246	0.1461668452554705	0.6945640151007417	0.04010922353280194	0.040109223532801934	-27138.308464105485	0.0	-50.69248460593552
1390000	-27192.90200821966	-62.842760342315025	-27130.059247877343	19.014520576533386	142.4193064098932	19.014520576533386	16.51424345617109	0.11112784630628054	0.90387245810745	1.428578235901614	0.7163913340498307	0.8707321273901969	1.5987066627109239	0.4817191818399779	0.3748906068605449	0.25567860314764823	0.22170621779790622	0.14772457219389998	0.6945932655569851	0.037970827064502916	0.03797082706450292	-27130.059247877343	0.0	-50.97993434450583
1395000	-27195.250351776307	-62.80425030954643	-27132.44610146676	16.252006355318724	127.84658480226939	16.252006355318724	14.569888040033902	0.09095954428905999	0.8702105810094635	1.480010955448697	0.6748661801983303	0.8789944527955668	1.631431572034414	0.46448625851352193	0.3653390392974075	0.25616735946723074	0.22324185656208062	0.15525174467328048	0.7198631958557002	0.040259295597094534	0.04025929559709454	-27132.44610146676	0.0	-49.9863141256013
1400000	-27194.337931509934	-63.4614708614824	-27130.87646064845	19.788775983114423	151.1115091481729	19.788775983114423	16.82622325529759	0.10351161330398326	0.9636029153455651	1.4373678477226222	0.7691329275546908	0.8831444972477827	1.5430178042010894	0.40373400792824343	0.3539092398605403	0.2557525171823894	0.2282163419888821	0.1621219009681876	0.706543145734188	0.03345339166205504	0.03345339166205504	-27130.87646064845	0.0	-51.93093956849868
1405000	-27197.148880556746	-63.4291479116319	-27133.719732645113	19.853018420729846	150.1238152152321	19.853018420729846	15.687447154929842	0.1025057563590093	0.9102494190308065	1.4342249007917234	0.7718344376309638	0.8891075946022691	1.5687429282123229	0.42584071973190796	0.3577456830290031	0.2536950276048816	0.2282665634636431	0.1602927259024716	0.6821781296308832	0.036798230391562985	0.03679823039156298	-27133.719732645113	0.0	-51.833936384225105
1410000	-27190.431134833638	-62.16277214786875	-27128.26836268577	18.738689719964825	139.417942889549	18.738689719964825	15.284549102102476	0.1312125140135097	0.8871388401379848	1.4286787896488682	0.7546955808144755	0.9069627535622105	1.5975919527479616	0.42493208308849323	0.37005273743292094	0.24973053876762416	0.22358271399096744	0.15663400980848693	0.6662766070014157	0.03797460803496573	0.0379746080349657	-27128.26836268577	0.0	-50.78837119825148
1415000	-27192.826087958772	-61.47796283095972	-27131.348125127814	18.781490246875865	128.1104455260168	18.781490246875865	14.074101786261554	0.10201563286987037	0.8634626261527625	1.3678096381041907	0.7118168879793345	0.820499740619714	1.7258432712451863	0.5105678358988058	0.36188649323911753	0.2640159563431201	0.22434873116218604	0.14974881925557587	0.6617771931203292	0.04331788897926666	0.04331788897926665	-27131.348125127814	0.0	-49.59133560176011
1420000	-27194.441995031375	-63.61537156042892	-27130.826623470944	20.857939991592907	152.43021444891644	20.857939991592907	16.31593462003281	0.09213620050467232	0.8644006177529575	1.3538233921644591	0.8046404446968847	0.8791127559815606	1.6661057216690702	0.43191706773506156	0.36886401175521444	0.2504587300104741	0.22851579639724567	0.15216146183706547	0.6475972727484066	0.03377769876784242	0.033777698767842416	-27130.826623470944	0.0	-52.19613850441558
1425000	-27193.316885265693	-61.913546333179966	-27131.403338932512	19.06299056583424	138.51642823825918	19.06299056583424	15.761673229371791	0.12583316007407486	0.9126805003357389	1.259981706934852	0.7611225727413756	0.8638324411576215	1.7692749051557464	0.43310787367465936	0.371699602556881	0.24748883982587033	0.24031806107650985	0.1404934965407385	0.6569320380749384	0.03777707355830995	0.03777707355830994	-27131.403338932512	0.0	-50.594733901104135
1430000	-27193.232873836005	-63.6773440800584	-27129.555529755948	19.4385961089262	146.35165000447083	19.4385961089262	16.729782158482724	0.08725989411117767	0.8958283089016464	1.3472222246856351	0.8189375655978399	0.8995811188917133	1.6042712597059208	0.4341595222172382	0.3767188594956764	0.24868603197784747	0.22806812267494708	0.1465269858515287	0.661823395661068	0.036733479894675174	0.03673347989467521	-27129.555529755948	0.0	-51.79245867876705
1435000	-27199.39773546216	-64.29560274040233	-27135.102132721757	20.184201464649757	152.4672383440958	20.184201464649757	17.868062615223387	0.10246250964153487	0.8484343435117937	1.366933675589205	0.7336975370602401	0.8247775941969026	1.7267966309257723	0.4993602187160804	0.3839920945598844	0.24762391197296327	0.22067752498793483	0.14770646847921723	0.6641541601587608	0.03377495820643442	0.03377495820643442	-27135.102132721757	0.0	-52.0743087893271
1440000	-27193.107488392532	-63.446266044316985	-27129.661222348215	16.567013073683402	118.62396295072622	16.567013073683402	12.767645412330175	0.21617716889280725	0.8335513211196659	1.3672793697231862	0.7704210764919424	0.8548591969740729	1.7523948826982358	0.42149415299289095	0.3802748374843129	0.2590958577351597	0.22220730102840536	0.13842200375212182	0.6712656441616415	0.04667966447939768	0.04667966447939769	-27129.661222348215	0.0	-50.15030417184032
1445000	-27199.243781768815	-62.429084118382875	-27136.814697650432	19.643851178971143	139.73606455352513	19.643851178971143	14.731981989603144	0.13205974285330127	0.8007529487614305	1.2828519457749479	0.7704210764919424	0.8386361893922073	1.7851932550564713	0.522144584522995	0.37687166522819665	0.25606248625284933	0.2283385816185402	0.1387272669004136	0.6426362418571542	0.04064287646067307	0.04064287646067308	-27136.814697650432	0.0	-50.845522534887934
1450000	-27189.810318259562	-65.28797655662945	-27124.522341702934	21.34210888135114	160.68955965359473	21.34210888135114	17.5478515705097	0.09823150560299022	0.8798978631406572	1.3466974694773772	0.7723930191812602	0.8927789884517915	1.6644325439430825	0.4438001158058257	0.37745129462041144	0.25245286263926386	0.2234480592647516	0.14664778347557295	0.6990082277769168	0.03296093354101983	0.03296093354101984	-27124.522341702934	0.0	-52.91162992488281
1455000	-27193.323804749834	-62.39496629746134	-27130.92883845237	16.65012155664276	124.63876372474337	16.65012155664276	14.185069859451735	0.16775796867025672	0.8461237661693437	1.2158897881381008	0.7892314438049094	0.8069910781633937	1.8078298623472873	0.5339340613769594	0.3742522272216903	0.25184462679022923	0.23402510262942738	0.1398780433586529	0.6309298085170489	0.0465988378315739	0.04659883783157388	-27130.92883845237	0.0	-49.472873836165846
1460000	-27194.43091848141	-66.98928752207487	-27127.441630959333	21.51230852858893	162.93747609387077	21.51230852858893	18.989128822632658	0.1187896879089547	0.7989121815136401	1.266002726738282	0.8309520803993534	0.8480160782355679	1.7661092257528432	0.4900077073603074	0.3750193660000603	0.25648185099990073	0.22711018542476014	0.1413885975752786	0.6325505092689382	0.032887260749680174	0.032887260749680194	-27127.441630959333	0.0	-53.44170278081231
1465000	-27195.938297932717	-62.867516308322294	-27133.070781624396	16.942723113075594	133.69918081188507	16.942723113075594	15.417305582327272	0.10273905986949196	0.7254018628687848	1.3594696168035783	0.8683925353937365	0.7852379416321922	1.7674906587381158	0.4940073845635867	0.3818357228594561	0.2531986620921773	0.22856400452448644	0.13640161052387992	0.6259148080511344	0.0429581092252361	0.04295810922523611	-27133.070781624396	0.0	-50.145134614959765
1470000	-27190.596384453438	-61.73066966063668	-27128.865714792802	18.66708480645095	129.42141791685745	18.66708480645095	14.14464094937316	0.16697416880652452	0.8090702614971511	1.3294549034172847	0.7873471872792618	0.7895034207751457	1.7341440326202315	0.5504801944109196	0.37645331920395864	0.2608857284880783	0.22472590297220604	0.13793504933575673	0.6561806248301306	0.04128264913269279	0.04128264913269279	-27128.865714792802	0.0	-50.248692183780626
1475000	-27191.872709433286	-62.279026962734555	-27129.593682470553	15.678098983116396	113.73134442580198	15.678098983116396	12.187366780833385	0.1894375556053935	0.8151503916439976	1.3475682320289508	0.7965160492053599	0.8735252512162577	1.6049012708249586	0.5623388050804696	0.37754949937434296	0.2645119060708885	0.2157101922988078	0.14222840225596042	0.6663524179622413	0.046234565660454814	0.046234565660454814	-27129.593682470553	0.0	-48.164121173902096
1480000	-27202.714947103035	-61.41198325881075	-27141.302963844224	16.657833952519987	122.39604571514641	16.657833952519987	13.854849541953016	0.16177357490343952	0.7890922045786106	1.344417334295911	0.689427704825389	0.8675828979335126	1.8161009354884043	0.493378922878167	0.36752320477363504	0.26831171569167367	0.22694796103265774	0.13721711850203325	0.6496986217228958	0.04302870604426299	0.043028706044262975	-27141.302963844224	0.0	-48.94536758466173
1485000	-27198.708529302752	-66.68907497233457	-27132.019454330417	22.221441591758992	165.85963613783895	22.221441591758992	17.417359275308055	0.08191484658049787	0.8931932945659008	1.3822503584260915	0.6856442891206781	0.8552602488805772	1.6335491987426372	0.5501026102641097	0.3699379308238833	0.26129971762157805	0.2185181021083934	0.15024424944614495	0.6920590523571923	0.03414982897968958	0.03414982897968958	-27132.019454330417	0.0	-53.61956709009043
1490000	-27190.696253949674	-61.46283422943564	-27129.23341972024	17.43276428489133	128.49754452748942	17.43276428489133	14.103225364535348	0.13316045692865755	0.895638452892649	1.4157572649304944	0.6747158646676186	0.8644076763265224	1.6672393381063948	0.4822414030763152	0.37898930687876126	0.24343952307199654	0.22681519295204064	0.15075597709720134	0.6905775183995195	0.04141091726428318	0.04141091726428318	-27129.23341972024	0.0	-49.36999870117765
1495000	-27192.597528519116	-62.50230271818501	-27130.09522580093	19.359162579946137	142.40066825549442	19.359162579946137	15.468750404923655	0.09745927885857429	0.8734777878101507	1.5092933722392108	0.6694737393918141	0.931876521841251	1.5062219132388466	0.5096566654787211	0.37907105605984487	0.254342558362287	0.20968547382874705	0.15690091174912077	0.6776597873212582	0.03694812112770521	0.036948121127705194	-27130.09522580093	0.0	-51.131396692393174
1500000	-27192.321686850348	-61.0107827238119	-27131.310904126534	18.00575419910393	127.33613437471398	18.00575419910393	14.509612569857659	0.1453553088709689	0.8476750134023342	1.337722299063901	0.688208240942896	0.90788976092244	1.639657083634142	0.5788476020342812	0.37583969774394443	0.25787396781743616	0.21174189593153586	0.15454443850708327	0.6475610548050298	0.04166891849435996	0.041668918494359955	-27131.310904126534	0.0	-49.3661691889389
1505000	-27197.873524205388	-62.964017232549295	-27134.90950697284	17.994306088548345	131.12723608514636	17.994306088548345	14.676317530312781	0.19266891867604938	0.8716191757106934	1.2343444908796832	0.8143136520131251	0.850673761603344	1.7562257403303296	0.47282317946281904	0.3683741972239207	0.2540009179132043	0.23810043865579933	0.13952444620707546	0.6324692092916142	0.03936447983931365	0.03936447983931365	-27134.90950697284	0.0	-51.612654952162856
1510000	-27196.77559367627	-63.86369998946576	-27132.911893686804	19.79270535225136	152.89111104731353	19.79270535225136	16.827995127702252	0.11639796743362131	0.8898909125790123	1.2753362390996978	0.804788773951867	0.7875009068556721	1.7840468765114483	0.45843629100229666	0.3641871850072749	0.25102577259652825	0.2388296908195839	0.1459573515766126	0.6570032289862946	0.0347650340342322	0.03476503403423221	-27132.911893686804	0.0	-52.20805785653908
1515000	-27201.886474043706	-62.338124305227424	-27139.548349738478	18.182167012337384	134.19356040176712	18.182167012337384	15.659203849737025	0.14592221357248328	0.8193778035910413	1.2000043428354714	0.8604712493922162	0.7617400341170634	1.91851768732954	0.43988888273466226	0.37172256692810335	0.24905047737400643	0.23683350208611606	0.14239345361177388	0.6586004799466553	0.041978445215571876	0.04197844521557187	-27139.548349738478	0.0	-50.376726709056356
1520000	-27195.869132966967	-62.33585759573667	-27133.533275371232	18.566081988391197	143.7558071841021	18.566081988391197	16.30771839475747	0.11144270947727444	0.8312350198667634	1.2905295225234243	0.7636008663178506	0.8782427964069639	1.7525039783841485	0.4838878165008438	0.38131097341361314	0.2484666814901909	0.22749433066162822	0.14272801443456737	0.6488024250738342	0.03395262224848142	0.03395262224848141	-27133.533275371232	0.0	-51.12845083933908
1525000	-27197.492862185114	-66.54814699908889	-27130.944715186026	22.453450988421295	159.061157913986	22.453450988421295	18.137476044877694	0.11781110057690007	0.8050857267472915	1.4118143773876792	0.8016690413523334	0.7614663749472408	1.7298501874644614	0.49011429210098834	0.37701469978646096	0.2615067723063079	0.21959955872519454	0.14187896918203616	0.6605667588015707	0.0359183303901281	0.03591833039012809	-27130.944715186026	0.0	-52.95793454972623
1530000	-27196.16406860298	-65.83075391034454	-27130.333314692634	20.565741812502136	156.2470608223765	20.565741812502136	18.04916867082883	0.14611505260760171	0.8852814433421181	1.2675787780446555	0.8336660710902453	0.7521069269033144	1.7804432064617373	0.4809235741579242	0.36354479247690097	0.2615067723063079	0.2341946083941569	0.14075382682263382	0.6266540155494267	0.03330617470449155	0.033306174704491556	-27130.333314692634	0.0	-53.60382248862436
1535000	-27193.189518846266	-63.316672863677574	-27129.872845982587	20.415430277472908	146.04687875601945	20.415430277472908	16.401085696735635	0.10190759185004425	0.8660443169986953	1.3847478651079828	0.7936660403347804	0.7971607614227919	1.728266579536424	0.43011443659932036	0.36296271096301713	0.26114099110127403	0.22572932146158486	0.15016697647412358	0.656526731698774	0.03834192114684951	0.03834192114684951	-27129.872845982587	0.0	-51.42230712858801
1540000	-27193.068339275396	-61.8142835974824	-27131.254055677913	18.12545207856694	131.90290847152653	18.12545207856694	14.427664221243614	0.15930555609685457	0.7968035644837345	1.3998790731356325	0.6918147082318407	0.8963950671355909	1.7293497773188387	0.48575780969435783	0.3870859630578579	0.25009631661333387	0.21649390323309767	0.1463238170957102	0.6514240938337603	0.03923453359637404	0.03923453359637405	-27131.254055677913	0.0	-50.40376513647959
1545000	-27191.89974832287	-63.02856936102707	-27128.871178961843	18.485845735372905	135.0527371530983	18.485845735372905	14.864148573188261	0.17597806090413753	0.8235992596813531	1.3633679020528235	0.6918147082318407	0.9043501353344245	1.6518273575632987	0.5650406371362544	0.3804464582770015	0.2480345193563945	0.21718475083517214	0.1543342715314315	0.6673282313990251	0.039803432593293386	0.03980343259329337	-27128.871178961843	0.0	-51.5646539346816
1550000	-27193.369696154765	-63.001123129777284	-27130.36857302499	19.432452812485792	135.60162445986188	19.432452812485792	15.659035917753432	0.08592469682065158	0.8027875398100238	1.3633679020528235	0.7923975856985559	0.8675813079935365	1.6397282881536275	0.5341373762914277	0.3799907458567918	0.2582380871782947	0.2167906746650087	0.14498049229990453	0.6485360234704294	0.04306405235647559	0.04306405235647558	-27130.36857302499	0.0	-50.920072224834826
1555000	-27193.042449885314	-63.98281833640995	-27129.059631548902	20.67275502918671	153.94126927952078	20.67275502918671	16.43252824262772	0.08905109530739237	0.8134483668734012	1.435953442066857	0.7405233660051616	0.8460617715709017	1.604931351588111	0.5590817018955625	0.3725616800561861	0.2618241112638564	0.21421290072718505	0.15140130795277223	0.6644966240431736	0.03405381722283071	0.03405381722283072	-27129.059631548902	0.0	-52.40535815287221
1560000	-27193.8162680978	-62.64701306909974	-27131.169255028697	19.22204622913725	143.3940737901086	19.22204622913725	16.160961212408996	0.1165418153696577	0.8113888236934484	1.4583311218452195	0.7236115146856068	0.9445374599110673	1.5693789437248884	0.49275213613976415	0.38073393654866083	0.26049193780858204	0.21057712936888354	0.14819699627387342	0.6606451470961521	0.03736233584432937	0.037362335844329374	-27131.169255028697	0.0	-51.10348791538618
1565000	-27204.131106564288	-63.526650040648356	-27140.60445652364	14.000765661043323	105.92983728382391	14.000765661043323	11.743167848389074	0.19909079456134235	0.854055230336714	1.4988296253502582	0.657554179922089	0.783201690748345	1.5971554814010678	0.609203792241521	0.3635584329709263	0.2626574186075091	0.2212069047434706	0.15257724367809383	0.6660628444943553	0.052435189358255176	0.05243518935825516	-27140.60445652364	0.0	-46.913564340314856
1570000	-27192.3551329288	-62.461289730033045	-27129.893843198766	19.131598050827318	137.71162804557213	19.131598050827318	15.175954852311396	0.14332213821838705	0.8164337110533456	1.4953884925530674	0.7807701246545244	0.829240680982843	1.630238402263945	0.44792858849226996	0.37553937073082627	0.25400408926295714	0.2173784785099745	0.1530780614962419	0.6334607514010551	0.04138384241531676	0.04138384241531676	-27129.893843198766	0.0	-50.81969246848486
1575000	-27193.410054358752	-62.06822426086019	-27131.341830097892	17.57689072853387	134.65861491189577	17.57689072853387	14.990101304673418	0.13390493270141057	0.893148637399642	1.408140701796153	0.7469757096128902	0.9605654849393821	1.5538265582951671	0.43734290795676106	0.3778153503284228	0.25289992363638564	0.2148582227173675	0.15442650331782395	0.6706779189581278	0.03962043011267238	0.03962043011267239	-27131.341830097892	0.0	-50.20145577972124
1580000	-27188.80527731154	-61.90539289231618	-27126.899884419225	16.222013568020678	122.60083781033461	16.222013568020678	13.104042577924105	0.14871398075732126	0.8111605491685017	1.5026797982379687	0.759357415433229	0.9418988780950116	1.520107396129487	0.46479596293579684	0.3708512540218389	0.26401607753710093	0.21620342408157228	0.14892924435948776	0.6508032712639147	0.043676626290114665	0.04367662629011464	-27126.899884419225	0.0	-48.7241451957221
1585000	-27193.47142714383	-62.331612343327805	-27131.139814800503	18.05217333201152	140.97864354195463	18.05217333201152	16.037461809463217	0.11137701272457044	0.931166496956681	1.5026797982379687	0.759357415433229	0.8536934033488028	1.527578497052233	0.42552438897108025	0.3590681662586509	0.26749974308517827	0.2177966023541395	0.15563548830203122	0.7177520572830207	0.035035745867797	0.03503574586779701	-27131.139814800503	0.0	-50.819129323718904
1590000	-27192.22529911602	-62.99332975805419	-27129.231969357967	17.779307376071007	130.60662848270397	17.779307376071007	14.468122722101862	0.18254936808302233	0.8652954634580926	1.4293879185895597	0.7834928980861828	0.8903845800672942	1.5459392404180103	0.485499899380855	0.35905758702574414	0.26926475364076136	0.21866473245581922	0.15301292687767518	0.7137943051881864	0.04163581664793774	0.041635816647937744	-27129.231969357967	0.0	-51.05391161692172
1595000	-27191.394789959093	-64.11304011530878	-27127.281749843783	18.836638086863143	143.938759100246	18.836638086863143	16.086839943550054	0.07233928548017833	0.8886008924526236	1.4084912111277827	0.8387779482662476	0.7993181253659566	1.5408948119968653	0.5239170107905188	0.36138101236454756	0.2638490991087052	0.22748707443688856	0.14728281408985855	0.6573084937829393	0.03629992598792653	0.03629992598792652	-27127.281749843783	0.0	-52.4346338622287
1600000	-27198.429461295862	-65.29676141485783	-27133.132699881004	20.319561143597657	150.584638249919	20.319561143597657	16.78065492312485	0.15786633210571507	0.8745522246332808	1.394247625027346	0.7814987943143512	0.7675238890919928	1.6992430914450778	0.48293437548794627	0.3779824764167768	0.2591599551471302	0.2217494642231117	0.14110810421298112	0.6557066154487812	0.03793869295840792	0.03793869295840792	-27133.132699881004	0.0	-53.30835016550837
1605000	-27195.56697880962	-65.41367131199898	-27130.15330749762	19.872332092535647	143.75177864387948	19.872332092535647	15.376180828833494	0.05881609293409429	0.8022408747753047	1.460594166231099	0.7603153055148051	0.8322857691651437	1.6540800390408708	0.49048384527277133	0.3729790757827553	0.2655286785157958	0.22064052158935565	0.140851724112093	0.6375492558555231	0.037196954157047366	0.03719695415704735	-27130.15330749762	0.0	-53.78835432685272
1610000	-27191.76555971292	-65.57975960717164	-27126.185800105748	20.22134989777285	148.3621556329154	20.22134989777285	16.565902324541067	0.17785382472462263	0.8951443939182393	1.3478962066188573	0.6944344018746417	0.8684476814048147	1.70725404335192	0.4868232728315215	0.37644757319931804	0.2574985402742637	0.22008577169903598	0.14596811482738214	0.6733245302497639	0.036413255817014024	0.03641325581701402	-27126.185800105748	0.0	-54.01546923137493
1615000	-27192.956437419423	-63.727268931969164	-27129.229168487454	19.64985088854732	148.78837679900886	19.64985088854732	16.029640212791517	0.1459292566649167	0.8652537021825557	1.4080201215501924	0.8039375425955548	0.8683901714761312	1.6235379820856888	0.4308604801098717	0.37037534641532044	0.2639816222879919	0.21586244938448249	0.14978058191220497	0.6592494762985837	0.035285955062900026	0.03528595506290002	-27129.229168487454	0.0	-52.50671031616074
1620000	-27189.170722237373	-62.09657841581345	-27127.07414382156	18.4634112656679	138.42845151835232	18.4634112656679	14.909066934668342	0.12105683809474052	0.843745608087352	1.3337392021369796	0.7463095644964614	0.8586036087276226	1.7021115345543878	0.5154904819971909	0.3696019213234651	0.2593103283524467	0.2227895859751674	0.1482981643489206	0.7198633538501161	0.03811765967613639	0.038117659676136395	-27127.07414382156	0.0	-50.54163236087153
1625000	-27191.19114556426	-62.245987132189015	-27128.94515843207	19.45618433389241	142.01139372239757	19.45618433389241	15.51858299948753	0.12305896495178088	0.8640681783955175	1.488539261017545	0.8213354338574576	0.8038108655681324	1.539735796264963	0.4825104648963788	0.3670698963916328	0.26156952077066375	0.21916842215797097	0.1521921606797323	0.6437759707714855	0.03734220816070761	0.037342208160707595	-27128.94515843207	0.0	-50.997241500893224
1630000	-27190.828080086263	-61.69598941827779	-27129.132090667987	17.937702614719072	131.10773980612325	17.937702614719072	14.68577602388929	0.1463568939975377	0.8640681783955175	1.4762217200531935	0.7456630033955884	0.8046403650916193	1.5565004854705204	0.5529062475935548	0.3697831939853835	0.2577069007424554	0.2212729310877696	0.15123697418439128	0.638389000452517	0.041522946162226196	0.04152294616222619	-27129.132090667987	0.0	-49.93583614855586
1635000	-27189.73546412009	-62.077706078595874	-27127.657758041496	16.52052580449392	120.89559748982114	16.52052580449392	13.495738773209704	0.09351052488992019	0.8851015095468343	1.4574968750982729	0.7084154292943157	0.8842889180144184	1.584574301623292	0.4801229664228605	0.37101670625799477	0.2510504552302254	0.2201046691419553	0.1578281693698243	0.6707146256863044	0.04296440075138773	0.04296440075138773	-27127.657758041496	0.0	-49.21991131183272
1640000	-27192.485596095157	-62.30917978419521	-27130.176416310962	19.275326318720793	139.37559627957378	19.275326318720793	15.655531935961662	0.1297239452136572	0.8443462687116909	1.4711796492096703	0.7190298642630605	0.8471374853678516	1.6509570761369754	0.46734965631074527	0.37013425110371356	0.26466300127888936	0.22358899869682222	0.14161374892057466	0.6047984903307002	0.040243666507253244	0.04024366650725322	-27130.176416310962	0.0	-50.757897571133135
1645000	-27198.273078696435	-64.72613500365138	-27133.546943692785	19.65123949799512	147.92229789321888	19.65123949799512	16.79636536283659	0.07149428022409839	0.8235314346593878	1.4675339434086976	0.815864544854345	0.7631146217155043	1.6111171897222787	0.5188382656397805	0.3685972213272832	0.26795812952020964	0.2246635045090731	0.13878114464343386	0.6734906181260276	0.03580980976451752	0.03580980976451754	-27133.546943692785	0.0	-52.78580348653598
1650000	-27192.78063221239	-62.21801269369206	-27130.5626195187	17.713837889733604	133.74867097222045	17.713837889733604	14.49624285325365	0.11210767697163744	0.8325629596168909	1.3851082633178964	0.8375726603381602	0.7706193530370783	1.6562618554658375	0.5178749082241307	0.36892526912729356	0.2732242588089242	0.21460348784353972	0.1432469842202424	0.6891139233104548	0.04180567082712046	0.04180567082712046	-27130.5626195187	0.0	-50.006980288819946
1655000	-27188.496978436233	-62.18425971201381	-27126.31271872422	18.199670666502453	131.86395206058722	18.199670666502453	14.960966813495087	0.09430844552156357	0.8539379736379294	1.3566454647357826	0.7404412513410336	0.825388187765046	1.670893115052164	0.5526940074680383	0.3655142673371117	0.2647487378092983	0.22168489011949868	0.1480521047340912	0.6873563868286069	0.041629551261532	0.041629551261531984	-27126.31271872422	0.0	-50.21483687051053
1660000	-27192.803190435046	-62.457971045333444	-27130.345219389714	19.565309181265178	137.05537791697364	19.565309181265178	14.324119744714588	0.09171712066190521	0.822021217448964	1.356584547944047	0.7405021681327693	0.8455577628683982	1.7604075429010655	0.47492676070475	0.37137218680025263	0.26791911000519525	0.2177380183570268	0.1429706848375252	0.6625278914611269	0.040237190013056305	0.0402371900130563	-27130.345219389714	0.0	-50.795064060676275
1665000	-27191.354965965937	-63.6544750989221	-27127.700490867013	19.75020086360313	150.272784191526	19.75020086360313	16.684873516479488	0.1046426512341412	0.822021217448964	1.4701978589276874	0.7653787117253186	0.7836242939578109	1.6428399880127003	0.5159379299275132	0.3624853459219208	0.26653670352385556	0.21941793447338045	0.15156001608084307	0.6397731851803646	0.0365850826892273	0.0365850826892273	-27127.700490867013	0.0	-51.840207424161356
1670000	-27193.347405651708	-62.17893821963308	-27131.168467432075	16.794809165765766	128.98147905209552	16.794809165765766	14.756210611707948	0.10611331491713587	0.8313839455010056	1.3346858410292834	0.7556768491955668	0.8275506045063631	1.705690562324069	0.5450121974437067	0.36667771321774034	0.2582857741894498	0.2313043911444722	0.1437321214483375	0.6613390996805989	0.04257661404024162	0.042576614040241635	-27131.168467432075	0.0	-49.57861626034428
1675000	-27200.22909135268	-63.56493073464504	-27136.664160618035	21.220956477540163	146.9189502192452	21.220956477540163	15.355555096032244	0.14127722589597033	0.8313839455010056	1.4382899008452539	0.7165441175244283	0.8001952017522058	1.6626200848113013	0.5509667495657996	0.3737414624769092	0.26960801715872784	0.2189236529291046	0.13772686743525833	0.6544173675310071	0.03727498321046088	0.037274983210460896	-27136.664160618035	0.0	-52.06880056369816
1680000	-27203.38106792769	-62.140584018455414	-27141.240483909234	17.75642388522308	133.70838205972115	17.75642388522308	14.54340432573509	0.11518332604796369	0.8038346387720712	1.4789047156687631	0.7888059652975395	0.7997477580366791	1.6515580111011232	0.477148911123818	0.3702746828105826	0.26520987760231535	0.2198591450559933	0.14465629453110876	0.6167221805124464	0.0427017095635444	0.042701709563544424	-27141.240483909234	0.0	-49.9806606519394
1685000	-27191.501973737202	-61.126742303816386	-27130.375231433387	17.51685303763245	126.7112041022299	17.51685303763245	13.986297441093155	0.14166631991628267	0.9730433257949291	1.3944260819414924	0.7423864314181762	0.8562746702855164	1.6617935679056726	0.3720759226542075	0.3630166671452407	0.2611892468841115	0.22211321491920172	0.15368087105144612	0.6727066746001165	0.041084373698133045	0.041084373698133045	-27130.375231433387	0.0	-49.219203519381416
1690000	-27189.15172133961	-61.50207465276716	-27127.649646686845	16.93542531911415	116.63829597698239	16.93542531911415	13.053682595325105	0.1103668961774779	0.826798675803859	1.4260743369480242	0.7087616055813757	0.8049812858677243	1.734572471238881	0.4988116245601302	0.3706058773388643	0.26179038125458376	0.22125872237056043	0.14634501903599165	0.6341678259541834	0.05011512376028982	0.05011512376028982	-27127.649646686845	0.0	-48.13612739951443
1695000	-27196.719090247814	-62.83120254072786	-27133.887887707086	14.69919138155523	111.47166672500295	14.69919138155523	11.70541737909154	0.1476023750720125	0.8865194443920766	1.4495104894166126	0.7215427966324048	0.8508719628311382	1.610990350445042	0.48056495628272006	0.37033369532195454	0.24707497306347603	0.22368679047367454	0.1589045411408951	0.6371801521040871	0.04958170433030098	0.04958170433030097	-27133.887887707086	0.0	-47.065215172589156
1700000	-27200.68823415659	-65.81655674965916	-27134.871677406933	22.2703061929628	157.53564150534314	22.2703061929628	18.05922604558235	0.09559209470600069	0.839927117673117	1.3698262918229025	0.7608533757358242	0.8726155643693507	1.6428817981077908	0.5138958522910091	0.3843852223155229	0.2538248271823639	0.22292326214856054	0.13886668835355284	0.6428531503478815	0.03449163948044664	0.034491639480446645	-27134.871677406933	0.0	-52.62180442160895
1705000	-27196.42493924521	-61.482319858893845	-27134.94261938632	16.56037592853569	120.62372859393147	16.56037592853569	13.013730130101901	0.13280350872247307	0.9864203059835498	1.3176920563479007	0.8063723857697725	0.8224647843750096	1.6470897200697656	0.41996074745399664	0.36824295852240924	0.24507407483013835	0.22882264978432823	0.15786031686312435	0.6608411093854075	0.04524858258248998	0.04524858258248998	-27134.94261938632	0.0	-48.32140833143541
1710000	-27201.811283927746	-62.53777037514136	-27139.273513552605	18.230999972941046	132.70360754900983	18.230999972941046	14.17207055404743	0.16432515060304198	0.8830518299927447	1.3922526560202027	0.8700215589567196	0.753072551761912	1.652832779495916	0.4487686237724997	0.3557651371914981	0.2619737106536012	0.23543138348793474	0.14682976866696615	0.6585921593892654	0.04192574519859407	0.04192574519859408	-27139.273513552605	0.0	-50.70107130946459
1715000	-27194.63484661095	-64.75968895138712	-27129.87515765956	17.88104383331612	133.19484233123347	17.88104383331612	14.842997926665605	0.2127556456174787	0.8542413036461319	1.4902152927328853	0.7582180286491134	0.9009922615203428	1.4808415221805533	0.5154915912709676	0.3675592565228492	0.2707823907546803	0.21173325814412444	0.1499250945783462	0.65087362973709	0.04054590556094445	0.040545905560944444	-27129.87515765956	0.0	-53.09973028091359
1720000	-27189.1735726278	-61.67471970656396	-27127.498852921235	16.954692300737616	126.7466831682276	16.954692300737616	14.005248415484704	0.10866496863225136	0.8722073350416788	1.483691322776717	0.726810067331203	0.915355114804571	1.4793085075061567	0.5226276525396679	0.3619586735367514	0.26550966187243413	0.217428454217406	0.15510321037340866	0.6828897725209575	0.041454231723181745	0.04145423172318174	-27127.498852921235	0.0	-49.28469735054461
1725000	-27198.959480535974	-63.937283961980384	-27135.022196573995	13.039000714147091	101.44779029124642	13.039000714147091	11.700419281992703	0.21418563116747194	0.8265243647992188	1.5710637883419374	0.7429901437797152	0.8890748862794516	1.499733009857704	0.47061380694196786	0.36585458955204747	0.262742515496928	0.21285791012627017	0.15854498482475451	0.6326686181016218	0.051700494255490406	0.051700494255490406	-27135.022196573995	0.0	-46.3832542677223
1730000	-27188.485053719334	-61.90186229815924	-27126.583191421174	18.347298081492134	133.84839221911113	18.347298081492134	14.848577946463287	0.10145406852002277	0.8459740706660098	1.4709742981887488	0.7431405047889685	0.877991829314978	1.548896322854782	0.5130229741865076	0.36748973817595165	0.26042564986562766	0.220034070751132	0.1520505412072888	0.6857589652606174	0.03996704407826134	0.03996704407826133	-27126.583191421174	0.0	-50.18984971257768
1735000	-27196.66665939683	-62.70384810982397	-27133.962811287005	17.80678143909872	130.41749439096745	17.80678143909872	14.19247350528652	0.09054138034406198	0.8402147006438927	1.4556567337994197	0.6970355132585087	0.8824481895587781	1.5670822772522879	0.5575625854871075	0.37784790285903785	0.2599691117799481	0.21905289304175418	0.14313009231926	0.7142037337782865	0.04341768873960374	0.043417688739603756	-27133.962811287005	0.0	-50.239352625706374
1740000	-27192.53055435548	-61.53871205159355	-27130.991842303883	17.19117303761754	129.72442718996618	17.19117303761754	15.08968101072069	0.11852356987730875	0.7859414738370359	1.415179026826055	0.7554501354559247	0.970814927812439	1.5675468844441296	0.5050675516244102	0.37397398409376753	0.26324039781075986	0.21162112957093154	0.15116448852454129	0.6617083525363955	0.04043637579311049	0.04043637579311049	-27130.991842303883	0.0	-49.49769719111737
1745000	-27191.37347690835	-62.048498054498744	-27129.324978853852	19.75980751785038	138.97087067946504	19.75980751785038	15.504912995921	0.11659343417616597	0.893378966489981	1.4143437436184891	0.7554501354559247	0.8788521263274816	1.6117409110131606	0.44623411709495725	0.3610240105385028	0.2622488589641607	0.22319141165314488	0.1535357188441918	0.6658430640823115	0.039137817112248445	0.03913781711224845	-27129.324978853852	0.0	-50.58808814007115
1750000	-27193.052541524732	-62.753932379580235	-27130.298609145153	19.624123092671205	141.39170759570672	19.624123092671205	14.971594608455252	0.10725984044240384	0.8646003018850402	1.388965683703127	0.7619695075581632	0.8028677205682369	1.6877253167724053	0.49387146951302174	0.372505682201271	0.2581923817870613	0.22019890367068334	0.14910303234098451	0.7043479152034864	0.0407716315622306	0.04077163156223059	-27130.298609145153	0.0	-50.88566756469495
1755000	-27191.305143152866	-61.770332643361	-27129.534810509504	16.47480649627136	123.09525232672053	16.47480649627136	13.608513342494977	0.1122749528441075	0.8853890923029681	1.3421426973734534	0.7066843152007612	0.9328779375002252	1.6488833068431012	0.48402265077948536	0.37459301580605486	0.2583216365316041	0.2184154160647119	0.14866993159762915	0.697842200997569	0.04336570879013934	0.043365708790139325	-27129.534810509504	0.0	-48.80938533050679
1760000	-27195.06694949941	-65.19061837907341	-27129.876331120337	21.27910321366342	154.20291441444093	21.27910321366342	17.209730734216116	0.13504655677661723	0.8361588517447266	1.371253380987847	0.7918454188399254	0.880737192306402	1.663527252482881	0.45647790363821245	0.36705060595809447	0.2639689748090291	0.22405618556311313	0.14492423366976329	0.708281793143573	0.0359130524351747	0.03591305243517469	-27129.876331120337	0.0	-52.85874375633361
1765000	-27187.552844390382	-62.10091797820816	-27125.451926412174	18.759407810727453	140.7361323660961	18.759407810727453	15.042446885803077	0.11237098453828606	0.8514320265937958	1.3692839080391574	0.806626975477521	0.8081585647739151	1.6457333882456455	0.51876513686996	0.3734996460842733	0.26123658178010317	0.22351773023447885	0.14174604190114468	0.6613924652527768	0.03709503505846243	0.037095035058462435	-27125.451926412174	0.0	-50.78985006648538
1770000	-27189.832735779662	-61.6458891981354	-27128.186846581528	15.439269480313449	115.75127718803142	15.439269480313449	14.019488374276822	0.1788354793337865	0.8501418076289614	1.3912809081243889	0.8079171944423554	0.7835879413199274	1.6185159553305322	0.5485561931538296	0.3676624168162757	0.2584481327575869	0.22662682947452747	0.14726262095160994	0.628315829633052	0.04555708619064041	0.04555708619064041	-27128.186846581528	0.0	-48.241059229802914
1775000	-27189.031374619244	-61.37028374061052	-27127.661090878635	16.67214393205842	124.52334397444591	16.67214393205842	14.599362656594462	0.12068441207017773	0.8733446379438756	1.445101946376249	0.7909107230070972	0.8005814216174623	1.5959577775636895	0.4941034934916219	0.37019125985411244	0.26370773563602584	0.2203170810612353	0.14578392344862634	0.6757220092076922	0.042686863819592295	0.04268686381959229	-27127.661090878635	0.0	-48.86124744107847
1780000	-27193.561395670964	-63.104749792527365	-27130.456645878436	17.945725044085975	135.0481901247291	17.945725044085975	15.656850970071142	0.08329590703720825	0.8541752876504144	1.4115090055502266	0.8048934259864228	0.8304652998795794	1.6714625658011606	0.4274944151321918	0.3670606703936634	0.258176652992938	0.2263916782095462	0.14837099840385232	0.7141255240740426	0.03963840968530805	0.03963840968530805	-27130.456645878436	0.0	-51.014655349758236
1785000	-27189.94146650807	-63.236355393220975	-27126.705111114847	18.705086098083992	138.87144548443544	18.705086098083992	14.98206309878903	0.1575065854920057	0.8541752876504144	1.3868874091514918	0.7160551119776819	0.8925405498154521	1.673589619349245	0.4767520220557103	0.37501131783764674	0.25316354618999726	0.22520493478448722	0.14662020118786875	0.6484759275876978	0.041522626109229445	0.04152262610922945	-27126.705111114847	0.0	-51.44577534367933
1790000	-27194.543896113602	-64.68675805062941	-27129.857138062973	21.266717938923478	156.31870588051652	21.266717938923478	17.422613891985247	0.10386668935680987	0.9125682472185429	1.4493391462046374	0.6841004157232147	0.8721116812121885	1.621232409673423	0.46064809996798906	0.3747411528318944	0.25343813660921405	0.22544828579101053	0.14637242476788095	0.7180999271148223	0.033335879902572016	0.03333587990257203	-27129.857138062973	0.0	-52.4706590275366
1795000	-27199.413270966284	-66.77144905906121	-27132.641821907222	22.68504878435812	164.6225420459466	22.68504878435812	18.41438742660807	0.09964640420942542	0.898369922883194	1.431373169907459	0.6641606193387177	0.9415044701294575	1.5791837347333235	0.485408083007844	0.37186277221374064	0.24374184493229906	0.22239930642261335	0.16199607643134695	0.7145534123144613	0.031152890144840125	0.031152890144840125	-27132.641821907222	0.0	-53.30208144149082
1800000	-27192.324696143653	-61.80459176783927	-27130.520104375813	18.953656380240872	138.74732440727675	18.953656380240872	14.969611476716963	0.10604793881536508	0.875571269620773	1.3928873005268065	0.7720687510607975	0.9024347618287925	1.5791837347333235	0.4778541822295027	0.371326148321015	0.25975031109514674	0.2157744064914019	0.1531491340924364	0.690917401036331	0.036482660720631443	0.036482660720631443	-27130.520104375813	0.0	-50.615692315626205
1805000	-27199.214623600416	-64.52234813814596	-27134.69227546227	22.275907644709616	157.4115318415325	22.275907644709616	16.642792275416916	0.10245495843749608	0.894312178614614	1.4357843085052886	0.6695467308445402	0.8921350895398651	1.629204668471897	0.4790170240237909	0.38409405501617283	0.2442908601034729	0.2167425653992825	0.15487251948107184	0.6908177173051239	0.0321800513826807	0.032180051382680715	-27134.69227546227	0.0	-52.58090406215662
1810000	-27194.385637752282	-61.51623809566644	-27132.869399656614	18.217041542527852	132.51845640062615	18.217041542527852	14.81908634169231	0.14183232693778342	0.8012738646795612	1.301498518626916	0.7465039617412053	0.8005732095583986	1.7813242192354921	0.5688262261584226	0.3912499554610811	0.2479583456231376	0.22207877488416095	0.13871292403162042	0.6375269582681946	0.03988441200162959	0.03988441200162959	-27132.869399656614	0.0	-50.04515647802866
1815000	-27202.048085597606	-64.59029029601047	-27137.457795301594	20.199637738675797	157.21350836751895	20.199637738675797	17.004922007522673	0.14030003124694357	0.8935674174613178	1.4415450246530042	0.8197214630551333	0.8386814079156355	1.4767233662083514	0.5297613207065535	0.3584014290637173	0.26555470515320034	0.228015455404335	0.14802841037874737	0.6784936510042826	0.030382138631481113	0.0303821386314811	-27137.457795301594	0.0	-53.48061324294116
1820000	-27196.260816245165	-65.45402614534197	-27130.806790099825	20.4528015546482	153.69674303187594	20.4528015546482	17.776603230792983	0.14666787079195837	0.8346346400917635	1.435039411016931	0.7846122783454978	0.9594970843416671	1.538602909945671	0.44761367625846493	0.3779735516676621	0.2496179755683551	0.2193820676163963	0.1530264051475864	0.6767416872809424	0.0343672458276665	0.0343672458276665	-27130.806790099825	0.0	-53.255728141367534
1825000	-27191.32613463471	-61.85490316246454	-27129.471231472246	18.80785949057046	132.9910792708958	18.80785949057046	14.3684517738702	0.1005318055491879	0.872174548053295	1.380802109648627	0.74670884147041	0.9055889153315839	1.674345202447112	0.4203803830489678	0.3756272450916383	0.2511745247790784	0.22305120774476056	0.15014702238452274	0.6810845488202796	0.04098380722855127	0.040983807228551265	-27129.471231472246	0.0	-50.126331375819376
1830000	-27194.68074704563	-62.369361524779805	-27132.31138552085	18.850516709143285	134.53084384990493	18.850516709143285	15.54293421181784	0.1555559068691791	0.8649678495429366	1.3969107876566358	0.7355109090891301	0.8176818518613531	1.7386308566625217	0.44629774518741805	0.36748082220311057	0.2527775457609709	0.2278509768812207	0.15189065515469796	0.6442432519592737	0.04172368236971642	0.04172368236971643	-27132.31138552085	0.0	-50.69906873331322
1835000	-27195.780412357464	-64.13126260597069	-27131.649149751494	17.918305885662548	140.3061959035336	17.918305885662548	16.320947293308073	0.07636082999561036	0.7658297104551338	1.395551763034162	0.8998289524717595	0.7081911435169546	1.7246588689183164	0.5059395616036688	0.36748082220311057	0.2728838028023308	0.22076728333534915	0.1388680916592096	0.6337602330176325	0.03891540518917925	0.03891540518917926	-27131.649149751494	0.0	-51.870464143535436
1840000	-27187.32972636644	-61.514274231739094	-27125.8154521347	16.599945788851503	122.24725359034657	16.599945788851503	13.411481791848422	0.14947704220303087	0.8102646175518536	1.3765522979122158	0.8139357915083052	0.8284352570830776	1.6543308097666092	0.516481226177934	0.3694561316748191	0.26576466684187694	0.2195226486039368	0.1452565528793672	0.6469802644712862	0.04428669442841145	0.04428669442841147	-27125.8154521347	0.0	-48.68295727297457
1845000	-27199.315934518603	-62.51036556585916	-27136.805568952743	16.127254812969003	123.29058558280262	16.127254812969003	13.733972158347193	0.09314701000837455	0.8966078954650791	1.232063830527842	0.7479640322165851	0.7978379814681238	1.8158287224926837	0.5096975378296817	0.36767126997475347	0.2627387948159405	0.23379127196972319	0.1357986632395829	0.6067000020999587	0.043034446932450614	0.04303444693245063	-27136.805568952743	0.0	-49.46136990722353
1850000	-27196.390592667336	-63.40892165056689	-27132.98167101677	20.292046026367967	148.98412257258886	20.292046026367967	16.53523611275864	0.09846131988405246	0.8478306727579643	1.2810220591003307	0.8600187379084462	0.7618722248578794	1.729282786794284	0.5199735185810911	0.37634496129808	0.25895316575859334	0.2302487037098803	0.13445316923344652	0.6563015984251036	0.03583225983658229	0.0358322598365823	-27132.98167101677	0.0	-51.75863734162563
1855000	-27192.879602114896	-61.795763824629205	-27131.083838290266	15.750669105778769	115.84958667488574	15.750669105778769	12.644283197373236	0.15710442155977603	0.7519800964801333	1.3988478828266877	0.8276013044712901	0.8567028404935086	1.714212269036128	0.4506556066922479	0.3727596259914895	0.2617499554763233	0.22314584721201203	0.14234457132017536	0.6783761193029518	0.046809005399416036	0.04680900539941604	-27131.083838290266	0.0	-47.813995730371815
1860000	-27202.701842817216	-65.73872047584774	-27136.963122341367	21.584143429807185	159.33670576420042	21.584143429807185	17.45035400191753	0.07524215137534873	0.8333216012371862	1.495293690641176	0.6729751278931784	0.9256764218472824	1.561007220183469	0.5117259381977036	0.36485882046729057	0.2738717894804718	0.20865847000160953	0.15261092005062823	0.6834588431527258	0.03239344556486386	0.03239344556486386	-27136.963122341367	0.0	-53.381535438001954
1865000	-27197.43936188235	-65.97293412423782	-27131.46642775811	21.03224233557859	161.6236033773688	21.03224233557859	17.911760410472276	0.12855276795859952	0.8333216012371862	1.4910067115742038	0.7033215606098706	0.7898397019800211	1.6168166672613122	0.5656937573374016	0.36955427500300153	0.2649370028757729	0.21432029264826813	0.15118842947295763	0.668506839811717	0.03267379275294771	0.03267379275294771	-27131.46642775811	0.0	-53.59981459514719
1870000	-27197.66926451525	-62.09032784319456	-27135.578936672056	17.025525068081595	128.88938375511668	17.025525068081595	13.751774059923493	0.1570911701560021	0.9738769377177505	1.4806692028860684	0.797702878909034	0.7968155672077564	1.5156798922993697	0.43525552098001635	0.34964463751741914	0.2640003883707886	0.22970557977621223	0.15664939433558026	0.7315440408009924	0.03978864279906888	0.03978864279906886	-27135.578936672056	0.0	-49.8622471635003
1875000	-27194.40597838988	-62.15286435100592	-27132.253114038875	17.466246777520908	134.5008795769543	17.466246777520908	15.255614551437187	0.09814270580552904	0.9730584078090239	1.5127699942520567	0.6875138863615283	0.9510737289605435	1.4279446830204239	0.4476392995964191	0.3693096849203387	0.254935557900372	0.21712839031812464	0.15862636686116485	0.7122278598007196	0.03737484006755022	0.03737484006755021	-27132.253114038875	0.0	-50.34160310013648
1880000	-27195.494129281837	-61.7531999699789	-27133.740929311858	19.297919666600617	134.67927286623078	19.297919666600617	14.667385892694499	0.14891663904997743	0.9406276792877858	1.5250654934085655	0.7566383804058627	0.9038451091052252	1.4449622852328103	0.4288610525597457	0.3651447096935806	0.2536255630043731	0.22260336044088166	0.15862636686116485	0.6412016486938551	0.039517441027625444	0.03951744102762545	-27133.740929311858	0.0	-50.52588224991557
1885000	-27207.498127122682	-62.65555081363685	-27144.842576309045	18.13430419709756	145.97960973556144	18.13430419709756	16.353103399754925	0.10002395670111629	0.9686164222066309	1.4560036632507716	0.7657148668798393	0.8323666519554488	1.5326859475921857	0.4446124481151191	0.35209250104794054	0.27212671688093076	0.2192966341300002	0.1564841479411287	0.7128420621744197	0.03150554253117158	0.03150554253117158	-27144.842576309045	0.0	-51.43898703822728
1890000	-27191.665934248227	-62.54481091779006	-27129.12112333044	16.507469092482275	124.62148727949562	16.507469092482275	14.023378333794849	0.08928613729465676	0.8401712888629899	1.4629048459004041	0.8315751847623023	0.8880502847669942	1.5841685263604832	0.3931298693468216	0.36495155260194767	0.26019539768963995	0.22182465137171603	0.1530283983366965	0.6700059814882067	0.04212938981013704	0.042129389810137016	-27129.12112333044	0.0	-49.78151587289522
1895000	-27189.38492992269	-62.682006344538976	-27126.702923578152	18.249774486389864	142.7958327997501	18.249774486389864	16.277054578437042	0.11085294532618548	0.8698519563287688	1.5033863881426317	0.6951850308151538	0.8668457969781435	1.5594557647251412	0.5052750630101568	0.3652777359071359	0.2677771203256513	0.21493994495502086	0.15200519881219213	0.7126623528540305	0.03562130293712505	0.03562130293712506	-27126.702923578152	0.0	-51.022151012505816
1900000	-27190.996340290603	-63.01963227396851	-27127.976708016635	19.137923802214683	142.30869777948234	19.137923802214683	16.71044775027533	0.11459864848062985	0.8782673690691194	1.4289813794873292	0.7234396400274473	0.8559549729321494	1.6239483694766812	0.48940826900726925	0.37141660769434764	0.2545009459216799	0.2229669581772426	0.15111548820673015	0.680790330100939	0.039032499112963734	0.039032499112963734	-27127.976708016635	0.0	-50.969492722707585
1905000	-27200.638455858145	-62.84272380013079	-27137.795732058014	14.661449680808822	112.91548866795875	14.661449680808822	12.814175902227609	0.18619995445631543	0.8969934615700139	1.3577721438787833	0.68011085176599	0.8797739189669624	1.7045502457247486	0.48079937809349765	0.37656635778427755	0.24416776747391356	0.23294829683605664	0.1463175779057525	0.6532826895019995	0.04829769686445777	0.04829769686445775	-27137.795732058014	0.0	-47.91980538714194
1910000	-27193.558283399645	-62.20424536444769	-27131.3540380352	16.75552248364439	125.31038278684984	16.75552248364439	14.102525595455026	0.10076741300815235	0.843936642714487	1.3219486656866595	0.7960798119578443	0.837757805824341	1.7664539842399918	0.43382308957667237	0.37168352377762476	0.25176459643943205	0.23023430187719093	0.1463175779057525	0.6359371876966338	0.044931252453233116	0.04493125245323311	-27131.3540380352	0.0	-49.346247244677365
1915000	-27191.2753651623	-64.81925361728746	-27126.456111545012	18.874574633893253	143.86019897151132	18.874574633893253	17.22411268543235	0.16671147984025628	0.8262583562635968	1.3489934583918093	0.7615354727333745	0.845636201669146	1.7656739557391026	0.45190255520296646	0.38013548908804745	0.2557430507913786	0.21663407644658106	0.1474873836739932	0.6426652237951851	0.0386031082479693	0.0386031082479693	-27126.456111545012	0.0	-52.64699668190251
1920000	-27201.863717190136	-67.91679846521669	-27133.94691872492	20.853285912580155	160.97630180835156	20.853285912580155	18.383545784005847	0.05932656879671946	0.8744075160328438	1.4332227079238844	0.8028871126733429	0.7518814228817666	1.6763252780728974	0.4612759624152603	0.35984013097573125	0.25955502138708453	0.23066897545253012	0.1499358721846544	0.695774244433731	0.0326009419674226	0.0326009419674226	-27133.94691872492	0.0	-54.745340170302505
1925000	-27206.435453721067	-65.77009346441842	-27140.665360256648	19.540900610073663	143.93093907501483	19.540900610073663	15.127114807462657	0.20200591333899495	0.953143786061426	1.357931023085603	0.7394362870320244	0.8131524964104179	1.6591790683521974	0.47715733905832686	0.3539649691239409	0.2656546516605001	0.2330156500249213	0.14736472919063803	0.6615962003542191	0.036951711278382884	0.036951711278382905	-27140.665360256648	0.0	-54.66623373445138
1930000	-27191.691708271468	-63.413489050722035	-27128.278219220745	19.274564768726908	147.943825188562	19.274564768726908	16.97666005345782	0.11084862115998434	0.7783691181740884	1.383172988152525	0.7787433619081332	0.8345424545719756	1.6828920675297765	0.5422800096634968	0.369920727052021	0.26736070941015344	0.21510107935556824	0.14761748418225765	0.6497776427764245	0.03594775529058953	0.035947755290589536	-27128.278219220745	0.0	-51.59280553990152
1935000	-27196.989739985784	-63.21750725301861	-27133.772232732765	20.76973508020259	143.9512156656917	20.76973508020259	16.175264422450187	0.09715978759513288	0.8825410225608917	1.4986558272263972	0.6369406106657858	0.8002866775294549	1.7276692988694242	0.4539065631480416	0.373156212065478	0.26324710190263473	0.21227908816460533	0.15131759786728227	0.6568383689133888	0.03911055874245892	0.03911055874245892	-27133.772232732765	0.0	-51.28864331390707
1940000	-27189.8741817221	-64.27403084326494	-27125.600150878836	20.089009370486547	152.483094912968	20.089009370486547	17.033070060752376	0.130232619278766	0.837526040561642	1.3883382451589665	0.7075741085834534	0.8674557750747576	1.7264152609807848	0.4726905696403908	0.3818335634690067	0.25204847621493687	0.22029756587720675	0.14582039443884995	0.6655017278711555	0.035206984249231105	0.03520698424923111	-27125.600150878836	0.0	-52.47320162209835
1945000	-27195.800895676293	-61.84018894062994	-27133.960706735663	17.09299727225646	125.34912998646463	17.09299727225646	14.40264002497727	0.16092632929240538	0.8640272413652228	1.321248993125255	0.6861689351146095	0.8646797252587021	1.8563640351522135	0.407511069983992	0.38337120607987385	0.25222533073814707	0.22003253790971602	0.14437092527226328	0.6384963232141153	0.044964697687384904	0.04496469768738491	-27133.960706735663	0.0	-49.40091298079881
1950000	-27196.417946679194	-62.15132312972125	-27134.266623549473	18.24809548362442	134.62298509046133	18.24809548362442	15.707960831023884	0.09493350554530999	0.8940383319252404	1.2354091670166623	0.7990462081785524	0.9112417575038291	1.651778252781043	0.5084862825946678	0.3699143260055555	0.2537870692152025	0.2314282897477321	0.1448703150315101	0.6427668622595096	0.03922331158918935	0.03922331158918935	-27134.266623549473	0.0	-50.453489086946185
1955000	-27191.90525920096	-62.99041788516952	-27128.914841315793	19.14314663386557	142.94740981042276	19.14314663386557	16.080810971090315	0.10445331365811737	0.8972217422216517	1.310676574216436	0.7990462081785524	0.7806475569496437	1.680873335391332	0.5315345830423793	0.37552454063038265	0.25933392135747324	0.22854511961085927	0.13659641840128497	0.6554902176896859	0.03969513042443978	0.03969513042443979	-27128.914841315793	0.0	-51.0755717000457
1960000	-27190.532920830203	-62.744713867836595	-27127.788206962367	17.75024719260213	141.98229641810434	17.75024719260213	15.402392084009033	0.111472967600706	0.8695340246794999	1.4399994032839138	0.8395972048776659	0.8171251048343758	1.5646674987663887	0.4690767635581507	0.37079777133410613	0.25782505661774896	0.2225932650361134	0.1487839070120317	0.6726105015071681	0.03741911694140253	0.03741911694140251	-27127.788206962367	0.0	-50.93075849679356
1965000	-27189.808426267373	-62.671772884698136	-27127.136653382673	17.5887475890589	125.77683564322356	17.5887475890589	14.180860647199196	0.19270171136216968	0.8634908029499703	1.4832460277873925	0.6969896235235712	0.9085941954142539	1.5778588043718855	0.46982054595292155	0.3605671504164122	0.26442170173341994	0.21771484445353503	0.15729630339663292	0.6800284436927413	0.0436516980493078	0.043651698049307804	-27127.136653382673	0.0	-50.58320064032978
1970000	-27197.86703780314	-62.923847206419545	-27134.943190596718	15.795632477528503	119.1429197808816	15.795632477528503	12.737179020628592	0.09082026224631347	1.0245367389421587	1.4470689483321713	0.6562395124109085	0.9121132434047908	1.5556563080965302	0.4043852488134353	0.35876276451015393	0.2502607922021362	0.22714907932379727	0.1638273639639127	0.7085807083425869	0.04234791434893598	0.042347914348935964	-27134.943190596718	0.0	-49.202557071727384
1975000	-27206.66786689887	-68.6840383793933	-27137.98382851948	21.8901599596624	175.11779635624177	21.8901599596624	19.647799868218524	0.08110155899103998	0.9912565370222347	1.3753939169943945	0.7140319560276156	0.9073263417484243	1.5849046974228966	0.4270865507844288	0.3772671868160862	0.24839096862956522	0.2190763382625912	0.15526550629175753	0.67931079081557	0.028695127852123224	0.028695127852123224	-27137.98382851948	0.0	-54.39517581116274
1980000	-27190.755058895844	-64.37581460111261	-27126.37924429473	17.426256834703473	133.0243704133204	17.426256834703473	15.00078101545053	0.06689555665554422	0.8761159839406931	1.4317036570597559	0.7522144954637938	0.862751126383063	1.5661896316141732	0.5110251055385152	0.3736839357332454	0.2560643737454701	0.21992535368361757	0.1503263368376671	0.7283893026905783	0.03866998840275844	0.03866998840275845	-27126.37924429473	0.0	-52.17270301568961
1985000	-27196.71610747519	-62.56125670312041	-27134.15485077207	17.794459914654976	138.99617161395207	17.794459914654976	16.012979615837292	0.127974369523774	0.8646295264759362	1.3293667699149103	0.766665460652099	0.8162971244869986	1.656235784444091	0.5668053340259596	0.38027653279536955	0.25683041569996395	0.21979102949377116	0.1431020220108955	0.7215592247989212	0.03748499813342418	0.037484998133424194	-27134.15485077207	0.0	-50.68275179984756
1990000	-27188.346097040736	-62.185412469516585	-27126.16068457122	19.896891593912756	139.51288360218683	19.896891593912756	15.301094805287978	0.12730215324654143	0.8722428583914368	1.3580593076529885	0.7078905242242463	0.9034064114245618	1.6222297584738277	0.5361711398329337	0.3765273703099682	0.25181001800302677	0.2198921411335594	0.15177047055344572	0.6565985179593193	0.03946102201950517	0.03946102201950518	-27126.16068457122	0.0	-50.739360229324234
1995000	-27198.600026370423	-62.87894054649256	-27135.72108582393	18.287640155170976	140.19725731288705	18.287640155170976	15.398061540429786	0.14859230868533707	0.9007599420669692	1.3967859566093652	0.6896572843161186	0.9492604441692067	1.626660923503718	0.43687544933461725	0.3674629644301497	0.24760104028022045	0.21867774345745428	0.16625825183217569	0.6864386897495449	0.037927353240309436	0.03792735324030942	-27135.72108582393	0.0	-51.33701664025035
2000000	-27193.332718084217	-62.33032902272489	-27131.002389061494	18.35566048306154	139.6625638597795	18.35566048306154	16.140608782781367	0.11710617449535181	0.8507276596430244	1.4593217703311072	0.7326883506263894	0.881221499784958	1.6036926334088424	0.4723480862056734	0.3648059888829091	0.26277257974191975	0.2189537658975569	0.15346766547761434	0.6479155426818834	0.037814617576682634	0.03781461757668264	-27131.002389061494	0.0	-50.67013707576787
2005000	-27192.86468660829	-62.630393257492806	-27130.234293350797	19.1362224998615	139.91599041086013	19.1362224998615	15.35211845258073	0.13938230594666515	0.912363691845856	1.3071866148119191	0.7517574196899283	0.873314088607856	1.708660669032472	0.44671751601196363	0.36944412516770125	0.25212858679828054	0.23178387859363558	0.14664340944038273	0.6858587643242552	0.03970924489054677	0.03970924489054676	-27130.234293350797	0.0	-51.030368882970436
2010000	-27189.778931983452	-63.26262727298615	-27126.516304710465	18.29434878375766	136.91772038063726	18.29434878375766	15.498176905826128	0.16504266801202377	0.8167912064424296	1.3399062032917934	0.7500539131332382	0.875017595164546	1.78338552479763	0.43484555717035733	0.37710256849689294	0.2552396838003105	0.22148698538719427	0.14617076231560241	0.6777751407370687	0.040896984227793115	0.04089698422779312	-27126.516304710465	0.0	-51.42208578172797
2015000	-27193.38478285657	-61.062228688032626	-27132.32255416854	17.909401376933904	131.06430455935094	17.909401376933904	15.135312465773488	0.13328978371368377	0.7879933439537595	1.340862881657374	0.818659676107437	0.8342704703277407	1.7319855879931731	0.4862280399605108	0.3719922391918051	0.2686967382726344	0.22307318361697437	0.1362378389185863	0.6541630673028778	0.038144788087625815	0.038144788087625815	-27132.32255416854	0.0	-49.71320794397656
2020000	-27192.73764956641	-61.609071161857216	-27131.128578404554	16.797729933555186	128.6867808762778	16.797729933555186	15.032346797610138	0.14066510324451	0.9144352443879179	1.3614023910563926	0.711836064166739	0.7682260016253826	1.7438482411445013	0.5002520576190617	0.36106857688426286	0.26270513619263547	0.22789041464650106	0.1483358722766007	0.65479909155359	0.04014647040716454	0.04014647040716451	-27131.128578404554	0.0	-49.483713206989584
2025000	-27186.85684170042	-61.971132690399436	-27124.88570901002	16.253877411077674	121.18502797671849	16.253877411077674	12.919816661544726	0.1073042913104641	0.8697138373173195	1.3762146071868697	0.8052588875063434	0.8384466176905359	1.6342509259371047	0.4761151243618216	0.3670432803117441	0.2574029232780957	0.2289655806298598	0.14658821578030043	0.6802548959769436	0.04280746144397379	0.042807461443973786	-27124.88570901002	0.0	-48.71705972962371
2030000	-27198.774959597515	-63.51199209700047	-27135.262967500516	18.88429802961326	152.02164945505137	18.88429802961326	16.569619175214857	0.10085511571422391	0.7957275593972541	1.4843999046757876	0.8023563730867889	0.8966833057133569	1.5970399862319873	0.4237928708948201	0.3735309973529284	0.2626844228212559	0.2200760761435414	0.1437085036822744	0.6721471400091521	0.03333944045576352	0.03333944045576351	-27135.262967500516	0.0	-52.03728568520764
2035000	-27194.094044774218	-62.70025971576911	-27131.393785058448	19.831914656867614	139.0823853586071	19.831914656867614	15.588232474381615	0.15169000141219	0.8331859133020733	1.4631887849509695	0.7830144788010727	0.8515770655427903	1.6008175693670272	0.46821618803606196	0.3612934515944602	0.26578199571461336	0.22039672969575008	0.15252782299517637	0.6693078324503013	0.03936544915416623	0.039365449154166225	-27131.393785058448	0.0	-51.27206811255938
2040000	-27197.06169335762	-62.705007587379214	-27134.356685770243	17.474606876578274	137.79710967563435	17.474606876578274	15.859226509368417	0.10590374023471166	0.8024094743118153	1.3408545071297624	0.7830144788010727	0.938272352026516	1.6778333262286096	0.4576158615022189	0.3743574621521159	0.2618626950946925	0.21612364322692454	0.14765619952626696	0.6962326029576387	0.038906296652729204	0.0389062966527292	-27134.356685770243	0.0	-50.51682464331755
2045000	-27194.429677249555	-63.12630534335498	-27131.3033719062	18.81506704048042	144.56974150065142	18.81506704048042	16.650272506290488	0.10317751901591055	0.8711352056573569	1.4295904135809556	0.7460248911567311	0.8468689960161544	1.6750288891778007	0.431351604410996	0.3661760375187916	0.25574674033901623	0.22399742490953645	0.15407979723265564	0.6540984850958009	0.0371944145663203	0.03719441456632028	-27131.3033719062	0.0	-51.25721587133911
2050000	-27199.288008832078	-62.46234178258608	-27136.825667049492	19.441346927689324	136.52201391617723	19.441346927689324	15.759065503513554	0.10361938156510217	0.8944747774333467	1.3494936858696687	0.6782078518035427	0.9411766772661226	1.611044988694448	0.525602018932866	0.3749758740717537	0.2548234815933369	0.22096103407715603	0.1492396102577533	0.6902249791527532	0.042488307595745296	0.04248830759574529	-27136.825667049492	0.0	-50.418820826575676
2055000	-27191.210193957853	-63.342268714170416	-27127.86792524368	19.0383560241611	136.9561403872982	19.0383560241611	14.570061012124409	0.18020286601849486	0.838666545834281	1.3927823066099227	0.778021063369836	0.8520348089931217	1.6098542059326078	0.5286410692602252	0.37527056692070915	0.25566152178484397	0.22068707405830776	0.14838083723613898	0.6535925506783519	0.03890584618743737	0.03890584618743738	-27127.86792524368	0.0	-52.09864148512236
2060000	-27189.308606282084	-61.176778880112245	-27128.131827401972	16.433994689172973	121.97134580165364	16.433994689172973	13.472206545721491	0.1394575947220812	0.884798043146347	1.3172901095188179	0.838210068939978	0.8362077276134133	1.6057569570333423	0.5177370937480961	0.3676869280238965	0.2589886131966141	0.23145159697037496	0.1418728618091143	0.6801427780732578	0.041628037666103714	0.04162803766610372	-27128.131827401972	0.0	-48.52974578121819
2065000	-27196.704174291124	-65.93300893047791	-27130.771165360646	21.545154288563833	158.47769309149805	21.545154288563833	18.064771932479157	0.13343845939609777	0.7621725468049176	1.4166536271645562	0.7998833817655332	0.8321270072649942	1.6873912005062146	0.5017722364937788	0.36788117971673867	0.2641974696473688	0.22312704648001438	0.14479430415587807	0.6534827858256689	0.03299892845092416	0.03299892845092417	-27130.771165360646	0.0	-53.3728573864792
2070000	-27193.706941541164	-63.70562859453827	-27130.001312946624	20.592203369675094	148.13895777738165	20.592203369675094	17.135621370170153	0.10008416973515236	0.7930983248482287	1.38628356425342	0.8113409520664839	0.8498362909374462	1.666257370116178	0.493183497778238	0.374181978190414	0.2577201094096698	0.22806592788830682	0.14003198451160936	0.6390752047048198	0.03665348533446145	0.03665348533446145	-27130.001312946624	0.0	-51.654264589317556
2075000	-27194.38134622227	-62.37384972091516	-27132.007496501355	15.558231594827213	114.4928925936172	15.558231594827213	13.14995658147462	0.10678517255465657	0.826313776213589	1.3985580784214522	0.7007520470327083	0.8781005395726439	1.708489761126743	0.48778579763285823	0.37318762876612244	0.26253523602428214	0.21826398078247045	0.14601315442712492	0.7010813957721277	0.049573194734705846	0.04957319473470584	-27132.007496501355	0.0	-48.01712242552698
2080000	-27191.831756230575	-64.29513810704088	-27127.536618123533	20.41492085951273	152.8857749012476	20.41492085951273	16.432957820748168	0.1323839902954149	0.8743946082413931	1.4171657346795807	0.8110623914301603	0.8342270186856579	1.622195088030122	0.4409551589330805	0.36256402239131236	0.26582268404829823	0.22565199608919584	0.14596129747119344	0.71099538336027	0.03565172283474886	0.035651722834748864	-27127.536618123533	0.0	-52.59240593298524
2085000	-27194.358643008047	-61.68424254783523	-27132.67440046021	16.567768588301323	128.1096116561201	16.567768588301323	14.44705618334499	0.12297177715776074	0.7729211360688497	1.2534022373867781	0.7407747051319635	0.8342270186856579	1.8632605194936818	0.5354143832330637	0.3772960866624479	0.250842195094436	0.22719164061490793	0.14467007762820794	0.6455087534213083	0.04076460504898887	0.04076460504898887	-27132.67440046021	0.0	-49.28667307938786
2090000	-27191.862903025318	-62.31531957367032	-27129.547583451647	18.410071165438648	137.85134275375643	18.410071165438648	15.831162337484074	0.10425910645847267	0.9028442126919733	1.3266339631691775	0.7473762638992185	0.8418459743545491	1.7551213472298994	0.42617823865517646	0.3733247978887037	0.26093990342126644	0.21903055169611033	0.14670474699391928	0.6967700624014211	0.03868062410132937	0.03868062410132937	-27129.547583451647	0.0	-50.54627493958423
2095000	-27194.231842999012	-62.17953937532593	-27132.052303623685	18.175799837516276	136.61185267719986	18.175799837516276	15.199971807217086	0.12326749553128914	0.7932666712187668	1.400356617981747	0.7185162335114678	0.8923186037489799	1.7595518844830529	0.4359899890559799	0.37318811620508957	0.2562800993758361	0.22055616278129775	0.14997562163777634	0.668004928391502	0.04048919069301759	0.040489190693017596	-27132.052303623685	0.0	-50.334177332386794
2100000	-27191.656643993847	-62.266205558465344	-27129.39043843538	19.82776464872331	140.98442116522395	19.82776464872331	14.506268830594058	0.10538229173348036	0.7836807927929729	1.317663177875066	0.7951021303414215	0.8783845158662975	1.707481055060795	0.5176883280634412	0.3750154933618922	0.25758999453034	0.22506644816359123	0.1423280639441763	0.6629097193082972	0.03829375429843661	0.038293754298436615	-27129.39043843538	0.0	-50.859832074852505
2105000	-27191.93440729458	-64.98336715803553	-27126.951040136544	18.595129961391997	140.7770750039456	18.595129961391997	16.288477785618404	0.06487174066344892	0.802581644885699	1.41319857122767	0.7820267142998959	0.9043216262546352	1.5801831152686532	0.5176883280634412	0.3828164958009241	0.2550293889045893	0.21870023069983852	0.14345388459464792	0.6583036869980604	0.03830407298381937	0.038304072983819354	-27126.951040136544	0.0	-52.89794476522749
2110000	-27187.35081183967	-62.92906518625492	-27124.421746653417	19.348254958999412	146.07639740845792	19.348254958999412	16.114809193301706	0.11834743805166255	0.8821846710292528	1.4449662943914736	0.7858697659771771	0.8410368924563297	1.6171434204223805	0.42879895572338095	0.3634148692304107	0.25652786193215005	0.22548736808051642	0.15456990075692276	0.6593484333682614	0.03674757124163332	0.036747571241633324	-27124.421746653417	0.0	-51.43385684071047
2115000	-27203.767799935726	-65.82951515117104	-27137.938284784555	21.480319822815193	161.69565509719845	21.480319822815193	17.65600096205919	0.1260262191100743	0.8846815066177508	1.4048641862768767	0.8705661539709639	0.7837178372881639	1.609051420185234	0.4471188956610054	0.3628795370507279	0.26511353104507657	0.22320092573155478	0.14880600617264073	0.6574446257461242	0.03281396765987376	0.03281396765987376	-27137.938284784555	0.0	-53.51813694647146
2120000	-27193.350674640285	-63.98809721357395	-27129.362577426713	21.06720059046147	158.08827324765974	21.06720059046147	16.76702178254752	0.09735634965583342	0.890026871219872	1.4533665752585128	0.7616023465157042	0.8263790958308385	1.621506215514062	0.4471188956610054	0.36271248490393276	0.26433505915451244	0.22408279890980776	0.148869657031747	0.6806521974582622	0.030646465448519143	0.030646465448519133	-27129.362577426713	0.0	-52.660934395099474
2125000	-27191.915938742106	-62.13680821592353	-27129.77913052618	17.559374948093172	134.90038755869205	17.559374948093172	14.373779391878445	0.13414576635370334	0.9105070918984667	1.484335517435221	0.7172034155690609	0.9034799622472532	1.5644933926139146	0.41998062023607824	0.371147833298725	0.2524699624628585	0.2159634562864331	0.16041874795198324	0.6909963452906438	0.03922347903964381	0.03922347903964381	-27129.77913052618	0.0	-50.23756805697724
2130000	-27194.3431914533	-63.842348247025384	-27130.500843206275	21.276772262672843	149.52199263121875	21.276772262672843	15.9901372596127	0.13535623098789581	0.838347575993785	1.4980424119167242	0.6712768586571548	0.9268200833987427	1.6111950568383129	0.4543180131952753	0.37443667585919155	0.25669231331995845	0.2154500898415048	0.15342092097934515	0.6420741269615735	0.03658147402689675	0.03658147402689676	-27130.500843206275	0.0	-52.236257018256865
2135000	-27192.5747710319	-65.78447700530536	-27126.790294026596	21.323043123093523	162.42837408066094	21.323043123093523	17.742578537321304	0.11880375680619747	0.8622861320841294	1.5204094034436337	0.7886817636459217	0.8048172523625403	1.5638911991022797	0.45991424936149	0.3622999410822209	0.2644650830452056	0.21856048539288656	0.15467449047968698	0.7061064947321469	0.032438553166226805	0.03243855316622682	-27126.790294026596	0.0	-53.38161704639768
2140000	-27195.479524050286	-63.335648016573685	-27132.14387603371	20.50041748397164	151.77856148734725	20.50041748397164	16.261174269144977	0.10412266149456717	0.8622861320841294	1.4061548605262382	0.8053882191619001	0.8186185378170566	1.5871991288580214	0.5203531215526488	0.36676056587224065	0.2578066812343199	0.22184093693572504	0.15359181595771446	0.649050039270887	0.03418112135359759	0.03418112135359758	-27132.14387603371	0.0	-51.99855797800642
2145000	-27191.980784007832	-62.12217965093507	-27129.858604356898	17.423787403982146	128.80120311828327	17.423787403982146	13.578205859882775	0.10871601082648555	0.8091213943412723	1.3416596300173642	0.7547224547461622	0.8251264571893646	1.7979350698828334	0.471434993822998	0.3731409859535409	0.25683361874853616	0.22367785224921335	0.1463475430487096	0.6674883133048379	0.04375431357802123	0.04375431357802122	-27129.858604356898	0.0	-49.50701222450698
2150000	-27195.094378825885	-62.71969044437722	-27132.374688381507	19.18289709468486	142.67115317856135	19.18289709468486	16.569936511085665	0.1169126437732637	0.9032522705178205	1.345452124517439	0.7351619758459367	0.8113797458579214	1.778959711240066	0.4257941720208119	0.3743899520488238	0.2617039469805225	0.21950393134794643	0.14440216962270727	0.6232483839921127	0.03794366283418097	0.03794366283418098	-27132.374688381507	0.0	-51.02131382782548
2155000	-27191.770441577162	-63.758257842026595	-27128.012183735136	19.9240800631384	150.57886186610222	19.9240800631384	16.589863443194293	0.12481301666238556	0.8735546698000692	1.375179197656524	0.7110841799235139	0.8628277461195198	1.6923048811008032	0.4850493253995648	0.37094111273058356	0.2628717341176695	0.21831323588272442	0.14787391726902263	0.6418304556740716	0.036342778517790664	0.036342778517790664	-27128.012183735136	0.0	-52.08921844799806
2160000	-27194.751502117848	-61.470377789130225	-27133.281124328718	15.767038463755808	118.13079544108913	15.767038463755808	13.126728449025746	0.12911865152458862	0.8262469503027603	1.3504403630620183	0.876776588550672	0.8628277461195198	1.5986590265654597	0.4850493253995648	0.37094111273058356	0.25914179026960643	0.22504714454686567	0.14486995245294443	0.6174280727121632	0.04460686462540797	0.04460686462540798	-27133.281124328718	0.0	-48.00526530044581
2165000	-27193.512618530727	-65.76201158482161	-27127.750606945905	20.120150722343062	157.35100645369312	20.120150722343062	18.285435438876	0.08012358254627741	0.9128914217631326	1.4431161872272589	0.7257715032415659	0.910564442057893	1.5120145551050872	0.49564189060505703	0.3725569406058899	0.24598394832541748	0.2241344711388251	0.1573246399298676	0.689226333327831	0.0330435260745168	0.03304352607451679	-27127.750606945905	0.0	-52.9944872251781
2170000	-27192.032331422473	-63.176497503295494	-27128.855833919177	18.845181607433474	139.8526300210179	18.845181607433474	16.349481046394242	0.08541577019849433	0.8787102016546734	1.5012680485463852	0.7257715032415659	0.8851743638376649	1.5311352217665601	0.4779406609531449	0.3687705970525209	0.2573322767268881	0.2130511609144343	0.16084596530615675	0.6583444247658661	0.03843037833155561	0.038430378331555604	-27128.855833919177	0.0	-51.30921262736781
2175000	-27193.290962461928	-64.28258544848951	-27129.008377013437	20.831251201947047	153.12444306692132	20.831251201947047	17.411480560221452	0.09833571207921252	0.9314567736780137	1.4715895568612214	0.7257715032415659	0.8212483176915318	1.5916485209688167	0.4582853275588448	0.3561879513151741	0.2586755465124998	0.2302749800446517	0.15486152212767448	0.7244048642911405	0.03371366647827431	0.03371366647827433	-27129.008377013437	0.0	-52.16748948118985
2180000	-27198.754524574164	-61.41895289325548	-27137.33557168091	16.65149230426778	126.35771935789411	16.65149230426778	13.709950305601263	0.13401894475902978	0.9317540620638604	1.413670025911997	0.7090283876610914	0.855409634627664	1.5817039073734793	0.5084339823619023	0.36441857962758895	0.262179216962785	0.21508456861672356	0.15831763479290265	0.6992609130970158	0.03945982394602232	0.03945982394602232	-27137.33557168091	0.0	-49.09071397411118
2185000	-27198.653974125147	-66.39764086640952	-27132.256333258738	21.162208596175944	163.8495368769681	21.162208596175944	18.357901774298355	0.12297299916407603	0.906513945950763	1.4533793320335764	0.6400130700952665	0.8505116916047736	1.7373385707275861	0.412243389588029	0.3606266383886818	0.26019293655111936	0.2270974759406759	0.15208294911952316	0.6682297284838933	0.03183582375070614	0.031835823750706135	-27132.256333258738	0.0	-53.6817164285863
2190000	-27188.26345173904	-62.917283672639485	-27125.3461680664	20.743607212506667	144.86180092007706	20.743607212506667	15.663246263308906	0.13420280784276367	0.8713804613880741	1.4094366682651793	0.7718030952070273	0.8165377186881148	1.655801712962965	0.4750403434886341	0.3678751506646629	0.26073933599672583	0.22120256821909592	0.15018294511951552	0.6251554879797886	0.03733157208805214	0.03733157208805214	-27125.3461680664	0.0	-51.575310542090634
2195000	-27186.66563676094	-61.514282367379806	-27125.151354393558	18.057865415470364	131.2370202317376	18.057865415470364	14.513513761646472	0.1255079697869694	0.8970112887728497	1.4601334089633105	0.7525608641584308	0.8109663868998572	1.5961585484413003	0.4831695027642464	0.36688105999355	0.2580769744700923	0.22210601796473264	0.15293594757162526	0.689999483129127	0.041193289866969	0.041193289866968984	-27125.151354393558	0.0	-49.67746826054431
2200000	-27190.334174392916	-61.757088616076324	-27128.57708577684	17.578003402854268	133.61811344611002	17.578003402854268	14.533973693342807	0.12243679026542649	0.8517785419379252	1.3941777483521904	0.6856464828386959	0.931782201140936	1.6578750659919075	0.4787399597383397	0.3768225221498679	0.2525650379203141	0.21472565522964376	0.1558867847001745	0.661266733131828	0.03919185431981102	0.03919185431981103	-27128.57708577684	0.0	-49.96233901171619
2205000	-27200.033628571196	-63.18764144880155	-27136.845987122393	19.676411912580622	138.9899693650149	19.676411912580622	14.57801554194605	0.16872390095452905	0.8649557285992997	1.4033741493132246	0.6915733587210968	0.9258553252585351	1.6691383012254388	0.44510313688239983	0.3743076098138442	0.25445985499773094	0.22375139966542335	0.1474811355230017	0.6549564822345293	0.03897824349233935	0.038978243492339366	-27136.845987122393	0.0	-51.922795780030896
2210000	-27201.215733747744	-65.6882297656287	-27135.527503982114	22.15570787598924	156.92364567885767	22.15570787598924	17.175147900924316	0.13504797623730802	0.9061767870237138	1.4477513133866713	0.6915733587210968	0.8544188715721559	1.6549765324139571	0.44510313688239983	0.37875595599374123	0.2590834469903487	0.21302981610909244	0.1491307809068178	0.6377451293446529	0.035229214108742066	0.035229214108742066	-27135.527503982114	0.0	-53.2262237189572
2215000	-27190.096932221575	-61.830759398193294	-27128.266172823383	16.821648653696478	130.09755548963085	16.821648653696478	14.296166811357997	0.12657331377499914	0.9218692871777672	1.3028638670665382	0.694389324025766	0.8151641103287028	1.7770606211938045	0.4886527902074166	0.3743927591996313	0.2551255808730489	0.22361570974726222	0.14686595018005777	0.650970151021655	0.04056770669582677	0.04056770669582676	-27128.266172823383	0.0	-49.53781604288414
2220000	-27192.12892672891	-61.446992656086834	-27130.681934072825	17.718078147977515	131.46316038109094	17.718078147977515	14.355884095695655	0.13307517203518646	0.9075968999116872	1.3285130382248356	0.7238072705708222	0.8213430394781994	1.6767380170482054	0.5420017347662452	0.3796722048017516	0.255595035043749	0.22008805387578317	0.14464470627871634	0.7102118290124053	0.03879303052691555	0.038793030526915566	-27130.681934072825	0.0	-49.763940398491215
2225000	-27197.514820543885	-63.07106698303932	-27134.443753560845	19.235234881550358	141.23596740002765	19.235234881550358	17.021834483247343	0.13750240948512815	0.8027367181555514	1.336994870618773	0.7988918198135199	0.9017628587502401	1.6866281563182592	0.47298557634365146	0.3645150612783308	0.2691709718988801	0.22278970414854055	0.14352426267424867	0.6415134231861997	0.0383307134904949	0.0383307134904949	-27134.443753560845	0.0	-51.16610723948026
2230000	-27195.102286432426	-62.35401385625237	-27132.748272576173	17.33737236431528	127.55545936324059	17.33737236431528	14.575223001920358	0.0879216095460131	1.0033051653806613	1.5288494405736097	0.6395324825361234	0.8702773227573493	1.4900850897474678	0.4679504990047835	0.36585859317286235	0.252720707845845	0.21986968236991503	0.16155101661137772	0.6579212084903603	0.042013972395996815	0.04201397239599682	-27132.748272576173	0.0	-50.11583588745424
2235000	-27195.274995565745	-61.25221936682409	-27134.022776198923	15.781356368897997	115.85388151332671	15.781356368897997	13.992034560003548	0.1343147575957768	0.9141459562354493	1.3773454404670196	0.7619213434320488	0.848207248905469	1.606779011858404	0.4916009991016044	0.36458574041449	0.2661414661830465	0.21985631349102033	0.1494164799114432	0.679953790114424	0.04776968860737239	0.0477696886073724	-27134.022776198923	0.0	-47.68199475103218
2240000	-27193.05998854279	-62.99817084703801	-27130.061817695754	17.183769422346423	127.53263852322819	17.183769422346423	14.146740202159803	0.18578827918976806	0.8895909736308847	1.3509090383917655	0.7734364164610945	0.9257457083079416	1.6169360588373554	0.44338180437095365	0.37209804747376085	0.25319577781498553	0.22502994942901294	0.14967622528224062	0.6660830401435339	0.043763789427957986	0.043763789427957965	-27130.061817695754	0.0	-50.62443005227493
2245000	-27189.311561088434	-62.79014584588035	-27126.521415242554	17.963885328395435	134.64715745309712	17.963885328395435	15.104275663465584	0.08237034720543429	0.8563661472379369	1.3436633426185958	0.7520516278260876	0.8993451832574113	1.6574134422025397	0.4911602568574237	0.3775659420515871	0.25200923584110996	0.21718040292201352	0.15324441918528936	0.6683630236080117	0.03857479730930187	0.03857479730930189	-27126.521415242554	0.0	-51.035409443156766
2250000	-27186.09236637426	-61.518175024592544	-27124.574191349668	16.972569031582708	124.43368620644776	16.972569031582708	13.642610515406616	0.12728769443859303	0.8832747770333574	1.4488954269736052	0.738017776364803	0.9005740446104551	1.5425848838657827	0.4866530911519915	0.3669387575462545	0.26256899932089023	0.21496492115653398	0.15552732197632127	0.673710136006646	0.04428580669799565	0.04428580669799565	-27124.574191349668	0.0	-48.819764130610466
2255000	-27195.145114197767	-61.7744170137811	-27133.370697183986	17.60004243107618	128.80520431476836	17.60004243107618	14.825898282645914	0.14397645909977388	0.8730549064689629	1.470106722596458	0.851389206251353	0.7596373256418599	1.5643862153789718	0.4814256236623895	0.3644001340567724	0.2674487984475482	0.22094220237977125	0.14720886511590814	0.6771070426778331	0.04377721519902462	0.04377721519902464	-27133.370697183986	0.0	-49.554604770767135
2260000	-27187.15214487409	-62.08349788965026	-27125.06864698444	16.955072585121123	130.81507139906614	16.955072585121123	14.728471954580597	0.13031918176918075	0.8829179504340995	1.4264473322583169	0.7590165973614029	0.782492326279299	1.6637588001907875	0.48536699347608914	0.36811197511105825	0.2609078003177023	0.2265621399557299	0.1444180846155095	0.6683169932338522	0.04207369383003715	0.042073693830037145	-27125.06864698444	0.0	-49.65201056118242
2265000	-27197.31072452949	-62.73157943298531	-27134.579145096504	18.67258930803991	144.98440215496183	18.67258930803991	15.815451475160508	0.13699636331744366	0.8080107489841706	1.4070121937371165	0.7308067393995318	0.9126849500458081	1.6457189210703718	0.4957664467629963	0.3703757705437376	0.25526390055114273	0.2175168815357042	0.1568434473694154	0.6787178936992011	0.03406442108219202	0.03406442108219201	-27134.579145096504	0.0	-51.667150211135315
2270000	-27194.74339239484	-63.32095433429664	-27131.422438060545	19.87383092304743	144.86004918042548	19.87383092304743	17.123291247615356	0.11608886958852686	0.8925634848139078	1.418839721438593	0.691060748152347	0.868982645533844	1.574238106532453	0.55431529352885	0.37130256613243373	0.25902353722498783	0.2192814711418922	0.15039242550068627	0.664708971956207	0.037727408770065016	0.037727408770065	-27131.422438060545	0.0	-51.27102758271377
2275000	-27194.056646732337	-64.0785657127558	-27129.97808101958	20.02770736974949	148.96653380396836	20.02770736974949	16.64518561276836	0.1511289075557349	0.8925634848139078	1.4546024758949396	0.7621676704386016	0.7519707362123431	1.5843803391113525	0.55431529352885	0.36448765544834394	0.2645368150662922	0.221326015314805	0.1496495141705589	0.6691855888906016	0.0344895360364248	0.034489536036424816	-27129.97808101958	0.0	-52.74710333909016
2280000	-27199.04208979458	-63.68879232450374	-27135.353297470076	18.854141928227683	146.65405345370664	18.854141928227683	17.377742867404883	0.10954332032605389	0.8925634848139078	1.4699125712463943	0.6980984558933582	0.8367462086354206	1.6335813734760123	0.46909790593490164	0.36961000582812475	0.25502378222242605	0.22234690337066665	0.15301930857878254	0.6771516365164159	0.03647248604465115	0.036472486044651156	-27135.353297470076	0.0	-51.447934971334284
2285000	-27190.15602847047	-62.08103802674067	-27128.07499044373	16.732812243279962	130.95011842625956	16.732812243279962	14.145042878463094	0.12463105945641431	0.8529684633203687	1.4853612990408656	0.6980984558933582	0.9518411727254145	1.521139890193283	0.49059071882670496	0.37079153596807135	0.26033366286319093	0.21634643729237418	0.15252836387636354	0.6726215751645869	0.04045711847027067	0.04045711847027067	-27128.07499044373	0.0	-49.63881088126781
2290000	-27188.485826698565	-63.35255882558255	-27125.13326787298	21.027800436721783	148.4772455771373	21.027800436721783	16.207744493656058	0.11825854352146778	0.8998043711246849	1.4232606981192217	0.730998921133524	0.8725580709835524	1.5807884258815652	0.4925895127574467	0.371833064447151	0.2597619162080067	0.21634643729237418	0.15205858205246817	0.6600210915815461	0.03640930303355387	0.03640930303355388	-27125.13326787298	0.0	-51.71681488110306
2295000	-27199.868904698746	-64.98823539015864	-27134.880669308586	19.24413886520086	146.2532364830186	19.24413886520086	16.252252090010355	0.18202521285584344	0.8380827960829531	1.487155765180625	0.6748030817972765	0.9415709538331372	1.5375001312595322	0.5208872718464709	0.3792480804006061	0.2548377955092611	0.20903542235799538	0.15687870173213733	0.6643341792509668	0.03465592482548507	0.03465592482548505	-27134.880669308586	0.0	-53.87953761087864
2300000	-27195.90554039383	-62.333384983109255	-27133.57215541072	19.66248732142444	130.97621768329785	19.66248732142444	13.71216498043912	0.09094473174737003	0.8298036323348187	1.4741730532664274	0.7595561828161366	0.9027092435540436	1.6117339870043808	0.42202390102418785	0.3579545700358897	0.263029521772805	0.22793675626802898	0.15107915192327626	0.6841714167234273	0.04331240426477898	0.04331240426477897	-27133.57215541072	0.0	-50.27164978902892
2305000	-27200.312871958562	-62.68307825258693	-27137.629793705975	20.387674637196703	146.03047491618	20.387674637196703	15.626769288565644	0.09880876421406161	0.879157614488418	1.3899990138896543	0.7428508391753448	0.8923655595620068	1.6002091415902204	0.49541783129435063	0.37737995959801046	0.24336697253794992	0.21943762889996066	0.1598154389640788	0.6228485280475956	0.03590628669318152	0.03590628669318151	-27137.629793705975	0.0	-51.46219430873958
2310000	-27195.925918459485	-65.92496108062511	-27130.00095737886	22.142387039227106	159.97790933859116	22.142387039227106	17.60870109034603	0.08184882257075204	0.8442442943984172	1.3666229356971695	0.7513187029770207	0.8354611605323838	1.6722247717458352	0.5301281346491686	0.37854827624515175	0.26121650823684206	0.2173050623043858	0.1429301532136202	0.6663986518954015	0.033311686322431026	0.033311686322431026	-27130.00095737886	0.0	-53.140105284312334
2315000	-27198.605770636095	-61.062126558895855	-27137.5436440772	18.008498051765166	125.75659809480406	18.008498051765166	13.051432046684248	0.14020432207277023	0.8494857737262314	1.445796810445496	0.8053807267176051	0.8503576362012737	1.5385816809636952	0.5103973719456941	0.3573102392608943	0.2720282050627752	0.2250925567036301	0.1455689989727003	0.6423965692021786	0.04156582839709179	0.0415658283970918	-27137.5436440772	0.0	-49.06609021323308
2320000	-27191.53513527668	-62.91502356176376	-27128.620111714918	19.6263350108963	145.95524614768698	19.6263350108963	16.136110661503952	0.11131923007566766	0.8870757800058768	1.3763246946962608	0.7828572931195227	0.7788045965451875	1.632318085308755	0.5426195503243925	0.3662402254747909	0.26127123302918503	0.22066462284793958	0.15182391864808434	0.6713840342387849	0.03688093670509793	0.03688093670509792	-27128.620111714918	0.0	-51.37327776529997
2325000	-27194.394355247918	-65.41783008288324	-27128.976525165035	20.384115372144837	151.40903278193127	20.384115372144837	16.68731429600756	0.068583709716924	0.832303441882119	1.344168476098792	0.6818270658462703	0.8641458217150295	1.7268243958952127	0.5507307985625719	0.3814094869131538	0.2505448718747885	0.22366753575386566	0.1443781054581919	0.6644012748301671	0.03665664436466157	0.03665664436466157	-27128.976525165035	0.0	-53.25939699497279
2330000	-27200.734171037642	-66.4280974198677	-27134.306073617776	21.504794092228646	165.79273863191895	21.504794092228646	18.41302959252442	0.11806977641240045	0.8238526542442871	1.4171857001171724	0.7193809618511802	0.8759558802366569	1.7274538719136099	0.4361709316370888	0.3753030231848729	0.2523285263230534	0.22253051309488525	0.1498379373971884	0.6860856676398422	0.030172717976502922	0.030172717976502908	-27134.306073617776	0.0	-53.75878364109747
2335000	-27189.77859110927	-61.81115941199964	-27127.96743169727	17.03211340267804	127.99235790133841	17.03211340267804	14.311399723546584	0.11381567250690766	0.8327646108593187	1.3974797197310842	0.8059965853616555	0.8759558802366569	1.5566354967353575	0.5311677070759224	0.37614406134500095	0.2537635327884587	0.22456127740720933	0.145531128459331	0.6509100196965116	0.04306833938236352	0.043068339382363534	-27127.96743169727	0.0	-49.338337042734366
2340000	-27195.02305508111	-62.33155589754665	-27132.691499183562	15.982919910296745	125.65230650409148	15.982919910296745	15.06761338541221	0.1327083118107777	0.7883227384052922	1.3273669645080355	0.7500961632918925	0.8581312750344932	1.7553061732765571	0.5207766854837251	0.37312241248480094	0.26470206738361274	0.21808630655123598	0.14408921358035032	0.7061484404953179	0.044545548596653245	0.044545548596653245	-27132.691499183562	0.0	-48.98873272733983
2345000	-27211.42320898984	-62.975352974614864	-27148.447856015224	20.24304051074732	150.38096695351672	20.24304051074732	16.07139569547521	0.10471099788554093	0.7923825587918174	1.327647567112991	0.7810738128658683	0.8730247905286953	1.6784102443523141	0.5474610263483092	0.39477364274146554	0.24510397086760816	0.2156507983790883	0.14447158801183793	0.6482653161597498	0.03369824791704579	0.03369824791704579	-27148.447856015224	0.0	-51.8513591084621
2350000	-27196.687527127968	-64.27220896293232	-27132.415318165036	18.649193255594128	140.27430342170956	18.649193255594128	16.350188164216682	0.18290902704379283	0.8570572281490532	1.3535471333007305	0.7812918423027491	0.7821191148980445	1.7664154489928576	0.45956923235656066	0.37361592865438564	0.2566595866631728	0.22689271085267868	0.14283177382976286	0.6192074897027493	0.037534549970666575	0.03753454997066658	-27132.415318165036	0.0	-52.83769827371217
2355000	-27192.92570604216	-64.70850941728978	-27128.217196624868	20.27161731344391	150.9519094652534	20.27161731344391	17.059444431209343	0.15073932534472764	0.9172893595629633	1.4251006593632067	0.7631826459823705	0.8846661134329347	1.5431132356362336	0.46664798602228663	0.3650775694527456	0.25486964603311996	0.2245373818533531	0.15551540266078134	0.639538188121493	0.035217109751334755	0.03521710975133476	-27128.217196624868	0.0	-53.02964109147324
2360000	-27187.84194702134	-61.92899992307896	-27125.912947098263	18.75369528158523	140.11467296355337	18.75369528158523	14.764125866981827	0.11275784474552869	0.859866990364633	1.3157183842543587	0.7343095023670294	0.9009447294040791	1.6716790183062158	0.5174813753036795	0.36938324528458044	0.25818942978677906	0.22126124736882286	0.15116607755981762	0.6758194625534283	0.03639037270848299	0.03639037270848299	-27125.912947098263	0.0	-50.71923216559746
2365000	-27196.044332162022	-62.94189924841099	-27133.102432913613	18.734553228605005	141.27733665743528	18.734553228605005	16.93008384098821	0.1103635079013411	0.8724696230295854	1.3470092233958606	0.7667945922129219	0.8953325519914341	1.6379817827796008	0.4804122265905928	0.3775822662142882	0.25174556018443356	0.224003745628924	0.14666842797235422	0.6465122149302652	0.0385773202857472	0.038577320285747216	-27133.102432913613	0.0	-50.855474366919445
2370000	-27195.717246960085	-61.57301058840808	-27134.144236371678	16.576915772361673	121.87869810361273	16.576915772361673	13.025971279463388	0.12143221825443323	0.8996308625012915	1.3775189557298881	0.8869904172497628	0.8384178339093188	1.581105454735286	0.41633647587444833	0.3663472470749885	0.26402560720014745	0.22254910852709425	0.14707803719776974	0.6910220820860627	0.043378303110510746	0.04337830311051074	-27134.144236371678	0.0	-48.53438540981196
2375000	-27192.045920567816	-65.21970226462138	-27126.826218303195	19.32677067190272	143.62785206011887	19.32677067190272	16.864564732619876	0.18102139739185696	0.8597918217438756	1.325252507488182	0.7290731824558008	0.8560524456879579	1.7087024023168553	0.521127640307324	0.37123706606934304	0.25466240116837635	0.22708568109831664	0.14701485166396394	0.6613217390248033	0.03843521630850024	0.03843521630850025	-27126.826218303195	0.0	-53.34595507741596
2380000	-27194.125304212375	-63.04998550981657	-27131.07531870256	20.64662949035027	148.91528676927643	20.64662949035027	16.015968832900057	0.09984863114162579	0.8611915164530785	1.4861907696645353	0.6826116458648781	0.9025139822788806	1.5970461867817085	0.4704458989569145	0.380985247101773	0.2512581304161744	0.21172773216184881	0.1560288903202038	0.6533831779209114	0.0347956533899898	0.03479565338998981	-27131.07531870256	0.0	-51.734586393762875
2385000	-27194.475558114817	-62.82107066272619	-27131.65448745209	19.0703850922252	143.85596955642762	19.0703850922252	16.76368523756722	0.10292181456881522	0.8533522776068323	1.4100447772609663	0.7387174031100793	0.9143700742826006	1.5213683303951704	0.5621471373443467	0.3727569145885607	0.2592547321681023	0.2140975224698736	0.1538908307734635	0.6538572373552788	0.035847931904648786	0.03584793190464878	-27131.65448745209	0.0	-51.18648799701857
2390000	-27190.492107974485	-62.06398569427521	-27128.42812228021	17.677316722757155	133.61214319596422	17.677316722757155	14.365557026461625	0.1438026894928653	0.9028109050582942	1.4424394771779636	0.7199124988526243	0.8906557873032587	1.5449110701937834	0.4992702614140715	0.37787733569580745	0.25906802581267707	0.20918812045998886	0.1538665180315267	0.6638228418829641	0.03990787112066398	0.03990787112066397	-27128.42812228021	0.0	-50.242795634243905
2395000	-27189.50461395427	-62.126453016663014	-27127.378160937606	18.080339560107504	136.21976024009092	18.080339560107504	14.626528295568068	0.10906595341581152	0.8984286054603575	1.4222471558993308	0.6918517620623964	0.8187734639975199	1.5900528686189075	0.5786461439614836	0.3705304642705946	0.25433406898615596	0.2209558104095631	0.15417965633368647	0.6573950445839026	0.039986864078657224	0.03998686407865721	-27127.378160937606	0.0	-50.30977806512468
2400000	-27192.13006746184	-61.67134156491856	-27130.458725896922	18.84090120523385	134.2804107730832	18.84090120523385	14.857425964124465	0.14208195036708304	0.850930428731861	1.456720218663956	0.7220632473352155	0.8830031142215643	1.5903149192028168	0.49696807184458236	0.3723520673433329	0.25805496660176674	0.22383372618866207	0.14575923986623845	0.6874329655444779	0.039343718788476666	0.03934371878847668	-27130.458725896922	0.0	-50.30044302011988
2405000	-27193.1899855987	-64.58582830813305	-27128.604157290567	19.62465133674353	147.71933875865594	19.62465133674353	16.511104308900794	0.1684534842110719	0.9241390074717832	1.3826884130253458	0.7220632473352155	0.8708500879999855	1.6432425969427895	0.45701664722487645	0.3762943337167303	0.24831546254146358	0.22211609848256134	0.153274105259245	0.6830142988493912	0.03425289925748278	0.03425289925748278	-27128.604157290567	0.0	-53.38136730557601
2410000	-27198.14246310155	-64.10027016939907	-27134.042192932153	20.134287315505333	150.1912559754944	20.134287315505333	17.144155691331914	0.1265995974667302	0.9188371872676928	1.308361283665773	0.7012377463693722	0.9397646878481563	1.5904609105236316	0.5413381843253701	0.3809118470854794	0.24412860554970167	0.21475968250793176	0.16019986485688742	0.7044809098181948	0.03604117668047387	0.03604117668047387	-27134.042192932153	0.0	-52.081767731037154
2415000	-27200.65526008837	-61.5841653548089	-27139.07109473356	15.993053147488984	118.20445993996418	15.993053147488984	12.881275338750843	0.13184084714179692	0.9450971446504713	1.5158366372936363	0.7213498539954128	0.8047702086813915	1.634663064913396	0.378283090465688	0.3581628651542081	0.26971825986923614	0.21686625874515958	0.15525261623139655	0.6814936663896282	0.045077061266612456	0.04507706126661247	-27139.07109473356	0.0	-48.002732731418874
2420000	-27192.699296938554	-64.2883163351898	-27128.410980603363	15.708493850881137	118.95654106431628	15.708493850881137	12.604187530790911	0.21685843170261182	0.9098440372701823	1.341046367397819	0.8014187036527526	0.8216751593349441	1.6849700694249072	0.44104566291939035	0.37150061915356913	0.24892162615024832	0.2306244204987765	0.14895333419740645	0.6649923008598616	0.04642759625882408	0.0464275962588241	-27128.410980603363	0.0	-50.25289736488474
2425000	-27202.463539057033	-61.31808558348741	-27141.145453473546	17.133489824357966	125.34945952597197	17.133489824357966	14.675871528928573	0.13139238483260135	0.9386747578850578	1.382389946624456	0.7805954030191365	0.7891826605137574	1.7255301265999454	0.3836271053576421	0.3752561179713159	0.24418604661012436	0.23004310830668817	0.15051472711187186	0.6385239859981875	0.044404590315773984	0.04440459031577398	-27141.145453473546	0.0	-48.94303848380824
2430000	-27195.162165691934	-67.24394693353409	-27127.9182187584	21.008064631041535	160.43115687046287	21.008064631041535	18.73904830730239	0.14294235966518673	0.8296943356696154	1.342069080753168	0.7789664658512492	0.8213156434345812	1.7100255433012992	0.5179289309900821	0.368427463864962	0.2723625789431307	0.21978246455726266	0.13942749263464482	0.675786546225454	0.03339894815375612	0.03339894815375611	-27127.9182187584	0.0	-54.05742907479877
2435000	-27199.062065305407	-63.030501899816585	-27136.03156340559	15.64142308014388	115.88001487143369	15.64142308014388	13.325346503514067	0.08812592224794728	0.8499386835405025	1.1929667574372251	0.8164484115937485	0.8184845889921696	1.8025868384001962	0.519574720036153	0.3777085599261049	0.2546415668006953	0.22467749920011823	0.14297237407308178	0.6326110709807841	0.047438875984709514	0.04743887598470951	-27136.03156340559	0.0	-49.07585002352342
2440000	-27197.786661600767	-64.05281690167195	-27133.733844699094	20.861940519518974	149.61129921257984	20.861940519518974	17.00183251078043	0.11311895915335282	0.8634212485622148	1.2727704563217794	0.7064228209597654	0.9374440626153433	1.7535744186565594	0.4663669928843325	0.3799020705691293	0.2532711660735995	0.21861004748983248	0.14821671586743893	0.659649684591596	0.03791472554703062	0.037914725547030625	-27133.733844699094	0.0	-51.79291889470356
2445000	-27191.390127586554	-62.62757663777074	-27128.762550948784	18.760753136706448	141.10230524819536	18.760753136706448	15.582608177370794	0.10338910976219856	0.8825026116487903	1.4329936047945608	0.6685840288577584	0.8889943538505637	1.6515288948118512	0.47539650603647027	0.3705091549494612	0.2496394038353445	0.22486953326817563	0.15498190794701883	0.6723330308423253	0.038974602494315454	0.03897460249431547	-27128.762550948784	0.0	-50.89653202745705
2450000	-27192.689751380825	-64.91946068732844	-27127.770290693497	20.400161640495455	150.3955101160538	20.400161640495455	16.51040836768516	0.14709552064908812	0.8298184188529464	1.3267678242515042	0.755266942446979	0.8180820942791937	1.8091003529721357	0.4609643671972357	0.37569166865736386	0.25720631274139516	0.22244339846034245	0.14465862014089867	0.6554786856283829	0.03945039535337055	0.03945039535337055	-27127.770290693497	0.0	-52.78927551017879
2455000	-27192.381572198254	-63.75226516996387	-27128.629307028288	18.825982534209448	138.55551148090166	18.825982534209448	14.854335488657496	0.17873766502404662	0.8366596457184553	1.3267678242515042	0.7529063511473453	0.8707073440793577	1.7519944676060963	0.4609643671972357	0.3778613630771237	0.2548588518875398	0.2269169146317203	0.14036287040361634	0.6600840486602249	0.03951191406830775	0.03951191406830775	-27128.629307028288	0.0	-52.31446630467018
2460000	-27193.32632955618	-62.735628922248694	-27130.590700633933	18.776780795337626	137.48424728742324	18.776780795337626	16.091904951300904	0.15235608765449576	0.9181037807886063	1.2911902847941739	0.7654645107578377	0.7868643526353887	1.6752156242458691	0.5631614467781187	0.36843978222912865	0.25885647514046317	0.23195609616255244	0.14074764646785595	0.6808240120631827	0.039532301285188504	0.03953230128518851	-27130.590700633933	0.0	-51.051119086828066
2465000	-27190.856524266288	-63.37284675373337	-27127.483677512555	18.7016420428423	144.7470260626335	18.7016420428423	16.402381238983654	0.13892715160642874	0.8306810463681275	1.3037874719708407	0.8151610474003865	0.8189842878949811	1.7248745734215993	0.5065115729440592	0.369669366188503	0.25344957591756595	0.23152241252362044	0.14535864537031087	0.6779172438233224	0.036904206688754625	0.036904206688754625	-27127.483677512555	0.0	-51.69018119272809
2470000	-27191.11954366911	-63.24038743464408	-27127.879156234463	18.80500261657692	144.13495479321958	18.80500261657692	16.785207911984486	0.10545111217600828	0.8130939981751918	1.3037874719708407	0.7699636640276533	0.8189842878949811	1.7647008475066652	0.5294697304246622	0.36896966116985663	0.2654845222854748	0.2262365920442792	0.13930922450038963	0.6386133165421523	0.03826295593007545	0.03826295593007544	-27127.879156234463	0.0	-51.19131648897139
2475000	-27199.58447966174	-62.449177410816915	-27137.13530225092	18.652015936914133	139.45417869493127	18.652015936914133	16.35992507882147	0.13848763846715045	0.827610966102697	1.3275472326084852	0.756756870903775	0.9588384304359074	1.6690789376233142	0.46016756232581557	0.3686097714193108	0.25944729532362126	0.21900071571124077	0.15294221754582749	0.6736416891787597	0.03697003892727997	0.03697003892727996	-27137.13530225092	0.0	-50.94426724636161
2480000	-27192.15368430811	-62.25412482819012	-27129.89955947992	16.715146867050862	116.0756518335872	16.715146867050862	12.775100708781517	0.1981680350878436	0.8715313786095508	1.4331523835038091	0.709317752636028	0.8797956002107464	1.6499069919410434	0.4562958930988167	0.37317183261490605	0.25059966357794194	0.21971749219690603	0.15651101161024628	0.6589361682391285	0.04891655587315428	0.048916555873154306	-27129.89955947992	0.0	-48.900722983607736
2485000	-27189.728926385153	-62.22232100800189	-27127.50660537715	18.026747934451237	130.96190711902813	18.026747934451237	13.887686354195035	0.1624244621813542	0.8293989165629956	1.5033175352766168	0.7568889542654216	0.9343096260458544	1.5195458941166338	0.45653907373247204	0.3693842364694737	0.2562323788662599	0.21716860454750542	0.1572147801167613	0.6778161491796029	0.041348089789630116	0.041348089789630095	-27127.50660537715	0.0	-50.352093064492074
2490000	-27195.009711293893	-63.251817117845505	-27131.757894176048	17.01640436068534	125.40862615563077	17.01640436068534	13.163612995269816	0.19307239594416156	0.8101662043515366	1.3612908459014827	0.7624556628656816	0.9072873176844375	1.6936896200332137	0.46511034916364224	0.3755528631247097	0.2562323788662599	0.2244416614178523	0.14377309659117837	0.6688117170884028	0.043898693453465226	0.04389869345346522	-27131.757894176048	0.0	-50.52798475423554
2495000	-27201.741947733033	-66.71899078706633	-27135.022956945966	17.05078078997167	129.21361568478656	17.05078078997167	14.147232416602863	0.24663110068455077	0.829029086860368	1.3409822445247626	0.7348474663209741	0.9261559578597683	1.740026600065483	0.42895864436863873	0.37987133841228143	0.24590036873404716	0.2290843124570666	0.14514398039660503	0.7036192142908492	0.04302652769890191	0.043026527698901904	-27135.022956945966	0.0	-54.26588151195944
2500000	-27195.833017777237	-61.80031178173811	-27134.032705995498	18.634745729901216	136.12072145464066	18.634745729901216	15.57309311880653	0.09938474599949307	0.8396501571846591	1.2748287332416262	0.7258325122415201	0.8617156300772287	1.7857451911369393	0.5122277761180213	0.3804770700060317	0.24950469155807592	0.22230986918213913	0.1477083692537535	0.6138142614780823	0.037934778772049864	0.03793477877204986	-27134.032705995498	0.0	-50.468429532886894
2505000	-27189.586865103574	-61.77275730124653	-27127.81410780233	16.442450111777564	123.76495018660748	16.442450111777564	14.518568835178684	0.15808900656692268	0.8474108966425579	1.3276211780422584	0.7411659247693265	0.8585543721222944	1.7561921089525887	0.46905551947096896	0.373158133810425	0.2548117473676941	0.22964062757993056	0.14238949124195055	0.6405114827289122	0.04419141956861922	0.04419141956861922	-27127.81410780233	0.0	-49.07943117265231
2510000	-27191.900838416008	-62.14720269858966	-27129.753635717418	18.249108117239164	132.85144780858207	18.249108117239164	14.661859857586393	0.15291495312924444	0.7788701479510659	1.4490744236229467	0.7741827489045773	0.7695186365784928	1.682408213495078	0.5459458294478337	0.3651163892999533	0.2622887257471802	0.2280960589658948	0.14449882598697195	0.6439726861170382	0.04207461988922457	0.04207461988922457	-27129.753635717418	0.0	-50.36094689941865
2515000	-27189.94786203636	-61.84527342866666	-27128.102588607693	17.415320693049697	130.5201865769968	17.415320693049697	14.20432756726173	0.10610566706115185	0.9376442636483432	1.4524786679472994	0.8023163554034669	0.920106651799961	1.4997808452866697	0.3876732159142541	0.3674760765498098	0.2553086839072631	0.22226864560313106	0.15494659393979635	0.6846773869131604	0.04048544186760759	0.040485441867607594	-27128.102588607693	0.0	-49.74204861908456
2520000	-27194.95574399473	-62.21792679678083	-27132.73781719795	16.732840406386437	126.95747631058134	16.732840406386437	13.140102899844234	0.13912409951497606	0.9622002477317193	1.4697380331257903	0.7405674981091546	0.8846771844894485	1.5227616539263882	0.4200553826174932	0.3596479027843134	0.2516566606072877	0.2323747188371234	0.1563207177712758	0.7164266242183794	0.04276991565582327	0.04276991565582329	-27132.73781719795	0.0	-49.22106763874457
2525000	-27191.649756078426	-62.303609027562736	-27129.346147050863	19.024935215869476	137.50164563024063	19.024935215869476	14.69805819022259	0.09828600721771999	0.9021824040336305	1.4738091765952055	0.8059232981664493	0.8010163175145296	1.5737127212995403	0.4433560823906388	0.36125087185335714	0.2613230701774478	0.2198348705907324	0.15759118737846295	0.6364002611367051	0.04051915481811888	0.040519154818118894	-27129.346147050863	0.0	-50.6324654899934
2530000	-27191.996075297367	-61.82700066159177	-27130.169074635774	16.73201988846276	124.38543198476212	16.73201988846276	14.125790409934496	0.15640254515094643	0.8336276149495043	1.3974255553439565	0.7315478386821818	0.9012416759388411	1.6834980280503768	0.45265928703513375	0.37344962319455055	0.25600775596927644	0.22579056823017396	0.14475205260599933	0.6652988963052788	0.044630093658933744	0.04463009365893374	-27130.169074635774	0.0	-49.139352984671746
2535000	-27188.960923450133	-62.50976687984732	-27126.451156570285	18.64557817222156	141.29964001750764	18.64557817222156	15.630577042482809	0.11723741253655953	0.8499534656147334	1.3922175738340605	0.7226423578378014	0.9012416759388411	1.5777997821153684	0.5561451446591894	0.3716904932801759	0.2616336229417089	0.2194676197162001	0.14720826406191545	0.6497829514249671	0.03877403278912447	0.03877403278912447	-27126.451156570285	0.0	-50.862471918939775
2540000	-27189.142152803972	-62.70449338038958	-27126.437659423584	18.72790170512091	142.34863927523426	18.72790170512091	15.596187827225252	0.1434390204520921	0.8425455827952183	1.3698482034630486	0.708528376273133	0.8805069289232673	1.655130576911437	0.5434403316338899	0.3800935843589034	0.2528136043064414	0.2196977018468117	0.1473951094878439	0.679638894025156	0.036023848688954425	0.036023848688954425	-27126.437659423584	0.0	-51.48787383923535
2545000	-27193.008788254294	-64.81116519790018	-27128.197623056392	18.30365135070233	143.48797020338898	18.30365135070233	16.12996596216005	0.17845580669981226	0.865240518769193	1.3247334115062557	0.6813824141106695	0.8796734914959424	1.7411507447081107	0.5078194194098229	0.37570229325582605	0.24803087171238974	0.22707092047772004	0.1491959145540646	0.6691688184048622	0.037244353889792296	0.0372443538897923	-27128.197623056392	0.0	-53.180890113235805
2550000	-27191.330568089437	-65.78979339718434	-27125.540774692254	21.864190266373516	159.99994833590128	21.864190266373516	17.969080333021566	0.10663413876675634	0.9054417036919196	1.4181983232580309	0.7348925380111929	0.8136854226980169	1.681676492957552	0.44610551938328175	0.36450336414154294	0.2600235348178677	0.22565404932424765	0.14981905171634216	0.6862344968794362	0.033680687778223486	0.03368068777822346	-27125.540774692254	0.0	-52.87508177231719
2555000	-27193.025072207718	-62.75019663070554	-27130.27487557701	18.576266494283228	138.5051845537113	18.576266494283228	16.256800975855796	0.10027425805116807	0.8981174136560665	1.37314315332155	0.7065058871616126	0.9153365108929244	1.6505175189462948	0.45637951602154564	0.36613035132635485	0.2529794773002071	0.22831538803307452	0.15257478334036417	0.7027658875658261	0.03975957505032927	0.03975957505032927	-27130.27487557701	0.0	-50.686044881268735
2560000	-27195.856125692524	-63.87357880408003	-27131.982546888445	16.133122524194015	127.36303744429634	16.133122524194015	15.08820074084634	0.07770189406370637	0.9035493367919365	1.351925947751782	0.8528260447827225	0.8084985254331398	1.648350046773478	0.43485009846693523	0.3587008707977986	0.2632799834044587	0.23553267329253585	0.14248647250520738	0.6662670796525115	0.04195226030352483	0.04195226030352483	-27131.982546888445	0.0	-50.774359567630384
2565000	-27195.576612890593	-62.72718604500025	-27132.84942684559	19.744679357940104	146.60956981553142	19.744679357940104	16.17420032072976	0.11734285978899038	0.9115130207795519	1.3432562977808595	0.8638370613731686	0.8535851438966486	1.583216908708008	0.44459156746175743	0.366352344539534	0.2628006455271915	0.22583803387046397	0.14500897606281096	0.6780515402458137	0.03488438504289363	0.03488438504289363	-27132.84942684559	0.0	-51.486069458020914
2570000	-27190.460617054006	-64.12767956844576	-27126.33293748556	20.498793283290208	152.64617044288835	20.498793283290208	16.91189393305495	0.12937626604974514	0.8684473959424275	1.4062932688393148	0.7208975529135047	0.8466495609093363	1.723457769180256	0.4342544522151549	0.37243751956253857	0.25022243882919687	0.22421869261921246	0.1531213489890526	0.6653218351168696	0.03453418026138115	0.03453418026138116	-27126.33293748556	0.0	-52.46927682459203
2575000	-27189.893309389714	-62.46320094046115	-27127.430108449254	18.698937737715543	138.3617265594545	18.698937737715543	14.732660021277983	0.09448471400030621	0.85761866546211	1.4904447886088226	0.778619007483071	0.8466495609093363	1.5804690221962723	0.4461989553403821	0.3655137951852891	0.26738337596441697	0.21474617739729862	0.1523566514529958	0.6692446552562394	0.03907272740539231	0.039072727405392305	-27127.430108449254	0.0	-50.8221435893901
2580000	-27190.787685538704	-61.41378790071455	-27129.37389763799	18.74129197985333	131.23217598451419	18.74129197985333	14.524269235790586	0.13932672011390307	0.8580323233468452	1.4835278967607293	0.7479080277544374	0.8586103253891956	1.5671910391076844	0.48473038764110227	0.36363272958928344	0.2631887544587929	0.2198075530108234	0.15337096294110075	0.6766731787876601	0.04147647842210418	0.04147647842210418	-27129.37389763799	0.0	-49.819086246120975
2585000	-27192.401663930053	-63.73100125107837	-27128.670662678975	18.314510252002496	135.32636107548817	18.314510252002496	15.355977148248364	0.1820777401752308	0.8485450017879861	1.4407040923176648	0.7655005141102738	0.828975461880898	1.6154014310078193	0.5008734988953522	0.3727690618270903	0.2618194871396626	0.22358017508125488	0.14183127595199277	0.6372598766710489	0.04216279665136056	0.04216279665136055	-27128.670662678975	0.0	-51.89306263932772
2590000	-27194.568255378792	-65.1561003025216	-27129.412155076272	21.9028246123976	158.55265783948212	21.9028246123976	16.971281347261336	0.09646512457931171	0.8511380952353669	1.3341046931955414	0.7451335215472747	0.8690622959618374	1.637076653952569	0.5634847401074048	0.3796763206268582	0.2528533680566883	0.2212660507779353	0.1462042605385188	0.62174968722752	0.03551843727917845	0.03551843727917845	-27129.412155076272	0.0	-52.711981719383616
2595000	-27191.81034508901	-63.43457452393454	-27128.375770565075	18.076090471593478	133.87246747520732	18.076090471593478	14.608059401292834	0.1863413296112849	0.7844281526532901	1.3482093181130606	0.8255711986678883	0.8260609006521775	1.7089369577762217	0.506793472137356	0.3710279095870774	0.26173047843365393	0.2227792991583655	0.14446231282090372	0.679088944545126	0.03994654697168505	0.03994654697168506	-27128.375770565075	0.0	-51.82877649296577
2600000	-27199.38546457193	-63.308824760578446	-27136.076639811352	18.31391150375144	139.75058685240475	18.31391150375144	15.141373725177209	0.16748378689757384	0.8319770918734579	1.3204371963679218	0.7544559196446192	0.7782671817097194	1.811627128513756	0.50323548189052	0.37607278879915057	0.25078894508802846	0.23249162458654954	0.14064664152627193	0.6446392126980303	0.03751111339378284	0.03751111339378283	-27136.076639811352	0.0	-51.995857139891356
2605000	-27194.26972967433	-65.31702229751163	-27128.95270737682	20.540574683154375	158.20502173435494	20.540574683154375	17.237929791541244	0.1356747745552128	0.8317461273211185	1.3993550466883318	0.7762987760230591	0.8180879440122142	1.6706711856409084	0.5038409203143622	0.3745142403859021	0.2604512503708385	0.22072101658276294	0.144313492660497	0.6740776002977371	0.033763064080963634	0.033763064080963634	-27128.95270737682	0.0	-53.42434458830588
2610000	-27193.871832900608	-63.572654890993704	-27130.299178009613	19.327361071316176	145.41284388069877	19.327361071316176	15.798949003867541	0.1438500745444107	0.8908080428872369	1.3993550466883318	0.8407410161570862	0.8170707917858597	1.6034645270075722	0.4485605754739074	0.37160812970248397	0.26385039335497384	0.21948053841941148	0.1450609385231312	0.6900340663457813	0.03832879180875783	0.038328791808757826	-27130.299178009613	0.0	-51.94138716435958
2615000	-27194.44504595403	-63.10187775750046	-27131.34316819653	20.216117282664808	148.45181529945904	20.216117282664808	16.668703008426235	0.1118551031899157	0.8317098990402908	1.3980898662599621	0.7683141225442969	0.8452910154205493	1.583967251422327	0.5726278453125683	0.3661640753218235	0.26971108323184784	0.2176266912067861	0.1464981502395431	0.6522249750936883	0.0347544855079719	0.0347544855079719	-27131.34316819653	0.0	-51.65390858762429
2620000	-27198.40242591075	-64.74005036834157	-27133.662375542408	22.354097986561072	155.46262828750577	22.354097986561072	16.497370306804232	0.1116498873608202	0.7988854241495486	1.3959200497428128	0.6687659321541491	0.8592858398887693	1.7346107132805655	0.5425320407841491	0.38890578606558446	0.2445492401075975	0.21868086568751904	0.14786410813929962	0.6318057696882257	0.035712373856513616	0.035712373856513616	-27133.662375542408	0.0	-52.435581890015136
2625000	-27195.684860454257	-62.539761181735784	-27133.145099272522	16.931532421311502	121.59560561498702	16.931532421311502	13.008057242511054	0.18237912126985661	0.8092842515402991	1.4059148714589886	0.7136062584132213	0.9168836082715107	1.6352162166650466	0.5190947936509276	0.37763315329560593	0.2559817404112964	0.21296434089870472	0.15342076539439348	0.6877711311880229	0.046839928497985975	0.04683992849798597	-27133.145099272522	0.0	-49.40318249619336
2630000	-27196.603315751832	-65.83706444747784	-27130.766251304354	19.393655795538972	147.66459824784522	19.393655795538972	17.36725327328173	0.18325906747211426	0.8210315399325336	1.3723578767650375	0.7700446291901348	0.8094143787365704	1.696772437703518	0.5303791376721998	0.37840199168511623	0.26081747405755934	0.22137320722175216	0.1394073270355728	0.6279584224060175	0.03468295887786088	0.03468295887786087	-27130.766251304354	0.0	-54.21054790169135
2635000	-27186.70108949825	-61.566360198831035	-27125.134729299418	16.9349362151141	128.63825793937718	16.9349362151141	14.878245017723643	0.1304855239251484	0.8129921312572651	1.405129368793256	0.7700446291901348	0.8673096313613796	1.6293910310704625	0.5151332083274963	0.3722054573614487	0.26862264393820934	0.21445000642804407	0.14472189227229834	0.6589232687108958	0.041070576237642833	0.04107057623764283	-27125.134729299418	0.0	-49.36931826242153
2640000	-27187.843214912067	-61.519607499027785	-27126.32360741304	18.068441109148623	132.4089870762552	18.068441109148623	14.785541065482258	0.13084890079369652	0.8868848663460046	1.3833132693799128	0.7021298005518924	0.8318294576307688	1.6759769955490071	0.5198656105424089	0.3702541043762574	0.2535089612137568	0.22633039090426826	0.14990654350571808	0.6788717571368571	0.040035759677236736	0.04003575967723674	-27126.32360741304	0.0	-49.864963222902446
2645000	-27194.078497165003	-63.666151424362795	-27130.41234574064	19.158591720672934	141.31921542720522	19.158591720672934	15.98873937544852	0.17170422153423934	0.9083883000208846	1.4681389038604815	0.7128901733670512	0.9027555281604193	1.462173310474416	0.5456537841167421	0.3702541043762574	0.2607860824904008	0.2182925601212275	0.1506672530121148	0.6746069801788334	0.03654461708043157	0.036544617080431566	-27130.41234574064	0.0	-52.456816667853424
2650000	-27193.685607614985	-61.85062839418197	-27131.834979220803	16.571039411545136	130.8449692681507	16.571039411545136	14.999254715473043	0.11293953834978429	0.9450406764809114	1.3955717611641298	0.7372541359122636	0.9104502484097491	1.5661509415935246	0.445532236439416	0.3697912840192045	0.25394177091692427	0.2212849796879531	0.15498196537591863	0.6339994677718541	0.038645512001351724	0.03864551200135174	-27131.834979220803	0.0	-49.672013021597934
2655000	-27192.222193285143	-63.03355501128156	-27129.18863827386	17.668553666250602	135.20280016265124	17.668553666250602	15.243281958206332	0.08621103103553028	0.9016441288767806	1.3422708305156326	0.7243827398629211	0.7724743530790382	1.7273492100550485	0.5318787376105736	0.3659244413437657	0.25780861359236307	0.22968289055244379	0.14658405451142795	0.6462389452614424	0.04071673729302551	0.0407167372930255	-27129.18863827386	0.0	-50.87128702891633
2660000	-27197.059550309026	-62.26624489312157	-27134.793305415904	17.70447723373498	135.43708919299718	17.70447723373498	16.453297552043775	0.12137887310775382	0.8917316121414882	1.3959950761281446	0.7030258166564597	0.8030234986515559	1.7185880852508761	0.48763591117147026	0.36061009120470155	0.254632804798498	0.2389217551675912	0.14583534882920976	0.6591705564245155	0.03907641527198274	0.03907641527198274	-27134.793305415904	0.0	-50.18061634516374
2665000	-27197.041761697838	-62.548990734142954	-27134.492770963694	19.742459659762787	142.50183646687486	19.742459659762787	15.763453884921548	0.11338899939367358	0.8204807592751409	1.3491073149995612	0.82118400492747	0.8030234986515559	1.7703808308194777	0.43582359132678916	0.3885363051664221	0.24993777658692826	0.22011296966433574	0.14141294858231437	0.6615777351618801	0.03862165188245946	0.038621651882459467	-27134.492770963694	0.0	-50.98903504081092
2670000	-27194.649911260232	-64.7844483137053	-27129.865462946527	19.18890361734522	145.68650239702873	19.18890361734522	16.90979122138572	0.16750696823589545	0.8204807592751409	1.3844403018169271	0.6444254970658412	0.9007760249572462	1.7032762603112013	0.5466011565736381	0.37857522056273796	0.25359387853254955	0.21357430051090115	0.15425660039381187	0.6646105038197617	0.037052788114836595	0.03705278811483658	-27129.865462946527	0.0	-52.99118956420178
2675000	-27194.91970005607	-63.833192268579225	-27131.08650778749	17.78929508336052	139.36079913263723	17.78929508336052	15.187801253978806	0.07476384388050386	0.8399307687461636	1.3985678711019203	0.7547857145051736	0.8475130543813446	1.5886127209053582	0.570589870360034	0.3720551290336589	0.2587766916062228	0.22109099493194465	0.14807718442817427	0.6811288776783997	0.037514075156189035	0.03751407515618904	-27131.08650778749	0.0	-51.91388313252553
2680000	-27186.80616166852	-62.97727363576913	-27123.82888803275	13.516904543695638	100.77280475295223	13.516904543695638	11.25124252807505	0.14512857068252777	0.894712421190437	1.397101623992926	0.7629461725628488	0.8275447940538576	1.6221684376087333	0.49552655059119144	0.36726769072165577	0.2563001399463358	0.2283525534907199	0.14807961584128915	0.6671484712362558	0.05215495584260189	0.05215495584260188	-27123.82888803275	0.0	-45.50717687875373
2685000	-27195.358735866062	-61.69840759434896	-27133.660328271715	16.70274661721656	128.54196276052113	16.70274661721656	14.29806938748538	0.14311264400958895	0.8637945706352153	1.317148632706899	0.7042408472824014	0.8501999342624726	1.8320608574980572	0.4325551576149486	0.38374941602015455	0.24298390891597876	0.22740623332343882	0.14586044174042845	0.6588057599147862	0.03991617306865784	0.03991617306865785	-27133.660328271715	0.0	-49.50195197226901
2690000	-27197.034620161612	-63.71238252318244	-27133.32223763843	18.14164839582152	145.53320947509184	18.14164839582152	16.881074655504126	0.1272299021281081	0.8883701861278889	1.285760900694116	0.7042408472824014	0.8856202211260398	1.7249541019021137	0.5110537428674344	0.3768549649997403	0.2521245173953601	0.22692113242929274	0.14409938517560741	0.6732777129920583	0.037413629078692716	0.0374136290786927	-27133.32223763843	0.0	-51.50432921517754
2695000	-27191.988713335017	-61.83909648443324	-27130.149616850584	16.401229025068503	121.90991207338047	16.401229025068503	13.35503207459195	0.14779672266565114	0.7414556085041673	1.3047444608669905	0.7870765108468042	0.87765855135806	1.817902654627392	0.47116221379658	0.3840589936597355	0.2578588320359747	0.21961639595292354	0.1384657783513669	0.6076708782143138	0.046725391242762586	0.04672539124276259	-27130.149616850584	0.0	-48.60856458218193
2700000	-27194.721329163036	-62.48537551568903	-27132.23595364735	19.45275706015151	141.74292893930743	19.45275706015151	15.732493703446144	0.0990806435813443	0.8726425118854275	1.312513637751842	0.793861474736712	0.8762510260045053	1.6944682941376232	0.450263055483884	0.37267881574631934	0.2596734735336071	0.21865770659423278	0.1489900041258415	0.7036560913935475	0.037079669911306026	0.037079669911306026	-27132.23595364735	0.0	-51.033119483361126
2705000	-27194.643067960333	-64.69439573534959	-27129.948672224982	19.96416993842782	152.3085575325896	19.96416993842782	17.28062669073501	0.1403996192941893	0.833641682986862	1.4107133674173393	0.7037109022877172	0.8176123070358706	1.7360688078530389	0.4982529324191661	0.3666629682699777	0.2681218573117081	0.217128707280434	0.14808646713788085	0.6674161828749123	0.035078045344085866	0.03507804534408588	-27129.948672224982	0.0	-52.796263476405926
2710000	-27197.578604506645	-64.02355175886797	-27133.55505274778	20.57109064637726	153.71659137138658	20.57109064637726	16.924590900374138	0.08546224220724706	0.8981425093558957	1.2847467714725633	0.8048122546414934	0.841457665021745	1.7024903695491005	0.4683504299591961	0.3680360456879025	0.2558014754007735	0.23316386961006266	0.14299860930126201	0.673903425211904	0.03229585045653363	0.03229585045653363	-27133.55505274778	0.0	-52.49185435808896
2715000	-27196.86972912394	-64.75220403265564	-27132.117525091286	15.313119057489352	120.599650022706	15.313119057489352	13.482096023773064	0.22456572502150735	0.8981425093558957	1.3360908561916711	0.6356529095024447	0.9510679327193787	1.707711078050092	0.4713347141805117	0.37705247032903205	0.24565459710602466	0.22709059302504572	0.15020233953989817	0.6597048482325061	0.04449606219509808	0.044496062195098086	-27132.117525091286	0.0	-50.97993749041296
2720000	-27196.631928486226	-62.68959069099028	-27133.942337795237	19.23597368629733	141.66962056872438	19.23597368629733	15.75244279971543	0.11753655336620028	1.0049616341234526	1.3651020602120303	0.6319403961577659	0.923281077726499	1.5242849841666153	0.5504298476136308	0.37224294891755405	0.2508260067302665	0.21870868277889627	0.15822236157328387	0.6968597195366721	0.039590459397420626	0.039590459397420646	-27133.942337795237	0.0	-50.90745333912692
2725000	-27194.860162202564	-62.43047156171859	-27132.429690640845	18.562963096251867	131.77176446775596	18.562963096251867	14.305641625599918	0.1715430593654015	0.8640361435623899	1.2918179218491486	0.7694433040202311	0.8596839702058181	1.7020646646124638	0.5129539957499424	0.3832330222233975	0.25375204429655773	0.22320266110960982	0.13981227237043564	0.6655914499739188	0.04153377084737351	0.0415337708473735	-27132.429690640845	0.0	-50.81126711674846
2730000	-27196.1525238907	-61.91770568768382	-27134.23481820302	18.49382668703739	132.9751781544892	18.49382668703739	14.757372244489234	0.14138128797410138	0.8088139755291482	1.3081551486468939	0.8756503006603131	0.8293723261364093	1.7575778780994928	0.4204303709277365	0.3728022929034849	0.26389200659816836	0.2214514301956823	0.14185427030266512	0.6506694342471566	0.04258218888362143	0.04258218888362143	-27134.23481820302	0.0	-50.10091984830002
2735000	-27187.412229264337	-62.25601158229674	-27125.15621768204	18.743678656559062	138.59866688050454	18.743678656559062	15.466406694593601	0.1269434988079656	0.8196326386132046	1.5498860407612147	0.7862687276279265	0.8792983562580485	1.5084529824556079	0.4564612542839916	0.3625475338587907	0.274692022544483	0.2146188861820472	0.14814155741467983	0.6566441316791354	0.03980306056451689	0.0398030605645169	-27125.15621768204	0.0	-50.61841062861724
2740000	-27192.922360207987	-61.48676473924842	-27131.435595468738	16.165300935532137	120.8231174028981	16.165300935532137	13.318674564996712	0.14227140476123676	0.9140960280747731	1.509968833973554	0.799528637861068	0.7710300112837849	1.5403574952700207	0.4650189935367934	0.36922112214624625	0.25604221310973424	0.21620140667676768	0.15853525806725255	0.6958851552379655	0.043171201877745216	0.04317120187774522	-27131.435595468738	0.0	-48.38997455186021
2745000	-27188.688148674348	-61.647973918753095	-27127.040174755595	16.45415987015259	121.95636076463488	16.45415987015259	13.379377648343958	0.11991929125865111	0.8043249801860141	1.449444383945764	0.7322552564786294	0.7931994353125067	1.61376288257727	0.6070130614998098	0.3682815892863458	0.2697879871379777	0.22032649928246503	0.14160392429321222	0.6636254936499286	0.044624062359488265	0.04462406235948826	-27127.040174755595	0.0	-48.55990171255131
2750000	-27199.74865236471	-65.00148493397798	-27134.74716743073	21.841799258104395	161.03288946014132	21.841799258104395	16.849819743128062	0.11124811272230109	0.8425044781582653	1.4537787726537386	0.6734137160134018	0.8273700542353954	1.7272537470547693	0.4756792318844236	0.36440570712399956	0.25689411563784065	0.22086026048631316	0.15783991675184736	0.6972856560775779	0.03226878349834589	0.0322687834983459	-27134.74716743073	0.0	-53.05048219663734
2755000	-27188.223473132257	-61.776769822373275	-27126.446703309884	15.621510657283865	118.81520541822076	15.621510657283865	13.300747230221415	0.1250307627076066	0.923039248984859	1.3822990115873728	0.8101286054871486	0.7590355039506967	1.6601404403978783	0.4653571895920385	0.369479804060511	0.25339607624267924	0.23220218174906812	0.14492193794774227	0.6601250862658914	0.044707361260369505	0.0447073612603695	-27126.446703309884	0.0	-48.122683279453554
2760000	-27190.84943858497	-64.62143830989785	-27126.22800027507	20.180397818205563	153.9438152659296	20.180397818205563	17.54159647149896	0.09842363125793982	0.8744202109099525	1.3923777679049547	0.7867388980558911	0.8534652731372685	1.5990781282045903	0.4939197217873367	0.36518191844395625	0.2590473276229157	0.22072808303118838	0.1550426709019403	0.6586967043548977	0.03580574461311735	0.03580574461311737	-27126.22800027507	0.0	-52.247298887313065
2765000	-27198.53179438592	-64.6338917413368	-27133.89790264458	19.81275619432219	152.62673389976715	19.81275619432219	17.31924473391095	0.13702582822055803	0.8762679719264144	1.504928891375189	0.7043250050128638	0.8146583125270523	1.5224812407215838	0.5773385784368907	0.3666274896564578	0.26464212048055274	0.2181719258951587	0.15055846396783135	0.6571744710879154	0.03505829979046804	0.03505829979046804	-27133.89790264458	0.0	-52.715178121464966
2770000	-27196.21289232366	-63.45512932288315	-27132.757763000776	17.54639794876967	132.07476663333827	17.54639794876967	14.323594434788026	0.19242228365924477	0.8957965913503668	1.452064362898865	0.75628874160572	0.9298522779214217	1.5363297308186425	0.4296682954049781	0.3790747976036079	0.2608918928476467	0.20930291680878646	0.1507303927399595	0.6267521373022197	0.03978082237948564	0.039780822379485645	-27132.757763000776	0.0	-51.78313505770621
2775000	-27194.58665328716	-63.75232453720848	-27130.834328749952	19.445975850484267	150.38198301302742	19.445975850484267	16.881381355046305	0.11029160888226448	0.9244321623625541	1.3301226090534835	0.7200887158327263	0.878915858066145	1.6938897091166143	0.45255094556847086	0.36777887846601515	0.2539875264189462	0.2257229921964358	0.1525106029186035	0.6549787419703242	0.03626256319865916	0.03626256319865915	-27130.834328749952	0.0	-51.85990974983896
2780000	-27187.612720666217	-62.42302621401201	-27125.189694452205	19.687046932327757	142.4947822449313	19.687046932327757	16.0098676578301	0.11121644700958691	0.9207160768446889	1.3993178805480486	0.7891302972511705	0.8392911526093906	1.6466721171903573	0.40487247555633804	0.3666556996076254	0.2559418861230486	0.2266730453219026	0.150729368947424	0.6687404623282478	0.037243572947237485	0.037243572947237485	-27125.189694452205	0.0	-50.98819545212625
2785000	-27189.279080798886	-62.09999785168786	-27127.179082947197	16.321497892161098	125.99927186831438	16.321497892161098	13.576032479399334	0.10657624844846227	0.8374869442101255	1.3548837137065868	0.7936170838229274	0.8160113902074132	1.6768361393142044	0.5211647287387369	0.36673582363418755	0.25661632806617507	0.22596825952559263	0.15067958877404533	0.6888610474074476	0.04079842449228065	0.040798424492280654	-27127.179082947197	0.0	-49.25084333701383
2790000	-27194.683465130547	-61.87344275996128	-27132.810022370584	18.17581452952487	131.89899944178939	18.17581452952487	14.205765780605708	0.1675197933725242	0.7795900383164017	1.4420237796230972	0.7572878668633594	0.9037762722455657	1.6528014803233695	0.46452056262820035	0.36959080913360437	0.26217056801025745	0.2175590340820934	0.15067958877404533	0.6557302295341316	0.037648140158743515	0.037648140158743494	-27132.810022370584	0.0	-50.68215337749547
2795000	-27194.976737482168	-62.72976094651027	-27132.246976535658	19.739639553217494	145.56780527280236	19.739639553217494	15.637800972514787	0.11690469228300263	0.8082665376926849	1.3146445394674078	0.8240959193321992	0.8723124008583734	1.6521257500921913	0.5285548525571372	0.37369313223399914	0.25464406588974947	0.22564369461148895	0.14601910726476305	0.6855712655801776	0.03669017139036321	0.0366901713903632	-27132.246976535658	0.0	-51.35989983404356
2800000	-27196.66387929854	-63.20433972837422	-27133.459539570165	19.158980020794612	145.6050385094047	19.158980020794612	15.917899606334888	0.1009505944594683	0.7356528427895515	1.3551131853135936	0.8111614385220888	0.8448245298675708	1.76164383903256	0.49160416447462923	0.3836472640947229	0.25708701271150897	0.21787575561773895	0.14138996757602978	0.6413309036022018	0.03885650258903426	0.03885650258903427	-27133.459539570165	0.0	-51.38889992322849
2805000	-27190.35240940776	-63.831009821008365	-27126.52139958675	20.38714260786591	151.41116465513178	20.38714260786591	16.79470463869924	0.09262270047002163	0.8254491968760534	1.3340572238666029	0.7829394033562338	0.7963538248521067	1.7796287856337616	0.48157156541523527	0.36368912418681554	0.2677965795468156	0.22725542103560684	0.14125887523076258	0.6333424685584711	0.035212806828082886	0.0352128068280829	-27126.52139958675	0.0	-52.09164730220773
2810000	-27196.519297742198	-62.44314744400056	-27134.0761502982	18.185992018712472	136.99395040762647	18.185992018712472	16.232431450716042	0.09724392720305981	0.8654438351485266	1.4132823057844504	0.8121153173093276	0.8078590851323587	1.5923351292297467	0.5089643273955836	0.37303526253334546	0.2623477639046765	0.22411572969931737	0.14050124386266122	0.6708335909435854	0.03812281513679849	0.03812281513679849	-27134.0761502982	0.0	-50.6103536390367
2815000	-27195.1808506942	-62.355606628604626	-27132.825244065596	18.588688094087583	132.8599019124503	18.588688094087583	14.463398153333781	0.1719796677766597	0.8411095623444935	1.4735052179282155	0.7874984089171527	0.9274603891567758	1.5860509324428362	0.38437548921051995	0.36691493947403336	0.2602263554609548	0.21973995106952063	0.15311875399549182	0.6573088000772167	0.0396428332288086	0.03964283322880861	-27132.825244065596	0.0	-51.01526610785358
2820000	-27187.746321704133	-62.25611187055277	-27125.49020983358	19.1796669708289	140.24531080026654	19.1796669708289	15.220374225879699	0.13309122059495657	0.80934714784926	1.4850017067507173	0.7547804664071392	0.9419681454971389	1.5541238966407647	0.45477863685497405	0.3698893071782342	0.26067198892374177	0.21807445975151835	0.1513642441465063	0.6743330990241136	0.03801027145774779	0.03801027145774779	-27125.49020983358	0.0	-50.93294786474433
2825000	-27201.154049863188	-64.3076290973848	-27136.846420765803	20.33388653529393	153.57695713637173	20.33388653529393	15.862591227083971	0.1387856644300943	0.8274283148009178	1.4588874014882482	0.7153089933790647	0.8187228235250057	1.63396151071351	0.5456909560932479	0.367285768433471	0.26637617960644683	0.21407734108039786	0.15226071087968496	0.6618422730346583	0.035537311452042225	0.03553731145204223	-27136.846420765803	0.0	-52.911472332480876
2830000	-27200.77050398207	-64.49757548524748	-27136.272928496823	19.49657427656665	149.08602846892333	19.49657427656665	17.671272105103732	0.09239973396619795	0.8215739320100741	1.352376606933053	0.6711288683069295	0.856535492904624	1.744364688675734	0.55402041116958	0.3680113630273254	0.25787543868773266	0.22408529412201936	0.15002790416292328	0.6928528233836903	0.036985838202412614	0.036985838202412614	-27136.272928496823	0.0	-51.88160824048305
2835000	-27192.577524009517	-62.94495506984677	-27129.63256893967	19.58992847163131	144.79429698643517	19.58992847163131	15.630813652381534	0.08938205764308335	0.8248194352838321	1.3807471480734095	0.7953121341646209	0.8258803243076676	1.6802174862310004	0.4930234719394643	0.3698243556637373	0.26199796291511	0.22292738310484858	0.14525029831630473	0.6368899966631644	0.036616841678256656	0.03661684167825664	-27129.63256893967	0.0	-51.579377230827575
2840000	-27197.341095444503	-61.112959821646584	-27136.228135622856	17.62583986732589	128.7357159041679	17.62583986732589	14.565265341178783	0.11775609698540149	0.7838525161448868	1.3159503344040921	0.7123605292103797	0.8530904337357691	1.7831553618744318	0.5515908246304351	0.3770348131615217	0.26064569906673773	0.21948096372382392	0.1428385240479173	0.6810348498428948	0.03973428414373513	0.03973428414373514	-27136.228135622856	0.0	-49.38565174120625
2845000	-27197.147092231913	-64.25623166703723	-27132.890860564876	20.644329448380436	154.32562462350674	20.644329448380436	16.551562375114145	0.08994846598755042	0.7803285152988915	1.332428124087422	0.719690227132523	0.8860108944359728	1.7664197103573285	0.5151225286878568	0.37131638506979514	0.26815610578056187	0.21896632628154802	0.14156118286809552	0.6520708800588803	0.03543677295102138	0.03543677295102138	-27132.890860564876	0.0	-52.41764716206723
2850000	-27200.81511468186	-64.11953866742337	-27136.695576014437	20.400491996410693	153.82358608406312	20.400491996410693	16.245446075906823	0.09864675312103661	0.8159507934300192	1.3561028940355735	0.7309710677724975	0.8569571352349267	1.7340674405520218	0.5059506689749559	0.3678750008531396	0.26939459786193853	0.21015706285957247	0.15257333842534995	0.7087628716765724	0.036307581378459707	0.03630758137845973	-27136.695576014437	0.0	-52.23355668337703
2855000	-27196.318944071758	-62.743081301099686	-27133.575862770656	18.25309410544995	138.47060877093372	18.25309410544995	15.221463605267521	0.08799405668282329	0.9022741123056569	1.3900509441307995	0.8596331827104653	0.8238273945434336	1.5503385192557158	0.4738758470539235	0.3680941083950414	0.2616040120714839	0.2229909058885175	0.14731097364495777	0.6836007471862124	0.03784412628812047	0.037844126288120485	-27133.575862770656	0.0	-51.0723666687729
2860000	-27196.169287772605	-62.98347913796876	-27133.185808634636	19.03782319728061	145.5617246635115	19.03782319728061	16.00450935256367	0.11109248364713141	0.8475499529604906	1.4783644127806443	0.8067345639852455	0.8014564173806388	1.606398855118968	0.4594957977740073	0.3710375490515176	0.2634688906615333	0.2170618536169773	0.1484317066699724	0.6489827925981606	0.037733119258152786	0.037733119258152786	-27133.185808634636	0.0	-51.32908933389174
2865000	-27190.345480501346	-65.60261849242598	-27124.74286200892	21.157866502973423	158.1289139787244	21.157866502973423	17.952449753669637	0.08408336846978764	0.8510588175358186	1.3719159230529858	0.7918450070710847	0.8228718367731996	1.6519539158411742	0.5103544997257315	0.37180797981742614	0.26307254895170307	0.21841898365517007	0.1467004875757013	0.6777564836974059	0.03353716420242808	0.033537164202428076	-27124.74286200892	0.0	-52.91115558844129
2870000	-27189.691515912808	-62.57245108658968	-27127.119064826216	17.29888644402269	133.55435971798175	17.29888644402269	14.566803944349132	0.16109562914345915	0.8923202290368963	1.4377169753934393	0.7881995874846913	0.8228718367731996	1.5932663072345359	0.4656250640772319	0.36223925176192046	0.26528237956793055	0.22501003479632528	0.1474683338738243	0.695334609393902	0.03871185392836046	0.03871185392836045	-27127.119064826216	0.0	-50.72713753150472
2875000	-27190.83205052449	-60.942067057469444	-27129.88998346702	17.559960773832827	126.58479552233652	17.559960773832827	14.564395443746122	0.1168069750515192	0.900469611076314	1.5658074188502848	0.7419772188064311	0.8528885576721382	1.4794348890919136	0.4594223045029126	0.36436783380765975	0.259777468006651	0.22066563740267003	0.15518906078301986	0.6559808512159201	0.040920248569118585	0.04092024856911858	-27129.88998346702	0.0	-49.14170693190658
2880000	-27193.738838700778	-64.5794684010774	-27129.1593702997	19.712483118645192	152.47227940021008	19.712483118645192	17.71975266916676	0.09441930636288919	0.9427234321470671	1.4241443538268639	0.7390734543078116	0.840010069533244	1.5608774138894217	0.49317127629558644	0.36404258458392275	0.2658656115798756	0.21122756329993483	0.1588642405362675	0.6827834298679756	0.035203550825672746	0.03520355082567274	-27129.1593702997	0.0	-52.15648222350148
2885000	-27194.02193238018	-62.71758657561727	-27131.30434580456	17.428453929771063	134.71769584909583	17.428453929771063	14.283975098189106	0.09633189863920415	0.9574627690510668	1.4832287736808367	0.746522293589946	0.833413001790484	1.550500017295883	0.42887314459177805	0.370661572006558	0.25238285144969386	0.22352440233246718	0.15343117421128158	0.6620459288380945	0.0409225800261668	0.04092258002616679	-27131.30434580456	0.0	-50.416903784119974
2890000	-27198.438515067	-65.653321362414	-27132.785193704585	20.09624533493496	153.76468772678732	20.09624533493496	17.245010178394573	0.15821840318525693	0.923334370495622	1.4273369612231537	0.7737068677954682	0.8238695507744547	1.6054904413489424	0.4462618083623538	0.3533187731919523	0.2568769219196326	0.23637313067713406	0.15343117421128158	0.6361135517840696	0.035062266659859134	0.03506226665985915	-27132.785193704585	0.0	-53.828865787365125
2895000	-27192.658182126484	-62.08591485212923	-27130.572267274354	15.421323274319858	122.70323198267624	15.421323274319858	14.212351520746541	0.14856646983755326	0.8888348487958666	1.47849093690042	0.7515902491055708	0.8435156461515941	1.5293759286538795	0.5081923903926636	0.3698327873295411	0.26271066749693067	0.21530177349325283	0.1521547716802759	0.6902631357234361	0.04189322384996852	0.041893223849968506	-27130.572267274354	0.0	-48.73715101416325
2900000	-27190.95971437495	-61.754737609813134	-27129.204976765137	18.876003915780213	134.14077915579088	18.876003915780213	14.68058159869015	0.13958392493009683	0.8221571714879935	1.4874371290014559	0.7527500069494752	0.8976711524120323	1.593223834876796	0.44676070527224165	0.3695689712844686	0.25669332029138053	0.22251224074603274	0.15122546767811873	0.6286566404824546	0.04121146543006777	0.041211465430067755	-27129.204976765137	0.0	-50.22932438718312
2905000	-27190.14403765989	-63.40348649479882	-27126.740551165094	19.705370766737364	151.1209070171704	19.705370766737364	16.415899459334316	0.09953962549521393	0.8221571714879935	1.4125548354646256	0.7615796525395668	0.82861054204506	1.6633740593466904	0.5117237391160582	0.373468984095653	0.25610406849406325	0.22144152209421825	0.14898542531606607	0.6592608152444159	0.034507333367127385	0.034507333367127385	-27126.740551165094	0.0	-51.95770997560215
2910000	-27188.12746663881	-61.15048351642537	-27126.976983122382	17.78548498133292	128.9008498269869	17.78548498133292	14.572055484412612	0.13638748156395541	0.8605978735239448	1.3725623010200996	0.7492296472687674	0.8520739791301506	1.580193237644477	0.5853429614125549	0.3772877702371633	0.25674765471807	0.2237304346375992	0.14223414040716809	0.67415865477527	0.04045799982013893	0.040457999820138923	-27126.976983122382	0.0	-49.45654732215531
2915000	-27189.67301564328	-61.318908094250745	-27128.35410754903	17.82018742270484	127.13564614686837	17.82018742270484	14.20512712578078	0.15094839147422265	0.8588256499083781	1.3261328055982866	0.77458195801437	0.8290413963565546	1.636335702434063	0.575082487688342	0.3741973388320719	0.25803434554494853	0.22369416734621053	0.14407414827676965	0.6610799951697783	0.04239641463031543	0.04239641463031543	-27128.35410754903	0.0	-49.443997747355944
2920000	-27190.084597025485	-64.15223475522166	-27125.932362270265	20.11856763958513	151.72374005660924	20.11856763958513	16.97674501291957	0.12851854232779839	0.910543103485666	1.390504142050444	0.7226448463655794	0.8423321660907351	1.614442693263147	0.5195330487444231	0.37152882895995015	0.2547593611842458	0.2242312233308133	0.14948058652499135	0.653875294813934	0.03580030013022608	0.03580030013022608	-27125.932362270265	0.0	-52.32622729717406
2925000	-27192.100735813558	-63.45158525751246	-27128.649150556044	20.570088254008972	151.6186014457626	20.570088254008972	16.212908660459853	0.10544570166467596	0.9061285032330342	1.3545990553637226	0.757565900949791	0.8875930482932118	1.6497594153676705	0.4443540767925648	0.3762710000549724	0.25268402967480064	0.22341140134791249	0.14763356892231516	0.6767583819382084	0.0347702142685128	0.034770214268512824	-27128.649150556044	0.0	-51.98047597040872
2930000	-27192.773181234395	-62.591316120216355	-27130.18186511418	17.540462502542507	129.44504411080027	17.540462502542507	14.326795103706935	0.17315345800471638	0.9282526069457004	1.3755949296000674	0.7098922957765786	0.8362329954629881	1.641960096783218	0.5080670754314424	0.36461399839281383	0.2553517314325213	0.22348629232197745	0.156547977852688	0.6725966297917026	0.04280062807476511	0.04280062807476511	-27130.18186511418	0.0	-50.47108960427946
2935000	-27196.258758447584	-62.70665918125625	-27133.55209926633	19.07646160431313	138.68783191993495	19.07646160431313	15.910434552823665	0.10095576082073707	0.7423206229925267	1.4268978110161064	0.8297927316568358	0.902526227502258	1.6634802328239806	0.4349823740082871	0.3799528694924576	0.2633362734165307	0.2187724643346076	0.13793839275640463	0.6263507261475355	0.041921006651843916	0.0419210066518439	-27133.55209926633	0.0	-50.69050150440565
2940000	-27196.752530294616	-62.92937420613995	-27133.823156088478	18.751219865758404	147.45928486252	18.751219865758404	15.485237050852367	0.10423744176284468	0.8937176806265403	1.3424140466108212	0.7657493148006443	0.9138968697509535	1.6245887834449986	0.45963330476603614	0.3821198597652473	0.24167971986061115	0.22451605325821966	0.15168436711592237	0.693192130856401	0.03525022888647159	0.035250228886471585	-27133.823156088478	0.0	-51.54812083050312
2945000	-27188.89469155998	-63.3403396991135	-27125.55435186087	20.43441686756246	148.49463487991468	20.43441686756246	16.388875192829556	0.12359067822263636	0.854504013019069	1.3424140466108212	0.836949319411712	0.8381303455163689	1.6668693981819538	0.4611328772600693	0.3791053035804965	0.25412262471142844	0.21963339830908973	0.14713867339898581	0.6749720005383242	0.035883673951872364	0.035883673951872364	-27125.55435186087	0.0	-51.80503512864588
2950000	-27198.730284842608	-61.91814889602578	-27136.81213594658	17.911373996889132	128.86640761179152	17.911373996889132	15.521230686751304	0.1679555077684416	0.9217948090334342	1.273060161548664	0.8396916330254977	0.7889070215795981	1.7165854089197046	0.4599609658930956	0.3626900538358937	0.2579890254947249	0.2302674317903701	0.14905348887901185	0.6194042312615635	0.04202455555622429	0.04202455555622429	-27136.81213594658	0.0	-50.18872163458046
2955000	-27195.508353344903	-62.57068386311377	-27132.93766948179	19.591770144180202	139.90849918304588	19.591770144180202	14.963806435629271	0.1369581203330814	1.0022172111882524	1.2800136284729968	0.748710620384132	0.8143080245586777	1.655051556182291	0.4996989592136442	0.36574519864740757	0.2553234417006505	0.23388737654869082	0.14504398310325167	0.6661669082863432	0.04047220396096546	0.040472203960965444	-27132.93766948179	0.0	-50.970886520915386
2960000	-27193.352785951905	-61.94327364333112	-27131.409512308575	16.521196649922892	121.85419724152106	16.521196649922892	13.74822982903532	0.17870181694484208	0.8868397531724123	1.2169452188159797	0.7568192421182093	0.8291787282391608	1.7704950247413307	0.5397220329129011	0.3754674681695603	0.24885871091516365	0.2341672676507224	0.14150655326455427	0.6381550945648203	0.04370629183801998	0.04370629183802	-27131.409512308575	0.0	-49.32815347818266
2965000	-27195.846928621602	-62.49691169925687	-27133.350016922344	16.928459980895646	126.09126108562823	16.928459980895646	14.971979264298145	0.18015297528740104	0.8975840311978658	1.3237408892229168	0.8195113855520871	0.7586470618623522	1.660794599251871	0.5397220329129011	0.37258584131777617	0.2638205368191886	0.22208706859848154	0.14150655326455427	0.6248339487550233	0.04403387878078917	0.04403387878078916	-27133.350016922344	0.0	-50.13889866332401
2970000	-27196.208462243172	-63.01303791781857	-27133.195424325353	18.82223795884204	140.7560788912317	18.82223795884204	16.23598159103337	0.14351240230622567	0.8626596575285087	1.450813725536805	0.6766058722501229	0.8977289467845028	1.5673361927951663	0.5448556051048886	0.37998975375182154	0.2587738241431217	0.206202500022497	0.1550339220825604	0.6556672656044268	0.039171498618446064	0.03917149861844607	-27133.195424325353	0.0	-51.2615841456212
2975000	-27192.949260758174	-62.42084287046333	-27130.528417887712	18.61539020991467	138.035931645889	18.61539020991467	14.416563729277161	0.14612761472957256	0.9231432602984578	1.4130058596385537	0.7372707634384985	0.8484852978095	1.6376676719115826	0.4404271469034018	0.37747744780480613	0.2566453939345457	0.2152760233669154	0.15060113489373342	0.6746350101439689	0.03881748535202914	0.03881748535202915	-27130.528417887712	0.0	-50.94326088740181
2980000	-27191.011261647684	-63.71437229442964	-27127.296889353252	18.37696666356571	142.19511445420807	18.37696666356571	15.723643144180782	0.16586943794289466	0.797916888408847	1.3843803959518295	0.7744111222778144	0.8685188582984356	1.7045151724253942	0.4702575626376738	0.3765849091245708	0.2643887156353926	0.21242933485148247	0.14659704038855484	0.6779753960943651	0.03658949223074405	0.03658949223074403	-27127.296889353252	0.0	-52.33069280890154
2985000	-27191.490513704484	-63.4209098055464	-27128.069603898937	18.44186434551601	144.53598542594622	18.44186434551601	16.77111851903876	0.09173816756564414	0.8732276287766704	1.3572115418214161	0.7245185587363536	0.9026947070448873	1.6848395465555244	0.457508017065143	0.3779325819890503	0.2489327941381153	0.22180355495198376	0.15133106892085135	0.6696197346110259	0.036089419368800994	0.03608941936880101	-27128.069603898937	0.0	-51.480534677890155
2990000	-27201.02213812877	-65.79591784464881	-27135.226220284123	21.386854372873792	156.13026908395577	21.386854372873792	17.951550354462892	0.13661453496232528	0.8571130214838276	1.485782896663691	0.7464500667616144	0.8081741562507037	1.6021748598518124	0.5003049989883457	0.3745289455311533	0.26097439439989506	0.21530116980117672	0.14919549026777562	0.6246070865772266	0.03495783001111583	0.034957830011115854	-27135.226220284123	0.0	-53.17913501993856
2995000	-27191.04026611684	-61.58587047466528	-27129.454395642177	16.20014409841967	120.48679541923207	16.20014409841967	14.826191972109616	0.15206101894997673	0.8225576431154525	1.4571117961209028	0.7945257000010804	0.8360595139078836	1.5765771965043034	0.513168150350372	0.36131795085158	0.2718419774213213	0.21993043346100946	0.14690963826608985	0.6339857588738186	0.04727649546921089	0.04727649546921088	-27129.454395642177	0.0	-48.45691925316423
3000000	-27191.199897071045	-62.01434345341564	-27129.18555361763	17.888804951117045	133.95852544965504	17.888804951117045	15.680538372369782	0.10564198791166048	0.8225576431154525	1.3354238895278212	0.7945257000010804	0.8965330193117598	1.6266523964403778	0.524307351603503	0.3724022720649323	0.25824070139875427	0.22787518250971728	0.14148184402659683	0.6149030824636759	0.0405684146112112	0.040568414611211204	-27129.18555361763	0.0	-50.11483490921124
3005000	-27192.92162553352	-63.16894751802939	-27129.75267801549	19.529794808231255	142.9545935314153	19.529794808231255	15.431017121052584	0.15240702381858548	0.9123985879300757	1.4832596245239402	0.7305103946049195	0.8723371415534811	1.5242613964846319	0.4772328549029462	0.3756085969319655	0.2587564096407124	0.21249983961719807	0.15313515381012463	0.6309916730467381	0.0380973042795775	0.038097304279577505	-27129.75267801549	0.0	-51.88649292120904
3010000	-27191.56416945295	-62.130915072423164	-27129.43325438053	17.71764032836233	130.84280314649	17.71764032836233	14.94903828135196	0.08901329873780238	0.8412618518296381	1.409653050980217	0.6807741532546232	0.8723371415534811	1.6536963166541552	0.5422774857278801	0.3761881247973219	0.248466319692377	0.2247492240943927	0.1505963314159089	0.6282356157682402	0.03981778687644384	0.039817786876443835	-27129.43325438053	0.0	-50.35026146644842
3015000	-27195.861893082994	-63.51770804721042	-27132.344185035785	19.8662041181888	144.2569868951838	19.8662041181888	15.871419371021217	0.08261658200390533	0.8357365630521344	1.409653050980217	0.8471053878707854	0.8897481665548976	1.5707261340193586	0.44703069752260177	0.36706055169509594	0.26606744883661415	0.218669298532635	0.14820270093565535	0.6622286580893599	0.03801599611256342	0.03801599611256342	-27132.344185035785	0.0	-51.814737074667256
3020000	-27198.373426083155	-64.54746472200901	-27133.825961361144	21.132867393286702	151.0351604612488	21.132867393286702	17.537838031675093	0.08892092629844031	0.9113112768814774	1.5060639690057698	0.7310468439894715	0.8773694516715	1.5171070237295705	0.4571014347222056	0.3725476347721418	0.26234223178153365	0.2156034600079191	0.14950667343840596	0.6569327878745386	0.03540717174128983	0.03540717174128982	-27133.825961361144	0.0	-52.150310735511354
3025000	-27191.5900009301	-62.03911308295849	-27129.55088784714	18.20343848244616	135.7432355433672	18.20343848244616	15.493053100842518	0.1336334833279146	0.9455994236178654	1.4214492795591265	0.7401219504446845	0.8965162994456496	1.5171070237295705	0.4792060232030983	0.3638761733712546	0.25900548121457767	0.2194027470501809	0.15771559836398735	0.6688435425430016	0.03971614734670425	0.03971614734670424	-27129.55088784714	0.0	-50.342312212958255
3030000	-27192.64520649838	-60.93497857485241	-27131.710227923526	17.331914833333446	120.57942751886176	17.331914833333446	13.342709133597088	0.1100731079728306	0.8774860531286187	1.3113750521183318	0.7604729813343801	0.8438093174090697	1.7126766034425407	0.4941799925670536	0.37563551512509735	0.2562436248587798	0.2207316679544584	0.14738919206166495	0.6195596697206264	0.043997199602464045	0.04399719960246404	-27131.710227923526	0.0	-48.578320600835184
3035000	-27199.668445566538	-64.35459141512813	-27135.31385415141	20.40663828633883	150.7050163462954	20.40663828633883	16.554762277201686	0.14794244423951497	0.8121093576916821	1.3866489414752277	0.8565376826953977	0.8074223031985993	1.6113962067854757	0.5258855081536123	0.364165783013143	0.2731252354767907	0.2236556868125193	0.13905329469754754	0.7015031504622715	0.034776214732341285	0.03477621473234128	-27135.31385415141	0.0	-52.870580015491036
3040000	-27196.583174966912	-64.42027922041885	-27132.162895746493	17.013287632336162	136.29379324174025	17.013287632336162	16.12875387286136	0.1816617742504579	0.8488423403963683	1.321568071470003	0.8185152845357864	0.8074223031985993	1.753095883715195	0.4505561166840424	0.3620994424690418	0.2626648866259908	0.2313665947004803	0.14386907620448763	0.7030822681048806	0.039309359494465096	0.0393093594944651	-27132.162895746493	0.0	-52.04911156491664
3045000	-27194.419587013617	-62.82467182007229	-27131.594915193546	19.684646852646868	141.59854957252523	19.684646852646868	16.49075816248827	0.122399585814632	0.8692853025953658	1.3833626582385599	0.7518741237902099	0.8559380110200006	1.7074226118909641	0.43211729246489416	0.3814243434414524	0.2525011147580529	0.2206539946486922	0.14542054715180303	0.6270245875649019	0.040029517687543335	0.040029517687543335	-27131.594915193546	0.0	-50.9390325040621
3050000	-27196.903263262273	-62.94821269874453	-27133.955050563527	19.315846410919328	138.37080397684267	19.315846410919328	16.023814277540456	0.08430572889933931	0.828261103877461	1.2907419544145051	0.7840551710469266	0.8481916340383732	1.824314128304821	0.4244360083179075	0.37910905239130466	0.2560446584462613	0.21488772740651624	0.14995856175591832	0.6319380975748123	0.039326708180169354	0.03932670818016934	-27133.955050563527	0.0	-51.23833881260929
3055000	-27197.674215030143	-62.92418437881616	-27134.75003065133	19.622641920701444	144.5310952292119	19.622641920701444	15.854531040005776	0.09584271580410299	0.7998306584467814	1.3225029153307644	0.790191600833639	0.8483636724230882	1.6064474089653813	0.63266374400034	0.37624798283049554	0.256421803910216	0.2248078861743467	0.14252232708494225	0.6770202620390573	0.03725755738130074	0.037257557381300724	-27134.75003065133	0.0	-51.37300161550615
3060000	-27193.598384282996	-62.536249247068575	-27131.062135035925	18.51550563640658	133.6596996412909	18.51550563640658	14.854800015856002	0.08700845222516225	0.8735296298931465	1.4321191905127684	0.7862128575821467	0.855258476769585	1.479283056885407	0.5735967883569408	0.3692934468788736	0.2612055208451314	0.22635561655215225	0.1431454157238432	0.6815424108505869	0.04077985958080117	0.040779859580801166	-27131.062135035925	0.0	-50.69752379919912
3065000	-27189.342959691756	-62.118254347374815	-27127.224705344383	18.377053738624245	137.64972655076022	18.377053738624245	15.03091097176991	0.1094007263592645	0.844381963656743	1.4464684487467077	0.7719136814516981	0.9159513073061657	1.5472219172104669	0.4740626816282131	0.3695285007674724	0.2609559173636503	0.22054673249852255	0.1489688493703552	0.7023825508952686	0.03872462858241991	0.038724628582419894	-27127.224705344383	0.0	-50.46278406036577
3070000	-27191.719619150866	-62.24940301023318	-27129.470216140635	17.32532210205368	135.27020089783585	17.32532210205368	15.487799599738672	0.11057417347872843	0.8428449025146006	1.3098773468007017	0.7654006316022387	0.9683449770108934	1.631429894910253	0.48210224716130695	0.3794875082932029	0.25231923300312364	0.2169486354468651	0.15124462325680876	0.6539892984586362	0.039317159662901155	0.039317159662901134	-27129.470216140635	0.0	-50.19049034078503
3075000	-27200.109051122232	-62.03126942195676	-27138.077781700274	18.638878079887608	137.18754197813374	18.638878079887608	15.193559497101873	0.14294685101043494	0.9248309019762597	1.4212622389201268	0.6608791936747445	0.8810853174198388	1.6845183794709782	0.42742396853804665	0.3716846630647282	0.25740724964935485	0.22108347428462952	0.1498246130012878	0.6354235773976603	0.0384444609314711	0.038444460931471094	-27138.077781700274	0.0	-50.73504534867302
3080000	-27200.050651542722	-66.11951563295383	-27133.93113590977	18.134257394794915	138.61313978539138	18.134257394794915	16.57059035560787	0.21381837814774524	0.9451318797493944	1.4637263574839625	0.7069327826161875	0.8082170632153216	1.6288401541877218	0.4471517627474068	0.3656836845946753	0.2557248636142887	0.22927080021849097	0.1493206515725454	0.6852907007863568	0.03791683544631832	0.03791683544631833	-27133.93113590977	0.0	-54.32008993174979
3085000	-27196.30703886831	-62.064838534513726	-27134.2422003338	16.136996355461875	125.77453200371055	16.136996355461875	14.986621532646362	0.11824176398847572	0.8817425651107168	1.4897672025898905	0.6967362117078146	0.8572360709506753	1.623004425603245	0.45151352403765227	0.3560511333603501	0.2640310183208677	0.22479584619674065	0.15512200212204197	0.6732735109835069	0.04334206197149823	0.04334206197149822	-27134.2422003338	0.0	-49.03218497985238
3090000	-27197.533384550847	-62.60125177349698	-27134.93213277735	13.993548103735394	111.18283981066068	13.993548103735394	13.223974038773155	0.1428944877718847	0.8817425651107168	1.4716358103394327	0.8095010651978567	0.7524571979898363	1.6194956596964798	0.46516770166567223	0.3655866232898215	0.2627052612849208	0.22328834615451387	0.14841976927074432	0.6838514056246795	0.04858432969991735	0.04858432969991737	-27134.93213277735	0.0	-47.01779524480646
3095000	-27198.148746904524	-65.1861129563055	-27132.96263394822	19.737188853236326	149.88298977102167	19.737188853236326	18.31457101221885	0.08867033679294638	0.782821206265539	1.5117721748468518	0.8597279919630112	0.7936871423839806	1.5121810005539809	0.5398104839866312	0.36486959461016816	0.27147939399231585	0.2176306956592857	0.14602031573823085	0.6431855015174964	0.0373393004243358	0.0373393004243358	-27132.96263394822	0.0	-52.05545305970683
3100000	-27189.407591829913	-62.66812272080202	-27126.73946910911	19.977274286799034	141.29241566563536	19.977274286799034	16.032867271086076	0.10932493344810165	0.8524511660598317	1.4642511190825591	0.7222542119600343	0.8775117852752611	1.5209049695306127	0.5626267480916955	0.3746353297075862	0.26340990098063466	0.21462253313783297	0.14733223617394667	0.6444503568909318	0.040185480716716696	0.0401854807167167	-27126.73946910911	0.0	-50.86167658634509
3105000	-27194.072347591853	-66.20845107666526	-27127.863896515188	19.217650371913336	146.23158370992007	19.217650371913336	15.744042264485914	0.19822453716072239	0.844746598206477	1.433408895466679	0.7307741938915201	0.8540048449000285	1.63799652704274	0.49906894049254996	0.368777275257474	0.26921551368953756	0.21554511282314556	0.1464620982298433	0.6505918281399281	0.03719904159894002	0.03719904159894002	-27127.863896515188	0.0	-54.88036583510143
3110000	-27193.434105838747	-62.05025509828003	-27131.38385074047	16.79340953557414	129.09364126936595	16.79340953557414	14.793473478460097	0.1304343892063596	0.761045585917091	1.3483298143019293	0.8177597289427738	0.8276588768758482	1.6780914840813093	0.5671145098810428	0.36948719848719375	0.27015513073522635	0.22042188884215946	0.13993578193542083	0.6582300269416976	0.043324479243630615	0.043324479243630615	-27131.38385074047	0.0	-49.42840934299728
3115000	-27196.508230502943	-62.5001308704443	-27134.008099632498	19.12254301499042	143.00673396980835	19.12254301499042	15.548577100526602	0.12684912390416783	0.9013056786243601	1.3597900161711587	0.7319674744259165	0.8429529406020816	1.6888132936126816	0.47517059656379584	0.3694430756845075	0.25672673693471076	0.2320259493480506	0.1418042380327314	0.6853873561313822	0.036822491731189295	0.036822491731189295	-27134.008099632498	0.0	-51.176389308633254
3120000	-27190.49676098491	-62.51942478691076	-27127.977336198	19.439421743467022	141.29713000695153	19.439421743467022	16.24650379886348	0.13190094043212955	0.9031247111121499	1.3265662078593534	0.786506139657492	0.8512484684520846	1.673098955491734	0.45945551742718044	0.3646676087079047	0.25859206862223355	0.22846104863569602	0.14827927403416594	0.6547547161364236	0.03771493197669349	0.03771493197669347	-27127.977336198	0.0	-51.04848975863018
3125000	-27193.171115735786	-63.815791118154884	-27129.35532461763	20.57270332177821	149.5554478890303	20.57270332177821	16.636404530055408	0.08466873846514243	0.8501279737681751	1.3928832373793685	0.7676516778748952	0.8422564807192772	1.7249902065167118	0.4220904237415666	0.3707153491195845	0.251063468027003	0.2300342902073344	0.1481868926460783	0.6274056444076601	0.03514867421578346	0.03514867421578345	-27129.35532461763	0.0	-52.166812397279294
3130000	-27194.946115751034	-62.232423037468756	-27132.713692713565	17.681074023926758	127.75154557894841	17.681074023926758	14.794432598074275	0.18106256627585152	0.7992746359401087	1.4030862407967797	0.7598394264132342	0.8347655584636222	1.693326688130906	0.5097074502553433	0.3625240926168319	0.2582024353904687	0.2323903742157702	0.14688309777692934	0.6169214248109152	0.042326366943646346	0.042326366943646346	-27132.713692713565	0.0	-50.47362488685646
3135000	-27197.511714898206	-63.58983323608034	-27133.921881662125	19.467125697678547	146.71374298852072	19.467125697678547	16.85417333573444	0.10271798502304598	0.9101621697355669	1.3158940898274778	0.830503789579338	0.8382444010190382	1.5954880995832303	0.5097074502553433	0.3734375083816718	0.2525489154460351	0.2275699518819366	0.14644362429035668	0.6618490253702537	0.03817902097746895	0.03817902097746894	-27133.921881662125	0.0	-51.482428942034716
3140000	-27190.813066674324	-62.552431291257086	-27128.260635383067	18.682355681306678	139.5985619367433	18.682355681306678	15.732170172485663	0.08694399328548419	0.8609029055378934	1.4349332545075908	0.7825941452539575	0.8924151420282039	1.5319686481092278	0.4971859045631211	0.37383576746605357	0.25768891446370557	0.21487986982091187	0.1535954482493291	0.6664186696892225	0.03592880117002941	0.0359288011700294	-27128.260635383067	0.0	-51.21711439915154
3145000	-27200.200446080435	-61.683624490206995	-27138.516821590227	16.82630499650569	129.12555669425572	16.82630499650569	15.399482218264252	0.1161737648600947	0.861752040614369	1.5153028097825627	0.7688759247251225	0.8021364883465512	1.5359652583372936	0.5159674781940954	0.3787352073225884	0.2521765001304236	0.2233580608016192	0.14573023174536898	0.6879977080765386	0.03979844929982634	0.03979844929982634	-27138.516821590227	0.0	-49.443693833406286
3150000	-27192.591131264275	-62.492530974942355	-27130.098600289333	18.997775728261562	139.35309159152808	18.997775728261562	16.090042144657982	0.12313843719065481	0.8319020478309678	1.3280225556133132	0.7543837402393709	0.880158755506588	1.7231822593155557	0.48235064149419876	0.3819366999848445	0.25576271899365444	0.22016818029083682	0.14213240073066447	0.6461075175931074	0.040314147257411156	0.04031414725741115	-27130.098600289333	0.0	-50.67085873068672
3155000	-27189.500457741913	-63.05200730527902	-27126.448450436634	19.918381292115896	144.40826316286606	19.918381292115896	16.243981447176473	0.09897949212930023	0.8394950781203021	1.3445200840387546	0.7830857641564332	0.8106180391750755	1.6745921181448398	0.5476889163645896	0.369793938173855	0.2578114409717877	0.22602553233692693	0.14636908851743055	0.6361864574894581	0.038497231878558455	0.03849723187855846	-27126.448450436634	0.0	-51.298938155378075
3160000	-27199.187895696607	-62.87200972831444	-27136.31588596829	16.259533812499892	127.2142972011297	16.259533812499892	13.346121182279978	0.17854828567748535	0.9040879015639008	1.3725031126332572	0.7183986945473873	0.8381642449314535	1.716750749690388	0.45009529663360776	0.36783858280378223	0.26448456677806315	0.22297526781664298	0.14470158260151178	0.7267113144506495	0.0383424242532936	0.03834242425329361	-27136.31588596829	0.0	-50.280233980464125
3165000	-27198.60347423867	-65.70795734987719	-27132.89551688879	21.278195570657367	153.11596734993498	21.278195570657367	17.280572685746264	0.15976085732309114	0.8819684980635615	1.382994041821513	0.80382875569677	0.7512244426101256	1.678456068457602	0.5015281933504228	0.3704430338513501	0.25972922925588715	0.2317802384399397	0.13804749845282333	0.6873705369434915	0.03383791944762458	0.03383791944762457	-27132.89551688879	0.0	-53.80717379080289
3170000	-27197.19232724552	-62.26728724010637	-27134.925040005415	18.798914551000678	139.68448646671933	18.798914551000678	15.911100268504915	0.09943779661599184	0.8357383328325619	1.394504491584828	0.8304004281507723	0.8525988665965915	1.5613068515034378	0.5254510293318034	0.36931551599095386	0.264601712353749	0.2155002700020559	0.15058250165324147	0.6313421930772825	0.03743090448228038	0.03743090448228039	-27134.925040005415	0.0	-50.82148539488097
3175000	-27197.97857878266	-64.20196089879887	-27133.77661788386	19.29486340355054	139.40539171938906	19.29486340355054	15.930990151747043	0.07171738111771633	0.8167801821472512	1.4780766669246175	0.7944288774754629	0.8504038359937258	1.6109287448693126	0.44938169258962507	0.3650403524326875	0.266575217775306	0.22083748270149306	0.14754694709051366	0.6270557289499105	0.04088563363386114	0.040885633633861156	-27133.77661788386	0.0	-52.15814394830272
3180000	-27195.332643064427	-64.02471558625456	-27131.30792747817	21.0612091068426	152.64175101316334	21.0612091068426	16.957897301571958	0.11259853023883522	0.879993890346869	1.3986184250493434	0.6999379062166299	0.8713654912293295	1.6775125454858757	0.47257174167194765	0.37255309981530266	0.255053993795595	0.2279156716709434	0.1444772347181592	0.6648808198344263	0.034909640351171556	0.03490964035117157	-27131.30792747817	0.0	-52.13006267800938
3185000	-27193.529682357937	-64.78720408110507	-27128.742478276832	21.82637527905667	147.32026778332923	21.82637527905667	16.21023631253841	0.156209091932046	0.8406980997463575	1.4226303264804232	0.7079302730705234	0.8889056560198649	1.6888084102665686	0.4510272344162579	0.37587187482438755	0.25597005876160045	0.21896343971613322	0.14919462669787906	0.6755844246628142	0.03820424668495175	0.03820424668495174	-27128.742478276832	0.0	-52.717722634086606
3190000	-27193.43168658475	-63.68565792151895	-27129.74602866323	18.55696045822122	147.14727472867898	18.55696045822122	17.177250958094536	0.10332508646508168	0.8381553260796092	1.425365383543712	0.7847919727117086	0.9037613871237848	1.6468145898908453	0.4011113406503355	0.37277977444617716	0.2607374232852614	0.2222121370663647	0.1442706652021971	0.7030398788460526	0.0357175206542223	0.03571752065422229	-27129.74602866323	0.0	-51.52200619257548
3195000	-27189.175378774788	-63.02027869976404	-27126.155100075022	20.274076936223874	141.9161093809151	20.274076936223874	16.122483977823116	0.14365847605016252	0.8677793776652075	1.3705367217731605	0.7092522993091006	0.8890025020039248	1.667094485698814	0.496334613549788	0.38039600776443794	0.2519311332184038	0.21993351127700242	0.14773934774015618	0.6621097631036404	0.03879293924335902	0.038792939243359026	-27126.155100075022	0.0	-51.43251584740597
3200000	-27192.505592014553	-62.690822170178926	-27129.814769844375	19.87456504921466	140.907758490933	19.87456504921466	16.178102290293385	0.09929455070258443	0.7861856978554136	1.381926309907548	0.7769906910751448	0.9246951232704137	1.701156492487921	0.42904568540355426	0.3752705192358762	0.2641363480205788	0.21474168192536697	0.14585145081817838	0.6184268416611173	0.03962701963343245	0.039627019633432445	-27129.814769844375	0.0	-50.946005954677744
3205000	-27195.05440544544	-61.02188871147344	-27134.032516733965	16.338662600580466	116.1386373346524	16.338662600580466	13.179263572751982	0.1342522029915349	0.816299546080258	1.455767319714675	0.730134288264607	0.8079020451116313	1.6611332022039562	0.5287635986248677	0.36969231242396416	0.2697374888161263	0.2212925598855826	0.13927763887432726	0.615278768437592	0.0479053067129937	0.04790530671299367	-27134.032516733965	0.0	-47.72043009233086
3210000	-27196.44792049553	-63.14618526918347	-27133.30173522635	19.06413941970881	144.19125483222157	19.06413941970881	17.04098658377659	0.13472266357019855	0.7980664617182779	1.4399564902841306	0.7669685057683171	0.8149023114063678	1.6997470021255523	0.4803592286973494	0.3776675396734987	0.25988813297324137	0.21861512141652634	0.14382920593673393	0.625666053460536	0.03595683837441795	0.03595683837441796	-27133.30173522635	0.0	-51.49842123495986
3215000	-27192.9920530178	-62.32024065815479	-27130.671812359644	18.928751995911558	141.32480342148466	18.928751995911558	15.913497790900486	0.11699044206741593	0.8015689540998646	1.2968207372394982	0.7726694870605373	0.8516145500844634	1.740156724197243	0.5371695473183883	0.3666388931634536	0.26304820193586287	0.23045492165349213	0.13985798324719173	0.6631609890509973	0.037366622786642045	0.03736662278664205	-27130.671812359644	0.0	-50.86425985541526
3220000	-27200.518783812335	-68.2605776053729	-27132.258206206963	22.034491507794392	170.45567315264861	22.034491507794392	18.791914945558457	0.13026914324047917	0.8562818864539666	1.4676694903036316	0.7691143031040285	0.787633318066119	1.62671931777255	0.4925816842996989	0.3615726947171417	0.2700478437306957	0.21786121539202496	0.15051824616013806	0.6434082641608643	0.03125321463131689	0.03125321463131688	-27132.258206206963	0.0	-54.81555667955692
3225000	-27202.936636790862	-65.87492312349002	-27137.06171366737	22.599622759012966	160.34994462252425	22.599622759012966	17.963429614711156	0.11847697886998079	0.8332839284706685	1.5297461221737847	0.7119339339690925	0.893084384820086	1.539369946266664	0.4925816842996989	0.36988972744214965	0.25622266961541407	0.22149097093426048	0.1523966320081762	0.5900333534237806	0.032069807084908024	0.03206980708490802	-27137.06171366737	0.0	-53.12636273555635
3230000	-27187.409915222706	-61.795572265016524	-27125.61434295769	16.537321324099786	123.6747791979718	16.537321324099786	13.629836250659869	0.14779183097276108	0.8518310087378067	1.4292110634249922	0.8127273106779601	0.8374044830909404	1.550926294221396	0.5178998398468995	0.37376431716984776	0.2627511597399309	0.21698526556882744	0.1464992575213944	0.6522673878304012	0.044720386083873076	0.044720386083873076	-27125.61434295769	0.0	-48.869330747873214
3235000	-27196.278903772163	-63.47471300395654	-27132.804190768205	19.832872594448475	146.82866187879355	19.832872594448475	16.865233325334497	0.09694870791220211	0.8343966078659099	1.4176317395455067	0.8357630893907418	0.7468022544508673	1.6879498888093307	0.4774564199376385	0.366740847013173	0.2591511541273087	0.22829402505448454	0.14581397380503425	0.6333296549759262	0.03716826294667754	0.03716826294667754	-27132.804190768205	0.0	-51.572020649543795
3240000	-27196.234611523498	-64.08640474944079	-27132.148206774058	19.50986396080661	146.5418902543114	19.50986396080661	16.93440572257688	0.140266951844319	0.8439761524664531	1.4287244680199078	0.7834284188294501	0.8750321821941285	1.5767851149609118	0.49205366352914376	0.36541775349481054	0.2587217786323388	0.22815655277745162	0.14770391509539957	0.665147899860147	0.03866989221447727	0.038669892214477274	-27132.148206774058	0.0	-51.98231023336775
3245000	-27194.245240376822	-62.811896498782744	-27131.433343878038	17.97925457003637	142.21278714923218	17.97925457003637	15.794119614290802	0.12587179145540567	0.8734861007987309	1.4080284211514964	0.796388937885564	0.8852869156179325	1.5771087191273123	0.459700905418959	0.365140701591363	0.2586419134976333	0.22772917602622478	0.14848820888477937	0.6750955589738631	0.037406936774843046	0.037406936774843046	-27131.433343878038	0.0	-51.06044097746893
3250000	-27193.3840023943	-62.85671523553293	-27130.52728715877	18.898695610422457	147.17233464490454	18.898695610422457	16.208205133897756	0.09653160734517953	0.8734861007987309	1.4170575591190224	0.69507613658122	0.9069778921649713	1.6181842508393778	0.48921806049667266	0.3673500050782458	0.2546801077050525	0.223133074280201	0.1548368129365012	0.6957649767324846	0.03329107283828229	0.0332910728382823	-27130.52728715877	0.0	-51.61293861217637
3255000	-27193.57605531203	-64.58016528078898	-27128.99589003124	20.463523788937376	152.40031411165936	20.463523788937376	17.136972928511206	0.13666750329467545	0.8851295498522445	1.3909466897642033	0.8360911201258862	0.8980258565274055	1.4980210200904571	0.49178576363979865	0.36013824019363117	0.25926725846075416	0.2272969040056586	0.1532975973399565	0.6936950398912971	0.035118829407879186	0.03511882940787916	-27128.99589003124	0.0	-52.67143901180115
3260000	-27190.024814443477	-62.32535406362156	-27127.699460379856	19.413198940063516	141.69890761049982	19.413198940063516	15.099863166188168	0.13300839580974813	0.8156666150615418	1.4511392414295345	0.7822055108567719	0.9562224377861906	1.5195065903743006	0.47525960449165583	0.3685072282724307	0.2632983632371836	0.21802031146347642	0.1501740970269097	0.6985987174183059	0.03684177611684989	0.03684177611684988	-27127.699460379856	0.0	-51.12463281108528
3265000	-27191.483171291096	-63.53906587094302	-27127.944105420152	19.43997830205641	145.46302248430192	19.43997830205641	15.912525247767473	0.15274717455501852	0.8242194357478272	1.439884639443649	0.7995737720097226	0.7986885600911826	1.6444974701745725	0.4931361225330413	0.35988005297828674	0.2714441042775238	0.22398345325238328	0.14469238949180657	0.6751502916668773	0.03615825247241677	0.036158252472416774	-27127.944105420152	0.0	-52.282604539291505
3270000	-27198.212354085073	-65.60726837330624	-27132.605085711766	22.08691704992257	158.32173733386608	22.08691704992257	18.01643933508288	0.09442270611776303	0.9268647699171553	1.4047829281207918	0.7277502602928745	0.8020328667896875	1.6656158787538726	0.47295329612561343	0.3678302101054401	0.2511754693101808	0.23134518260199993	0.14964913798237964	0.656869207353522	0.03313376820669205	0.03313376820669204	-27132.605085711766	0.0	-52.708746137850845
3275000	-27199.16076902554	-63.24076519143064	-27135.92000383411	19.75684326281093	143.5517400389599	19.75684326281093	17.236255619097054	0.10914188022219147	0.7834583974340842	1.37022685322374	0.7387062560847033	0.8396369245591866	1.794112302403024	0.47385926629525676	0.36950072700772246	0.2535085773144603	0.23073382568553175	0.14625686999228596	0.6322151965222398	0.038330695121375255	0.03833069512137527	-27135.92000383411	0.0	-51.10921225309588
3280000	-27192.396535730055	-62.20983681408092	-27130.186698915975	15.134035567258595	116.41324337509583	15.134035567258595	13.103407955925594	0.12721136908825345	0.8646679312171146	1.3021650173306405	0.7504913530052755	0.8826875943030329	1.727294285678641	0.4726938184652904	0.376051142746187	0.2551406429746792	0.228601639700623	0.14020657457851127	0.685922604266939	0.04674866440756275	0.04674866440756277	-27130.186698915975	0.0	-47.799572108879616
3285000	-27189.056346175716	-62.34865349459248	-27126.707692681124	18.9219303689432	140.4905874981499	18.9219303689432	15.291701831457546	0.12483780291345173	0.8560878042545682	1.4319033304847593	0.7253552746311568	0.8632172851448298	1.6463446351535167	0.4770916703311643	0.3675382959423206	0.261841323729368	0.21800045839770063	0.15261992193061116	0.6646150236069983	0.03884820461445945	0.038848204614459446	-27126.707692681124	0.0	-50.83037564855008
3290000	-27195.031838164552	-63.25726469914615	-27131.774573465405	19.233714192473283	142.93930652597058	19.233714192473283	15.968023078271184	0.14111893152753063	0.817605305018144	1.376903848473146	0.73780136389289	0.8778858232571294	1.7119105299058301	0.4778931294528554	0.38680728764677375	0.2530108503341972	0.21242320995008315	0.1477586520689464	0.6931294321185697	0.03923411198475206	0.039234111984752046	-27131.774573465405	0.0	-51.50187834027159
3295000	-27196.658614887623	-62.7850879236916	-27133.873526963933	18.252270841352928	137.53767994120716	18.252270841352928	15.911624607984823	0.16219893694369844	0.8531308500332948	1.4257579329018288	0.7701717381415862	0.8638872704108397	1.649234224654033	0.4378179838584127	0.3720021102717694	0.2512563264287547	0.2222728380562914	0.15446872524318492	0.6131873701669672	0.03778056925289851	0.037780569252898494	-27133.873526963933	0.0	-51.41137253707682
3300000	-27191.19175771002	-62.50748350398674	-27128.684274206036	18.918853491663995	142.4786673266071	18.918853491663995	15.447847945133455	0.11315638038703368	0.8584925106171514	1.5044767606495106	0.6810261916874399	0.9455514327872987	1.5151599812382628	0.4952931230203319	0.36977419007670775	0.26092205342336716	0.21814451773371446	0.15115923876621093	0.6685462021133851	0.03798796966018803	0.037987969660188046	-27128.684274206036	0.0	-50.98612259292928
3305000	-27194.40742189652	-63.53979350571913	-27130.867628390803	20.356828990929557	148.24964907248648	20.356828990929557	16.216241374906602	0.13816361189415483	0.9133333917901737	1.4915591026935522	0.7154446245263804	0.8727964814764718	1.5865286961895921	0.4203377033238251	0.37666434869477516	0.2531651290279284	0.21322040673451662	0.15695011554278016	0.6917286657264109	0.03549744845757102	0.03549744845757101	-27130.867628390803	0.0	-52.15177422029435
3310000	-27190.77528277593	-62.61360741734474	-27128.161675358584	19.14201218528143	144.87458087251684	19.14201218528143	16.28368453354012	0.12465661612125452	0.9238058952130213	1.415347568673396	0.737166872577008	0.8547710994994883	1.6055467347332144	0.4633618293038676	0.36652817707034574	0.2559919004539358	0.22343203986755594	0.1540478826081629	0.6424840683755884	0.035167641499898615	0.03516764149989862	-27128.161675358584	0.0	-51.37465329889465
3315000	-27193.57435830947	-63.904840817757425	-27129.66951749171	19.51198723428464	148.04355344034082	19.51198723428464	17.292149681939083	0.09283830141574531	0.8268965202441565	1.3678637154185986	0.8009634519833546	0.913887968798444	1.635983306733755	0.45440503682168654	0.37259488833227	0.2646127369604968	0.2219530069383547	0.1408393677688789	0.647686826976078	0.036379708587317525	0.036379708587317525	-27129.66951749171	0.0	-51.774447934020856
3320000	-27195.067837894345	-63.73803014088561	-27131.32980775346	20.254651323771956	145.78129591712155	20.254651323771956	16.214079947778007	0.15400891781749715	0.8085078021221097	1.4854636385710032	0.8106930220138264	0.7285392419522987	1.5979063956861634	0.5688898996545937	0.3728909636760782	0.2692894365386198	0.21797106735263777	0.13984853243266465	0.6866792496419541	0.036102371181225716	0.03610237118122573	-27131.32980775346	0.0	-52.38353594765669
3325000	-27194.33553089387	-62.60600490721882	-27131.72952598665	18.47240703022865	134.65612403026486	18.47240703022865	15.28130906035875	0.15476020474108465	0.7872391975713308	1.3407702553773846	0.7783633701305621	0.7236818618557991	1.844039942710918	0.5259053723540004	0.3802944694925859	0.2588236999397341	0.2256406098877324	0.13524122067994815	0.6216167636659761	0.04320287967722461	0.04320287967722462	-27131.72952598665	0.0	-50.69346414363707
3330000	-27196.93410189374	-62.897946491013975	-27134.036155402726	17.363926987904698	128.20106108596602	17.363926987904698	15.139320161753904	0.18671826708997605	0.838856737310861	1.307413983712531	0.7010347169880249	0.8692496629642639	1.693840822002236	0.5896040770220783	0.3824811880653204	0.249758821538419	0.22417601018886543	0.14358398020739568	0.6355126698686914	0.04330414411516805	0.04330414411516806	-27134.036155402726	0.0	-50.78795022557749
3335000	-27197.668038153006	-62.859358482685664	-27134.80867967032	17.44700926469281	138.48024345872517	17.44700926469281	15.586459509523404	0.14307194426711126	0.859101071291392	1.2946283185069363	0.8060113716389113	0.8334312523607862	1.7107809234698	0.4960470627321694	0.3721635434602303	0.2645313958679865	0.22143867420879276	0.14186638646299093	0.7234168843997204	0.037771414379154274	0.03777141437915428	-27134.80867967032	0.0	-50.92316036982256
3340000	-27190.19809275576	-62.78375290224553	-27127.414339853513	19.77312114243336	144.65083303829195	19.77312114243336	16.106942687857504	0.1291683253713877	0.8549952249521798	1.35835457918353	0.8060113716389113	0.8291387379261874	1.681539539890199	0.4699605464089873	0.3749629791715018	0.2626842722402274	0.2195457089078801	0.14280703968039118	0.6305279449458291	0.03695310315620256	0.03695310315620256	-27127.414339853513	0.0	-51.43052790480215
3345000	-27191.3444737476	-62.84646780701511	-27128.498005940583	18.220935584291823	143.0745189924917	18.220935584291823	16.328104906552703	0.11232817521606549	0.8340702511270597	1.4404718805957932	0.7070160886488606	0.8285670123321887	1.75945640705615	0.43041836023994295	0.3690493467453671	0.25903117706307455	0.22086930161005922	0.15105017458149966	0.6494250149545943	0.037074482731007975	0.037074482731007975	-27128.498005940583	0.0	-51.05258853930323
3350000	-27195.54143912253	-63.10902641892308	-27132.43241270361	19.135826862568223	147.18451970733375	19.135826862568223	15.86135400442453	0.0939363428768674	0.8105283188118754	1.4404718805957932	0.6995776941470475	0.8587791338242811	1.6861096728849827	0.5045332997360154	0.3741214639469058	0.2647309646374322	0.2114266326648126	0.14972093875084994	0.6820582802334816	0.03552266122755987	0.0355226612275599	-27132.43241270361	0.0	-51.66818238228374
3355000	-27205.056230783295	-62.760748231690734	-27142.295482551606	18.46448173867436	137.0707777273213	18.46448173867436	15.242552072579075	0.16579721768152322	0.9136088359585869	1.4501461082903737	0.6995776941470475	0.8801833307268516	1.597943182446131	0.4585408484310042	0.35837749117907813	0.25441948573389006	0.22906186332553286	0.15814115976149937	0.6967014169875366	0.037476478135457895	0.037476478135457895	-27142.295482551606	0.0	-51.47779065414771
3360000	-27199.93411654491	-61.52327081475748	-27138.410845730155	17.77171683581919	126.25876468889523	17.77171683581919	13.049455658890631	0.15659662192889243	0.9135774777159308	1.517014217418423	0.6643686348909827	0.9237439598875239	1.545404178066465	0.4358915320206694	0.3700829843896975	0.2508856683641348	0.22208089834598072	0.1569504489001874	0.6724737348116532	0.04114561991106013	0.04114561991106013	-27138.410845730155	0.0	-49.437009111090255
3365000	-27193.21013871915	-62.67946733965137	-27130.5306713795	17.276678548391423	128.57637623756915	17.276678548391423	15.073937282356578	0.17759921661341024	0.8154293982060034	1.4323659261881225	0.7414971850062043	0.7973394297952288	1.7664252413790997	0.4469428194253356	0.374566899402778	0.26063523176081616	0.2193781141059067	0.14541975473049956	0.6264685276452867	0.04353489322644537	0.043534893226445354	-27130.5306713795	0.0	-50.48667744509256
3370000	-27192.659668272685	-62.34364182400097	-27130.316026448683	18.082155353409888	136.50560628210445	18.082155353409888	16.184532113665277	0.10734951760049956	0.8513540122342367	1.3597228008039253	0.6864098055204889	0.8811018276724124	1.7744687343435952	0.4469428194253356	0.3738408647429013	0.2559318224761534	0.22865941249751423	0.14156790028343144	0.6481832335284173	0.03969945838067684	0.03969945838067683	-27130.316026448683	0.0	-50.36045495814679
3375000	-27188.920108567567	-62.400110985814855	-27126.519997581752	16.581817931253603	130.6242790515883	16.581817931253603	15.01231730384037	0.112745634912104	0.8249778577338007	1.370548258883746	0.7717321308008619	0.8440741226555613	1.7032747142202023	0.48539291570582194	0.3726825578118273	0.2601946726858554	0.22049071374505122	0.14663205575726648	0.6860798730736134	0.04201664483170905	0.04201664483170907	-27126.519997581752	0.0	-49.6492535341641
3380000	-27193.648809107206	-62.192553161287364	-27131.45625594592	16.494901708587772	126.20794344915336	16.494901708587772	14.133432484715502	0.16505166812758065	0.8248881396586244	1.3748866031041176	0.8597382131285256	0.8360929343830078	1.5661579006873945	0.5382362090383243	0.37043856619584564	0.26702391192852254	0.21844517512840966	0.14409234674722257	0.6361012245361206	0.04235250213940438	0.04235250213940438	-27131.45625594592	0.0	-49.65477902015494
3385000	-27196.020583644466	-62.349992086427676	-27133.67059155804	17.1034945291401	119.90041277201215	17.1034945291401	13.800587193049738	0.2046181646362627	0.8668691040742755	1.333143649739802	0.7331105622631856	0.9034853586340708	1.6432654224312182	0.520125902857442	0.37629171578793247	0.25164574602091805	0.2192297036781156	0.15283283451303428	0.6669131137784677	0.04563081274013355	0.045630812740133524	-27133.67059155804	0.0	-49.91955677161182
3390000	-27189.72059138041	-61.869165687661216	-27127.85142569275	18.217869065845793	134.03944056297405	18.217869065845793	14.96982421417022	0.11685910718876841	0.8668691040742755	1.405647958667733	0.7508532792510283	0.9034853586340708	1.6170042962012845	0.456140003171602	0.3724399507043091	0.2601932280248219	0.22074730972822293	0.14661951154264644	0.7085159362716175	0.040704495905224736	0.04070449590522474	-27127.85142569275	0.0	-50.0123098625455
3395000	-27189.42737628469	-63.2347995681914	-27126.192576716498	18.472299683154574	137.57307859233575	18.472299683154574	15.346488092199133	0.16585805755550434	0.8714489719359197	1.4080370878335595	0.709929406320236	0.9058884194569035	1.5890198210153432	0.5156762934380325	0.3768215915011503	0.2596840121526404	0.2145516393541454	0.14894275699206427	0.6833923243587198	0.04006375893531343	0.040063758935313415	-27126.192576716498	0.0	-51.563570489296595
3400000	-27191.799788203745	-65.0909053074549	-27126.70888289629	20.940610084702016	160.6901042165637	20.940610084702016	17.397027332904937	0.08944537308872542	0.9213798777815001	1.3788870377720217	0.8332128096744909	0.7949281386418606	1.6137498127352974	0.45784232339482395	0.3685219173855929	0.2563453931021186	0.22668469661661217	0.14844799289567673	0.6876877685975249	0.03235237882513645	0.03235237882513645	-27126.70888289629	0.0	-52.999021468841
3405000	-27189.717513979507	-62.0961149335641	-27127.621399045944	18.321659111474755	139.076424566417	18.321659111474755	15.445362721410133	0.13802971500248593	0.9153192301304691	1.4324052274507746	0.7726610833923829	0.8477258682224522	1.5503575449584375	0.48153104584547834	0.3638268762186298	0.2641384112735111	0.22054294943877475	0.1514917630690849	0.6700410132993594	0.03613453147985779	0.036134531479857804	-27127.621399045944	0.0	-50.881259900856065
3410000	-27201.154247037262	-61.89187130067359	-27139.262375736587	17.255817100382526	122.01799649427213	17.255817100382526	13.2275738206807	0.17965224421109174	0.8492380897528833	1.3971070287145326	0.7484520794952805	0.8391309091814344	1.6708697266698465	0.49520216618601764	0.37251416777672963	0.2589069420132129	0.2187474914109126	0.14983139879914553	0.6788837595661465	0.04426170765112899	0.04426170765112896	-27139.262375736587	0.0	-49.38852327827286
3415000	-27198.64382149848	-65.85246436821852	-27132.791357130263	22.152869747162846	162.97366283894928	22.152869747162846	17.81534277390204	0.09075894316167187	0.8943663774378583	1.419077027340084	0.7091276674327942	0.9061298453760549	1.6009939538907718	0.47030512852243195	0.36840011852936033	0.248688574000936	0.22912283423041974	0.15378847323928463	0.6276831499676674	0.03200748843587947	0.03200748843587945	-27132.791357130263	0.0	-53.184089617755
3420000	-27203.834551736363	-65.29669795895023	-27138.537853777412	18.212353095859733	140.15975387507638	18.212353095859733	15.799007127297223	0.19480729791846502	0.9388702487580326	1.4075861935543519	0.7843548782730332	0.9547491145446734	1.4670363814013394	0.44740318346856467	0.3652471762736954	0.2545202419978968	0.22402401580897996	0.1562085659194285	0.7007725722496213	0.03931796023272087	0.03931796023272087	-27138.537853777412	0.0	-53.476053726573475
3425000	-27196.514458475584	-66.46579738506674	-27130.048661090517	21.773496288695235	165.92895177618763	21.773496288695235	17.724965120446146	0.11276136161741886	0.9235362418766028	1.410580922031925	0.7043852316389188	0.8872993746789483	1.5829778897939584	0.49122033997964165	0.37544011437158153	0.2503085624151746	0.2230847770944156	0.15116654611882893	0.6374504088813263	0.034155469751163785	0.03415546975116378	-27130.048661090517	0.0	-53.630079133244855
3430000	-27188.418271253006	-61.59800918360404	-27126.820262069403	17.574466914206905	130.94541565247465	17.574466914206905	14.475619912960262	0.13079283885864387	0.8723950507162693	1.410580922031925	0.7564072442085934	0.8710489105092691	1.6210608037816476	0.46850706875229015	0.36859188326898795	0.25616073672776163	0.2199124022869992	0.15533497771625185	0.6973099462452979	0.04037066776640443	0.040370667766404446	-27126.820262069403	0.0	-49.672972092631205
3435000	-27192.03359270511	-61.86143475361631	-27130.172157951492	17.41131728560243	130.1653518835169	17.41131728560243	14.639540474763137	0.14562977790290263	0.936830573502499	1.4165059162628797	0.6904382660202258	0.814992294182985	1.6306727895449067	0.510560160486498	0.3674616929057839	0.25166986443653055	0.22724769451188287	0.15362074814580334	0.6397919263127209	0.04222180840925869	0.04222180840925868	-27130.172157951492	0.0	-49.78295361451741
3440000	-27198.755471369037	-61.880890424291344	-27136.874580944746	18.54007724166175	137.96913245990214	18.54007724166175	14.358003104692093	0.1405709329480596	0.8740650465853402	1.3836162773103295	0.7430709953836261	0.8354894720429942	1.662446855206269	0.5013113534714351	0.36320007507498797	0.2571536106034287	0.22765474953932585	0.15199156478225806	0.7201760379162004	0.0354262725090859	0.03542627250908589	-27136.874580944746	0.0	-50.787138576201436
3445000	-27198.145042330718	-63.49765067723479	-27134.64739165348	17.991937270394626	138.41546701983887	17.991937270394626	15.86033221562563	0.0779314559494282	0.8498606254169182	1.5634701560916113	0.8322295401383711	0.888038563058119	1.3905997322592596	0.4758013830357148	0.3606797565332675	0.2740399124275772	0.2167622518101911	0.14851807922896465	0.6519750619286305	0.03784009037842465	0.03784009037842466	-27134.64739165348	0.0	-51.617728607036526
3450000	-27195.20973726229	-63.124968219337724	-27132.08476904295	19.86254296639607	147.7253780634545	19.86254296639607	16.386288864225122	0.10469440958758601	0.858387465663778	1.4222487991725417	0.7518216896565055	0.8752286218090053	1.583227207058137	0.5090862166400267	0.36814734108037295	0.2587173425389383	0.22213059198477234	0.1510047243959169	0.6719488782182601	0.03590649960850345	0.03590649960850345	-27132.08476904295	0.0	-51.57337415121818
3455000	-27195.97379193803	-61.365713202585326	-27134.608078735448	17.387072429297977	124.7596179386311	17.387072429297977	14.543097752634441	0.17409968001260986	0.863419478224131	1.4795835921505234	0.7846297649923742	0.8532610863929674	1.571428181734356	0.44767789650564227	0.35668437732037744	0.27345392025778587	0.21822864563880343	0.1516330567830338	0.6663351682619877	0.040590628837885404	0.0405906288378854	-27134.608078735448	0.0	-49.69064588419318
3460000	-27198.111707463937	-64.65248709511575	-27133.459220368823	20.728647390927037	153.52799627956878	20.728647390927037	17.28267039652679	0.08998065539868605	0.876382066307321	1.365644460925868	0.7953903411868595	0.8532610863929674	1.6116232853353947	0.49769875985158385	0.3702532406405261	0.2554929746894822	0.22862638204294855	0.1456274026270438	0.7147020251115994	0.03523874523135009	0.03523874523135007	-27133.459220368823	0.0	-52.34511887559281
3465000	-27195.00237492307	-64.49005245935206	-27130.51232246372	19.65503593353482	147.38435677818998	19.65503593353482	16.984774615707785	0.0762137879850675	0.9564014703172672	1.346232112252475	0.7336992316578795	0.8099140291296627	1.7161185080298673	0.4376346486128422	0.3657132119132018	0.2556808730484427	0.22406626582135444	0.15453964921700167	0.7046103066536085	0.03596127886606517	0.03596127886606516	-27130.51232246372	0.0	-52.42012632736254
3470000	-27192.219507502698	-64.54933259720116	-27127.670174905496	21.48170727578109	158.2739108013405	21.48170727578109	16.558115096145748	0.12344802053271109	0.890248271409609	1.3755878769303802	0.7050801315846846	0.8839314207647762	1.6799288891717103	0.46522341013883356	0.3662465302495231	0.2568586051085596	0.22411855398377803	0.15277631065813974	0.692104587050514	0.032196113005117294	0.032196113005117294	-27127.670174905496	0.0	-53.009562556579496
3475000	-27194.715816435448	-65.27695329341432	-27129.438863142033	19.62685504962954	150.43286040863168	19.62685504962954	16.684717949677076	0.16562533367137386	0.870108583042793	1.390764323689914	0.7969543566079981	0.9141805792468801	1.549537825741603	0.47845433167080553	0.36482977487163315	0.2578327998367699	0.22878072676262806	0.14855669852896927	0.69365148685587	0.03547611167713541	0.035476111677135415	-27129.438863142033	0.0	-53.68392578230386
3480000	-27196.105207214416	-64.9678697343744	-27131.137337480042	18.715494927882908	149.2336723212717	18.715494927882908	15.989891974839265	0.17033482037657677	0.8581680141680944	1.3999738819870098	0.7692777615839791	0.862448447270961	1.5726227062277496	0.5375091887622003	0.3700540187870414	0.26123259549865435	0.2145829801214951	0.15413040559280947	0.6784281538672501	0.03442914153868106	0.03442914153868106	-27131.137337480042	0.0	-53.73951872561247
3485000	-27190.427279871077	-61.661318487466744	-27128.76596138361	18.2207356763384	134.79094315663764	18.2207356763384	15.05166797233752	0.11890766919700664	0.796171976348179	1.4002156570905486	0.7247338382672083	0.9679379687877123	1.6228412349371906	0.48809932456915556	0.37232439365882414	0.25604613424398376	0.2173728857336018	0.15425658636359066	0.6712670112749681	0.039063594014841434	0.039063594014841434	-27128.76596138361	0.0	-50.098204497688045
3490000	-27195.171902781523	-61.76698140080927	-27133.404921380716	16.65136981701303	124.1568343131745	16.65136981701303	14.159147863784266	0.16627358474344145	0.8444853282961158	1.4762676396665582	0.7144063683415707	0.953802309251526	1.5229390298750682	0.48809932456915556	0.3809064770370523	0.2572845550095555	0.2040738909353931	0.1577350770179994	0.6738965131068523	0.04234038720816058	0.04234038720816057	-27133.404921380716	0.0	-49.349933853878625
3495000	-27193.956587003693	-64.0259913555088	-27129.930595648184	20.751305989560684	151.5971500453861	20.751305989560684	16.773577144561028	0.09410804229088074	0.8836439313199567	1.5257777527369352	0.7312823599759268	0.8950354699279714	1.4293733877679522	0.5348870982712519	0.37218443612230495	0.2614464654571102	0.21693005754482547	0.14943904087575965	0.65495855639071	0.03599657418638502	0.03599657418638502	-27129.930595648184	0.0	-52.079499338486514
3500000	-27194.311484158687	-61.01898560887075	-27133.292498549818	17.703688861701927	121.74881866297078	17.703688861701927	12.738701431188899	0.12405801017796564	0.859452983830262	1.4919956684948494	0.7640640044555004	0.9523927746044193	1.4293733877679522	0.502721180847011	0.3690115844586542	0.26431885266675276	0.21133795497386376	0.15533160790072964	0.6498001850914998	0.04399686380320356	0.04399686380320354	-27133.292498549818	0.0	-48.496012164954685
3505000	-27195.553170676245	-62.09049045505478	-27133.46268022119	17.850008059589996	135.78167337906567	17.850008059589996	14.78172170428173	0.11674238128744104	1.0319036905806154	1.4472826444959308	0.7196696458973968	0.8424402567532614	1.4729571566890336	0.4857466055837562	0.36470276882326075	0.2533701255207078	0.22126599203838151	0.16066111361765026	0.698659826309736	0.03953150997957883	0.039531509979578834	-27133.46268022119	0.0	-50.216046144682615
3510000	-27189.131703629762	-63.48746720662849	-27125.644236423133	18.19864784899061	140.88876463960617	18.19864784899061	15.911322416837136	0.07831713435976431	0.8621380494165565	1.4511041714740092	0.7264435822619114	0.9106136248179489	1.6054643171760186	0.4442362548535496	0.36748951202711416	0.26135761903211663	0.2224079945339734	0.14874487440679615	0.6851876061274612	0.03615148694575971	0.03615148694575971	-27125.644236423133	0.0	-51.785826234836776
3515000	-27188.35428492933	-61.81125389332439	-27126.543031036006	17.51372514559564	131.82286331679765	17.51372514559564	15.136582038444242	0.13744084334202175	0.8126663588511356	1.4971489160215186	0.7493628586010611	0.8680446458948738	1.5652172388328642	0.5075599817985407	0.36648129376276284	0.2696796255988866	0.21475730210260488	0.14908177853574592	0.6570572178011246	0.040821119331684294	0.04082111933168431	-27126.543031036006	0.0	-49.87083246107569
3520000	-27189.28768473834	-62.270125619793774	-27127.017559118547	17.264824440261084	132.5606121083078	17.264824440261084	14.456483974935598	0.09716734818832451	0.8934795377073597	1.3446419032145989	0.7995945836233795	0.8992817687116416	1.609607728909745	0.45339447783326947	0.3695826091193307	0.25599478283550187	0.22276596640950322	0.1516566416356644	0.7160943255012011	0.03885219749452159	0.038852197494521595	-27127.017559118547	0.0	-50.181691919813794
3525000	-27196.907000250478	-62.4619916001572	-27134.44500865032	19.9492013848934	138.72478567140183	19.9492013848934	15.030720279797393	0.09224663251896129	0.8967389019214137	1.4008661906623014	0.7621459502117345	0.7625585270704951	1.682071014872526	0.4956194152615236	0.3643592028038167	0.2621522366620366	0.22905517051931293	0.14443339001483407	0.6804924841763825	0.039115172971688504	0.039115172971688504	-27134.44500865032	0.0	-50.92952633449798
3530000	-27190.073854988987	-63.43363032418415	-27126.640224664803	18.758115305126886	147.21106179486918	18.758115305126886	16.177877546579726	0.09346087928580091	0.8260739781624077	1.346354192094038	0.7902952540990154	0.8747544249986432	1.6949204232731556	0.46760172737273414	0.37412311869685577	0.2523374837384496	0.22979521519912047	0.1437441823655744	0.6577016214359171	0.03666473038377773	0.03666473038377773	-27126.640224664803	0.0	-51.68187261359322
3535000	-27195.38277578297	-64.32817821245679	-27131.054597570514	20.86188684255686	157.40815039881966	20.86188684255686	16.852499367069232	0.09294114813077423	0.8810628058747878	1.3063295846328329	0.7360343617471028	0.8180141854248069	1.7032933785410744	0.5552656837793895	0.38093015061672053	0.25369894860241815	0.22057178468687832	0.14479911609398324	0.6365930742544385	0.03320395268167991	0.03320395268167991	-27131.054597570514	0.0	-52.64231505423888
3540000	-27190.32534101751	-62.031810377221575	-27128.293530640287	17.24995959594314	130.63147253862917	17.24995959594314	14.731374048636436	0.15365133297144862	0.8588691992601771	1.4509218046395163	0.7866863641059946	0.7515589453442186	1.626881981962234	0.5250817046878532	0.3652392359359056	0.2714121733909051	0.21634842733525772	0.1470001633379318	0.6303322129602835	0.04114661340927379	0.04114661340927378	-27128.293530640287	0.0	-50.040808924667616
3545000	-27189.322943874562	-62.05572619526515	-27127.2672176793	17.16498485540165	132.1771108137576	17.16498485540165	14.852364177061121	0.11214329263558698	0.9192003235034165	1.478799604742486	0.7820356267855755	0.8876639559491325	1.5263762560070624	0.40592423301232133	0.3636604520220849	0.2644518653952614	0.2158821811892943	0.15600550139335972	0.6670039366226097	0.04079320242291258	0.040793202422912594	-27127.2672176793	0.0	-49.83042164792036
3550000	-27198.480612500134	-62.95646975489582	-27135.52414274524	19.926395196312193	146.47669337309526	19.926395196312193	16.269586086794856	0.0930681557006683	0.8322327776158702	1.434012019311521	0.7820356267855755	0.8585110715316305	1.5461817611640105	0.5470267435913867	0.3607174171812612	0.2684185907550181	0.22051713018133404	0.15034686188238697	0.6990497231298085	0.034396234262717804	0.034396234262717804	-27135.52414274524	0.0	-51.6230868612224
3555000	-27192.51868359524	-64.80771245869204	-27127.71097113655	21.214908435103084	155.46743631862336	21.214908435103084	17.198271647296643	0.10660455716953232	0.8395863389909395	1.4638400926474051	0.7751649560436239	0.9209829412089232	1.4857503307220292	0.5146753403870734	0.3625735948715016	0.27142447329968383	0.21599303603287645	0.15000889579593848	0.6860153392584999	0.03603191675522256	0.03603191675522257	-27127.71097113655	0.0	-52.39160149072412
3560000	-27198.608734028676	-63.483532539666115	-27135.12520148901	20.12569594971351	141.7706599859975	20.12569594971351	15.71994913171228	0.15642144233618885	0.8259441838256547	1.3279283632226202	0.6915382683319128	0.7960418176700844	1.7929208411186157	0.5656265258311065	0.37981328652519125	0.25919777697124774	0.22070509709014846	0.1402838394134129	0.6034566256129373	0.04073883568980867	0.04073883568980866	-27135.12520148901	0.0	-51.859192890874134
3565000	-27201.922856847967	-67.3873761738354	-27134.53548067413	22.94028609164861	168.665446889098	22.94028609164861	18.29993910642523	0.09017308108353604	0.8714851329243769	1.3021124278901448	0.6708455800658397	0.9635351328685197	1.708730979003203	0.48329074724791016	0.3829515579477662	0.2502657539292025	0.2136990539486349	0.15308363417439677	0.6548819754398431	0.03181584436896694	0.03181584436896694	-27134.53548067413	0.0	-53.70547233568762
3570000	-27194.065421611627	-63.55436708216277	-27130.511054529463	17.736105139507288	142.52555138043118	17.736105139507288	15.919196702218567	0.16015051250388135	0.8714851329243769	1.3320422878179916	0.7874901148514115	0.8548223794211763	1.6489155501618291	0.5052445348232087	0.3715355844707509	0.26012476836346093	0.21532471643671128	0.15301493072907707	0.6657844132434165	0.03495970036515111	0.0349597003651511	-27130.511054529463	0.0	-52.13179934300187
3575000	-27191.302022882675	-62.11799132735127	-27129.184031555324	17.357368667346442	119.35793523611893	17.357368667346442	13.448901833592242	0.09157486722039737	0.8765667194740078	1.325776983153609	0.7387899971707065	0.8777533572102495	1.6650772495483779	0.5160356934430432	0.37173804575992764	0.2543169624509119	0.23026224764589745	0.14368274414326318	0.6271031460244593	0.04848963015156706	0.048489630151567084	-27129.184031555324	0.0	-49.17976179531672
3580000	-27192.337121082735	-66.94945213700558	-27125.38766894573	21.544544345994833	163.04913649320207	21.544544345994833	17.540137618762632	0.14558630348719986	0.8462363193259612	1.4005029939347309	0.70099093880837	0.8640102377728233	1.6865089087550733	0.5017506014030354	0.37585993308420435	0.2592372217536012	0.2177845983634205	0.14711824679877403	0.7041325875038587	0.03306517414838403	0.03306517414838403	-27125.38766894573	0.0	-54.569500542431676
3585000	-27189.301013117194	-62.220097406863175	-27127.080915710332	17.313413749251833	132.9009059107261	17.313413749251833	14.897525255920451	0.11759466488107524	0.834978638942605	1.4996786874916423	0.7142040248968675	0.8504973250764094	1.5698061668485932	0.5308351567438765	0.36888358709408203	0.2601742430219961	0.21542000340465656	0.15552216647926528	0.6537104551372924	0.04231498647231962	0.04231498647231962	-27127.080915710332	0.0	-49.87662327223086
3590000	-27194.434503165754	-64.71441299905433	-27129.7200901667	19.11911649400865	144.6767611801469	19.11911649400865	16.722534501333797	0.06985780180107463	0.8565230572359237	1.5685918669531387	0.7624331465288179	0.8213418379031953	1.520109472342932	0.47100061903598683	0.3682678105530864	0.25660064100631824	0.21635045996285832	0.158781088477737	0.6917524080229366	0.03653527186533863	0.03653527186533864	-27129.7200901667	0.0	-52.68749660169367
3595000	-27192.78980603449	-61.616896884812014	-27131.172909149678	17.28672075124508	127.42356019049102	17.28672075124508	14.984624530851887	0.10481792022127588	0.8825138330251485	1.41285167780633	0.7218525566147813	0.8520339070173119	1.6483411771706096	0.4824068483658127	0.3701667259704504	0.25212549570504916	0.2245915452880036	0.15311623303649677	0.6574259269590853	0.04208316821507863	0.04208316821507861	-27131.172909149678	0.0	-49.444761002122014
3600000	-27194.591875623384	-63.52709784269158	-27131.06477778069	19.142452238953084	144.63547763167938	19.142452238953084	16.38160826525925	0.15118949245904895	0.9365529581311522	1.3963946025653324	0.6469516457701567	0.9137530750413965	1.6179821130472296	0.4883656054447265	0.3650018092257877	0.2565213785087625	0.21726082488671	0.16121598737873974	0.6572792057453879	0.036411280232415	0.036411280232415015	-27131.06477778069	0.0	-52.09490544622582
3605000	-27193.4855870845	-62.34072604930512	-27131.144861035194	16.36395713471337	126.05650091340586	16.36395713471337	13.393196113804091	0.10920364521315447	0.869079236549485	1.4298411501987771	0.711332920860468	0.8972691362109055	1.5616106842776696	0.5308668719026887	0.3714828639343224	0.2632450278730049	0.21500765141256992	0.15026445678010275	0.6585949046656737	0.04316237916266961	0.04316237916266961	-27131.144861035194	0.0	-49.198482765049256
3610000	-27194.559962474876	-61.617079811885006	-27132.942882662992	17.159319158654863	127.64173271769	17.159319158654863	13.788755482553837	0.14634320795720135	0.8383979123231052	1.421910357511926	0.738685425351307	0.8948407111659418	1.612876768374217	0.4932888252734971	0.38643902418332987	0.24308632364792365	0.21905114345369897	0.15142350871504737	0.6994509075046181	0.04078462957923533	0.04078462957923534	-27132.942882662992	0.0	-49.428311459225334
3615000	-27192.52601206799	-62.48143174449476	-27130.044580323494	15.645566857825852	118.59238739531546	15.645566857825852	13.823683487062508	0.18004908915708367	0.8076738030107397	1.3212895464650525	0.7874911759838946	0.8190126857663714	1.828003988789144	0.43652879998479216	0.3633548680778122	0.2571890549361832	0.2368650652810776	0.14259101170492688	0.661295870114723	0.047473504801377096	0.047473504801377076	-27130.044580323494	0.0	-48.78486329522241
3620000	-27199.032036013043	-61.97488913163305	-27137.05714688141	19.588799789283406	140.43313687744535	19.588799789283406	15.133432944204932	0.11595468718233601	0.7709799607813703	1.4586000986884724	0.790943405322805	0.8210875538963753	1.6049320696408635	0.5534569116701078	0.36299581753709825	0.2785968729151058	0.21581629784286893	0.14259101170492688	0.6616047701731711	0.03747105427967098	0.03747105427967098	-27137.05714688141	0.0	-50.756773127524674
3625000	-27193.557127912827	-65.03772738677115	-27128.519400526056	20.52534414072436	155.82515900482883	20.52534414072436	17.869497443871193	0.1297427741643732	0.8390198340688648	1.363628911234623	0.7193572082304723	0.9160587413502247	1.6841792265790025	0.477756078536807	0.37652117868906565	0.2615404653059283	0.21632847305275635	0.14560988295224953	0.6458088617380754	0.033329998683213145	0.03332999868321316	-27128.519400526056	0.0	-52.89241159684944
3630000	-27196.109966661752	-64.53448222221833	-27131.575484439534	22.055051227427764	154.6297708411231	22.055051227427764	16.347270085939815	0.08389631413939641	0.827622878274402	1.2982672201493681	0.7592048589455369	0.8560601469785623	1.74324204211337	0.5156028535387551	0.37830415616367624	0.2554286244302629	0.22517366708223543	0.1410935523238253	0.6354265347683551	0.0338670191265849	0.03386701912658492	-27131.575484439534	0.0	-52.62364539885233
3635000	-27199.884395649173	-65.06533167743478	-27134.81906397174	21.3999853353831	157.72781358054084	21.3999853353831	17.587126589944855	0.10636047566937695	0.782560045845673	1.270531325823708	0.6513588986846112	0.8964320514643952	1.8310605002305425	0.5680571779510647	0.3867304324502061	0.2546867660823159	0.21570587305654879	0.14287692841092914	0.6631558054731269	0.03417766740873819	0.03417766740873818	-27134.81906397174	0.0	-52.630745124463814
3640000	-27197.738323626116	-61.37820714610406	-27136.360116480013	18.67104621069598	126.99828104126281	18.67104621069598	13.36648476784596	0.1604233698404939	0.792064828302346	1.3115719365359297	0.7275576368427112	0.9293321965739321	1.7492852806391639	0.4901881211059118	0.3834376055290455	0.2489523471916589	0.22351175777887133	0.1440982895004242	0.6281810818920043	0.042356601132447436	0.042356601132447436	-27136.360116480013	0.0	-49.6525145590311
3645000	-27194.717741005206	-61.83152965089362	-27132.88621135431	16.2392872132855	122.06476106943592	16.2392872132855	13.55324598367872	0.11469365438854046	0.7564228980286636	1.3634890925854304	0.7275576368427112	0.9421128160175802	1.7367996118112834	0.47361794471432606	0.3767453099344073	0.2601039048788525	0.2153796574137432	0.1477711277729969	0.6720179893368535	0.04433764516901524	0.04433764516901523	-27132.88621135431	0.0	-48.6479027979914
3650000	-27192.549942682155	-61.85685436597352	-27130.69308831618	16.149425258114654	116.34499160056498	16.149425258114654	12.056177899600453	0.13975120120964596	0.8110178660389512	1.3736671395606206	0.7479757209632388	0.9428125346837604	1.678269146522344	0.4462575922310796	0.38195767782389584	0.25637870299239424	0.21925931579486396	0.14240430338884594	0.6742046604964947	0.04696012614964309	0.046960126149643074	-27130.69308831618	0.0	-47.74561747596127
3655000	-27195.663204048244	-61.961206897265704	-27133.701997150976	18.171269964697245	137.0906225410225	18.171269964697245	14.836132421709346	0.11900590952508559	0.8531707626910192	1.4268088386044495	0.7644149527111023	0.8823491015068406	1.5705876720999226	0.5026686723866604	0.37345128099910946	0.25326220392992754	0.22098938573808066	0.1522971293328825	0.6958320053871101	0.038271250524109034	0.038271250524109034	-27133.701997150976	0.0	-50.37190825851777
3660000	-27192.25005322343	-62.14727049450709	-27130.10278272892	18.269616393874596	136.0190810275698	18.269616393874596	15.524460620850212	0.11098513484853946	0.7923174056309572	1.2934675369755433	0.8969703182904637	0.7718393236190421	1.7845517873037837	0.4608536281802047	0.3678042066492792	0.2660686799157706	0.2265245177054016	0.13960259572954875	0.6343221592329396	0.0409791142677799	0.0409791142677799	-27130.10278272892	0.0	-50.2698401605609
3665000	-27196.18553630897	-63.77869691142428	-27132.406839397547	17.54978575799691	137.49122867618877	17.54978575799691	15.026537240223904	0.18066685441361033	0.897861354234459	1.3149271728088756	0.7462519836039894	0.8697368654393944	1.7400647900448818	0.4311578338683942	0.377498165419119	0.25464085608345655	0.22559397227548916	0.14226700622193547	0.6960501403741758	0.037019645504695324	0.037019645504695324	-27132.406839397547	0.0	-52.217716226732065
3670000	-27191.97246293039	-61.42663943007776	-27130.54582350031	17.407278741195494	125.9386316854263	17.407278741195494	14.130000432375933	0.15356326304430412	0.8150456385174862	1.403117289765166	0.8051542810542074	0.8406607255671585	1.6029210702268557	0.5331009948691204	0.37321035657767926	0.26339559265479723	0.21715077944908173	0.14624327131844198	0.6273948188846119	0.043403219422430084	0.04340321942243009	-27130.54582350031	0.0	-49.317829781166566
3675000	-27193.227503020524	-62.27602394147995	-27130.951479079045	16.111824735030353	127.91978463566478	16.111824735030353	14.954603094260706	0.1446711732359261	0.8595247191374057	1.3904185829808366	0.8308566194866158	0.7576814896006466	1.6571398127878365	0.5043787760066528	0.36417726879949386	0.26356352033050734	0.22913007176225272	0.14312913910774624	0.6951831625082563	0.04138922226513561	0.04138922226513562	-27130.951479079045	0.0	-49.43897544548262
3680000	-27195.452535879223	-63.372162916177324	-27132.080372963046	14.162125928497575	96.1932069144726	14.162125928497575	10.30347979294359	0.21859265379724424	0.9448721133127033	1.4152711662243465	0.7395175932813834	0.7842054542482527	1.617376382312228	0.4987572906210805	0.3725858346146346	0.25028932184591296	0.22763129787021494	0.14949354566923764	0.6624964282856697	0.05830348099752778	0.05830348099752775	-27132.080372963046	0.0	-45.355853328533186
3685000	-27191.52840916976	-62.51390219601862	-27129.01450697374	18.37315042758267	129.01304264812822	18.37315042758267	13.381309775321343	0.171748072985798	0.8219261168484978	1.3811940265657512	0.7179603728818175	0.8304900152681458	1.7496721778147017	0.4987572906210805	0.36700428606463015	0.261319179362999	0.22402804716821212	0.14764848740415887	0.6506882803794254	0.044170146007986674	0.04417014600798666	-27129.01450697374	0.0	-50.34536654999501
3690000	-27196.971319766646	-65.83564140101427	-27131.13567836563	22.554654785253785	161.363007767184	22.554654785253785	17.385913347063305	0.09274076324955417	0.8219261168484978	1.3531924128365964	0.7388511735107033	0.8159869330235935	1.733409461788235	0.5366339019923684	0.37645946859577223	0.25300260332711455	0.2214599341801267	0.14907799389698664	0.6290478274480606	0.03380033535260157	0.03380033535260156	-27131.13567836563	0.0	-53.012083221526815
3695000	-27197.776892709662	-62.49005168772521	-27135.286841021938	18.795468369708452	139.52734236629345	18.795468369708452	15.217612660492145	0.08686523821363189	0.9669603706486873	1.332163726386636	0.6199463907485457	0.932233321365839	1.707435456461628	0.441260734388658	0.37618778013894283	0.24710647391809568	0.21990794052921045	0.15679780541375118	0.6580844583795251	0.036360754106558195	0.03636075410655821	-27135.286841021938	0.0	-51.21443338871429
3700000	-27200.388825862214	-62.18236713566779	-27138.206458726545	17.459101557330566	135.13185246271064	17.459101557330566	15.10068295783032	0.15113886727690082	0.9323210824260707	1.4273660003188648	0.7285641493656858	0.9014118807580997	1.4710501623652081	0.5392867247660645	0.367309934734241	0.26206242648745215	0.22042295757735159	0.15020468120095537	0.6361034976175799	0.03749448944987333	0.03749448944987333	-27138.206458726545	0.0	-50.65657453738825
3705000	-27196.468056902973	-65.88614369623022	-27130.581913206745	21.647966677758102	160.48505148299873	21.647966677758102	17.397970525286873	0.12911056192566644	0.9221555879860976	1.4863045314284848	0.7510535605604741	0.933546861611444	1.4729711710648166	0.433968287348677	0.36793580675914633	0.2530964789153584	0.22044837919367144	0.15851933513182398	0.655819903564947	0.03436502643489599	0.034365026434895994	-27130.581913206745	0.0	-53.47369393769271
3710000	-27191.82435865901	-62.141547298297844	-27129.68281136071	19.266053321986494	137.12823644182427	19.266053321986494	15.061900417464281	0.14363159132733613	0.8880359010228414	1.4716296948871965	0.7112506101311303	0.8826682199717029	1.5395075629647113	0.5069080110224117	0.3666224443946941	0.26092026447323197	0.21402689252604415	0.15843039860602998	0.67264412403108	0.03956421887149376	0.03956421887149376	-27129.68281136071	0.0	-50.74400523601399
3715000	-27188.961262607474	-61.274152381681624	-27127.687110225794	18.393677106444827	132.6125093549606	18.393677106444827	14.383027481002209	0.13658249146429344	0.8557372418299156	1.4350945763250706	0.7107552951278864	0.9309378715853577	1.5773684232569314	0.4901065918748323	0.37863893344393246	0.25902141090552	0.21070208368231783	0.15163757196822997	0.6682488771491213	0.03842100222406057	0.038421002224060564	-27127.687110225794	0.0	-49.96577114816955
3720000	-27192.31283735195	-62.65261839169774	-27129.660218960253	17.59989673931008	128.4158762464714	17.59989673931008	13.990767322427999	0.08367421455924275	0.8220923024866821	1.4391111578436273	0.7259524325114199	0.9860392738505857	1.6078403917975033	0.4189644415101758	0.37038815937095637	0.2588469451609702	0.22216026843586995	0.1486046270322038	0.6863157948412316	0.04131125045067629	0.0413112504506763	-27129.660218960253	0.0	-50.438288281572376
3725000	-27189.72113565265	-61.45012477327516	-27128.271010879373	17.849818857763314	128.89944233855638	17.849818857763314	13.794696374588012	0.10699146117517627	0.8652791618229275	1.379828886644226	0.7663151195728172	0.8843304511376555	1.611595570261912	0.49265081056045534	0.3763922981820099	0.26110248453271534	0.21697946083710978	0.14552575644816518	0.6695384971257975	0.040493042320135834	0.04049304232013585	-27128.271010879373	0.0	-49.55123967735944
3730000	-27196.354702724046	-65.66186404014302	-27130.692838683903	20.576028950566066	161.75437237080908	20.576028950566066	17.77506535157099	0.11457502830341651	0.8276398830614808	1.37597780744704	0.8087007784230114	0.8379647119415176	1.622350450767801	0.5273663683591431	0.36765654386518576	0.26277840061155444	0.2250894823135402	0.14447557320971977	0.6831774853308189	0.03380985918032805	0.03380985918032804	-27130.692838683903	0.0	-53.19741821750488
3735000	-27197.287227335597	-61.86189221857385	-27135.425335117023	18.376715556059416	135.72949225069283	18.376715556059416	14.190327877453756	0.11281156510965183	0.8070047897219531	1.3705071348622508	0.7338937664612533	0.8038348445325585	1.756094962105098	0.5286645023168803	0.38448389403746114	0.25897394583262967	0.2149478903220585	0.14159426980785084	0.6772528944182563	0.03906541369913791	0.0390654136991379	-27135.425335117023	0.0	-50.224439134033965
3740000	-27203.30027983162	-62.28735559081497	-27141.012924240804	18.872516625090267	135.78650427554712	18.872516625090267	14.966759246909948	0.14392717730811927	0.8046458216012229	1.3705071348622508	0.7672356499491196	0.8314760806449067	1.7393009009588591	0.4868344119836346	0.3622588668191526	0.26940578950185334	0.22285655985641636	0.14547878382257784	0.6449769900115053	0.04204262254695772	0.042042622546957745	-27141.012924240804	0.0	-50.55853340427978
3745000	-27193.154177218094	-62.041976752178144	-27131.112200465916	16.559009628478602	128.1366280121161	16.559009628478602	14.348335041074158	0.13772191738508746	0.8575277631781277	1.3572494147205383	0.7556746212070956	0.8551109476316032	1.710428831498548	0.46400842176408097	0.37582797716655125	0.25453432973591394	0.2247111489316621	0.1449265441658728	0.7111534315265399	0.04194427315218608	0.041944273152186094	-27131.112200465916	0.0	-49.367521589338914
3750000	-27189.001616426576	-61.52379002499024	-27127.477826401588	16.727068792976684	126.67853951648765	16.727068792976684	14.014476974497777	0.12285546684643371	0.9078229865541141	1.3594005135832887	0.8013608756338347	0.8484444036270117	1.6219363026532725	0.46103491794847223	0.37582797716655125	0.2551983061049935	0.2209246843401051	0.14804903238835024	0.6932184042328939	0.040806140265819975	0.04080614026581999	-27127.477826401588	0.0	-49.1110980050118
3755000	-27202.49227150604	-61.64395278897947	-27140.84831871706	15.984846735205005	118.27307102271814	15.984846735205005	13.251560794902256	0.12126364897797412	0.9430533264491835	1.3102449537816339	0.7349922769831809	0.8406340725542145	1.7565061549838836	0.41456921524789764	0.38477340194129456	0.24480947779121964	0.22798997004929208	0.14242715021819372	0.6986182685594599	0.04559595486078171	0.04559595486078173	-27140.84831871706	0.0	-48.098835153796905
3760000	-27199.708966485945	-63.7004270177204	-27136.008539468225	18.782838784741024	147.046039866322	18.782838784741024	16.557021432057795	0.07974759718829996	0.7374001221622674	1.3253626194344015	0.7914690544869512	0.8148222009371301	1.7951207458028247	0.5358252571764192	0.383568472279923	0.2579901669277895	0.22249089232076028	0.13595046847152725	0.6328731365417218	0.03411568068112679	0.03411568068112679	-27136.008539468225	0.0	-52.18878702853643
3765000	-27194.040275045634	-63.617809116684285	-27130.42246592895	20.572912015014225	147.20542402305784	20.572912015014225	16.30616418075958	0.14266344724028054	0.834364882901751	1.3532621266579865	0.722648373448061	0.793983871119163	1.7483959846938317	0.5473447611792006	0.3718476191501392	0.2620219077261658	0.22614795678084115	0.13998251634285383	0.6094350150955722	0.03689822408217726	0.03689822408217726	-27130.42246592895	0.0	-52.15710425793051
3770000	-27190.45353088624	-63.072919430790364	-27127.38061145545	17.46716287352119	131.5213828054959	17.46716287352119	14.851168364815594	0.17917082884729468	0.8608514371653995	1.3532621266579865	0.7437876060691995	0.7511250766943246	1.7862436859609312	0.5047300674521529	0.3718948071358696	0.26430008759828977	0.2196631619086168	0.14414194335722386	0.6630495582280197	0.04159593308666958	0.04159593308666959	-27127.38061145545	0.0	-51.07544440268561
3775000	-27194.891782822244	-63.35298216377778	-27131.538800658465	19.485088727966094	150.43880754876656	19.485088727966094	16.227427210318588	0.09390086564134695	0.8460932291359549	1.355425178698947	0.7664632000880399	0.9517830042262904	1.6271585694361894	0.45307681841457226	0.3841720681479515	0.25242324237149993	0.21473600008938157	0.14866868939116695	0.6521054050042987	0.03447619805191749	0.0344761980519175	-27131.538800658465	0.0	-51.974585039724744
3780000	-27193.18506452111	-63.07366470638837	-27130.11139981472	17.00015043775479	133.31329821192364	17.00015043775479	14.910594213105627	0.1700681204603898	0.8830637678482824	1.363094830560227	0.7184855270569839	0.9091249147264004	1.6924491422180201	0.43378181759008005	0.3736362108320637	0.25536639602539457	0.2181823102819402	0.15281508286060141	0.6529912434281459	0.0397955036291482	0.03979550362914821	-27130.11139981472	0.0	-51.01724147693481
3785000	-27199.001939721722	-66.97793232370539	-27132.024007398017	14.817759352012095	111.37031618942527	14.817759352012095	12.677454810659306	0.2938780098001922	0.8983409540285594	1.4514095020246538	0.6570563571594955	0.8615782258879711	1.6002005764168805	0.5314143844824337	0.3699432453349353	0.2555853291051831	0.22212968010864484	0.1523417454512367	0.695959503130071	0.04704186180930657	0.04704186180930657	-27132.024007398017	0.0	-52.322735359034205
3790000	-27195.327012385696	-62.3884094172724	-27132.938602968425	17.74652563312174	132.6486576243194	17.74652563312174	15.483152703705384	0.09751377352480933	0.8682391299420444	1.421660925735679	0.7414073067518592	0.8996250119083193	1.5815226738263348	0.4875449518357575	0.3763831560834325	0.2613355723726914	0.22107885309462083	0.1412024184492553	0.6516327542240626	0.04209323786146648	0.04209323786146649	-27132.938602968425	0.0	-50.17925746249899
3795000	-27192.977498820048	-61.63153640937594	-27131.345962410673	17.206681471383902	128.7316705316046	17.206681471383902	14.020836208764507	0.13000657765076154	0.8085814223240655	1.5281301374375247	0.8169946551153984	0.8089468376252829	1.531516471393837	0.5058304761038859	0.3635295354023206	0.2771741869835501	0.21301007186690202	0.1462862057472273	0.6928987009891918	0.04139310629269275	0.041393106292692765	-27131.345962410673	0.0	-49.37868764096738
3800000	-27194.903088903673	-62.60345788642814	-27132.299631017246	18.655644773585923	141.43421221963496	18.655644773585923	16.275988708249752	0.1200732946892353	0.8385841955942189	1.511277052232802	0.7617352265072916	0.8515131489252652	1.5448214288551991	0.49206894788521743	0.36965372468185914	0.25542640966708957	0.22694012908313774	0.14797973656791355	0.6801445359957543	0.037643908607002084	0.03764390860700208	-27132.299631017246	0.0	-50.896918780249834
3805000	-27193.651997783065	-63.99142043483684	-27129.66057734823	15.694742499681174	126.38017465462569	15.694742499681174	13.657056352429267	0.0783812051020444	0.8618454237307543	1.4081674877343353	0.6866701352996651	0.8853868078668564	1.631517394699081	0.526412750669302	0.3755709601278447	0.2604353488702461	0.21624128233620013	0.1477524086657091	0.6543460631705156	0.04017379923088465	0.04017379923088464	-27129.66057734823	0.0	-50.64456816974964
3810000	-27192.825570924895	-61.73380769603385	-27131.091763228862	16.48704466287864	125.75192099370068	16.48704466287864	14.08245642341339	0.11273887722310727	0.8523361298681961	1.3555081822084023	0.7577565769731186	0.8910686481055264	1.7101061071217838	0.43322435572296725	0.37254292962895963	0.24755001200804838	0.2311390029356892	0.1487680554273028	0.6466854310525251	0.04199294965543946	0.04199294965543947	-27131.091763228862	0.0	-49.1000256674226
3815000	-27191.400639731048	-62.35342807629404	-27129.047211654753	17.677819696696993	135.69151805594234	17.677819696696993	14.678072217829781	0.15256825280239664	0.93255436813161	1.38105326770803	0.8008230907425375	0.8287564691048563	1.6408766991779964	0.415936105134964	0.36865119985333317	0.25524401333285773	0.22103371775725367	0.15507106905655538	0.6746388085297834	0.03787946434671484	0.03787946434671484	-27129.047211654753	0.0	-50.78450940909215
3820000	-27199.025863692277	-65.56085833332183	-27133.465005358954	19.358030680657265	152.14408086954558	19.358030680657265	16.879246386632573	0.06658246930850052	0.9348226501149907	1.4819742883335798	0.6675543924093985	0.8931709158682184	1.5752538230151698	0.447223930258637	0.364123252673524	0.25524401333285773	0.21770406000877712	0.16292867398484104	0.6871335139484898	0.03498287236326504	0.034982872363265055	-27133.465005358954	0.0	-53.47915194986723
3825000	-27197.475694078494	-62.769290515710814	-27134.706403562785	18.170338385044538	142.52886457768827	18.170338385044538	15.791378828570064	0.11925405019097282	0.9449918100811583	1.4426478980175454	0.716357587268515	0.8931709158682184	1.490670390034902	0.512161398729655	0.36094308874396575	0.26348372577551377	0.2246690155509633	0.15090416992955696	0.7319853355963802	0.03693574768569887	0.03693574768569885	-27134.706403562785	0.0	-51.02113134480752
3830000	-27191.491950836844	-62.63624601457958	-27128.855704822265	20.161782336507557	144.49710569597028	20.161782336507557	15.877757495953997	0.11474166963525614	0.8909057379815642	1.487207538029283	0.7694374316490199	0.8360536847090698	1.5678476913161357	0.4485479163149214	0.35943300852717813	0.2651426722380297	0.22763508525009857	0.14778923398469335	0.646246960969804	0.0373059090633297	0.03730590906332969	-27128.855704822265	0.0	-51.220991620183646
3835000	-27187.990681809544	-62.01684257932832	-27125.973839230217	15.91613081744045	116.50229172970433	15.91613081744045	13.435412411477328	0.18659866641901346	0.8909057379815642	1.372559220500051	0.762669008910938	0.8168843279174902	1.6159269215411967	0.5410547831487539	0.37206171057296283	0.2554658181324152	0.22236104110608546	0.15011143018853623	0.6321942922500949	0.04731898318906354	0.047318983189063565	-27125.973839230217	0.0	-48.5998944688128
3840000	-27190.171658528445	-62.72251769915022	-27127.449140829296	20.303199362163287	145.1276694221866	20.303199362163287	15.840578692295509	0.10606459386730799	0.8849139284242974	1.4573404459297608	0.7350711285989886	0.8675098117201154	1.5747402922572409	0.48042439306959106	0.36806244568600904	0.27250046080205304	0.21459386818685366	0.1448432253250838	0.6722778123047651	0.0367354322736756	0.03673543227367559	-27127.449140829296	0.0	-51.29221922589503
3845000	-27193.45823713394	-65.05642462230608	-27128.40181251163	20.353001224470994	149.14162810002355	20.353001224470994	17.437166580753978	0.07517316114337304	0.8849139284242974	1.4156981832546727	0.7437692607138231	0.9412955294444417	1.5338987050931683	0.48042439306959106	0.37417850959190785	0.2555108174146596	0.216613903948704	0.15369676904472818	0.6765355474182435	0.0364184672990733	0.03641846729907328	-27128.40181251163	0.0	-52.61882382505822
3850000	-27199.3037695212	-63.430688872069894	-27135.87308064913	16.00557636055068	126.25696363394052	16.00557636055068	14.520918054491313	0.17898739342495404	0.9072970298345735	1.3822218417851313	0.7377867402980599	0.8613413800560392	1.6320517420353846	0.4793012659908054	0.37428109380512853	0.2578135943354161	0.2151713692188123	0.1527339426406426	0.6715211042472681	0.04523213665996707	0.045232136659967094	-27135.87308064913	0.0	-50.12544327722964
3855000	-27192.416122026843	-62.33684368106358	-27130.07927834578	18.84537417979095	129.09749320549003	18.84537417979095	13.741691342942064	0.17983081512839028	0.8246246972000448	1.3790856819643487	0.7377867402980599	0.9044626783497522	1.6767113721190272	0.4773288300687613	0.3768432462220641	0.2601014998014511	0.21778021595496766	0.14527503802151673	0.667804814810482	0.04224972754442299	0.04224972754442299	-27130.07927834578	0.0	-50.667528010867834
3860000	-27190.97981276026	-62.79341005230787	-27128.18640270795	18.70406573052258	133.88847215026635	18.70406573052258	14.70252699978455	0.17386314146092374	0.8246246972000448	1.3638192785819159	0.7776956108046151	0.7965933667711813	1.7418256130373888	0.4954414336048481	0.38381627622106673	0.25567406452326386	0.21294971700919846	0.14755994224647037	0.6725212056382393	0.04079437311447731	0.04079437311447731	-27128.18640270795	0.0	-51.27005969477878
3865000	-27197.140133000972	-63.507560920967364	-27133.632572080005	19.278855913655	147.19866572600847	19.278855913655	16.329595068490615	0.13193812367484928	0.8271373359461324	1.3402528333319093	0.7072457883055553	0.8263732502735798	1.7796535383115968	0.5193372538312208	0.36958251456622293	0.2649448627282603	0.2193375047085949	0.14613511799692128	0.6482363419460327	0.0375256358386376	0.037525635838637585	-27133.632572080005	0.0	-51.82787138472482
3870000	-27196.362429016524	-62.06984997767048	-27134.292579038854	19.09148462684115	138.76926765933794	19.09148462684115	15.711247345301878	0.12495109161192242	0.9022002985409815	1.4434414504913657	0.7701858209575847	0.8117124640101173	1.581135762358848	0.49132420364109697	0.3626622452815119	0.2631314191038049	0.2216237607844728	0.15258257483020982	0.7123051930283324	0.037966146212198335	0.03796614621219832	-27134.292579038854	0.0	-50.61669764181174
3875000	-27189.678328258262	-61.51880233687369	-27128.15952592139	15.503926917711064	115.60368698458223	15.503926917711064	13.370359805502607	0.1444292576608062	0.850588379206394	1.317171102400339	0.7601905760518805	0.9065614283031898	1.5962058040276486	0.5692827100105424	0.3694287735970981	0.2563921719349556	0.22392559521813302	0.1502534592498127	0.6456173958684187	0.047380091635183544	0.047380091635183544	-27128.15952592139	0.0	-47.65600201671687
3880000	-27194.560542779407	-61.741072136549015	-27132.81947064286	18.74573273683132	132.20264344001572	18.74573273683132	15.245040126848101	0.10953476972522525	0.9327582877466196	1.3871577055069904	0.6514564235652726	0.8781789341008809	1.6236029031115593	0.5268457459686716	0.37997246347065383	0.2514312667836232	0.21877119214790328	0.14982507759781916	0.7001247809941943	0.04224009967201882	0.042240099672018805	-27132.81947064286	0.0	-49.86499808052253
3885000	-27192.07115823142	-62.645899459620445	-27129.4252587718	19.201979868871252	144.404207536445	19.201979868871252	15.619369809306228	0.12412922486599573	0.8985548170311153	1.4333834586307008	0.7609652250319576	0.8816533136167521	1.5856156468432987	0.4398275388461699	0.37195140461259757	0.25212686063718825	0.2218886229747052	0.15403311177550838	0.6667367532320132	0.03680490927935251	0.03680490927935252	-27129.4252587718	0.0	-51.3076962690116
3890000	-27193.30159707233	-63.28948686500511	-27130.012110207328	19.17888621835327	147.46110658675804	19.17888621835327	16.408125536617685	0.10411398317865102	0.9219326368527981	1.3736835224202892	0.7646697983460927	0.8136075724492015	1.6453217657451111	0.4807847041865016	0.3689822199473319	0.25724218128023896	0.22408710977344237	0.14968848899898626	0.6993702884307677	0.036345365679849785	0.03634536567984979	-27130.012110207328	0.0	-51.54906697706653
3895000	-27196.993389124706	-65.78315560216875	-27131.210233522535	22.30781799364806	165.0744223472316	22.30781799364806	17.089314816012642	0.09530305951269184	0.859345717656284	1.575532735564147	0.7359589991985839	0.8990977590057957	1.5232738503401237	0.4067909382350597	0.3605680956047333	0.26608747879164657	0.213869583120903	0.15947484248271648	0.6376179132804478	0.032736199848565524	0.03273619984856551	-27131.210233522535	0.0	-53.34319133412783
3900000	-27191.85769097266	-63.36251077122409	-27128.495180201437	20.64527147669673	151.82699878089534	20.64527147669673	15.621421542570566	0.09427670582052858	0.8666623208589785	1.559208469211463	0.6908391622495055	0.8663009034811732	1.55493308755721	0.4620560566416641	0.36582442097675444	0.2659155044072206	0.21198920005342367	0.15627087456260066	0.6517969662877914	0.03437160035192608	0.034371600351926074	-27128.495180201437	0.0	-52.098087570229914
3905000	-27193.329097753853	-61.62477250643491	-27131.704325247418	17.91616934227587	133.0234368401655	17.91616934227587	14.695777652086386	0.12309387283018206	0.8542194472657355	1.3990718911002298	0.7633148997248578	0.9205001712975245	1.5119947622394654	0.5508988283721811	0.37554850261122974	0.2581171020231129	0.22203432035542073	0.14430007501023603	0.6848593208852518	0.039742700416093235	0.03974270041609324	-27131.704325247418	0.0	-49.89129835307953
3910000	-27189.617337768468	-63.30195483540234	-27126.315382933066	19.974124188225378	144.6204019272557	19.974124188225378	16.41618849644885	0.13708218770112368	0.8389059739049299	1.4063731369019359	0.6669131990449416	0.9460914570160851	1.6836775671231794	0.4580386660089223	0.3796476127576931	0.25342338938380454	0.21898368377121372	0.14794531408728803	0.6778312787683686	0.03788587580306026	0.03788587580306026	-27126.315382933066	0.0	-51.61967504722061
3915000	-27192.11019850763	-64.46048218917723	-27127.649716318454	19.547256464156337	151.39804918391908	19.547256464156337	17.31142906150908	0.08424665702420064	0.7807664725820128	1.357432783021156	0.7842138505361151	0.8499690225332529	1.7158983410250666	0.5117195303023903	0.371413568877224	0.25924413524941825	0.22697552728058915	0.1423667685927681	0.6348699697102173	0.03544885854031314	0.03544885854031315	-27127.649716318454	0.0	-52.33888176012882
3920000	-27191.99075331712	-61.818833596516846	-27130.171919720604	17.20082179637749	126.13471753358692	17.20082179637749	13.90362630193063	0.1027683156620475	0.7893419858147803	1.2799914228543547	0.7924324363526395	0.9315483697177195	1.7017052688534278	0.504980516407072	0.3841047878595583	0.2528398329218248	0.22016771630668514	0.1428876629119311	0.6064299575019796	0.04387633638776705	0.043876336387767056	-27130.171919720604	0.0	-49.36710345739953
3925000	-27195.883272977477	-61.85493044240393	-27134.02834253507	17.519453879982805	130.5545063627398	17.519453879982805	14.556631223203619	0.10935176758216572	0.8086178956037994	1.3077398029884162	0.7746078418347384	0.7415303252990273	1.733023808971085	0.6344803253029275	0.3758331349917449	0.2622778015311045	0.22270325002977462	0.1391858134473753	0.6257670663703085	0.04255177917619268	0.042551779176192656	-27134.02834253507	0.0	-49.687331917287395
3930000	-27187.76722953202	-62.027431909478935	-27125.73979762254	18.371965641082134	137.39042944588573	18.371965641082134	15.143791348195434	0.10473284375520564	0.8854045662523475	1.4479279725841017	0.7723808658961987	0.8659428725223267	1.5827198920496024	0.4456238306954167	0.3710633240216398	0.25920925478791357	0.22267278036115531	0.14705464082929062	0.6749706933772901	0.03818283609773407	0.038182836097734076	-27125.73979762254	0.0	-50.49077064238113
3935000	-27192.059530495786	-64.49667486538627	-27127.5628556304	18.69673904690193	143.7484106788724	18.69673904690193	16.01633296423083	0.1806359555718101	0.8854045662523475	1.4093246708537719	0.8110425782106934	0.8568528355875685	1.60995147172312	0.4274238773724922	0.3619086348444838	0.26551237107293146	0.22528031325169906	0.14729868083088488	0.6563678699772901	0.03529154878594305	0.035291548785943046	-27127.5628556304	0.0	-53.34647661722773
3940000	-27195.721966576202	-62.22526370295393	-27133.49670287325	18.332133463554626	131.48122276328434	18.332133463554626	14.644799830085834	0.1703569730765087	0.921102858973659	1.4678592710756388	0.7743040927935998	0.8404791782782348	1.608156070874243	0.3880985280046181	0.36714544141271027	0.2593364447092363	0.2258081310895582	0.14770998278849443	0.7021806029085358	0.04008042160383878	0.040080421603838776	-27133.49670287325	0.0	-50.71649035661259
3945000	-27187.11327030548	-62.126982037216024	-27124.986288268265	18.997660358997148	137.9235358862756	18.997660358997148	15.121762507475594	0.13949721312781926	0.8938322323031067	1.4115861027171852	0.7565915670658344	0.8581917040060002	1.6658057994800461	0.41399259442782105	0.3697909273798052	0.25273179563755416	0.22497080560767088	0.15250647137496884	0.6846694199716763	0.03866046461912861	0.0386604646191286	-27124.986288268265	0.0	-50.75531936884827
3950000	-27189.331152177674	-62.12737895891417	-27127.20377321876	18.21583762417439	135.9803412501427	18.21583762417439	15.286993160459813	0.11890891858185616	0.9266042897094051	1.452397933990329	0.7427684639698534	0.8789843641465949	1.5720153358100621	0.4272296123737494	0.3648017652001637	0.25674555057906495	0.21936315903361187	0.15908952518715844	0.6811848426595638	0.04070439786384973	0.04070439786384973	-27127.20377321876	0.0	-50.239634830439336
3955000	-27192.733208753187	-64.8836476619207	-27127.849561091265	19.057382953545474	143.71243450838776	19.057382953545474	16.43577503826687	0.06711408104828488	0.8419223749382998	1.523749009594705	0.7189702153286476	0.8853179950487801	1.540543010124162	0.4894973949653993	0.372966428629558	0.26635075042030604	0.2123513094033295	0.14833151154680543	0.6674733119506399	0.03756047469089567	0.037560474690895664	-27127.849561091265	0.0	-52.86691046255406
3960000	-27193.93164219781	-61.63263483837605	-27132.299007359434	17.038079647589605	125.96485406204931	17.038079647589605	13.542480401722287	0.1132431683797697	0.9039729081842331	1.4171292994690314	0.7914091484014185	0.8995385791425689	1.568868808326604	0.41908125647613775	0.37500422044884024	0.24632096242452775	0.22213048798543092	0.1565443291412	0.6698777447926201	0.04228278675176276	0.04228278675176276	-27132.299007359434	0.0	-49.11614461521716
3965000	-27189.111710346522	-61.60809545833434	-27127.503614888188	15.87624019095479	115.66296422684958	15.87624019095479	12.599626254911426	0.12625452840415624	0.9360575410176118	1.4013983308313447	0.7163676575915093	0.8992599560629526	1.568868808326604	0.478047706169971	0.36715145609251176	0.24626115957804967	0.2286225394443349	0.1579648448851026	0.6530608972871468	0.04666904585247603	0.04666904585247604	-27127.503614888188	0.0	-47.7142584890422
3970000	-27190.99210064495	-63.63489817865541	-27127.357202466297	18.413228485355603	137.9271690668507	18.413228485355603	14.831000033776219	0.07313671415183669	0.8985954383054113	1.3652499726873535	0.7231735063768931	0.8971128789024712	1.680472049336449	0.43539615439141555	0.36568612885397683	0.2589641430393661	0.23086909704530828	0.14448063106134768	0.6634878719926562	0.03818517150174035	0.03818517150174034	-27127.357202466297	0.0	-51.93433662149973
3975000	-27190.417692738512	-63.272802539780535	-27127.14489019873	19.304921358284517	139.4820469263618	19.304921358284517	15.585523429458076	0.08457343101447126	0.8343215860887973	1.3317779325009034	0.8222187138168766	0.8237759359455963	1.7232353875111026	0.4646704441367174	0.37722059870418645	0.2585100062974668	0.22416167276045618	0.14010772223788945	0.6436440729724842	0.04121533912780833	0.04121533912780833	-27127.14489019873	0.0	-51.3186371278483
3980000	-27191.976050335932	-62.238590999095976	-27129.737459336837	16.354456210689687	122.01425721389943	16.354456210689687	13.618845168503993	0.17121393075170765	0.8343215860887973	1.298074696899933	0.7747262624241429	0.8604348718566799	1.7649641685460176	0.4674784141844227	0.3770756155282041	0.2617367422675324	0.21730659965650034	0.14388104254776196	0.617867212711007	0.04639769729238933	0.04639769729238933	-27129.737459336837	0.0	-49.128003743288936
3985000	-27188.39058738244	-62.09254400892274	-27126.298043373517	18.553526750390123	134.7332771179323	18.553526750390123	14.822626515900591	0.15439043687220166	0.8343215860887973	1.446123553636069	0.7787573290403835	0.8057079930292522	1.6366873999393805	0.49840213826611074	0.36684851648312766	0.2675819481765998	0.21757254808981263	0.14799698725045868	0.6508979545014151	0.039576036443936057	0.039576036443936057	-27126.298043373517	0.0	-50.69385880611483
3990000	-27195.117116736667	-62.33581337514525	-27132.78130336152	18.275581916554817	143.04662414704023	18.275581916554817	15.383611887620406	0.11461182588541509	0.772929393580764	1.4520582592559284	0.7701516147697557	0.8353167787114423	1.5816621813979554	0.5878817722841472	0.3699269403878694	0.26816074437320053	0.22187886337260432	0.1400334518663246	0.6333273962871765	0.03572466151937219	0.0357246615193722	-27132.78130336152	0.0	-51.05410337716646
3995000	-27196.02524600258	-64.39075318825093	-27131.63449281433	19.613893787962432	146.77839592384515	19.613893787962432	17.086882110613583	0.15441496252789194	0.7936276423107961	1.443334439652059	0.7620726097867925	0.792621265389969	1.7135242629920096	0.4948197798683667	0.3770613792828406	0.2598337475219903	0.21926820910214156	0.14383666409302634	0.598950166554435	0.03746864402853227	0.037468644028532255	-27131.63449281433	0.0	-52.554568322846706
4000000	-27198.482262992406	-62.95215501982834	-27135.530107972576	19.410602647074317	142.00852531932367	19.410602647074317	16.40486211209913	0.09499677029401694	0.7728814668873899	1.4571003896350991	0.8290620679620748	0.8021785091731022	1.6569425828118909	0.4818349835304362	0.3658356789954524	0.27026995754233574	0.2222746424405037	0.14161972102170695	0.6680937471673553	0.03821285329173699	0.03821285329173699	-27135.530107972576	0.0	-51.15294941738531
4005000	-27196.964578805586	-61.697221521713914	-27135.267357283872	18.11676613462792	133.5156256122878	18.11676613462792	15.159964287834626	0.13261766950777792	0.8561255328257461	1.3770657755244893	0.8617567098819371	0.7657930362503584	1.6407102447528747	0.49854870076458724	0.3630271104782359	0.26476883688206226	0.2223778112558468	0.14982624138385373	0.6487015250050948	0.04035583981297005	0.04035583981297004	-27135.267357283872	0.0	-50.031090405997936
4010000	-27189.48657286498	-61.6080939716129	-27127.878478893366	17.460261350928736	130.92156589438684	17.460261350928736	14.183057525484044	0.1233927660575236	0.7982609557371105	1.4580323668844601	0.792763306250126	0.8024654836023002	1.6157783251552196	0.5326995623707763	0.37486981910954714	0.2646573858854884	0.21658967345496707	0.1438831215499961	0.6723376255203067	0.04022683715033305	0.04022683715033307	-27127.878478893366	0.0	-49.63289881035975
4015000	-27198.58688099763	-66.31349217400523	-27132.273388823625	22.715133245687614	161.11961121884687	22.715133245687614	17.850155783122908	0.09153517909598766	0.8118189103019169	1.307314959399577	0.7283071306553933	0.9367266995365938	1.763648830917114	0.4521834691893976	0.3759961587576089	0.2502101154011839	0.22054813892736497	0.153245586913841	0.6565742082300766	0.03385177466977422	0.03385177466977423	-27132.273388823625	0.0	-53.00462302233377
4020000	-27185.483616850015	-61.90747421524275	-27123.57614263477	17.556323025234157	130.77313494423163	17.556323025234157	14.688444377361405	0.14957417023911398	0.879442317346771	1.4293172278988902	0.8239353917436772	0.8178822783763864	1.6185589282021209	0.43086385643214653	0.36762179953630486	0.2568877752149096	0.22786809436845695	0.14762233088032736	0.6452160064489767	0.041659734641056316	0.041659734641056295	-27123.57614263477	0.0	-49.95968934370654
4025000	-27191.757715674932	-61.530045701909806	-27130.22766997302	17.46085881627038	128.23288125226702	17.46085881627038	14.193397515575437	0.1163442334078143	0.816869955889772	1.3005232148815822	0.8505849895126257	0.8470346805310537	1.6548193751806346	0.5301677840043242	0.37559583401538704	0.260870578072057	0.22350197807396785	0.14003160983858687	0.6595251023294908	0.04250226011068594	0.04250226011068592	-27130.22766997302	0.0	-49.33838751371897
4030000	-27187.07582465201	-63.24802323740472	-27123.827801414605	18.67505642822166	146.54647626035796	18.67505642822166	16.48621941215483	0.1292948309058246	0.8072707346611807	1.3784184475138277	0.790692167387538	0.8504859429438568	1.699910183739511	0.473222523754078	0.36892207734809596	0.265542009504153	0.21952509248448618	0.1460108206632638	0.6748348695628895	0.035454851465716676	0.03545485146571666	-27123.827801414605	0.0	-51.678261412406464
4035000	-27192.880959547554	-62.3926427887641	-27130.48831675879	16.410353044317816	121.68488020524455	16.410353044317816	13.161645079875955	0.09519709623021548	0.8405303149511903	1.3379828261141027	0.8263173626942741	0.7828021841385447	1.6669995172295553	0.5453677948723248	0.3718323002625366	0.2608714015996287	0.22819641970579124	0.13909987843204244	0.6652332330231568	0.043674009378845906	0.04367400937884591	-27130.48831675879	0.0	-49.21294068159622
4040000	-27191.87408661124	-61.490680153848956	-27130.38340645739	18.555314449685664	132.0795542938246	18.555314449685664	14.658385075679009	0.13971581872078007	0.8489185889198089	1.3379828261141027	0.834153878843685	0.7647776933489003	1.7534045594534604	0.46076245332003457	0.36552236583335057	0.2612460667174367	0.2290357358864873	0.14419583156272434	0.6402376195181965	0.041160279604614144	0.041160279604614144	-27130.38340645739	0.0	-49.94391963441676
4045000	-27188.5623178643	-62.13688061379603	-27126.425437250506	17.660746329574124	133.3979015119563	17.660746329574124	15.25386193652798	0.12009459640716487	0.8082968815968953	1.4090451393695875	0.8586867859694015	0.810697318627725	1.6314591486782004	0.4818147257581823	0.36869022991773104	0.26033166243727435	0.22660604117866126	0.14437206646633227	0.6539412694971743	0.042379565024866055	0.042379565024866055	-27126.425437250506	0.0	-49.93197583732075
4050000	-27198.83177987485	-64.4845889888333	-27134.347190886016	17.763425854687387	146.2133014137145	17.763425854687387	15.857247115545494	0.07197293416826611	0.8060595392340653	1.3688778281156353	0.7771620317173344	0.9031849921337947	1.641993052263219	0.5027225565359432	0.3753932594910347	0.26231296870768356	0.21633444746324146	0.14595932433803924	0.6910158516163392	0.034637923394055824	0.03463792339405584	-27134.347190886016	0.0	-52.62684263668169
4055000	-27203.699804993365	-64.30138845686511	-27139.3984165365	18.81294214182464	143.79857631443474	18.81294214182464	16.974612189243146	0.16614551372397562	0.8537088739424329	1.2615051057985518	0.7771620317173344	0.8657327664655392	1.710972948901392	0.5309182731747414	0.37797386206317124	0.2605522529223093	0.2197359287553839	0.14173795625913446	0.6891896862198663	0.03579577142631271	0.03579577142631271	-27139.3984165365	0.0	-52.60974890904113
4060000	-27194.69505719354	-62.29067168842925	-27132.404385505113	19.545544962118935	142.15638265494044	19.545544962118935	15.401673460045389	0.10117884706878673	0.9211978637257485	1.4828185297235714	0.8221482399058125	0.7790532755673728	1.4887973379241073	0.5059847531533794	0.3608817090751405	0.2670583727518611	0.21885269469566787	0.15320722347732957	0.6654852340262332	0.0367017678405613	0.036701767840561283	-27132.404385505113	0.0	-51.03706794107433
4065000	-27199.28052093955	-65.66745552578888	-27133.61306541376	21.171232734099373	158.29963986759117	21.171232734099373	18.136532998408953	0.12077831838194134	0.8498738920825702	1.3724502742081879	0.6405508446377697	0.9156201245880128	1.7072125198076014	0.5142923446758503	0.3695673316137265	0.2576030581363531	0.22046845515705185	0.15236115509286752	0.6501187178270514	0.034104822432163125	0.03410482243216312	-27133.61306541376	0.0	-52.939940194614266
4070000	-27190.246089262535	-63.03795145979498	-27127.20813780274	19.154298578233266	145.3798186447946	19.154298578233266	16.311079097644946	0.13063291861626183	0.8533964412452515	1.3724502742081879	0.7645209122146018	0.8459070454322122	1.659935936400465	0.5037893904992736	0.36600526557310975	0.2639159611101414	0.22229064699520046	0.14778812632154742	0.6851346216822123	0.03610347873485408	0.03610347873485408	-27127.20813780274	0.0	-51.557214611307614
4075000	-27189.563633980782	-63.54186631756285	-27126.02176766322	20.342657802175566	146.5347764060357	20.342657802175566	16.54582626369507	0.12923525002086844	0.8580619619624286	1.40217516616965	0.7720600701992684	0.8459070454322122	1.6552704156832878	0.46652534055314504	0.37749425169858086	0.25650444069535694	0.21758595164004554	0.1484153559660157	0.6637287886629959	0.038238173772433694	0.03823817377243371	-27126.02176766322	0.0	-51.675392735456896
4080000	-27195.151237330192	-64.46904149300182	-27130.68219583719	17.462154571821774	135.78481802619478	17.462154571821774	15.533325913373915	0.1930565256707861	0.8977035837141546	1.3254864855394124	0.7794683340581111	0.8459070454322122	1.6267217996244758	0.5247127516316256	0.3728707410320748	0.2567569939236773	0.2223784907486906	0.14799377429555635	0.6493771752430384	0.04000556324445175	0.040005563244451765	-27130.68219583719	0.0	-52.53050126833269
4085000	-27194.51340980435	-61.39171420953616	-27133.12169559481	16.56494363343506	120.36515847395283	16.56494363343506	13.267044355175742	0.16502940491941995	0.8420030849613662	1.379924826761285	0.730032132518909	0.9627942102709665	1.6158941989447457	0.469351546542719	0.37734849117252717	0.2549001612727579	0.21502175522618913	0.15272959232852484	0.6299154532455904	0.043705283293708735	0.043705283293708715	-27133.12169559481	0.0	-48.68989622521234
4090000	-27190.45004858611	-64.24713081918925	-27126.20291776692	14.879322190740918	117.47250698774555	14.879322190740918	13.163649827371408	0.08177129170080832	0.8282025604724774	1.425420693565295	0.7379715510703949	0.9172983434669563	1.6178231318755043	0.47328371954936327	0.3758270877914394	0.25973651163610545	0.21643493822794324	0.14800146234451095	0.6473302834060836	0.044931637124396996	0.04493163712439699	-27126.20291776692	0.0	-49.667143502538764
4095000	-27192.433290569646	-65.97843063079245	-27126.454859938854	21.910644969636646	159.87960497921392	21.910644969636646	18.18765299606643	0.08870062348826588	0.8257091734250486	1.3693198158117623	0.8237365050746487	0.8968003027540343	1.568568126347975	0.5158660765865226	0.3770588905186161	0.259085023499899	0.21510165346299032	0.14875443251849374	0.6657394081300863	0.03297658445709322	0.03297658445709322	-27126.454859938854	0.0	-52.941234412894886
4100000	-27192.218024168957	-64.45495333950475	-27127.763070829453	20.393980167355483	142.49686272603066	20.393980167355483	15.554299200749938	0.1808304301472415	0.8622385657338056	1.3920899929977852	0.7127882516425379	0.895131938721853	1.6114355004817968	0.5263157504222128	0.3740003419853125	0.25506069685644367	0.21922439662942458	0.15171456452881835	0.6878147809980162	0.037863479767240346	0.03786347976724032	-27127.763070829453	0.0	-53.13089757097745
4105000	-27191.85304563007	-62.53265985631381	-27129.320385773754	19.417205394200096	141.92594874965445	19.417205394200096	14.699576695304392	0.0983484547212606	0.9101046005419535	1.360454470662187	0.8088342541885074	0.8428104086592066	1.649176618804541	0.42861964714359596	0.3664234641317886	0.25507492432076945	0.22741216573612308	0.15108944581131792	0.6698677524636548	0.038091690224941584	0.03809169022494157	-27129.320385773754	0.0	-51.06601288528122
4110000	-27193.5814394422	-63.30384488956889	-27130.277594552634	19.34261407422285	145.01841487681946	19.34261407422285	16.177688641030535	0.1233072229537042	0.8599455748982167	1.4071598111262253	0.7755447815010266	0.8001942813107179	1.6629329095059777	0.4942226416578276	0.364446517790436	0.25787465670688076	0.23571709351348855	0.14196173198919368	0.6734505609970322	0.03952314620929366	0.03952314620929365	-27130.277594552634	0.0	-51.37103865889812
4115000	-27199.737603461082	-63.63119214879924	-27136.106411312285	19.00714456502283	144.8189763561599	19.00714456502283	16.812015355471186	0.13373652649278528	0.8044131888102969	1.4828589942848875	0.7755447815010266	0.8001942813107179	1.530938770612322	0.6060499834807407	0.36159583580194893	0.2712275856685021	0.22469773348258762	0.1424788450469604	0.6151925626248651	0.03934463907792694	0.03934463907792695	-27136.106411312285	0.0	-51.5577250246388
4120000	-27198.134200008186	-62.35993596326152	-27135.774264044925	18.580870575191906	140.69366212334782	18.580870575191906	15.080945505927218	0.10799787937363761	0.8199440356295159	1.4280621671211133	0.7848908346627911	0.8805104828500583	1.6073399553007592	0.4792525244357539	0.36083477206301334	0.26774973357430554	0.21804917277019892	0.15336632159248118	0.7327727728496801	0.037333822258789416	0.0373338222587894	-27135.774264044925	0.0	-50.804916150312266
4125000	-27189.030251766264	-61.37046371925477	-27127.65978804701	15.320144784094314	114.80902999140582	15.320144784094314	12.974439645533016	0.13354654346018222	0.8605147550140736	1.3913940326046457	0.8102839594932248	0.8699887009375226	1.5952942307342441	0.4725243212162809	0.3649599285300416	0.2619212919340436	0.22538943750999407	0.14772934202591959	0.6344918941011981	0.04453599193499994	0.04453599193499993	-27127.65978804701	0.0	-47.54523266139282
4130000	-27197.025007143897	-64.3739878936476	-27132.65101925025	16.829271989128834	133.73635688046608	16.829271989128834	16.228890215752415	0.0734561825379296	0.837858807590704	1.4476481133781351	0.8410340711830023	0.7374177325285128	1.6197490470946936	0.5162922282249439	0.36438198082422535	0.2671920859189124	0.22626234117785535	0.14216359207900567	0.6632085945178054	0.039706760047114036	0.03970676004711403	-27132.65101925025	0.0	-51.600821546673124
4135000	-27194.42090525077	-62.65962967314712	-27131.76127557762	19.90925391771256	141.14559364982887	19.90925391771256	16.531742087495942	0.13877653916294652	0.8019953258737669	1.3118103265944654	0.7308505298602366	0.883061422342949	1.7597170838966543	0.5125653114319197	0.3789482461754732	0.258566004325103	0.22224875446834536	0.14023699503107723	0.619926727877344	0.037772173162533874	0.03777217316253387	-27131.76127557762	0.0	-51.18594134721524
4140000	-27192.321083006926	-62.1932387747052	-27130.127844232222	17.176307756382677	130.8431052686148	17.176307756382677	15.513473364252624	0.14918531969940155	0.9087171724353644	1.3532271404051543	0.748452342119574	0.8340058026765983	1.6448306636221428	0.510766878741158	0.3805780833268536	0.25555459101716566	0.21960884584710835	0.14425847980887116	0.6403069703478592	0.04195604218005515	0.041956042180055136	-27130.127844232222	0.0	-49.96092632178594
4145000	-27196.60868673902	-61.92551964252774	-27134.68316709649	16.33808485575176	127.62987367449145	16.33808485575176	14.017548471869153	0.13245623913255006	0.9015801309842179	1.3501163660864302	0.7887670898749777	0.8219408135075589	1.6914730083986305	0.44612259114817676	0.37581473145600547	0.2570162210872239	0.22572842350957537	0.1414406239471941	0.6593913807361269	0.0411572285541596	0.04115722855415958	-27134.68316709649	0.0	-49.24942040876517
4150000	-27195.313575196775	-63.927505906518455	-27131.386069290256	20.533864729395518	149.3588537273712	20.533864729395518	16.771660005665563	0.1307081908767774	0.8275567524417119	1.3086249476863463	0.8004445171640773	0.8835050538970912	1.730188905453342	0.4496798233574232	0.383520382164402	0.2545189837024443	0.2172866570609292	0.14467397707222326	0.6139629080745269	0.03739387509862927	0.03739387509862927	-27131.386069290256	0.0	-52.079033418473166
4155000	-27195.589467336576	-62.519707765695344	-27133.06975957088	18.38409585721534	143.03177246198382	18.38409585721534	15.245870633226739	0.12765098162132674	0.8780343371758823	1.3738091596453221	0.7912948854124189	0.8465587885071049	1.7158997080643938	0.3944031211948699	0.35375609977069433	0.2617452583655449	0.2358828123789734	0.14861582948478608	0.6565956104667373	0.036307860262769144	0.03630786026276912	-27133.06975957088	0.0	-51.19343328389698
4160000	-27208.39731395999	-63.60116544521597	-27144.796148514775	20.65679197102979	151.66300288287553	20.65679197102979	15.888420840662562	0.12725432021088104	0.9852976853272442	1.4069956308758103	0.9168128307248483	0.8150396882932655	1.463888360992343	0.4119658037864808	0.3589293946959176	0.25914129304705086	0.23077929743449416	0.15115001482253604	0.7358470912466142	0.03409896042388749	0.03409896042388748	-27144.796148514775	0.0	-52.284855109819524
4165000	-27200.114484121175	-63.63622988050123	-27136.478254240676	18.83561465181159	142.65833386145286	18.83561465181159	15.737136697235652	0.1575371158960822	0.9653327425510912	1.3435341943635872	0.8563116658470996	0.8438890677832188	1.5416415058882755	0.4492908235667193	0.36945954921147456	0.25434476183226556	0.23055995742706195	0.14563573152919668	0.7004566894500146	0.03825603167976096	0.038256031679760966	-27136.478254240676	0.0	-52.04348954700993
4170000	-27190.549811003813	-62.309051946663416	-27128.24075905715	18.15617024402283	139.9986798328936	18.15617024402283	15.010133327017082	0.10386557046249861	0.9716960684182494	1.4719681277143584	0.765090484391188	0.7701927595948701	1.5761440432399676	0.4449085166413581	0.36232853145987226	0.25566080339396663	0.2256907825957325	0.1563198825504274	0.7030489927980413	0.0367361127107171	0.036736112710717105	-27128.24075905715	0.0	-50.775567667476224
4175000	-27193.869676858245	-63.57415037304706	-27130.2955264852	19.61261796473211	147.36753134966844	19.61261796473211	16.01244372555619	0.08554098849543852	0.9140009057868317	1.3725214277767623	0.7092651511495516	0.8582241329536237	1.7121385420967044	0.433849840236518	0.3589933347581971	0.2617407574891194	0.23093831877434223	0.14832758897834	0.6809164275771844	0.03645509816669306	0.03645509816669306	-27130.2955264852	0.0	-51.946118228683574
4180000	-27192.05023856807	-62.99660835268844	-27129.05363021538	18.242187317705884	142.57260953707183	18.242187317705884	16.263126965169096	0.1388560020734215	0.933708005723728	1.437014307026561	0.7288698413067681	0.8170951350698997	1.5959555467742665	0.4873571640987682	0.36162501714414425	0.2630089381992849	0.2237299011660361	0.1516361434905335	0.6710835496482722	0.036433667843280566	0.03643366784328057	-27129.05363021538	0.0	-51.386147991594946
4185000	-27191.08257824555	-61.91599142065997	-27129.16658682489	19.070335290500545	140.79420183170112	19.070335290500545	15.11990862888193	0.12466211253789215	0.911440949947333	1.4293448425918165	0.7745305717671952	0.8665944645262958	1.558440260997531	0.45964891016982024	0.3644113473852848	0.2606532532343721	0.22672898142834047	0.14820641795200132	0.628112645291079	0.03649165516323053	0.03649165516323056	-27129.16658682489	0.0	-50.86607545498915
4190000	-27189.77155377062	-63.428333312114205	-27126.343220458508	17.737742752422488	134.15184775435284	17.737742752422488	15.402306263137334	0.17789607909829813	0.9049599200757352	1.380468340746953	0.7332578063644065	0.8641955979588386	1.6269125077124091	0.49020582714164956	0.3602889178461177	0.2607123044322326	0.22712348909680397	0.15187528862484445	0.6658447339017481	0.04112546914256143	0.04112546914256145	-27126.343220458508	0.0	-51.48997931085694
4195000	-27197.31084029836	-61.5783393273177	-27135.732500971044	18.064128254439478	131.19875447662264	18.064128254439478	14.840895005968477	0.12444994659383417	0.805645439340371	1.325273944464366	0.7276390526475996	0.7563503217665661	1.7759559380249683	0.609135303756121	0.38545859113280545	0.26115801249258686	0.22004911282812503	0.13333428354648144	0.5905694302529637	0.04322167339845833	0.043221673398458324	-27135.732500971044	0.0	-49.669304856691824
4200000	-27195.787442703942	-64.61951804370045	-27131.167924660243	18.273595529973782	144.88217349049472	18.273595529973782	17.06598774378825	0.07483233894762951	0.8708667151624082	1.3035149973421358	0.7975022336504232	0.8618117716169768	1.6738643310517543	0.4924399511762938	0.36932541745271713	0.25899315321135896	0.22301772120398272	0.14866370813193996	0.6901947796386226	0.03596194740255975	0.035961947402559744	-27131.167924660243	0.0	-52.32195429108875
4205000	-27196.809383342403	-64.26229274276415	-27132.547090599637	17.405257339850934	124.60322072626363	17.405257339850934	14.118353253038377	0.22748952402968237	0.7786303390398047	1.4029124864380882	0.7985554055341999	0.8332812575034331	1.6520034229252096	0.5346170885592565	0.3738762290656371	0.2622725208673047	0.2248800212879233	0.13897122877913368	0.6469413186586671	0.04488835357288909	0.04488835357288909	-27132.547090599637	0.0	-52.03634481354413
4210000	-27194.33843298953	-62.19721319910245	-27132.14121979043	16.554682008318782	125.98801542144805	16.554682008318782	14.449376301493743	0.11210518789446511	0.84744164252889	1.3552864543021317	0.8329153515149453	0.7008560845077269	1.7547830546459395	0.5087174125003586	0.3727626190634845	0.26410533144221565	0.2285495615614471	0.13458248793285144	0.6690026489328252	0.04547571732478896	0.045475717324788965	-27132.14121979043	0.0	-49.13699287422034
4215000	-27195.67774990073	-61.26891485991412	-27134.408835040816	17.51798472922228	126.86432596117055	17.51798472922228	13.971641650772158	0.15844038413527822	0.8751757235128087	1.2687441567233797	0.80519588505273	0.8881456359883967	1.6655898843547234	0.49714871436795366	0.3745304168613049	0.2543578661820639	0.22606595647368158	0.14504576048294845	0.630344319683476	0.04030287532787577	0.04030287532787578	-27134.408835040816	0.0	-49.578462646305404
4220000	-27190.697898103277	-61.148267282866456	-27129.54963082041	16.49650157553769	121.81806748184441	16.49650157553769	13.564939323128966	0.1381602903529275	0.9101788967332424	1.3945079582464286	0.6969399602839677	0.8804580837745384	1.6287355249678237	0.4891795759939913	0.3809922467560235	0.2509651917562339	0.21637174398091713	0.1516708175068243	0.650032658268664	0.0426960881726089	0.04269608817260892	-27129.54963082041	0.0	-48.49987147073701
4225000	-27191.29584969896	-62.277781286044586	-27129.018068412915	17.871622273395957	137.51377275505837	17.871622273395957	16.323446381916188	0.1160207397949681	0.828908449463881	1.3797472409570386	0.7732398215347432	0.8599262282564814	1.6780945817350148	0.4800836780528331	0.3675617253177616	0.26204509258824543	0.2200945308612799	0.1502986512327119	0.6530175528975501	0.037885979812228736	0.03788597981222874	-27129.018068412915	0.0	-50.41823064737671
4230000	-27191.110764950357	-61.56906877452772	-27129.54169617583	18.3064728454827	130.51173477020203	18.3064728454827	14.434305132498329	0.1095354924542318	0.8222891465975896	1.3749077976348734	0.8032964120313396	0.8599262282564814	1.7022247275254792	0.4373556879542292	0.37271698322354396	0.2707919856770021	0.21759139069668856	0.1388996404027642	0.6515008528602705	0.04248956067573017	0.042489560675730176	-27129.54169617583	0.0	-49.679773542996486
4235000	-27190.988474941816	-61.43322178066979	-27129.555253161147	16.80054689199592	124.62086542865568	16.80054689199592	14.152252981879363	0.14689910768375908	0.8178718415696228	1.4146577683675192	0.6715722623854246	0.8544997826969223	1.7372769163184996	0.5041214286620038	0.3767343293468478	0.261581469101619	0.21572782094269946	0.14595638060883256	0.6318280808068083	0.04345836957354998	0.04345836957354998	-27129.555253161147	0.0	-48.99484225235051
4240000	-27193.6712156066	-64.41264466465014	-27129.258570941947	20.254613366242463	149.2335304150855	20.254613366242463	15.916717014740488	0.07254251148348423	0.8918675441196077	1.4240252236624513	0.7286036053700029	0.8544997826969223	1.591026529242429	0.5099773149085792	0.3742285424755263	0.25889485247907784	0.21666639752810435	0.15021020751729044	0.6882923177697614	0.035472322845886806	0.035472322845886806	-27129.258570941947	0.0	-52.803095472689606
4245000	-27193.0166098495	-63.09798943354434	-27129.918620415956	19.479397445997307	149.41726513417433	19.479397445997307	16.253861606314754	0.12725176558311532	0.9083780347435999	1.4745806630178862	0.7759333001614707	0.9115459713085675	1.5399552172635773	0.38960681350489124	0.3602682955714587	0.2663400904627649	0.21638967700188075	0.15700193696389456	0.6420335966778508	0.03382246751981291	0.0338224675198129	-27129.918620415956	0.0	-51.99901477662547
4250000	-27195.80145975912	-62.87323525072919	-27132.928224508392	19.137068945244394	141.2608680422581	19.137068945244394	16.623750251834743	0.12791519310211052	0.9408085863734215	1.3844640058463007	0.7773985416188188	0.8597067966834531	1.621658682773508	0.41596338670449096	0.3722480084867791	0.24293138230393066	0.23160714291324896	0.1532134662960401	0.6799446935083518	0.03885621304502516	0.03885621304502515	-27132.928224508392	0.0	-50.971615830006904
4255000	-27194.641166480724	-61.27424072812749	-27133.366925752598	17.81977759402535	128.22254188525812	17.81977759402535	14.286210445372674	0.11721477533950585	0.9492879750640923	1.3826430083215309	0.7585676169482682	0.857348753792336	1.6150214343123512	0.4371312115614144	0.37076079148737084	0.253644483515499	0.23103375033212362	0.1445609746650054	0.6480163596975709	0.042263633358881184	0.04226363335888119	-27133.366925752598	0.0	-49.329533885910514
4260000	-27193.320247989166	-64.20499035329397	-27129.115257635873	18.07390740072889	137.33813822236203	18.07390740072889	15.05616268041696	0.18868475173361846	0.9457515227605754	1.4288052964821074	0.7107152568315541	0.7782695948865006	1.6432562990400708	0.4932020299991845	0.3624728413899419	0.2583087028637455	0.2283085897590945	0.15090986598721687	0.7038901998677303	0.038852119756925256	0.03885211975692526	-27129.115257635873	0.0	-52.596454702775745
4265000	-27189.05614195763	-62.220176637695275	-27126.835965319933	17.96057487356378	130.93814608349055	17.96057487356378	13.879702032178171	0.16605527595106323	0.8733760537100931	1.3697384859247101	0.7963214517149206	0.879112115939237	1.6070466370812555	0.4744052556297764	0.373616518329576	0.2547105452165827	0.22229377192502478	0.14937916452881522	0.620056978639444	0.04115965902718493	0.041159659027184936	-27126.835965319933	0.0	-50.46992291476141
4270000	-27189.655199549805	-61.74830536671347	-27127.906894183092	17.554596004467673	128.080169954568	17.554596004467673	15.13325747671372	0.1019011223197183	0.8058866127953143	1.3813435383658894	0.736938779355907	0.879112115939237	1.7260232718697615	0.47069568167388354	0.3707324395804549	0.25383230911283516	0.22540755787198602	0.15002769343472275	0.6043569065448441	0.04341594107990596	0.043415941079905956	-27127.906894183092	0.0	-49.59155026337706
4275000	-27196.904011493465	-65.02139073355936	-27131.882620759905	20.916990174832726	158.2822864241979	20.916990174832726	16.946062434952207	0.1389058518075135	0.8200240514627218	1.3913519574484525	0.7115377170662144	0.9294178862269783	1.661671405837686	0.4859969819579394	0.379117605032855	0.25432555323413597	0.21555049998917208	0.15100634174383573	0.6820575208602851	0.031785781316051885	0.031785781316051885	-27131.882620759905	0.0	-53.56967822924271
4280000	-27197.332884677882	-68.17294603629699	-27129.159938641584	22.53308047891516	168.77134642741663	22.53308047891516	18.956984743285666	0.07665683343750057	0.8295021468810352	1.3978263140698999	0.7739887461799227	0.802851189203033	1.6354660420945129	0.5603655615715883	0.3707190285172883	0.2579748583605251	0.22097155383746336	0.15033455928472217	0.7110210024954068	0.03096443843103028	0.030964438431030267	-27129.159938641584	0.0	-54.03214141553107
4285000	-27189.3379495537	-61.53276343322167	-27127.80518612048	18.495444173052032	129.89856755248599	18.495444173052032	14.466195968208563	0.12084248610403461	0.8320078240090775	1.498801931792621	0.7387617616024523	0.865966680437748	1.590006229810247	0.4744555723478462	0.3636747325606318	0.2663752705803329	0.22026129339102662	0.14968870346800753	0.6624773387963748	0.04418412667656354	0.044184126676563525	-27127.80518612048	0.0	-49.50954343089622
4290000	-27191.16138218365	-62.424657773722664	-27128.73672440993	18.71038526304962	135.92049151236526	18.71038526304962	14.59691375007476	0.15207231904530089	0.7928283176660283	1.498801931792621	0.6905826525716914	0.9123616102796531	1.5998985843261644	0.5055269033638338	0.3735503185345598	0.26220596284706305	0.21251586628904218	0.15172785232933386	0.6484621824483783	0.041004763893816035	0.041004763893816035	-27128.73672440993	0.0	-50.80412975953495
4295000	-27190.7627792972	-62.12702760020012	-27128.635751697002	18.603027393952356	135.94920229833417	18.603027393952356	15.736095985108792	0.11459811610769864	0.8889960964528998	1.431928259486699	0.6690893962830801	0.8645422244388891	1.6157826290859465	0.5296613942524775	0.3738257802472041	0.25863601210349607	0.2197598860214167	0.147778321627882	0.6286465146576637	0.04164911664860643	0.04164911664860644	-27128.635751697002	0.0	-50.240705088732135
4300000	-27198.728571123265	-65.01870404625933	-27133.709867077006	20.78503153081445	155.7911396873169	20.78503153081445	17.631006492027595	0.12692139147916795	0.8513548905260192	1.4470923015250066	0.7648762001947789	0.8645422244388891	1.5995620522877023	0.4725723310275959	0.3705685960559482	0.25730818234787695	0.21990480893065956	0.15221841266551414	0.6633332244497815	0.034343354265212615	0.03434335426521262	-27133.709867077006	0.0	-52.800225811515816
4305000	-27189.38067978315	-63.75872216252368	-27125.621957620624	19.569239900366355	148.68096143498545	19.569239900366355	16.669018907088585	0.09973726944027944	0.8608081997718885	1.415589298334545	0.7288938897019129	0.85667322405819	1.6055647019553823	0.5324706861780731	0.3705710400882575	0.2655352335437616	0.21752578096590477	0.146367945402075	0.6520605013178877	0.038034320982235637	0.038034320982235616	-27125.621957620624	0.0	-51.71248680753272
4310000	-27192.726370481185	-61.57141546097674	-27131.154955020207	17.64317268626762	127.17684154835209	17.64317268626762	14.766384843874683	0.10985026548240431	0.8690745314212338	1.4007820500571364	0.8003044288852839	0.9408140452710446	1.5294631465534523	0.4595617978118406	0.36103959112768463	0.2657051247412168	0.2138596438881775	0.15939564024291988	0.6693132713349871	0.04409327597879919	0.0440932759787992	-27131.154955020207	0.0	-49.30860282141914
4315000	-27194.90169989267	-65.02326412584326	-27129.878435766826	21.87502103760849	160.06874429595558	21.87502103760849	16.843398123209315	0.0855594997225671	0.8690745314212338	1.352262843499915	0.7780308566253348	0.9085265032477542	1.5135744762886918	0.5785307889170617	0.3702422094569723	0.2550224905582672	0.2250982578234837	0.1496370421612756	0.6836469445839565	0.03204132317776397	0.03204132317776395	-27129.878435766826	0.0	-53.03209355325904
4320000	-27201.12302088802	-68.93604182329841	-27132.18697906472	22.786722644242325	177.80561851527293	22.786722644242325	18.810620543122287	0.11913237071955918	0.8582955933967132	1.4135137238187534	0.7739531506524165	0.8130325886542284	1.7359926845516258	0.40521225892625395	0.3801586684948213	0.25147155967875473	0.22251547444072156	0.14585429738570116	0.6593665615523006	0.029159373925335172	0.02915937392533518	-27132.18697906472	0.0	-55.22272558251109
4325000	-27192.24340012393	-62.55595316745686	-27129.687446956475	19.78511690709684	143.28273517291245	19.78511690709684	15.35304930407674	0.09686796536619381	0.8915454776552636	1.4135137238187534	0.7560697544293252	0.8502372968867664	1.5775109955952367	0.5111227516146462	0.3724469711376128	0.25417951026397684	0.2279412793238436	0.14543223927456547	0.6578069028967153	0.037020948503001076	0.03702094850300106	-27129.687446956475	0.0	-51.230009580623815
4330000	-27193.184471975448	-61.23587335862219	-27131.948598616826	18.074570736981325	131.49810546296374	18.074570736981325	13.946879137301433	0.1297300313596477	0.8706450427265848	1.4714627803120572	0.7592881281119395	0.8060297077308464	1.5787933702826227	0.5137809708359409	0.35932484352669897	0.27554512324263836	0.21720755717895887	0.14792247605170256	0.6583747186465404	0.038669912840217445	0.03866991284021744	-27131.948598616826	0.0	-49.73604806015064
4335000	-27193.309214450215	-61.705194029804154	-27131.60402042041	15.453608917829818	114.37538753959964	15.453608917829818	12.880834480037116	0.15285042723609904	0.9272711505384573	1.5466249413855524	0.7349760938996781	0.8565281386547225	1.4949314519116863	0.4396682236098949	0.3677126345610117	0.2550991306293201	0.22030262542898296	0.15688560938068402	0.7073908392118219	0.04721648463272689	0.04721648463272688	-27131.60402042041	0.0	-47.53505381897931
4340000	-27195.98210103293	-62.379606462629724	-27133.6024945703	16.117941925255742	125.00981917026911	16.117941925255742	14.118037009811474	0.18269882003227408	0.8430292264075117	1.5108263769171257	0.7942912149425458	0.8393002030414238	1.5010061942623754	0.5115467844290089	0.3538893376922702	0.2697411876060336	0.21945628715576146	0.15691318754593356	0.6816094982967893	0.038673968710440404	0.0386739687104404	-27133.6024945703	0.0	-50.03780684074101
4345000	-27192.38178212303	-61.02504693203858	-27131.35673519099	16.39739490100095	119.5601839434539	16.39739490100095	13.905375877506431	0.13578653642911073	0.9136825452335514	1.4312948726860906	0.7048229685736441	0.905484404300265	1.551345085862782	0.4933701233436584	0.37215551225092797	0.25715443847944564	0.2132198469377438	0.15747020233188141	0.6326950342217882	0.04531551151203876	0.04531551151203875	-27131.35673519099	0.0	-48.181402655153406
4350000	-27195.451309190517	-65.37842523939838	-27130.072883951118	19.239587850175056	143.5045212444552	19.239587850175056	16.023871104350775	0.19093007707716336	0.8764036659732398	1.4893153324947594	0.7593984131116922	0.8818822428821291	1.5251479390581621	0.4678524064800088	0.37392958673824406	0.2537500945194165	0.22014443155874078	0.15217588718359748	0.6844592054402174	0.03787120547455832	0.037871205474558335	-27130.072883951118	0.0	-53.89289740714186
[truncated: 9,130 more rows]
