# Supplementary material for: Discovery of two novel Torque Teno viruses in Callithrix penicillata provides insights on Anelloviridae diversification dynamics
Source: Front Microbiol. 2022 Sep 8;13:1002963. doi: 10.3389/fmicb.2022.1002963 (PMC9493276; doi:10.3389/fmicb.2022.1002963)
Supplement: Supplementary file 2 [file Data_Sheet_2.zip › Supplementar_2/trim_aln_epsilon_neotropical_Relaxed_Clock_Speciation_Yule.mle.result.log.txt]

PathParameter	MeanPathLikelihood	MLContribution
0.0000	-96080	-0.019974
2.1544e-07	-89345	-0.17765
2.1715e-06	-92292	-0.55090
8.3895e-06	-84904	-1.0806
2.1888e-05	-75203	-1.7210
4.6050e-05	-67247	-2.4113
8.4561e-05	-57979	-3.0816
0.00014136	-50531	-3.8178
0.00022061	-45813	-4.6883
0.00032669	-42580	-5.6951
0.00046416	-40280	-6.8228
0.00063774	-38333	-8.0776
0.00085232	-36953	-9.4809
0.0011130	-35800	-11.021
0.0014248	-34878	-12.697
0.0017932	-34052	-14.483
0.0022237	-33246	-16.402
0.0027216	-32629	-18.435
0.0032929	-31914	-20.565
0.0039432	-31334	-22.883
0.0046784	-30910	-25.298
0.0055047	-30327	-27.809
0.0064280	-29910	-30.493
0.0074546	-29494	-33.325
0.0085909	-29164	-36.329
0.0098431	-28858	-39.524
0.011218	-28641	-42.934
0.012722	-28458	-46.485
0.014361	-28245	-50.239
0.016143	-28138	-54.218
0.018075	-28007	-58.367
0.020162	-27912	-62.719
0.022413	-27820	-67.266
0.024834	-27749	-72.008
0.027432	-27676	-76.935
0.030215	-27614	-82.074
0.033190	-27566	-87.438
0.036364	-27531	-93.006
0.039745	-27493	-98.772
0.043339	-27462	-104.73
0.047156	-27426	-110.91
0.051201	-27405	-117.29
0.055484	-27371	-123.88
0.060011	-27358	-130.71
0.064790	-27337	-137.73
0.069830	-27320	-144.97
0.075138	-27304	-152.44
0.080722	-27293	-160.12
0.086591	-27277	-168.03
0.092751	-27270	-176.17
0.099213	-27260	-184.51
0.10598	-27249	-193.07
0.11307	-27239	-201.86
0.12048	-27228	-210.89
0.12823	-27226	-220.16
0.13631	-27218	-229.65
0.14475	-27213	-239.37
0.15355	-27206	-249.31
0.16271	-27200	-259.49
0.17226	-27195	-269.91
0.18218	-27191	-280.57
0.19250	-27186	-291.47
0.20322	-27184	-302.61
0.21436	-27179	-313.99
0.22591	-27177	-325.61
0.23789	-27173	-337.47
0.25031	-27170	-349.58
0.26318	-27168	-361.94
0.27650	-27165	-374.54
0.29029	-27163	-387.39
0.30455	-27160	-400.48
0.31930	-27158	-413.83
0.33454	-27156	-427.43
0.35028	-27155	-441.28
0.36653	-27152	-455.38
0.38330	-27150	-469.73
0.40060	-27148	-484.36
0.41844	-27147	-499.23
0.43683	-27145	-514.36
0.45578	-27144	-529.75
0.47530	-27143	-545.40
0.49539	-27141	-561.32
0.51608	-27140	-577.49
0.53735	-27139	-593.93
0.55924	-27138	-610.63
0.58174	-27136	-627.60
0.60487	-27135	-644.82
0.62863	-27133	-662.32
0.65304	-27133	-680.10
0.67811	-27132	-698.15
0.70384	-27131	-716.45
0.73025	-27129	-735.03
0.75734	-27129	-753.89
0.78513	-27128	-773.01
0.81363	-27127	-792.41
0.84284	-27126	-812.09
0.87278	-27125	-832.04
0.90345	-27124	-852.28
0.93488	-27124	-872.78
0.96705	-27122	-893.57
1.0000	-27122
log marginal likelihood (using path sampling) from pathLikelihood.delta = -27230.87097841916
Inner area for path parameter in (2.1544e-07,0.96705) = -27231
PathParameter	MaxPathLikelihood	MLContribution
0.0000	-38277	-0.020674
2.1544e-07	-38961	-0.17307
2.1715e-06	-37762	-0.55386
8.3895e-06	-38471	-1.0819
2.1888e-05	-35683	-1.6917
4.6050e-05	-35858	-2.4028
8.4561e-05	-34743	-3.0715
0.00014136	-35240	-3.7990
0.00022061	-31846	-4.6664
0.00032669	-33205	-5.6749
0.00046416	-32354	-6.8326
0.00063774	-31233	-8.0747
0.00085232	-31927	-9.4770
0.0011130	-31125	-11.001
0.0014248	-30894	-12.698
0.0017932	-30150	-14.490
0.0022237	-30049	-16.386
0.0027216	-29499	-18.451
0.0032929	-29391	-20.552
0.0039432	-28983	-22.841
0.0046784	-28497	-25.305
0.0055047	-28293	-27.781
0.0064280	-28229	-30.511
0.0074546	-27953	-33.325
0.0085909	-28004	-36.339
0.0098431	-27673	-39.512
0.011218	-27570	-42.922
0.012722	-27663	-46.520
0.014361	-27524	-50.216
0.016143	-27536	-54.236
0.018075	-27387	-58.358
0.020162	-27376	-62.714
0.022413	-27346	-67.259
0.024834	-27330	-72.010
0.027432	-27319	-76.939
0.030215	-27289	-82.074
0.033190	-27264	-87.425
0.036364	-27278	-93.006
0.039745	-27270	-98.772
0.043339	-27208	-104.74
0.047156	-27242	-110.90
0.051201	-27172	-117.31
0.055484	-27208	-123.87
0.060011	-27194	-130.71
0.064790	-27177	-137.73
0.069830	-27181	-144.98
0.075138	-27194	-152.43
0.080722	-27174	-160.13
0.086591	-27178	-168.01
0.092751	-27177	-176.17
0.099213	-27167	-184.51
0.10598	-27174	-193.08
0.11307	-27147	-201.87
0.12048	-27153	-210.87
0.12823	-27156	-220.17
0.13631	-27151	-229.64
0.14475	-27148	-239.37
0.15355	-27150	-249.32
0.16271	-27144	-259.49
0.17226	-27142	-269.91
0.18218	-27142	-280.57
0.19250	-27141	-291.47
0.20322	-27140	-302.62
0.21436	-27137	-313.98
0.22591	-27139	-325.62
0.23789	-27134	-337.47
0.25031	-27131	-349.58
0.26318	-27133	-361.93
0.27650	-27130	-374.54
0.29029	-27133	-387.40
0.30455	-27132	-400.48
0.31930	-27128	-413.83
0.33454	-27127	-427.43
0.35028	-27123	-441.29
0.36653	-27126	-455.38
0.38330	-27120	-469.73
0.40060	-27121	-484.35
0.41844	-27122	-499.23
0.43683	-27122	-514.36
0.45578	-27119	-529.75
0.47530	-27119	-545.41
0.49539	-27118	-561.31
0.51608	-27117	-577.50
0.53735	-27119	-593.92
0.55924	-27118	-610.64
0.58174	-27118	-627.60
0.60487	-27114	-644.82
0.62863	-27116	-662.31
0.65304	-27115	-680.10
0.67811	-27116	-698.15
0.70384	-27115	-716.46
0.73025	-27113	-735.02
0.75734	-27111	-753.90
0.78513	-27115	-773.02
0.81363	-27114	-792.41
0.84284	-27112	-812.08
0.87278	-27112	-832.04
0.90345	-27113	-852.28
0.93488	-27111	-872.79
0.96705	-27110	-893.57
1.0000	-27111
log marginal likelihood (using stepping stone sampling) from pathLikelihood.delta = -27230.676604085573
