# Supplementary material for: Discovery of two novel Torque Teno viruses in Callithrix penicillata provides insights on Anelloviridae diversification dynamics
Source: Front Microbiol. 2022 Sep 8;13:1002963. doi: 10.3389/fmicb.2022.1002963 (PMC9493276; doi:10.3389/fmicb.2022.1002963)
Supplement: Supplementary file 2 [file Data_Sheet_2.zip › Supplementar_2/trim_aln_epsilon_neotropical_Relaxed_Clock_Coalescent_Exponential.mle.result.log.txt]

PathParameter	MeanPathLikelihood	MLContribution
0.0000	-95402	-0.020951
2.1544e-07	-99089	-0.19096
2.1715e-06	-96161	-0.57831
8.3895e-06	-89852	-1.1473
2.1888e-05	-80143	-1.7964
4.6050e-05	-68548	-2.4249
8.4561e-05	-57385	-3.0102
0.00014136	-48609	-3.6092
0.00022061	-42470	-4.3245
0.00032669	-39063	-5.2056
0.00046416	-36674	-6.2576
0.00063774	-35426	-7.4936
0.00085232	-34417	-8.8511
0.0011130	-33503	-10.355
0.0014248	-32907	-12.056
0.0017932	-32541	-13.950
0.0022237	-32281	-15.982
0.0027216	-31907	-18.147
0.0032929	-31628	-20.487
0.0039432	-31381	-22.989
0.0046784	-31153	-25.687
0.0055047	-31026	-28.430
0.0064280	-30555	-31.175
0.0074546	-30177	-33.981
0.0085909	-29636	-36.881
0.0098431	-29267	-40.058
0.011218	-29009	-43.356
0.012722	-28651	-46.796
0.014361	-28432	-50.506
0.016143	-28250	-54.397
0.018075	-28080	-58.521
0.020162	-27986	-62.845
0.022413	-27858	-67.369
0.024834	-27797	-72.114
0.027432	-27710	-77.032
0.030215	-27650	-82.180
0.033190	-27601	-87.537
0.036364	-27558	-93.061
0.039745	-27498	-98.791
0.043339	-27467	-104.78
0.047156	-27443	-110.96
0.051201	-27411	-117.33
0.055484	-27384	-123.93
0.060011	-27366	-130.75
0.064790	-27344	-137.77
0.069830	-27329	-145.01
0.075138	-27309	-152.47
0.080722	-27296	-160.15
0.086591	-27283	-168.04
0.092751	-27270	-176.17
0.099213	-27261	-184.52
0.10598	-27253	-193.10
0.11307	-27244	-201.90
0.12048	-27235	-210.92
0.12823	-27226	-220.17
0.13631	-27220	-229.66
0.14475	-27214	-239.37
0.15355	-27206	-249.31
0.16271	-27201	-259.50
0.17226	-27197	-269.94
0.18218	-27194	-280.59
0.19250	-27187	-291.47
0.20322	-27182	-302.62
0.21436	-27182	-314.00
0.22591	-27177	-325.61
0.23789	-27173	-337.48
0.25031	-27171	-349.60
0.26318	-27170	-361.95
0.27650	-27166	-374.54
0.29029	-27163	-387.39
0.30455	-27161	-400.49
0.31930	-27158	-413.82
0.33454	-27155	-427.43
0.35028	-27155	-441.29
0.36653	-27153	-455.39
0.38330	-27151	-469.75
0.40060	-27149	-484.36
0.41844	-27147	-499.24
0.43683	-27146	-514.37
0.45578	-27144	-529.75
0.47530	-27142	-545.41
0.49539	-27142	-561.32
0.51608	-27140	-577.49
0.53735	-27139	-593.93
0.55924	-27137	-610.63
0.58174	-27136	-627.60
0.60487	-27135	-644.82
0.62863	-27133	-662.32
0.65304	-27133	-680.11
0.67811	-27132	-698.14
0.70384	-27130	-716.44
0.73025	-27129	-735.02
0.75734	-27129	-753.88
0.78513	-27127	-773.01
0.81363	-27127	-792.42
0.84284	-27126	-812.10
0.87278	-27125	-832.04
0.90345	-27124	-852.28
0.93488	-27124	-872.80
0.96705	-27123	-893.58
1.0000	-27122
log marginal likelihood (using path sampling) from pathLikelihood.delta = -27231.80528492691
Inner area for path parameter in (2.1544e-07,0.96705) = -27232
PathParameter	MaxPathLikelihood	MLContribution
0.0000	-33291	-0.020525
2.1544e-07	-37860	-0.19146
2.1715e-06	-33887	-0.57163
8.3895e-06	-34482	-1.1253
2.1888e-05	-34109	-1.7976
4.6050e-05	-32973	-2.4215
8.4561e-05	-31424	-2.9954
0.00014136	-31424	-3.5962
0.00022061	-31633	-4.2779
0.00032669	-31385	-5.1776
0.00046416	-30562	-6.2332
0.00063774	-30967	-7.4918
0.00085232	-30918	-8.8634
0.0011130	-30613	-10.362
0.0014248	-30635	-12.049
0.0017932	-30540	-13.921
0.0022237	-30192	-15.990
0.0027216	-30067	-18.145
0.0032929	-29822	-20.483
0.0039432	-29487	-22.992
0.0046784	-29288	-25.651
0.0055047	-29407	-28.542
0.0064280	-28858	-31.171
0.0074546	-28134	-34.043
0.0085909	-27770	-36.857
0.0098431	-27776	-39.993
0.011218	-27762	-43.361
0.012722	-27729	-46.771
0.014361	-27629	-50.507
0.016143	-27535	-54.412
0.018075	-27434	-58.495
0.020162	-27464	-62.871
0.022413	-27383	-67.342
0.024834	-27373	-72.125
0.027432	-27339	-77.029
0.030215	-27325	-82.161
0.033190	-27262	-87.519
0.036364	-27275	-93.093
0.039745	-27242	-98.777
0.043339	-27249	-104.76
0.047156	-27230	-110.96
0.051201	-27225	-117.33
0.055484	-27200	-123.92
0.060011	-27186	-130.75
0.064790	-27195	-137.76
0.069830	-27175	-145.01
0.075138	-27192	-152.46
0.080722	-27186	-160.15
0.086591	-27178	-168.04
0.092751	-27179	-176.17
0.099213	-27164	-184.52
0.10598	-27167	-193.10
0.11307	-27158	-201.90
0.12048	-27161	-210.92
0.12823	-27153	-220.16
0.13631	-27151	-229.66
0.14475	-27155	-239.38
0.15355	-27148	-249.31
0.16271	-27143	-259.50
0.17226	-27145	-269.93
0.18218	-27144	-280.61
0.19250	-27144	-291.47
0.20322	-27136	-302.60
0.21436	-27142	-314.02
0.22591	-27135	-325.61
0.23789	-27132	-337.47
0.25031	-27135	-349.59
0.26318	-27132	-361.96
0.27650	-27131	-374.55
0.29029	-27130	-387.38
0.30455	-27132	-400.50
0.31930	-27122	-413.82
0.33454	-27128	-427.42
0.35028	-27122	-441.29
0.36653	-27127	-455.39
0.38330	-27127	-469.75
0.40060	-27124	-484.36
0.41844	-27123	-499.23
0.43683	-27121	-514.38
0.45578	-27122	-529.75
0.47530	-27120	-545.40
0.49539	-27121	-561.33
0.51608	-27118	-577.48
0.53735	-27119	-593.93
0.55924	-27117	-610.63
0.58174	-27116	-627.60
0.60487	-27116	-644.83
0.62863	-27117	-662.32
0.65304	-27116	-680.10
0.67811	-27116	-698.15
0.70384	-27116	-716.44
0.73025	-27115	-735.01
0.75734	-27113	-753.88
0.78513	-27112	-773.00
0.81363	-27113	-792.42
0.84284	-27113	-812.10
0.87278	-27112	-832.04
0.90345	-27112	-852.27
0.93488	-27110	-872.80
0.96705	-27112	-893.59
1.0000	-27111
log marginal likelihood (using stepping stone sampling) from pathLikelihood.delta = -27231.61039810133
