# Supplementary material for: Discovery of two novel Torque Teno viruses in Callithrix penicillata provides insights on Anelloviridae diversification dynamics
Source: Front Microbiol. 2022 Sep 8;13:1002963. doi: 10.3389/fmicb.2022.1002963 (PMC9493276; doi:10.3389/fmicb.2022.1002963)
Supplement: Supplementary file 2 [file Data_Sheet_2.zip › Supplementar_2/trim_aln_epsilon_neotropical_Strict_Clock_Coalescent_Skyline.mle.result.log.txt]

PathParameter	MeanPathLikelihood	MLContribution
0.0000	-58798	-0.012462
2.1544e-07	-56885	-0.11221
2.1715e-06	-57842	-0.34882
8.3895e-06	-54355	-0.72166
2.1888e-05	-52572	-1.2195
4.6050e-05	-48366	-1.8070
8.4561e-05	-45479	-2.4996
0.00014136	-42538	-3.2593
0.00022061	-39713	-4.1305
0.00032669	-38162	-5.1679
0.00046416	-37026	-6.3031
0.00063774	-35599	-7.5036
0.00085232	-34337	-8.8874
0.0011130	-33861	-10.458
0.0014248	-33204	-12.156
0.0017932	-32787	-13.994
0.0022237	-32237	-15.988
0.0027216	-31973	-18.169
0.0032929	-31640	-20.451
0.0039432	-31258	-22.903
0.0046784	-31042	-25.480
0.0055047	-30636	-28.189
0.0064280	-30423	-31.002
0.0074546	-29971	-33.824
0.0085909	-29566	-36.810
0.0098431	-29224	-39.924
0.011218	-28858	-43.247
0.012722	-28658	-46.822
0.014361	-28457	-50.570
0.016143	-28298	-54.481
0.018075	-28120	-58.621
0.020162	-28042	-62.986
0.022413	-27927	-67.507
0.024834	-27841	-72.278
0.027432	-27792	-77.202
0.030215	-27690	-82.251
0.033190	-27609	-87.576
0.036364	-27574	-93.123
0.039745	-27519	-98.863
0.043339	-27487	-104.82
0.047156	-27448	-110.97
0.051201	-27410	-117.33
0.055484	-27387	-123.93
0.060011	-27365	-130.74
0.064790	-27343	-137.75
0.069830	-27323	-144.99
0.075138	-27309	-152.47
0.080722	-27297	-160.15
0.086591	-27283	-168.04
0.092751	-27269	-176.17
0.099213	-27262	-184.51
0.10598	-27248	-193.08
0.11307	-27242	-201.89
0.12048	-27234	-210.92
0.12823	-27226	-220.18
0.13631	-27221	-229.66
0.14475	-27212	-239.38
0.15355	-27209	-249.33
0.16271	-27201	-259.51
0.17226	-27197	-269.93
0.18218	-27193	-280.59
0.19250	-27189	-291.50
0.20322	-27186	-302.64
0.21436	-27181	-314.01
0.22591	-27178	-325.63
0.23789	-27174	-337.49
0.25031	-27172	-349.60
0.26318	-27169	-361.95
0.27650	-27166	-374.56
0.29029	-27165	-387.41
0.30455	-27161	-400.50
0.31930	-27160	-413.86
0.33454	-27158	-427.46
0.35028	-27156	-441.32
0.36653	-27155	-455.44
0.38330	-27154	-469.80
0.40060	-27151	-484.41
0.41844	-27150	-499.30
0.43683	-27150	-514.44
0.45578	-27148	-529.83
0.47530	-27147	-545.49
0.49539	-27146	-561.40
0.51608	-27144	-577.59
0.53735	-27144	-594.03
0.55924	-27142	-610.73
0.58174	-27141	-627.72
0.60487	-27141	-644.97
0.62863	-27140	-662.47
0.65304	-27139	-680.24
0.67811	-27137	-698.29
0.70384	-27137	-716.62
0.73025	-27136	-735.20
0.75734	-27135	-754.07
0.78513	-27135	-773.22
0.81363	-27135	-792.64
0.84284	-27134	-812.32
0.87278	-27133	-832.30
0.90345	-27133	-852.54
0.93488	-27132	-873.07
0.96705	-27132	-893.89
1.0000	-27132
log marginal likelihood (using path sampling) from pathLikelihood.delta = -27233.132865573327
Inner area for path parameter in (2.1544e-07,0.96705) = -27233
PathParameter	MaxPathLikelihood	MLContribution
0.0000	-33464	-0.012660
2.1544e-07	-33494	-0.11063
2.1715e-06	-32787	-0.35251
8.3895e-06	-31809	-0.71499
2.1888e-05	-33216	-1.2303
4.6050e-05	-32509	-1.7923
8.4561e-05	-32117	-2.4929
0.00014136	-30796	-3.2785
0.00022061	-31269	-4.1083
0.00032669	-32048	-5.1439
0.00046416	-31272	-6.3164
0.00063774	-30985	-7.5326
0.00085232	-30785	-8.8588
0.0011130	-30633	-10.450
0.0014248	-30048	-12.127
0.0017932	-30501	-14.016
0.0022237	-29493	-15.960
0.0027216	-30049	-18.173
0.0032929	-29323	-20.471
0.0039432	-29204	-22.880
0.0046784	-28908	-25.511
0.0055047	-28817	-28.125
0.0064280	-28606	-31.047
0.0074546	-28423	-33.825
0.0085909	-28138	-36.800
0.0098431	-27945	-39.932
0.011218	-27744	-43.220
0.012722	-27667	-46.795
0.014361	-27631	-50.550
0.016143	-27601	-54.519
0.018075	-27371	-58.594
0.020162	-27488	-62.989
0.022413	-27387	-67.496
0.024834	-27367	-72.233
0.027432	-27343	-77.223
0.030215	-27362	-82.269
0.033190	-27265	-87.538
0.036364	-27291	-93.131
0.039745	-27257	-98.851
0.043339	-27257	-104.82
0.047156	-27248	-110.98
0.051201	-27230	-117.33
0.055484	-27216	-123.93
0.060011	-27210	-130.74
0.064790	-27196	-137.76
0.069830	-27204	-144.99
0.075138	-27177	-152.46
0.080722	-27182	-160.15
0.086591	-27169	-168.05
0.092751	-27163	-176.16
0.099213	-27155	-184.53
0.10598	-27162	-193.07
0.11307	-27164	-201.89
0.12048	-27166	-210.92
0.12823	-27154	-220.17
0.13631	-27156	-229.67
0.14475	-27152	-239.37
0.15355	-27151	-249.34
0.16271	-27140	-259.50
0.17226	-27147	-269.93
0.18218	-27150	-280.59
0.19250	-27135	-291.49
0.20322	-27142	-302.64
0.21436	-27131	-314.01
0.22591	-27141	-325.63
0.23789	-27139	-337.48
0.25031	-27134	-349.60
0.26318	-27137	-361.96
0.27650	-27136	-374.55
0.29029	-27134	-387.42
0.30455	-27130	-400.49
0.31930	-27132	-413.86
0.33454	-27131	-427.46
0.35028	-27132	-441.31
0.36653	-27133	-455.43
0.38330	-27131	-469.80
0.40060	-27127	-484.41
0.41844	-27132	-499.29
0.43683	-27129	-514.44
0.45578	-27129	-529.84
0.47530	-27129	-545.49
0.49539	-27128	-561.41
0.51608	-27128	-577.57
0.53735	-27127	-594.04
0.55924	-27127	-610.73
0.58174	-27127	-627.72
0.60487	-27127	-644.96
0.62863	-27126	-662.48
0.65304	-27124	-680.25
0.67811	-27125	-698.28
0.70384	-27125	-716.62
0.73025	-27124	-735.20
0.75734	-27124	-754.07
0.78513	-27124	-773.22
0.81363	-27124	-792.64
0.84284	-27123	-812.32
0.87278	-27123	-832.29
0.90345	-27123	-852.55
0.93488	-27123	-873.07
0.96705	-27123	-893.89
1.0000	-27123
log marginal likelihood (using stepping stone sampling) from pathLikelihood.delta = -27232.929853758575
