# Supplementary material for: Discovery of two novel Torque Teno viruses in Callithrix penicillata provides insights on Anelloviridae diversification dynamics
Source: Front Microbiol. 2022 Sep 8;13:1002963. doi: 10.3389/fmicb.2022.1002963 (PMC9493276; doi:10.3389/fmicb.2022.1002963)
Supplement: Supplementary file 2 [file Data_Sheet_2.zip › Supplementar_2/trim_aln_epsilon_neotropical_Relaxed_Clock_Coalescent_Constant.mle.result.log.txt]

PathParameter	MeanPathLikelihood	MLContribution
0.0000	-99320	-0.021299
2.1544e-07	-98405	-0.19105
2.1715e-06	-96932	-0.57698
8.3895e-06	-88652	-1.1379
2.1888e-05	-79946	-1.8179
4.6050e-05	-70521	-2.5327
8.4561e-05	-61013	-3.2679
0.00014136	-54058	-4.0831
0.00022061	-48980	-5.0362
0.00032669	-45971	-6.0932
0.00046416	-42680	-7.2330
0.00063774	-40659	-8.5338
0.00085232	-38879	-9.9338
0.0011130	-37349	-11.479
0.0014248	-36268	-13.134
0.0017932	-35030	-14.880
0.0022237	-34114	-16.778
0.0027216	-33270	-18.761
0.0032929	-32416	-20.827
0.0039432	-31637	-23.031
0.0046784	-31011	-25.390
0.0055047	-30449	-27.890
0.0064280	-29964	-30.534
0.0074546	-29519	-33.344
0.0085909	-29173	-36.339
0.0098431	-28865	-39.557
0.011218	-28683	-42.951
0.012722	-28439	-46.502
0.014361	-28285	-50.271
0.016143	-28134	-54.212
0.018075	-28004	-58.354
0.020162	-27902	-62.702
0.022413	-27814	-67.257
0.024834	-27747	-72.004
0.027432	-27676	-76.933
0.030215	-27613	-82.098
0.033190	-27583	-87.473
0.036364	-27536	-93.016
0.039745	-27493	-98.772
0.043339	-27462	-104.74
0.047156	-27429	-110.91
0.051201	-27402	-117.29
0.055484	-27378	-123.91
0.060011	-27364	-130.73
0.064790	-27341	-137.75
0.069830	-27324	-144.99
0.075138	-27305	-152.44
0.080722	-27294	-160.13
0.086591	-27281	-168.04
0.092751	-27272	-176.17
0.099213	-27260	-184.51
0.10598	-27250	-193.09
0.11307	-27242	-201.88
0.12048	-27231	-210.89
0.12823	-27222	-220.15
0.13631	-27220	-229.65
0.14475	-27211	-239.37
0.15355	-27208	-249.33
0.16271	-27202	-259.51
0.17226	-27197	-269.92
0.18218	-27190	-280.57
0.19250	-27186	-291.47
0.20322	-27183	-302.62
0.21436	-27181	-314.01
0.22591	-27178	-325.63
0.23789	-27175	-337.48
0.25031	-27170	-349.58
0.26318	-27168	-361.94
0.27650	-27165	-374.54
0.29029	-27163	-387.39
0.30455	-27160	-400.48
0.31930	-27159	-413.84
0.33454	-27157	-427.44
0.35028	-27154	-441.28
0.36653	-27152	-455.38
0.38330	-27150	-469.74
0.40060	-27149	-484.36
0.41844	-27147	-499.23
0.43683	-27145	-514.36
0.45578	-27144	-529.76
0.47530	-27143	-545.42
0.49539	-27142	-561.32
0.51608	-27140	-577.49
0.53735	-27139	-593.93
0.55924	-27137	-610.63
0.58174	-27136	-627.59
0.60487	-27135	-644.83
0.62863	-27134	-662.33
0.65304	-27133	-680.10
0.67811	-27132	-698.14
0.70384	-27130	-716.43
0.73025	-27129	-735.02
0.75734	-27129	-753.89
0.78513	-27128	-773.01
0.81363	-27127	-792.41
0.84284	-27125	-812.08
0.87278	-27125	-832.04
0.90345	-27124	-852.27
0.93488	-27123	-872.78
0.96705	-27123	-893.57
1.0000	-27121
log marginal likelihood (using path sampling) from pathLikelihood.delta = -27236.742931569803
Inner area for path parameter in (2.1544e-07,0.96705) = -27237
PathParameter	MaxPathLikelihood	MLContribution
0.0000	-39405	-0.021371
2.1544e-07	-40931	-0.19009
2.1715e-06	-42246	-0.58095
8.3895e-06	-42883	-1.1130
2.1888e-05	-39913	-1.7999
4.6050e-05	-38147	-2.5082
8.4561e-05	-36750	-3.2649
0.00014136	-35700	-4.0700
0.00022061	-35101	-4.9953
0.00032669	-34482	-6.1167
0.00046416	-34354	-7.2155
0.00063774	-33260	-8.5305
0.00085232	-32269	-9.9378
0.0011130	-32179	-11.447
0.0014248	-31218	-13.138
0.0017932	-30764	-14.869
0.0022237	-29790	-16.769
0.0027216	-30056	-18.759
0.0032929	-29330	-20.831
0.0039432	-29006	-23.014
0.0046784	-28556	-25.372
0.0055047	-28485	-27.869
0.0064280	-28324	-30.534
0.0074546	-28070	-33.327
0.0085909	-27944	-36.335
0.0098431	-27729	-39.508
0.011218	-27714	-42.959
0.012722	-27621	-46.489
0.014361	-27488	-50.261
0.016143	-27499	-54.224
0.018075	-27420	-58.352
0.020162	-27403	-62.699
0.022413	-27375	-67.243
0.024834	-27373	-72.016
0.027432	-27335	-76.944
0.030215	-27281	-82.066
0.033190	-27267	-87.480
0.036364	-27249	-93.019
0.039745	-27251	-98.768
0.043339	-27240	-104.74
0.047156	-27232	-110.91
0.051201	-27215	-117.29
0.055484	-27212	-123.89
0.060011	-27190	-130.74
0.064790	-27207	-137.75
0.069830	-27179	-144.99
0.075138	-27191	-152.44
0.080722	-27172	-160.13
0.086591	-27174	-168.03
0.092751	-27175	-176.18
0.099213	-27168	-184.52
0.10598	-27144	-193.08
0.11307	-27153	-201.89
0.12048	-27150	-210.90
0.12823	-27150	-220.13
0.13631	-27153	-229.66
0.14475	-27143	-239.36
0.15355	-27143	-249.33
0.16271	-27150	-259.51
0.17226	-27142	-269.93
0.18218	-27144	-280.57
0.19250	-27142	-291.47
0.20322	-27135	-302.61
0.21436	-27133	-314.01
0.22591	-27141	-325.62
0.23789	-27141	-337.49
0.25031	-27128	-349.57
0.26318	-27135	-361.94
0.27650	-27135	-374.54
0.29029	-27132	-387.40
0.30455	-27129	-400.48
0.31930	-27125	-413.83
0.33454	-27126	-427.44
0.35028	-27124	-441.28
0.36653	-27125	-455.38
0.38330	-27121	-469.74
0.40060	-27123	-484.36
0.41844	-27124	-499.23
0.43683	-27118	-514.36
0.45578	-27122	-529.75
0.47530	-27119	-545.42
0.49539	-27119	-561.33
0.51608	-27121	-577.49
0.53735	-27120	-593.93
0.55924	-27119	-610.62
0.58174	-27118	-627.59
0.60487	-27117	-644.83
0.62863	-27117	-662.33
0.65304	-27116	-680.09
0.67811	-27116	-698.15
0.70384	-27113	-716.43
0.73025	-27110	-735.02
0.75734	-27115	-753.89
0.78513	-27112	-773.01
0.81363	-27112	-792.41
0.84284	-27113	-812.08
0.87278	-27112	-832.03
0.90345	-27110	-852.28
0.93488	-27113	-872.78
0.96705	-27112	-893.58
1.0000	-27111
log marginal likelihood (using stepping stone sampling) from pathLikelihood.delta = -27236.419728797166
