# Supplementary material for: Discovery of two novel Torque Teno viruses in Callithrix penicillata provides insights on Anelloviridae diversification dynamics
Source: Front Microbiol. 2022 Sep 8;13:1002963. doi: 10.3389/fmicb.2022.1002963 (PMC9493276; doi:10.3389/fmicb.2022.1002963)
Supplement: Supplementary file 2 [file Data_Sheet_2.zip › Supplementar_2/trim_aln_epsilon_neotropical_Strict_Clock_Coalescent_Constant.mle.result.log.txt]

PathParameter	MeanPathLikelihood	MLContribution
0.0000	-63693	-0.014140
2.1544e-07	-67575	-0.13053
2.1715e-06	-65889	-0.40039
8.3895e-06	-62895	-0.84116
2.1888e-05	-61738	-1.4346
4.6050e-05	-57011	-2.1202
8.4561e-05	-53096	-2.9269
0.00014136	-49966	-3.8439
0.00022061	-47035	-4.8598
0.00032669	-44589	-5.9788
0.00046416	-42398	-7.1909
0.00063774	-40456	-8.4947
0.00085232	-38717	-9.8935
0.0011130	-37202	-11.424
0.0014248	-36060	-13.107
0.0017932	-35095	-14.885
0.0022237	-34072	-16.751
0.0027216	-33205	-18.722
0.0032929	-32344	-20.799
0.0039432	-31624	-23.022
0.0046784	-31000	-25.369
0.0055047	-30409	-27.853
0.0064280	-29924	-30.483
0.0074546	-29460	-33.282
0.0085909	-29123	-36.285
0.0098431	-28828	-39.462
0.011218	-28582	-42.858
0.012722	-28416	-46.453
0.014361	-28249	-50.197
0.016143	-28087	-54.152
0.018075	-27990	-58.318
0.020162	-27882	-62.666
0.022413	-27803	-67.233
0.024834	-27739	-71.964
0.027432	-27653	-76.890
0.030215	-27606	-82.057
0.033190	-27562	-87.410
0.036364	-27517	-92.962
0.039745	-27481	-98.715
0.043339	-27442	-104.68
0.047156	-27419	-110.88
0.051201	-27397	-117.27
0.055484	-27370	-123.86
0.060011	-27349	-130.69
0.064790	-27340	-137.73
0.069830	-27316	-144.95
0.075138	-27299	-152.41
0.080722	-27289	-160.12
0.086591	-27279	-168.02
0.092751	-27264	-176.13
0.099213	-27255	-184.49
0.10598	-27247	-193.06
0.11307	-27237	-201.85
0.12048	-27229	-210.88
0.12823	-27224	-220.15
0.13631	-27217	-229.64
0.14475	-27212	-239.37
0.15355	-27207	-249.31
0.16271	-27199	-259.49
0.17226	-27195	-269.91
0.18218	-27191	-280.57
0.19250	-27187	-291.48
0.20322	-27185	-302.63
0.21436	-27180	-314.00
0.22591	-27177	-325.61
0.23789	-27173	-337.48
0.25031	-27171	-349.59
0.26318	-27168	-361.95
0.27650	-27167	-374.55
0.29029	-27163	-387.39
0.30455	-27161	-400.49
0.31930	-27159	-413.85
0.33454	-27158	-427.46
0.35028	-27156	-441.31
0.36653	-27154	-455.42
0.38330	-27153	-469.79
0.40060	-27151	-484.41
0.41844	-27150	-499.28
0.43683	-27148	-514.42
0.45578	-27147	-529.81
0.47530	-27146	-545.47
0.49539	-27145	-561.40
0.51608	-27144	-577.58
0.53735	-27143	-594.03
0.55924	-27142	-610.73
0.58174	-27140	-627.71
0.60487	-27140	-644.96
0.62863	-27139	-662.46
0.65304	-27138	-680.24
0.67811	-27137	-698.29
0.70384	-27137	-716.61
0.73025	-27136	-735.20
0.75734	-27135	-754.08
0.78513	-27135	-773.22
0.81363	-27134	-792.63
0.84284	-27134	-812.32
0.87278	-27133	-832.29
0.90345	-27132	-852.54
0.93488	-27132	-873.06
0.96705	-27131	-893.87
1.0000	-27131
log marginal likelihood (using path sampling) from pathLikelihood.delta = -27236.518221775466
Inner area for path parameter in (2.1544e-07,0.96705) = -27237
PathParameter	MaxPathLikelihood	MLContribution
0.0000	-37243	-0.013717
2.1544e-07	-39198	-0.13134
2.1715e-06	-36977	-0.40421
8.3895e-06	-37834	-0.83124
2.1888e-05	-39038	-1.4353
4.6050e-05	-38036	-2.1196
8.4561e-05	-34390	-2.9174
0.00014136	-35601	-3.8390
0.00022061	-34815	-4.8505
0.00032669	-34632	-5.9698
0.00046416	-33727	-7.1869
0.00063774	-33102	-8.4946
0.00085232	-32277	-9.8822
0.0011130	-31899	-11.402
0.0014248	-31294	-13.089
0.0017932	-30629	-14.882
0.0022237	-30146	-16.756
0.0027216	-29424	-18.723
0.0032929	-28851	-20.757
0.0039432	-28783	-22.996
0.0046784	-28758	-25.354
0.0055047	-28151	-27.846
0.0064280	-28266	-30.487
0.0074546	-27951	-33.268
0.0085909	-27573	-36.275
0.0098431	-27718	-39.468
0.011218	-27651	-42.828
0.012722	-27563	-46.456
0.014361	-27575	-50.208
0.016143	-27486	-54.129
0.018075	-27444	-58.319
0.020162	-27435	-62.665
0.022413	-27366	-67.211
0.024834	-27320	-71.984
0.027432	-27333	-76.879
0.030215	-27282	-82.048
0.033190	-27267	-87.413
0.036364	-27264	-92.958
0.039745	-27220	-98.722
0.043339	-27229	-104.67
0.047156	-27227	-110.87
0.051201	-27212	-117.27
0.055484	-27220	-123.86
0.060011	-27203	-130.67
0.064790	-27203	-137.74
0.069830	-27175	-144.96
0.075138	-27187	-152.40
0.080722	-27185	-160.11
0.086591	-27172	-168.02
0.092751	-27156	-176.13
0.099213	-27161	-184.48
0.10598	-27165	-193.07
0.11307	-27157	-201.85
0.12048	-27159	-210.88
0.12823	-27154	-220.15
0.13631	-27150	-229.63
0.14475	-27151	-239.36
0.15355	-27151	-249.32
0.16271	-27149	-259.49
0.17226	-27149	-269.92
0.18218	-27142	-280.57
0.19250	-27143	-291.47
0.20322	-27144	-302.63
0.21436	-27146	-314.00
0.22591	-27134	-325.62
0.23789	-27138	-337.47
0.25031	-27138	-349.59
0.26318	-27134	-361.94
0.27650	-27133	-374.56
0.29029	-27133	-387.39
0.30455	-27132	-400.49
0.31930	-27133	-413.85
0.33454	-27132	-427.46
0.35028	-27130	-441.31
0.36653	-27130	-455.42
0.38330	-27132	-469.79
0.40060	-27130	-484.41
0.41844	-27130	-499.28
0.43683	-27129	-514.42
0.45578	-27127	-529.81
0.47530	-27129	-545.47
0.49539	-27127	-561.40
0.51608	-27126	-577.58
0.53735	-27127	-594.03
0.55924	-27126	-610.75
0.58174	-27124	-627.69
0.60487	-27126	-644.96
0.62863	-27126	-662.47
0.65304	-27126	-680.24
0.67811	-27125	-698.29
0.70384	-27125	-716.61
0.73025	-27123	-735.19
0.75734	-27124	-754.07
0.78513	-27125	-773.22
0.81363	-27123	-792.63
0.84284	-27124	-812.32
0.87278	-27124	-832.30
0.90345	-27123	-852.54
0.93488	-27122	-873.06
0.96705	-27123	-893.86
1.0000	-27122
log marginal likelihood (using stepping stone sampling) from pathLikelihood.delta = -27236.222720032885
