# Supplementary material for: Discovery of two novel Torque Teno viruses in Callithrix penicillata provides insights on Anelloviridae diversification dynamics
Source: Front Microbiol. 2022 Sep 8;13:1002963. doi: 10.3389/fmicb.2022.1002963 (PMC9493276; doi:10.3389/fmicb.2022.1002963)
Supplement: Supplementary file 2 [file Data_Sheet_2.zip › Supplementar_2/MCC_Epsilontorquevirus_Strict_Clock_Speciation_Yule.nxs]

#NEXUS
begin taxa;
	dimensions ntax=17;
	taxlabels
	'AB041960|Torque_teno_tamarin_virus|Saguinus_oedipus|Callitrichidae'[&Accession="AB041960",Family="Callitrichidae",Genus="Epsilontorquevirus",Host="Saguinus oedipus",Notes="used for classification",Order="Primates",Species="Torque teno tamarin virus",Group_Host="Neotropical Primates"]
	'Epsilontorquevirus_callithrichensis_1.1'[&Accession="",Family="Callitrichidae",Genus="Epsilontorquevirus",Group_Host="Neotropical Primates",Host="Callithrix penicillata",Notes="",Order="Primates",Species="Torque teno marmoset virus 1"]
	'Epsilontorquevirus_callithrichensis_1.2'[&Accession="",Family="Callitrichidae",Genus="Epsilontorquevirus",Group_Host="Neotropical Primates",Host="Callithrix penicillata",Notes="",Order="Primates",Species="Torque teno marmoset virus 1"]
	'Epsilontorquevirus_callithrichensis_1.3'[&Accession="",Family="Callitrichidae",Genus="Epsilontorquevirus",Group_Host="Neotropical Primates",Host="Callithrix penicillata",Notes="",Order="Primates",Species="Torque teno marmoset virus 1"]
	'Epsilontorquevirus_callithrichensis_1.4'[&Accession="",Family="Callitrichidae",Genus="Epsilontorquevirus",Group_Host="Neotropical Primates",Host="Callithrix penicillata",Notes="",Order="Primates",Species="Torque teno marmoset virus 1"]
	'Epsilontorquevirus_callithrichensis_2.1'[&Accession="",Family="Callitrichidae",Genus="Epsilontorquevirus",Group_Host="Neotropical Primates",Host="Callithrix penicillata",Notes="",Order="Primates",Species="Torque teno marmoset virus 2"]
	'Epsilontorquevirus_callithrichensis_2.10'[&Accession="",Family="Callitrichidae",Genus="Epsilontorquevirus",Group_Host="Neotropical Primates",Host="Callithrix penicillata",Notes="",Order="Primates",Species="Torque teno marmoset virus 2"]
	'Epsilontorquevirus_callithrichensis_2.11'[&Accession="",Family="Callitrichidae",Genus="Epsilontorquevirus",Group_Host="Neotropical Primates",Host="Callithrix penicillata",Notes="",Order="Primates",Species="Torque teno marmoset virus 2"]
	'Epsilontorquevirus_callithrichensis_2.2'[&Accession="",Family="Callitrichidae",Genus="Epsilontorquevirus",Group_Host="Neotropical Primates",Host="Callithrix penicillata",Notes="",Order="Primates",Species="Torque teno marmoset virus 2"]
	'Epsilontorquevirus_callithrichensis_2.3'[&Accession="",Family="Callitrichidae",Genus="Epsilontorquevirus",Group_Host="Neotropical Primates",Host="Callithrix penicillata",Notes="",Order="Primates",Species="Torque teno marmoset virus 2"]
	'Epsilontorquevirus_callithrichensis_2.4'[&Accession="",Family="Callitrichidae",Genus="Epsilontorquevirus",Group_Host="Neotropical Primates",Host="Callithrix penicillata",Notes="",Order="Primates",Species="Torque teno marmoset virus 2"]
	'Epsilontorquevirus_callithrichensis_2.5'[&Accession="",Family="Callitrichidae",Genus="Epsilontorquevirus",Group_Host="Neotropical Primates",Host="Callithrix penicillata",Notes="",Order="Primates",Species="Torque teno marmoset virus 2"]
	'Epsilontorquevirus_callithrichensis_2.6'[&Accession="",Family="Callitrichidae",Genus="Epsilontorquevirus",Group_Host="Neotropical Primates",Host="Callithrix penicillata",Notes="",Order="Primates",Species="Torque teno marmoset virus 2"]
	'Epsilontorquevirus_callithrichensis_2.7'[&Accession="",Family="Callitrichidae",Genus="Epsilontorquevirus",Group_Host="Neotropical Primates",Host="Callithrix penicillata",Notes="",Order="Primates",Species="Torque teno marmoset virus 2"]
	'Epsilontorquevirus_callithrichensis_2.8'[&Accession="",Family="Callitrichidae",Genus="Epsilontorquevirus",Group_Host="Neotropical Primates",Host="Callithrix penicillata",Notes="",Order="Primates",Species="Torque teno marmoset virus 2"]
	'Epsilontorquevirus_callithrichensis_2.9'[&Accession="",Family="Callitrichidae",Genus="Epsilontorquevirus",Group_Host="Neotropical Primates",Host="Callithrix penicillata",Notes="",Order="Primates",Species="Torque teno marmoset virus 2"]
	'MH760402|unclassified|Sapajus_nigritus|Cebidae'[&Accession="MH760402",Genus="unclassified",Host="Sapajus nigritus",Notes="incomplete genome",Species="unclassified",Family="Cebidae",Group_Host="Neotropical Primates",Order="Primates"]
;
end;

begin trees;
	tree TREE1 = [&R] (('AB041960|Torque_teno_tamarin_virus|Saguinus_oedipus|Callitrichidae'[&length_range={10.507700452048024,20.620387447678485},height_95%_HPD={0.0,3.552713678800501E-15},rate_95%_HPD={0.031681649557121196,0.04675947547588431},length_95%_HPD={12.730044465143633,18.170840646689832},rate=0.03887266674251462,length=15.482305728714369,rate_median=0.038492021703145085,length_median=15.494804682102867,height_median=0.0,rate_range={0.02775021797774876,0.06046922591777064},height_range={0.0,3.552713678800501E-15},height=9.786638780786404E-16]:15.494845,(((('Epsilontorquevirus_callithrichensis_1.4'[&length_range={1.0596787343805842,2.6299830290679713},height_95%_HPD={0.0,3.552713678800501E-15},rate_95%_HPD={0.031681649557121196,0.04675947547588431},length_95%_HPD={1.3608319177246708,2.144126489069516},rate=0.03887266674251462,length=1.7590959856057977,rate_median=0.038492021703145085,length_median=1.7515094570451317,height_median=0.0,rate_range={0.02775021797774876,0.06046922591777064},height_range={0.0,7.105427357601002E-15},height=9.928731539854082E-16]:1.751509,'Epsilontorquevirus_callithrichensis_1.3'[&length_range={1.0596787343805842,2.6299830290679713},height_95%_HPD={0.0,3.552713678800501E-15},rate_95%_HPD={0.031681649557121196,0.04675947547588431},length_95%_HPD={1.3608319177246708,2.144126489069516},rate=0.03887266674251462,length=1.7590959856057977,rate_median=0.038492021703145085,length_median=1.7515094570451317,height_median=0.0,rate_range={0.02775021797774876,0.06046922591777064},height_range={0.0,7.105427357601002E-15},height=9.928731539854082E-16]:1.751509)[&length_range={1.8597151450869853,4.6479411550653165},rate_95%_HPD={0.031681649557121196,0.04675947547588431},length_95%_HPD={2.3736111161824756,3.8007222335776545},length=3.0619013472958105,posterior=1.0,height_median=1.751509457045131,rate_range={0.02775021797774876,0.06046922591777064},height_range={1.0596787343805847,2.6299830290679758},height_95%_HPD={1.3608319177246706,2.1441264890695173},rate=0.03887266674251462,rate_median=0.038492021703145085,length_median=3.0497346001751993,height=1.7590959856057986]:3.060424,'Epsilontorquevirus_callithrichensis_1.2'[&length_range={3.2577103148346085,6.878823743807484},height_95%_HPD={0.0,3.552713678800501E-15},rate_95%_HPD={0.031681649557121196,0.04675947547588431},length_95%_HPD={3.8106478006107145,5.75506352809256},rate=0.03887266674251462,length=4.82099733290162,rate_median=0.038492021703145085,length_median=4.811933153811815,height_median=0.0,rate_range={0.02775021797774876,0.06046922591777064},height_range={0.0,7.105427357601002E-15},height=9.792559312414223E-16]:4.811933)[&length_range={1.7833663795147405,4.995561715747447},rate_95%_HPD={0.031681649557121196,0.04675947547588431},length_95%_HPD={2.342519476223851,4.065176613418147},length=3.1610848899876682,posterior=1.0,height_median=4.811933153811815,rate_range={0.02775021797774876,0.06046922591777064},height_range={3.257710314834611,6.878823743807487},height_95%_HPD={3.810647800610715,5.75506352809256},rate=0.03887266674251462,rate_median=0.038492021703145085,length_median=3.1373232078059923,height=4.82099733290162]:3.153039,'Epsilontorquevirus_callithrichensis_1.1'[&length_range={5.3599549685945345,11.540278122120132},height_95%_HPD={0.0,3.552713678800501E-15},rate_95%_HPD={0.031681649557121196,0.04675947547588431},length_95%_HPD={6.375486043778043,9.54008194294181},rate=0.03887266674251462,length=7.982082222889283,rate_median=0.038492021703145085,length_median=7.9649724378223015,height_median=0.0,rate_range={0.02775021797774876,0.06046922591777064},height_range={0.0,3.552713678800501E-15},height=9.768877185902943E-16]:7.964972)[&length_range={3.1512535449705927,8.343576844531025},rate_95%_HPD={0.031681649557121196,0.04675947547588431},length_95%_HPD={4.019201696484831,6.412879029995024},length=5.141866828339711,posterior=1.0,height_median=7.964972437822301,rate_range={0.02775021797774876,0.06046922591777064},height_range={5.3599549685945345,11.540278122120132},height_95%_HPD={6.375486043778043,9.540081942941814},rate=0.03887266674251462,rate_median=0.038492021703145085,length_median=5.120430011488562,height=7.982082222889283]:5.146697,((('Epsilontorquevirus_callithrichensis_2.3'[&length_range={0.9882840428900759,2.627470820153999},height_95%_HPD={0.0,3.552713678800501E-15},rate_95%_HPD={0.031681649557121196,0.04675947547588431},length_95%_HPD={1.2240069069917603,1.9834355178292629},rate=0.03887266674251462,length=1.599779199513724,rate_median=0.038492021703145085,length_median=1.59259854746278,height_median=0.0,rate_range={0.02775021797774876,0.06046922591777064},height_range={0.0,7.105427357601002E-15},height=9.946493134737543E-16]:1.592599,'Epsilontorquevirus_callithrichensis_2.2'[&length_range={0.9882840428900759,2.627470820153999},height_95%_HPD={0.0,3.552713678800501E-15},rate_95%_HPD={0.031681649557121196,0.04675947547588431},length_95%_HPD={1.2240069069917603,1.9834355178292629},rate=0.03887266674251462,length=1.599779199513724,rate_median=0.038492021703145085,length_median=1.59259854746278,height_median=0.0,rate_range={0.02775021797774876,0.06046922591777064},height_range={0.0,7.105427357601002E-15},height=9.946493134737543E-16]:1.592599)[&length_range={3.420550230852908,8.373213230541277},rate_95%_HPD={0.031681649557121196,0.04675947547588431},length_95%_HPD={4.335187189726387,6.76278901691739},length=5.531383000586027,posterior=1.0,height_median=1.5925985474627815,rate_range={0.02775021797774876,0.06046922591777064},height_range={0.9882840428900757,2.6274708201540022},height_95%_HPD={1.2240069069917645,1.983435517829264},rate=0.03887266674251462,rate_median=0.038492021703145085,length_median=5.510455332347091,height=1.5997791995137247]:5.516301,'Epsilontorquevirus_callithrichensis_2.1'[&length_range={4.641567719868954,10.962321903896333},height_95%_HPD={0.0,3.552713678800501E-15},rate_95%_HPD={0.031681649557121196,0.04675947547588431},length_95%_HPD={5.683896002599225,8.584235482265962},rate=0.03887266674251462,length=7.1311622000997925,rate_median=0.038492021703145085,length_median=7.108899846209182,height_median=0.0,rate_range={0.02775021797774876,0.06046922591777064},height_range={0.0,3.552713678800501E-15},height=9.796506333499437E-16]:7.1089)[&length_range={0.9007047477015426,4.074848165237606},rate_95%_HPD={0.031681649557121196,0.04675947547588431},length_95%_HPD={1.6337876291669042,3.194110764440162},length=2.3799032150822317,posterior=1.0,height_median=7.108899846209182,rate_range={0.02775021797774876,0.06046922591777064},height_range={4.641567719868956,10.962321903896337},height_95%_HPD={5.6838960025992264,8.584235482265965},rate=0.03887266674251462,rate_median=0.038492021703145085,length_median=2.3603107832963994,height=7.131162200099795]:2.405449,(('Epsilontorquevirus_callithrichensis_2.11'[&length_range={3.9314509451501327,8.947614030278775},height_95%_HPD={0.0,3.552713678800501E-15},rate_95%_HPD={0.031681649557121196,0.04675947547588431},length_95%_HPD={5.072586013357276,7.622648499478746},rate=0.03887266674251462,length=6.317276905607754,rate_median=0.038492021703145085,length_median=6.300587774980001,height_median=0.0,rate_range={0.02775021797774876,0.06046922591777064},height_range={0.0,7.105427357601002E-15},height=9.869526223575882E-16]:6.300588,('Epsilontorquevirus_callithrichensis_2.10'[&length_range={1.397113303278648,3.409603961002494},height_95%_HPD={0.0,3.552713678800501E-15},rate_95%_HPD={0.031681649557121196,0.04675947547588431},length_95%_HPD={1.754419116714512,2.771275827348431},rate=0.03887266674251462,length=2.2550477308865773,rate_median=0.038492021703145085,length_median=2.2440677354097227,height_median=0.0,rate_range={0.02775021797774876,0.06046922591777064},height_range={0.0,7.105427357601002E-15},height=9.991883877217497E-16]:2.244068,'Epsilontorquevirus_callithrichensis_2.9'[&length_range={1.397113303278648,3.409603961002494},height_95%_HPD={0.0,3.552713678800501E-15},rate_95%_HPD={0.031681649557121196,0.04675947547588431},length_95%_HPD={1.754419116714512,2.771275827348431},rate=0.03887266674251462,length=2.2550477308865773,rate_median=0.038492021703145085,length_median=2.2440677354097227,height_median=0.0,rate_range={0.02775021797774876,0.06046922591777064},height_range={0.0,7.105427357601002E-15},height=9.991883877217497E-16]:2.244068)[&length_range={2.2883035279487816,6.023870913282858},rate_95%_HPD={0.031681649557121196,0.04675947547588431},length_95%_HPD={3.162333484729407,5.033232102880833},length=4.062229174721226,posterior=1.0,height_median=2.2440677354097254,rate_range={0.02775021797774876,0.06046922591777064},height_range={1.3971133032786511,3.4096039610024924},height_95%_HPD={1.7544191167145122,2.7712758273484326},rate=0.03887266674251462,rate_median=0.038492021703145085,length_median=4.045091740479203,height=2.2550477308865777]:4.05652)[&length_range={1.311596805563302,4.3339754026729365},rate_95%_HPD={0.031681649557121196,0.04675947547588431},length_95%_HPD={1.938772372145337,3.4661580791989284},length=2.712290948950928,posterior=1.0,height_median=6.300587774980002,rate_range={0.02775021797774876,0.06046922591777064},height_range={3.9314509451501323,8.947614030278778},height_95%_HPD={5.072586013357277,7.622648499478746},rate=0.03887266674251462,rate_median=0.038492021703145085,length_median=2.69668684151683,height=6.317276905607756]:2.721337,(('Epsilontorquevirus_callithrichensis_2.6'[&length_range={4.778444038159707,10.50548866596657},height_95%_HPD={0.0,3.552713678800501E-15},rate_95%_HPD={0.031681649557121196,0.04675947547588431},length_95%_HPD={5.874646754976115,8.705798773118403},rate=0.03887266674251462,length=7.304008175726634,rate_median=0.038492021703145085,length_median=7.294073201885639,height_median=0.0,rate_range={0.02775021797774876,0.06046922591777064},height_range={0.0,7.105427357601002E-15},height=9.74716856993427E-16]:7.283745,('Epsilontorquevirus_callithrichensis_2.5'[&length_range={1.9390551099359352,4.415675070152358},height_95%_HPD={0.0,3.552713678800501E-15},rate_95%_HPD={0.031681649557121196,0.04675947547588431},length_95%_HPD={2.3372274085643068,3.5676898062051197},rate=0.03887266674251462,length=2.919286090344095,rate_median=0.038492021703145085,length_median=2.9099110376988904,height_median=0.0,rate_range={0.02775021797774876,0.06046922591777064},height_range={0.0,7.105427357601002E-15},height=9.86557920249067E-16]:2.909911,'Epsilontorquevirus_callithrichensis_2.4'[&length_range={1.9390551099359352,4.415675070152358},height_95%_HPD={0.0,3.552713678800501E-15},rate_95%_HPD={0.031681649557121196,0.04675947547588431},length_95%_HPD={2.3372274085643068,3.5676898062051197},rate=0.03887266674251462,length=2.919286090344095,rate_median=0.038492021703145085,length_median=2.9099110376988904,height_median=0.0,rate_range={0.02775021797774876,0.06046922591777064},height_range={0.0,7.105427357601002E-15},height=9.86557920249067E-16]:2.909911)[&length_range={2.748054729575357,6.674193690325156},rate_95%_HPD={0.031681649557121196,0.04675947547588431},length_95%_HPD={3.4196379046597447,5.365079339704954},length=4.384546974842581,posterior=1.0,height_median=2.9099110376988904,rate_range={0.02775021797774876,0.06046922591777064},height_range={1.9390551099359357,4.415675070152357},height_95%_HPD={2.3372274085643063,3.56768980620512},rate=0.03887266674251462,rate_median=0.038492021703145085,length_median=4.370969476375014,height=2.919286090344096]:4.373834)[&length_range={0.04340465142703742,2.1227282083108694},rate_95%_HPD={0.031681649557121196,0.046771281422639914},length_95%_HPD={0.2738861839657938,1.2243143824312064},length=0.7423946981363486,posterior=0.9785579380068882,height_median=7.283744797721855,rate_range={0.02775021797774876,0.06046922591777064},height_range={4.778444038159707,10.50548866596657},height_95%_HPD={5.8658588299173235,8.671797876741735},rate=0.03887421252876777,rate_median=0.0384883256759546,length_median=0.7257676498136774,height=7.291893280391797]:0.735036,('Epsilontorquevirus_callithrichensis_2.8'[&length_range={2.8243697611360994,6.2960469762295075},height_95%_HPD={0.0,3.552713678800501E-15},rate_95%_HPD={0.031681649557121196,0.04675947547588431},length_95%_HPD={3.54753434501885,5.352874047901715},rate=0.03887266674251462,length=4.387030385053457,rate_median=0.038492021703145085,length_median=4.375175888425286,height_median=0.0,rate_range={0.02775021797774876,0.06046922591777064},height_range={0.0,7.105427357601002E-15},height=9.701777827454317E-16]:4.375176,'Epsilontorquevirus_callithrichensis_2.7'[&length_range={2.8243697611360994,6.2960469762295075},height_95%_HPD={0.0,3.552713678800501E-15},rate_95%_HPD={0.031681649557121196,0.04675947547588431},length_95%_HPD={3.54753434501885,5.352874047901715},rate=0.03887266674251462,length=4.387030385053457,rate_median=0.038492021703145085,length_median=4.375175888425286,height_median=0.0,rate_range={0.02775021797774876,0.06046922591777064},height_range={0.0,7.105427357601002E-15},height=9.701777827454317E-16]:4.375176)[&length_range={2.2868394945943846,5.508802536761619},rate_95%_HPD={0.031681649557121196,0.04675947547588431},length_95%_HPD={2.7972121959165714,4.488695493342244},length=3.638631988961336,posterior=1.0,height_median=4.375175888425289,rate_range={0.02775021797774876,0.06046922591777064},height_range={2.8243697611361007,6.296046976229508},height_95%_HPD={3.5475343450188497,5.352874047901718},rate=0.03887266674251462,rate_median=0.038492021703145085,length_median=3.6238420543022754,height=4.387030385053458]:3.643605)[&length_range={0.32357737277627674,2.0245221928389405},rate_95%_HPD={0.031681649557121196,0.04675947547588431},length_95%_HPD={0.5543062524110915,1.481483963074032},length=1.0049004914733344,posterior=1.0,height_median=8.018780629018313,rate_range={0.02775021797774876,0.06046922591777064},height_range={5.562445938695284,11.569724374890574},height_95%_HPD={6.531323001246976,9.566498695238627},rate=0.03887266674251462,rate_median=0.038492021703145085,length_median=0.9935131973471822,height=8.035131316889567]:1.003144)[&length_range={1.6316055903686788E-4,1.343260212898274},rate_95%_HPD={0.031681649557121196,0.04679241357675917},length_95%_HPD={0.13236252342639077,0.8962578599699658},length=0.5030376521019014,posterior=0.9608932340851016,height_median=9.021925051225276,rate_range={0.02775021797774876,0.06046922591777064},height_range={6.244497135779138,12.815099827197399},height_95%_HPD={7.376697127443874,10.699710852464147},rate=0.03886336758796873,rate_median=0.03848482791356489,length_median=0.48839795567717914,height=9.027782048492956]:0.492424)[&length_range={2.0251131807883063,5.983859488897904},rate_95%_HPD={0.031681649557121196,0.04675947547588431},length_95%_HPD={2.62540319904803,4.554024821809305},length=3.598683850699817,posterior=1.0,height_median=9.514349118575101,rate_range={0.02775021797774876,0.06046922591777064},height_range={6.538605429216164,13.674230161728504},height_95%_HPD={7.718871149383098,11.259649603371072},rate=0.03887266674251462,rate_median=0.038492021703145085,length_median=3.5755266322270405,height=9.525265200529132]:3.59732)[&length_range={0.6235307090248341,4.7147711868650095},rate_95%_HPD={0.031681649557121196,0.04675947547588431},length_95%_HPD={1.2185677204420333,3.484023361750733},length=2.3586024334417233,posterior=1.0,height_median=13.111669526941006,rate_range={0.02775021797774876,0.06046922591777064},height_range={9.002166076898579,18.007474495139657},height_95%_HPD={10.731968537125784,15.50484946830811},rate=0.03887266674251462,rate_median=0.038492021703145085,length_median=2.3458171675314663,height=13.123949051228987]:2.383176)[&length_range={0.04980475855483135,7.189741827147564},rate_95%_HPD={0.031681649557121196,0.04675947547588431},length_95%_HPD={1.430912758593701,5.062311449182509},length=3.1459655990449815,posterior=0.999666703699589,height_median=15.494845430725718,rate_range={0.02775021797774876,0.06046922591777064},height_range={10.507700452048025,20.620387447678485},height_95%_HPD={12.730044465143635,18.170840646689832},rate=0.03887220576811573,rate_median=0.03848853554670294,length_median=3.112242646501251,height=15.482242433814628]:3.130567,'MH760402|unclassified|Sapajus_nigritus|Cebidae'[&length_range={12.427560420660114,25.25980165084878},height_95%_HPD={0.0,3.552713678800501E-15},rate_95%_HPD={0.031681649557121196,0.04675947547588431},length_95%_HPD={15.309993272417026,21.884647344579545},rate=0.03887266674251462,length=18.62722278906404,rate_median=0.038492021703145085,length_median=18.62541245130543,height_median=0.0,rate_range={0.02775021797774876,0.06046922591777064},height_range={0.0,3.552713678800501E-15},height=9.786638780786404E-16]:18.625412)[&height_95%_HPD={15.309993272417028,21.884647344579548},length=0.0,posterior=1.0,height_median=18.62541245130543,height_range={12.427560420660114,25.259801650848782},height=18.627468545020385];
end;

begin figtree;
	set appearance.backgroundColorAttribute="Default";
	set appearance.backgroundColour=#ffffff;
	set appearance.branchColorAttribute="User selection";
	set appearance.branchColorGradient=false;
	set appearance.branchLineWidth=1.0;
	set appearance.branchMinLineWidth=0.0;
	set appearance.branchWidthAttribute="Fixed";
	set appearance.foregroundColour=#000000;
	set appearance.hilightingGradient=false;
	set appearance.selectionColour=#2d3680;
	set branchLabels.colorAttribute="User selection";
	set branchLabels.displayAttribute="Branch times";
	set branchLabels.fontName="sansserif";
	set branchLabels.fontSize=8;
	set branchLabels.fontStyle=0;
	set branchLabels.isShown=false;
	set branchLabels.significantDigits=4;
	set layout.expansion=0;
	set layout.layoutType="RECTILINEAR";
	set layout.zoom=0;
	set legend.attribute="height";
	set legend.fontSize=10.0;
	set legend.isShown=false;
	set legend.significantDigits=4;
	set nodeBars.barWidth=2.0;
	set nodeBars.displayAttribute="height_95%_HPD";
	set nodeBars.isShown=true;
	set nodeLabels.colorAttribute="User selection";
	set nodeLabels.displayAttribute="Node ages";
	set nodeLabels.fontName="sansserif";
	set nodeLabels.fontSize=14;
	set nodeLabels.fontStyle=0;
	set nodeLabels.isShown=true;
	set nodeLabels.significantDigits=4;
	set nodeShapeExternal.colourAttribute="User selection";
	set nodeShapeExternal.isShown=false;
	set nodeShapeExternal.minSize=10.0;
	set nodeShapeExternal.scaleType=Width;
	set nodeShapeExternal.shapeType=Circle;
	set nodeShapeExternal.size=4.0;
	set nodeShapeExternal.sizeAttribute="Fixed";
	set nodeShapeInternal.colourAttribute="User selection";
	set nodeShapeInternal.isShown=false;
	set nodeShapeInternal.minSize=10.0;
	set nodeShapeInternal.scaleType=Width;
	set nodeShapeInternal.shapeType=Circle;
	set nodeShapeInternal.size=4.0;
	set nodeShapeInternal.sizeAttribute="Fixed";
	set polarLayout.alignTipLabels=false;
	set polarLayout.angularRange=0;
	set polarLayout.rootAngle=0;
	set polarLayout.rootLength=100;
	set polarLayout.showRoot=true;
	set radialLayout.spread=0.0;
	set rectilinearLayout.alignTipLabels=false;
	set rectilinearLayout.curvature=0;
	set rectilinearLayout.rootLength=100;
	set scale.offsetAge=0.0;
	set scale.rootAge=1.0;
	set scale.scaleFactor=1.0;
	set scale.scaleRoot=false;
	set scaleAxis.automaticScale=true;
	set scaleAxis.fontSize=16.0;
	set scaleAxis.isShown=true;
	set scaleAxis.lineWidth=1.0;
	set scaleAxis.majorTicks=2.5;
	set scaleAxis.minorTicks=0.5;
	set scaleAxis.origin=0.0;
	set scaleAxis.reverseAxis=true;
	set scaleAxis.showGrid=true;
	set scaleBar.automaticScale=true;
	set scaleBar.fontSize=10.0;
	set scaleBar.isShown=false;
	set scaleBar.lineWidth=1.0;
	set scaleBar.scaleRange=2.0;
	set tipLabels.colorAttribute="User selection";
	set tipLabels.displayAttribute="Names";
	set tipLabels.fontName="sansserif";
	set tipLabels.fontSize=16;
	set tipLabels.fontStyle=0;
	set tipLabels.isShown=true;
	set tipLabels.significantDigits=4;
	set trees.order=true;
	set trees.orderType="increasing";
	set trees.rooting=false;
	set trees.rootingType="User Selection";
	set trees.transform=false;
	set trees.transformType="cladogram";
end;
