# Supplementary material for: Discovery of two novel Torque Teno viruses in Callithrix penicillata provides insights on Anelloviridae diversification dynamics
Source: Front Microbiol. 2022 Sep 8;13:1002963. doi: 10.3389/fmicb.2022.1002963 (PMC9493276; doi:10.3389/fmicb.2022.1002963)
Supplement: Supplementary file 2 [file Data_Sheet_2.zip › Supplementar_2/trim_aln_epsilon_neotropical_Strict_Clock_Coalescent_Exponential.mle.result.log.txt]

PathParameter	MeanPathLikelihood	MLContribution
0.0000	-55864	-0.011943
2.1544e-07	-55003	-0.10871
2.1715e-06	-56150	-0.33662
8.3895e-06	-52124	-0.68463
2.1888e-05	-49316	-1.1591
4.6050e-05	-46622	-1.7215
8.4561e-05	-42781	-2.3592
0.00014136	-40291	-3.1211
0.00022061	-38471	-4.0044
0.00032669	-37026	-5.0105
0.00046416	-35873	-6.1451
0.00063774	-34932	-7.3937
0.00085232	-33980	-8.7587
0.0011130	-33231	-10.309
0.0014248	-32884	-12.049
0.0017932	-32526	-13.913
0.0022237	-32125	-15.921
0.0027216	-31817	-18.120
0.0032929	-31624	-20.492
0.0039432	-31398	-23.016
0.0046784	-31208	-25.728
0.0055047	-31068	-28.643
0.0064280	-30975	-31.473
0.0074546	-30338	-34.233
0.0085909	-29919	-37.085
0.0098431	-29309	-40.019
0.011218	-28910	-43.297
0.012722	-28672	-46.784
0.014361	-28396	-50.453
0.016143	-28227	-54.390
0.018075	-28097	-58.515
0.020162	-27964	-62.842
0.022413	-27878	-67.364
0.024834	-27773	-72.068
0.027432	-27699	-77.013
0.030215	-27647	-82.145
0.033190	-27580	-87.475
0.036364	-27540	-93.034
0.039745	-27500	-98.788
0.043339	-27463	-104.75
0.047156	-27434	-110.93
0.051201	-27407	-117.31
0.055484	-27381	-123.92
0.060011	-27365	-130.73
0.064790	-27341	-137.75
0.069830	-27323	-144.99
0.075138	-27306	-152.45
0.080722	-27296	-160.14
0.086591	-27282	-168.04
0.092751	-27269	-176.15
0.099213	-27258	-184.50
0.10598	-27248	-193.08
0.11307	-27242	-201.89
0.12048	-27234	-210.91
0.12823	-27224	-220.15
0.13631	-27218	-229.65
0.14475	-27213	-239.37
0.15355	-27207	-249.32
0.16271	-27201	-259.50
0.17226	-27197	-269.92
0.18218	-27191	-280.58
0.19250	-27188	-291.49
0.20322	-27184	-302.63
0.21436	-27182	-314.02
0.22591	-27178	-325.63
0.23789	-27175	-337.50
0.25031	-27173	-349.60
0.26318	-27168	-361.94
0.27650	-27166	-374.55
0.29029	-27164	-387.40
0.30455	-27161	-400.50
0.31930	-27160	-413.86
0.33454	-27158	-427.46
0.35028	-27156	-441.31
0.36653	-27154	-455.42
0.38330	-27153	-469.78
0.40060	-27151	-484.40
0.41844	-27149	-499.28
0.43683	-27149	-514.42
0.45578	-27147	-529.81
0.47530	-27146	-545.47
0.49539	-27144	-561.39
0.51608	-27144	-577.57
0.53735	-27143	-594.02
0.55924	-27142	-610.73
0.58174	-27141	-627.70
0.60487	-27140	-644.94
0.62863	-27139	-662.46
0.65304	-27138	-680.25
0.67811	-27138	-698.29
0.70384	-27137	-716.61
0.73025	-27136	-735.21
0.75734	-27135	-754.07
0.78513	-27135	-773.21
0.81363	-27134	-792.62
0.84284	-27133	-812.32
0.87278	-27133	-832.30
0.90345	-27133	-852.54
0.93488	-27132	-873.06
0.96705	-27131	-893.87
1.0000	-27131
log marginal likelihood (using path sampling) from pathLikelihood.delta = -27231.645769701972
Inner area for path parameter in (2.1544e-07,0.96705) = -27232
PathParameter	MaxPathLikelihood	MLContribution
0.0000	-32066	-0.012027
2.1544e-07	-32372	-0.10692
2.1715e-06	-32606	-0.34303
8.3895e-06	-32511	-0.68693
2.1888e-05	-31150	-1.1526
4.6050e-05	-31509	-1.7183
8.4561e-05	-31496	-2.3568
0.00014136	-31712	-3.1163
0.00022061	-31276	-3.9931
0.00032669	-31575	-5.0031
0.00046416	-31215	-6.1359
0.00063774	-31074	-7.4044
0.00085232	-30852	-8.7714
0.0011130	-30921	-10.288
0.0014248	-30453	-12.029
0.0017932	-30136	-13.921
0.0022237	-30235	-15.925
0.0027216	-30504	-18.110
0.0032929	-30013	-20.495
0.0039432	-29649	-23.024
0.0046784	-29983	-25.714
0.0055047	-29695	-28.617
0.0064280	-29683	-31.717
0.0074546	-28578	-34.225
0.0085909	-27857	-37.151
0.0098431	-28002	-40.007
0.011218	-27709	-43.252
0.012722	-27647	-46.800
0.014361	-27651	-50.447
0.016143	-27459	-54.366
0.018075	-27387	-58.515
0.020162	-27434	-62.823
0.022413	-27385	-67.377
0.024834	-27325	-72.066
0.027432	-27268	-76.992
0.030215	-27325	-82.156
0.033190	-27256	-87.467
0.036364	-27257	-93.033
0.039745	-27242	-98.787
0.043339	-27234	-104.75
0.047156	-27210	-110.93
0.051201	-27240	-117.31
0.055484	-27207	-123.91
0.060011	-27195	-130.74
0.064790	-27179	-137.74
0.069830	-27197	-144.99
0.075138	-27193	-152.44
0.080722	-27188	-160.14
0.086591	-27179	-168.04
0.092751	-27171	-176.15
0.099213	-27161	-184.50
0.10598	-27165	-193.07
0.11307	-27165	-201.89
0.12048	-27160	-210.91
0.12823	-27149	-220.15
0.13631	-27151	-229.64
0.14475	-27152	-239.37
0.15355	-27146	-249.32
0.16271	-27148	-259.50
0.17226	-27141	-269.93
0.18218	-27143	-280.58
0.19250	-27148	-291.49
0.20322	-27137	-302.62
0.21436	-27136	-314.02
0.22591	-27140	-325.64
0.23789	-27141	-337.49
0.25031	-27139	-349.61
0.26318	-27131	-361.94
0.27650	-27132	-374.55
0.29029	-27134	-387.40
0.30455	-27132	-400.50
0.31930	-27129	-413.85
0.33454	-27131	-427.46
0.35028	-27130	-441.31
0.36653	-27131	-455.42
0.38330	-27129	-469.79
0.40060	-27131	-484.40
0.41844	-27129	-499.27
0.43683	-27130	-514.43
0.45578	-27128	-529.81
0.47530	-27128	-545.47
0.49539	-27127	-561.38
0.51608	-27128	-577.57
0.53735	-27127	-594.02
0.55924	-27126	-610.73
0.58174	-27126	-627.70
0.60487	-27126	-644.94
0.62863	-27125	-662.45
0.65304	-27126	-680.24
0.67811	-27123	-698.30
0.70384	-27126	-716.61
0.73025	-27124	-735.21
0.75734	-27124	-754.07
0.78513	-27124	-773.21
0.81363	-27123	-792.62
0.84284	-27123	-812.32
0.87278	-27124	-832.29
0.90345	-27123	-852.54
0.93488	-27123	-873.06
0.96705	-27123	-893.86
1.0000	-27123
log marginal likelihood (using stepping stone sampling) from pathLikelihood.delta = -27231.73584091684
