# Supplementary material for: Discovery of two novel Torque Teno viruses in Callithrix penicillata provides insights on Anelloviridae diversification dynamics
Source: Front Microbiol. 2022 Sep 8;13:1002963. doi: 10.3389/fmicb.2022.1002963 (PMC9493276; doi:10.3389/fmicb.2022.1002963)
Supplement: Supplementary file 2 [file Data_Sheet_2.zip › Supplementar_2/trim_aln_epsilon_neotropical_Relaxed_Clock_Coalescent_Exponential.log.txt]

# BEAST v1.10.4 Prerelease #bc6cbd9
# Generated Wed Nov 10 19:23:45 BRST 2021 [seed=1636579425211]
# trim_aln_epsilon_neotropical_Relaxed_Clock_Coalescent_Exponential.xml
# keywords: discretized_branch_rates
state	joint	prior	likelihood	treeModel.rootHeight	treeLength	tmrca(Sapajus)	tmrca(Callitrix_Tamirin)	exponential.popSize	exponential.growthRate	gtr.rates.rateAC	gtr.rates.rateAG	gtr.rates.rateAT	gtr.rates.rateCG	gtr.rates.rateCT	gtr.rates.rateGT	frequencies1	frequencies2	frequencies3	frequencies4	alpha	ucld.mean	ucld.stdev	meanRate	coefficientOfVariation	covariance	treeLikelihood	branchRates	coalescent
0	-41346.11841013452	-185.86921395557408	-41160.24919617895	3.239310830411044	8.151265757636942	3.239310830411044	3.239310830411044	1.0	0.0	1.0	1.0	1.0	1.0	1.0	1.0	0.2500000001	0.2499999999	0.2500000001	0.2499999999	0.5	1.0	0.3333333333333333	1.1372685175557082	0.3951531147849658	-0.12998693700088004	-41160.24919617895	-110.90354888959125	-12.227825494668487
5000	-27726.10117120422	-214.33962515713418	-27511.761546047084	1.0559225690370844	8.04585759745636	1.0559225690370844	0.8755993942643524	8.390463427650479	3.3784938640170967	1.0168637823776685	1.0308101197746258	0.9771304301289139	0.9999878697475928	0.990330366230247	0.9848774317409515	0.28097025563898614	0.26080204516399214	0.2424285444447956	0.2157991547522261	0.788769663278204	0.6062238233907739	0.13381245504294723	0.5764652529268831	0.22276157447595282	-0.38611536462727303	-27511.761546047084	-110.90354888959125	-22.723227969525777
10000	-27576.449362439365	-213.94099702488813	-27362.508365414476	1.3715604479695345	10.452774536161742	1.3715604479695345	1.3715604479695345	7.452191909084592	2.424037683074193	1.0095067727588138	1.0614881515500445	0.9646583199609099	0.9758000575649834	1.013648428613775	0.9748982695514726	0.35696972303225294	0.24003225792834856	0.2098065315402526	0.19319148749914583	0.7009315008073356	0.46730564582241746	0.07934867238618928	0.48152610682440905	0.1582290707331304	-0.2611114555582806	-27362.508365414476	-110.90354888959125	-27.00808142179961
15000	-27481.351978828996	-195.75425676139992	-27285.597722067596	15.027335124099443	106.84347702873963	15.027335124099443	12.499648735666822	36.330685287146586	0.21184087620427383	0.9945476819109246	1.0816378367776347	0.9459164455896413	0.9871036110404829	1.0182157249177346	0.9725786997635812	0.37136950034683774	0.24163476792016295	0.22073344505484208	0.1662622866781572	0.7276983511058094	0.046398172489854735	0.012977425813123769	0.04774429334417059	0.27031542493634814	0.038647125015423736	-27285.597722067596	-110.90354888959125	-68.27155166919864
20000	-27450.322050157924	-196.04607930951977	-27254.275970848405	15.678283498851819	120.80503966495363	15.678283498851819	14.265312217464132	204.14838917216562	0.24380488748494455	0.949763166498498	1.0936747354261611	0.9544143640882089	0.9938123909997799	1.0414145579221785	0.9669207850651726	0.3703498807672097	0.26190899964912356	0.2226255635387634	0.1451155560449032	0.7251834229022682	0.04244562997177437	0.0028030143455540103	0.04249535710164693	0.0717129789024209	-0.10953030786397012	-27254.275970848405	-110.90354888959125	-68.09469747315008
25000	-27449.957262492768	-197.33093649850656	-27252.62632599426	18.83252687365684	145.9250362072279	18.83252687365684	17.165184772952024	283.1848677247482	0.3098370958248724	0.9698224924529425	1.1258750171157499	0.9547951838344179	1.0025696865396494	1.0339655099196088	0.9129721101376304	0.3764882215789923	0.25016182823451316	0.2210951813947243	0.15225476879176997	0.672767108895484	0.035792415389478	0.0038883300940036974	0.03435346980566513	0.10918564910845303	-0.10791149109592313	-27252.62632599426	-110.90354888959125	-70.2989071499375
30000	-27424.71651452675	-197.51996095946498	-27227.196553567286	21.048835997773764	159.9801578386965	21.048835997773764	17.779918378157518	165.51739373031856	0.23878738160183288	0.9530792879654794	1.1419255878148515	0.9556004526072089	0.9959707225308703	1.0905021448113634	0.8629218042702248	0.37800021809437745	0.24829670089169653	0.22283121061820524	0.15087187039572045	0.6978029599181467	0.03164969318494614	0.0028588027087484316	0.03141934704463937	0.07404918304090571	-0.09656625433800112	-27227.196553567286	-110.90354888959125	-70.90294785266222
35000	-27412.227075213803	-194.2286636174602	-27217.99841159634	17.970932597617413	144.08351184051395	17.970932597617413	16.19194560458283	120.50301477394368	0.22658388231649274	0.940886445502115	1.165175575732618	0.9898431855338589	0.9681116977216478	1.0814574917021404	0.8545256038076182	0.3649323796969315	0.2666343432916141	0.2265442542517312	0.14188902275972284	0.6830404220779001	0.03467057377278412	0.004492553254370655	0.03545090284892286	0.11171104509421104	-0.19493881771834662	-27217.99841159634	-110.90354888959125	-68.53123955241344
40000	-27406.54810794151	-195.3163312696239	-27211.231776671888	17.04688777699954	145.79539177269197	17.04688777699954	17.04688777699954	281.5050886517263	0.2832930509346874	0.896451241936256	1.2103603090763164	1.0205795991354085	0.9695571346086577	1.0802912550022046	0.8227604602411557	0.37242995008277335	0.259238472160212	0.22497361179285047	0.14335796596416353	0.6710368680392805	0.034458826067423794	0.006494892432041432	0.035740244465601104	0.13610703767674037	-0.20188729593456894	-27211.231776671888	-110.90354888959125	-67.8573255287358
45000	-27395.281035939974	-193.38325227292592	-27201.89778366705	17.364596345623283	125.9267679046544	17.364596345623283	14.100894989409785	93.8440876028886	0.263021977869905	0.8685574229876418	1.219882522025156	1.0072567108072472	0.956773964658124	1.1069651364405588	0.8405642430812712	0.36755635638265904	0.2603052832959106	0.22755641757036424	0.14458194275106565	0.6673424171824898	0.041760355504434826	0.004707540250230908	0.041438555637317624	0.10475062666476206	-0.37189888135811006	-27201.89778366705	-110.90354888959125	-67.36161801196971
50000	-27396.761897891673	-195.24705573143643	-27201.514842160235	19.184532640409195	149.24921015376412	19.184532640409195	16.39447666785691	107.16310798937651	0.22551802541541366	0.8616254715273405	1.2216975744084906	0.9969365251295721	0.9598464790678748	1.1159279398186046	0.8439660100481163	0.3623646669834672	0.26472929029311454	0.22229816367536015	0.15060787904805759	0.6676224327334677	0.03338908857792486	0.0055132897881882146	0.0338920445868827	0.1439535451120547	0.0036575904775544565	-27201.514842160235	-110.90354888959125	-70.01374908239488
55000	-27386.924460836886	-195.4373295895017	-27191.487131247384	20.777216357365305	151.14272376810808	20.777216357365305	17.054509296827973	158.89104228610643	0.19064383448478472	0.8969408605598483	1.243258441706853	0.9746893655359037	0.9489166661642733	1.1325745476684732	0.8036201183646469	0.36484414077051786	0.27162358213217125	0.2205373434233034	0.14299493367400704	0.682929012015771	0.033840719351059534	0.006250419375059235	0.03316715922044683	0.1752955263219952	-0.26631422318415704	-27191.487131247384	-110.90354888959125	-69.35171977709246
60000	-27383.811172793987	-193.17025079727682	-27190.64092199671	17.340090707246322	128.8965974580236	17.340090707246322	13.464208874475245	158.99482711740035	0.30008978527206387	0.8553975460172871	1.2986005863156616	0.9904016497784706	0.942042157289861	1.1213230625976602	0.7922349980010583	0.3742983944233764	0.2612909553848021	0.22061081163470533	0.14379983855711573	0.7165907322742198	0.04122174724334989	0.006771642771576239	0.041268950337898604	0.1492882300707016	0.17224921293084208	-27190.64092199671	-110.90354888959125	-66.24459013959657
65000	-27372.50242937161	-194.94080628287105	-27177.56162308874	19.559729397296742	150.39490028483465	19.559729397296742	16.610791017818443	227.9712583583358	0.2691211389199508	0.8591010601815011	1.3011729476839184	1.002206322602401	0.9228235569826237	1.1446269501635666	0.7700691623859877	0.36086713115993746	0.2671315647255091	0.22407335776648973	0.14792794634806336	0.7007628993838338	0.034398044118484135	0.004918751491778505	0.03316107849781287	0.13082546662604608	-0.09301339520913587	-27177.56162308874	-110.90354888959125	-68.59653246535206
70000	-27373.47910908387	-199.90899558913088	-27173.570113494738	22.057442780748378	166.0590927200311	22.057442780748378	19.137159963615094	275.42483851158954	0.24831238097510244	0.8311596931945895	1.3620432744972817	0.9898186989612995	0.899324933812522	1.1525878036493549	0.7650655958849508	0.3712579282799222	0.2653899306448841	0.2211989577185509	0.14215318335664257	0.6821448631221521	0.03095859641574041	0.0032513339760917932	0.03064216857382639	0.10430407499343482	-0.07807840069931717	-27173.570113494738	-110.90354888959125	-71.14759894805374
75000	-27372.92854889706	-194.20960527158195	-27178.718943625478	16.505451284088164	134.31710019059395	16.505451284088164	15.652747456846393	176.7786615942961	0.25900362305342006	0.8408941387283334	1.3772836060848173	0.9840360721003862	0.8836973156193303	1.1463174093976345	0.7677714580694965	0.36332259541835155	0.27031656987485714	0.2155812093471661	0.15077962535962497	0.6875709793760374	0.03945749736373676	0.004405258077986723	0.03860905214401007	0.1019385064772548	0.1453757898873391	-27178.718943625478	-110.90354888959125	-67.00891060150657
80000	-27373.601016171877	-198.9820863997427	-27174.618929772136	22.062128836994848	166.95468817769827	22.062128836994848	17.57164610152078	429.9567368483081	0.2593148397672702	0.8448838069893936	1.3838317394772246	0.9883880433174042	0.8692583628175694	1.1432549423444769	0.7703831050539294	0.36395253436158054	0.2632345192350673	0.2283191650328191	0.14449378137053287	0.6944791130503458	0.030402208727464946	0.0037722720674807147	0.031943455525250394	0.12208474154024108	-0.1672425443216852	-27174.618929772136	-110.90354888959125	-71.23928288966744
85000	-27359.13986552967	-193.5884069267848	-27165.551458602884	17.123871611309195	138.1818689868458	17.123871611309195	15.534230388173624	140.8140583588798	0.2593148397672702	0.8246097765006837	1.4100016199912533	0.9712034967374922	0.8735900179460022	1.1695287525081264	0.7510663363164403	0.36006448855216233	0.2760668355323878	0.21950499065237436	0.1443636852630753	0.6572738100969147	0.03437678068524507	0.004576704420363502	0.0370306852545219	0.10796204380065116	-0.19671011643983127	-27165.551458602884	-110.90354888959125	-67.73015048040885
90000	-27351.133450808953	-193.30425711840707	-27157.829193690544	15.20233563197918	115.15549914907433	15.20233563197918	12.821269133916347	172.09141189400523	0.31444084000892025	0.8366647033610124	1.3968808362819616	0.9400571308303023	0.8755913671442256	1.1979015019308847	0.7529044604516114	0.3649059687458327	0.2731632131862677	0.21872486013176842	0.14320595793613095	0.648793410875426	0.0444197174699004	0.006877680275569952	0.044417738290569	0.11107803552574438	-0.24223456557462508	-27157.829193690544	-110.90354888959125	-64.60451611864119
95000	-27347.513479023273	-194.9516908952641	-27152.56178812801	14.911614304052	121.99866022174116	14.911614304052	13.290174530659714	215.1593792235575	0.29647081557110644	0.8413750110865557	1.4160746382047478	0.900547370358631	0.8773463168462364	1.2224747904707258	0.742181873033101	0.359563340293322	0.2733162529082909	0.22037608969242262	0.14674431710596422	0.6681180734497362	0.042213503035385895	0.005472328751168085	0.04333479172209504	0.14015080721389794	0.19195991636168735	-27152.56178812801	-110.90354888959125	-65.96394003196198
100000	-27343.99765170327	-194.2241688702108	-27149.773482833058	19.227935003917136	147.45306195667177	19.227935003917136	16.593059260891106	142.15564461463205	0.22069331402177328	0.844249064579363	1.4138823999843648	0.8794219062081469	0.8912767204882882	1.2416978848830245	0.7294720238568101	0.3674919160596492	0.2722801741375139	0.21692148549483484	0.1433064243080019	0.7195905544690199	0.03514710094774741	0.0028559154429136637	0.03421112014296401	0.09035992157608776	0.02855899573203118	-27149.773482833058	-110.90354888959125	-68.30910362982033
105000	-27336.053940115264	-194.0940336574702	-27141.959906457792	19.576645988860356	141.93662226786876	19.576645988860356	15.370891809070809	172.37756484121363	0.22326242476141367	0.8482515935885905	1.433075261932114	0.8782771845275797	0.8621964408415601	1.2315851048205222	0.7466144142896309	0.36825387398661374	0.2717205220380733	0.21407990224228252	0.14594570173303034	0.6687280297333087	0.037881390502583066	0.0056044741917279026	0.036874937447783133	0.13779303421784886	-0.18165245495216276	-27141.959906457792	-110.90354888959125	-68.2168162798243
110000	-27343.11310842374	-194.28758254638873	-27148.82552587735	17.186290481942624	133.62305527569924	17.186290481942624	15.396988544638699	213.49333815351932	0.295258766882041	0.8510929317709314	1.4376598360962416	0.9060855007197984	0.8166180737604353	1.2589026378258388	0.7296410198267517	0.3602762280138062	0.26892139579845603	0.22655115867385836	0.14425121751387923	0.6506049239838396	0.03896817884557537	0.008208176812735769	0.037510155456247064	0.17410823274045623	-0.3055262358834927	-27148.82552587735	-110.90354888959125	-67.50022467603145
115000	-27339.96348883559	-195.56735892601867	-27144.39612990957	17.12476752052956	153.21778638322283	17.12476752052956	16.725917783438117	300.86041392571775	0.2931413275602943	0.8232753162287467	1.4513775658206185	0.9229218695579902	0.8348274469276465	1.284315815955387	0.683281985509608	0.3742394633710219	0.26410863452559524	0.21346833932162937	0.14818356278175332	0.678274162941863	0.03494020122566924	0.006046556254514158	0.035043165253929774	0.17793611699839332	-0.3949726259096341	-27144.39612990957	-110.90354888959125	-67.92185266539214
120000	-27340.313134014625	-194.62772552361236	-27145.685408491012	19.614801807152265	149.39806357959478	19.614801807152265	15.443405820694567	297.320335230965	0.282066839736965	0.8132449835861172	1.4333257560017238	0.9279456744387196	0.8578452634741519	1.3069057420765429	0.6607325804227406	0.377483055212362	0.26651361230742215	0.2133262218195771	0.1426771106606386	0.6762503732916962	0.03208645641677799	0.003226593187005888	0.033989255596448324	0.10991701452424431	-0.15341776166784796	-27145.685408491012	-110.90354888959125	-68.82333258657316
125000	-27332.760934694357	-192.94578030560427	-27139.815154388754	15.520320015984575	122.55988806468068	15.520320015984575	14.60352376614435	114.5524475127613	0.26658944885311064	0.8050113137187599	1.4354200028851225	0.9481509199230002	0.8309623479343585	1.331308699400778	0.6491467161379771	0.370886040206169	0.26470417303821087	0.22204459523664594	0.14236519151897406	0.6383387562467437	0.03947077458138716	0.004792110568640235	0.04243613100850967	0.1047563604198241	-0.21277690376894773	-27139.815154388754	-110.90354888959125	-65.94933264491529
130000	-27343.226749921574	-199.888843617531	-27143.337906304045	22.28048640244361	173.20668637235315	22.28048640244361	18.728050599578605	93.98975924401657	0.12212759339484203	0.8048071912547851	1.4533947337694244	0.9368719994459701	0.8430892556196586	1.3212040994155132	0.640632720494645	0.36282374451320876	0.27687540886635376	0.21504281799484629	0.14525802862559112	0.6358188542127986	0.029971421257577513	0.0028355063480904994	0.03045602733875306	0.08251235926314376	0.22781110236746097	-27143.337906304045	-110.90354888959125	-72.74232500096124
135000	-27327.088981602174	-195.52691892454442	-27131.56206267763	18.625609897410797	151.9744903719344	18.625609897410797	16.764237642375463	247.67416507508312	0.24463586704543316	0.8056810310396981	1.4875458943630535	0.93695952521056	0.834122966503127	1.3197910830149462	0.6158994998686111	0.3639812336823868	0.2719916571864511	0.21833145427464404	0.14569565485651814	0.6220339756981589	0.03528128324393016	0.004294158070879336	0.03645131396862621	0.11840628304584239	-0.2667194603293144	-27131.56206267763	-110.90354888959125	-68.84954873219647
140000	-27324.74918918596	-192.43491054089543	-27132.314278645066	17.129810550789227	126.98614991730811	17.129810550789227	14.645794827305366	147.2315491092962	0.24658852671593467	0.8172451690131343	1.4861904073846561	0.9253014348890658	0.8343058629035955	1.3252903632776254	0.6116667625319185	0.361129361052698	0.2713424959834895	0.22140068266406163	0.146127460299751	0.6690040295159768	0.03792433633616989	0.0073876064726595934	0.039524236219705904	0.21249486328789327	-0.025650116311992616	-27132.314278645066	-110.90354888959125	-66.40614734146459
145000	-27325.43282584118	-194.13445998214357	-27131.29836585904	18.151636119947465	142.2591875847727	18.151636119947465	15.037824966623164	188.2216063993612	0.23058905064163615	0.8153185314947105	1.4617921038133113	0.9337960309916093	0.8565784565955588	1.3580666692953804	0.5744482078094253	0.3649288155873763	0.2693238581916112	0.2194801885527296	0.14626713766828298	0.724363184691245	0.036222882898974795	0.0051209521452086895	0.03559417412237164	0.12032603893122121	-0.02898189002735968	-27131.29836585904	-110.90354888959125	-68.00723433928361
150000	-27325.41387727692	-194.9401002762849	-27130.473777000632	19.57352054347193	143.76630598381917	19.57352054347193	15.683124056370016	247.63773590697798	0.28993497093394915	0.8213426150214186	1.4532324866502968	0.8991493597632688	0.8832897937689862	1.373956520098017	0.5690292246980078	0.3592646075610063	0.26831051228316155	0.22088021750222028	0.15154466265361197	0.6816220347964138	0.037281128709477196	0.004276799814433531	0.03816224715054407	0.08873747382926775	0.07668900718197057	-27130.473777000632	-110.90354888959125	-68.59095436420016
155000	-27332.376400363457	-200.94544751033405	-27131.430952853123	22.01896045618833	164.89500398450616	22.01896045618833	19.17189909672145	336.0929966328368	0.22437840938380504	0.815213299162169	1.4442093862339966	0.9224332275444194	0.8772412054940208	1.3712458381694446	0.5696570433959446	0.37231861391476756	0.2627019215002832	0.22189594983032765	0.1430835147546217	0.6798779040084261	0.0315967140140913	0.004655760721696013	0.03210365403089693	0.14974069906565513	0.23303406554166806	-27131.430952853123	-110.90354888959125	-71.90397280449574
160000	-27324.60243850536	-193.82380609372152	-27130.77863241164	16.618862056606297	126.06553771154793	16.618862056606297	14.500067595077107	190.1805686838441	0.2581843635713017	0.8319537887293837	1.468324630346076	0.9067564404265888	0.872737135907478	1.373496444508328	0.5467315600821409	0.3642882554747644	0.2752109048955886	0.21012962416560993	0.15037121546403728	0.6568667590931814	0.0407264762089155	0.0027379273857569704	0.04018033704956193	0.07264961841534986	0.23654177584411293	-27130.77863241164	-110.90354888959125	-66.8712401272418
165000	-27322.17766408122	-193.0648878912677	-27129.11277618995	18.51474457899947	139.09949544441278	18.51474457899947	14.784342091463794	177.66798227589365	0.2596918995054156	0.867191384045236	1.465444924854478	0.8669070854023492	0.8649677912132356	1.394282321402239	0.5412064930824572	0.3613281254381545	0.27001576372127645	0.21200566477207092	0.1566504460684983	0.6814626493219327	0.03659248551152391	0.003182903657837085	0.036612491153847765	0.07642319167536508	0.12633558873963988	-27129.11277618995	-110.90354888959125	-67.22731562681226
170000	-27323.045611436577	-194.3471220687963	-27128.69848936778	19.782085936970642	138.56672865308687	19.782085936970642	16.105764039177856	136.41386625631563	0.1938241863907968	0.8640578956085019	1.4416372049180335	0.893021979939863	0.8562252629871216	1.4101669690293361	0.5348906875171384	0.3725292770806547	0.2606465756073351	0.22151998620024263	0.14530416111176775	0.6459104058924083	0.04007504632184221	0.0035210122752821877	0.03942751573576107	0.09354695648818194	-0.05991623017842508	-27128.69848936778	-110.90354888959125	-68.41628897976496
175000	-27327.553388080938	-193.80565656967946	-27133.74773151126	17.226693616417556	138.24479008816752	17.226693616417556	15.210095205856266	112.10768188411133	0.1982731137205045	0.8621214904913574	1.4476830332412884	0.8941773708559795	0.845075665419871	1.4183823232336181	0.5325601167578802	0.37537739294782524	0.26609059605705837	0.21668784269486774	0.1418441683002487	0.6601580161011779	0.03789582035718682	0.0029092101276254876	0.037593592047475796	0.06870390923584076	0.08116631888443504	-27133.74773151126	-110.90354888959125	-67.79854984410831
180000	-27317.066867080306	-194.03486198771265	-27123.032005092595	19.596453590310382	142.33636292658704	19.596453590310382	15.851437038605363	111.01163473242002	0.16988211729381764	0.8556777485848318	1.4630485691813018	0.8818132055092842	0.8019125204168359	1.448404378776556	0.5491435775311841	0.3711518812621158	0.26839388751564053	0.2116228753296098	0.14883135589263394	0.6419658087769587	0.03695900595540333	0.004914058635934483	0.03687934894043204	0.12699585344772654	0.20177741246768452	-27123.032005092595	-110.90354888959125	-68.7468998815499
185000	-27315.62896905059	-193.1755657286082	-27122.453403321982	17.178423472861695	129.27411946479796	17.178423472861695	15.308143832167145	105.23060971286046	0.19661430484504505	0.8510770629139068	1.4716087898698165	0.8747819059592651	0.8158060001221356	1.4330809507306994	0.5536452904041705	0.36355481943945356	0.27185535397317645	0.21555629811018717	0.14903352847718282	0.6532113305255738	0.04075034718591066	0.0048272631144843925	0.041504278035926774	0.12198667337685248	-0.3339173330684247	-27122.453403321982	-110.90354888959125	-67.10572138211613
190000	-27321.623449401064	-196.0370872440305	-27125.586362157035	18.556857627987597	141.6034961022765	18.556857627987597	16.14194080594763	276.18244278080977	0.2515282626457216	0.8426888881505601	1.5051448854723364	0.8909749710695848	0.8068478478809175	1.4262931955118465	0.5280502119147487	0.36184475469315	0.26912668492353	0.22190621448756445	0.14712234589575554	0.6659319756496268	0.03729776285370024	0.004421118899678254	0.036249183224608655	0.12222390414809425	-0.03273709331973882	-27125.586362157035	-110.90354888959125	-69.40943581891071
195000	-27321.498610274204	-193.75427888220236	-27127.744331392	16.789350758343037	128.76813268044316	16.789350758343037	14.788459409152335	159.9974558354506	0.2310918588456743	0.8438356836617995	1.5201653957486452	0.8901252822336458	0.804389594166057	1.42657889224431	0.5149051519455367	0.3672979588766919	0.2755319193155307	0.21085938501211315	0.14631073679566406	0.6578316300031297	0.039430434872573146	0.005103859372012225	0.03955093447050849	0.10624771404396585	0.2063393826750663	-27127.744331392	-110.90354888959125	-67.20916526131373
200000	-27328.874681453035	-197.49935776352123	-27131.375323689514	18.49950496904449	157.20010144692634	18.49950496904449	16.72118225694714	445.8615634606548	0.2826597693187607	0.8477205544169215	1.5165576116471848	0.9003280227938091	0.8136422289617598	1.4160382096354438	0.5057133725448747	0.3703919684699887	0.2602287146603149	0.2148538158585759	0.15452550101112042	0.6827825097681961	0.033460446168226965	0.0060762426094452746	0.034560221497230155	0.17816415949987868	-0.21354890329895188	-27131.375323689514	-110.90354888959125	-70.19932171519868
205000	-27329.887595574957	-196.84066098288446	-27133.046934592072	19.500979097014877	161.76871617766682	19.500979097014877	17.494012211169036	187.4793120866948	0.18089061992791966	0.8431870454841692	1.5359816446516952	0.9039707417594124	0.7903782582476305	1.4275183596439074	0.4989639502131785	0.3672368518073629	0.2611864501729396	0.22518119343583218	0.1463955045838653	0.6423952726179151	0.03162409533219947	0.005761015538673662	0.03350518193816172	0.14807136979827892	0.06839291976908204	-27133.046934592072	-110.90354888959125	-70.52300691993335
210000	-27321.674049251436	-194.3113317418817	-27127.362717509553	19.37927762338222	148.25330450955735	19.37927762338222	15.602274945542533	112.90691536642274	0.20660275743384138	0.8012771373133958	1.5388848509869277	0.9004287279673588	0.8060511913661383	1.4307880422803294	0.5225700500858436	0.36145785988138085	0.271958089165955	0.2190986054068059	0.14748544554585824	0.6552265607824834	0.03684570009833066	0.003141917506873252	0.0369899411843466	0.06394613653544316	0.12949929840554747	-27127.362717509553	-110.90354888959125	-68.80262801472306
215000	-27322.47187540432	-196.89011847976127	-27125.58175692456	18.90739158265969	157.73608283646138	18.90739158265969	17.754657323747796	226.23786102396767	0.2645744965944241	0.7890359663370625	1.5518407981183717	0.9093182237634088	0.7988762679248744	1.4367952575632725	0.514133486293004	0.3636265797464591	0.27213962276980913	0.22036551387864675	0.14386828360508505	0.6734444302013232	0.031917833469200525	0.005729027357046651	0.033835645755903185	0.13881341744724005	-0.16927467908405652	-27125.58175692456	-110.90354888959125	-70.0239148920832
220000	-27318.110519033842	-193.7040714564994	-27124.40644757734	16.722606952917047	114.5170434702292	16.722606952917047	13.279322054118728	157.31991194469626	0.27403041084854696	0.7663306713172623	1.5529598377463865	0.8794500423139645	0.8260369579712511	1.475282022151771	0.49994046849935825	0.3628253784694607	0.2750862630867271	0.20978504044404014	0.1523033179997721	0.6769888880578382	0.04978087949808233	0.010548531709482743	0.04694661553818906	0.19200621132884543	0.07844221700908542	-27124.40644757734	-110.90354888959125	-65.89586166571455
225000	-27316.53985658899	-194.06199022277798	-27122.47786636621	18.48255026858675	142.00376296705628	18.48255026858675	15.377049372065118	122.74019720394776	0.20642936384781052	0.783954752478991	1.521351124047279	0.8834104203147443	0.8312464176276128	1.4616365836837026	0.5184007018476637	0.36135248086236516	0.2707340894585322	0.22219209325933365	0.14572133641976906	0.6802949517863064	0.03998149183915917	0.00579242644642396	0.04037970453422637	0.15054314935072388	-0.5765772835229651	-27122.47786636621	-110.90354888959125	-67.98117480048478
230000	-27326.59916579803	-196.48899088997382	-27130.110174908055	19.67338902256481	142.81558132777306	19.67338902256481	16.141902386155927	272.29490640873917	0.29989345668930145	0.7778628114088002	1.5216402181278412	0.8527040220716325	0.7963341523108062	1.510692647905812	0.5407661481751014	0.3603105907038246	0.27626652002680774	0.21430165145392568	0.14912123781544215	0.6956247741559656	0.037110720862383144	0.005195584280439447	0.037012927826661976	0.1142956631436111	0.08604626975538625	-27130.110174908055	-110.90354888959125	-69.94633000007194
235000	-27323.86131533382	-193.1008818123408	-27130.76043352148	16.758160520001525	124.70162938594115	16.758160520001525	13.331226969551238	76.91000224305863	0.21792801646544824	0.8102865567305253	1.5040510135680292	0.852406916307867	0.7818741322013381	1.4941851016531194	0.5571962795391145	0.35416644772885697	0.2763715804569214	0.2167611412155711	0.1527008305986507	0.7161632855784206	0.04134436435297974	0.0042886625607966005	0.042345792855082234	0.090184517954614	0.21974307931449444	-27130.76043352148	-110.90354888959125	-66.7305567323394
240000	-27323.763139653696	-194.03959221418006	-27129.723547439517	17.698010343382578	136.17533710708332	17.698010343382578	14.047404158238518	196.03916082319185	0.24406943263596537	0.7792125085742428	1.5025522370844047	0.8766491503652193	0.7691089046723408	1.4915319241264366	0.5809452751773493	0.37033588169746096	0.27322922995907845	0.21486034175261168	0.14157454659084892	0.6747076844561842	0.03867060252371351	0.004101484633458227	0.037542349203184375	0.11326502232126655	-0.2168514665270664	-27129.723547439517	-110.90354888959125	-67.51277840236655
245000	-27319.844274725732	-195.63739207443524	-27124.2068826513	16.946472416729485	131.270171889643	16.946472416729485	15.004480162924953	366.3469424704483	0.348189361821458	0.8024321126021091	1.5018730632718864	0.8717339749078706	0.75853591904183	1.4925278582295753	0.572897071946722	0.3691639030773947	0.2678549874579638	0.21702650009708072	0.14595460936756066	0.6595249203954139	0.04043102778074411	0.004195240408299632	0.04019080333821207	0.0920330831797525	0.13128791822092756	-27124.2068826513	-110.90354888959125	-68.01287192877884
250000	-27320.957218410855	-194.01654881602133	-27126.940669594835	18.27151449454632	142.8715937142816	18.27151449454632	15.955819063556158	102.73162755055132	0.20888939166454157	0.7754539190296872	1.5110343044883374	0.8714333997533207	0.7702253222518632	1.5101512143524556	0.5617018401243294	0.3669335665269226	0.2746966477625209	0.2128723254809945	0.14549746022956184	0.6329494060278221	0.03651586879876217	0.004685017672172315	0.03767786129099806	0.16256814188222082	-0.17758392745650708	-27126.940669594835	-110.90354888959125	-68.53129523267445
255000	-27326.51503308452	-194.66852463913423	-27131.846508445386	17.515122866632588	142.93751622706554	17.515122866632588	14.964306125392847	101.10220613450667	0.20888939166454157	0.7584229263290131	1.5084183797264261	0.8807925557175819	0.7561764319709244	1.5319492639796264	0.5642404422764214	0.36727647081583603	0.27682313666658925	0.21483445014049515	0.14106594237707942	0.7094760501472315	0.038647367770783474	0.006493495378000391	0.03766835515976452	0.17156946588481908	0.18224177464350635	-27131.846508445386	-110.90354888959125	-68.532795653951
260000	-27326.688234528196	-196.41215906294343	-27130.27607546525	18.3019779855682	150.6073301434364	18.3019779855682	16.217021524761957	321.17364598980424	0.25991298954704334	0.7824552449346692	1.5134456023427103	0.8602971984598079	0.7767863651581052	1.5202220686806287	0.5467935204240719	0.36993563473652236	0.27398556495882825	0.21685810392208302	0.13922069638256618	0.629700519207413	0.03766253242913217	0.003129647638282285	0.037637911870269956	0.08086847586848003	-0.03450508959442084	-27130.27607546525	-110.90354888959125	-69.23120005813118
265000	-27322.746990793676	-196.87879962144132	-27125.868191172234	17.848021972961632	145.69700722648525	17.848021972961632	16.456440319111515	303.4961454002184	0.25656323429075023	0.7809765679669435	1.5002363236832588	0.8608700524070493	0.7770687314405845	1.529317121876623	0.5515312026255346	0.36860871554137586	0.2712815721387446	0.21703188143839142	0.14307783088148784	0.6350663705397601	0.03957364999480306	0.005986679863977042	0.039053326280417765	0.15160985432780005	0.003948431441979803	-27125.868191172234	-110.90354888959125	-69.33671707258446
270000	-27320.628877976935	-195.08603438360092	-27125.542843593335	20.06221817249606	157.59679823950646	20.06221817249606	16.06242060398767	291.1261531872974	0.25656323429075023	0.7704983338996765	1.4636817422072115	0.8475527059157717	0.8013747451925007	1.5643922993746884	0.5525001734101446	0.35702716394298833	0.2688447282025206	0.22418822359601107	0.14993988425847962	0.6362542286464657	0.0329280536076781	0.00587129844614281	0.03217600069446487	0.18824534234647405	0.03760257160303276	-27125.542843593335	-110.90354888959125	-68.88815392352896
275000	-27310.830934826743	-193.44068262250022	-27117.390252204244	17.113497255607392	126.20862596629298	17.113497255607392	13.970888716780106	143.47939633401936	0.23373589023046915	0.8164910775148994	1.4485648285343633	0.8496736887514966	0.7829692895629731	1.5629011160078017	0.5393999996284601	0.3606401852284012	0.2721471084501651	0.22199549220503068	0.14521721411640254	0.6685222697222264	0.043511937081197945	0.0056445282733391805	0.043138047397511335	0.11719764318567347	0.1940304071445563	-27117.390252204244	-110.90354888959125	-66.59649997705465
280000	-27313.272466682007	-194.8798201582694	-27118.39264652374	18.629972489752856	138.86851672734488	18.629972489752856	16.85411012099472	105.76772706998645	0.22146558421646945	0.8265348407431594	1.4432168271913635	0.8494844150458357	0.8021866438294889	1.6051348911000636	0.4734423820900825	0.36197345274724885	0.26490828859658055	0.229656587649862	0.14346167100630802	0.6847588785967367	0.040561117340078806	0.005294926264016846	0.039651885130812206	0.13487076056147795	0.08272979486302277	-27118.39264652374	-110.90354888959125	-68.51824027964695
285000	-27314.400485200113	-194.90594144598157	-27119.494543754132	20.34053821190785	146.7413361029721	20.34053821190785	16.310085402944303	93.97258903723365	0.1547720985426131	0.8295280603616885	1.4309589128476201	0.8527023455018667	0.8269265616226377	1.588331169576731	0.47155295008944936	0.3716850208356184	0.2629752293600223	0.22112299496377907	0.1442167548405797	0.654954940398796	0.0373972603599317	0.007151682236625035	0.03737122622854045	0.1574851050588267	0.003310851317675346	-27119.494543754132	-110.90354888959125	-69.4027915558125
290000	-27312.798677889612	-194.81428078188975	-27117.98439710772	14.754200106698535	116.7528646333901	14.754200106698535	12.572067897071177	59.300380347336024	0.21471266501324515	0.8308745816990416	1.4165891169567997	0.8276335401817492	0.777520151764564	1.6396942047746887	0.5076884046231505	0.37354973060939134	0.26544911925398196	0.21883967387009676	0.14216147626652934	0.6532520532827791	0.0425351485125449	0.004964512492260723	0.0434487057227118	0.13354356725586267	0.16906170344431126	-27117.98439710772	-110.90354888959125	-66.85006381468597
295000	-27313.64788899134	-195.26074373642825	-27118.387145254914	20.818254019983552	144.7839118597836	20.818254019983552	15.568784364605893	197.84515043882595	0.22976117425074594	0.8295448070973277	1.4204977077624075	0.8111535655539871	0.7897190650596398	1.6054421060775759	0.5436427484490561	0.3694658615073607	0.2659835344798526	0.2202361347648766	0.14431446924790942	0.6865900113760708	0.03834530105166517	0.004000200107584073	0.03706442398264478	0.12515111756336678	-0.3032222793009149	-27118.387145254914	-110.90354888959125	-68.9434829494111
300000	-27315.70951761723	-193.49992726903196	-27122.209590348197	16.328947515758774	131.25379092795077	16.328947515758774	13.81417824847927	129.93355343183404	0.2589408313655974	0.8272480689733157	1.447820813267034	0.782463288375126	0.8187034435062253	1.5717007853547027	0.5520636005235904	0.3636660870129848	0.2671052843748784	0.2218210729649654	0.14740755564717087	0.6829044188180073	0.04103050031814467	0.003728936028445214	0.04162431365121871	0.09841317775674435	-0.21234676454723048	-27122.209590348197	-110.90354888959125	-66.29733813546787
305000	-27325.515629187874	-200.7573409870385	-27124.758288200836	18.35257450559577	157.25670321285028	18.35257450559577	18.35257450559577	522.05973969662	0.2571670002120612	0.8398381232980321	1.4373635698837317	0.7654267387662809	0.7990820487679109	1.5738106607756241	0.5844788585084147	0.3746621444972123	0.2592060372947426	0.21958870497058738	0.1465431132374571	0.6562153359239578	0.03191394006364085	0.004071750139568097	0.031828467522706724	0.14123267742605453	0.0644701966683037	-27124.758288200836	-110.90354888959125	-72.46745925047753
310000	-27322.979942165275	-195.85025431938644	-27127.12968784589	17.423624757709625	143.23455236639006	17.423624757709625	17.423624757709625	98.23725027359426	0.19405950014269546	0.8464167039180879	1.4551076338422484	0.8005152827820456	0.7788216968921673	1.5668329119814672	0.5523057705839782	0.3624996205375062	0.27652927067368227	0.21599229851900453	0.14497881026980644	0.6433234711756832	0.037932288960740364	0.004813695636371046	0.03775276463443747	0.13054758940212013	0.11423811101352226	-27127.12968784589	-110.90354888959125	-69.1065139673588
315000	-27321.942038712143	-196.0180178227528	-27125.92402088939	20.430722184198935	156.92718549970618	20.430722184198935	16.344430376256597	114.60981596776782	0.20730891247011263	0.8876418101855297	1.4631208082354081	0.7569864099179634	0.764993194058426	1.5881136359641017	0.5391441416385664	0.35912175232005566	0.27483806665761495	0.21479242132554052	0.1512477596967882	0.6875914661261744	0.0332932513894132	0.0038338333480408627	0.033922516668916027	0.10669532696776958	-0.11810887815159374	-27125.92402088939	-110.90354888959125	-70.5421668879325
320000	-27313.030878402027	-194.97479041890966	-27118.056087983117	20.322217839295032	149.02099099458263	20.322217839295032	14.714316463650054	160.90284376676934	0.20246359232457767	0.8877182944184061	1.4595088597075947	0.7561848866071144	0.8197308395514241	1.5363909280673043	0.5404661916481511	0.3654014868726714	0.2629928839742568	0.2224978724975068	0.14910775665556453	0.6586960097099025	0.03906059672426936	0.005772744219558228	0.037180619839775914	0.13901786169325744	0.22189720908741375	-27118.056087983117	-110.90354888959125	-68.79818910229108
325000	-27315.033285118774	-193.22518725852285	-27121.808097860252	17.360460724927268	127.82939413734253	17.360460724927268	14.551062160937054	142.39090412738895	0.23650999713983567	0.8651187373043783	1.4806293383148459	0.7685028711486797	0.8252829643030807	1.5283447384695616	0.5321213504594489	0.37514135761723366	0.26063457632614045	0.21539975410177978	0.1488243119548457	0.6581922911151438	0.04187059858245734	0.007904353596917048	0.0410318990226449	0.17388486548105783	-0.24871814816268595	-27121.808097860252	-110.90354888959125	-66.79902854577622
330000	-27315.761988796916	-195.70785701627148	-27120.054131780646	18.021733290067424	142.07428214613992	18.021733290067424	16.890770386160376	79.39716938986471	0.188891066405231	0.8870033053408147	1.4821748112092392	0.7663009654776847	0.8221724857556858	1.543722007253746	0.49862642496282483	0.37604478984836054	0.25971211062190397	0.2156991845781178	0.1485439149516173	0.6399067610383029	0.03848446406772941	0.006931839234001156	0.03780438364862359	0.17105666268231717	0.022694714373139947	-27120.054131780646	-110.90354888959125	-69.72990808541942
335000	-27314.772581667807	-193.31171942218867	-27121.460862245618	17.533270984681508	134.60952850417885	17.533270984681508	14.402374764207973	100.57003033686676	0.235650943856053	0.9029023474213208	1.4653122226777264	0.775860490383311	0.8604432740907211	1.5197936054033492	0.47568806002356695	0.3647868434062605	0.25754929141858524	0.22927415553841096	0.14838970963674297	0.6665074357621487	0.03894449054891069	0.004990671487470259	0.03731149769041249	0.11454851354804839	-0.30256118631067475	-27121.460862245618	-110.90354888959125	-67.4715232463157
340000	-27315.809259709942	-196.53303994972575	-27119.276219760217	15.70988667170678	122.99217757127542	15.70988667170678	13.83119721170153	468.4887513112974	0.3944013110377642	0.8963575995371313	1.4484038495560618	0.792376029984374	0.8308073612432573	1.5373341445207986	0.49472101515837247	0.35897898830573943	0.2658359440789971	0.2197584331315953	0.1554266344836678	0.64033357029814	0.04150047765817502	0.005125642349755055	0.04056437112934265	0.1110518756539391	0.011105945726293531	-27119.276219760217	-110.90354888959125	-67.73846224806779
345000	-27308.83314178161	-194.54053838184925	-27114.29260339976	17.9543445448259	141.3821065126485	17.9543445448259	14.81430925940961	365.48248430221884	0.33712484694680067	0.899433942511722	1.4300536696516335	0.8010818168149215	0.7934108262071109	1.569725937286872	0.5062938075277352	0.37042154773607505	0.25560729803877774	0.22192076656385387	0.15205038766129286	0.710954471740226	0.03471543793362409	0.006636937935839537	0.037288383672778404	0.155670778979104	-0.380361576264076	-27114.29260339976	-110.90354888959125	-67.85329807347635
350000	-27319.483589769865	-194.84895351556276	-27124.6346362543	18.727972261367736	148.72873024889915	18.727972261367736	16.69243720333641	219.22841037221465	0.25161953918290414	0.9006266219538298	1.423397805337985	0.7990455976345016	0.7667232068983388	1.5787758528450737	0.5314309153302659	0.3741628547728673	0.25392417926237065	0.22998765997967827	0.14192530598508332	0.6635299977268987	0.035857342826089746	0.007354109459620605	0.03510479167825938	0.164737168020351	0.03517469192216935	-27124.6346362543	-110.90354888959125	-68.26601309040512
355000	-27320.299706326165	-194.0512501228158	-27126.24845620335	19.47876723201792	141.47360297336093	19.47876723201792	14.749365904430093	74.48898599913775	0.15082861862274388	0.920570482882328	1.4045033660994564	0.8214309947086096	0.7612637869001102	1.5934659349795235	0.49876543442996685	0.35562841532225226	0.27283010719427614	0.22481910146972825	0.14672237601374297	0.7157065720723786	0.036417283530583815	0.003201627733422727	0.036145883688095334	0.08258788511919606	0.33462726548394334	-27126.24845620335	-110.90354888959125	-69.2607686482752
360000	-27316.723364626396	-195.24341907420188	-27121.479945552193	19.782607382036876	160.70421897815618	19.782607382036876	16.44329634822754	212.4511883920348	0.23031276033043224	0.912746268527723	1.3453366453493558	0.841343724605394	0.8018229055486151	1.6236754758642566	0.47507498010465066	0.37147303384353675	0.25596403850982835	0.22762365637753804	0.14493927126909656	0.6621268889874805	0.033275290341429294	0.0057788524896747	0.03399808733176769	0.17047759636170362	0.23323478280195079	-27121.479945552193	-110.90354888959125	-69.04365573291868
365000	-27309.461089913108	-194.8790530422483	-27114.58203687086	19.55248888724352	155.88693643651976	19.55248888724352	16.349554631966246	266.5296990736041	0.25771970998179117	0.9014225866551446	1.3629642326273326	0.8253995060988585	0.8164233446687417	1.5958259621709652	0.4979643677789526	0.36863486954898983	0.2626135292305275	0.22501626959512017	0.14373533162536226	0.6762597856379201	0.03257685706065524	0.006210931836963742	0.03447932637718361	0.1634418569202262	-0.1056996428313942	-27114.58203687086	-110.90354888959125	-68.68381777878604
370000	-27320.342914955276	-194.05718890126644	-27126.285726054008	19.120825374946445	138.95587302476747	19.120825374946445	14.686561000414066	168.69697965082983	0.2732113489050252	0.9124964133012633	1.3518019304291502	0.8052339478914238	0.8413707194660799	1.5975255129966068	0.49157147591547123	0.36080480654564895	0.2632541779231272	0.23117707003472904	0.1447639454964946	0.6833604262343348	0.040969918645209734	0.003569974094610424	0.040356400531976484	0.08782919377526686	-0.12023474348124683	-27126.285726054008	-110.90354888959125	-67.73072971236658
375000	-27314.066215174214	-194.07371119980687	-27119.99250397441	18.332076261032736	139.09433337334286	18.332076261032736	14.748766149341055	199.4694101132997	0.2990972121640003	0.8874918996352694	1.3407612285832418	0.7957702978089163	0.8506014878691177	1.5842827763198266	0.5410923097836235	0.3693202334497696	0.26347251150394746	0.22162165799473763	0.14558559705154508	0.668156408886	0.037306288120955725	0.003928544998367521	0.037280069173153	0.09149885837303272	-0.007251389670954928	-27119.99250397441	-110.90354888959125	-67.93781921142295
380000	-27312.160731390188	-193.3263599410808	-27118.834371449106	17.39550456068172	122.08361989333515	17.39550456068172	12.896365479278794	184.62286321061416	0.2990972121640003	0.8804625770828008	1.3579776648599315	0.805940212055071	0.8523094418185668	1.5789828305666305	0.5243272736169943	0.3709565209821316	0.25534596739936516	0.2273863679996239	0.14631114361887906	0.6472514400221615	0.0438907376945958	0.0069276390296372425	0.04255851564771735	0.14670986056881616	0.017429510737024825	-27118.834371449106	-110.90354888959125	-66.06118631846655
385000	-27319.380063263077	-195.1261703928089	-27124.253892870267	19.620414485615957	150.27484387434066	19.620414485615957	17.39424733918857	145.94029453987315	0.1856108136470418	0.877714362741633	1.3152779262937893	0.7992437441177728	0.8438380630199798	1.6124170597585248	0.551508844068296	0.3643757449100621	0.2621043657777396	0.22849484581685717	0.14502504349534084	0.6721979294161202	0.032663649951684685	0.005118884237820824	0.033173521943842404	0.13845103365115474	-0.13728979084681522	-27124.253892870267	-110.90354888959125	-69.22744846431274
390000	-27316.674544586618	-194.39337657762314	-27122.281168008994	13.658115659459693	110.6837593976997	13.658115659459693	13.658115659459693	137.79043061900663	0.33897790871058575	0.8586697606099086	1.3101611418315016	0.8471251209980488	0.8697003464761726	1.5932662124400818	0.5210774176442827	0.3746077140184703	0.2611056636165762	0.22324347065761974	0.14104315170733353	0.6830039451133375	0.046649161320280255	0.006000656211588033	0.04623487267302674	0.11953136164599484	-0.11495619364843487	-27122.281168008994	-110.90354888959125	-64.33527357665294
395000	-27316.50088993506	-198.35205874292927	-27118.14883119213	17.829664520741634	136.96101472437041	17.829664520741634	14.758608309136925	426.13212902160967	0.3945534682437637	0.8715426247122939	1.3453454140381897	0.8143525589077544	0.86812805559412	1.5655669534172274	0.5350643933304108	0.37281249776559444	0.25937564478055175	0.222755921086892	0.14505593636696174	0.70829168952148	0.0377437583270154	0.005444632772228218	0.03785312902190126	0.12756093846046124	0.09071884189130212	-27118.14883119213	-110.90354888959125	-71.08924535722207
400000	-27324.607305923684	-194.96001476203008	-27129.647291161655	21.57032256672785	144.6691260810474	21.57032256672785	14.180472769359008	182.5648304686839	0.22390506568931823	0.8716124903573833	1.3555241897855157	0.7963429387400156	0.8503043465428675	1.574218164168132	0.551997870406082	0.3764619855532591	0.26046699995612166	0.21766125499536884	0.14540975949525023	0.7037203254733314	0.036610296682985884	0.006345226029583395	0.03813978289120377	0.16130724140250183	-0.19992033185282598	-27129.647291161655	-110.90354888959125	-68.76689417315094
405000	-27320.55086644098	-196.19888346400046	-27124.35198297698	19.72889765920225	147.95085723545193	19.72889765920225	15.949698541415616	265.8104071479934	0.249497692175503	0.8297114572872527	1.338033451261373	0.8051491505493796	0.871325357238159	1.5717428560272682	0.5840377276365638	0.37976567732238226	0.2602872887540311	0.221406697911666	0.13854033601192037	0.697383988689734	0.038791736828293046	0.007454787197377268	0.03793239253928342	0.1519425145725226	0.008354800541759409	-27124.35198297698	-110.90354888959125	-69.33793145489166
410000	-27306.420522371485	-193.49583759446864	-27112.924684777016	17.291945665637474	128.75977078763256	17.291945665637474	14.127039236285011	179.78940474025097	0.2661731690229594	0.813692789827446	1.3489345225408484	0.8288057636676771	0.9102789046419424	1.566077681224991	0.5322103380970915	0.3763505548611093	0.26047732482988745	0.2220833147316077	0.14108880557739534	0.6632520967044955	0.042768754885892685	0.006980093806078122	0.043002069698340674	0.13399171637040014	-0.10347426602504993	-27112.924684777016	-110.90354888959125	-66.53929124246314
415000	-27318.743560607705	-197.90729025959777	-27120.836270348107	16.916776825265668	129.66715222660403	16.916776825265668	13.914133112397717	411.6241654972749	0.3034444943829884	0.8127058128698584	1.3502200315851707	0.8097556725427371	0.9312596281624158	1.56717169269695	0.5288871621428646	0.37003866712528555	0.26080401707479167	0.22277793881610913	0.14637937698381331	0.6723431476056814	0.04238458080226976	0.005556227013461318	0.04211687557395728	0.1390433439434019	0.2153030512162226	-27120.836270348107	-110.90354888959125	-69.82101061219063
420000	-27319.792800861695	-193.80026015589527	-27125.9925407058	18.07482296622382	145.07963525558782	18.07482296622382	14.986104615525367	183.08379719586705	0.26240253396599944	0.8022390384649877	1.381225192294108	0.7829322723678767	0.9120334411038855	1.5888813383796776	0.5326887173894611	0.3761874920130236	0.2745033310155938	0.2118051512727386	0.13750402569864367	0.6202040107453207	0.0362408628227051	0.0056812143255100395	0.03933155639529167	0.16828185340116905	0.015495331586772434	-27125.9925407058	-110.90354888959125	-67.7528378268189
425000	-27316.524831749884	-195.80728076704293	-27120.71755098284	18.040160299289845	147.57917250472806	18.040160299289845	16.005747770267856	163.09691901280863	0.18296287994011862	0.7931688169092396	1.4036791290118327	0.8010681390681446	0.904970375553785	1.5771209552615186	0.5199925841954762	0.3738635038100179	0.2573915003090867	0.2223851297271986	0.14635986615369626	0.6371839161373074	0.03656361421080242	0.004411411566615181	0.03790355834497518	0.12590258671105456	-0.2830362221545781	-27120.71755098284	-110.90354888959125	-69.61460495559446
430000	-27316.16710363301	-194.09624248065307	-27122.07086115236	17.114715274176255	128.21497227707675	17.114715274176255	13.486507675120977	231.49897482004602	0.3227169798660965	0.7879867565669616	1.3888643457637269	0.7652967377357661	0.9082311556025621	1.602540931741096	0.5470800725898848	0.3737476181278397	0.25905019510285676	0.22505851070752628	0.14214367606177672	0.6500528464711121	0.0444889303946099	0.003371186877663631	0.044502456414985014	0.07542428238770858	-0.20606004613410225	-27122.07086115236	-110.90354888959125	-66.36545327134884
435000	-27329.48051435592	-194.43375722710164	-27135.046757128817	15.399325743914007	123.72854123372524	15.399325743914007	13.196604349784737	177.26834016745082	0.33461786775965585	0.7872229811657253	1.4329113249175245	0.7759725249978543	0.8963327476266946	1.5709201359803189	0.5366402853118799	0.37542748370864093	0.2590132810733461	0.21870459863555258	0.1468546365824598	0.7487742014488878	0.04335775393715499	0.0013011404526482983	0.04346967584455576	0.0258124740084328	0.16032749728777984	-27135.046757128817	-110.90354888959125	-65.67445199556103
440000	-27310.3244789515	-194.13799925566315	-27116.186479695836	19.837694623155844	148.2713404460927	19.837694623155844	16.341725214986884	129.4878981664799	0.21789251442923563	0.8464107896591399	1.4234451227590357	0.7375472695640305	0.9165914884096468	1.548811107784873	0.5271942218232715	0.37033780792574245	0.26122269840673173	0.22134273996202677	0.1470967537054985	0.6729219298325065	0.034864513990509105	0.003759314697368821	0.03526877447829652	0.1175080830303398	-0.06329594446480809	-27116.186479695836	-110.90354888959125	-68.58645914712122
445000	-27320.55927188795	-193.49294230479322	-27127.066329583155	15.353600182178203	118.8602880470829	15.353600182178203	13.359866968673431	84.03204832986181	0.2265065236247299	0.8485508346096383	1.4444049869891864	0.7031455715574316	0.9370427465897936	1.5506973103950086	0.5161585498589385	0.3713463223391028	0.260757892293713	0.21452525157311061	0.153370533794073	0.6988116525404571	0.04471186698908279	0.004240373916688406	0.04415890953413131	0.06800548581264805	-0.018585228996020796	-27127.066329583155	-110.90354888959125	-65.71999503522802
450000	-27310.61701702232	-193.9534090702221	-27116.663607952098	18.407533176714	135.80090315729586	18.407533176714	15.206444036572643	223.11042363820383	0.24861958167807185	0.8894273544318543	1.4466210809800508	0.708927348580969	0.9014942837315251	1.5393341916165588	0.5141957406590386	0.3732588470095517	0.2590464556720588	0.21800916669024484	0.14968553062814413	0.6536695859092025	0.035613089969915884	0.004864207455938816	0.03670126767979189	0.12032045125728981	0.2505941336083196	-27116.663607952098	-110.90354888959125	-68.1602933202434
455000	-27318.794359711323	-194.6292008674119	-27124.16515884391	16.50288595806736	130.80813703567253	16.50288595806736	15.541526322391084	122.52609868503417	0.19923550085475994	0.8894162429005006	1.410854376148278	0.7015084109860773	0.9171119215310166	1.5480971299414994	0.5330119184926242	0.3707842736248245	0.2512730227898589	0.22038596138646277	0.15755674219885327	0.6782927909228649	0.042241858727837166	0.0065338372821205	0.04096541996687928	0.1798530627980882	-0.17551995150557573	-27124.16515884391	-110.90354888959125	-67.61278446528107
460000	-27319.13862614596	-192.94650166622694	-27126.192124479734	19.530489501844823	139.1254386737961	19.530489501844823	14.490091254282731	90.97073578487239	0.1654033916426576	0.9191581764331856	1.402948964115297	0.6929102359860887	0.8952937613473907	1.5489312391751893	0.5407576229428445	0.3667251773613389	0.26354948166504233	0.2223769201134534	0.14734842086016472	0.6432399221519278	0.03441871571172743	0.006286575090691945	0.03717642227096689	0.1753597387359751	0.08453155007302962	-27126.192124479734	-110.90354888959125	-68.44698646876499
465000	-27317.548101596567	-194.01658217766993	-27123.5315194189	19.407417113954615	147.01931858882742	19.407417113954615	15.59919894217484	163.9589814683258	0.24861127798647709	0.91249757501104	1.4107805994134268	0.6838520522072681	0.8719367838294776	1.542765253443793	0.5781677360949905	0.3600898234118508	0.2608820648858395	0.21899008917323665	0.16003802252907243	0.6479284873358025	0.03597281229952872	0.0046500848253370804	0.035583585276903036	0.116131911629178	-0.2356450140498013	-27123.5315194189	-110.90354888959125	-68.28830732763217
470000	-27311.86356783462	-194.83254290004595	-27117.031024934575	17.57241785366393	135.62637529454565	17.57241785366393	13.97153729718728	348.62732435370395	0.3004529313119284	0.9041255143621986	1.4231350456669933	0.6893989521237768	0.8770086443958537	1.5277124432947105	0.578619400156463	0.37065717530267733	0.2605143186904648	0.21695476736809502	0.15187373863876225	0.6593739645253303	0.03585679374418153	0.0066879247754426715	0.037121299929356845	0.1659252498538358	0.1779586088957192	-27117.031024934575	-110.90354888959125	-68.05753936870123
475000	-27320.469772926575	-193.88435233544618	-27126.58542059113	17.42764258223666	132.6287961870335	17.42764258223666	14.41183841568198	123.70974900358055	0.19397223513730144	0.9310256467056301	1.3802201353291599	0.7222572597538215	0.8629110426280264	1.5474586853481105	0.5561272302352469	0.3749765875295967	0.25197903438466246	0.22615615937455488	0.14688821871118535	0.6837630761074553	0.040199300195293594	0.004348941482432003	0.0406595102541389	0.10635741435499198	-0.17673702263523045	-27126.58542059113	-110.90354888959125	-67.68091797064761
480000	-27325.06799188603	-200.24127010018577	-27124.826721785845	20.68152031274874	146.12764972928107	20.68152031274874	15.27630881821992	138.97845790311987	0.09693941644435267	0.9331391564921464	1.3797501157777181	0.7351074457813984	0.8534020161696759	1.5482203718790166	0.5503808939000394	0.3752408866748263	0.252452962412693	0.22280753895102026	0.14949861196145983	0.6441257542865817	0.037748915590427076	0.005660328973576413	0.038181238108834455	0.17366900045541703	-0.21662789634145885	-27124.826721785845	-110.90354888959125	-74.60158312230362
485000	-27316.95815774614	-196.59975952648142	-27120.358398219658	21.353757136540928	155.6011330212098	21.353757136540928	16.398196316445368	294.9155064392529	0.26130071547787037	0.9195790559384404	1.4106563723658814	0.7263047073496404	0.8532356874369406	1.532125227623595	0.5580989492854976	0.372237905600061	0.2505031620889212	0.22496100386285312	0.15229792844816406	0.689089731951352	0.033509222729109146	0.001981828682141444	0.033899277853241296	0.06578126620739597	-0.2713088027646566	-27120.358398219658	-110.90354888959125	-69.92974857306706
490000	-27313.56267912056	-193.63280236136845	-27119.929876759194	18.782623254672426	139.52070864481362	18.782623254672426	14.889375936416155	195.58890944474683	0.26130071547787037	0.8880836089428809	1.4322740082163437	0.7355702820802319	0.8708862194741971	1.5208395767183978	0.5523463045679443	0.3718890795256341	0.2623545577359204	0.2178527170410835	0.14790364569736128	0.6909261286505688	0.03834354493838158	0.004570952514537361	0.03657746917015668	0.11357884848979749	0.011727126526435688	-27119.929876759194	-110.90354888959125	-67.4663411117944
495000	-27319.91498220876	-199.41707221555941	-27120.497909993202	21.35944914169872	160.20046769238868	21.35944914169872	19.002372144829828	80.19964444855762	0.12731785490851433	0.8914473667349809	1.4170306429964012	0.7105694222510309	0.8743396753480813	1.549600521331579	0.5570123713379227	0.37143564239947663	0.25103156028375423	0.2266248772511819	0.1509079200655865	0.7145393807527933	0.03594049697944364	0.005994915790579178	0.033109365959111105	0.1107392716680321	-0.1800759047527119	-27120.497909993202	-110.90354888959125	-71.62990472811673
500000	-27316.861092592364	-195.11607975364387	-27121.74501283872	17.11382879272015	135.26470367473516	17.11382879272015	17.11382879272015	109.14622427914885	0.17886416062975496	0.8768332140244733	1.4182290341659227	0.7326574763027832	0.8772491289141535	1.5351071931268765	0.559923953465787	0.3745993153427044	0.26056035404950995	0.21884074290380692	0.1459995877039779	0.6929873211676535	0.04004754379498878	0.00545633565641816	0.0400785074454379	0.13602506903849118	0.05646325576253727	-27121.74501283872	-110.90354888959125	-68.16359152059049
505000	-27322.141632757746	-194.88802285812656	-27127.25360989962	16.339826914422815	120.7715418038101	16.339826914422815	12.593168343682892	164.20192497675666	0.24193637495489698	0.8124788314342699	1.4878644080675867	0.7659358428597599	0.8136635192516216	1.587935573507252	0.5321218248795065	0.3718215421278707	0.26020793214028964	0.21897391354697016	0.14899661218486862	0.5945014572704392	0.04676785359288228	0.0030198456253294047	0.04699484408875781	0.06238867052134424	0.003416774422340273	-27127.25360989962	-110.90354888959125	-66.74405999194714
510000	-27316.660226136995	-194.2398361317658	-27122.42039000523	16.945934990548377	125.67168151217666	16.945934990548377	14.803256220199328	130.60783602830702	0.19392321780745814	0.8606190277684772	1.3889243491299035	0.6981656667558187	0.899124090254525	1.671862204653424	0.48130466143784867	0.38152418254883347	0.2460164547793363	0.22569132910250467	0.14676803356932475	0.6783601329114631	0.0419211722834916	0.00276368264982629	0.04174070080126598	0.06293253233831501	-0.1872005438838952	-27122.42039000523	-110.90354888959125	-67.76718294616656
515000	-27314.493678071376	-194.73563395636035	-27119.758044115017	16.51529088241114	145.41022764376606	16.51529088241114	15.858675746075168	242.67370855598665	0.29337354347187433	0.8399972261034824	1.3808684675293572	0.7788853341035842	0.9163767838778796	1.6194467019468277	0.4644254864388659	0.37587092754557916	0.26118659460076793	0.21731531123885797	0.1456271666147942	0.6657376548910802	0.03454268530300749	0.0043442130075371935	0.036005559406984106	0.12593412753136607	-0.25478061696506416	-27119.758044115017	-110.90354888959125	-67.57085776631007
520000	-27320.16738612549	-200.44188819880782	-27119.72549792668	19.104508616562523	142.48883208021002	19.104508616562523	16.499268149037842	146.72390692533506	0.10611865412986629	0.8390785297449515	1.3673025922717048	0.7517703999894833	0.8932906778474823	1.6635948533668803	0.48496294677949464	0.3835654897287134	0.25029243305244675	0.22359296007614646	0.14254911714269272	0.6578759903231096	0.03899463598230024	0.004856551615905607	0.03917480964751808	0.10476173659948773	0.0295703510602337	-27119.72549792668	-110.90354888959125	-74.30524111151806
525000	-27319.217467562547	-195.04974258586725	-27124.16772497668	19.516565723872844	147.1130154073808	19.516565723872844	16.399691408488177	229.10921140815884	0.2470565226932708	0.874688763107091	1.2664958035026455	0.7962208829858443	0.8215035809760908	1.782350654254916	0.4587403151734092	0.3634880184501518	0.24866812948862763	0.23935144050774224	0.14849241155347764	0.7032949225584982	0.03523987951158201	0.003907825990631262	0.03550648720951472	0.11756738092120643	-0.12309575488999745	-27124.16772497668	-110.90354888959125	-68.77244611232133
530000	-27312.45380349113	-195.805567653764	-27116.64823583737	18.822399457817845	138.51871993364912	18.822399457817845	15.166219924177668	300.784779500139	0.26140838679763584	0.9118720363497783	1.4170074590828285	0.6978438147890647	0.9238442907949513	1.5910994100501774	0.4583329889331964	0.3700345114483662	0.25625357668460397	0.22102273234992778	0.1526891795171013	0.6727425188663485	0.03714487276052219	0.004788107907815981	0.037275986243974026	0.10168258559097616	0.23719463930073423	-27116.64823583737	-110.90354888959125	-69.46046716152914
535000	-27316.857978789383	-194.6862082203968	-27122.171770568988	18.423184568489294	143.10326207237716	18.423184568489294	16.063406207859952	111.25896110182966	0.188160899069303	0.9061332801969817	1.4415417327460252	0.6888109336543972	0.8861765886616149	1.6190044758077813	0.4583329889331964	0.37393825165618966	0.2563733914313152	0.21727109084554216	0.15241726606695222	0.7002285563043118	0.04027653027752545	0.003242717908252255	0.0401682923784945	0.0911292672391627	-0.15395826809725602	-27122.171770568988	-110.90354888959125	-68.43543173486582
540000	-27311.10359875126	-192.92218737684283	-27118.181411374415	18.246098960573793	134.86324521548144	18.246098960573793	14.134180870889514	120.86722747060053	0.24969997433046467	0.9061332801969817	1.3147173998198323	0.7632297795008657	0.860370133057278	1.649275056213513	0.506274351211526	0.3703657830488382	0.25145869448430663	0.2277085124739628	0.1504670099928916	0.7373286823393431	0.03841678302906381	0.00569094656887556	0.03755850465550762	0.1287400848318562	-0.17403916308558035	-27118.181411374415	-110.90354888959125	-67.06900043609959
545000	-27322.369395679725	-199.50545348220248	-27122.863942197524	21.51808027028655	162.5576651121949	21.51808027028655	19.006606730598765	209.98632087681867	0.21960670429678766	0.8948785862476615	1.38875861203467	0.7747926080366214	0.9296158705916227	1.612195195777569	0.3997591273118519	0.37031587638890245	0.2575011645155986	0.22096452938814345	0.15121842970735466	0.653819519443914	0.03709332888055501	0.0053636134033418405	0.03540292587165166	0.12925169173397177	-0.0755433139144272	-27122.863942197524	-110.90354888959125	-70.45282783663131
550000	-27312.01315793993	-196.6493874941828	-27115.363770445747	18.30391728885702	126.73768499831672	18.30391728885702	12.197704853674768	66.34137256284906	0.09331849552695004	0.9060839253999406	1.38875861203467	0.7116422022682621	0.9040380588803112	1.6557495816963061	0.43372761972050655	0.37306031826179575	0.2517404235869266	0.22237477278725382	0.15282448536402304	0.6599549549177293	0.04480399713323459	0.006357348712067532	0.04350031369576021	0.13526046827620217	0.043745084964948014	-27115.363770445747	-110.90354888959125	-70.24190326621238
555000	-27322.83150692009	-196.53705852455136	-27126.29444839554	20.99112193867223	159.50912171215322	20.99112193867223	16.40126644905534	293.30544952731	0.26008907024676264	0.8167888210018218	1.4780537164327887	0.7668935739709373	0.9128414166161722	1.5841955021968563	0.44122696978142	0.36717784549672317	0.2643812806097013	0.21344071991770416	0.15500015397587064	0.6724633074154365	0.03468925736034781	0.002035086174169748	0.034339225845108325	0.0616246673956556	-0.19686873993057954	-27126.29444839554	-110.90354888959125	-69.67311648993925
560000	-27319.168795901616	-195.30124426680692	-27123.86755163481	16.863932777636684	139.53770478710993	16.863932777636684	16.83649098468633	181.12025434930544	0.2350405893966827	0.8071674967435043	1.466782737651529	0.8788063244097605	0.7978327097763587	1.551213493779013	0.4981972376398309	0.36081752088633634	0.2754414025549678	0.2138800390156292	0.1498610375430659	0.6196094427493748	0.03722173950849903	0.004911439021994879	0.037274057261292536	0.1399218912887361	-0.04444756677098576	-27123.86755163481	-110.90354888959125	-68.20901391485995
565000	-27325.48640637649	-195.31633205822897	-27130.170074318263	20.19703183204469	156.93130202820757	20.19703183204469	17.133472153310795	136.36505721060487	0.2090547976206544	0.8021977006178217	1.4836411461855623	0.775171008319399	0.7789478523078184	1.6254272768919893	0.5346150156774058	0.3683077033662895	0.2648933295867861	0.22623529144395144	0.14056367560297223	0.6571710608345818	0.03190764944722137	0.006437296544780643	0.03385532604669549	0.1928689637560531	-0.33962556314249953	-27130.170074318263	-110.90354888959125	-69.59043896715662
570000	-27316.17922470744	-192.46962014941522	-27123.709604558026	17.98370144221406	118.20197566032235	17.98370144221406	12.789106847666314	114.38608043831454	0.2444521099996943	0.8021977006178217	1.3414586382484615	0.777019267330029	0.7441048599293644	1.8208862622453836	0.5143332716289362	0.3758586499899942	0.259530528160577	0.22404714624645583	0.14056367560297223	0.652417462885149	0.047823866312754836	0.006751865762073646	0.046656193306157286	0.11833646062395609	0.18602889064081687	-27123.709604558026	-110.90354888959125	-65.59137505569014
575000	-27333.745737899997	-201.65265057347358	-27132.093087326524	19.593773571305537	157.52448585978883	19.593773571305537	18.31670717037936	276.85791454599314	0.3139137159127555	0.8353799377057094	1.2153754124574558	0.777019267330029	0.8613662700812782	1.7884057987942301	0.5224533136312935	0.3707859072257765	0.25732890216582927	0.22762977122389047	0.144255419384503	0.6893394418463219	0.03340990269548127	0.0012212190076491764	0.03347007998049963	0.034072203741005495	0.04429933318666632	-27132.093087326524	-110.90354888959125	-73.8993473309552
580000	-27316.826391166273	-199.97857304522063	-27116.847818121052	19.14848820619345	167.13482635196453	19.14848820619345	19.14848820619345	484.75173263951444	0.2911758303171717	0.8478073433561081	1.4182234313582613	0.7080164647270714	0.8177072932232213	1.7036383522325982	0.5046071151027357	0.37204375027864217	0.2593471889291114	0.2272478347812867	0.14136122601095893	0.6930683518449079	0.029842914488685732	0.007547710082831452	0.03228080389625117	0.2473189000819603	-0.18122633365177973	-27116.847818121052	-110.90354888959125	-71.12877894368485
585000	-27312.437555506785	-196.85739496552998	-27115.580160541256	17.59739297179993	148.2565629686628	17.59739297179993	16.87348667414495	160.43162867683452	0.26960008773093425	0.8502776359329677	1.3343024885123076	0.8024470254694291	0.8223805537914073	1.7036383522325982	0.48695394406128617	0.36874861270386955	0.2595077589815482	0.2283865272705852	0.14335710104399632	0.6791552784043511	0.03494648303040343	0.0058906503253445645	0.036730983928853676	0.17044375624879626	-0.15600928531370178	-27115.580160541256	-110.90354888959125	-70.19747616163278
590000	-27314.34639103912	-196.75687179648662	-27117.589519242632	18.2349710895888	145.02771594720195	18.2349710895888	16.829626933797382	369.53886595563927	0.31467707125942523	0.8429207016004262	1.4184081153492132	0.8024470254694291	0.8223805537914073	1.625867614060105	0.48797598972941547	0.3778289151401531	0.2517667512184503	0.22556047537592364	0.14484385826547225	0.6428383370419679	0.03851636847649551	0.006511428485495824	0.036925897783707196	0.16626021036566296	0.1455893296331585	-27117.589519242632	-110.90354888959125	-69.1142639436233
595000	-27309.590216511613	-193.34862215673334	-27116.24159435488	16.672541642066122	128.46723486114163	16.672541642066122	14.720642461368323	150.03716774849073	0.2735731039920901	0.7983509165793283	1.4201841234694543	0.8240947989825431	0.7551375924431706	1.6664679107722664	0.5357646577532333	0.3677582081234273	0.26829032936521274	0.21705880812306094	0.14689265438829838	0.6256430802187807	0.042925754596326374	0.005834852183840296	0.042645058052710044	0.15078093304314505	-0.08390600102607661	-27116.24159435488	-110.90354888959125	-66.32657528134601
600000	-27318.19283320568	-195.05935081784617	-27123.133482387835	19.051865759917437	142.00205684849863	19.051865759917437	17.42199742226263	118.88129669756775	0.19995455706818205	0.7983509165793283	1.4688134354527786	0.8205476667956568	0.8118555900587999	1.6469773092461517	0.4534550818672808	0.3740940000483862	0.2709915809285337	0.21437512835898068	0.14053929066409862	0.6966086203413723	0.039597198761865154	0.003383306923102734	0.03915696252367988	0.07596352638234104	0.04920952975224876	-27123.133482387835	-110.90354888959125	-68.37833764303119
605000	-27314.67003052174	-196.9140158330021	-27117.756014688737	16.444197380635465	136.63948362883866	16.444197380635465	16.444197380635465	98.653360225589	0.13614749690889913	0.8389797271928434	1.281516302562373	0.8482038213115191	0.8358676322058493	1.7419774348601307	0.4534550818672808	0.37259646258511714	0.2571752939217544	0.22627416942414566	0.143954074068982	0.6526207805302673	0.0405972440464552	0.007864761611843329	0.039315210648319214	0.19066750139517552	-0.062439395838240874	-27117.756014688737	-110.90354888959125	-69.94084398893605
610000	-27313.12867487411	-194.21707017626915	-27118.91160469784	18.18430398475386	133.66770900708377	18.18430398475386	15.025109300921564	76.62483578431392	0.15357378582001585	0.8389797271928434	1.29755014873491	0.8140323840007386	0.7875620377980798	1.744279841773512	0.5175958604999125	0.3712959420954478	0.257040618983381	0.22766279293850122	0.1440006459826692	0.7004312996368068	0.043395056364601364	0.006931789798804726	0.04128138000550917	0.15885253783103748	-0.3101956313519395	-27118.91160469784	-110.90354888959125	-68.35153684083254
615000	-27321.658088953143	-194.14314654057762	-27127.514942412567	19.78138854107753	140.95853927874884	19.78138854107753	15.562699725846455	126.75087127494399	0.18127069051983796	0.947433950195657	1.2767276739772604	0.7475542840058911	0.8179070466083922	1.7650240191124094	0.4453530261003862	0.37012078647142965	0.2502135492425325	0.23249208008963834	0.14717358419639875	0.6370730904504661	0.038891296363193016	0.003526499143896063	0.04002031038100405	0.09816292349673483	-0.0029989955560701938	-27127.514942412567	-110.90354888959125	-68.54538011031302
620000	-27318.060496591304	-197.05795891254937	-27121.002537678756	17.94683187009128	150.84444911230372	17.94683187009128	17.014014263121602	398.87766855534795	0.2893268844238995	0.8653185048132594	1.2963613193757155	0.7548967422596677	0.8789937693512462	1.7691769227239758	0.4352527414761318	0.3700368721001773	0.2613483236159011	0.2210677389044342	0.1475470653794866	0.6192997884107626	0.035465084834329266	0.006041818676093981	0.03621363685613936	0.14450863813964393	-0.4698413035944163	-27121.002537678756	-110.90354888959125	-69.50074484604517
625000	-27321.322749996143	-194.70381389555203	-27126.618936100593	19.410421425689666	146.3366206755562	19.410421425689666	16.36691020398882	175.92707000357947	0.2117811106606516	0.8747232874870474	1.3887131733088967	0.6803803614790688	0.9037357758227208	1.656556345990825	0.49589105591143806	0.38316736148630676	0.26196619777146435	0.20886137651184739	0.14600506423038076	0.6384776028112392	0.036522311236713165	0.005559442055617064	0.037528541946631196	0.14297300850471473	-0.06945407543245725	-27126.618936100593	-110.90354888959125	-68.67198127274077
630000	-27315.90575731038	-194.50622464667035	-27121.39953266371	17.949583340462258	140.9294415706328	17.949583340462258	15.164179001444628	223.56001782984728	0.249633948091654	0.7386730888742756	1.2893508653098547	0.8200659880151073	0.8751900417805393	1.7657743856780006	0.5109456303422191	0.3825017170858573	0.26348084889761925	0.21951525753055817	0.1345021764859646	0.6829437585984441	0.03748175871944644	0.004901665676099946	0.037363165857758014	0.14317088867125177	-0.18529797186145774	-27121.39953266371	-110.90354888959125	-68.03406396218408
635000	-27324.618360563123	-201.41401977536327	-27123.20434078776	23.202009705442848	177.66913402840115	23.202009705442848	19.023464157406025	380.70754803633133	0.238150085521821	0.768179441342341	1.3046718278619711	0.8252516714614143	0.8391895453317534	1.751761883660298	0.5109456303422191	0.3757625055970321	0.2541053378105856	0.22605696138887996	0.14407519520350168	0.6706401119496352	0.029257525834600825	0.003605536022739656	0.03012700056248771	0.12216412689969725	-0.14247168390456622	-27123.20434078776	-110.90354888959125	-71.8574471310838
640000	-27319.28718991641	-198.080003315365	-27121.207186601045	19.26132488021288	145.13154668545937	19.26132488021288	16.343965238144033	371.5596198941974	0.32931121948003	0.8636253642029637	1.3225301431115715	0.7091674973659307	0.8106305852048494	1.7126295939250948	0.5814168161895867	0.3771522128030843	0.25917300810040533	0.2242303749633859	0.13944440413312376	0.6571386781814107	0.03703170445021989	0.005100588124913863	0.03702119578263866	0.12817033136348788	-0.17780713835723871	-27121.207186601045	-110.90354888959125	-71.09600268736554
645000	-27315.5779408361	-195.02158964734974	-27120.556351188752	20.440127106077103	151.32380713131005	20.440127106077103	16.329121162273125	201.43284621165483	0.253417524580417	0.8033590319631887	1.3224561013602527	0.7313472228114821	0.8188140876251007	1.750790242470637	0.5732333137693355	0.3821297705884297	0.2544635185458551	0.2189134519045269	0.14449325896118764	0.6332384121118673	0.036138358195813645	0.004020176412310743	0.03629707636589046	0.12278926108695681	-0.06807579089461295	-27120.556351188752	-110.90354888959125	-68.74557841420622
650000	-27313.46852117177	-194.08982896557904	-27119.37869220619	15.255885377272712	120.91680570426547	15.255885377272712	14.203083588130719	185.43302525226488	0.30605389718415865	0.8033590319631887	1.2917295272881946	0.7841572805287478	0.8177159782866927	1.8356621177389472	0.4673760641942257	0.3811833136896864	0.2489967493241209	0.2325695148010805	0.13725042218511152	0.6430454769345832	0.04276256218285185	0.009054663128047558	0.044435182330715736	0.15892475379138274	-0.010305440462658603	-27119.37869220619	-110.90354888959125	-65.86958201602046
655000	-27317.378211728417	-193.62366023762806	-27123.75455149079	19.359215512391604	140.75975264867267	19.359215512391604	14.996591814841928	94.56881258686799	0.1776873503979568	0.8174341147673955	1.363086821861339	0.7692991790298812	0.7717097490022462	1.7564105461490722	0.5220595891900627	0.37357782475425644	0.2633836617123833	0.2228883561106711	0.14015015742268844	0.693935473279834	0.03818881329175824	0.0035499171000645258	0.03798144484309748	0.093876149430053	-0.12083335570539894	-27123.75455149079	-110.90354888959125	-68.34848875883677
660000	-27315.108549105207	-192.71580519300238	-27122.392743912205	17.71605815404406	134.50887594948233	17.71605815404406	14.111282550498792	123.13840612235686	0.21671942681245718	0.8001453626338769	1.3481869025074629	0.8185518762114786	0.8366755393380524	1.6813151354156084	0.5151251838935176	0.375815594242722	0.2628123416422249	0.22365268513397954	0.13771937898107284	0.6231574913157278	0.037722337746872246	0.005732130402785722	0.039771309401462784	0.16483735374042596	0.3557027575634874	-27122.392743912205	-110.90354888959125	-66.99978748547436
665000	-27316.376459893872	-196.70034361424052	-27119.676116279632	19.545978437171193	135.1406091845926	19.545978437171193	14.733855950639839	342.4059676152046	0.31040895163061255	0.8349010438052797	1.4057566916477728	0.7200569549694458	0.9175017214626788	1.7137475188792684	0.40803606923555147	0.37939174656975744	0.2517226695323466	0.2259246982614019	0.1429608856364933	0.690715032421227	0.04039192343636081	0.0051593106015756195	0.03918323983373894	0.1286730441454388	0.0221502773676452	-27119.676116279632	-110.90354888959125	-69.8933212453909
670000	-27315.782290902927	-193.0903901079733	-27122.691900794955	17.809733276651784	116.33100676700481	17.809733276651784	11.970099906030569	70.19181513842213	0.15396377030254488	0.8646976591653984	1.371584121267878	0.7113373339852814	0.9074203690125118	1.7000535637438707	0.4449069528250567	0.3729390406335402	0.25332409045669013	0.21986409659614972	0.15387277231361923	0.6663990547412567	0.045234860363912215	0.003647302405055075	0.04433439230349723	0.07883392828029763	-0.029939675492002736	-27122.691900794955	-110.90354888959125	-66.56833272737553
675000	-27318.55833422169	-193.49984397255162	-27125.058490249136	19.65352058244007	141.31453177212936	19.65352058244007	15.450841811156456	114.29693783594372	0.1995763430786148	0.8745797945057008	1.429396350261822	0.7580877880419171	0.8898990496661131	1.6159863641810093	0.4320506533434352	0.3610767583680535	0.25860711019497606	0.2260184831326802	0.1542976483042896	0.6677558996843393	0.038268716759938176	0.0028080132813460275	0.037596208488176505	0.07015894260294307	-0.10144743526617202	-27125.058490249136	-110.90354888959125	-68.0234499130429
680000	-27321.00095290383	-196.20193653833317	-27124.799016365494	18.884343456427246	143.10473093663254	18.884343456427246	16.06377493752854	162.8076035595802	0.17046933809439935	0.8500864835491818	1.429396350261822	0.7925492434313925	0.8293328125146213	1.6159863641810093	0.4826487460619705	0.3567332468354735	0.26688103190709084	0.2269396081837619	0.14944611307367306	0.6992495868347288	0.03642756665812433	0.0016013346324848879	0.03578842543536275	0.047075985731387084	0.06652588018497024	-27124.799016365494	-110.90354888959125	-70.31938999098703
685000	-27316.342467354905	-195.2844729195363	-27121.05799443537	19.173984711948336	144.57809060871585	19.173984711948336	16.100046773125438	117.67799143479355	0.2403523125260578	0.8501577206759916	1.3375275410057168	0.759770996994253	0.8522869524814018	1.7127572498682275	0.48749953897440723	0.3661998212027746	0.2608453016256029	0.22367924451593751	0.14927563265568436	0.6590108503329843	0.03747562057679761	0.0038176064482078557	0.03615481181560556	0.0901127879866275	0.029518344273491447	-27121.05799443537	-110.90354888959125	-69.55996801343527
690000	-27324.812516766993	-199.81939377533928	-27124.993122991655	22.343483590622473	175.296724301658	22.343483590622473	18.081753186510916	93.53796359287408	0.12037918961175852	0.8501577206759916	1.389592836140058	0.7104407129965982	0.8531574089046023	1.7213709976786105	0.47528032360413736	0.37294611992434157	0.26079499670148804	0.21976562867556296	0.14649325469860672	0.6347240865124771	0.030383430806480562	0.002464219834641588	0.0312742436155541	0.08058390944535171	0.09161426716412464	-27124.993122991655	-110.90354888959125	-73.11372268119716
695000	-27316.46797598985	-199.1283182080544	-27117.339657781795	22.50896435837305	167.26462708338593	22.50896435837305	18.540054420509808	257.99881964000684	0.23789963217680649	0.8107706266996435	1.378235929136813	0.7508335290196513	0.9164200676615837	1.6604645803898719	0.4832752670924345	0.38034903292548894	0.24888468661676505	0.2237851997112139	0.1469810807465314	0.6860673039652998	0.030913144252193252	0.0023222738914348137	0.031742797676679584	0.0823421698307762	0.0012667706525221127	-27117.339657781795	-110.90354888959125	-70.81465373689656
700000	-27319.24941150557	-195.6987456131347	-27123.550665892435	15.022378039522627	124.5309827740661	15.022378039522627	14.302618421078405	92.92185533047171	0.2670807913393584	0.8516833787459791	1.353381666355051	0.7978676286991538	0.9275027320632061	1.6215021393831575	0.44806245475345013	0.3795971050557513	0.24909761522796098	0.21861150515630126	0.15269377455998578	0.6553942766924536	0.0430778065712433	0.006585485355643316	0.044857656936460544	0.11852444271393092	0.1356714942724781	-27123.550665892435	-110.90354888959125	-67.79293710175641
705000	-27316.061387557234	-193.9493041326953	-27122.112083424538	17.298310220023474	140.64774300129807	17.298310220023474	15.49629269146161	176.54520227183065	0.2570671934317548	0.8054327619022232	1.5015576902443117	0.7216796496907228	0.8925568891324125	1.5139195175351954	0.564853491495132	0.3686745709602995	0.2628487677584071	0.2105143727860108	0.15796228849528193	0.641478076708593	0.038088528965032245	0.003858097528516904	0.03887967277763305	0.09892466385039764	0.09736849463585705	-27122.112083424538	-110.90354888959125	-67.35661749513372
710000	-27314.50907943943	-194.07752633352084	-27120.43155310591	14.373235505660878	107.11826275226295	14.373235505660878	11.86895278583816	143.03190921833857	0.3118428736260536	0.8054327619022232	1.4304778275195478	0.7084724609369493	0.8431539421790473	1.688850915021355	0.523612092440875	0.37871540607471404	0.26023838910167707	0.21278130206524648	0.14826490275836166	0.6953071455134666	0.04940794755763515	0.0059514566291342785	0.0467496665452796	0.1291049632043834	-0.1064519696374778	-27120.43155310591	-110.90354888959125	-63.68673469403033
715000	-27315.43632726324	-193.61468861814234	-27121.8216386451	17.556823005652202	137.7512994355463	17.556823005652202	14.983121003582047	149.33349592495463	0.2714738120055812	0.7568217656334325	1.3846181101272608	0.7576305579506274	0.9656296216311133	1.6149951199364492	0.5203048247211143	0.37353896512495527	0.26049922968420325	0.2224558303794354	0.14350597481140537	0.6480567153243753	0.03685745334209236	0.005909381840421041	0.03779082380487625	0.16557085498884394	0.013017236449801338	-27121.8216386451	-110.90354888959125	-67.62352874705275
720000	-27319.85380812671	-195.680120938968	-27124.173687187744	19.300630494411735	155.192897214685	19.300630494411735	17.336713684784936	221.06230407420557	0.2325897311165544	0.83994618091942	1.438623263905682	0.718533532982196	0.8800140372054819	1.6188434105054519	0.5040395744817662	0.3731779453217007	0.25127871413475755	0.22675351000006133	0.14878983054347977	0.6609551604182811	0.03309050696601516	0.004463980706441613	0.033581392423531094	0.12877608040643929	0.1111179223975527	-27124.173687187744	-110.90354888959125	-69.13146117802115
725000	-27315.406391831977	-193.8117243916629	-27121.594667440313	19.663819808632937	145.70372167825923	19.663819808632937	15.543170463317091	178.1808307710512	0.21379995261031598	0.9139971254966502	1.375258598758304	0.718533532982196	0.8800140372054819	1.6699350217978104	0.4422616837595554	0.367062869474215	0.25502942209035445	0.2230135727921618	0.1548941356432681	0.6419631707195251	0.032583359016149054	0.003915364820229871	0.03539862266704923	0.11088061872346601	-0.0799367927549316	-27121.594667440313	-110.90354888959125	-68.66737037608986
730000	-27319.296468181536	-196.88021670187436	-27122.416251479663	20.844676771784286	159.2519089155848	20.844676771784286	18.388983722749664	131.24537820443396	0.18988425952044657	0.8903868523481973	1.3755104133643858	0.8120117959505955	0.8511295345709033	1.6300020833805695	0.44095932038534613	0.37005902999478957	0.25719671603105243	0.2256362046781406	0.14710804929601673	0.6637139595201663	0.033020724686343886	0.0018139458287875707	0.0332637154654573	0.05544315267116668	0.08207235162502553	-27122.416251479663	-110.90354888959125	-69.92702535654604
735000	-27317.789257567136	-195.6530149269749	-27122.13624264016	17.703106490690825	122.34135933352488	17.703106490690825	13.871813732577454	254.044536301437	0.28086209663388445	0.7916176611118649	1.3590181819610476	0.7729476153330409	0.8511295345709033	1.6300020833805695	0.5952849236425714	0.38329043781903704	0.25711128411988	0.21297525586558166	0.1466230221955007	0.6268400287796718	0.04640755292394341	0.0072224895457279215	0.04441410363627199	0.14675238925531525	-0.2506445366356247	-27122.13624264016	-110.90354888959125	-68.31965472453469
740000	-27315.41921308268	-197.14069276321385	-27118.27852031947	22.399862316383995	158.79787644948237	22.399862316383995	18.22426038813916	122.97266811234786	0.17788311332709805	0.8917810509445585	1.4094261788571267	0.6946562711965432	0.8813800709966879	1.6262592582558812	0.49649716974919994	0.37508889214024876	0.25823618228266365	0.21812318014059434	0.14855174543649252	0.654663809382713	0.032125485593059194	0.002523574007713953	0.03357687950812706	0.0928330341672947	0.26248208934341605	-27118.27852031947	-110.90354888959125	-70.06072508028188
745000	-27318.40991937534	-195.33817040703713	-27123.0717489683	17.225064257537493	131.46142713396384	17.225064257537493	14.733776364009094	149.08752390931545	0.19006193854759224	0.9057454225904851	1.460167551280754	0.8240515522070485	0.8813800709966879	1.5703402686488366	0.3583151342761856	0.37118215330749105	0.2548404335182069	0.22178213247295914	0.15219528070134217	0.6566244054525624	0.042416607039360614	0.0034351682729032583	0.04272297135885381	0.0827766425195643	0.06759606596882617	-27123.0717489683	-110.90354888959125	-68.6502833425023
750000	-27334.78505718973	-198.57938084783217	-27136.205676341895	21.59525303372974	168.6678858959777	21.59525303372974	17.868728739812084	173.21882658453654	0.16342200942792523	0.7283075186380691	1.4091676642621658	0.7179532051619625	0.9549469250887068	1.739522508910334	0.4501021779387594	0.3875199202991326	0.2535002634749327	0.2124336393919352	0.14654617683399873	0.5914317137790253	0.034151153955877624	0.0026938322894107395	0.034130524443102765	0.06805917274969826	-0.10884603901008279	-27136.205676341895	-110.90354888959125	-71.27358616300842
755000	-27319.772763194334	-194.017432796501	-27125.755330397835	18.02158894715526	138.54636165571154	18.02158894715526	15.541107260279508	96.70121149978536	0.19980970828556904	0.8621050542797756	1.2868637571075339	0.8004295236094996	0.8225028173870774	1.7834342178674674	0.44466462974864396	0.36894630727316113	0.2579367109958922	0.22804728364729426	0.14506969808365164	0.6960144873513086	0.03929056046825832	0.007309109027812266	0.038519771107284266	0.18418578862159704	0.32937472771226245	-27125.755330397835	-110.90354888959125	-68.1897783418772
760000	-27313.303398638058	-194.13942575842074	-27119.163972879636	16.505217779175034	134.1685781915677	16.505217779175034	15.697018558772733	204.09803836650678	0.2804491795951722	0.8621050542797756	1.33353799166058	0.7398950195181344	0.8225028173870774	1.7420446108749483	0.4999145062794821	0.3720275404330573	0.2531354442912128	0.2287338353414725	0.14610317993425662	0.6564980683903715	0.0390871569940853	0.005806250398589938	0.03884235656800678	0.1309131495566553	0.06599016971012842	-27119.163972879636	-110.90354888959125	-66.88193230641623
765000	-27319.74459948783	-194.7112151868971	-27125.033384300932	15.69003978113875	136.4730339227619	15.69003978113875	15.340596545760299	140.6645650516454	0.2501516760538391	0.9273054415834493	1.3541124854745754	0.7916381666316556	0.8740033587042488	1.6239428435701881	0.4289977040358805	0.3642697945720969	0.25979438861911786	0.22077828365776472	0.15515753315101977	0.7174704645379829	0.03857672283380095	0.004445419551312631	0.037817349074729466	0.1140164148492747	-0.029242944097394925	-27125.033384300932	-110.90354888959125	-67.14315660339187
770000	-27319.20452702447	-195.61534547365477	-27123.589181550815	17.836872714419073	132.54184689316537	17.836872714419073	15.355387110925369	312.028435739686	0.3145133097946113	0.8342163868778038	1.330278238697949	0.7772794298861633	0.8055363434702962	1.7463882189042153	0.5063013821635702	0.370014734866895	0.26082170530560356	0.22877281505859207	0.14039074476890856	0.649560644431892	0.04232408753887854	0.004937763734836172	0.04271499593325194	0.11024404242530082	-0.155718723592648	-27123.589181550815	-110.90354888959125	-68.32619689940432
775000	-27327.073587424966	-195.74274741512306	-27131.330840009843	17.13627108247309	130.12932748883244	17.13627108247309	13.211772022998842	184.38692699592383	0.35088946373984725	0.8207978136306159	1.4450052263651523	0.7339419501557702	0.8776615627260768	1.6236463985507221	0.49894704857166083	0.36758833580059136	0.2648947959608776	0.22065782758732594	0.14685904065120425	0.6659476036533466	0.04171374874930163	0.008602570922452256	0.04208775322692653	0.19865727316540044	-0.2910387305530907	-27131.330840009843	-110.90354888959125	-68.38067129650442
780000	-27319.842775594145	-195.37756975434635	-27124.4652058398	18.305833105140845	156.41568733744342	18.305833105140845	16.925251673117902	239.00314790322977	0.25080473061200936	0.8799570832811757	1.4450052263651523	0.7717724337929506	0.8377952315562083	1.624954615576939	0.4405154094275725	0.37232079437479826	0.26085412644434747	0.21996603852964924	0.14685904065120425	0.6463997790672246	0.03357928870231627	0.0072572861568056144	0.03262872991704052	0.20231587074867285	-0.16729307238455807	-27124.4652058398	-110.90354888959125	-68.63986045264767
785000	-27318.06984969237	-194.86312692952356	-27123.206722762847	13.932077458608058	105.14070518546374	13.932077458608058	11.795712924441581	129.91004267112817	0.3557983904512287	0.7931190542517533	1.4096624934676456	0.8503497472361364	0.7937694455358774	1.725424467622222	0.4276747918863636	0.371661335019846	0.2720605072940093	0.2126048528062656	0.14367330487987828	0.6749485478856898	0.05403218469171872	0.0071859765341339196	0.05175672592429975	0.11484571424975769	-0.21041690662656753	-27123.206722762847	-110.90354888959125	-63.5317671571911
790000	-27324.78634535261	-192.9671121437586	-27131.819233208855	18.98253290931873	130.0851935740635	18.98253290931873	15.739612472987705	85.58978131281336	0.17818710572351204	0.7256703980017736	1.3221692880754605	0.8877177100582951	0.7663464380614852	1.678701190611763	0.6193949751912209	0.376856258826954	0.26450490136907645	0.22261338709322404	0.13602545271074468	0.6375161690323089	0.043333825115094614	0.002336559607887206	0.04328571557763324	0.060265251094798224	-0.3101630950816093	-27131.819233208855	-110.90354888959125	-67.38935268940114
795000	-27315.626183221877	-196.1098029247366	-27119.51638029714	19.225821741605586	136.74455006921127	19.225821741605586	16.246531665762724	200.087261956401	0.22182781856666328	0.7939619570242942	1.307337231704824	0.8761013986866188	0.7707044586954929	1.742021936828411	0.5098730170603574	0.3739881741666736	0.26450490136907645	0.22661217256399896	0.13489475190025013	0.6435892413071577	0.04389043105792526	0.009340854377662102	0.040072893865821066	0.1642931377308313	0.06277770111175048	-27119.51638029714	-110.90354888959125	-69.15541245971357
800000	-27317.57543494571	-193.75593776165323	-27123.819497184057	15.286258292379303	128.92703155360502	15.286258292379303	13.898327219794194	152.18111511110294	0.282618399066545	0.9035362982602859	1.3887587439914775	0.7515355747552803	0.856116834560978	1.6494127040120508	0.45063984441992594	0.38462715045419227	0.25221980308832614	0.21663966495431164	0.14651338150316903	0.6800016183457103	0.03972010659625704	0.004110137489583618	0.038828149065971956	0.09884055003851541	-0.07357503919175146	-27123.819497184057	-110.90354888959125	-65.778457417787
805000	-27315.53265746025	-196.94945465303354	-27118.58320280722	18.359211931786678	146.8387859270818	18.359211931786678	16.822573873051766	139.4498596220174	0.15591291939319482	0.8819220028023855	1.3981276831890301	0.7515355747552803	0.8488316069845259	1.5872773395914568	0.53230579267732	0.36948226782728233	0.25221980308832614	0.23192507455443867	0.14637285452995197	0.6681118698358648	0.03810420599231385	0.006654546237807033	0.03565346524365941	0.14200230131774216	0.12122241281179243	-27118.58320280722	-110.90354888959125	-70.43755614019915
810000	-27312.856358321238	-193.11689987549374	-27119.739458445743	18.867671154564622	133.62743217662614	18.867671154564622	14.811873736552956	90.62911649169692	0.21335456101958655	0.8037413587558071	1.4542306139653693	0.7806547873504976	0.8014960753149536	1.627571371936051	0.53230579267732	0.36383370816726424	0.27092412048928677	0.22335378456654287	0.1418883867769053	0.6321194738668313	0.04220497859867425	0.004819891567502669	0.04092045033664899	0.12049259807703967	-0.009413670012713713	-27119.739458445743	-110.90354888959125	-67.54387494470986
815000	-27310.544339167547	-194.8367551510492	-27115.707584016498	12.502511573427606	103.26517921041491	12.502511573427606	12.502511573427606	94.37423499327089	0.2815709504020542	0.8999633641626158	1.3741914065756156	0.806181742008055	0.8458712788859691	1.5959280827868323	0.477864125580911	0.36450461862594996	0.2615132617480447	0.22511273009587499	0.14886938953012968	0.7059174635035746	0.04732307872528503	0.006206662334298411	0.04867801832339817	0.12263018743876904	0.09556634918189702	-27115.707584016498	-110.90354888959125	-63.21250852315469
820000	-27321.748433407563	-196.76782994730274	-27124.980603460263	21.223905278312067	153.3003410115477	21.223905278312067	16.94870133067883	76.06802552055382	0.11589525210238252	0.9188071304967115	1.4107620407247201	0.736036450874648	0.9296693857802867	1.480034818618832	0.5246901735048006	0.37360082010554735	0.24957761791126762	0.22064800668273118	0.1561735553004531	0.6683793555009363	0.035253712980760396	0.005479473794645522	0.03425971712806509	0.14678716926047383	0.07009325380240056	-27124.980603460263	-110.90354888959125	-71.18377790582066
825000	-27325.247258896794	-194.43814879946052	-27130.809110097332	16.857474316267226	123.44833470520499	16.857474316267226	13.471646092516947	196.53840566980054	0.26271560253792353	0.9188071304967115	1.398292957872102	0.6562409643793887	0.8594404269428167	1.6394027265771973	0.5278157937317826	0.36871082083517254	0.25565230452660775	0.22387419257326652	0.15176268206495241	0.6084106460978085	0.04522678180150905	0.005378784114975915	0.04432834631241926	0.09563672241297308	-0.15308346993024735	-27130.809110097332	-110.90354888959125	-66.93910604170914
830000	-27318.745414166264	-198.4951370042493	-27120.250277162013	22.55228599407838	161.7581911846684	22.55228599407838	16.974902480378894	220.90539838806743	0.1826894114261009	0.8083481694030121	1.4112961921680598	0.7394622861904678	0.8826219563994229	1.649429451450173	0.5088419443888632	0.37124864317389716	0.26189451794587615	0.21745151433693624	0.14940532454328964	0.6828152331026751	0.032920838485852	0.002476219777979266	0.03221994241207824	0.06101647323710677	0.08103811614398172	-27120.250277162013	-110.90354888959125	-71.35239428144075
835000	-27327.6709205341	-196.42791813277566	-27131.243002401323	19.220987418277655	143.7490933296566	19.220987418277655	15.682583705674066	93.92786770791444	0.24064948759510985	0.8986458310247115	1.5409593865698084	0.6613714971016462	0.8424055996610023	1.6295025148981934	0.4271151707446366	0.3568716801674185	0.26378596934165266	0.22221043645765573	0.1571319140332723	0.7347873597487835	0.035153653851642375	0.002073707528066181	0.03478977423459612	0.06224621127592898	0.07669944725704812	-27131.243002401323	-110.90354888959125	-71.2934119899912
840000	-27321.20379583209	-196.65806250157777	-27124.545733330513	19.866011674566035	151.86548311297736	19.866011674566035	15.847492300566559	421.5049003840035	0.30575673459694386	0.8748415376594204	1.547008559489489	0.7137638665978621	0.8606824539581363	1.5037887834719788	0.49991479882311207	0.3616391560658844	0.2671410653165059	0.21932490164060942	0.15189487697699944	0.6708642069714739	0.03505038290453758	0.0037466953073322534	0.03482151362899411	0.107555712538778	-0.13107904489858202	-27124.545733330513	-110.90354888959125	-69.85549365515578
845000	-27321.64057636728	-197.31975454175992	-27124.32082182552	17.8995068477881	133.57633620466254	17.8995068477881	14.63503338767881	425.1458615934653	0.30811608512675326	0.8554415424358781	1.5822318826844097	0.7266576831289014	0.8908471139191824	1.455875814898034	0.48894596293359305	0.371451978549914	0.26564740144965737	0.21287132092581626	0.15002929907461154	0.6248607517968631	0.042698489955640455	0.0056747232668447785	0.04146113225262801	0.14234943255083768	0.11835469326561913	-27124.32082182552	-110.90354888959125	-69.72741457506925
850000	-27325.24441760049	-194.23725576714656	-27131.007161833342	19.513841247146072	145.44130605132372	19.513841247146072	15.935457730288787	173.5232734624149	0.2470937407945284	0.837828073681633	1.5660279559043735	0.8176935054684845	0.8184407242805398	1.42987900205704	0.530130738607928	0.3549774731222757	0.27174308280615384	0.2120669826288649	0.1612124614427048	0.6304137344501102	0.03624641611468758	0.0032764017552632096	0.03664278955033497	0.09065339209712296	0.04746847570935935	-27131.007161833342	-110.90354888959125	-68.43391909286595
855000	-27310.20472786899	-193.790242431965	-27116.414485437024	19.47210172852898	136.6438560781729	19.47210172852898	14.304467817814714	109.97410517148002	0.17803132514585945	0.8053691930536613	1.4152236809022987	0.828300270444849	0.8184407242805398	1.658240772318822	0.4744253589998282	0.37610822292679125	0.2639499985944891	0.21726544895875619	0.14267632951996273	0.6721651521035968	0.04113238747585936	0.005817733758885171	0.03992779695479821	0.1459317783174851	-0.040668162978697346	-27116.414485437024	-110.90354888959125	-68.07241680609827
860000	-27317.770915216275	-193.45328840798038	-27124.317626808293	15.416642404295619	113.73822330459204	15.416642404295619	12.682424992865	85.76923630924031	0.27918696092682416	0.8668190440523511	1.2552007413858668	0.7488121795592387	0.7892398723572509	1.8544053619809076	0.4855228006643839	0.3729811588500365	0.2576736502626542	0.22718118125987577	0.14216400962743278	0.6765448911957894	0.04848650411070435	0.0037643868923892326	0.048372225307616624	0.07908704708304001	0.07107551152377918	-27124.317626808293	-110.90354888959125	-65.11681799651193
865000	-27328.379310074084	-195.59532416546213	-27132.783985908623	20.966855377878257	151.83657152278346	20.966855377878257	16.097114409282234	76.17563650036429	0.15668212036281834	0.896854357722247	1.2970231459329777	0.7538503016830148	0.7405482704444502	1.6541933445780563	0.6575305796392529	0.3751642857830874	0.25556781709622595	0.2288913187807323	0.1403765783399536	0.715897635186075	0.03381465795341926	0.005694077821804823	0.03270192211331763	0.15617462673289176	-0.3170529559460073	-27132.783985908623	-110.90354888959125	-70.58606441542507
870000	-27314.923934535822	-194.8482657020233	-27120.075668833797	18.83452421861359	137.07076679851514	18.83452421861359	15.390950822527913	232.64284190187288	0.26461714809619663	0.8841596687156995	1.4597241860873713	0.8415274390601765	0.7854712105138786	1.5197953204793553	0.5093221751435179	0.3631898108843298	0.26639782280189106	0.22211222962597238	0.14830013668780606	0.6587924814483528	0.041683405088124834	0.006138342181903647	0.040465345714516564	0.13372334313666678	-0.28065933626771455	-27120.075668833797	-110.90354888959125	-68.12933145401357
875000	-27315.433971908522	-197.11754189751184	-27118.31643001101	20.10633533260972	158.70206099745957	20.10633533260972	17.193045908386377	346.56034344757205	0.2601677667411603	0.9067204542583814	1.2936576193917984	0.6925528310226534	0.845666142073864	1.7616451457359439	0.4997578075173578	0.3712799678759097	0.25419360827232135	0.22611803049354373	0.1484083933582245	0.6915807844093295	0.03274075646702088	0.0042283618306692096	0.03327878087943433	0.12373144982960656	0.15651948196084378	-27118.31643001101	-110.90354888959125	-70.1177921967147
880000	-27317.014222051923	-192.66650171617303	-27124.34772033575	18.306421080683496	131.25954366473644	18.306421080683496	14.695810444076574	85.35484193228194	0.19496505416832793	0.8267104173054974	1.4790939143224366	0.7035078440589299	0.9194046064198814	1.5432852807402726	0.5279979371529808	0.36463479457901643	0.27117326250566803	0.21611563066556683	0.14807631224974804	0.6282677852575724	0.04068942456868157	0.004317124967348287	0.039812609668072416	0.09209442289525427	0.05136030559408937	-27124.34772033575	-110.90354888959125	-67.32704434739632
885000	-27310.089067927856	-193.43012383627473	-27116.65894409158	18.74252400225005	138.6666784604622	18.74252400225005	15.426880425926164	145.87324162683376	0.22621298238449217	0.8374566689442264	1.5002869170196917	0.6623934055763435	0.8953894232588482	1.5952554501758314	0.5092181350250574	0.36961895048187593	0.2629388444604022	0.21211143926070425	0.1553307657970169	0.647328664656993	0.03880893698379939	0.003310672951556762	0.0384113233526343	0.08686318384555536	-0.31137617181749383	-27116.65894409158	-110.90354888959125	-67.59437391105659
890000	-27322.3180591636	-196.24950700374674	-27126.068552159853	17.2125431128003	152.38455337257258	17.2125431128003	16.553501272054483	145.71549918179963	0.24391962836217854	0.9664933704128573	1.4802685733908152	0.6385806343189196	0.8953894232588482	1.5510430244319457	0.4682249741866126	0.36704444007943915	0.25834166512862294	0.21503272987775257	0.15958116491418461	0.7194439383348332	0.03389638621480972	0.0062320682415946205	0.03291078757350054	0.18639694031614337	-0.23296972437530258	-27126.068552159853	-110.90354888959125	-69.62570750609716
895000	-27320.15482358759	-195.01130111919502	-27125.143522468396	16.696255378506727	140.80558231404206	16.696255378506727	15.37431323806707	208.21224270466047	0.25103339410941977	0.850414172489023	1.489323791185586	0.7435468675398487	0.9524946846848816	1.5062969056860231	0.457923578414636	0.37492787852342696	0.25511271128356516	0.22047311788466994	0.1494862923083372	0.6622996290495988	0.03953898998961682	0.005540079452317804	0.038990780680278996	0.1296870293748617	0.17467710710861198	-27125.143522468396	-110.90354888959125	-67.63480681639754
900000	-27324.238319492764	-198.35878835547913	-27125.879531137285	20.00815344444872	163.68873062357463	20.00815344444872	18.571217399729907	100.17141058239925	0.16562212461610595	0.8118318915657349	1.3728729616242217	0.7176563490771167	0.8947807603444405	1.60597780928407	0.596880228104415	0.39101499811889856	0.24983887515437764	0.21785143775902066	0.14129468896770242	0.6402865167793964	0.033894343333048305	0.00500927042200158	0.03389521347761874	0.12613370178691075	4.602858213335084E-4	-27125.879531137285	-110.90354888959125	-71.3587755252516
905000	-27310.59412343833	-194.2943129414981	-27116.299810496832	17.348210569594823	124.20833286547496	17.348210569594823	13.44468680608612	140.591841405365	0.30620103754730327	0.7687161256667397	1.3684317603287672	0.7197231441896605	0.9492697692405804	1.6691834068694071	0.5246757937048439	0.3754243612719629	0.26018263122695134	0.21724785919257905	0.147145148308506	0.6553498264276468	0.04534077845005187	0.008644304310147418	0.043829526783008596	0.18500952743090338	-0.004288715420927882	-27116.299810496832	-110.90354888959125	-67.21491206766616
910000	-27323.783461097486	-198.86151702193467	-27124.92194407555	18.376388526665533	123.69927673897239	18.376388526665533	11.97106793744403	345.83023045395805	0.29355144274271494	0.7571960329663547	1.397602236351353	0.8516715013391526	0.8288415047914734	1.6400129308468214	0.5246757937048439	0.3739595047107657	0.26284031839400773	0.21724785919257905	0.14595231770264672	0.6206217323579464	0.04870657011806693	0.007686406011621734	0.04742799025709741	0.1594296009268201	0.0953126551108548	-27124.92194407555	-110.90354888959125	-70.13372538822264
915000	-27318.047959079442	-195.647703473979	-27122.400255605462	20.673871257116296	156.95152244248646	20.673871257116296	16.65531926746578	228.47899100108148	0.24547089244943107	0.8986408775036989	1.4245230488001155	0.7776790133067959	0.7883692346387325	1.6305258780643868	0.48026194768626923	0.3661608858092319	0.26668782793130674	0.21789024038277258	0.14926104587668806	0.6504276034259194	0.03408797392443597	0.002534907419646733	0.03391367246524858	0.06581055082593266	-0.05905040162117252	-27122.400255605462	-110.90354888959125	-69.2228639463787
920000	-27320.504226863482	-196.16881745735043	-27124.335409406132	17.402435549123954	138.78123157326527	17.402435549123954	15.80314058334436	68.57737772870529	0.12610003675768866	0.935226341111968	1.4126558642882674	0.7448431758415159	0.8529165124151731	1.5908790095339311	0.4634790968091432	0.36076625579221516	0.25512209348619397	0.2297183476878919	0.1543933030336983	0.6662523938365619	0.041246163292136706	0.005255489426349209	0.04055073957494237	0.11695205468272674	-0.20353649302023138	-27124.335409406132	-110.90354888959125	-70.17996210315279
925000	-27320.384664417845	-193.16813109419758	-27127.216533323648	19.666773904411528	139.57206887209725	19.666773904411528	14.139603869312815	106.27807577545147	0.21712525000301222	0.9309346989201015	1.4693005133091832	0.7453626300580026	0.8899727157502119	1.5388722876997667	0.4255571542627329	0.3597229846666771	0.262605222419632	0.22894508708388162	0.14872670582980851	0.6383829269239188	0.03687415309768638	0.0038520059136679463	0.0368193925363142	0.11028849082840662	0.01802085805667298	-27127.216533323648	-110.90354888959125	-68.04433540367349
930000	-27316.868145715984	-198.7532578369213	-27118.114887879063	20.417082610062117	164.61384494085294	20.417082610062117	19.267008971907007	171.77048925376786	0.205437444502579	0.8719560053062881	1.3954131244567822	0.8249156579128016	0.812141278573342	1.5259158658203964	0.5696580679303884	0.35965161755799196	0.26558785405989527	0.2260661659135029	0.14869436246860906	0.68517981976507	0.03170102857747052	0.004450257286932179	0.03082780686615542	0.15578570861453767	0.07099195878392218	-27118.114887879063	-110.90354888959125	-70.69255861855395
935000	-27322.4833247728	-194.62833796152125	-27127.85498681128	19.469474524450266	152.13887291539595	19.469474524450266	16.228431096756516	126.61624669716699	0.20081878248448634	0.8495641214316162	1.4576321661193896	0.7529960627902627	0.8218418320332735	1.630109036616056	0.4878567810094009	0.3664688908237341	0.26904327789740223	0.21832199948612527	0.14616583179273768	0.7181515419411335	0.03507236869220679	0.0022629179369074914	0.03492567353798139	0.06695765115838925	0.20938639309023022	-27127.85498681128	-110.90354888959125	-68.89278356647192
940000	-27314.90747915269	-195.23383003496775	-27119.67364911772	19.77826858801621	145.46942092510648	19.77826858801621	16.129614097344938	120.13159848388685	0.24009191985225578	0.8402960536479579	1.3981958378502786	0.7837696172843528	0.8521324486680969	1.582965676198902	0.5426403663504105	0.3594555904778577	0.26727398289674154	0.22710459483266235	0.14616583179273768	0.657275028641401	0.03675904103319868	0.004027854473024765	0.03772367441178347	0.1066808557197666	0.0419415282849661	-27119.67364911772	-110.90354888959125	-69.62499421163346
945000	-27314.89841731797	-195.05655887416887	-27119.8418584438	17.89289024219769	149.14707876302805	17.89289024219769	15.390576331474985	397.2132966020697	0.3026912228955726	0.8307751155947095	1.4351272989610249	0.7594482293017528	0.867134782784035	1.5646792128209752	0.5428353605375009	0.37360340653440505	0.26481594095861233	0.21599242561228868	0.1455882268946932	0.6741206453392252	0.03460628850608066	0.005604769414632773	0.03363886528434335	0.1786483378604694	-0.11999350682091903	-27119.8418584438	-110.90354888959125	-68.11435917077799
950000	-27324.800158946156	-197.8538952912594	-27126.946263654896	18.426151738306658	138.9422467629807	18.426151738306658	14.608011259548574	285.6456274366496	0.3632695141643685	0.8160563339708121	1.4068478533524433	0.7757725942716588	0.903375315021025	1.6118503265118025	0.4860975768722566	0.3586395218222581	0.27243158671781065	0.21345200897113173	0.15547688248879876	0.7067228429778867	0.036003262561603896	0.00398627185775993	0.03698984350496194	0.08484291467560454	0.0014864240697998854	-27126.946263654896	-110.90354888959125	-71.4440824668004
955000	-27313.3212021883	-193.472482504943	-27119.84871968336	15.019746258342531	124.29286251008354	15.019746258342531	15.019746258342531	141.17728073681755	0.2683298527667268	0.8591827866987299	1.378544429342897	0.7787127779151812	0.9046929693621942	1.6118503265118025	0.4670167101691934	0.3709364027558566	0.25897696972214657	0.21869431955704013	0.15139230796495604	0.6551072964716053	0.039713174488232084	0.010630100691241765	0.042232183965860016	0.2124211048848465	0.16292284287550565	-27119.84871968336	-110.90354888959125	-65.6442438995084
960000	-27312.904183901617	-194.79249420051497	-27118.1116897011	15.240733533886948	130.01848082062583	15.240733533886948	15.240733533886948	120.66032906382046	0.27675880876054443	0.8591827866987299	1.4420177262124991	0.6937334080744735	0.9288363320867586	1.6019269465765578	0.4743028003509794	0.36832670726995803	0.2609571445274543	0.22095696337996534	0.14975918482262168	0.6730238409738478	0.0387077844936181	0.005113177341521901	0.04003678107399483	0.14315965646493095	-0.2039188821111529	-27118.1116897011	-110.90354888959125	-67.2383585660978
965000	-27317.066204307866	-195.33168144215267	-27121.734522865714	14.188290282711648	106.56358268432523	14.188290282711648	11.088052435225547	98.43201126394739	0.22851575010675865	0.8436495200306607	1.4420177262124991	0.7358565840971089	0.8094172349000174	1.6458505270146835	0.5232084077450287	0.379809464828994	0.254812198273869	0.2207209514349435	0.14465738546219276	0.6416166131118868	0.04982320260804427	0.009040599147585164	0.050319111359074215	0.16855894569113328	-0.3654018635898699	-27121.734522865714	-110.90354888959125	-64.55517221168888
970000	-27313.358332951328	-195.0817248277778	-27118.27660812355	15.959065572464663	133.54904541411443	15.959065572464663	15.127654139444658	266.77643559330954	0.29589554656793987	0.8436495200306607	1.527391536311909	0.7643459627373819	0.8368721501739147	1.4998625610449414	0.5278782697011905	0.3722537916426315	0.26747574418841186	0.2066328207993807	0.1536376433695752	0.6937728838396454	0.038856706467785836	0.006212365753665833	0.039121306819222275	0.15919709138112353	0.09562320105192663	-27118.27660812355	-110.90354888959125	-67.17952464809724
975000	-27316.11480731545	-192.76483237322776	-27123.349974942223	17.186064444042533	130.28107212442643	17.186064444042533	14.415001405977604	150.27356317570857	0.2580826359022177	0.7702313803875931	1.579940377903556	0.7643459627373819	0.7814360414728345	1.5552986697460216	0.5487475677526112	0.3703142446730825	0.2727675578761983	0.21427741940077671	0.14264077804994174	0.6722531972024478	0.03903928437819363	0.0071750714462051534	0.03991291608731578	0.19076188547901196	0.2152652270069889	-27123.349974942223	-110.90354888959125	-66.43699470234127
980000	-27318.38804459076	-194.2768291467471	-27124.111215444012	18.370350564863124	139.06359873448596	18.370350564863124	14.42474939335287	75.89065237849233	0.1676338324048286	0.7305896002600193	1.424710017478277	0.8301299533275116	0.855799623449893	1.5752785278503783	0.5834922776339192	0.3647559149449373	0.27257954713811	0.21700926705304704	0.14565527086390487	0.6449222610778812	0.03971712313837056	0.009359813222392044	0.038637188641327036	0.22845516883436734	-0.3935416171419262	-27124.111215444012	-110.90354888959125	-68.8902121923562
985000	-27318.348859904145	-200.90988407038955	-27117.438975833757	22.041118799065917	170.53750965681908	22.041118799065917	19.470671462758677	103.43483438998915	0.17266069575932566	0.8748363160360769	1.4167726280351416	0.8280116301865156	0.7457841240030104	1.5773968509913743	0.5571984507478795	0.3639799449920841	0.2630628781391071	0.2273019060049032	0.14565527086390487	0.6841017609730122	0.03144892573294935	0.003458458017591865	0.03139102077987381	0.11068550056177551	-0.013858146289136276	-27117.438975833757	-110.90354888959125	-72.60210305887472
990000	-27317.64210134905	-194.84193692183223	-27122.80016442722	19.537040285450463	148.50175761054754	19.537040285450463	16.45945645443275	178.31384016830597	0.22762991049182044	0.8695465761775703	1.3746238236165358	0.7588310657016697	0.8188906241387441	1.6732435795984584	0.5048643307670202	0.36832044004304604	0.272402404467771	0.21449782714545165	0.14477932834373056	0.7106650630338387	0.03696110795039117	0.005654215390082278	0.03706063553297337	0.1308378004096409	-0.1363196117685219	-27122.80016442722	-110.90354888959125	-68.46864292210626
995000	-27311.596966691053	-193.58489341241537	-27118.012073278638	15.527849419126827	116.12163549906143	15.527849419126827	12.59077757868759	77.81342934922381	0.19929467002077006	0.7925877901316034	1.4474880223217772	0.7736459629506277	0.9154798858538158	1.6081411753383172	0.462657163403857	0.3750121969954608	0.2689534068111042	0.2112571324904806	0.1447772637029537	0.6694457719224131	0.04700691354031953	0.004700765749136424	0.0455699950492307	0.10643553845246842	-0.019643985180167033	-27118.012073278638	-110.90354888959125	-65.56773732138191
1000000	-27314.018321785163	-192.98908956330075	-27121.029232221863	17.86074699054745	121.71484248626571	17.86074699054745	13.24868905199613	117.33651388284532	0.2761324595010675	0.8726539632594733	1.4641663674130236	0.7711641818116178	0.8113512255232265	1.6081411753383172	0.4725230866543399	0.37030700403782796	0.259602547463781	0.2241151481030099	0.14597530039538045	0.641669057366615	0.046997773876885904	0.007032187268024806	0.04667982957024254	0.13040162877883002	-0.0566020208705776	-27121.029232221863	-110.90354888959125	-66.2048916506383
1005000	-27321.90777042921	-196.0904484179436	-27125.817322011266	22.72054678467734	154.96469465456337	22.72054678467734	15.699065784012399	112.64778501173721	0.16239038685723856	0.8697675738765206	1.3963600446220827	0.789829132246028	0.8044081946869032	1.6907677918635975	0.4488672627048666	0.37770760062333875	0.2484632770967669	0.22797849356247288	0.14585062871742072	0.5879608750793309	0.036453826007030274	0.002992070074204285	0.036779239654402295	0.07881646131201989	0.35988781214183346	-27125.817322011266	-110.90354888959125	-69.82547896973972
1010000	-27314.922928751108	-194.0620980657235	-27120.860830685386	16.539121572390055	139.9591567800043	16.539121572390055	15.547088764789242	198.5147635988482	0.2958293941671296	0.8744196518233464	1.4095289440369336	0.8025106580695297	0.8197679615943331	1.644905521770989	0.4488672627048666	0.3754422984343463	0.26753300791970125	0.21536167163049422	0.1416630220154575	0.6755671210391644	0.03470086402842183	0.004139741535258393	0.0371393924421112	0.12418886463163578	-0.1753925851768111	-27120.860830685386	-110.90354888959125	-67.30490489424324
1015000	-27321.84377131648	-195.23710690946893	-27126.60666440701	16.32594294952265	126.16831210607432	16.32594294952265	14.091052568456957	51.0091186204762	0.15035283893831855	0.8744196518233464	1.3398599995841818	0.8314251578442072	0.8636718240621407	1.651266026943774	0.43935733974234814	0.37658629873634647	0.24988182706778794	0.22657290796935936	0.14695896622650548	0.6474839561438591	0.04311312751451311	0.003235368854743917	0.04264092838017113	0.06716332461641666	-0.09458826448609492	-27126.60666440701	-110.90354888959125	-69.11783615411477
1020000	-27322.9684684693	-194.7605035601234	-27128.207964909176	19.224693279657863	142.19647472233893	19.224693279657863	15.668701465920066	130.19517506107346	0.24880180333960533	0.8662616297052033	1.303091815452396	0.7346749739819557	0.925732633234867	1.707678344058563	0.4625606035670133	0.3862913757529155	0.24988182706778794	0.22122055900020818	0.1426062381790877	0.6508505547104533	0.04120583136207812	0.0039753632641049905	0.040315401792994976	0.09417314815056964	0.07680053950133292	-27128.207964909176	-110.90354888959125	-68.56605767925336
1025000	-27330.56254630502	-197.0005663925998	-27133.56197991242	18.05558245095864	151.10578596250414	18.05558245095864	17.099679214277295	249.1329684344154	0.30321601544978694	0.9202658587886865	1.535035933762579	0.6460636571926677	0.848293963660696	1.5823523209783952	0.4679882656169738	0.35961626167755706	0.26429276433564264	0.2251485855776279	0.15094238840917168	0.6740981903677659	0.03300017992189358	0.0010342955485380147	0.033214021333058924	0.030971479079175135	-0.08080826756761654	-27133.56197991242	-110.90354888959125	-70.20060504689754
1030000	-27312.699670269645	-193.46665795496685	-27119.23301231468	17.733896564451555	135.30777816316095	17.733896564451555	14.464148120987236	168.57042277585526	0.2533599498236361	0.9001460142365922	1.4751491590596342	0.8046136316600679	0.8389110780564494	1.6261527848785335	0.3550273321087209	0.3644144551596769	0.2573014896719738	0.2251925728739563	0.1530914822943923	0.6600630878421496	0.040544322106200764	0.004792901884054935	0.039825115017000735	0.13829833749640297	-0.052447655909684816	-27119.23301231468	-110.90354888959125	-66.94796954702241
1035000	-27324.43861982351	-198.32357326614914	-27126.115046557363	17.462451026251657	143.0833371820892	17.462451026251657	16.50469164181019	621.0206425678266	0.33304009137430485	0.985823006260397	1.3268284835507804	0.7818119383099846	0.8474848211366405	1.6228402555293822	0.4352114952128136	0.3679613556211687	0.24462005472355666	0.23357555232821278	0.15384303732706112	0.7088713937439162	0.034312484932292	0.0018885139431971646	0.0342994104710962	0.056204758370971254	0.22635358888237425	-27126.115046557363	-110.90354888959125	-70.56920457341135
1040000	-27320.34867665161	-194.84267142082842	-27125.50600523078	19.01302378865848	137.65853276503987	19.01302378865848	16.255284325890248	174.3865158198835	0.27118261460966264	0.9154126995623401	1.4021259243436275	0.7070006430081665	0.8908477221260838	1.6081152110217214	0.4764977999380588	0.3628576396191011	0.25170316856397074	0.23302237809881354	0.15241681371811397	0.6812075743610065	0.039551691933554414	0.0021147289640727003	0.039231601953343714	0.05638640079324917	-0.06358330712783263	-27125.50600523078	-110.90354888959125	-68.49572121774169
1045000	-27314.698772905544	-194.20499620121223	-27120.49377670433	18.221147907743138	143.05416283854626	18.221147907743138	16.038439114744378	209.85862137345623	0.24938004723418955	0.8324542144433583	1.465643344241373	0.7028491494174387	0.941815087652612	1.6088208718492194	0.4484173323959964	0.3761521631019485	0.26076125263961003	0.21279062158018544	0.15029596267825546	0.6566122209635852	0.03583105556092355	0.003560665528394471	0.03651591572790023	0.12366580783940197	-0.0939496079030002	-27120.49377670433	-110.90354888959125	-67.98060412036261
1050000	-27309.039363277123	-194.4172908192661	-27114.622072457856	19.16170079034312	148.02708788243152	19.16170079034312	15.040598291383244	183.4902613658065	0.21598164077028356	0.8213398079445835	1.4000775696351642	0.7744909573753064	0.8937637998043684	1.6444190108226706	0.465908854417905	0.3769809161771357	0.2544508093960483	0.2191010648237472	0.14946720960306828	0.6698957486963237	0.036796298365674975	0.00626333236906429	0.03506382164982149	0.16169291295041835	0.10028068706710488	-27114.622072457856	-110.90354888959125	-68.4236448470056
1055000	-27313.67815544117	-194.87364574607744	-27118.804509695092	20.84655917201912	152.21993339798652	20.84655917201912	16.11425813690968	106.0127999306133	0.16658778753294862	0.8852770161135751	1.3814475865492202	0.75824682625698	0.8649721556724121	1.6448865112806748	0.4651699041271357	0.3778375630245881	0.25322159046891707	0.22163798510674898	0.14730286139974536	0.6985767686273969	0.03424219324092368	0.0035118076596209486	0.03412599921333061	0.09632490016630572	-0.17275494903349073	-27118.804509695092	-110.90354888959125	-69.50038437301664
1060000	-27321.42438482704	-193.18317619434453	-27128.2412086327	17.06316290410404	123.1092474442669	17.06316290410404	13.462702531195779	88.49389657937344	0.18782160534679648	1.0120051664090906	1.3677518406115452	0.7319256496733754	0.8148250843058183	1.593655653613859	0.4798366053863095	0.36357900775141383	0.2491654610203332	0.23872511070443544	0.148530420523817	0.7338713592764943	0.04440255356277303	0.007551190194069802	0.04097697951145362	0.11759297732050943	-0.12086020522184167	-27128.2412086327	-110.90354888959125	-66.54784783989183
1065000	-27328.91262556639	-199.0831405664506	-27129.82948499994	22.190182930480095	161.09871694099164	22.190182930480095	18.811063585490217	169.0549338578051	0.17733359920804365	0.9012404227313399	1.4711808040814223	0.716491171365087	0.8249665467282511	1.5699566366821465	0.5161644184117513	0.36068900461007186	0.267465819528566	0.21829900969245153	0.15354616616891018	0.7088234846650829	0.03488809066528908	0.004272112883237781	0.03303460706534468	0.1414384239753321	-0.13568935278266755	-27129.82948499994	-110.90354888959125	-70.5606421031794
1070000	-27316.374126613133	-193.71191165683643	-27122.662214956297	18.51745445523802	125.94045141479631	18.51745445523802	14.46251729275785	110.94010772128597	0.2747699141927552	0.8509337504892097	1.4618368086064664	0.7328923989406102	0.8682159868698139	1.6353116842949602	0.4508093707989375	0.3606366100587459	0.2622298479240161	0.22381880483359004	0.1533147371836475	0.6989722044348449	0.04306588171878209	0.006895623840341411	0.04192552682651881	0.15372620724844077	0.1986501916538411	-27122.662214956297	-110.90354888959125	-67.79739725798679
1075000	-27313.983731859564	-192.52755303415734	-27121.456178825407	17.856310771543168	124.76485458086489	17.856310771543168	14.351860265985362	91.41852107362041	0.22344536141593674	0.7931850686995064	1.433751467687565	0.8627206380097339	0.7590273064534014	1.6609711035989358	0.49034441555085534	0.37082326803006166	0.2643843284437637	0.22230240555259265	0.14248999797358156	0.6702067961688243	0.04393941498640948	0.008341486161031116	0.0437710164373276	0.19076972761227567	0.03245271987484771	-27121.456178825407	-110.90354888959125	-66.58311907059439
1080000	-27309.821576715534	-192.21750087376125	-27117.604075841773	17.797587371284294	108.84896030246723	17.797587371284294	12.254565808925355	93.47218370604479	0.20891180810589893	0.8099983059946897	1.433751467687565	0.8366151325642578	0.7590273064534014	1.6947608439280697	0.4658469433720143	0.37082326803006166	0.2643843284437637	0.22064574942909101	0.1441466540970832	0.6303694947781963	0.050532644567969964	0.015145050762766933	0.049784496125837824	0.2662463644329753	0.20239943960989865	-27117.604075841773	-110.90354888959125	-65.26721692977
1085000	-27312.765827740262	-195.03612394084757	-27117.729703799414	19.978719464778848	147.26296919209716	19.978719464778848	16.34806524797661	185.7675935437919	0.22812920671491613	0.7992362994562285	1.341639524246533	0.8180489954194478	0.7933140737752573	1.742881246556326	0.5048798605462053	0.3720847108699402	0.2548266783361855	0.22785372431760423	0.14523488647626967	0.6549298204759509	0.036620573617481465	0.007324644189972711	0.03675751770026815	0.18258774081214138	0.032761085733292755	-27117.729703799414	-110.90354888959125	-68.88608978005567
1090000	-27316.071720501135	-195.12125803711098	-27120.950462464025	17.25951847316825	143.63758235352884	17.25951847316825	16.92725919397452	183.8985328049839	0.23787921043590396	0.8570934915882513	1.368671375778239	0.7615632887546798	0.8345756275327291	1.6244997693066325	0.553596447039466	0.3722885832916851	0.2586139487501043	0.22179627071569985	0.1473011972425104	0.6153180530088581	0.03655825097686184	0.003930492097909796	0.0367418026134501	0.10028611307495747	-0.22984189233771435	-27120.950462464025	-110.90354888959125	-68.17718006374291
1095000	-27320.501219084294	-199.1765596096709	-27121.324659474623	17.274729250978417	120.1010604407538	17.274729250978417	13.051423951379357	504.64830657874154	0.420373886510837	0.8570934915882513	1.3835458357134096	0.6899482257445828	0.8117431059238425	1.7293104335930418	0.5283589074368698	0.3735738547949493	0.2621154057683719	0.2192833346011819	0.1450274048354966	0.6720691437309826	0.04378792481845254	0.004641180958902218	0.04517173950690351	0.12370798514120226	-0.28363013158224837	-27121.324659474623	-110.90354888959125	-70.84702121566451
1100000	-27313.272606299564	-196.21341725407	-27117.059189045496	18.743755285840166	149.04995212769194	18.743755285840166	16.154677570671137	353.7112361153528	0.2831357361554193	0.8147247446344422	1.305542937422716	0.8124397922957487	0.7846213925715021	1.740742862051049	0.5419282710245397	0.3730392001694698	0.25605507220592355	0.22955950772890965	0.14134621989569676	0.7009478103950555	0.03771356318023684	0.005400232655927363	0.03505933343410598	0.1044671374796955	-0.052809620373370454	-27117.059189045496	-110.90354888959125	-68.96011422110087
1105000	-27328.94530782058	-203.0342233507514	-27125.91108446983	20.959437194450793	158.51328932516876	20.959437194450793	18.32549413108578	516.6898831218421	0.23431759491438311	0.8245136575938452	1.4120342281646838	0.8328733194940383	0.8492657714282095	1.6163546409056377	0.46495838241358334	0.3838866584999229	0.255903765329422	0.21894311963817178	0.14126645653248313	0.6566341320681471	0.034180325403020594	0.0030327515657501474	0.033617571847853335	0.1045046927741907	-0.2627495790833476	-27125.91108446983	-110.90354888959125	-74.53304128122588
1110000	-27318.67106384359	-196.94358774917163	-27121.72747609442	21.927040512933072	170.46235281558762	21.927040512933072	16.96400752722584	221.62247451278986	0.20878524637343646	0.7845701651174966	1.4810450310799121	0.7661922418419886	0.9037581242830606	1.607270589510529	0.45716384816701083	0.37508252046509294	0.2674577512357803	0.2109758971672812	0.14648383113184527	0.6448029648264679	0.03126749708843502	0.004875366256099668	0.0315982075021041	0.16183003350025885	-0.45361000538719864	-27121.72747609442	-110.90354888959125	-70.189332466354
1115000	-27317.551452295414	-194.4237124410433	-27123.12773985437	14.909900041088179	113.84618320359574	14.909900041088179	12.688673736095906	192.97620786358476	0.3709774691778588	0.8715241233001766	1.3737146916191647	0.866173998622165	0.7780800418831633	1.6006450858676669	0.5098620587076614	0.35636927092691173	0.26313595004819534	0.22711817017012115	0.1533766088547715	0.6908796323256468	0.04535518901119177	0.004397421171178988	0.046134414265476736	0.07846741291779216	0.06979315369484748	-27123.12773985437	-110.90354888959125	-65.0415426202827
1120000	-27317.962236178897	-193.70585568215557	-27124.256380496743	16.363867371654532	126.82632568138274	16.363867371654532	14.611765966010429	64.48212396798905	0.19080196565610635	0.9241556694930735	1.3749223671628577	0.8241873865612465	0.7851658030193848	1.5908889611098431	0.5006798126535925	0.3571580189513089	0.25550696744447277	0.2326978065234689	0.15463720708074913	0.6870906072616698	0.03858091268571481	0.005034848260621413	0.041456898009425786	0.11878259275577747	-0.22354813418309774	-27124.256380496743	-110.90354888959125	-67.9337140549549
1125000	-27312.558801508538	-198.92314917565767	-27113.63565233288	20.26105142837939	158.86363498098328	20.26105142837939	16.947150632373614	645.3986478735237	0.3057609478609606	0.8704822050316842	1.411366522907355	0.7851843019226876	0.8469861039503388	1.5938387281356479	0.4921421380522846	0.3618730884345512	0.25869219595687265	0.227135791070333	0.15229892453824284	0.6753198836514205	0.031815773229594425	0.004763535698902579	0.03188261284511819	0.14359464833432398	0.15763624014823044	-27113.63565233288	-110.90354888959125	-71.57691509849397
1130000	-27322.25118525908	-193.69545640042685	-27128.555728858653	17.17260235532056	129.98639081608812	17.17260235532056	14.612045528054855	129.36400474379508	0.2866482375629691	0.9529866979203653	1.4533784094963231	0.8346250502063761	0.8376629080205253	1.5538419698914983	0.3675049644649102	0.35659527472642333	0.27226096499420943	0.21779717536755533	0.15334658491181152	0.6887983586500905	0.03763144951011545	0.0038900722216778936	0.03976052305727289	0.10605814309263864	-0.29603327232699145	-27128.555728858653	-110.90354888959125	-67.68918294211267
1135000	-27318.629354929166	-197.6198563204718	-27121.009498608695	22.557844461003207	165.60235844593518	22.557844461003207	17.64893499451391	142.31842347520413	0.17931237118915785	0.8340948477638718	1.3986795175969475	0.8043783091101033	0.8865601860605655	1.5649891545168562	0.5112979849516539	0.36930458795031257	0.2625654370421025	0.21891204747595408	0.14921792753163046	0.6485116616900346	0.032786044489908024	0.003193582594203272	0.03211743227521333	0.1042355515445633	-0.1553980292866966	-27121.009498608695	-110.90354888959125	-70.46387521624085
1140000	-27313.94087919155	-195.6359923430993	-27118.304886848447	20.025285481254578	151.23224403383745	20.025285481254578	15.986506494283624	161.3854636442076	0.25970434019657634	0.7756773659526568	1.4565672990230725	0.7956949657586153	0.8599564828566172	1.5897120687424506	0.5223918176665858	0.3649645379184438	0.2718949136733178	0.2189734576968524	0.14416709071138564	0.6793365966608972	0.03513007968219368	0.002647123730123649	0.03505819406774997	0.08609499200716626	-0.13773674000229108	-27118.304886848447	-110.90354888959125	-69.79538077044144
1145000	-27308.807275833733	-195.1353059158074	-27113.671969917927	18.46598856641207	145.19474814840666	18.46598856641207	16.273439368145326	183.27902443050084	0.2144040137238168	0.8075580471524848	1.3947089933109142	0.7849181297513795	0.8840636933425642	1.6457189012321756	0.48303223521048	0.377345029585072	0.2628901347751101	0.2168623515836416	0.14290248405617598	0.6818961423199232	0.037472481914027266	0.0048718974862677344	0.03757335560245983	0.16254366328604408	0.11488594889457618	-27113.671969917927	-110.90354888959125	-68.69984461083455
1150000	-27323.397987220735	-200.14915274766173	-27123.248834473074	18.756818786713076	151.8627460156676	18.756818786713076	17.185910230101342	630.7095795940388	0.36967308100744245	0.8075580471524848	1.4043662280145197	0.7834924395787154	0.8196356837130981	1.6758301237765898	0.5091174777645905	0.3751679946132943	0.2580486075623472	0.22031996644168356	0.14646343138267462	0.6904278029027171	0.032338427100926125	0.004320054492064069	0.03306122970699414	0.12462394284046716	-0.12292861243307127	-27123.248834473074	-110.90354888959125	-72.57208523281
1155000	-27323.046613278646	-195.47002426279903	-27127.576589015847	18.569708638305602	152.18444319638277	18.569708638305602	17.47797385154998	186.78816761569155	0.23159104470216502	0.8277101903585926	1.330878572702913	0.7996305116828902	0.8336833247952453	1.7133116459859283	0.4947857544744285	0.36185611505842696	0.2689325837798843	0.23262727936050304	0.13658402180118545	0.5979851204464178	0.03464435159261643	0.005791521714257808	0.03483584543263221	0.1491263877502277	-0.3435511040243209	-27127.576589015847	-110.90354888959125	-68.79636431187774
1160000	-27315.157545257105	-194.16722992505734	-27120.99031533205	16.764702886741524	138.14907319685497	16.764702886741524	14.892641568014147	184.93859028653452	0.23885705018485068	0.8840712833368009	1.383675698643047	0.6891673074717081	0.8938666263643218	1.6072963698972333	0.5419227142868872	0.3655797130153135	0.26098340462993996	0.2200478603194515	0.15338902203529484	0.6700810013514458	0.03656056769490616	0.002783724926026045	0.03747746771985772	0.07624096369157521	-0.09033976925558519	-27120.99031533205	-110.90354888959125	-67.53666198407461
1165000	-27321.212528419153	-198.9389888991795	-27122.273539519974	21.08794894708641	159.00178245025455	21.08794894708641	17.03432000978906	472.51968087674356	0.30480408407760584	0.9248893268423984	1.4058738484962188	0.7824099570053914	0.8143681687665882	1.6425178602392276	0.42994083865017335	0.36012512321512036	0.25422949404380485	0.22904864533775138	0.1565967374033232	0.6964744028685276	0.03249195389360673	0.005929747293036026	0.030995533944731472	0.2126453671055546	-0.152593225578922	-27122.273539519974	-110.90354888959125	-71.56576693040485
1170000	-27314.488946993763	-196.34074793844258	-27118.14819905532	19.357127883486513	137.5182747689094	19.357127883486513	14.731778554240684	126.90399093662036	0.135677250581971	0.9764051440054113	1.400848533326883	0.6994071569723377	0.845855151636629	1.6263534492720662	0.45113056478667063	0.35893415130097467	0.26128311779050784	0.22481208258685847	0.15497064832165883	0.6833284797778117	0.03775308514585542	0.004526544821009834	0.038101213700445676	0.11739032275522712	-0.1580889553468664	-27118.14819905532	-110.90354888959125	-71.00751214112402
1175000	-27326.49450112398	-196.08621036507935	-27130.4082907589	20.582105281663882	144.70247279551336	20.582105281663882	16.931757062218285	190.40229635123742	0.20680302575554665	0.9455114966665392	1.5099078572199833	0.7449679917314588	0.8616568273927198	1.5586475295640998	0.3793082974251969	0.3606210259082907	0.26260494885243696	0.22278456089934165	0.1539894643399305	0.6073753667138874	0.038635026965350754	0.003366404552250743	0.038683520852622263	0.09856419902763668	0.0396486981747668	-27130.4082907589	-110.90354888959125	-69.49676263135353
1180000	-27324.796577887977	-193.76482632158715	-27131.03175156639	14.814353902671645	116.77385845553646	14.814353902671645	13.952615744438631	68.12204528545952	0.21313413205360304	0.9208703041325963	1.436950618001328	0.7837271843389048	0.8022899679053417	1.668006345377659	0.3881555802441681	0.3568365640017011	0.2628989914265993	0.2270983719850851	0.15316607258661422	0.6646460611817153	0.04379539752235746	0.0038391730569031115	0.04356461701725201	0.09891074593367813	-0.07898956232298544	-27131.03175156639	-110.90354888959125	-66.13666936078995
1185000	-27324.890036922414	-193.17658389057925	-27131.713453031836	18.16243308968144	132.2746409316313	18.16243308968144	14.27770712914557	150.68805193196505	0.22872657171688943	0.8358537808745732	1.4329260387893794	0.7225687062521322	0.8757122713374399	1.6278046210215156	0.5051345817249574	0.37694013968756335	0.26798201224281826	0.21282528209960022	0.1422525659700179	0.7121825881392687	0.039438725325053874	0.0037666491637388124	0.03938780960156546	0.08629680964436832	-0.09065696589985789	-27131.713453031836	-110.90354888959125	-67.117010231821
1190000	-27315.508433998926	-197.26039100598234	-27118.248042992946	20.788338358284594	159.711938499634	20.788338358284594	17.684685559845498	83.71773429153733	0.15163577649939602	0.8241921183936433	1.4795036655820253	0.7407468587991307	0.9018350336679306	1.561544318936424	0.49217800462084443	0.37014089694539554	0.2604132249614678	0.217514570093511	0.15193130799962545	0.6322913107601676	0.03361049043490742	0.005549998984943034	0.034946156679776255	0.1355973059892833	-0.22059804654894005	-27118.248042992946	-110.90354888959125	-71.32285310448647
1195000	-27315.526693388292	-195.01974284772217	-27120.50695054057	20.50362046292423	156.84685036071753	20.50362046292423	16.868596450275263	159.48760119323381	0.20458247259777784	0.8882945168121992	1.444175087501141	0.7407468587991307	0.7999512147747316	1.6897101614369516	0.43712216067584414	0.36419434086236996	0.257659831197021	0.2264061644258268	0.15173966351478196	0.6744723924077758	0.03254940479361747	0.00629440804351794	0.03312690384945903	0.16998330326454902	0.1707848547809236	-27120.50695054057	-110.90354888959125	-69.12102149268836
1200000	-27310.4539491446	-195.41743759665013	-27115.03651154795	13.82537883958346	114.35284168680867	13.82537883958346	13.202734149704758	208.70592217133316	0.3524381486732135	0.862070025854799	1.4158625710928445	0.7373287567399643	0.8185206505364837	1.6325544774847307	0.5336635182911761	0.36803044925717276	0.25935132258171884	0.22414633689747165	0.14847189126363652	0.632161690496453	0.04348207066108227	0.010009392687235653	0.04752120461166417	0.19888177316027045	0.0619878609658777	-27115.03651154795	-110.90354888959125	-65.30255704177688
1205000	-27320.46117899196	-193.98851353756925	-27126.472665454392	18.323189797658628	137.1376507074176	18.323189797658628	15.78224099472804	146.7387149628564	0.20475706374920177	0.8630774966834522	1.4666342003520683	0.7666976388722171	0.8371224585108417	1.5742904875886488	0.49217771799277027	0.3590202307704261	0.26867773415898266	0.2277405526051207	0.14456148246547032	0.6244589558362039	0.03897132702018621	0.0029704491703990204	0.04007604660324021	0.06513412345774597	0.14774561870089645	-27126.472665454392	-110.90354888959125	-68.05494333672827
1210000	-27312.127087104276	-196.24667740795422	-27115.88040969632	21.17707357992013	156.5358310533856	21.17707357992013	17.162993935131098	117.48888997454932	0.15311803105949462	0.8749985118121122	1.3260861534500181	0.7411579892991538	0.863081955425069	1.730644308634673	0.46403108137897214	0.37062314154529247	0.25349169356964885	0.22342885937189672	0.15245630551316175	0.649818857552106	0.03374207234092543	0.0040403227527879	0.03334140751027199	0.12527996426363772	-0.2365959544407037	-27115.88040969632	-110.90354888959125	-70.27708561129376
1215000	-27312.520090547423	-195.55099172835708	-27116.969098819067	20.07545341054683	147.54334118217662	20.07545341054683	16.10550654959928	259.58938638392885	0.2568215638225255	0.8991176842123326	1.4190010825970347	0.7095613914632457	0.8676629574344209	1.6406258029139922	0.46403108137897214	0.3704182144055562	0.2574904545088096	0.21934571871306682	0.15274561237256717	0.7035110583475755	0.03671984140879244	0.0031063139922553095	0.03575639754905105	0.07625449198981707	0.11214341930832701	-27116.969098819067	-110.90354888959125	-69.01156877253271
1220000	-27316.923507398817	-192.6543734889098	-27124.269133909907	18.610874549347347	132.78268548701752	18.610874549347347	13.842285047789506	84.41274515497098	0.19301805600838606	0.8892553766788409	1.4557508190998936	0.7592035821375974	0.9059091477465031	1.5499160276775956	0.43996504665956737	0.36475445825669933	0.25499508841257734	0.22423678618252105	0.1560136671482021	0.6644860126254606	0.03921123978851825	0.00411610502130373	0.03971449535801204	0.0992260823514924	-0.10736893696130823	-27124.269133909907	-110.90354888959125	-67.36913093214216
1225000	-27319.06043842311	-198.1143936699313	-27120.94604475318	20.454200110717274	155.84257228679982	20.454200110717274	18.51192046285057	295.1456834595585	0.2502119985008388	0.9027272024071148	1.3681216652385977	0.8621836555288849	0.820215083441832	1.572133181842391	0.4746192115411776	0.361625307917244	0.2684234132537994	0.22412240210008988	0.1458288767288666	0.6831551737496733	0.0333492517124099	0.0033759776167272843	0.03334606145797475	0.07507130225476094	-0.0652236686082951	-27120.94604475318	-110.90354888959125	-70.23383288213034
1230000	-27316.08215328248	-194.06975929139395	-27122.012393991088	19.31364161175705	140.9119903964318	19.31364161175705	16.330258025400287	132.19873972510965	0.19057307355611902	0.9027272024071148	1.4213391048052362	0.7952775778547335	0.8704621760903649	1.5378590334721762	0.47233490537037254	0.3650400204257842	0.25421001861727205	0.23388851152159604	0.14686144943534762	0.6686956555253843	0.0370238726168154	0.002427407739430602	0.037198679816047145	0.07388520009004164	-0.35401868510341045	-27122.012393991088	-110.90354888959125	-68.39789737297774
1235000	-27312.89583622277	-195.81479413446735	-27117.081042088303	17.13878293676465	147.95978717541595	17.13878293676465	17.06100600766412	133.35011357595974	0.1961265471093961	0.9215551799986709	1.3916086935112255	0.7177256874175009	0.907387784472282	1.5306638363842697	0.5310588182160491	0.37080317429955617	0.2553052151649327	0.21630642330486766	0.1575851872306434	0.6818945203623863	0.03371355827275107	0.006583599170332364	0.03486857232734369	0.16843607285008452	0.3555836882465138	-27117.081042088303	-110.90354888959125	-69.26834710839144
1240000	-27327.40921281564	-195.32560419421196	-27132.08360862143	18.892912500291693	138.91217130991808	18.892912500291693	14.953529243200666	280.19381803341383	0.2963215277510877	0.8317464330414823	1.3136955866610118	0.7806639230806237	0.9467461230477909	1.681313520559398	0.4458344136096911	0.38938913372653655	0.24620663649560853	0.2212708152231014	0.14313341455475348	0.6330920189830654	0.04209588495443086	0.004554522863404788	0.04042020283732437	0.12053186625566398	-0.1499677278695803	-27132.08360862143	-110.90354888959125	-68.35840724661549
1245000	-27321.65379915123	-195.38897030779802	-27126.264828843432	20.22190142002979	152.68839101116941	20.22190142002979	16.45260799301466	210.57042173237062	0.20870294024676608	0.8317464330414823	1.29465948469851	0.703390718017461	0.8410351051950169	1.806060640374674	0.5231076186728538	0.3736864630196683	0.24877798079402827	0.23352664668590858	0.14400890950039485	0.6830762707765979	0.03257259305138923	0.004654574715064144	0.03291958102836773	0.15129540011684176	-0.061890133911143924	-27126.264828843432	-110.90354888959125	-69.53173652910748
1250000	-27314.73763980667	-195.150071223016	-27119.587568583655	18.23029272550626	129.86893895193754	18.23029272550626	14.41952065302276	89.29169536303966	0.13294041169802695	0.9643548248967928	1.327336200586769	0.7506598963252373	0.8596604197425143	1.641398514714882	0.4565901437338026	0.36389510784932794	0.24904780343528066	0.23357854365233535	0.153478545063056	0.6538868105322607	0.045015723744002346	0.007120897447416787	0.0413965431655256	0.1641805407603546	-0.2267604269452403	-27119.587568583655	-110.90354888959125	-69.15618361725016
1255000	-27319.53061670214	-196.29835218399208	-27123.23226451815	14.746182335444725	106.50316646057048	14.746182335444725	14.746182335444725	298.1232361779266	0.4729717076856404	0.937478775376259	1.327336200586769	0.7739616941172646	0.8699045055769915	1.641398514714882	0.4499203096278319	0.3706817493627044	0.2553321309806784	0.22011709624015335	0.15386902341646372	0.6366015772286009	0.048956491474246716	0.008572120245801404	0.051429512770468665	0.1988297189773783	-0.22428042916225854	-27123.23226451815	-110.90354888959125	-66.81444943420598
1260000	-27321.516415989914	-194.35455893310535	-27127.16185705681	19.464445385485018	146.43751249375623	19.464445385485018	15.655258940829174	191.95511633566076	0.24207192693439164	0.8172350555374441	1.3898088194725666	0.73813964549429	0.9002065508001078	1.6110964694917655	0.5435134592038237	0.3782625662832829	0.2591807972332322	0.2149888473723125	0.14756778911117227	0.7526728923350363	0.035916801592530564	0.006862619766846442	0.03627530759990071	0.11332192625116487	-0.3363512942724244	-27127.16185705681	-110.90354888959125	-68.28216772280362
1265000	-27321.54783998048	-196.85291353465794	-27124.694926445824	21.600976558758692	160.3273563100199	21.600976558758692	17.665730456652064	156.11384614923776	0.21696828264353712	0.7642743403856662	1.427027651211683	0.73813964549429	0.8549730480899687	1.6266235362936716	0.5889617785247178	0.3788058613295296	0.2633636912196504	0.2149888473723125	0.14284160007850732	0.6172629084616007	0.03396397340077552	0.002328507992761146	0.03348611102813938	0.0624010900181207	-0.40981161550195033	-27124.694926445824	-110.90354888959125	-69.99086956170103
1270000	-27314.72292057838	-196.87588838330907	-27117.84703219507	17.58570768084585	146.29101179813762	17.58570768084585	17.58570768084585	369.2172582654581	0.29979900187512615	0.7974121894120861	1.5169751343506703	0.7737954564733917	0.8364438178165625	1.5938913339647285	0.4814820679825582	0.3696423075916646	0.26909485256820925	0.21203768322865088	0.14922515661147506	0.6324296046810051	0.03430214834943302	0.004596074307012446	0.034431978740431544	0.1571968036947174	-0.0430394609930929	-27117.84703219507	-110.90354888959125	-69.17126109149238
1275000	-27313.530543520883	-194.38097065620457	-27119.149572864677	16.974344451772566	127.93295153547254	16.974344451772566	14.89998354833796	104.29598344377158	0.27129894504717406	0.8421331571304416	1.4918537757238906	0.7545661747050119	0.8317966540776772	1.5981681703804178	0.4814820679825582	0.37469957581040375	0.25793385885595355	0.21671010163032925	0.15065646370331326	0.674116048710048	0.041978292622357874	0.005093778702334395	0.04187867338956574	0.12546572310726936	-0.11509583703092341	-27119.149572864677	-110.90354888959125	-67.9820652172997
1280000	-27320.768846628875	-193.9705514825464	-27126.798295146327	18.779912302483535	139.41217995432896	18.779912302483535	13.749800470643784	179.81395257047978	0.2809267356668282	0.8013912677671994	1.4391752146208847	0.7754035333823321	0.8544940548708138	1.6300093728061034	0.4995265565526638	0.37621032886504524	0.26513573331521545	0.21464221963760538	0.14401171818213376	0.6478675717247575	0.03885241680499244	0.006926268869305251	0.04030243633324033	0.16670592774431434	0.09241318489868813	-27126.798295146327	-110.90354888959125	-67.70224305138288
1285000	-27318.995106086168	-195.36524526128403	-27123.629860824884	19.102611665155063	158.07268935287084	19.102611665155063	15.773940706113821	323.57032524855634	0.30400388913090165	0.7759669929341141	1.3436522464436214	0.8660755994664193	0.8461104301363392	1.6717630975641977	0.49643163345530517	0.38362738723892026	0.2616639387396921	0.2107239574843715	0.1439847165370159	0.6510091171998478	0.03332208613463531	0.007269397289599496	0.03400150626909271	0.18158018595945163	0.1358043128155005	-27123.629860824884	-110.90354888959125	-68.90328842518278
1290000	-27314.219146871346	-195.16971796912787	-27119.049428902217	19.299579289114604	141.61727314823972	19.299579289114604	15.385231990144682	89.62585958528659	0.13147493250498007	0.8263983482676053	1.3685994118642995	0.7684331383036784	0.8462203265959706	1.7393080634671463	0.45104071150129676	0.376978374740905	0.26727694380722344	0.21827422784356848	0.13747045360830287	0.6774370290519353	0.038907332610423534	0.0047522344692569685	0.03788190667621633	0.12429216635254578	-0.010799226988179813	-27119.049428902217	-110.90354888959125	-69.8446450876003
1295000	-27312.83834860405	-197.32586557873958	-27115.51248302531	17.309672336406873	133.91177893979022	17.309672336406873	13.919293326851502	581.7673549955989	0.37321162506467853	0.8160288430649872	1.3685994118642995	0.7788026435062965	0.8253426247347442	1.7556092065566518	0.4556172702730175	0.37018904440808603	0.2613990435281013	0.22507374473900638	0.14333816732480611	0.6615102362409122	0.04137540515621427	0.00555023979902951	0.04054650086419488	0.12504924977123563	-0.010379021907479087	-27115.51248302531	-110.90354888959125	-69.06053170007695
1300000	-27315.38565068075	-195.66019481369574	-27119.725455867054	18.589234112331006	144.9713861130195	18.589234112331006	15.790053117521026	385.8505950401686	0.3100093844816226	0.9529884700285118	1.3943172050944617	0.7965165787244193	0.8543226463819024	1.513435848383486	0.48841925138721537	0.36811163052248747	0.24716765394044837	0.23246428850044104	0.1522564270366229	0.683702569327627	0.035464269684866614	0.0030514708508297384	0.036081003836994946	0.08227056419483011	0.1335909247313921	-27119.725455867054	-110.90354888959125	-68.89417224713839
1305000	-27324.231913444455	-195.20080954285936	-27129.031103901594	20.802287714657943	156.2841558508519	20.802287714657943	16.591331971460253	114.73241396230004	0.1740447558760402	0.8958055309710846	1.4482114281804448	0.7607160955520853	0.8543226463819024	1.5242652290526546	0.516679069861825	0.3552489964547785	0.25760658227614924	0.2286343661440879	0.1585100551249842	0.7157085534685245	0.03201154783067963	0.0025745290521560485	0.033435563202764335	0.08685781343449571	-0.1661505359173228	-27129.031103901594	-110.90354888959125	-69.79037043999737
1310000	-27308.993631724712	-193.84390260693652	-27115.149729117777	18.32329172950733	140.2454043533054	18.32329172950733	15.480578009374318	124.05491234661503	0.20690728582191276	0.897513867764643	1.3807844734527008	0.7480843662196649	0.8700527412228335	1.5843250983246961	0.5192394530154583	0.3649711682897663	0.2626604297487154	0.2250502111170611	0.14731819084445702	0.6435863508266706	0.04060308360725661	0.005684267628618079	0.03797775741620198	0.12163049344733176	-0.0902245551091794	-27115.149729117777	-110.90354888959125	-67.72930327484426
1315000	-27320.131488160936	-193.0773879191454	-27127.054100241792	16.39780462120135	123.58557613177848	16.39780462120135	13.627271450834867	73.34284550528065	0.17981019033509002	0.8627913158619871	1.4913676860384257	0.7713900695508203	0.8283018096420365	1.6144711213019614	0.4316779976047658	0.36707640667277763	0.25787490495811444	0.2256969625467646	0.14935172582234313	0.6535611911445045	0.040882669905054	0.0015631409431149297	0.040538224217861366	0.035676487459584315	0.23003788219696164	-27127.054100241792	-110.90354888959125	-66.88914872310256
1320000	-27317.649905270508	-195.67298694691493	-27121.97691832359	18.85080556147817	157.61307253799643	18.85080556147817	17.50152734852501	222.3683902923263	0.24168055884495265	0.9313968055133763	1.4829129733861013	0.6796837027992986	0.9155425278352478	1.565195161511997	0.42526882895397594	0.36614197828751105	0.25963064898181404	0.2147433874498135	0.15948398528086125	0.6661597693895156	0.031237846328476777	0.0038568499169475217	0.03245728129165205	0.09298110308428156	0.07876569983452071	-27121.97691832359	-110.90354888959125	-69.15834570614129
1325000	-27315.609853235972	-195.34461158514745	-27120.265241650824	16.77140757891066	145.8190299163399	16.77140757891066	16.77140757891066	217.21900756501572	0.24836533436952657	0.858770515315849	1.4742686439418058	0.7718650671151326	0.8906792450433063	1.5298088305241568	0.4746076980597464	0.3650612537915456	0.2607612220133838	0.22246163405901395	0.1517158901360565	0.6680031473396012	0.034768121807147084	0.006760578632911358	0.03621887134395368	0.15412167226239795	0.022174550808742494	-27120.265241650824	-110.90354888959125	-68.107949852939
1330000	-27316.30929612039	-194.2404309436463	-27122.068865176745	16.03776402880181	130.29359438503914	16.03776402880181	16.03776402880181	102.16844802706588	0.23386731715480827	0.8949284421229252	1.4742686439418058	0.7421201971455172	0.8549154746156015	1.6012819396227955	0.4324853025513518	0.36985189748085684	0.25506920426274665	0.22194114001022033	0.153137758246176	0.6542030225446743	0.039941906867426435	0.00469887817761459	0.04018030294122271	0.10506886062346861	0.12586862251706077	-27122.068865176745	-110.90354888959125	-67.30117305160825
1335000	-27320.84606916003	-195.96009823169425	-27124.885970928335	20.71342525398332	154.25963743363985	20.71342525398332	16.374836610513114	148.50511009729175	0.18246542557621903	0.8976798641869227	1.4966601979123977	0.6851469200289221	0.7953308525988818	1.6021777688819012	0.5230043963909715	0.3617364661011849	0.2638256115106531	0.2209003810277608	0.15353754136040107	0.6520366862021815	0.037550739828580044	0.005751324921645038	0.03629700667874385	0.15514178667990938	0.2180469607138667	-27124.885970928335	-110.90354888959125	-69.63058620936361
1340000	-27324.791728809516	-198.6513145398176	-27126.1404142697	19.930210050652132	154.37232890855148	19.930210050652132	16.97020401497642	420.8516056673201	0.24975268728850653	0.8906199664979387	1.5656322509270317	0.6855110213757494	0.800877852803733	1.5667752160791657	0.49058369231637833	0.365670514884085	0.2703478033792799	0.21289765351772913	0.1510840282189058	0.6395830731288209	0.03348239128034282	0.0037720189341964817	0.03401208169316548	0.11162514689341625	-0.3264255780653749	-27126.1404142697	-110.90354888959125	-71.70628424976351
1345000	-27310.858882369754	-194.1638974130355	-27116.694984956717	18.202527853587902	142.13125187697347	18.202527853587902	15.910768873688893	202.02760246285814	0.25915755849778815	0.8906199664979387	1.4505639015551897	0.777167194895712	0.798935667286412	1.5687174015964869	0.5139958681682578	0.36311768919253706	0.26267146486256654	0.22441696611570683	0.14979387982918935	0.642264892507114	0.03720361854805068	0.004199289763231148	0.03792307005587169	0.10963586484825151	0.21857714620353816	-27116.694984956717	-110.90354888959125	-67.84021844791882
1350000	-27315.671813940306	-193.8948795059571	-27121.776934434347	17.681047113221098	138.19147017793028	17.681047113221098	14.807901780652392	208.25499880303843	0.28582533140551136	0.8750051551450233	1.3893190191131368	0.7634036485644926	0.857148423021381	1.64581822448981	0.469305529666153	0.37086950703470256	0.24949266269921272	0.22673620861507623	0.15290162165100826	0.7181959348319197	0.03998610749728174	0.005644777329384354	0.03905970168001749	0.1316948264149318	-0.21810555474871515	-27121.776934434347	-110.90354888959125	-66.98966679014006
1355000	-27311.08501034667	-195.2548084887888	-27115.83020185788	18.084249672058725	133.44418910806542	18.084249672058725	15.254434804403942	178.83987550652208	0.21000903207307733	0.8484821627944483	1.4378521695480644	0.7329397317546574	0.8957915991422325	1.650717261343534	0.43421707541706056	0.37300741499075907	0.25345002129997407	0.22004476552188085	0.1534977981873857	0.6456317576075513	0.04186401175125539	0.008398312012080859	0.0413254277253625	0.2070678583314356	-0.12551322802323078	-27115.83020185788	-110.90354888959125	-68.76900231682994
1360000	-27319.125096148284	-197.84770113180068	-27121.277395016485	19.474236069752955	161.0174760572023	19.474236069752955	17.61417663405756	105.827893340666	0.12063720212617489	0.8034421233468704	1.2919791147811188	0.7561878811306105	0.9160528692511569	1.725440342355414	0.5068976691348264	0.3693693532502187	0.2628137676342563	0.2235817774388932	0.14423510167663153	0.668182458150416	0.03165186662778581	0.005932850672114125	0.03233564082054287	0.16929540289589054	0.07892948852241623	-27121.277395016485	-110.90354888959125	-72.03984026016511
1365000	-27319.525195836468	-197.3893132669662	-27122.135882569502	17.549057682439575	158.18928897886667	17.549057682439575	17.549057682439575	336.79691702918274	0.2785804453310339	0.7721777379286545	1.3893768656315082	0.8327922354563321	0.8094501165294747	1.61942520489171	0.5767778395623175	0.37583883403630064	0.26716226251043645	0.21541129457812186	0.1415876088751408	0.6435581019589364	0.03490523424078984	0.0056785702369363525	0.035627323769959404	0.16638316451700175	0.38031081377520337	-27122.135882569502	-110.90354888959125	-69.30691355114818
1370000	-27316.385050583955	-195.1990135369956	-27121.18603704696	16.317110841389407	136.58235504976537	16.317110841389407	16.317110841389407	348.6991251131012	0.34920616817105293	0.8530556058140113	1.443097074090817	0.7698829016127051	0.7987162422203375	1.670810636082842	0.46443754017928424	0.3645995102835463	0.2638524677652297	0.2305001451506023	0.14104787680062145	0.7003249384225511	0.035994533351225697	0.007308854268711449	0.037967231908883244	0.18143480128464817	-0.176042455042085	-27121.18603704696	-110.90354888959125	-67.30346919240255
1375000	-27310.54302426438	-194.91505312142542	-27115.627971142956	20.85129975897845	148.28555860812833	20.85129975897845	15.541375600313538	134.29770909487635	0.18348426431602421	0.8724791326852493	1.443097074090817	0.82668069624672	0.804980433403412	1.5682682773896042	0.4844943861841947	0.369202249319945	0.26786192379067436	0.2179710330973215	0.1449647937920589	0.6658524662097217	0.037497979235619476	0.0051712574353740106	0.03654430996862801	0.12970103748025955	0.1396890403120624	-27115.627971142956	-110.90354888959125	-69.08270491184702
1380000	-27310.214526086867	-193.65969995470232	-27116.554826132164	14.888031362188391	119.83914948535572	14.888031362188391	13.705263614784249	105.10253840476531	0.2628523432673814	0.8980261356253079	1.4234834351329493	0.7451547463437751	0.864728238195189	1.5814132066587467	0.4871942380440291	0.37682917744494837	0.25647396819887874	0.2215949489035992	0.14510190545257343	0.6640682444194426	0.043914807586192886	0.0046676660036133995	0.04434489713248725	0.10923974262400885	-0.16109550818679447	-27116.554826132164	-110.90354888959125	-65.41849327615493
1385000	-27310.731800948746	-193.1351647442639	-27117.596636204482	17.865042244014475	120.49561208885628	17.865042244014475	13.75657977017561	150.72608120357677	0.2844987642218641	0.844428524465448	1.4671375490607739	0.796351193461285	0.8262576706074123	1.6249865451128436	0.4408385172922345	0.37188356709962717	0.26165487459994785	0.21589349217482243	0.15056806612560228	0.624997199675512	0.047276866647320316	0.00733872057485649	0.04546406086735867	0.1244753862732446	0.2661284843907929	-27117.596636204482	-110.90354888959125	-66.32744316249799
1390000	-27313.19786747284	-194.37698158300407	-27118.820885889836	17.369305503507245	138.0329953782937	17.369305503507245	16.25434459450422	207.37174688098688	0.28022184617243945	0.8896336264800007	1.5044564437401082	0.7690826458230625	0.8692589882294789	1.5333803162541484	0.43418797947319837	0.3644888000400139	0.2617456731590504	0.22175821743729063	0.1520073093636449	0.66493824074963	0.036331212419913585	0.004813008018107385	0.03634895020278823	0.11334115210374023	-0.176794548557212	-27118.820885889836	-110.90354888959125	-67.74875988734736
1395000	-27315.61965103033	-194.99476816137707	-27120.624882868953	19.582032419275464	152.52783642721366	19.582032419275464	16.033125191234923	185.99296313698164	0.20737914111790468	0.8581707236247063	1.574744320182988	0.7772320781078279	0.838105324383725	1.528935311276055	0.42281224242469495	0.36051491650299633	0.267708209406263	0.21926018992776541	0.1525166841629751	0.6992270133647236	0.03442902487131546	0.005113309024343618	0.03441268113984638	0.12652581210862293	-0.15729736559644603	-27120.624882868953	-110.90354888959125	-69.06601840746282
1400000	-27315.106606025805	-195.2449411892513	-27119.861664836553	18.839167700454688	149.6108022782383	18.839167700454688	17.31464965523448	127.69492103681118	0.2075840727042129	0.8373117114929213	1.447752926921096	0.771769221981135	0.8583679288131111	1.6655061985535626	0.4192920122381716	0.36391291323786273	0.26999987513732954	0.22561461425147694	0.14047259737333065	0.6332506211798187	0.035620367772395675	0.0036577292327855146	0.0361316002632997	0.10707956240898117	-0.07863507560059461	-27119.861664836553	-110.90354888959125	-69.00920510301913
1405000	-27316.066348164175	-193.2598034143662	-27122.80654474981	19.48541232386047	133.39315476049723	19.48541232386047	13.924908416641424	155.45073848138054	0.24550513629757087	0.8667744955658891	1.4329230075691624	0.7317982918033642	0.8385940094589911	1.699182123221648	0.4307280723809429	0.3679992014962716	0.2690090295756749	0.21556944390093527	0.1474223250271181	0.6319325198528443	0.04104852098107561	0.002734448509542215	0.0412185167597502	0.06016589551823919	-0.01617215974913913	-27122.80654474981	-110.90354888959125	-67.27591900637276
1410000	-27320.47116957734	-194.895352268634	-27125.575817308705	17.703533950844477	137.56413283846706	17.703533950844477	15.157498067017201	99.23828194744569	0.23874748061203324	0.8527383434622139	1.4359048230633236	0.7161579267377062	0.8537986492034398	1.6689597416855895	0.4724405158477244	0.37170840209874545	0.2644084887575532	0.22020810105141372	0.1436750080922875	0.6539261453439894	0.04025530014539222	0.0042611078298171925	0.04102948458299357	0.10387208169253315	0.06088978742090658	-27125.575817308705	-110.90354888959125	-68.89553789213682
1415000	-27323.552978393935	-196.2700956082203	-27127.282882785716	20.41274562451788	153.81215394426243	20.41274562451788	17.189129550004118	95.23252729769227	0.149893490091775	0.8193655361253097	1.4215843478425965	0.8469176292757502	0.7838521489968521	1.665808049852532	0.46247228790695677	0.3616328280762623	0.2649666984013507	0.22373042175418834	0.14967005176819864	0.6532433550696624	0.03673483474238635	0.003258667363905064	0.03613756301320445	0.09084374683454673	-0.1661744177255422	-27127.282882785716	-110.90354888959125	-70.207273956021
1420000	-27321.11485628695	-194.1466690412089	-27126.96818724574	17.54488706270457	131.29677693183368	17.54488706270457	15.811689249302837	73.4805413956206	0.19444020915227536	0.891263362742142	1.4215843478425965	0.7319191205822551	0.8613590124540333	1.5883011863953507	0.5055729699836196	0.36313768213222924	0.2582797732354699	0.22658359829110553	0.15199894634119532	0.715320765816634	0.04185353143618373	0.00570041468330638	0.04044702861615344	0.14246321053613717	-0.23643188983530436	-27126.96818724574	-110.90354888959125	-68.18569672222422
1425000	-27315.806594269314	-196.10243081476762	-27119.704163454546	20.14270759131334	156.65720665778102	20.14270759131334	16.766103897215686	272.5610276896291	0.2734793498975585	0.8614139900088064	1.4215843478425965	0.7380669503591998	0.8769795508954109	1.5883011863953507	0.5136539744986329	0.374656482564857	0.25373833073261276	0.22307094028444246	0.14853424641808777	0.6545769257520861	0.03372444262248507	0.005772986782553066	0.033028680201275556	0.1551569847831102	0.0839732977104672	-27119.704163454546	-110.90354888959125	-69.52380541743334
1430000	-27316.843655474542	-195.09061381402097	-27121.753041660522	21.504611067824065	153.91738225113963	21.504611067824065	15.43012843637988	161.19250846763003	0.20493695306187645	0.8725664594846663	1.431931889504012	0.7364610896463037	0.8626199785009482	1.574321186643325	0.5220993962207416	0.37845047761892453	0.2555672563805138	0.21967833440746493	0.14630393159309674	0.6859948754030375	0.034640608966986126	0.003567623915457466	0.03355882494704083	0.09375014744213175	-0.09068625018751807	-27121.753041660522	-110.90354888959125	-69.15736191523013
1435000	-27311.104017528567	-192.9455584299501	-27118.158459098617	17.96228875961195	129.4682937127567	17.96228875961195	14.641347773923766	134.2373221725629	0.24407775007020266	0.8879220963595498	1.431931889504012	0.7675888008711451	0.926216326521676	1.5531903363434663	0.4331505504001479	0.36929703628279953	0.2579255970140619	0.22100697757383028	0.1517703891293083	0.6494248228549602	0.04252057235018751	0.004623513499540931	0.0412606643369536	0.09155132079996717	0.24879895690984521	-27118.158459098617	-110.90354888959125	-66.73562529637562
1440000	-27308.033853810717	-194.48443677994936	-27113.54941703077	16.55332406363763	134.51881728689014	16.55332406363763	14.969818768597495	210.86882461907476	0.2592053688000045	0.8536524242293795	1.5080954698978393	0.7246250487976039	0.9028827187478553	1.5798700491465936	0.4308742891807257	0.36695671793943063	0.26508554334856055	0.21726604203483452	0.1506916966771743	0.6935916694872779	0.03856084069964663	0.004594687367841146	0.03803771196176894	0.10610268699863581	0.09712174403457538	-27113.54941703077	-110.90354888959125	-67.32899049970533
1445000	-27330.475931147146	-195.70224140143912	-27134.773689745707	20.20371853004429	151.5795559546718	20.20371853004429	16.970716521541526	145.5761221292016	0.17689301588815912	0.776732391802649	1.447744774573966	0.8049002465874144	0.8510816639224319	1.6434303845988436	0.47611053851469237	0.3831285323726937	0.26931892273467595	0.2109638473221224	0.13658869757050804	0.6494406937714106	0.035189857028871535	0.0018654639139205145	0.03511014540405008	0.04867617546577401	-0.05796247667316851	-27134.773689745707	-110.90354888959125	-69.67146061843576
1450000	-27324.03832600373	-192.63213864585384	-27131.406187357876	18.35680033341746	126.41071789577984	18.35680033341746	13.365324772367734	90.72349313285	0.21202645344745685	0.776732391802649	1.3879679879817448	0.8056304868710121	0.7715780768626369	1.6434303845988436	0.614660671883111	0.3891624449488519	0.26070731763016064	0.2121589651129624	0.13797127230802517	0.5972613288626404	0.04592996744739591	0.006494900488967768	0.04589566373755405	0.14098240762911193	-0.11797841412521862	-27131.406187357876	-110.90354888959125	-66.44167285527719
1455000	-27324.41664618831	-195.7680445987902	-27128.64860158952	20.220549577732125	157.30981356170565	20.220549577732125	17.104758116181205	178.43042262419215	0.21976940157599922	0.79487640706547	1.243468186123708	0.8663166111683054	0.8106439123401533	1.8018648733596336	0.48283000994272707	0.37169440149675514	0.2643948147371314	0.2259395114580884	0.13797127230802517	0.611843956818099	0.03451874172979723	0.005762174312041395	0.03393913478324533	0.12719819486664524	0.24418484255307746	-27128.64860158952	-110.90354888959125	-69.4098770009061
1460000	-27320.624896880097	-194.90320934248092	-27125.721687537618	15.290525863090988	124.81758879677854	15.290525863090988	14.032773200505746	234.4838634293766	0.34904618378864416	0.88144055584471	1.2154355053853814	0.7985114028446966	0.8464090222155225	1.6795356147050244	0.5786678990046624	0.37833461951824854	0.2471649623263719	0.23256928819743813	0.14193112995794163	0.6615896566334736	0.04161555360423821	0.008547510796425625	0.042526070393833396	0.1774566949743636	0.02452189158770157	-27125.721687537618	-110.90354888959125	-66.37443143318967
1465000	-27318.554541997913	-196.53765230133587	-27122.016889696577	15.958415574848502	123.57702049016888	15.958415574848502	13.70275588247261	367.49249682907833	0.38070312930931677	0.9155451029102112	1.2939542114508105	0.7654509366911596	0.8492121543848528	1.7465135152827702	0.4293240792801934	0.36911305120578297	0.2520853375357057	0.23493657805432713	0.14386503320418442	0.7333435732185128	0.04396346484474049	0.010648621838698092	0.0442981926218455	0.2047168354928086	-0.3361215273290307	-27122.016889696577	-110.90354888959125	-67.61530894738637
1470000	-27313.061196363833	-198.07987284771187	-27114.98132351612	14.219520431095262	116.3060756494585	14.219520431095262	12.465023797958557	574.1319144478848	0.4599016678837126	0.8764346751159013	1.3030377682464522	0.7645206220159294	0.8883961469445018	1.6935744204207008	0.4740363672565122	0.37349760963198053	0.24959619442537628	0.23008252442548788	0.14682367151715553	0.6653427164385836	0.04308630646355827	0.007363747734209339	0.04390001225802836	0.14936777636443596	0.04706951900071047	-27114.98132351612	-110.90354888959125	-66.84511398727312
1475000	-27310.333525451664	-195.17727427462583	-27115.15625117704	19.181501890934896	151.7678951026425	19.181501890934896	16.465861303586795	199.7544424215928	0.262605941181128	0.8484456865995703	1.3844799683039462	0.7877253045642504	0.8422880794572658	1.6480435406905156	0.4890174203844494	0.3681836667573583	0.26235600107639034	0.21896889250225238	0.15049143966399917	0.6613754545138083	0.034240989475191136	0.00315191323279409	0.03480684194134018	0.08827210914921076	-1.6764465351731323E-4	-27115.15625117704	-110.90354888959125	-69.05670952574211
1480000	-27322.26082260802	-195.89895739958052	-27126.361865208437	18.20411883680318	141.55617835780615	18.20411883680318	14.765980162161215	123.88057883240576	0.14846417254142227	0.9207719560221963	1.4209515408827929	0.678063766281833	0.9512506665869565	1.510123582255805	0.5188384879704141	0.3708249646825101	0.2547906137937148	0.21606612581989296	0.15831829570388248	0.6935313222510273	0.03741997569058786	0.006547994099344013	0.03786517418781914	0.1556955952573014	-0.04173946120258785	-27126.361865208437	-110.90354888959125	-70.1868835609912
1485000	-27310.358554204355	-194.00633953231016	-27116.352214672046	17.841399440713527	138.4797506547795	17.841399440713527	15.257766872255166	216.8959237345985	0.285871734303632	0.9207719560221963	1.4287629731260805	0.7283528390355859	0.9118533529965682	1.52196775051539	0.48829112830417665	0.36985789845607336	0.25358469173446946	0.2222077956313606	0.15434961417809695	0.6706366435551491	0.03786051618752157	0.007241221094452951	0.03812295239737094	0.16779333888863873	-0.001138545408378567	-27116.352214672046	-110.90354888959125	-67.51755026128359
1490000	-27310.574278061038	-192.59494854855936	-27117.97932951248	18.10954267364658	128.68214845394877	18.10954267364658	13.861228290084648	101.23280170353554	0.22511149636354735	0.8295231254506374	1.4011191681166562	0.7468807193479787	0.9376224437190408	1.679952056465694	0.4049024868999904	0.3707353757050738	0.25592610134442595	0.22575010726343858	0.14758841568706202	0.6483653636689869	0.04300984840327717	0.0036031613682003874	0.04199295394870342	0.09753869936049751	-0.11490338182764738	-27117.97932951248	-110.90354888959125	-66.58024538084881
1495000	-27316.887686676808	-195.37899719108495	-27121.508689485723	19.013885583057185	151.12822517006597	19.013885583057185	17.205090227306826	177.25174115201415	0.2104621726987741	0.8773634817809508	1.3816629955173425	0.724514358941992	0.9118628739531377	1.6325689167198625	0.47202737308671194	0.37412669780985475	0.25843051880095985	0.22136955769325525	0.1460732256959305	0.6384221255033525	0.03505482834868159	0.0031270767581031388	0.03453081049658831	0.08903682270582318	-0.2946078210960872	-27121.508689485723	-110.90354888959125	-68.95339848147383
1500000	-27310.82023908633	-194.5347382608128	-27116.285500825517	15.44474505067861	136.33776984477694	15.44474505067861	15.44474505067861	218.1126302852833	0.285070031481172	0.844192954512841	1.3684548119988926	0.724514358941992	0.906132701160562	1.6292649679197102	0.5274402054659997	0.37412669780985475	0.2557697232091676	0.2206888073266048	0.14941477165437322	0.6820753376260016	0.03633329593157086	0.0068211493705124995	0.03757942015935789	0.18624928129456253	-0.1407914912688657	-27116.285500825517	-110.90354888959125	-66.66145254369376
1505000	-27318.172378489948	-199.10481185473236	-27119.067566635214	21.14107960337965	162.81412911879136	21.14107960337965	18.114084816293566	97.33916512351831	0.1106118544199002	0.9433446688280469	1.3684548119988926	0.6846518581097311	0.8468434876776171	1.6292649679197102	0.5274402054659997	0.3739427269021594	0.2559536941168629	0.2206888073266048	0.14941477165437322	0.6486462959535021	0.03446512360736059	0.005545666385286248	0.033149476008910585	0.11190255564828562	-0.02388875865645826	-27119.067566635214	-110.90354888959125	-72.36471290588388
1510000	-27323.96037132953	-196.18551013758272	-27127.774861191945	19.112115940443704	146.65241172574824	19.112115940443704	17.478411248955066	202.819807600244	0.22593389859672797	0.8356300314527008	1.387705781297747	0.6977253417358622	0.7999178158506067	1.766772963731338	0.5122480659317431	0.3718346309391947	0.2608610117925274	0.22304952832802674	0.14425482894025143	0.7004759939232202	0.038435321878583846	0.0036024633921753146	0.038334814612436395	0.10103385176183162	-0.1051620216840297	-27127.774861191945	-110.90354888959125	-68.92600873819147
1515000	-27318.463270827306	-192.20563877582768	-27126.257632051478	18.10753728911533	129.5777896174558	18.10753728911533	14.454394777698697	102.93098765434935	0.21221450353498456	0.8749974148215853	1.2883804940620078	0.664152849654781	1.0073952482760946	1.7211479203024362	0.44392607288309266	0.3804726162084669	0.2508561505827511	0.21345552320363617	0.15521571000514608	0.6564289891740522	0.03948214703020151	0.0025790726471324413	0.04055142261195679	0.0595874122280071	0.01695403970552032	-27126.257632051478	-110.90354888959125	-66.75244421389526
1520000	-27318.646551239923	-196.64757461503973	-27121.998976624884	20.862132877966616	140.8803713818405	20.862132877966616	16.127572902805515	241.66006878039653	0.2774464748739527	0.8870021122994175	1.3932768728317186	0.766813330797634	0.9116020593191618	1.597379551868973	0.44392607288309266	0.3734687033115759	0.25410473623170277	0.21742885348062851	0.15499770697609316	0.6273059020983639	0.038566809967589474	0.007476108694142785	0.038239485098101954	0.17700170100475107	-0.16063877449422298	-27121.998976624884	-110.90354888959125	-70.14377457051731
1525000	-27313.31383670887	-195.3993426291452	-27117.914494079723	18.300100799488373	148.7870865543434	18.300100799488373	16.008186210458984	343.250423730465	0.3055369961561253	0.9213563025432088	1.433744226001499	0.7440730200038931	0.8740736730216445	1.5429647152445973	0.48378806318515494	0.3644416573896899	0.2528006304706327	0.22699725576411453	0.15576045637556313	0.683404769744182	0.03516331225888743	0.0028294872163715217	0.035061866119838796	0.09056168280606464	-0.2443328455511291	-27117.914494079723	-110.90354888959125	-68.53493784499757
1530000	-27314.62833177668	-193.3295105034052	-27121.298821273274	16.58927133859914	123.11314380613126	16.58927133859914	12.650601265235153	188.52539624828643	0.3186804776186886	0.9047209483786737	1.4756451740492917	0.7312540339541836	0.8740736730216445	1.5347461483547138	0.47956002224149047	0.37270736134428784	0.2520380287861926	0.22330100706254497	0.15195360280697498	0.6619836208709027	0.0403264958125406	0.006626763340918789	0.04224285364116976	0.14995990770024017	0.01923394928421867	-27121.298821273274	-110.90354888959125	-65.805973117313
1535000	-27323.454714746447	-194.25077942992021	-27129.203935316527	19.381246555966637	141.02803372128068	19.381246555966637	15.365792513383019	92.24853567765285	0.21149875952384736	0.9544304857696936	1.3787739049058836	0.7862236453611775	0.7812479562110963	1.619763985510656	0.47956002224149047	0.3612726015954061	0.26046676705364324	0.22585086538283322	0.15240976596811778	0.6627363792155677	0.038820660474190256	0.0010708319930883893	0.03929850068610958	0.03128224576032318	-0.46228396791614096	-27129.203935316527	-110.90354888959125	-68.90423286707319
1540000	-27316.041812575782	-193.4002912538732	-27122.641521321908	18.429622837735412	131.32831477150847	18.429622837735412	13.95814632306377	151.3757265896432	0.228788735402594	0.8759319889459056	1.3064049115163139	0.810481734366078	0.8862718147877912	1.6838715260537347	0.4370380243301741	0.3754556257434526	0.2522248221277581	0.23130738084869615	0.14101217128009352	0.7029464409775374	0.04074414113396657	0.003972740349023971	0.04069608065247483	0.10792401300259909	-0.33908047291012305	-27122.641521321908	-110.90354888959125	-67.22639011629971
1545000	-27311.824407982993	-192.49379296251655	-27119.330615020477	19.084876257987453	123.6364136653966	19.084876257987453	13.226328193345935	62.08333680135555	0.1517588446025047	0.8555803633277529	1.3730117791427636	0.810481734366078	0.8631559934053795	1.6838715260537347	0.41389860370428855	0.3691815427435166	0.25607892587910286	0.23057784401003467	0.14416168736734622	0.6739352730699059	0.044157013963828366	0.007436011595869236	0.042268077539394704	0.20158234405815287	0.04099881235581371	-27119.330615020477	-110.90354888959125	-67.06860305460825
1550000	-27309.420567851168	-194.3340342724032	-27115.086533578764	18.169859359188095	137.57900434112955	18.169859359188095	15.90861943539306	189.3990428009552	0.2402180272060105	0.9089203564772123	1.4696266600757377	0.7421571500458968	0.8728307562957911	1.5234559009498754	0.48300917615548383	0.37360367890587454	0.250957768607979	0.22343600050241544	0.15200255198373133	0.6952605013582298	0.039487921576721416	0.01018842364928687	0.0386129299823571	0.18569463710374529	0.010916862456940504	-27115.086533578764	-110.90354888959125	-67.76757291686404
1555000	-27315.63005197804	-196.07852431261233	-27119.55152766543	21.930226954854508	146.7635531213569	21.930226954854508	16.142584708095114	146.6157484607673	0.22957548421836418	0.8611686349838016	1.4845078802483969	0.8101380044000135	0.8248137938137834	1.5234559009498754	0.49591578560412636	0.3545265520517436	0.2661337758464183	0.22343600050241544	0.155903671599423	0.7118725602104145	0.03850247867770758	0.006247147763668448	0.03584478665039795	0.1646053710471119	-0.15915318208022178	-27119.55152766543	-110.90354888959125	-69.43664293015583
1560000	-27312.330427728873	-193.1733021619385	-27119.157125566933	17.360200166692568	118.49373272187674	17.360200166692568	12.636483446627206	55.496836733334916	0.15991083131773465	0.8396388911728597	1.5245384552500143	0.7337984195000282	0.8219791366684319	1.6213252296608023	0.45871986774786067	0.36784337185152494	0.2660119078528499	0.21151543814215487	0.1546292821534706	0.6235165602073148	0.04817929031324258	0.006528770200522695	0.047950882715936456	0.13287044894237351	-0.20282100218252588	-27119.157125566933	-110.90354888959125	-66.72193269448616
1565000	-27319.30713892769	-194.4203181901432	-27124.886820737545	19.783155663598844	137.63398321703323	19.783155663598844	15.49922120969995	68.57567915490608	0.12235904137307003	0.8695375636845094	1.3795849356750036	0.7236572016965297	0.8213820069458656	1.7229565173264574	0.48288177467163135	0.37707090119868225	0.2612188021943226	0.220028376809893	0.14168191979710248	0.7034386513822071	0.038808843775110353	0.00687340666579746	0.03935839503649717	0.1919864746751369	-0.19509207011129975	-27124.886820737545	-110.90354888959125	-69.49351027348962
1570000	-27318.701912737964	-191.80682536526967	-27126.895087372694	16.60440746427704	114.4264332528937	16.60440746427704	12.869833093667761	104.11701688689465	0.26918136196865156	0.8349749466520596	1.4229669409208925	0.7660517974624822	0.8502467233450899	1.5954977472192442	0.5302618444002283	0.3687953134078052	0.2615461762595867	0.21687327084719527	0.1527852394854132	0.7175018550808957	0.042818641500620085	0.008466904404808222	0.04371536323513248	0.17844446406513378	0.10688241877774941	-27126.895087372694	-110.90354888959125	-64.94179472056145
1575000	-27312.0700304834	-193.4184024153065	-27118.65162806809	19.25897493174831	140.1789135552096	19.25897493174831	15.414943872828957	88.20868073458863	0.1886972679579694	0.8625818551621461	1.4229669409208925	0.7660517974624822	0.814670492577376	1.5954977472192442	0.5382311666578556	0.37294719852943403	0.26054907348671724	0.2234532114838303	0.14305051650001882	0.67367663556325	0.03745051827993614	0.005781341408374866	0.03767591600202919	0.14916442429425952	-0.1384332731924674	-27118.65162806809	-110.90354888959125	-68.32102072386796
1580000	-27312.24340888517	-193.57042157606867	-27118.672987309103	16.716828659988746	130.2745312271342	16.716828659988746	13.479771778149008	213.63911603155074	0.32387255299351575	0.8801437739098834	1.4396392227216492	0.7629748129737403	0.8166089421834065	1.6310866754028355	0.46954657280848194	0.3706203663162983	0.25521071421145153	0.22311741393597448	0.15105150553627608	0.6768320145910016	0.03889071615029399	0.005002255323298073	0.03940282915925126	0.12304887540621344	-0.2531065661419412	-27118.672987309103	-110.90354888959125	-66.32126998026388
1585000	-27309.16932281721	-193.54454576719337	-27115.62477705002	16.318784687876324	123.14443533676827	16.318784687876324	13.4052439277255	184.09400745064164	0.3054803861827813	0.8608996713806948	1.3673304396025918	0.8153898820551244	0.8385331212265521	1.6572129960855253	0.46063388964950847	0.362755940614976	0.26013756592185316	0.22967659206516625	0.14742990139800505	0.6502512507062459	0.045029151528258815	0.005240551708040454	0.044796190120262216	0.10962172675601062	0.17220238799210544	-27115.62477705002	-110.90354888959125	-65.62439906761675
1590000	-27320.512928944143	-195.37699830389175	-27125.135930640252	20.51523841105266	156.29541610155704	20.51523841105266	16.776148937488625	157.16584110980165	0.20782422655948832	0.786068868189961	1.3673304396025918	0.8232815775602532	0.868054527157923	1.6670463154772062	0.4882182720120615	0.3716278215329261	0.26113237541196344	0.21502901444373604	0.15221078861137485	0.6634744734778699	0.033702031147228466	0.008087689521108204	0.03411295896207348	0.18184380733234803	0.25586730001862873	-27125.135930640252	-110.90354888959125	-69.37059153315607
1595000	-27314.079101319974	-196.12961535018138	-27117.94948596979	17.02575900733215	146.2163645417194	17.02575900733215	17.02575900733215	118.50887228997973	0.23910528639303869	0.7997458670334524	1.3607517555602693	0.7433890631538843	0.8735398682218632	1.63351114243163	0.5890623035988977	0.37719563269126205	0.2580856687892212	0.2211245002337836	0.14359419828573364	0.6836121593359825	0.03442072573517201	0.005271794775383269	0.03547959429407266	0.17100399304240307	-0.11631180971707315	-27117.94948596979	-110.90354888959125	-69.55074486076288
1600000	-27320.13534593305	-195.72036049934093	-27124.41498543371	15.671798946210567	129.69986864486617	15.671798946210567	15.671798946210567	238.69120822784026	0.275768959901843	0.8800533338235857	1.3663761581978715	0.696049973194139	0.837654205362678	1.7485273045026428	0.4713390249190796	0.3813838457063267	0.25427033228489987	0.2165472664350172	0.1477985555737567	0.616103684137052	0.04073609170310648	0.006281867936236768	0.041226817431361786	0.15368982745953574	0.2869000276017371	-27124.41498543371	-110.90354888959125	-67.65388745419959
1605000	-27310.17811519583	-193.83578656614043	-27116.34232862969	18.15182371665286	134.46401769866057	18.15182371665286	15.244863457504481	149.21082336846183	0.20856761812890967	0.8776558002891283	1.3668756797204404	0.696049973194139	0.8976230645056247	1.684930469453668	0.47686501283699634	0.37345255605612226	0.2590924710390763	0.21815076941580988	0.14930420348899207	0.6877855728636026	0.038725260634421346	0.004902078896982415	0.03938068898426357	0.12646339341492543	-0.33486245949617993	-27116.34232862969	-110.90354888959125	-67.90734472442887
1610000	-27317.51580039609	-194.5290557228154	-27122.986744673275	18.901843576996246	141.49240131565037	18.901843576996246	14.611027294542765	79.13612872817079	0.14052261439222127	0.8740350534900332	1.441397999712439	0.8259088513061221	0.8230677560769794	1.6039885485204999	0.4316017908939229	0.3666801669239674	0.25697379671596077	0.22310891811494124	0.15323711824513112	0.6725138081222076	0.03702684244265167	0.004616336087304925	0.03656719044201285	0.1345165407575469	-0.15336284513632895	-27122.986744673275	-110.90354888959125	-69.57714972545652
1615000	-27316.0526324483	-196.16146715562243	-27119.891165292676	20.33699334059218	150.8042885168008	20.33699334059218	16.930757691119016	80.85192942098394	0.1436838456316154	0.9202843980034263	1.3727414413402017	0.777056057538546	0.8712573511809172	1.6486717258458374	0.40998902609106763	0.37123438268042047	0.25854217699180404	0.2227322092240246	0.14749123110375142	0.6669441447270927	0.03789861211864183	0.006282602400426623	0.03432776674879804	0.12738986539618677	0.153024030437398	-27119.891165292676	-110.90354888959125	-70.29569844592272
1620000	-27316.919653540175	-195.51365204927757	-27121.406001490897	18.306375056179185	133.85177349021936	18.306375056179185	15.562499303972501	299.26496154722787	0.2781295138638556	0.898358616878805	1.3821588765500596	0.7434649211027153	0.8740986080048008	1.6139035362103995	0.48801544125321605	0.37146698473621964	0.25187391118288155	0.22395884542365563	0.15270025865724382	0.6213681990867252	0.0389810266264769	0.00486123862698295	0.03965927134933963	0.13209703113120422	-0.18191462075635545	-27121.406001490897	-110.90354888959125	-68.94858018416565
1625000	-27314.847593290237	-197.9963109598866	-27116.85128233035	21.979560086581944	161.39859075324622	21.979560086581944	18.21344161822051	125.29313197122777	0.20370080388473288	0.8464829658607366	1.5856185333522665	0.7177695295922788	0.8740986080048008	1.5360869743429537	0.43994338884696005	0.366183700407548	0.2613029349748438	0.21489653721347923	0.15761682740412955	0.637405185276552	0.033051956857382464	0.0036638883454064865	0.03319848647113056	0.0913577492167701	0.16771122696630725	-27116.85128233035	-110.90354888959125	-70.8677205822957
1630000	-27311.617077599527	-194.51402934372123	-27117.103048255805	19.536733274419362	138.2280445162011	19.536733274419362	16.05538798160409	93.92486181142253	0.14516936575906003	0.8455789308381789	1.439377979024869	0.7177695295922788	0.9164986132594952	1.6457108534300773	0.4350640938550974	0.3759737927971987	0.25146118872855583	0.21620233462542063	0.15636268384882543	0.6646539257624933	0.039498992285741254	0.00525985909998225	0.03770933131118819	0.14402155589515453	-0.059873033630889985	-27117.103048255805	-110.90354888959125	-69.06260324099256
1635000	-27315.187191612615	-195.53156825656856	-27119.655623356048	20.52794168389262	143.8799381707247	20.52794168389262	15.870246925260247	195.9993539488003	0.22117212119601604	0.8158565424326925	1.4468445821971214	0.7177695295922788	0.8866034966459225	1.6380307563586782	0.4948950927733033	0.3707366800270844	0.26298402808421945	0.21427228764310285	0.15200700424559396	0.7314035333478709	0.03855446598058238	0.005204707214319909	0.037645312182141115	0.14320309074144988	-0.1741248733220094	-27119.655623356048	-110.90354888959125	-69.11535488744164
1640000	-27330.15223994724	-194.73077757114498	-27135.421462376096	20.0314325988908	154.95081787296053	20.0314325988908	16.226551256199564	127.66765617083006	0.1954562196005546	0.8309957875654201	1.645553769383039	0.705916514588798	0.8572442230346672	1.465394612654769	0.4948950927733033	0.3714585949198592	0.263862841097524	0.2129383789797521	0.1517401850028653	0.6641897600716422	0.03401833504006096	0.001728213666319785	0.03436410278883679	0.0558000601098299	0.18455665256944428	-27135.421462376096	-110.90354888959125	-69.2147895541885
1645000	-27315.875030497977	-195.30913736196328	-27120.565893136012	19.1419493383295	130.5962745157275	19.1419493383295	13.878464171713933	124.2358886553305	0.29246513342649977	0.95558484849627	1.4557804719975866	0.7246279974836015	0.8142715169469	1.5317390509731854	0.5179961141024529	0.3580920274648625	0.25081754578220683	0.22792071156302607	0.16316971518990522	0.6769141336852817	0.039089843687036135	0.0057611448041868935	0.0385898127273137	0.1430195944671974	0.10898503322132813	-27120.565893136012	-110.90354888959125	-69.7306244094391
1650000	-27317.040950328144	-195.13679168759592	-27121.904158640547	20.62923835681023	154.57217575814317	20.62923835681023	16.212055882228615	102.4285883517105	0.17842805663476738	0.95558484849627	1.4358910145883952	0.6526872657756708	0.9686160670703549	1.5089763139400438	0.47824449012926196	0.360347968020595	0.2525379948886602	0.2254580473011396	0.16165598978960583	0.7319182810569528	0.033709896147343585	0.004589779039371413	0.0329049426593946	0.12615222463960063	0.126658696707222	-27121.904158640547	-110.90354888959125	-69.73603311579689
1655000	-27318.171932493344	-193.92106606440313	-27124.25086642894	18.964008141111314	128.19873426477602	18.964008141111314	13.811161019002608	72.9755115776161	0.12072452706474454	0.9063722612384004	1.426385719275848	0.6470912707151961	0.9092435781686099	1.681414442163742	0.4294927284382	0.36184669403137143	0.2625786470722337	0.2225154663124823	0.15305919258391315	0.6388379126535665	0.04068422434008535	0.0050816003712806325	0.03973031708711043	0.1380859515167749	0.2205627633079721	-27124.25086642894	-110.90354888959125	-68.93313322920893
1660000	-27319.288581738998	-193.5812853344645	-27125.707296404533	19.538824906197995	138.88172990424243	19.538824906197995	15.372186328544247	90.08184256175005	0.1677780831459163	0.8241735319044228	1.406429552918677	0.7579093021546487	0.8039996891683607	1.8156369866054187	0.3918509372484688	0.36184669403137143	0.26012328925390327	0.2295224905189244	0.14850752619580154	0.654031231937091	0.03962542389637341	0.005309877300309811	0.03815839623339614	0.136057655031141	-0.2789257392264748	-27125.707296404533	-110.90354888959125	-68.27569383840346
1665000	-27318.346906979677	-200.09529936179052	-27118.251607617887	23.38421917919429	176.0441133441616	23.38421917919429	18.516061811657107	176.92390831196317	0.17268752842849766	0.8450712139048632	1.4231333812766838	0.7822041836577277	0.9150367272096365	1.6238843871799455	0.41067010677114035	0.37402545460764697	0.2601175210376595	0.22116025250153898	0.1446967718531551	0.6760419221509834	0.03186960295250895	0.0055668786010519816	0.029584696959127698	0.15069503642754828	0.04480007204539769	-27118.251607617887	-110.90354888959125	-71.28601994022769
1670000	-27312.59420483461	-195.34813217867605	-27117.246072655937	18.061875177329075	146.58677151778812	18.061875177329075	16.896117403596456	166.18150628884433	0.22001981965229847	0.8397949959428789	1.4579160148670842	0.7299827275690374	0.899272376025477	1.5465530928174531	0.5264807927780664	0.3763008341744701	0.2506344361329266	0.2211654114181051	0.15189931827449868	0.6588636913184771	0.03738982456965741	0.004937352118049121	0.03748055235728575	0.11720992221496684	-0.1753988157768649	-27117.246072655937	-110.90354888959125	-68.59837585989865
1675000	-27315.18010971299	-194.9048873776847	-27120.275222335305	15.480487081836456	122.03927129824964	15.480487081836456	13.180730027256004	60.89071615056443	0.1534683297930967	0.8636100509273293	1.2904334643072752	0.7299827275690374	0.899272376025477	1.709551819808264	0.507149561362614	0.3771601482479732	0.251835431117703	0.22716026509522472	0.1438441555390995	0.6941747491293676	0.04235610325745098	0.00451979396824969	0.04346269969409763	0.11067024381401015	-0.11090509552029812	-27120.275222335305	-110.90354888959125	-67.76368179156539
1680000	-27313.25715890208	-192.48378988866142	-27120.77336901342	16.456481818507918	121.75519284349456	16.456481818507918	13.407801096178007	114.8765433610932	0.23322468597228438	0.8404846057926141	1.3567292179776202	0.8299478411146874	0.8020530068160928	1.6445279919583375	0.526257336340645	0.35920853655789703	0.2632239317444546	0.22783514337912622	0.14973238831852256	0.627877070675041	0.04224895185091494	0.004617988618567327	0.042676128265223455	0.10766184190223804	0.38183264205979656	-27120.77336901342	-110.90354888959125	-65.68370245728481
1685000	-27324.384908258846	-194.4984098742325	-27129.886498384614	20.22998973162274	149.9915132684081	20.22998973162274	15.721875791437519	144.35244982938855	0.21876789546224884	0.9072697663984286	1.3498071396960216	0.7217100843612699	0.7944796771768246	1.6766884097872918	0.5500449225801606	0.36545052816083956	0.2616323622142687	0.22279151909286105	0.15012559053203106	0.6844637948803878	0.03477189849982693	0.0050291333691214616	0.034990626524403684	0.14093923775596626	0.18142461138833021	-27129.886498384614	-110.90354888959125	-68.9507770869121
1690000	-27320.35310182758	-195.68345157336714	-27124.66965025421	21.541941363007194	147.43788143233348	21.541941363007194	16.381967166989483	65.53563012985758	0.11855131531059092	0.9882227891991469	1.4187361781023422	0.6176991354950545	0.9122084083813013	1.6259058495823078	0.4372276392398443	0.37373393108223885	0.24986153794947083	0.2206858751509579	0.15571865581733285	0.6501611304260488	0.03587629028165503	0.003983286287713044	0.03558354985319459	0.11232096050466699	0.13193870673371214	-27124.66965025421	-110.90354888959125	-70.54377857584717
1695000	-27316.305681814698	-195.00203504801095	-27121.303646766686	18.83056895178979	138.32278675327174	18.83056895178979	16.100561454637617	177.93254844593238	0.20468989499334295	0.8917541293865041	1.484461760855773	0.8087735690216904	0.8585150068736702	1.520973080889283	0.4355224529730757	0.3646160651537807	0.257265193129939	0.22705314281351577	0.15106559890276494	0.6549310899730989	0.037515443915875274	0.0025872168248681254	0.03801363950308183	0.07447975159272341	0.16099741717600566	-27121.303646766686	-110.90354888959125	-69.05044944586386
1700000	-27316.318648740475	-192.92859429838484	-27123.39005444209	17.72976089907081	126.73464427926251	17.72976089907081	14.373312040976504	142.6010656779185	0.2600301096858356	1.000551325618344	1.3630695990572679	0.6408426338110181	0.8585150068736702	1.6270853083985681	0.509936126241128	0.37419375739191274	0.2490746310634891	0.2275941952088562	0.14913741633574246	0.6402203506056233	0.043623056337969944	0.006410183356541841	0.04198205636239115	0.1345766943460829	-0.1746484110229031	-27123.39005444209	-110.90354888959125	-66.48030497503412
1705000	-27316.882414597174	-193.57125609752006	-27123.311158499655	17.924807207292165	134.5134362279039	17.924807207292165	15.6666722014782	137.26795085539422	0.22360617889499848	0.8906629560145988	1.3602824934214988	0.750092813829599	0.8105653318077903	1.7029613022820485	0.48543510264446116	0.37915359528912757	0.25236830982113545	0.2189137030743463	0.14956439181539122	0.6406638838087715	0.04124617917423071	0.003980069540386834	0.040927376545210496	0.09131026300787586	-0.1436331178846823	-27123.311158499655	-110.90354888959125	-67.28342350476251
1710000	-27313.617845423392	-194.40699111477696	-27119.210854308614	18.074389570884502	134.54226097780776	18.074389570884502	14.93134605417311	138.02159607267154	0.2821278220558131	0.8832671274457964	1.3834027942071716	0.7521003763877666	0.7928332970327525	1.6582193935883782	0.5301770113381313	0.37430431159262373	0.2602895427320654	0.2209364882463501	0.14446965742896134	0.6336321976176609	0.041540949865759715	0.007132012683285793	0.040159602169419266	0.14529527890422342	-0.0391908965248742	-27119.210854308614	-110.90354888959125	-68.15483970148881
1715000	-27318.632451205653	-193.89754827027235	-27124.73490293538	15.050244017415531	114.34664788563883	15.050244017415531	12.393659052119103	207.1816369683289	0.3631241259192914	0.9282169304499535	1.3432567499109798	0.7515137817515568	0.799104304115645	1.5774033988992133	0.6005048348726483	0.3605572964328132	0.2681849259049281	0.22247948197182513	0.14877829569043405	0.6882859783820734	0.04510878745630406	0.004198375769158372	0.04574908306932753	0.08787856201173998	-0.007073988490017286	-27124.73490293538	-110.90354888959125	-64.43025932135068
1720000	-27324.143757063157	-194.83768428170373	-27129.30607278145	17.863645428323636	142.31879702753787	17.863645428323636	16.94302929289426	99.62506764264967	0.18531608169557112	0.8391252354330808	1.3179439721574693	0.875973474400268	0.7817702786474605	1.6214436113205244	0.5637434280411939	0.36802038750227284	0.26141377534261556	0.23054290861694182	0.14002292853817036	0.6388558826508778	0.036961278277573305	0.003331978025113032	0.03638431458496173	0.07456252162423535	-0.05266656112639273	-27129.30607278145	-110.90354888959125	-68.78425955385025
1725000	-27325.413714539725	-194.73923810121738	-27130.674476438508	15.07291483922895	118.87501754339051	15.07291483922895	12.8937953330842	258.69784896085105	0.35463254056508353	0.7597856114114098	1.3179439721574693	0.8783854696025726	0.8288270361407583	1.617830980092745	0.5972269305950418	0.36979092041192935	0.26506337215024794	0.2209055872881223	0.14424012014970097	0.7223981704364392	0.044798928669671	0.002279772656405312	0.04552643223768741	0.048905282248840345	-0.13827518333561153	-27130.674476438508	-110.90354888959125	-65.16968395192205
1730000	-27317.50018008408	-196.30324875466295	-27121.196931329418	17.294546692648744	134.06020478654293	17.294546692648744	14.707594087372707	380.7008682382996	0.3028322598637271	0.9017355017252058	1.4145790988952298	0.7384507531494829	0.847270417275633	1.6939310007089121	0.40403322824553306	0.36674771376738785	0.25223072357695814	0.22523980306727062	0.15578175958838394	0.65470977698168	0.039487696187518254	0.0037448701931523556	0.0396450124208296	0.094887037344378	-0.30557963032778857	-27121.196931329418	-110.90354888959125	-68.93344761675105
1735000	-27312.16693988556	-193.90525449344858	-27118.26168539211	17.655049077075994	143.03190361853942	17.655049077075994	15.394607445399465	175.4477880742901	0.2665704441716627	0.9152578805033438	1.4145790988952298	0.7401425036757091	0.9066507242508859	1.5712750970805662	0.45209469559426163	0.3755214672146651	0.25331924602329386	0.21936664124808247	0.15179264551395896	0.7000906562169696	0.03548152530183738	0.0057566354182936545	0.037753104700987125	0.14928864586807336	0.07988396900473224	-27118.26168539211	-110.90354888959125	-67.70946307448492
1740000	-27316.146044177454	-194.7406091081573	-27121.405435069297	16.65747749836011	129.53260990600216	16.65747749836011	14.187083473591827	98.11615568109697	0.16118949498085006	0.9005976504962285	1.5235436605645352	0.6657527978514541	0.9226175092217171	1.5267982150457389	0.4606901668203225	0.3779928858695873	0.24908324475845608	0.21380686897714354	0.15911700039481355	0.7405401249055068	0.04045798743707536	0.005678954140181465	0.03954408431756936	0.1308386915195141	-0.2203168140266863	-27121.405435069297	-110.90354888959125	-68.26258594126004
1745000	-27327.22603470903	-197.82765635479257	-27129.39837835424	14.05488998463311	114.22716418588648	14.05488998463311	13.187572247102786	412.7024279340305	0.43216327931217247	0.8784032955468223	1.3997888759846353	0.7952987279874177	0.9072114622482698	1.5859663472863192	0.43333129094653194	0.3700425131500602	0.2574625425181801	0.22215583255864055	0.1503391117731196	0.6684761654861944	0.04911679494640054	0.004134777879135875	0.04916911205515422	0.07373369427358252	-0.1626478068819981	-27129.39837835424	-110.90354888959125	-66.47482290552122
1750000	-27312.183441109937	-194.00764206398833	-27118.17579904595	18.646902477140532	140.86231888436288	18.646902477140532	16.338112382922382	146.8146212413699	0.2392759004551041	0.8784032955468223	1.3957752859999932	0.7688711388662584	0.9535656710910831	1.5678712898578473	0.435513318637992	0.36995801408663814	0.25442630233311053	0.22380328833535656	0.15181239524489526	0.6988070973255992	0.03745136345289825	0.0037851136040990157	0.03678791109074967	0.10345103861413386	-0.0020082437749478904	-27118.17579904595	-110.90354888959125	-67.9170533584811
1755000	-27318.028591958955	-194.43082346117254	-27123.597768497784	17.97785603315404	140.7718791120932	17.97785603315404	16.657681067260157	90.4914565991074	0.18337722695877948	0.9339194127130878	1.3455466035014916	0.7688711388662584	0.8542208510836169	1.6143593485081769	0.483082645327365	0.37162317389397376	0.25849085924797155	0.22067093617449995	0.14921503068355518	0.6939503214568558	0.03649615266065073	0.0029213539376022083	0.036511176919463886	0.06697760480829278	-0.2001801777704138	-27123.597768497784	-110.90354888959125	-68.68130122519716
1760000	-27316.465898344453	-195.1891644932707	-27121.276733851184	17.283774660582168	148.55901788447403	17.283774660582168	16.67487069707419	227.43569851922598	0.2595503085884566	0.8568703100910295	1.4510342992005403	0.7734560248674	0.8571047788483313	1.623133964647205	0.4384006223454904	0.3720515322980608	0.2658614687672046	0.2156363537826405	0.14645064515209455	0.6727059010845673	0.0338516990576967	0.005216549128027761	0.03624044209377325	0.16189738348697838	0.10942965351854532	-27121.276733851184	-110.90354888959125	-68.31003368320805
1765000	-27314.69003406051	-194.97830937841007	-27119.7117246821	14.857763745047595	125.0275915970695	14.857763745047595	14.857763745047595	255.5465312541566	0.32917672947454946	0.8642307251007887	1.4805142926019565	0.6829659449167992	1.0010070059194338	1.5004998660492594	0.47078216541175866	0.3738507251352492	0.2543195635608736	0.21959250780229395	0.15223720350158373	0.6824853428709687	0.04468634943813039	0.009815976966387086	0.04328352521980866	0.1754311138215926	-0.04132476367607675	-27119.7117246821	-110.90354888959125	-65.57087721665158
1770000	-27315.8276106329	-195.15903775786882	-27120.66857287503	13.401488930331274	108.37784530979518	13.401488930331274	13.401488930331274	59.471591574778586	0.22362993108127255	0.7999252481202785	1.4234583702928012	0.76764057374665	0.8096864264628176	1.6087033929735104	0.5905859884039386	0.370029060552623	0.26924224078718084	0.218126869770057	0.1426018288901396	0.714238931991066	0.05017927747937377	0.0063674922591272125	0.04989247530698029	0.13809920855306995	0.276520088972533	-27120.66857287503	-110.90354888959125	-65.23871931467691
1775000	-27320.119552227745	-195.9542839018229	-27124.165268325924	20.22039472268675	149.44887194503175	20.22039472268675	17.348090626908434	155.75840253867742	0.2002936459473838	0.7964647470808357	1.3873185391541518	0.7869742231791066	0.8729307579236693	1.6087033929735104	0.5476083396887227	0.37339105352427754	0.26270666012881355	0.21993517578218985	0.14396711056471942	0.613603585743722	0.03793690196712402	0.008150849912848323	0.033702598586463434	0.2003217836076947	-0.2934155487115642	-27124.165268325924	-110.90354888959125	-69.27896103971945
1780000	-27311.640804630817	-195.27719121580645	-27116.36361341501	17.33101978341079	150.24328149044376	17.33101978341079	15.232200706783802	184.3143000399241	0.22008676720117507	0.812901855416363	1.376769294771586	0.7860259731388062	0.8242258117373324	1.7132954814070067	0.4867815835289024	0.37491416682936407	0.259133089816768	0.2274479968054309	0.13850474654843742	0.6616459554228663	0.038324427304837136	0.00960627671450768	0.036681856071697924	0.2621377634050834	0.005894102119815733	-27116.36361341501	-110.90354888959125	-68.3005761701005
1785000	-27309.789947177404	-193.50059592062132	-27116.289351256783	17.052761014827684	132.32759322854187	17.052761014827684	14.890537371337105	113.83659235221887	0.23056870906354254	0.7960273885539165	1.3293762126885513	0.7515761614726056	0.854847951879875	1.7075670377373935	0.5606052476676548	0.38186694440283325	0.257748713817033	0.221394914936212	0.13898942684392226	0.6557400702886229	0.042643899737107686	0.005540739031718834	0.04241357436957436	0.1313731953249223	0.23214549243169497	-27116.289351256783	-110.90354888959125	-66.87435294893177
1790000	-27312.827057134687	-194.53642784647593	-27118.29062928821	19.014726687291997	149.8492339761891	19.014726687291997	16.21905770421816	132.23176755415844	0.2192365948630941	0.83598701119849	1.324209911562041	0.7349102140763559	0.8843682063669602	1.7075670377373935	0.5129576190587561	0.37142879992861394	0.25564860137270473	0.22649997821549167	0.14642262048319016	0.66746104894217	0.034792315879157626	0.002936933158359516	0.034830583181876866	0.08986423877256412	-0.09066925594155467	-27118.29062928821	-110.90354888959125	-68.89389071810092
1795000	-27315.82605783304	-193.0791020325956	-27122.746955800445	17.181185590151273	132.00568595614106	17.181185590151273	14.41913595568681	129.97334305741694	0.21381754336632694	0.877757726892595	1.3216712275457196	0.7349102140763559	0.8071963456672613	1.7433312955281233	0.5151331902899412	0.3723685166766776	0.2633304755268408	0.22117504117283635	0.14312596662364582	0.6850077615211614	0.037159965862869196	0.002786897900194964	0.03722201337550645	0.058463278905326814	0.1412239027678722	-27122.746955800445	-110.90354888959125	-67.1380351562812
1800000	-27317.34096849968	-195.8851465922187	-27121.45582190746	18.30203358919052	152.71138447666192	18.30203358919052	16.484185840249655	150.3191145485399	0.1793257744287215	0.8306990183257328	1.3216712275457196	0.7259884350029526	0.8769870711918684	1.7112218531747179	0.533432394759005	0.38075855290804117	0.25548171862639263	0.22018973524734559	0.1435699932182212	0.6843651836114097	0.035281038281544545	0.005049235538433238	0.037130307915578115	0.15254274351199293	-0.3917507651445661	-27121.45582190746	-110.90354888959125	-69.65033903265636
1805000	-27311.576364426066	-194.20900481427867	-27117.367359611788	18.12554081990304	135.9405113706102	18.12554081990304	15.533754025726514	105.98569445142988	0.17183879973664173	0.8153778699668082	1.346940761664764	0.7447630351880326	0.8356937177997588	1.7574273935298501	0.4997972218507827	0.38119003421728775	0.25557557884204296	0.22037704862625024	0.1428573383144196	0.6498510518273539	0.04100638324017765	0.006020607077463546	0.040193236462260244	0.11506245236057848	-0.0838843993667042	-27117.367359611788	-110.90354888959125	-68.29365883038402
1810000	-27315.230769093916	-194.94688244740095	-27120.283886646514	17.947030868497873	146.3306999592195	17.947030868497873	16.453169989785916	118.04090162657008	0.17138082274717412	0.7609188010173629	1.394561259748031	0.8681669166335941	0.8788037925826874	1.5861080734626434	0.5114411565556777	0.3761348423094369	0.27047283178600445	0.21034728806200403	0.14304503784255526	0.6916119920577173	0.03431754638728684	0.003906659738875533	0.03487726205296535	0.10428065844319045	-0.20919678299149208	-27120.283886646514	-110.90354888959125	-69.18827596163594
1815000	-27311.867980351777	-195.70998204716207	-27116.157998304614	16.289963598365386	134.33775624874676	16.289963598365386	16.289963598365386	227.87191152625758	0.24990649308822047	0.8100870792025222	1.3922255640273755	0.8569569394499021	0.8722073916284938	1.6237635164767066	0.44475950921499613	0.37196192227193525	0.26424072061407494	0.22061546350768024	0.1431818936063102	0.6634550814129673	0.03860161312729835	0.008242008826181346	0.03831107740564311	0.20421065369338606	-0.07908262342040047	-27116.157998304614	-110.90354888959125	-68.08705756797107
1820000	-27312.11397375256	-193.24311153909943	-27118.870862213458	17.600579021487604	129.58502246533828	17.600579021487604	13.417416521980348	190.03292080748204	0.27553558463894806	0.8918512111669268	1.4005626995170857	0.743573153782215	0.8933509829392314	1.6279779994338957	0.442683953160642	0.37523316184048716	0.25025172163004406	0.22326272976705774	0.1512523867624117	0.711444348657826	0.04025124004852905	0.004173579325728141	0.03936271442778021	0.10980912347085722	-0.2696480650916491	-27118.870862213458	-110.90354888959125	-66.40934951367744
1825000	-27310.508643669596	-192.8553453747794	-27117.653298294816	18.63894193787205	122.35290613834925	18.63894193787205	12.52222792800135	82.49579211213467	0.20569430639738218	0.8918512111669268	1.3617047104391777	0.6950542727649506	0.8571930395853504	1.6970232499402416	0.4971735161033494	0.3704795263595347	0.25647237481465895	0.22928472083005808	0.143763377995749	0.6911856607365605	0.04777962136520359	0.010515209026926986	0.04287850903701971	0.17192245017935143	0.19649417238784928	-27117.653298294816	-110.90354888959125	-66.14351168564295
1830000	-27318.98211979377	-195.62162212015693	-27123.360497673613	19.261763310330924	153.85999634019706	19.261763310330924	17.79286704626927	175.25383395534027	0.2082372689723289	0.8765954567444085	1.4376219846069997	0.732052068772387	0.8849123721672523	1.5449785894627135	0.5238395282462353	0.37365978399154515	0.25474317065995705	0.21998139299320274	0.1516156523552958	0.6712287744236799	0.0317389064021335	0.004773765683280529	0.03471078731414129	0.15190286305706757	-0.05657605508425338	-27123.360497673613	-110.90354888959125	-69.25040729073861
1835000	-27316.092037049075	-195.0150029642624	-27121.077034084814	16.39594984636443	136.1178354683603	16.39594984636443	16.39594984636443	120.99865878860783	0.21705828695933166	0.8765954567444085	1.4585479618774677	0.711126091501919	0.8849123721672523	1.5237258592666625	0.5450922584422861	0.36481055370395093	0.26900000920196876	0.2151448458597737	0.1510445912343074	0.7133324193959637	0.04080225225448183	0.007011375073242561	0.039997650917155146	0.16613046298483347	0.19168296912148422	-27121.077034084814	-110.90354888959125	-67.61095727428528
1840000	-27318.967093021525	-197.8772731435635	-27121.08981987796	21.776366106378383	164.44847613559557	21.776366106378383	18.029572041470605	123.2664794656855	0.1957658061528084	0.9906659270766819	1.474088919963523	0.7320883292877242	0.7523538280134554	1.530298015704294	0.5205049799543175	0.36481055370395093	0.26418671351305895	0.22050738952886628	0.15049534325412467	0.6495670490935002	0.033015228304548165	0.00456827322830543	0.03284305605040854	0.1394820917524841	0.021750982658702886	-27121.08981987796	-110.90354888959125	-70.89823919388324
1845000	-27315.507423635718	-193.6570050933966	-27121.850418542323	14.925387409927248	117.11206465341692	14.925387409927248	14.925387409927248	125.66494543819483	0.26951265548728065	0.9729302324964172	1.3971686765432254	0.6938837058165361	0.8330308300317569	1.568919110283136	0.5340674448289248	0.3657675299951447	0.25856541487791795	0.21932311735362187	0.1563439377733163	0.6881117808666578	0.045945641664633295	0.007588521487377885	0.045424450071492706	0.16215541317601806	0.08802154684747711	-27121.850418542323	-110.90354888959125	-65.24473989338948
1850000	-27317.400362953536	-196.0960870432494	-27121.304275910286	21.52365111520848	161.40619951915332	21.52365111520848	16.765521643704687	208.97627046915056	0.22457141091524452	0.9729302324964172	1.4726533084531708	0.6855529448355917	0.8698388624103865	1.59230871685351	0.4067159349509206	0.36606004711574935	0.2560127567428495	0.2211931263979742	0.15673406974342774	0.6209576301598071	0.03268889226515184	0.004393748493446766	0.03314735231909353	0.1256393036528115	0.03344503265995859	-27121.304275910286	-110.90354888959125	-69.68920014218764
1855000	-27315.03202369915	-193.2913322732743	-27121.740691425875	16.070745744310784	113.41150109096205	16.070745744310784	12.797188309403639	62.086348771932535	0.21973857745127803	0.9145303844314514	1.4554440738099221	0.8088743339611048	0.7942993918159065	1.6047707886896159	0.4220810272919961	0.367754895175017	0.25997473229086804	0.22701103745068973	0.145259335083426	0.6697020635422043	0.0516805087755048	0.0068345579453956504	0.04953195587376681	0.11605083783014593	0.12609919921200777	-27121.740691425875	-110.90354888959125	-65.59554600649808
1860000	-27323.077150181576	-195.0216489219086	-27128.055501259667	18.5398827909852	137.25828640881713	18.5398827909852	14.716541485052812	112.45013620721748	0.15328341040612395	0.8978703537504812	1.4901291260177296	0.7768046272957111	0.7962181575785517	1.6229590843863382	0.41601865097118507	0.34874449415195496	0.27049521519378955	0.22037278802352067	0.16038750263073553	0.6690692446831294	0.03991570094307279	0.006858145068187682	0.03858277314357277	0.18477348721249423	-0.25220788861012317	-27128.055501259667	-110.90354888959125	-69.32766332370316
1865000	-27318.437090546555	-193.91101801065582	-27124.5260725359	19.061224042421443	144.66791388399182	19.061224042421443	15.585942342073375	112.19656017024845	0.218698598888871	0.9807351320103157	1.3842947277751556	0.8021933404694569	0.7962181575785517	1.5297404283385283	0.5068182138279885	0.366105358556617	0.25815200410285305	0.22240882772863424	0.15333380961189633	0.6786085412682038	0.03583896609205899	0.0046837365227055065	0.03585039676911912	0.11627901813553582	-0.3036706558289918	-27124.5260725359	-110.90354888959125	-68.57956950802912
1870000	-27310.70249949989	-193.6765048829601	-27117.02599461693	17.884969891275283	126.58912656574174	17.884969891275283	14.999822886340153	129.16530647259668	0.2633658614392227	0.8930294245775408	1.4902496226831623	0.7386819134003367	0.843981266456106	1.519707585430745	0.5143501874521058	0.36591005747628974	0.2656350894873435	0.2234323769118626	0.14502247612450483	0.6781856827242131	0.04923004724286446	0.008442849666667527	0.04516279746492361	0.14969599315023263	0.014789865507841417	-27117.02599461693	-110.90354888959125	-66.57956742496022
1875000	-27316.542230143546	-194.52700438443037	-27122.015225759114	20.10419705648801	151.71028834088904	20.10419705648801	14.7330048719814	96.905154062718	0.2034031662999984	0.8632538285446166	1.4950318812166006	0.8012729883534279	0.8563194547763502	1.58572636824352	0.39839547886548093	0.36141932373296604	0.2693006594513482	0.21886261236470303	0.1504174044509835	0.6474033908939882	0.03139970001692453	0.006408183548635083	0.033653303440082945	0.18298084407854467	-0.3490523411507991	-27122.015225759114	-110.90354888959125	-70.065176281012
1880000	-27329.28755100102	-195.71598911189758	-27133.571561889123	19.89739079772069	147.35407929422487	19.89739079772069	15.693878171578392	72.59805774139642	0.1882666770751693	0.8574765984598256	1.3792908059949678	0.769574443776359	0.9215179080232371	1.5191705764026548	0.552969667342952	0.3705690973728571	0.25951717399080265	0.2158480418269714	0.1540656868093696	0.6962803456178334	0.033722686163050714	0.0025929994983449976	0.03342761023113731	0.07461863140102658	-0.1348443179525461	-27133.571561889123	-110.90354888959125	-71.136450718445
1885000	-27320.552226925647	-198.7316656980786	-27121.820561227567	21.609299908333504	166.1338009221567	21.609299908333504	18.546535198325948	126.02119859990233	0.13383625303557942	0.8408242354297079	1.368939103352434	0.6741845594959859	0.8491552821534446	1.7647821439261757	0.5021146756422481	0.3752554737586901	0.25500327011778573	0.22136515352551897	0.1483761025980059	0.6619493767205847	0.030388579622093636	0.003900623370220132	0.03165951761896986	0.10270384263888675	-0.21039361587447666	-27121.820561227567	-110.90354888959125	-71.79516235672311
1890000	-27327.908170235634	-200.11897730292588	-27127.78919293271	17.021826096765643	132.30909572348142	17.021826096765643	15.550974662947075	564.9922069496326	0.3152609595715944	0.8132756418292258	1.4641883717703625	0.7128143047863946	0.8348378786418975	1.5854756040951834	0.589408198876932	0.3763847173207079	0.26119407705927816	0.2190576311756368	0.1433635744443779	0.653188675804666	0.04169722201439869	0.005382518515586797	0.04126091863891515	0.10335082133760529	0.18686085244171874	-27127.78919293271	-110.90354888959125	-71.8727054927777
1895000	-27320.3193126885	-193.07832156891982	-27127.240991119583	19.735302398243565	138.17708729177036	19.735302398243565	15.014110250737348	103.91484790195499	0.20260963542417434	0.8534303009728849	1.256459853489645	0.7963799988673136	0.8355836315259216	1.7216373657459259	0.5365088493983051	0.3799013083914241	0.2547703178298307	0.22701835407152784	0.13831001970721815	0.7057652402346408	0.03853759491754127	0.005302363809382842	0.03863302694123358	0.14581644506642658	-0.24888219627641414	-27127.240991119583	-110.90354888959125	-67.72246025693335
1900000	-27310.07439473527	-193.86453612673944	-27116.20985860853	18.765767072440653	125.49970527433592	18.765767072440653	13.870048677378465	125.26000300890144	0.282402510771573	0.8653670880219801	1.3335227418210263	0.7953079527044754	0.8371416847156306	1.7591528408501853	0.40950769188669817	0.3768310453829979	0.2534476150303959	0.22294420444631982	0.14677713514028717	0.6397698932993379	0.04497638521610824	0.008310743351267323	0.04403084740197733	0.12804647978268316	0.031960447786744575	-27116.20985860853	-110.90354888959125	-67.64526802039005
1905000	-27317.555334942255	-194.17612909008471	-27123.379205852172	18.511481298540094	145.6318208076416	18.511481298540094	14.80185997008051	258.41031952204986	0.2922221190382274	0.850283980947747	1.3321851691314655	0.8117286324682693	0.8193614209684417	1.7115585839499479	0.47488221253412444	0.35994088300716753	0.26105906759728703	0.23185111039880246	0.14714893899674378	0.6872373866256353	0.034984152533545455	0.005508800200555947	0.035560641185503596	0.1562232967182313	0.07868666508339087	-27123.379205852172	-110.90354888959125	-67.9529552871973
1910000	-27319.637201447258	-195.38314723167258	-27124.254054215584	19.34035943160893	150.79576985543648	19.34035943160893	17.61554819508829	190.38778369283582	0.23441755648712445	0.8671032984400165	1.3321851691314655	0.885602496200234	0.8055565630705055	1.6577913590889435	0.4517611140688307	0.3720327677238823	0.2586694694448309	0.23278949641326285	0.13650826641802483	0.6514868376421544	0.033352694165164024	0.005217399701284305	0.03522298738772359	0.11711262992603812	-0.18529819177909782	-27124.254054215584	-110.90354888959125	-68.90189503248526
1915000	-27323.367187537377	-195.23482102044977	-27128.132366516926	19.54904529380747	133.51857296688237	19.54904529380747	14.517432156631388	43.4503852696211	0.127038458103144	0.8109346213088171	1.5171704430592305	0.7390517959855981	0.7406584206086422	1.6261127724969953	0.5660719465407129	0.3630850970741801	0.2732648821070284	0.22437093404309016	0.13927908677570233	0.6279014648338845	0.04146641785136697	0.004309224076920972	0.04107533443385771	0.1053829362039594	0.2896269703350131	-27128.132366516926	-110.90354888959125	-70.69182038193433
1920000	-27317.528082426816	-196.17546945719693	-27121.35261296962	19.952414538633395	151.3136979394551	19.952414538633395	17.028683115150212	198.7658657401439	0.2613963423902399	0.8588967735803987	1.4135213412202658	0.7995365975791883	0.8141009460821863	1.511652461815102	0.6022918797228549	0.37278554649161744	0.2636234626371805	0.2200180948879254	0.1435728959832776	0.6463256542796654	0.03620721816402729	0.005166945550806717	0.03590331638839682	0.1211261532966355	0.16344468114881716	-27121.35261296962	-110.90354888959125	-69.5598578619035
1925000	-27319.32294364633	-193.52599054140626	-27125.796953104924	17.84077017870834	132.10385699554905	17.84077017870834	15.153003363065194	85.20828956687357	0.19120952764281207	0.9119989904708914	1.3739559833327286	0.7509036793044047	0.8141009460821863	1.5512178197026392	0.5978225811071458	0.36475572073684864	0.2586908725774505	0.22632625975417017	0.15022714693153166	0.6765956569721229	0.04327154496385408	0.004674745340862292	0.04276122201267156	0.10916187754664898	-0.36376117081711007	-27125.796953104924	-110.90354888959125	-67.50659459882145
1930000	-27313.87594921697	-195.21187568113896	-27118.66407353583	19.163927777752857	146.4936856958983	19.163927777752857	16.012296607767208	149.25241309068196	0.18832377950820164	0.8385753830261629	1.3731849761873625	0.8270995053558238	0.8139721239988196	1.6295130632672612	0.517654948164566	0.37116235235472617	0.26055362268481086	0.2233980436209545	0.14488598133950942	0.6522822025958657	0.039388142841990416	0.005611321958879055	0.03864531302232113	0.11805321173766253	-0.09022777143776446	-27118.66407353583	-110.90354888959125	-68.96481094589032
1935000	-27315.465368193327	-194.5906852701993	-27120.874682923128	18.547220512784097	143.84789646979291	18.547220512784097	16.012868162925187	128.9820258743727	0.174147955891856	0.7570314002069488	1.3731849761873625	0.8006080320676836	0.8014875092603958	1.7336645974843854	0.5340234847932199	0.37164775040545145	0.27060557550326825	0.21668465242976465	0.14106202166151666	0.6373007475371775	0.035617463740496125	0.005538242856377567	0.03584770053535792	0.13812622655013074	-0.11088287882302983	-27120.874682923128	-110.90354888959125	-69.08214356837189
1940000	-27318.199124266946	-197.29383783374323	-27120.905286433204	21.584909377594744	159.82448718713545	21.584909377594744	17.992388694470893	98.63579692476716	0.1349468007887094	0.9111487657969847	1.407776409777299	0.7881708215831339	0.8387475488153707	1.6096529535068889	0.444503500520319	0.3618145764165669	0.26313831673289234	0.21811786892904556	0.15692923792149616	0.6932420096467298	0.0314488543385859	0.004238585947315714	0.031593371127414234	0.1266521787153782	-0.15058785189296525	-27120.905286433204	-110.90354888959125	-71.02420405913233
1945000	-27321.202323721554	-194.96068669997638	-27126.24163702158	20.206480961223455	149.0208254659334	20.206480961223455	16.219565115054685	82.83379347283851	0.14309815871686793	0.967054200215521	1.4112524669741318	0.7236588161885733	0.9653812128998818	1.435130090194151	0.4975232135277369	0.36585792547706797	0.24955981917519418	0.22062351227270993	0.1639587430750289	0.6545794702899472	0.03457030911199294	0.004510104338900951	0.034010496020591044	0.11577568755368564	-0.2676935254711074	-27126.24163702158	-110.90354888959125	-70.02877870088791
1950000	-27315.47928168647	-195.86875325038	-27119.61052843609	19.310306416353317	150.47580532368946	19.310306416353317	16.602988374948076	217.7192999539433	0.2785492643379258	0.9004595780656413	1.4627623099842004	0.7073207262534453	0.8625949499850234	1.5029028054563842	0.5639596302553013	0.36616831282818074	0.26429713508676417	0.2144760667954926	0.15505848528956345	0.643437871907133	0.035905920761969926	0.0052005657866840945	0.036034156441103214	0.14416575939401124	0.22213791129954688	-27119.61052843609	-110.90354888959125	-69.40098868734015
1955000	-27318.031443534204	-194.39403630075975	-27123.637407233444	15.979654314552095	113.4342341545209	15.979654314552095	12.493041204109643	90.40811862533354	0.1730224424123464	0.8820944139762736	1.4806425087449848	0.5916243211029373	0.8688129893492699	1.6508152160329843	0.5260105507935461	0.3728340069333726	0.25582755440085897	0.2169376323744481	0.1544008062913213	0.6468926840798392	0.0477909176252129	0.006993116127052488	0.04555304367868111	0.12767595148354455	0.1346909245170098	-27123.637407233444	-110.90354888959125	-66.64013555661232
1960000	-27312.42333048057	-194.01693326890086	-27118.40639721167	19.12147423124515	141.93761894104708	19.12147423124515	14.884360463814774	111.41913849370202	0.17454292047443162	0.8809582393113249	1.4210630720772321	0.7666208165005892	0.8622651925935123	1.6508152160329843	0.41827746348435324	0.38014385374415954	0.25483252202073775	0.2178424495258091	0.1471811747092945	0.689436419520887	0.037863960453640294	0.0037846947764625747	0.03805676369721828	0.11282232213778177	-0.08507738163557324	-27118.40639721167	-110.90354888959125	-68.56542562048688
1965000	-27319.7326872372	-200.83506732956616	-27118.897619907635	21.90689004238161	162.99999764913827	21.90689004238161	18.99233999144495	109.7708843944545	0.09792301850305893	0.8979853216822878	1.3562617210190873	0.7350106034914147	0.8702617372815958	1.6508152160329843	0.4896654004926263	0.37105256602144476	0.2501171157706634	0.22694099811616794	0.15188932009172476	0.6448838626558523	0.03225752016448202	0.00319748267124725	0.03170555275671526	0.09059500211348351	-0.20329768807414159	-27118.897619907635	-110.90354888959125	-73.29400649951604
1970000	-27323.780956119	-199.00595647849738	-27124.774999640504	21.20197379884788	164.83043680880758	21.20197379884788	18.233775744103927	115.06635232328468	0.11934444925637006	0.8386767052130545	1.4060287005184446	0.8117685101865911	0.7673822526326499	1.6439833595606894	0.532160471888567	0.3660248542215446	0.26024278830660347	0.2258932166142022	0.14783914085765057	0.6577682136929376	0.03201058575756439	0.0049639757747634615	0.03138920428272639	0.1602900382901442	0.15658667132542278	-27124.774999640504	-110.90354888959125	-72.33276703298249
1975000	-27313.12639504717	-194.6124869613981	-27118.51390808577	20.857567337503713	145.4151767152122	20.857567337503713	14.758264645829064	86.12586899704606	0.15916721079353335	0.8389085950915338	1.4328971499883218	0.7301995352192021	0.844474451126272	1.6173797096550973	0.5361405589195695	0.37600412413975354	0.25927508557550943	0.22402428537262678	0.1406965049121111	0.6677744297395496	0.038864251223047985	0.005335476214694659	0.03716938096692819	0.1283310070435459	-0.1784309283638392	-27118.51390808577	-110.90354888959125	-69.17799573020287
1980000	-27315.904097356	-196.04844444103713	-27119.855652914965	20.064077147940893	155.6103268647542	20.064077147940893	17.45804386197825	130.2109548885124	0.17794327013272265	0.7714832377088164	1.4009104433026192	0.7301995352192021	0.8753932195153936	1.7744757961678874	0.44753776808607804	0.37938650272162633	0.2586265439394613	0.21965209109375636	0.14233486224515687	0.603399078805844	0.036262775686446584	0.005977909697961177	0.03472831934635705	0.14751253820863539	-0.041302651473122204	-27119.855652914965	-110.90354888959125	-69.60462215015006
1985000	-27316.63956082693	-193.2047063363988	-27123.434854490533	16.60945090976799	118.978162732662	16.60945090976799	13.38185055530204	136.1864705111553	0.230471956252909	0.8371518995993051	1.422292121473511	0.7301995352192021	0.8753932195153936	1.6246424417329246	0.5103207824596605	0.36466038222387	0.27570389708346443	0.21487823095362524	0.14475748973904118	0.6628822253214333	0.04299479225722853	0.005388551545421855	0.042998188860661576	0.12738700232007796	-0.07103128653647049	-27123.434854490533	-110.90354888959125	-66.27097655325787
1990000	-27318.159701507415	-195.2232720572137	-27122.9364294502	19.037435842955016	142.06986529074402	19.037435842955016	14.351707201433854	117.16318963139472	0.1534355186191199	0.784300252568783	1.3456772139631705	0.8606037438481475	0.8046909574153128	1.6365565028095503	0.5681713293950327	0.3738161392270112	0.26671211176548676	0.223522018475018	0.13594973053248496	0.6408359445847671	0.03874283319621215	0.0072119805027645615	0.03862217157217234	0.18017624792779988	0.1736802639406318	-27122.9364294502	-110.90354888959125	-69.635433700585
1995000	-27322.659033505137	-194.53237210181817	-27128.12666140332	19.213114786743123	143.26148147613367	19.213114786743123	15.250358817219716	249.38444018167507	0.2929580992477494	0.784300252568783	1.3454553104606546	0.8481548584699391	0.8655798638257604	1.6294974710816568	0.5270122435932032	0.37022329452830127	0.2732992013711545	0.21406417426039012	0.142413329840155	0.6678428270596131	0.03509581661711886	0.002276861538442901	0.03486681599439521	0.08536223394343255	-0.16496306142359948	-27128.12666140332	-110.90354888959125	-68.59125448390252
2000000	-27318.792718134355	-193.84679002344308	-27124.945928110912	18.5949389122098	139.07413804813027	18.5949389122098	14.80165205578959	201.31120020850818	0.2811198779324225	0.8630167401868925	1.4123974240118775	0.7468874043933005	0.8108797216815252	1.6398064661331981	0.5270122435932032	0.3701126643172528	0.26233726595988727	0.22098145005882294	0.14656861966403786	0.6645261396623984	0.03916105123626314	0.0011868979938035621	0.03944524745163246	0.037276501762667835	-0.1756644723380768	-27124.945928110912	-110.90354888959125	-67.53596924490724
2005000	-27316.41793068083	-194.1375677815661	-27122.280362899262	16.207369462501674	131.9081233172428	16.207369462501674	14.30839189939746	107.56352751490626	0.2054425356422111	0.8818055455131906	1.3339450846957772	0.745611418718012	0.8600431907297184	1.6247737215276286	0.5538210388156706	0.36933231960099777	0.26258217017226065	0.22201661006160808	0.14606890016513435	0.6641972484979608	0.0408455691275143	0.0031999617349829854	0.04056729720753869	0.09861280822948137	0.21985496256185522	-27122.280362899262	-110.90354888959125	-67.23393412380399
2010000	-27318.045766052423	-199.08001569138395	-27118.96575036104	19.718828031857033	170.18657644191677	19.718828031857033	19.718828031857033	280.4769488442543	0.23254515311192836	0.8346395622714733	1.4055189648929416	0.7813826934978797	0.8283477751940564	1.6477927861249029	0.5023182180187434	0.3659233229587818	0.26087189625296897	0.22677465919673215	0.14643012159151791	0.6971320387320294	0.02942113220517321	0.003264370782779085	0.029115131744690062	0.09650587100343788	0.05064616387234969	-27118.96575036104	-110.90354888959125	-70.2169316043693
2015000	-27323.471203219702	-193.887684222855	-27129.583518996846	18.67425004533464	143.03384013187238	18.67425004533464	14.769956487757652	234.82988820389656	0.2869869483091545	0.7679924259398724	1.4499290574385677	0.7813826934978797	0.8470201975640966	1.636517069166651	0.5171585563929301	0.37433816114387064	0.26151193625062247	0.21710434126285075	0.14704556134265706	0.6626272218994742	0.037085467925061566	0.0011318091471304158	0.03699481658478483	0.028188734364474534	-0.1967099853972911	-27129.583518996846	-110.90354888959125	-67.62471491091131
2020000	-27311.9936433553	-194.83565790426997	-27117.15798545103	20.29474205461537	146.96083565738107	20.29474205461537	14.13568312539199	87.93664513947982	0.18150349699105114	0.8555311659329085	1.376052885891184	0.7220461554182349	0.8868071067881812	1.674268708427917	0.4852939775415718	0.38195978614535464	0.25495252865001966	0.221501403651354	0.14158628155327263	0.6516723042559592	0.03845845325512454	0.004979346382861213	0.03828734640058649	0.1356004024932304	-0.06370824218297295	-27117.15798545103	-110.90354888959125	-69.4016732197056
2025000	-27320.378860530138	-195.44747945675027	-27124.931381073387	21.49646754405099	148.00016245277257	21.49646754405099	15.13649781447674	144.99634432915317	0.18357509286052703	0.8036017606596229	1.2530096775370123	0.7370784767990546	0.8286854163522415	1.8035541355394877	0.5740705331125779	0.38597371251524637	0.2496448231304432	0.2295820182072614	0.13479944614705	0.6126981220522676	0.0392678861517086	0.008370126878759425	0.04083951464524778	0.18643243421720368	-0.13045241104697797	-27124.931381073387	-110.90354888959125	-69.2444937275718
2030000	-27318.343352401913	-195.93630225860574	-27122.40705014331	18.652594734545747	148.97898858351402	18.652594734545747	18.078374002777696	120.11529687365187	0.1885802632999108	0.8516013793256562	1.2847003097473135	0.7370784767990546	0.8265780832663686	1.7590606494431897	0.5409811014184146	0.38394631930472056	0.25167221634096903	0.22627989216902006	0.13810157218529134	0.6354469135070916	0.03500537263669444	0.003994684471178728	0.03447665493744344	0.10411273894933638	0.14915210070044824	-27122.40705014331	-110.90354888959125	-69.28597855875242
2035000	-27317.5511162276	-196.07415443566234	-27121.47696179194	19.308652679491857	140.9724977678048	19.308652679491857	16.21644263899625	299.98853026052603	0.26519494387456083	0.8396285564350859	1.4373935689681665	0.7101863008688769	0.7911005475174878	1.7224304017081875	0.4992606245021925	0.3773152539127959	0.2583940897248265	0.21582672584236362	0.1484639305200149	0.6828126800622409	0.03681790197477165	0.0030761156128056226	0.037182595042090275	0.09186972276946115	-0.3323849752964915	-27121.47696179194	-110.90354888959125	-69.54860016862564
2040000	-27317.380556576612	-197.5857546995312	-27119.79480187708	20.069666333854332	158.19196139789983	20.069666333854332	16.983567960206315	83.22097797791747	0.10819951096553362	0.789834736897674	1.232279734178389	0.837820870228178	0.7891253406527694	1.9162173597487135	0.4347219582942728	0.3834617526388544	0.24925522999936697	0.22915064203582403	0.13813237532595546	0.640247760897622	0.03360138089549552	0.0062055101321549	0.03612934942651507	0.16897514824083815	-0.2439679546360583	-27119.79480187708	-110.90354888959125	-72.24938883564212
2045000	-27323.179763588207	-194.09878770633168	-27129.080975881876	14.806589681013593	118.9578963385022	14.806589681013593	14.806589681013593	147.4420814151065	0.26053582085163846	0.8829074489054034	1.2535556859206163	0.764018513333805	0.808710205183893	1.7938997143122328	0.49690843234404625	0.37475058061939326	0.2501287978822995	0.2353858878121542	0.13973473368615388	0.5812242200619415	0.04461672295348117	0.007517017120922118	0.044515220808694037	0.1385879868181941	-0.16386127447246138	-27129.080975881876	-110.90354888959125	-65.71990733600248
2050000	-27321.566629738816	-195.7638247937935	-27125.802804945022	18.734476464548163	130.55317350636662	18.734476464548163	14.23971820047581	198.50228697016576	0.21713675988034062	0.8630155182807226	1.2349609217940738	0.764018513333805	0.7983075635253428	1.9021202030488367	0.43757728001721574	0.37703186057212706	0.2460545170938871	0.23284393943584492	0.14406968289814184	0.6434201391771329	0.04387233563139494	0.006782804263990462	0.04255349461309708	0.1052766710524258	-0.18354835320851434	-27125.802804945022	-110.90354888959125	-69.16914332121564
2055000	-27325.479742628224	-193.8956670765748	-27131.584075551647	18.693415737279125	143.76069997048927	18.693415737279125	14.869343546303815	135.13478660750846	0.1837712172089876	0.7772106964075878	1.2876441930032279	0.7850292300459467	0.9102453077367856	1.842269567676816	0.39760100512963265	0.37695585910012186	0.2572804515194324	0.22460957784015403	0.14115411154029256	0.6372210652487521	0.034252539740218774	0.0053544080106377005	0.034693711010587165	0.15073148014614707	-0.25357960811296326	-27131.584075551647	-110.90354888959125	-68.7560737524364
2060000	-27316.036950506226	-197.09641682979588	-27118.940533676432	18.471691202874556	139.6375994251491	18.471691202874556	16.18182845604313	98.5953600170052	0.1181413572066009	0.8725155972123554	1.2807346136656048	0.8257265913200343	0.8801647476812391	1.6963562036928719	0.44450224642789127	0.37993873623784186	0.25056416097229994	0.22460957784015403	0.14488752494970505	0.6662839308768991	0.042546082581627724	0.006302564029482506	0.039366572563142986	0.12834939300967024	-0.19470315698691096	-27118.940533676432	-110.90354888959125	-70.85487947174752
2065000	-27319.51396344161	-195.53945308282977	-27123.974510358777	20.783856131053636	150.4693610113603	20.783856131053636	15.228386566222945	215.6441225395675	0.2163451830595206	0.8772594783112262	1.3264545627135007	0.7736766448525881	0.8502763319686139	1.6683272972473953	0.5040056849066725	0.3677926481086639	0.2492949141023075	0.2357377096927168	0.14717472809631266	0.6660696972753097	0.0354330649226074	0.004223685017693692	0.03532466318420535	0.10335622436403394	0.015427947375302403	-27123.974510358777	-110.90354888959125	-69.52035429440194
2070000	-27321.9400373849	-196.40420008550745	-27125.53583729939	20.557902663468493	148.89004460699365	20.557902663468493	15.0024746376925	201.4531352640288	0.2857438259169735	0.9175302304449183	1.37922456769496	0.7835089121520048	0.9321766673500075	1.5454867921498112	0.4420728302082948	0.3685796075653704	0.25302274307858197	0.2277489151692121	0.15064873418683633	0.6270295281700633	0.03659450533410508	0.005267919589947795	0.033580787884842284	0.11570640991680185	0.06407261987391864	-27125.53583729939	-110.90354888959125	-70.3674011648894
2075000	-27313.5312813784	-194.63345040164467	-27118.897830976755	17.707768168387553	140.77775174280353	17.707768168387553	15.31196691542141	271.5218345347529	0.2987958508294689	0.9044362050511258	1.4064821081426704	0.7813841586167437	0.8194190669469984	1.653855239853341	0.43442322138911704	0.3633001297246037	0.26516138525691607	0.2277489151692121	0.14378956984926894	0.6910014928735839	0.038941193306282054	0.0035475294667451705	0.038284977959832364	0.08196242985865367	0.017603369269733233	-27118.897830976755	-110.90354888959125	-67.56679079106416
2080000	-27325.19088827521	-200.24263371546616	-27124.948254559746	19.84893653044549	171.3502369474805	19.84893653044549	18.526785787389557	103.55005055790181	0.1780658976625359	0.8746886079583317	1.5128734502590457	0.6860015294067519	0.8757999424810874	1.6045352532482804	0.4461012166464997	0.3720253429075599	0.25752032202161723	0.22285473591089416	0.1475995991599295	0.6823683981150941	0.030831283903116322	0.0044300673706719725	0.031321496021112706	0.1347423661346232	0.07305209219899594	-27124.948254559746	-110.90354888959125	-73.49203263224922
2085000	-27323.32799290509	-192.85930224070415	-27130.468690664387	15.906235287234043	125.42052634888434	15.906235287234043	14.030163900966656	112.72268470221044	0.22142313018524956	0.8577479292388721	1.401907093723485	0.7312008993341063	0.8797372400200877	1.7371455578024715	0.3922612798809741	0.37910724994664874	0.25720821127015336	0.2150698672502446	0.14861467153295413	0.6367917565092068	0.03849542467918383	0.004688433897316225	0.03999351980754239	0.11248545965420297	0.012012840162883206	-27130.468690664387	-110.90354888959125	-66.21238197701464
2090000	-27317.774833943433	-195.15019268991665	-27122.624641253515	18.4586414664212	145.45779901346032	18.4586414664212	15.91743642610893	106.08258281878888	0.15474614834418193	0.8069631441230122	1.4818299776900565	0.7661888714332176	0.8805607377956193	1.4654260645656922	0.5990312043923984	0.3745546122399166	0.26840648717967425	0.2097432321872865	0.14729566839312347	0.686583945696855	0.036479407496820875	0.005074036183013811	0.03635137350012046	0.1200418408516146	0.08836588950950346	-27122.624641253515	-110.90354888959125	-69.5707257002984
2095000	-27321.04117581773	-196.2889651898193	-27124.75221062791	21.63993108837059	159.89882417770377	21.63993108837059	16.934012893550104	99.70731527258786	0.1759651156210285	0.8327788629950547	1.3194670378151734	0.8272199870209841	0.7661250134276226	1.6628553114790943	0.5915537872620674	0.3730059921141198	0.2653316801186904	0.22356974328243218	0.13809258448475845	0.6942288585542097	0.03168373512678502	0.004210899462675283	0.03227085257049106	0.1375393571600632	-0.18296088012729816	-27124.75221062791	-110.90354888959125	-70.61955269716037
2100000	-27320.1436729755	-197.05052206902982	-27123.093150906472	17.543132870088318	137.95662273198042	17.543132870088318	17.543132870088318	272.2102834755109	0.26751127147505704	0.855004623300478	1.329569849983891	0.8463353029783541	0.8919086095510844	1.6022841966513113	0.4748974175348775	0.37279129421224777	0.25597570208314097	0.22437099173787	0.14686201196674206	0.6714511060121446	0.040512263282591394	0.003948047178871236	0.0388847533954538	0.08870215488035223	-0.015349588588846374	-27123.093150906472	-110.90354888959125	-68.93248688258986
2105000	-27313.034184774377	-193.8288623614854	-27119.20532241289	16.6554585795285	118.92386569246227	16.6554585795285	12.726463264380758	101.33532590200025	0.2996325176640904	0.7760458384927369	1.401052346867056	0.7559193396707037	0.9076240192800455	1.7372387642811318	0.42211969140832273	0.37178783402486093	0.25799756850121336	0.22111696213725326	0.14909763533667333	0.6440078208720799	0.045624458819238156	0.004937042851654707	0.04561309876935306	0.10353829815901783	0.1443717271219203	-27119.20532241289	-110.90354888959125	-66.53547433300754
2110000	-27328.797565393783	-198.1442153866977	-27130.653350007084	21.141503978575603	165.01160236715117	21.141503978575603	18.820908669210827	198.2236379332565	0.23469314311923534	0.9471202206963582	1.401052346867056	0.8460552250941438	0.8188015056467208	1.5162718131817847	0.470698888513933	0.35685883496442344	0.26769821229312457	0.21709116005569928	0.1583517926867537	0.7016750332617551	0.030748380095557557	0.005426761050978517	0.032122260321515606	0.15610540362952466	-0.07591834367745104	-27130.653350007084	-110.90354888959125	-70.39936432152003
2115000	-27324.051544732254	-195.91054431692646	-27128.14100041533	17.069173474007528	143.62209985774774	17.069173474007528	16.229723364390267	165.10034481545992	0.2869567378290001	0.8923156415365284	1.54559027630957	0.7412754463794646	0.8188015056467208	1.5313182416137794	0.470698888513933	0.35910213186084505	0.25889747890889486	0.226501591214677	0.15549879801558408	0.6491188612118808	0.037339464843642686	0.004588145660028203	0.0381823486879015	0.11611708207901816	-0.06250459104322938	-27128.14100041533	-110.90354888959125	-69.03357195431052
2120000	-27313.59636714943	-193.39676458096804	-27120.19960256846	17.8708796584666	139.20312850203658	17.8708796584666	14.728067840043455	136.6699182352789	0.2205419258837842	0.8368846610429735	1.469760094661861	0.8067798386478008	0.8464234889552178	1.5498305322286885	0.49032138446345463	0.3614914705035151	0.26507489093852105	0.22197045041878083	0.15146318813918408	0.6712326581426271	0.03799391233796541	0.006106728512967113	0.038671027856804555	0.15703278415652847	-0.08019319810202645	-27120.19960256846	-110.90354888959125	-67.41934566919869
2125000	-27309.91164836967	-195.14338961660377	-27114.768258753065	20.40747357163963	153.63124237521947	20.40747357163963	16.044632354954082	131.08943419599274	0.2246272761340316	0.8382190256390138	1.3896349075767482	0.775011830904581	0.8471488803475756	1.6194938723356254	0.530491483196452	0.36783590680153677	0.26707559748962895	0.22096295384671638	0.14412554186211893	0.6860477554177832	0.03391831353876453	0.004880078564850296	0.034563502595121774	0.14028295458377624	-0.40320222524219596	-27114.768258753065	-110.90354888959125	-69.61471830366223
2130000	-27317.465603373665	-195.6127782060896	-27121.852825167574	19.90976517791377	148.9692020300508	19.90976517791377	16.81406317102835	108.40329840060417	0.1535321958530275	0.835790284732586	1.425830883278747	0.8105986649929552	0.7976502940551098	1.5966655637491751	0.533464309191423	0.3680900547958791	0.26460039768962257	0.22389751091622498	0.14341203659827437	0.6606890858311959	0.03701054505594834	0.004548450577107262	0.03717385513863343	0.115306872994828	-0.00695243938980528	-27121.852825167574	-110.90354888959125	-69.74535290112506
2135000	-27318.514027880054	-193.26959184433264	-27125.244436035722	16.426119671172838	112.89040947052908	16.426119671172838	11.752273213254677	58.71650211950779	0.16487978506292728	0.8159445389711915	1.507101769095341	0.7834008530387655	0.7793591857240354	1.6050332671685021	0.5091603860021606	0.3643909769927929	0.2613229945265146	0.22226197809475784	0.1520240503859357	0.6718073835860621	0.04644408856704217	0.00525504119346589	0.046772804507825144	0.11596637499942729	-0.19940580654336515	-27125.244436035722	-110.90354888959125	-65.9073000472952
2140000	-27309.995660444718	-193.57132969297152	-27116.424330751746	15.317706747532936	121.83265303923802	15.317706747532936	13.988704090193352	126.74581777800674	0.29034147184923265	0.8867654916648643	1.3610357112932334	0.8081211757225479	0.7793591857240354	1.6429115392185973	0.5218068963767176	0.35907592896263185	0.2566323281665802	0.2351732933432281	0.1491184495275608	0.709255297263804	0.04232488954698344	0.005357586187854767	0.04254252608498768	0.10832485079352973	-0.11472090118573727	-27116.424330751746	-110.90354888959125	-65.66384497506984
2145000	-27325.10327963639	-196.62866483733245	-27128.47461479906	16.853828452731094	149.86621905278972	16.853828452731094	16.853828452731094	308.9048666651968	0.30711785172638	0.8669227533416846	1.2996735056611297	0.7975087234338618	0.7972649453569487	1.8027935881884225	0.4358364840179485	0.37214734394138355	0.2572671566933895	0.23024086043029615	0.14034463893493176	0.6581031478792917	0.035405829155800816	0.0029742248959237494	0.03684979696085757	0.07770290635603025	-0.09188068258272891	-27128.47461479906	-110.90354888959125	-68.79235222115784
2150000	-27326.18558471957	-194.751038514595	-27131.434546204975	19.34748123677811	141.10720244859968	19.34748123677811	15.600777876607733	72.51799981416026	0.16965463780195283	0.8099764652756796	1.3349946693546695	0.8335172669567137	0.7554346669656368	1.7667850446655706	0.4992918867817258	0.3711236021194907	0.26096209090976913	0.22828767375011375	0.13962663322062746	0.6320403628067595	0.04131369533010052	0.0053420680809429626	0.04166477242761107	0.10209802338548422	-0.10186055903956877	-27131.434546204975	-110.90354888959125	-69.30911814648795
2155000	-27316.503065849414	-194.36991327475593	-27122.133152574657	16.62288579329615	112.09221337931447	16.62288579329615	11.974102041397646	176.09343206501367	0.3408796054687852	0.9014826954977068	1.3687404666529088	0.842536103990144	0.772860594834088	1.647248814978931	0.46713132404621693	0.36870059080967527	0.257687428824348	0.22761564266998457	0.1459963376959932	0.665295661066926	0.05014443395107966	0.012896837079213743	0.04760644463238134	0.22816458319767235	-0.27121543671497145	-27122.133152574657	-110.90354888959125	-65.61967816267928
2160000	-27331.37492975581	-199.32188053750016	-27132.05304921831	19.545954433527406	158.51014117571495	19.545954433527406	18.621429659816076	233.04049822851783	0.2729169827727672	0.8234134244614459	1.4482743173934638	0.7950869600741307	0.806506972435208	1.612587023783074	0.5141313018526729	0.3634302653756628	0.2688808472776769	0.22192027048611798	0.14576861686054338	0.6544574598156256	0.03529669975643775	0.005632375118904324	0.03346683854545921	0.15163654824665648	-0.011336145351125865	-27132.05304921831	-110.90354888959125	-71.19146685545411
2165000	-27321.505146959396	-196.03230980421338	-27125.472837155183	19.606142239474234	152.3505985163908	19.606142239474234	15.175642472526013	376.97949470439045	0.27126876322266186	0.8234134244614459	1.3730203808597372	0.7449982926794206	0.8790951293978384	1.6138343520770912	0.5656384205244619	0.37780397021542755	0.2518151208294428	0.21985257273003286	0.15052833622509784	0.5996735705425216	0.03519447713812701	0.004463196428439687	0.03533393084589019	0.13594845760349522	0.010407741193666555	-27125.472837155183	-110.90354888959125	-69.5750248162811
2170000	-27313.50434771691	-195.69106483394796	-27117.813282882962	16.79448850175926	139.25350573541277	16.79448850175926	15.770161026425356	316.69155119258687	0.2950784100648748	0.9311953790081989	1.3610720171537598	0.793729142668417	0.8881769949198527	1.5694828720882663	0.4563435941615005	0.3695579825771694	0.2585193086329731	0.2215964501479782	0.15032625864188032	0.6641494123701233	0.03700336112396895	0.004947322722070533	0.0363572427473067	0.10777420336983592	-0.07710135008237944	-27117.813282882962	-110.90354888959125	-68.28531310642147
2175000	-27314.974551214767	-193.53429729108996	-27121.440253923676	15.957953249803898	123.8434668995403	15.957953249803898	13.227807294028553	197.23913949099628	0.32816485322508604	0.9493959708035186	1.4023715957485843	0.7287381233584411	0.8521662887890438	1.580957810000237	0.4863702113001709	0.36162284083621815	0.25783621556424985	0.23157430444134733	0.14896663915818575	0.6936011755947943	0.04175964039582796	0.004822524122028426	0.040292886708840056	0.13713956533263635	-0.04046465601078057	-27121.440253923676	-110.90354888959125	-65.49341310483508
2180000	-27318.230124813046	-193.1763143427521	-27125.053810470294	16.173831945357907	121.55866807292277	16.173831945357907	12.799509518061113	117.40557699562088	0.2538957000679697	0.945659404546941	1.4270223982107066	0.7086906751440972	0.7976787958816953	1.5856522964232354	0.5352964297933198	0.3631117412198756	0.25527539198009613	0.22488237852037904	0.15673048827965036	0.690587057047032	0.044505317954584914	0.0052916323486602215	0.04387340065622011	0.12136837331668907	-0.35970733459273474	-27125.053810470294	-110.90354888959125	-65.41550398127094
2185000	-27310.54524046971	-193.98762498050849	-27116.5576154892	17.649260396103685	131.1358978691067	17.649260396103685	14.55167303720943	209.66043913740987	0.2799036727993498	0.945659404546941	1.4139077444065498	0.7086906751440972	0.9135277160714358	1.563912540962075	0.4543019188688964	0.37378658293422373	0.250617536736741	0.21705940627209344	0.15853647405694296	0.6494274914366428	0.04309582813117618	0.005694318073872287	0.041575587150244286	0.11611449652128505	-0.38510619491321385	-27116.5576154892	-110.90354888959125	-67.00050424590401
2190000	-27315.348590550486	-194.1098427140048	-27121.23874783648	18.879515565657485	147.1936288361235	18.879515565657485	15.699624670922855	241.83612925880675	0.2550419992545917	0.9444106036295078	1.3668585757806868	0.7753452886075402	0.9135277160714358	1.5971991378924562	0.4026586780183687	0.3687372595091251	0.2502563739389419	0.22315323250578295	0.15785313404615117	0.6495185481324255	0.033433408896126844	0.004825848387782367	0.03480750663502305	0.12114030115485287	0.04175793915112515	-27121.23874783648	-110.90354888959125	-68.27947010020905
2195000	-27321.985576996678	-193.1789784374102	-27128.80659855927	17.63014078036028	126.68748923158724	17.63014078036028	13.269003685824293	95.0031036683482	0.2526492041974484	0.9041286046637477	1.383026623804065	0.7167452535736678	0.8678511150323008	1.6625070956956285	0.46574130723058565	0.3617392106359829	0.25832884918481536	0.22175141841589957	0.15818052176330333	0.621820062015041	0.04386637912616151	0.0045356155726895015	0.04439085252727907	0.09616941997310202	-0.13422445460691296	-27128.80659855927	-110.90354888959125	-66.79776661154315
2200000	-27317.07334332218	-196.32664267091872	-27120.74670065126	19.35825242058884	145.15363570177993	19.35825242058884	15.683834707627145	376.6275316026436	0.3167828692239405	0.9041286046637477	1.3810333844325813	0.729019605359632	0.8576261433989987	1.6379195756474316	0.49027268649760414	0.36953462219987	0.25425515207073934	0.22258319145224248	0.15362703427714938	0.675716853477474	0.034870154311028266	0.002757473208933186	0.03439919164130725	0.0780153479588614	0.3442027102098574	-27120.74670065126	-110.90354888959125	-69.86251755231694
2205000	-27321.866156247917	-200.63544156895097	-27121.230714678968	18.06865943218056	142.29337509931653	18.06865943218056	14.938376119655045	1151.510260055742	0.40635789320300486	0.8651910466572674	1.3985463018166007	0.7360311746738583	0.8438746994775012	1.6652493655942833	0.49110741178048456	0.37078996951640253	0.2524780804034868	0.22571869645336126	0.1510132536267506	0.6744529156767864	0.038878284991124654	0.006080630343438415	0.03867261200472423	0.1345902130250317	-0.1370792709804647	-27121.230714678968	-110.90354888959125	-72.17486557347446
2210000	-27313.091152130128	-194.11647620985752	-27118.97467592027	17.84624469380364	128.93508852619215	17.84624469380364	13.636371618918048	75.5961928436425	0.1412353022745513	0.9192331963746706	1.3851424579680243	0.7133308096547343	0.8438746994775012	1.7056945031841657	0.43272433334089944	0.3745624345354315	0.25236700965835257	0.22365284044203404	0.14941771536418302	0.6496065135009417	0.04282883394714483	0.005333269379347253	0.040635919612368857	0.10437309498011996	0.07380818967795533	-27118.97467592027	-110.90354888959125	-68.31077734065691
2215000	-27323.17707629904	-196.63072094130547	-27126.546355357736	18.283217675368455	149.47062112702648	18.283217675368455	17.56733163946719	197.02755527491544	0.261999527255068	0.8565410245669804	1.4344564921542555	0.7591481215796014	0.8005980667247653	1.6896796741877134	0.45957662078667916	0.36661836522082275	0.2613409832333264	0.2234010833054671	0.1486395682403849	0.659611411094612	0.037060606985755036	0.0030891869052390017	0.037255836900032	0.07964995288633239	-0.27923649223591324	-27126.546355357736	-110.90354888959125	-69.29624290028107
2220000	-27316.157815620572	-194.52218246772424	-27121.635633152848	18.305188774127302	134.43884953803388	18.305188774127302	15.596443763218259	191.28677303477315	0.27333851952949856	0.8565410245669804	1.4636697646829346	0.7503915963325595	0.8448424637802988	1.573122607150527	0.5114325434866952	0.3768822396302458	0.26234186113021823	0.21656838165374334	0.14420751758579378	0.6290207086592999	0.04484175181062681	0.005225838774252557	0.04327744357846742	0.12207173753868475	0.012832950402195696	-27121.635633152848	-110.90354888959125	-67.507862476682
2225000	-27308.06285245963	-195.05934106184185	-27113.003511397786	15.61499341730435	121.65392766931258	15.61499341730435	14.504286177325673	182.79612061027174	0.24943117180174595	0.8565410245669804	1.3125592994979254	0.7503915963325595	0.8692067125989174	1.6998688235169177	0.5114325434866952	0.3768588974384479	0.25312472630814425	0.22794558134938595	0.1420707949040231	0.6549689364186786	0.04299579511949547	0.007157628238761731	0.04515165325007825	0.15249995692104226	0.25509952774318895	-27113.003511397786	-110.90354888959125	-67.20975179398737
2230000	-27321.233860469474	-199.67765404561322	-27121.556206423862	21.55782118662858	174.4687793978606	21.55782118662858	18.035119456134687	457.07287779586915	0.2439812147683357	0.9405966671758371	1.319598632471128	0.8081203071673454	0.7964717710076231	1.6427520572510699	0.492460564926992	0.3737044234757899	0.25110451272478523	0.23208740564212074	0.14310365815730536	0.6580553788509832	0.030519814362344435	0.00418991747218296	0.031133151550068416	0.13123559238165566	-0.0020930742839089735	-27121.556206423862	-110.90354888959125	-71.57043779863909
2235000	-27314.836924021503	-194.76057333811366	-27120.07635068339	19.12611873108391	144.82351851996262	19.12611873108391	16.386097693835605	119.42362007096234	0.16993661130050883	0.8819471431602139	1.2884020745089628	0.8379398202621187	0.8168116376197436	1.7353021590542188	0.43959716539473775	0.36776915310267616	0.25220584341955127	0.23015056055593486	0.14987444292183894	0.6798476237001211	0.03624382994638925	0.004728456004044926	0.03567454023889257	0.10830796415117311	-0.09093699230694209	-27120.07635068339	-110.90354888959125	-69.12440763136036
2240000	-27326.25803746454	-195.85600710695394	-27130.402030357585	17.6341730761273	153.03696176320193	17.6341730761273	16.860243611773036	237.60432566613486	0.2680005109683159	0.8819471431602139	1.3894523827254464	0.8349421501612024	0.8081620638653626	1.6156428538720904	0.46985340621567984	0.37112121375565565	0.26356863721515217	0.21788627655438503	0.14742387247480837	0.6793995157494228	0.03208454558385172	0.0057626983918575	0.0343278719276894	0.14539740273891252	-0.10371993552255085	-27130.402030357585	-110.90354888959125	-69.15898073093035
2245000	-27316.077858280805	-194.00176517378537	-27122.076093107018	16.21503807361885	131.05063711241584	16.21503807361885	14.351974438865767	168.11839754395209	0.26169590326285574	0.8646863217749996	1.3642987764946137	0.8402007369055796	0.8259983308360388	1.6476348317858893	0.45718100220287444	0.37072520178803164	0.2597174695384101	0.22952913594213734	0.1400281927314222	0.6394382527002365	0.04090361601012373	0.004781181543143947	0.04078215998522332	0.11125545550196374	0.07038196018305708	-27122.076093107018	-110.90354888959125	-66.67585227797233
2250000	-27313.03970792922	-193.34294937047764	-27119.69675855874	18.682574305851073	137.67175288742362	18.682574305851073	15.26627109938611	122.92357420582958	0.23008659836834136	0.8174222861826491	1.456679371831863	0.7528515608385631	0.9222897668708983	1.6227586006803627	0.4279984135956593	0.36673824434021496	0.2635228905365793	0.2202408447395662	0.14949802038364085	0.6945366073580308	0.03814578168292397	0.0037825177647359287	0.03829215425835136	0.09468879567236609	-0.1138236705429053	-27119.69675855874	-110.90354888959125	-67.71755400043709
2255000	-27318.898004973013	-196.60436072358908	-27122.293644249425	18.852439192715565	158.23613134111667	18.852439192715565	18.0533286653207	148.47875523819803	0.18168852460389975	0.9154078248689594	1.5185966661308694	0.7636527865590559	0.888006533805832	1.4796030778503724	0.4347331107849062	0.3672107671114047	0.25365310423238163	0.2207325456802628	0.15840358297595222	0.6365753689717639	0.032671812335633967	0.005077635323313791	0.03320175537300657	0.1658292084644569	0.1725072633213971	-27122.293644249425	-110.90354888959125	-69.92363519694001
2260000	-27310.340984912476	-194.02646546596753	-27116.31451944651	17.652550458757673	132.93180400235698	17.652550458757673	13.80392652312246	179.66945101054813	0.2501754210780646	0.8988892414860481	1.5081327645989677	0.7303504826590846	0.8209760280512304	1.5964544708878567	0.44519701231680814	0.3616743351923428	0.25918904751068633	0.22767655661342767	0.15146006068354453	0.665584912822395	0.0425293722865777	0.008391695416942544	0.04030346180131753	0.17891343884129032	-0.38906331103168384	-27116.31451944651	-110.90354888959125	-67.05586859000985
2265000	-27318.786307583516	-194.38198354340756	-27124.404324040108	20.374479801563965	148.57755926109857	20.374479801563965	15.514903849909	96.23295271162341	0.17137236739746436	0.9403752007850853	1.3821628110446111	0.7294888583749476	0.9157529864285953	1.62375395456691	0.40846618879984653	0.36935932469900556	0.2602137409692269	0.21785219729829997	0.1525747370334689	0.699869903921327	0.035566764757086866	0.004905885723272479	0.03631037969558348	0.13874165663992669	-0.22695790918177952	-27124.404324040108	-110.90354888959125	-69.20095081402367
2270000	-27317.288532172424	-192.85588321669206	-27124.43264895573	18.2547661150873	123.70639577529546	18.2547661150873	15.504272656480515	109.93775941482421	0.20488796424274014	0.8761748433885735	1.358332895681483	0.787044235709994	0.9082970002121167	1.62375395456691	0.4463970704409184	0.3643029792061367	0.25605170302354613	0.22800644328362388	0.15163887448669458	0.6757542275664464	0.04469892465370531	0.008004623350337964	0.04455989640887756	0.12332984732671068	0.24111526188829932	-27124.43264895573	-110.90354888959125	-66.81960496612723
2275000	-27311.428388441935	-194.1351277442438	-27117.29326069769	21.10586772238927	126.61703298831874	21.10586772238927	12.944361887111064	116.1353170466388	0.19133628099319627	0.8275872699030145	1.4252974825670708	0.7556870193018072	0.9516556924222174	1.6015934883572303	0.4381790474486557	0.3712840088177309	0.2582308398013173	0.21698935058712282	0.15349580079383032	0.6064535832193386	0.0449402904116173	0.010942415989990111	0.04173445580538577	0.1777912920200844	-0.41026814797978195	-27117.29326069769	-110.90354888959125	-67.74633234313559
2280000	-27317.478436342844	-194.8265197290214	-27122.651916613824	21.205486102549443	154.474605894067	21.205486102549443	14.9305238030138	94.84948179324265	0.17176644574122824	0.8969469618241537	1.4062590539315398	0.7382751489228718	0.9853135321318497	1.5410803839025635	0.432124919287017	0.37648429727751037	0.2607765284245366	0.21372332968413835	0.149015844613816	0.6607287814492389	0.03313468241981509	0.009309348704666326	0.036597079881568	0.27730319571988055	-0.47873651761309743	-27122.651916613824	-110.90354888959125	-69.85238951764468
2285000	-27313.863388093327	-194.61042376112655	-27119.2529643322	18.822958251733787	144.4356471173889	18.822958251733787	15.232835648667656	88.1896686520272	0.19637473498478028	0.835730707558888	1.4674753081968055	0.7382751489228718	0.9853135321318497	1.5410803839025635	0.432124919287017	0.36966278050179247	0.2607765284245366	0.21870882868749117	0.1508518623861811	0.6506509836597381	0.03748431098108921	0.00663000415977003	0.03822379769583105	0.12072693495961122	0.009006155260223254	-27119.2529643322	-110.90354888959125	-69.33818247222224
2290000	-27314.28516227226	-194.5853547321194	-27119.69980754014	19.09629018053415	145.29449008776757	19.09629018053415	16.31735340039006	185.9985276032542	0.2534337297018458	0.8181889867240881	1.4520817726806055	0.7061783896255509	0.9929159811040968	1.5523166128432309	0.47831825702242325	0.37992839709212417	0.25285783387344113	0.2115158544364919	0.15569791459794408	0.6484759750907776	0.03579976422812219	0.004088503689835501	0.03667979417089299	0.11218739196584321	0.03551936411787012	-27119.69980754014	-110.90354888959125	-68.56378778167051
2295000	-27321.4401695397	-198.3732157155946	-27123.066953824105	20.537982425807094	159.73280376226563	20.537982425807094	19.28520018859755	176.5415767349295	0.21375862940328427	0.8448381471768862	1.4466250570165828	0.7863634122142351	1.0148097684822275	1.4546224415001443	0.45274117360991945	0.36833272834754527	0.25871994116122865	0.21533427714984063	0.15761305334138664	0.6558344442985043	0.03398780359863168	0.006510735592721059	0.03447581791892146	0.14698422468882316	-0.039639159674153226	-27123.066953824105	-110.90354888959125	-70.03473161070238
2300000	-27323.460696363596	-197.99622031542816	-27125.464476048168	20.926763886958245	168.46850673667342	20.926763886958245	18.97762517699883	182.2282665036132	0.19858587215207607	0.9506692359404327	1.4466250570165828	0.7214043382737363	0.9257174500933814	1.4960189209500867	0.4595649977257755	0.36526526125565506	0.2573302469771306	0.225321139659562	0.15208335210765356	0.6217198795074016	0.030094279774926277	0.004956264668081897	0.029624230275076668	0.1654456787838294	-0.2336311772694501	-27125.464476048168	-110.90354888959125	-70.44081520704063
2305000	-27320.657064661686	-195.69675424414044	-27124.960310417544	16.155931795581502	124.85608767354555	16.155931795581502	13.789786731058228	68.97289630096861	0.1217249020887276	0.9634074812550089	1.4664761030209912	0.7217382913754935	0.9257174500933814	1.4998501173926058	0.4228105568625147	0.36643959035276474	0.25664101188492733	0.2187337429074255	0.15818565485488367	0.6805638302335217	0.04360919564191628	0.0038374538488264902	0.04374929274119946	0.0635340960856791	-0.10857655264008265	-27124.960310417544	-110.90354888959125	-69.01460617775797
2310000	-27319.414707744807	-197.45344931586905	-27121.96125842894	21.362665062000417	164.374572973893	21.362665062000417	17.734554454694823	163.51111993063722	0.16938759643186063	0.9503611023035871	1.4664761030209912	0.6980457567227459	0.9327269052341488	1.4574694149483094	0.4949207177702127	0.36750844920086845	0.2579674109275409	0.21473407404817269	0.1597900658234192	0.6760756925539168	0.03199382585590347	0.0023233291066704752	0.033513217504848314	0.07911251589522954	-0.31472626135390414	-27121.96125842894	-110.90354888959125	-70.7283678889321
2315000	-27313.35751695698	-196.49700295031664	-27116.860514006665	19.134073201721996	144.00461629124663	19.134073201721996	16.942692734772493	275.9383376405296	0.26132422606423733	0.8582359925298428	1.479441284712122	0.725244348292838	0.9176515745268707	1.4997998928896714	0.5196269070486502	0.3697762738315786	0.2641056249971413	0.21545416287701408	0.15066393829426727	0.6694411904761923	0.037725468885121224	0.004074545095103173	0.03768309748548546	0.11570877440433389	0.05380929438648733	-27116.860514006665	-110.90354888959125	-69.48979119547104
2320000	-27312.48103423594	-194.43953463276972	-27118.041499603172	20.041682665714788	148.71629416286302	20.041682665714788	15.428688277044044	170.46010808066598	0.24616880065839394	0.9119304257216766	1.4088742407487225	0.6551846797023471	0.924728930450148	1.54834217900358	0.5509395443735212	0.3775339475627242	0.25432522053469475	0.21572354170558017	0.15241729019700212	0.6444721077727797	0.03759990820385018	0.0041508498708966455	0.038122508287603885	0.13338257270605436	0.14124384315227115	-27118.041499603172	-110.90354888959125	-68.42134935998648
2325000	-27315.943959013188	-192.6896146185473	-27123.25434439464	15.463665687861479	117.79683279236995	15.463665687861479	12.559575369713588	137.21583751840103	0.31115630922531456	0.8437250347664346	1.4629478442575965	0.7142385058546893	0.9193115802515939	1.616547569958822	0.4432294649108592	0.37437533789610916	0.25462305626841236	0.21398543476988943	0.1570161710655902	0.7045956427061248	0.042114317871519494	0.003957440525862424	0.04255524949051374	0.09201904096431898	-0.08467785166001479	-27123.25434439464	-110.90354888959125	-64.40692453665224
2330000	-27316.91854249138	-193.6344966920446	-27123.284045799337	15.843211400095587	124.09091718488204	15.843211400095587	13.410300733800106	162.3312076484197	0.3111995137149512	0.9069047202599937	1.4285849012597234	0.7084318418627605	0.8530683583396963	1.6862480459026188	0.4167621323752029	0.3584666616167143	0.2641533049082981	0.2255582450183579	0.1518217884566309	0.6693410015822684	0.044063026440740616	0.005509459104382448	0.04418401726601171	0.13726330120999838	-0.07839429433072771	-27123.284045799337	-110.90354888959125	-65.50920044015005
2335000	-27313.686415554737	-194.5290844479673	-27119.15733110677	18.181508615634762	125.03543600936723	18.181508615634762	13.159021750951293	219.50019127929602	0.31088366944111673	0.8775218315351695	1.4579677899845476	0.7712402101637064	0.7906736368514079	1.6862480459026188	0.4163484855625452	0.36499102954598983	0.26473777312779345	0.21800119487877082	0.1522700024474472	0.6728060325614383	0.04413630500180107	0.008711799229015969	0.04409291513916488	0.18446331705368352	-0.08065113258101222	-27119.15733110677	-110.90354888959125	-67.35117787464479
2340000	-27315.07328851522	-193.44953997658698	-27121.623748538634	15.720245849656832	122.42243245977406	15.720245849656832	15.720245849656832	191.9271921395312	0.3001388969317548	0.8805610116329362	1.3859496506369098	0.7442030475097408	0.7583845184628325	1.7253115871245719	0.5055901846330041	0.3697964745007428	0.25526447496807964	0.2289965933120544	0.14594245721912438	0.675777611879389	0.042516415042894835	0.009305083647709572	0.04392994869011894	0.20704564570166473	0.060964294708606946	-27121.623748538634	-110.90354888959125	-65.50888791305754
2345000	-27317.020852265443	-195.8147413972282	-27121.206110868214	17.734167432864375	137.3352725749694	17.734167432864375	17.734167432864375	164.69902784585346	0.20685867171540206	0.860641787147659	1.3859496506369098	0.7309125014490265	0.9236323452450026	1.5932735308883934	0.5055901846330041	0.37547942560782605	0.2587954058816201	0.21643855802455428	0.14928661048600078	0.6757792589991852	0.03841375937146709	0.004828688839870152	0.037709084735331334	0.10716541503978964	-0.08920919804943016	-27121.206110868214	-110.90354888959125	-68.53936294177642
2350000	-27310.476870479193	-194.1854871035332	-27116.29138337566	16.79250877983745	132.6736426338467	16.79250877983745	16.79250877983745	134.11428257087974	0.22512494293381463	0.7923736889606797	1.4748930561344822	0.8368942964804503	0.8120937398067212	1.5657465953176466	0.5179986233000149	0.37159447013564645	0.25898072505566505	0.2200982471677515	0.14932655764093816	0.640067724590123	0.039905864397263985	0.005904573739946449	0.03979316350718544	0.12811576999285162	0.209487599603636	-27116.29138337566	-110.90354888959125	-67.17528047078545
2355000	-27320.466162926834	-194.5421980046074	-27125.923964922225	17.109681419776354	142.92134897481614	17.109681419776354	15.296623974171512	178.2606757246558	0.22212556912202727	0.8093220151315058	1.4504029550253743	0.7914838458289962	0.7738664673082195	1.7125944858674804	0.4623302308384185	0.3671128510350993	0.2613238075974355	0.22664834023783395	0.1449150011296325	0.6579860265165279	0.03655178252591119	0.004260670050401056	0.03630591639995413	0.12074779425240324	-0.4174994024056451	-27125.923964922225	-110.90354888959125	-68.02177886036516
2360000	-27321.703295014697	-195.3732379708897	-27126.330057043808	17.45069972517827	128.18017308950255	17.45069972517827	13.71153413886629	168.4932092075127	0.3458788135217781	0.8732087268936952	1.2081220480142607	0.7044691827072894	0.8687736260231206	1.8424977638809668	0.5029286524806624	0.37917082893428616	0.2613381906321814	0.22128225795330686	0.13820872248022684	0.631587286651173	0.039682871697954245	0.0072689563378031214	0.039960451113762924	0.19512060683430904	-0.24548568321538836	-27126.330057043808	-110.90354888959125	-68.89837612646657
2365000	-27318.867862648298	-196.71923068943855	-27122.14863195886	20.69397954986057	149.74967047574526	20.69397954986057	16.207378931197002	60.44042558558542	0.13900119182535042	0.7988329227286313	1.3482424956483574	0.7392074575814057	0.7852934811853369	1.759847837747873	0.5685758051083909	0.3628233652680059	0.2742030214715936	0.2197478695020103	0.14322574375839148	0.6572540879583894	0.03724426501381652	0.00548855454457088	0.036763676829667004	0.11431626424882349	-0.2504788913367672	-27122.14863195886	-110.90354888959125	-71.59173751184208
2370000	-27314.41521580456	-194.58198376651012	-27119.83323203805	18.30157049756102	140.5238305126461	18.30157049756102	16.143520270978527	140.25688589427043	0.20161561002476747	0.8063974164856753	1.4238939529951404	0.724086958306357	0.8220764509828455	1.6866787973332802	0.5368664238966966	0.3651228675668316	0.26100643289979025	0.22267131070775917	0.15119938882562037	0.662175247677319	0.03973358957805061	0.004274484303119375	0.039527642770061384	0.11660363931550254	-0.01639841849512145	-27119.83323203805	-110.90354888959125	-68.27156849291393
2375000	-27322.543658355575	-195.15264565324793	-27127.391012702326	19.824060633338288	156.2022283950349	19.824060633338288	16.892223830713746	200.17729585766386	0.2447872857372565	0.9534083624069838	1.3677058837456875	0.8304967740343224	0.7899738420761552	1.5972227757750683	0.4611923619617779	0.3550873467743048	0.2610108402141703	0.23265767607969778	0.15124413693182848	0.6697324042473598	0.03275873487045464	0.0016065768351303663	0.03313653913616497	0.04597723638947191	-0.03351484170822728	-27127.391012702326	-110.90354888959125	-69.01070203476444
2380000	-27312.91715110189	-193.32174803276416	-27119.595403069125	17.52596665357991	129.67246200033392	17.52596665357991	14.089107099051489	184.67113883375663	0.30016594291626475	0.9574753753119465	1.3907414955444863	0.780315396795059	0.8364361693045955	1.5603997361700923	0.47463182687381533	0.36746162903483276	0.25759989796321475	0.22297734520344584	0.15196112779850804	0.6701255014315559	0.04022779312729866	0.007414201465300568	0.04139186792598047	0.17261204949034872	-0.3933811677049651	-27119.595403069125	-110.90354888959125	-66.72904691948183
2385000	-27310.29842495408	-192.97279884570813	-27117.32562610837	15.738299502949607	116.62488559430666	15.738299502949607	13.063858052175899	139.6175124733713	0.31934604348801277	0.8195378220179635	1.3138271085412332	0.8239449931849695	0.8364361693045955	1.6899728387610509	0.5162810681901826	0.37077745450925415	0.2617978138629245	0.22474139145520072	0.14268334017262208	0.6784848266986262	0.04328517544949677	0.00709578703525168	0.04512965776448934	0.17698672676862867	-0.0766172005095167	-27117.32562610837	-110.90354888959125	-65.12386168338118
2390000	-27323.021490080424	-192.97371041737517	-27130.047779663048	19.612421529421887	126.6003698945299	19.612421529421887	14.68262014866835	114.39149486360141	0.2381387256908911	0.817059817784679	1.3530815313124895	0.7980275662099348	0.8139282984576455	1.696874345534982	0.5210284407002646	0.37544237016573095	0.25617380563409387	0.22487822544719535	0.14350559875298122	0.7175014152428218	0.04352316230793677	0.00695806721645636	0.04183421599074059	0.14961983723763955	0.1883055100804596	-27130.047779663048	-110.90354888959125	-67.1575695951387
2395000	-27315.01908552481	-196.6972785872095	-27118.3218069376	19.061029049140597	155.17034016199764	19.061029049140597	17.96554848422003	230.5322268348408	0.2299385808718668	0.852291125982503	1.3530815313124895	0.7899036370102099	0.7820481095805167	1.6895398460557445	0.5331357500585316	0.3734286138794363	0.25783146338657265	0.2285443411765681	0.14019558155742431	0.6312199836141057	0.03369595457614026	0.00707519532981256	0.034629978248813316	0.19731232347443947	-0.12814875049286886	-27118.3218069376	-110.90354888959125	-69.56392441632329
2400000	-27320.077356887254	-197.55131804401765	-27122.526038843236	17.179576569194783	150.37692842772094	17.179576569194783	17.179576569194783	126.54175312511877	0.1489610926765184	0.831134061477631	1.394550233301561	0.7011499281031965	0.8878156620444984	1.6520426612392163	0.5333074538338921	0.37550441282947983	0.25848671370183757	0.21325803427388398	0.15275083919480006	0.658015695699124	0.03537555081248243	0.006915109489819901	0.035472519434353915	0.1991417854490645	-0.08374721187672499	-27122.526038843236	-110.90354888959125	-70.7578081384383
2405000	-27322.096988415935	-199.71856268138177	-27122.378425734554	18.230075624534493	159.9021955093652	18.230075624534493	17.50274969491615	938.302008217726	0.3546837016718387	0.7741374956587541	1.394550233301561	0.7299225981474238	0.9174371965385352	1.6888598352607325	0.49509264109298884	0.3833286600230212	0.25931294574515035	0.2132878777228103	0.1440705165090196	0.6285224965156169	0.03295122562786851	0.006162363206916619	0.03331338473756756	0.18749699001864506	-0.07932194540419504	-27122.378425734554	-110.90354888959125	-71.17295438249454
2410000	-27315.675622566854	-194.87412916416685	-27120.801493402687	19.69790615416703	147.50204184797565	19.69790615416703	15.84966836667824	249.97325031004092	0.2652131623650167	0.7629663303339291	1.3658465283905474	0.7299225981474238	0.9134995470690359	1.737212924887325	0.490552071171734	0.38859289477608366	0.25046716654175843	0.22188630647175842	0.139053632210401	0.6289842059122908	0.03549091049209338	0.0037963286772290847	0.03722031700541085	0.09001221802281609	0.040448031310668396	-27120.801493402687	-110.90354888959125	-68.77894737967299
2415000	-27313.61771875636	-192.85823488905746	-27120.759483867303	15.824429167344656	110.88953085899128	15.824429167344656	12.658626548241765	107.36299824526743	0.2836571255578576	0.8207056464785589	1.3313361202532006	0.762653089662783	0.823866119186761	1.7252538547419263	0.5361851696767652	0.3809065287837951	0.25407029903913775	0.22395121124488418	0.14107196093218446	0.6328624820592005	0.052904805143651285	0.0061492925224828215	0.05299572357856149	0.10888842503827133	0.01352457638864086	-27120.759483867303	-110.90354888959125	-64.31572364498604
2420000	-27316.690586529738	-195.90797410329594	-27120.782612426443	20.374172424592878	152.4434309932082	20.374172424592878	17.697679310554772	140.2445175562631	0.2202968796807791	0.8122414861614918	1.4706214012879568	0.7646545089909664	0.7785915006963955	1.6077125715499032	0.5661785313132813	0.36600147006167427	0.270074385917542	0.21991981200202942	0.14400433201875587	0.6566683749636963	0.03422194066060189	0.004194569348311327	0.033889008516904504	0.11968624881232054	-0.03436809073435177	-27120.782612426443	-110.90354888959125	-69.50437905289121
2425000	-27319.377633348013	-195.1425023715995	-27124.235130976413	19.12591025258713	147.90503551137203	19.12591025258713	16.651676047793625	118.22593661167106	0.2207795149078014	0.890337301143742	1.4351013165565516	0.7820272863244679	0.8426422176161708	1.5631551936736248	0.4867366846854381	0.3813974684376174	0.2587848837520713	0.2122390128265551	0.1475786349837577	0.6495226336207811	0.036146217791074846	0.00431601906896832	0.035621474293252506	0.09888205649805994	-0.02750317254130405	-27124.235130976413	-110.90354888959125	-69.32828559535788
2430000	-27309.340719383716	-194.2779804582567	-27115.06273892546	19.193027374359243	142.7059019732421	19.193027374359243	15.382453240775991	110.3542498266557	0.2371636445111264	0.8610599070664572	1.3887907334072198	0.8177416507555886	0.8850731870038184	1.628497456439542	0.4188370653273691	0.3791480321285253	0.2494578306136474	0.22673798882083546	0.14465614843699337	0.6323994906157236	0.03593981982505431	0.006548141257795155	0.03683535709876944	0.17328038690930203	-0.2561590076365999	-27115.06273892546	-110.90354888959125	-69.13334680771676
2435000	-27319.254583752798	-195.43551755048185	-27123.819066202315	16.651758611612014	135.04080088491762	16.651758611612014	15.632237746583792	250.6065995878445	0.2741638435109518	0.8515151702444448	1.4297745203954884	0.8653249889721056	0.8748072008078038	1.5257924821554596	0.4527856374246928	0.36156461971986764	0.261899908695501	0.22765387945107513	0.14888159213355778	0.6952821788480242	0.03812398362068267	0.008375512265259705	0.03901304235356358	0.18916280037823524	0.25609270704117426	-27123.819066202315	-110.90354888959125	-68.12071587084753
2440000	-27318.434638666513	-194.89670478225895	-27123.537933884254	15.392376953499321	122.59714070831662	15.392376953499321	13.759611927856165	275.47377053848703	0.35249401644998707	0.9368705616333385	1.5066340005008907	0.7454459853139975	0.9253365652993717	1.4617545290468577	0.42395835820553873	0.36018662503020865	0.25745061435218936	0.22522693801644417	0.15713582260115935	0.6986658623134586	0.042138279681564014	0.005094139669187113	0.04093479729570703	0.12231651935616583	0.10530943822286756	-27123.537933884254	-110.90354888959125	-66.17827350001988
2445000	-27321.69886830561	-200.73491322208537	-27120.963955083527	22.340618651005997	159.6519336034992	22.340618651005997	18.55016322674859	210.37557803531175	0.16899246309144247	0.8100566453971898	1.5066340005008907	0.7416039588814642	0.929178591731905	1.5441474358417508	0.46837936764679416	0.3757177834086069	0.2597763232866063	0.21448107644987774	0.15002481685491045	0.678488450577561	0.03660497129518274	0.0050928101483792045	0.03605768072163382	0.1437178487486782	-0.009222059914396308	-27120.963955083527	-110.90354888959125	-71.99625352216427
2450000	-27319.595987287128	-194.95368930532942	-27124.642297981798	18.566654897481204	133.87406798365836	18.566654897481204	14.416911143226766	53.631362058994135	0.15256151277640118	0.8434419469627337	1.4129121851286555	0.8182392466091097	0.8372950542759804	1.5807141679500507	0.5073973990734648	0.3594116634388204	0.2623648398015709	0.22447229884333952	0.15375119791627048	0.682447807163996	0.041874891253906595	0.0049045532462617236	0.040325731781631374	0.11592677529898943	-0.4371595108241602	-27124.642297981798	-110.90354888959125	-69.79851556181977
2455000	-27324.54567319424	-197.52948762020836	-27127.01618557403	21.52801245616635	160.50455952212297	21.52801245616635	17.261744124747928	260.0423821456144	0.2701833936736755	0.8917371305485771	1.4443642916215056	0.8653700351417914	0.8140853184967332	1.5344484298282044	0.44999479436318335	0.3714183829824589	0.26353631226700186	0.22449471169486215	0.14055059305567835	0.6886093462297326	0.032527125350865174	0.0030550033561102196	0.03284423060335145	0.09590945625198448	-0.13492912094953077	-27127.01618557403	-110.90354888959125	-70.50364316233946
2460000	-27316.315640981302	-194.03810723159552	-27122.277533749708	19.594121434697076	150.05734274092433	19.594121434697076	15.851396631249235	142.15124828309513	0.20011202306571804	0.915699886932975	1.5025288645175723	0.7938496252254631	0.8293990899139112	1.536775575852532	0.4217469575575412	0.3605258031028187	0.2691986246082426	0.21995691433006298	0.15031865795887694	0.6474154248249349	0.03379778965264531	0.004296788879290629	0.03446874901439571	0.13356596021466507	0.02464447521144897	-27122.277533749708	-110.90354888959125	-68.72357368915418
2465000	-27319.111901038716	-194.82540351340498	-27124.28649752531	17.15204346969502	126.13264530322111	17.15204346969502	14.35099009545831	263.7456596983153	0.3253543523114708	0.8787319225300507	1.573255640670054	0.7181426686111453	0.8637270275375069	1.4776729824581238	0.4884697581931143	0.3712785934494209	0.2677970648431146	0.20853302740992394	0.1523913142975418	0.6814255207677791	0.043067118787562794	0.0077759548393202226	0.044290666334817014	0.14382398286458356	-0.12905158356711338	-27124.28649752531	-110.90354888959125	-67.40817091471227
2470000	-27314.406897028617	-195.26963752603382	-27119.137259502582	17.20341793754697	143.81574736321772	17.20341793754697	17.20341793754697	179.2081399972153	0.2309853096195827	0.8735405897973012	1.392234944082134	0.7511209196051454	0.8918150087137682	1.606217827930329	0.48507070987131734	0.3834540806735307	0.25321140209596693	0.2141005426571268	0.14923397457337673	0.6605687444604703	0.03461075463334765	0.007553441193641614	0.03717273478423335	0.17887454352367535	-0.1292343740534078	-27119.137259502582	-110.90354888959125	-68.36898195444314
2475000	-27313.763519813652	-193.8997149263868	-27119.863804887267	16.763982066108486	136.8883590619726	16.763982066108486	14.57380829054951	164.7850652493865	0.2944270899270329	0.8409332247760439	1.4384271118661645	0.7222979124700329	0.8780668804337659	1.6102547508250358	0.510020119628952	0.3655243374226019	0.26458236419481335	0.21940332919241592	0.15048996919017005	0.693009017001349	0.036683787093183734	0.004443745945160866	0.03744678394526976	0.148552595133177	-0.07786786634937001	-27119.863804887267	-110.90354888959125	-67.28746191212868
2480000	-27316.809115971686	-194.68431141969876	-27122.124804551986	18.082145849241744	131.9987308220766	18.082145849241744	13.88247143305247	250.72495079725095	0.2772353246960465	0.8692567347335225	1.3664135196931568	0.7217949143021065	0.9097721395305738	1.5991483548494774	0.5336143368911578	0.37560763839372663	0.25235735947266114	0.21895671912140272	0.1530782830122107	0.6809199941618664	0.03980349502690549	0.007932580965037593	0.039024129926582864	0.18198821823286315	0.022033403572761984	-27122.124804551986	-110.90354888959125	-67.95969530958794
2485000	-27315.59749571358	-192.97633973159947	-27122.621155981982	18.01999612918421	127.24566324915001	18.01999612918421	14.022757991070964	85.11554399400548	0.2419529514789755	0.8906928073506198	1.3015281485037975	0.7927976058833504	0.8704049096434116	1.6345390489839333	0.5100374796348824	0.36797670918204306	0.25816515115235755	0.22661073079298982	0.14724740887261076	0.6219907138599914	0.04196010232269517	0.005835398959588511	0.04239596539745329	0.14687275442941292	-0.4612084304520071	-27122.621155981982	-110.90354888959125	-67.3717534298388
2490000	-27319.601265977497	-195.42613377305508	-27124.17513220444	19.208498168995412	144.31246902948027	19.208498168995412	15.945270120429674	120.90638114628804	0.16357448434850586	0.8382176152530323	1.4276807246985397	0.7936660924743806	0.8420651968137969	1.6167992729291687	0.48157109783107704	0.3670517159732258	0.2571048175243731	0.22458675116066645	0.1512567153417359	0.6588285916563287	0.04012438998880631	0.00506390946927743	0.03798842254442608	0.13182288160336358	0.27103405055596586	-27124.17513220444	-110.90354888959125	-69.39211956678021
2495000	-27320.86427186907	-194.37426544738946	-27126.49000642168	17.752128488455302	141.06064749557729	17.752128488455302	15.848789154988904	198.75600155389594	0.2502321128189083	0.8079923127857127	1.49947255931531	0.7378279743920143	0.7906898002405823	1.6010906585912104	0.5629266946751655	0.3602184117606948	0.2738163028769808	0.21626780397191567	0.14969748139041003	0.6451223993032213	0.03808911918602263	0.005489842606444999	0.036707869116444504	0.1384960260111848	-0.040305986602750116	-27126.49000642168	-110.90354888959125	-67.79819166847209
2500000	-27313.778720933835	-195.471492099165	-27118.30722883467	18.10934965301876	151.09859893312674	18.10934965301876	16.524308312789188	177.25638540139957	0.2087908531398388	0.8037967011838513	1.4376230593911643	0.7471634122618189	0.8489176856683185	1.609674296620842	0.5528248448740002	0.37733164290242505	0.25739915841864436	0.21735965369484175	0.1479095449840901	0.6586397062491455	0.03528873642567011	0.007322195524784497	0.03462445120986301	0.18298323287916204	0.0988185077656839	-27118.30722883467	-110.90354888959125	-69.0508596250713
2505000	-27322.434077186983	-194.44695982635722	-27127.987117360626	18.773814155761116	141.88660428405936	18.773814155761116	15.949762067144135	160.89039464368	0.20539244624243444	0.8307076522543252	1.4235524526379857	0.7677809367046646	0.8739638202437907	1.66105098734704	0.4429441508121889	0.37648276088918725	0.26065289909680894	0.21495479502991502	0.1479095449840901	0.6779189805121898	0.037259688882193394	0.005557589279627493	0.03587588793742011	0.13045428440315338	-0.18707498351619736	-27127.987117360626	-110.90354888959125	-68.49075417303023
2510000	-27326.674311180486	-196.0125750474225	-27130.661736133065	20.253355174496914	154.11926278464506	20.253355174496914	17.46940741162288	167.26846460917503	0.23649725573307248	0.8561812070161327	1.50789567604846	0.723716178186927	0.8106695395840813	1.5410036427907525	0.5605337563736418	0.37025279480708634	0.2685094502572758	0.2162117726112754	0.14502598232436378	0.6829190087376167	0.03372589993145191	0.006058832875307887	0.03294036885656064	0.15223195230148304	0.03726157762654252	-27130.661736133065	-110.90354888959125	-69.56111846993375
2515000	-27320.162972848644	-195.21269732763363	-27124.95027552101	19.26462281858726	144.25773678015614	19.26462281858726	16.409173251265354	94.07319190332797	0.15455225021012106	0.8561812070161327	1.4475813208225883	0.7949616299693185	0.8106695395840813	1.5214512638131628	0.5691550387947123	0.3781912360077643	0.2608531319666416	0.2182493498796019	0.14270628214599346	0.6013931266381716	0.040981745838849344	0.007986667393911519	0.0403623900344328	0.21328332720996443	-0.22071619597686074	-27124.95027552101	-110.90354888959125	-69.2637390985783
2520000	-27320.418955770976	-196.3855461174505	-27124.033409653526	20.821627847253122	160.57188367112542	20.821627847253122	17.27084074790015	178.36223383126716	0.1841349198433549	0.8574201226659255	1.4475813208225883	0.7613495441641631	0.8433194605125773	1.565215460331498	0.5251140915032435	0.3765912323906801	0.2546171022041161	0.21874892352992784	0.1500427418752772	0.6994492400376829	0.031918278060536265	0.0011952475714591235	0.031818354161712484	0.03722262104137799	0.18165254444942044	-27124.033409653526	-110.90354888959125	-70.08498345287201
2525000	-27312.881341956363	-195.49917336534514	-27117.38216859102	20.69287525618391	160.1917263440739	20.69287525618391	16.485608107078193	142.2977894466896	0.19658591352294394	0.8293522080853248	1.385852941450388	0.7362622159066816	0.837275612829847	1.7378620850024689	0.4733949367252857	0.3784181504981737	0.25558478731259626	0.2235543242879398	0.1424427379012915	0.6465328894752908	0.03325126992907308	0.004887235485118613	0.03383124662418545	0.14443705652278868	-0.44107090707402347	-27117.38216859102	-110.90354888959125	-69.71581968421373
2530000	-27317.983240493464	-194.72542121562475	-27123.25781927784	18.304605299897947	142.2142962005925	18.304605299897947	15.560452497259908	197.9891815554345	0.21762847000632712	0.7949598573353324	1.4239216680885927	0.7856132205963832	0.8670362030782832	1.6506281228571864	0.4778409280442184	0.3722573960857918	0.2566806365434787	0.21870905822017575	0.15235290915055508	0.671179511778871	0.0358438316257588	0.003597245539165594	0.03642018332245723	0.09282594761296081	0.24600422933984034	-27123.25781927784	-110.90354888959125	-68.73032386324229
2535000	-27316.51636629919	-196.24703159071953	-27120.26933470847	18.628894148376613	150.22431954105087	18.628894148376613	16.54361895301953	308.60485768590263	0.2636589928391052	0.890228551426777	1.51566946884462	0.7661302994914306	0.8271579379515335	1.505297150890263	0.4955165913953724	0.3682730655263604	0.2630603303207762	0.2230968521526878	0.14556975200017688	0.6874755565490734	0.03749828642698436	0.004194257729487549	0.03786772268114607	0.10373341594662361	-0.06228586106715923	-27120.26933470847	-110.90354888959125	-68.99578439897054
2540000	-27322.154724007276	-197.42699544184603	-27124.72772856543	15.767677692662426	133.6191933093928	15.767677692662426	14.626646841800515	413.77242060350574	0.41138423419258047	0.890228551426777	1.5102886257206443	0.7007294206341181	0.850679207938355	1.5067421563931194	0.5413320378869829	0.3657803012485696	0.2711789751331661	0.21391771047490218	0.1491230131433635	0.7362741678152803	0.03701710313244914	0.005843743147349783	0.039310961670159114	0.13549057107647133	-0.07332418055170233	-27124.72772856543	-110.90354888959125	-68.99080786346869
2545000	-27315.281685495906	-193.0583125606061	-27122.2233729353	18.263497432701413	130.60573606152656	18.263497432701413	13.930549883158477	83.68829434581707	0.21735928847030664	0.9059035928942178	1.560932038477167	0.7354587252729434	0.8814947926557025	1.5067421563931194	0.40946869430684685	0.3623630513498329	0.26501507123587287	0.21592998271839775	0.15669189469589784	0.6413903881390125	0.041409922693954215	0.003911572307859044	0.042564569638184335	0.08081719561294783	0.11793581187771561	-27122.2233729353	-110.90354888959125	-67.48152687541013
2550000	-27311.249692559282	-193.78200147344825	-27117.467691085832	19.760603039653656	149.1469933748098	19.760603039653656	15.202765308686805	106.31151881444164	0.18822248053057894	0.852491501612972	1.5610997706652656	0.7335181517828516	0.8940082635911026	1.5272702789320904	0.4316120334157148	0.3713259836068573	0.2576551358998108	0.2167356210773759	0.15428325941595736	0.6696734295508956	0.03373388227320872	0.005777714668520147	0.036606507252299074	0.1717991000340696	0.058406064243479175	-27117.467691085832	-110.90354888959125	-68.87717115690477
2555000	-27311.549637080476	-193.27793108052123	-27118.271705999956	18.900819656759626	134.47377013187156	18.900819656759626	14.809270048232788	97.18186174998192	0.17466133113760823	0.8906220700987081	1.4804499437456928	0.7386438463591494	0.915857996364136	1.530634998113237	0.44379114531907343	0.36792781806883607	0.2576612216216752	0.21230471525800396	0.16210624505148621	0.654888263583301	0.04055560466202686	0.004405679513036667	0.040882445444509904	0.1026299153478508	-0.22065065232115236	-27118.271705999956	-110.90354888959125	-67.84590746064313
2560000	-27308.06278936501	-194.49526049712802	-27113.56752886788	19.686994739731894	135.25807398998663	19.686994739731894	14.163323538668386	205.3473348669354	0.24239680274883513	0.9154795918750369	1.391290882848057	0.6957570888019834	0.8645910291889556	1.6782770922861672	0.4546043149997965	0.3684533053212664	0.2580522736095026	0.2209644211127847	0.1525299999564478	0.6561722308725425	0.040025830933954155	0.007083128949658893	0.04005932473746706	0.12754270912604607	-0.021552977834794113	-27113.56752886788	-110.90354888959125	-68.32410510444691
2565000	-27319.21088081162	-196.56642933343255	-27122.644451478187	21.912424022835467	156.38327164178563	21.912424022835467	15.708195789972438	264.5958494111185	0.25222002039554353	0.9154795918750369	1.462702321803507	0.6957570888019834	0.8645910291889556	1.63754211276254	0.42392785556797374	0.3695235201513397	0.2495659087645427	0.22474007950571212	0.15617049157840698	0.6548014759084018	0.0343771173384782	0.004884567707387249	0.03451978401444884	0.1278551510764159	-0.3300939623154993	-27122.644451478187	-110.90354888959125	-69.91844045320912
2570000	-27314.741503842597	-193.01696808493412	-27121.72453575766	19.015619333625338	139.91136447002964	19.015619333625338	14.546983974380232	148.28826809172733	0.23788238394815603	0.8848713672539339	1.3162987163074065	0.718547648202372	0.8645910291889556	1.7095544565398415	0.506136782507487	0.3711359293257857	0.25359620884432815	0.22402996684134152	0.15123789498854617	0.6117531153112497	0.03757296927099465	0.0026390277854876102	0.03761716261564019	0.06848379444141535	-0.09055178973314215	-27121.72453575766	-110.90354888959125	-67.45442336112751
2575000	-27310.728899099944	-194.65679750690362	-27116.07210159304	17.77769141606695	139.1225466619357	17.77769141606695	15.619891588347627	70.85205213292551	0.1699506403453357	0.8404770299308872	1.4218343686300152	0.7202888330193066	0.8492583316482932	1.6801603772662024	0.48798105950529164	0.3690830039557982	0.26489075847634663	0.21611092491868544	0.1499153126491713	0.6741264608866828	0.037539883399753546	0.007923050496683504	0.038808184666803115	0.18311859298132743	-0.0969867719123208	-27116.07210159304	-110.90354888959125	-69.34012528266953
2580000	-27308.640331488456	-194.410974943979	-27114.229356544478	15.641780987704413	128.7626877439708	15.641780987704413	15.140118988864183	116.47558807014343	0.22978191067733994	0.8616198290077441	1.371852249752855	0.7839242754010638	0.8704013190462364	1.6103967213529808	0.5018056054391159	0.3687071424281842	0.2563576222022541	0.22754082335621714	0.14739441201334605	0.6526992697902636	0.04278283607022182	0.009284838933400794	0.042139864635863146	0.18482420771658123	-0.14873411375910361	-27114.229356544478	-110.90354888959125	-66.81778998108064
2585000	-27309.9787236424	-193.9885257040722	-27115.99019793833	19.501983080648085	142.5076779274994	19.501983080648085	14.853233529868145	96.11091080023914	0.16949827901937964	0.811694728066025	1.2897502932422722	0.7545841673861575	0.8189768557426216	1.7525530710390305	0.572440884523889	0.371155431834164	0.25946100524018123	0.2244967519242475	0.14488681100140885	0.6487683116721691	0.038124354276619164	0.006658036541558087	0.03751131049342023	0.1411401223903371	0.09577390177128071	-27115.99019793833	-110.90354888959125	-68.75246543125813
2590000	-27312.031013267027	-193.06002443745427	-27118.970988829573	17.89124850599012	123.57854106649788	17.89124850599012	13.51802254230392	161.17523896570148	0.2554484733251655	0.7670015640475787	1.3390487864666727	0.8062908957652507	0.8214644975174262	1.7351676371233749	0.5310266190796928	0.3830842875711466	0.25946100524018123	0.220367162005596	0.13708754518307775	0.6395790627819765	0.0430168509073849	0.006817324050909727	0.04415806384136532	0.1421545927709933	0.1087696231628312	-27118.970988829573	-110.90354888959125	-66.55989483403948
2595000	-27327.810780512445	-197.1343541140529	-27130.676426398393	18.411531992924093	139.9431687813707	18.411531992924093	15.114567973196715	84.84894009305361	0.08648680361756673	0.838737173293541	1.311688659447279	0.8062908957652507	0.809597889840146	1.7249499054121198	0.5087354762416594	0.3619820255523598	0.2657843514449473	0.23345135012607376	0.1387822728766207	0.6202590792815157	0.03659300627720525	0.005085509212442932	0.03654938643509209	0.11698397313093982	0.033722065367922056	-27130.676426398393	-110.90354888959125	-72.26093114092873
2600000	-27309.054170613592	-193.4231449223252	-27115.631025691266	16.052587257957022	121.59641969726496	16.052587257957022	14.158307895627381	122.36942192339072	0.22741375236305222	0.8118253656964305	1.377664101436262	0.8432847297990943	0.9090393464745282	1.5921790849427733	0.46600737165090733	0.36902970019312575	0.261818134246591	0.2242085229034371	0.14494364265684784	0.6523794261861481	0.045171090725353774	0.0068562253426160385	0.0452234675724157	0.132270105550431	-0.3103641668593531	-27115.631025691266	-110.90354888959125	-66.03735357027367
2605000	-27312.712427079427	-197.8461034806783	-27114.866323598748	20.693371905540605	166.81499899221726	20.693371905540605	17.833388460719473	119.34233265268642	0.17449815978804012	0.8536427381784294	1.4553742731157833	0.7726642605696232	0.8439949264508267	1.5923319809661214	0.4819918207192116	0.36047940289936736	0.2703684315403494	0.2206028979548421	0.14854926760544285	0.7007170107549544	0.034215223321736855	0.0060020627915089815	0.03243969637500608	0.13718650540158783	-0.06553857501980277	-27114.866323598748	-110.90354888959125	-70.96949422643335
2610000	-27316.977982949753	-194.8782041650863	-27122.099778784668	16.41477873655379	141.570158708472	16.41477873655379	16.41477873655379	156.75249083830306	0.22973579351436163	0.8466341139461562	1.3422657851867184	0.8319378692173054	0.8766661613389045	1.6536751972857184	0.44882087302519236	0.367024429229096	0.25768099809694067	0.2311285523927767	0.14416602028118836	0.675044427553014	0.03635120020047725	0.0054459081421264184	0.03815439503044682	0.17373954358588925	-0.05567396317663586	-27122.099778784668	-110.90354888959125	-67.77521201413217
2615000	-27317.01823269219	-194.26232062367782	-27122.75591206851	15.528527062796158	127.63660246431209	15.528527062796158	14.418285588494939	233.54902639824286	0.3377768752709014	0.8994400761140589	1.3839790645895589	0.7865875815895192	0.8222811777937731	1.6047591747322358	0.5029529251808496	0.3598496752732191	0.2679461651535333	0.2309792138479824	0.14122494572526692	0.7060958900557246	0.039542328701174106	0.002779309108288845	0.03914981715435807	0.07987026465308	0.28827988310186226	-27122.75591206851	-110.90354888959125	-66.15176050547649
2620000	-27323.02954016958	-196.1347953330506	-27126.89474483653	18.06976017981241	134.94769200247106	18.06976017981241	14.524537537193543	353.53377363466086	0.28125767614013814	0.8961586893009823	1.3887566711552155	0.7941160525111859	0.8803658232250922	1.5567021363721543	0.4839006274353652	0.3765308416182383	0.2517753663389157	0.2266245990199283	0.14506919302291943	0.6818819888153105	0.03697240273726615	0.004135094602648727	0.03824966036702071	0.0958279059662632	-0.1445040234989896	-27126.89474483653	-110.90354888959125	-69.49573376101988
2625000	-27313.870120962172	-193.61327848422445	-27120.25684247795	18.461776304688406	140.68771576341555	18.461776304688406	15.584171596313091	133.9280306496491	0.2346802581303443	0.944303540503582	1.3887566711552155	0.7941160525111859	0.8202588354362305	1.5770932292147422	0.4754716711790393	0.36357796964986144	0.2642893224921552	0.22636031457091235	0.14577239328707275	0.6687434521445026	0.0377656186314139	0.0038729948808965023	0.03902522133165508	0.10707612423176294	0.1638554733021852	-27120.25684247795	-110.90354888959125	-67.79554412493142
2630000	-27315.3347377168	-195.8048119714594	-27119.52992574534	20.434400883738725	165.52657228104076	20.434400883738725	16.670497731517933	200.79869080027657	0.21084137557571186	0.8260483832126571	1.385013487143172	0.8146374596380564	0.86166988455547	1.6037856485673458	0.5088451368832937	0.37615218730610034	0.26129113895003797	0.21933656308028684	0.14322011066357654	0.7083753797481364	0.03146339844800585	0.003940773111411698	0.032207540229673544	0.12068437304340467	-0.0787800581172658	-27119.52992574534	-110.90354888959125	-69.65523248002613
2635000	-27316.13296051256	-195.7684160614	-27120.36454445116	20.48026875061687	143.40027901512337	20.48026875061687	16.381113155217534	110.2613224998692	0.14137768442021575	0.8465156975678043	1.4318594036815626	0.8120587177810588	0.839013829006112	1.6234846658577478	0.4470676861057096	0.36036844295525927	0.27056730019077946	0.22166940681369846	0.1473948500402645	0.6759446896875124	0.03880191154705672	0.006436845079677487	0.03823440668590334	0.17590412128117802	0.019695100493365494	-27120.36454445116	-110.90354888959125	-69.93206144070166
2640000	-27320.438343786387	-195.20798029442795	-27125.23036349196	16.077660898882932	131.82962460529504	16.077660898882932	15.312275940793297	285.57200844491456	0.3097740131953646	0.8465156975678043	1.4711066033023357	0.7854193973796563	0.8100373958658966	1.6526221490444795	0.4342987568398228	0.3646125533238507	0.2622940624801024	0.22319638258438668	0.14989700161166203	0.664963206980005	0.03998073761873945	0.005566299506214669	0.04161462524399545	0.14932472853128453	0.022792178568398363	-27125.23036349196	-110.90354888959125	-67.26158548179642
2645000	-27313.65600521947	-193.48565431484093	-27120.170350904627	18.228461979498473	134.13809724727616	18.228461979498473	15.439999506006991	93.29281771416345	0.17182229376432573	0.9396262574537766	1.4645718522327311	0.7398215723542921	0.9019778460368115	1.5238303413613556	0.43017213056102793	0.36333910757630344	0.25004332211287295	0.23100052188195344	0.15561704842887197	0.6586254113524592	0.04026687240258693	0.007043383803882196	0.042358598717012315	0.1854707675657374	-0.14242811818622045	-27120.170350904627	-110.90354888959125	-67.90522029959207
2650000	-27312.771740829343	-195.30304743708035	-27117.468693392264	19.495964399845843	150.69904711786126	19.495964399845843	15.077522577196435	372.0331494077922	0.27580566800838624	0.9077488412131025	1.4604862845463318	0.7358906894205394	0.9321487481197532	1.5335266452693173	0.430198791430951	0.3662760139027713	0.25233468193085634	0.2223076244308672	0.15908167973550694	0.7108033045515464	0.032163119263239504	0.0070015346908914545	0.03453263657420841	0.2114843894986207	-0.08779175248753546	-27117.468693392264	-110.90354888959125	-69.17611482845724
2655000	-27324.61039117994	-195.62413584912076	-27128.98625533082	17.742771899361948	145.23632768538158	17.742771899361948	15.597312090443147	257.4851366748179	0.25043491524902917	0.9077488412131025	1.3638875199215028	0.7130161793786766	0.8770488961423608	1.6529399429722447	0.4853586203721078	0.366700165412298	0.2550434337526811	0.22188485018230816	0.15637155065271457	0.6856122155088898	0.038078814408614776	0.005235345626096044	0.038470089097342425	0.11653772736185335	-0.11158944841074646	-27128.98625533082	-110.90354888959125	-68.61676478659359
2660000	-27312.4265451623	-193.26015161360547	-27119.166393548694	17.245762693064368	129.70514616080396	17.245762693064368	14.53320940427022	95.50155507544363	0.18476196437201306	0.8822387867011517	1.4033297706866148	0.6994189396309448	0.9044917615462328	1.651915210539308	0.45860553089574296	0.3840960991784722	0.25144868820347366	0.21324509837316014	0.1512101142448958	0.6553709882672853	0.041195302787502684	0.0030037284487087405	0.04099011540546457	0.0839892364019357	-0.037705430812881996	-27119.166393548694	-110.90354888959125	-67.26562390354023
2665000	-27316.153462350234	-193.60596994911828	-27122.547492401114	19.96144312926735	138.61432340149724	19.96144312926735	15.767392425612035	115.97001317694281	0.22356604953784057	0.8822387867011517	1.4031623217972335	0.6996182362915507	0.8094050918723994	1.6455056287194605	0.5600699346181992	0.3809270693233715	0.2508320092793872	0.22112878331699928	0.14711213808024387	0.6216157795088911	0.03943092717488133	0.00703617264062683	0.039618434180763315	0.165585240212966	-0.2484952968852891	-27122.547492401114	-110.90354888959125	-68.03748135105197
2670000	-27316.004658996597	-197.0692787006564	-27118.93538029594	20.33270588086932	156.3046063526497	20.33270588086932	17.298543841457303	290.5585304805395	0.2591319930007536	0.8760287980660162	1.371390170354898	0.7966586143882805	0.743565758096375	1.7040935301248359	0.5082631289695895	0.36682148693569255	0.2663006192582406	0.22021965914913155	0.14665823465693711	0.6952243027010856	0.035708535887424654	0.00590682414998519	0.03466646806711264	0.10984547343264499	-0.13024538870884841	-27118.93538029594	-110.90354888959125	-69.72014994561056
2675000	-27311.151864550146	-194.14234765259877	-27117.009516897546	18.314272144177366	132.46203274631347	18.314272144177366	16.09937497405292	175.8252287607058	0.2581079766909786	0.8618877045679882	1.33246116225093	0.7811338139956973	0.8435805304799943	1.7182346236228638	0.46270216508252165	0.36974027547834404	0.2655637977549633	0.2247339412318361	0.13996198553485845	0.6107853893923522	0.04088632547148193	0.006277891074740681	0.04022617300404287	0.15831898857104254	-0.22929235490896963	-27117.009516897546	-110.90354888959125	-67.78859106640125
2680000	-27313.235398463876	-193.37144638347246	-27119.863952080403	18.901737824555095	136.45957689420007	18.901737824555095	14.499130767317004	88.91222200748575	0.17790674938032447	0.8465983952750867	1.4443986746248092	0.6777924610477127	0.906438652233637	1.590539519347064	0.5342322974716858	0.3743203888075187	0.25897705485813766	0.21574076331305048	0.15096179302129498	0.6447875379265728	0.040435065911438646	0.004909681742372806	0.041438473728245856	0.13083824191982082	0.19740222961315648	-27119.863952080403	-110.90354888959125	-67.96949894966639
2685000	-27319.390898460122	-193.67080726064387	-27125.720091199477	15.947855769402878	114.98069969303756	15.947855769402878	12.610239926424645	140.8635938993268	0.31752776165569335	0.8465983952750867	1.5058006341912462	0.7208570537446287	0.8864083666849303	1.5793175892788232	0.46101796082528024	0.3852947878855804	0.25544685100772785	0.2089569460608669	0.15030141504582667	0.7413470844137275	0.05188817189999636	0.008681194934247878	0.04715662227023538	0.1290939710342859	-0.316547057354961	-27125.720091199477	-110.90354888959125	-64.60148326559074
2690000	-27318.940642944326	-194.37389441354128	-27124.566748530786	17.91173619089195	148.75363307649593	17.91173619089195	15.314590451648751	290.52402082810255	0.28949320461132294	0.8142389209374119	1.403794975566522	0.7304388560367747	0.895494918855473	1.6268681213810663	0.5291642072227473	0.36857824062419275	0.27041452867882637	0.21975748193892058	0.14124974875806204	0.6337366002143003	0.03478346816768155	0.007583649994228362	0.0363019750595433	0.18359518976486644	-0.08652903076714709	-27124.566748530786	-110.90354888959125	-67.83311390030728
2695000	-27331.239934524943	-197.41346281854635	-27133.826471706398	15.730627097947073	119.13983106281829	15.730627097947073	12.636113703508512	373.0625266345688	0.33565662542285357	0.8150546430552359	1.3896450440634218	0.7304388560367747	0.8946791967376491	1.6410180528841665	0.5291642072227473	0.3842892231393688	0.2464265103955989	0.22030871958382142	0.14897554688121262	0.7003809064470928	0.04389287933367084	0.0035427388119770565	0.04511718797826521	0.05583537059204615	-0.027829565374066428	-27133.826471706398	-110.90354888959125	-68.11851340526269
2700000	-27308.71852911041	-194.29696762530136	-27114.42156148511	17.93102070499993	132.36749116961994	17.93102070499993	14.829108131508207	187.70382201914228	0.30843559588709213	0.8749525100653345	1.361947355665861	0.7195870283753123	0.8402448789749472	1.692196740496615	0.5110714864219253	0.37569011202798624	0.25865583840122286	0.21834883344871656	0.1473052161220761	0.6723156754514809	0.03871247068616915	0.005497049313734736	0.03886304288969271	0.12953765720174334	-0.05671847433522091	-27114.42156148511	-110.90354888959125	-68.07249785457125
2705000	-27316.128812988933	-196.82547039341455	-27119.30334259552	17.15417984652961	125.93625833717552	17.15417984652961	12.93207589979815	281.35800772469116	0.26688920257773374	0.8117639063715271	1.35414920452305	0.8483621542093879	0.8724147734083393	1.5985662413162287	0.5147437201714621	0.36571493844713115	0.264165461656298	0.22465393094218253	0.14546566895438995	0.69948087689658	0.042014179130542444	0.008010491052530254	0.04269433537365256	0.16731947400591743	-0.06777747129002251	-27119.30334259552	-110.90354888959125	-69.05326963453423
2710000	-27317.017336449066	-201.38236156088485	-27115.63497488818	20.50931519223987	168.56175577369095	20.50931519223987	20.50931519223987	158.1755186842826	0.15146524427761676	0.8673604396509826	1.3867402371670214	0.779897010584248	0.790096748604244	1.6514713816679845	0.5244341823255145	0.37346393522745935	0.2567594890807252	0.22478824656112983	0.14498832913068715	0.6531510845388954	0.03191400382437742	0.004144937283643203	0.031601241722116695	0.13746849830046728	0.34439724447530423	-27115.63497488818	-110.90354888959125	-71.7277936188413
2715000	-27311.351198294044	-194.12575740760366	-27117.22544088644	17.86623913731691	127.59323712563139	17.86623913731691	14.28179185262784	214.61427037656102	0.27878728718610496	0.8966045975645236	1.2909148931988839	0.7837215171621523	0.8503244594945626	1.685674999640634	0.4927595329392384	0.3701030809138174	0.2563946900126548	0.22947388737037658	0.1440283417031528	0.6760639867469089	0.042803018615376644	0.007198655308216359	0.04127482748035713	0.20786800090179147	-0.06695911811251352	-27117.22544088644	-110.90354888959125	-67.30305305803263
2720000	-27321.978619938694	-195.15478661641856	-27126.823833322276	17.281062651578324	135.46034724420704	17.281062651578324	17.281062651578324	91.13968005742247	0.1972073950485658	0.8472103753552339	1.2904103678941428	0.812939781611622	0.8702564290781262	1.7262760197279534	0.45290702633291646	0.38143659026973387	0.25862344132311593	0.21781770341565637	0.14212226499149538	0.6522380601363091	0.040890545561626364	0.006981442178389398	0.039694328291210924	0.16880144313572623	-0.0581034830595265	-27126.823833322276	-110.90354888959125	-68.30307819563033
2725000	-27310.152900666868	-193.76167703907612	-27116.39122362779	15.761399496350462	118.3183998728161	15.761399496350462	12.989974535163219	112.00703294538214	0.2141904738391749	0.907357214331235	1.3615938920319481	0.7871836836769788	0.7489617084698516	1.7193580959384456	0.4755454055515357	0.37035758340128666	0.25457808861570763	0.22736885050271016	0.14769547748029713	0.6474473652976472	0.045537829187881754	0.005435190816528867	0.04676235532730746	0.13086151965421502	0.15843765289257025	-27116.39122362779	-110.90354888959125	-65.93115038161824
2730000	-27323.4840963267	-200.19937636251	-27123.28471996419	23.057413159057383	173.03923539124972	23.057413159057383	17.842151637701775	237.68592602658978	0.24795956572355338	0.8729693331983421	1.4182817766043254	0.7435771108027573	0.8210160757429775	1.6966087742760898	0.44754692937550244	0.37135543429730095	0.256440565733305	0.22863436300793039	0.14356963696146524	0.6623818808192926	0.030989457162022664	0.0019482735180784687	0.0308640047195536	0.059052698387380836	0.08402394326224302	-27123.28471996419	-110.90354888959125	-72.1150032426544
2735000	-27308.371460645834	-197.7095735403295	-27110.661887105503	22.820576139130917	148.32810702230822	22.820576139130917	17.337247838242263	72.97916410301389	0.17117607665366	0.8654933904783555	1.3878442487687512	0.7403098520730347	0.8592771142500155	1.6585117933254303	0.48856360110440733	0.3698972541832488	0.2598225615764447	0.22182776162054654	0.14845242261976155	0.6685740166774596	0.0390473681792493	0.0046695226694763396	0.03643808158515277	0.12192591935408421	0.3473229507142369	-27110.661887105503	-110.90354888959125	-70.74490481205389
2740000	-27314.95837269075	-196.15659545106115	-27118.80177723969	18.430835130042276	142.85868626861324	18.430835130042276	16.2325888252151	308.55126730984944	0.2730339937969848	0.8654933904783555	1.3166369841949175	0.802898510535228	0.8581277097676758	1.6682798039194104	0.48856360110440733	0.36400258184156903	0.2664080297252749	0.22486518054333302	0.14472420788982465	0.7051056103661606	0.038371363262669794	0.004713106036850962	0.03787221013649308	0.10799235336284393	0.012709048205550256	-27118.80177723969	-110.90354888959125	-69.0385828116409
2745000	-27312.85320726625	-196.19164383278803	-27116.66156343346	21.456524591002808	158.0549017023769	21.456524591002808	16.968153875045466	88.28696805115729	0.15877916620487287	0.8309067882908422	1.328709937150712	0.7889357668975261	0.8310634988039061	1.771790888695247	0.4485931201617609	0.3738371798209259	0.26024307875336866	0.22244095719867638	0.14347878422703064	0.6142055059272321	0.03257729075658423	0.004482520598217034	0.03401771860293844	0.134614348403042	-0.13251252520668919	-27116.66156343346	-110.90354888959125	-70.75983930342912
2750000	-27324.127131916797	-197.7053911962534	-27126.421740720543	21.67136639379302	161.98332049819734	21.67136639379302	18.23994684169396	122.77721248815968	0.19800255419612664	0.8539222277007211	1.3001113249184573	0.8232952169139398	0.8310634988039061	1.7195798669203866	0.4720278647425835	0.37075048882079087	0.2621469095063562	0.22120101243228338	0.1459015892405711	0.6469433411592034	0.03288957133949391	0.0034340406985515384	0.03412214306708919	0.09639489735942904	-0.23196317886689588	-27126.421740720543	-110.90354888959125	-70.69180932228643
2755000	-27318.077927821865	-195.8185039553943	-27122.25942386647	19.367744893781907	144.35980078866163	19.367744893781907	15.820267176139229	191.4429796312263	0.198559136950325	0.7918350123199077	1.4014858591670152	0.7687322399849238	0.8310634988039061	1.7348555249816582	0.4720278647425835	0.37641952127905903	0.26387354214589026	0.21450065883686123	0.1452062777381911	0.6469048377960891	0.03865110841365572	0.002451640708036206	0.03884702771183266	0.06268485946816553	-0.062297185710590175	-27122.25942386647	-110.90354888959125	-69.60568127229794
2760000	-27320.23198374265	-193.7100992098538	-27126.521884532798	18.40154953955934	134.9604156119446	18.40154953955934	14.8130828226934	96.46640559021982	0.22644500646029858	0.86288240643112	1.3510584468789752	0.7109168967088851	0.854853622838481	1.740022433456045	0.48026619368648776	0.38490612972916843	0.2518631267155082	0.22083558596619185	0.1423951575891332	0.6386920126015693	0.04208387880988699	0.0030331377099823017	0.0424672703487262	0.059920453525678624	0.1874092745239088	-27126.521884532798	-110.90354888959125	-67.89360915016044
2765000	-27315.625474359957	-196.0430350453815	-27119.582439314574	18.146118517311034	134.5417783112142	18.146118517311034	15.186312633816046	45.09624647917503	0.08735470340822117	0.8577895447927228	1.3194659187515687	0.8030449689874268	0.8415574331033198	1.6786083981114577	0.4995337362534982	0.3671096902649331	0.25880668332932844	0.2254295290250859	0.14865409738065422	0.6340838837766103	0.039739712026761305	0.003553475811425708	0.04021169699693025	0.07601832952284525	0.10554883983438532	-27119.582439314574	-110.90354888959125	-71.39456917005765
2770000	-27315.563277503625	-197.24823998176896	-27118.315037521857	18.044920847183572	146.84568022215956	18.044920847183572	16.196801242016207	362.95405426617424	0.2557862029730522	0.8845913975404153	1.4538779804601418	0.8030449689874268	0.8328427044449446	1.5844541399483651	0.44118880861870036	0.3628706009976959	0.2596850060421881	0.22879029557946345	0.14865409738065422	0.6535850041409287	0.035582485424718924	0.006170527535160018	0.03835119131881161	0.13952761683343934	-0.10690936624002824	-27118.315037521857	-110.90354888959125	-70.26774875688415
2775000	-27319.081851525098	-197.51091811363864	-27121.570933411458	16.19772364486171	144.98979021218017	16.19772364486171	16.19772364486171	322.0079640527016	0.2469299798215522	0.848619863410539	1.4758325167267727	0.8030449689874268	0.8328427044449446	1.5792582710870993	0.4604016753432115	0.3716688047814976	0.26370073247543535	0.22130638636497416	0.1433240763780945	0.6639371295097342	0.03353656710587776	0.010649859825409488	0.03771656045313999	0.23673200077507328	0.20142069538586713	-27121.570933411458	-110.90354888959125	-69.93087587310087
2780000	-27318.96945392288	-195.5404735492304	-27123.42898037365	19.836676803993157	146.3851335476261	19.836676803993157	15.146576201522654	216.72229574001406	0.29606250029081993	0.775441637205236	1.433042706669935	0.7669388507754495	0.8326681363199799	1.7009803700303434	0.49092829899905	0.374360361802455	0.261536477885406	0.2167879856182451	0.1473151746938954	0.6081269114255499	0.035936618526038994	0.007255198786904291	0.037999248121822	0.18386617574433947	-0.14087953510748774	-27123.42898037365	-110.90354888959125	-69.6705539669834
2785000	-27314.409109587687	-193.9461413585775	-27120.46296822911	16.00052551923657	124.23171343129964	16.00052551923657	13.181714121863912	229.68233238853506	0.3320648091111665	0.8687091672184253	1.4356109491123705	0.7067511515339481	0.841111756994924	1.6557314995733277	0.4920854755669982	0.3624479655119363	0.2707786520887204	0.22010490581946468	0.1466684765798803	0.6413539326642953	0.04233608628636842	0.005557329587127654	0.041535528332382124	0.132107806941748	-0.21227251699175304	-27120.46296822911	-110.90354888959125	-65.77274974818502
2790000	-27309.83391488385	-194.14092602305658	-27115.692988860792	19.533598579111523	141.08636513820585	19.533598579111523	16.145152345222254	103.06722484073771	0.20285127571305125	0.8303004219374623	1.3516182324830632	0.76061548953823	0.8278649936864348	1.6991066415068423	0.5304942208479612	0.37406679792820363	0.25233772299603674	0.22996805279361793	0.14362742628214334	0.6842866920228368	0.03954356963372641	0.008090564365643248	0.03866217221588844	0.18241549062437712	-0.24542981422600574	-27115.692988860792	-110.90354888959125	-68.35281461193047
2795000	-27316.267263083515	-194.09348200577807	-27122.173781077738	19.272816703262723	144.53407733153972	19.272816703262723	15.25707127706528	109.39553390812968	0.19428986060360043	0.8499768526717019	1.3516182324830632	0.7956335039983435	0.8278649936864348	1.6655335105640234	0.509372906596427	0.36969675328252216	0.2629753314175076	0.22818536535384115	0.1391425499461308	0.661794945113835	0.037648255389559314	0.004465682358338101	0.0365401975738889	0.12260411805316945	-0.28863011852730636	-27122.173781077738	-110.90354888959125	-68.64440918155898
2800000	-27314.124778108227	-196.91273587711214	-27117.212042231116	19.244155946568153	138.74951066681243	19.244155946568153	15.086266740703984	246.82615312466353	0.21648910951972228	0.8489306385696314	1.3317872935257384	0.8101319933298301	0.8278649936864348	1.7148275327666627	0.4664575481216964	0.37284167996349454	0.2589426164683917	0.22928943432511384	0.13892626924300164	0.6281276336207838	0.03998153542775353	0.0055365181985213155	0.04003416865978113	0.15593465659067896	0.05078020115464338	-27117.212042231116	-110.90354888959125	-70.54397840425986
2805000	-27312.640781849375	-194.27404819427227	-27118.366733655104	16.438170213517882	119.99502659395895	16.438170213517882	12.225529294986252	88.60511882276563	0.18382790230738874	0.8880604669925595	1.4173840657440502	0.7311588585468531	0.8121744129396152	1.7330246407422303	0.4181975550346853	0.3680354958737531	0.2511044919773523	0.22928943432511384	0.15157057782378244	0.6754058391382053	0.04703273612758142	0.008444585660312854	0.04604834050861958	0.15484217058456134	-0.005921638550527276	-27118.366733655104	-110.90354888959125	-66.45801781977573
2810000	-27314.681954132157	-193.3148415086377	-27121.36711262352	17.94419415165127	121.73802789677174	17.94419415165127	12.851061339371748	159.46847597086224	0.24153041487128452	0.8305284422251107	1.4173840657440502	0.7076752278286768	0.9044321717666893	1.608246269618077	0.5317338228173895	0.37875460356302826	0.2547551968183748	0.21964509332699977	0.1468451062915989	0.667513960048436	0.041053314987126034	0.00343928782319095	0.042396984626951184	0.09820289519306033	-0.02745486213434539	-27121.36711262352	-110.90354888959125	-66.85070063676565
2815000	-27326.05584841135	-194.98679736751248	-27131.069051043836	16.328094380078532	115.43628898654777	16.328094380078532	13.448334489596558	248.83661732874978	0.31809096098521683	0.8305284422251107	1.4921099823938246	0.7038482303012766	0.9044321717666893	1.5873414582148269	0.48173971509826546	0.3823810310539859	0.25465764752472947	0.21006768717441238	0.15289363424687397	0.6848946062315748	0.045813266727316684	0.007229161461949243	0.04525665114138181	0.15983599757946992	-0.18238121465650922	-27131.069051043836	-110.90354888959125	-66.91661910950536
2820000	-27318.586687746054	-196.0994550288696	-27122.487232717183	20.46145747061874	151.8507462358846	20.46145747061874	16.283144829559177	215.09843237969977	0.2694256650303425	0.8375715500883415	1.462383181498227	0.7861842700740804	0.8232314518365337	1.6088898314045454	0.48173971509826546	0.3581533544616109	0.27265434552431816	0.2136132413347573	0.15557905867931532	0.689904530538478	0.03635562050837504	0.004021258356453229	0.03603461512264495	0.11059942537116493	-0.205401624389009	-27122.487232717183	-110.90354888959125	-69.5900829521989
2825000	-27312.505906965012	-193.99622144163288	-27118.50968552338	14.688379950051447	119.68739073631268	14.688379950051447	13.89929060265199	152.65678836063688	0.2807592039500898	0.929136663668449	1.4737605367243718	0.7863249543277883	0.7995393936179547	1.4723850897816189	0.538853361879811	0.3596640080050269	0.2652217504767605	0.2227376258056648	0.1523766157125495	0.6852695584999611	0.043827187978833795	0.005920907263852184	0.04539627533719797	0.131111368556408	-0.007601364670807062	-27118.50968552338	-110.90354888959125	-65.17778304157412
2830000	-27330.312733872248	-199.61416810062383	-27130.698565771625	19.239482816601	162.94469421857724	19.239482816601	19.239482816601	381.9493643458311	0.26977427432482104	0.882265527253465	1.4321718221394881	0.7831009144112119	0.7729597202359322	1.6340314902000588	0.4954705257598381	0.37347798702335516	0.25227163375427275	0.2245764201680665	0.14967395905430733	0.6448444788493963	0.033136257291597845	0.00428318264266965	0.033191402325040566	0.12575606130894684	-0.17675909623708277	-27130.698565771625	-110.90354888959125	-70.56496163568656
2835000	-27318.027903934464	-194.01810783665212	-27124.009796097813	18.416530391501848	142.8382518013824	18.416530391501848	15.744661863930773	111.41818473995184	0.18778473329476775	0.887733738713302	1.37235731280886	0.7771775873839556	0.8836236754441928	1.6572130493218187	0.4218946363278653	0.3808676764189619	0.256342128940095	0.22673288435340277	0.13605731028754214	0.6735842509612053	0.037100076400022455	0.0036202646079771163	0.0369794127105242	0.0920454404681723	0.07836369763922289	-27124.009796097813	-110.90354888959125	-68.40587202253717
2840000	-27317.728240306486	-193.45656257041924	-27124.271677736066	18.489497168420026	133.26631482818092	18.489497168420026	14.770003023240971	184.93807605252482	0.25315500129509877	0.887733738713302	1.275500589905338	0.7916057298762631	0.7762276527633264	1.7736634834112506	0.4952688053305142	0.3722592374390962	0.2547608997940817	0.22878345781033013	0.14419640495649386	0.6570880178740905	0.03905146765225424	0.004463736513898088	0.03960591914952864	0.0891969334231525	0.045712449103868395	-27124.271677736066	-110.90354888959125	-67.45416359217016
2845000	-27311.778009114572	-195.7760239334196	-27116.001985181152	19.36027125127939	139.28264895437098	19.36027125127939	15.415060442330768	333.8398188405963	0.3084952664061137	0.887733738713302	1.2996975968766322	0.785523658393318	0.7864848681937401	1.720177158861995	0.520382978961007	0.36444194220021187	0.26608428781358917	0.22968078044644724	0.1397929895397535	0.6827984253197609	0.03715716362141582	0.006871561652493704	0.03850838864774734	0.18447981326427704	-0.15008215459109506	-27116.001985181152	-110.90354888959125	-69.29491008528339
2850000	-27320.542329609023	-194.32233763420868	-27126.219991974813	16.346665876374054	124.50171969025698	16.346665876374054	14.386159833254537	68.8429872992586	0.2209216117853294	0.864023642692912	1.2975993429605026	0.6524689708861823	0.7919243045793268	1.7676785082982525	0.6263052305828178	0.37405684522722094	0.2600374002389633	0.22022223911081168	0.14568351542300592	0.6653637261992745	0.04400807282362798	0.00930755348839641	0.04212512955761975	0.20645234892537923	0.24433517558570458	-27126.219991974813	-110.90354888959125	-67.78823265771625
2855000	-27320.287944932137	-193.7636141144352	-27126.5243308177	17.0169447273844	135.35194964819425	17.0169447273844	14.129869989947558	253.3000622588687	0.29573233431504514	0.7478318396110317	1.4126077072113776	0.768220305383245	0.7813945516518913	1.7990349528817138	0.4909106432607348	0.3700151492654606	0.2714103066198608	0.22105166333574527	0.1375228807789352	0.6366425521369481	0.037874618290849156	0.004543433433779095	0.03903044959185469	0.10709737457652176	-0.15708604624320427	-27126.5243308177	-110.90354888959125	-66.8031970601652
2860000	-27305.18370453758	-194.67772531267198	-27110.50597922491	19.75773542947654	134.86953176861417	19.75773542947654	14.212856327112835	211.90965120198604	0.26296559481898635	0.818600638340323	1.4052229226821826	0.789129050561109	0.8612243584877918	1.6547743044095506	0.47104872551903676	0.3763135168662833	0.2595366915283231	0.2197878704161488	0.1443619211892467	0.6490563088101564	0.04345290377658221	0.007701472188508623	0.040181746146670375	0.15502651259498496	-0.18879055466544517	-27110.50597922491	-110.90354888959125	-67.9902205326327
2865000	-27316.214855061637	-195.63776283339246	-27120.577092228243	17.902264347103543	140.7166333740888	17.902264347103543	15.865965499610015	252.27844623016264	0.2879586829664245	0.8909075304367338	1.4416197038892136	0.6752346947982846	0.8257534121652348	1.6092965206396703	0.5571881380708569	0.38204941758703687	0.2511588794643677	0.21697102514828298	0.14982067780031427	0.7007600869963576	0.04114806418928779	0.007526509796246646	0.03970485874307535	0.16407932101723677	0.181145001537799	-27120.577092228243	-110.90354888959125	-68.27241459541804
2870000	-27311.55446702595	-192.50278599422973	-27119.05168103172	18.030663210168846	128.19667680375122	18.030663210168846	13.622000219635543	118.87228396773267	0.24911174897991178	0.8473467838837524	1.4416197038892136	0.6538551950950383	0.9969158487498422	1.579396851323084	0.4808656170590633	0.3741980683280087	0.2536710497298981	0.22098225471349597	0.151148627228599	0.6425328832051568	0.04228348289496191	0.004270068549395474	0.041168196648259534	0.09681966516780173	0.06295324540115596	-27119.05168103172	-110.90354888959125	-66.33085782013046
2875000	-27313.91862275977	-194.80029976790541	-27119.118322991864	16.976044409269186	133.72621396670152	16.976044409269186	15.12174881517959	251.53681049922832	0.270991043105041	0.8491257959666282	1.4231528788392507	0.64659008118634	0.9218786938471826	1.5631416022958347	0.596110947864758	0.3820750732221784	0.2597619740989166	0.2072617874367274	0.15090116524217945	0.6538503795987458	0.03959586729232352	0.004248988496559324	0.03995586501156834	0.1204263600114033	0.15979068042617653	-27119.118322991864	-110.90354888959125	-67.6851667756825
2880000	-27317.686724930183	-192.36523048846118	-27125.321494441723	18.2553949768456	124.46918618454991	18.2553949768456	13.44747015751953	68.93884188444946	0.18814946715891268	0.8416437690820153	1.4112000082245921	0.6727700829521697	0.9716746565493593	1.5842660325048636	0.5184454506869943	0.37539789896965514	0.2511697270027457	0.21431262587092775	0.1591197481566732	0.6542116617466324	0.04312560117781359	0.002623414465192425	0.042322266736343934	0.06573299528153877	-0.09501098750847015	-27125.321494441723	-110.90354888959125	-66.83055318147463
2885000	-27317.187495073445	-193.50650178130942	-27123.680993292135	17.634886027774197	139.17806143099895	17.634886027774197	14.746271623949742	159.40362480623554	0.2678775729318412	0.8943951095206407	1.4158446392694262	0.6447482171494824	0.8611773797840451	1.6368601247399197	0.54697452953648	0.3661727844903721	0.2576576430172632	0.21963172252617202	0.15653784996619444	0.6438823882950047	0.03786075407469472	0.002588926703244719	0.03858580735781529	0.07065319145082893	0.02157130957115734	-27123.680993292135	-110.90354888959125	-67.30788320406357
2890000	-27316.14676272022	-199.4247920204784	-27116.72197069974	21.914032473016277	168.0277626983773	21.914032473016277	18.476030530688934	89.26079171195946	0.13263960220204796	0.8433425438813298	1.4744171688905077	0.6887190704725848	0.912532760914229	1.6572453770970506	0.42374307874429207	0.36684138392682347	0.25715256258672153	0.22533718897244528	0.1506688645140114	0.6856651740263411	0.03353635654585597	0.004233696104258504	0.032345342255083655	0.11324221661378035	0.3034961756476853	-27116.72197069974	-110.90354888959125	-72.10893962853352
2895000	-27323.714133918416	-193.6438157010952	-27130.07031821732	16.365444164240756	125.79072184721156	16.365444164240756	14.248557766242445	148.90657350601967	0.2910653245933711	0.8433425438813298	1.4418997628532613	0.7150546129413914	0.912532760914229	1.6402256770147188	0.4469446423950638	0.3706125152041113	0.25852236877132556	0.21584597530926372	0.15501914071530118	0.6954019085270116	0.04430135543935589	0.001613770720682303	0.04360008023496973	0.04410984565688395	-0.024131436017289218	-27130.07031821732	-110.90354888959125	-66.13251299203051
2900000	-27321.00098668299	-194.93244967931696	-27126.068537003674	15.656395300264014	119.55461205440547	15.656395300264014	13.360707655261493	63.043659284511264	0.13109074023374423	0.920209197483071	1.3984935956087698	0.7118346514652515	0.9143151356009339	1.602801410559802	0.4523460092821657	0.3679680974723605	0.25167846694727813	0.2229164959542828	0.15743693962608035	0.6850564701508747	0.04362830675952697	0.001977361420759896	0.04354041399272044	0.044470985263215516	0.1504558229152157	-27126.068537003674	-110.90354888959125	-67.96868897785463
2905000	-27317.093379444283	-195.25207007204446	-27121.841309372237	20.473319790614255	145.29827181034602	20.473319790614255	16.255915060075957	76.76748102971565	0.1719908231635326	0.9233509632567758	1.436572226002317	0.723511245799206	0.865944647426267	1.5326390549040225	0.5179818626114057	0.3813115098945533	0.25182234122331326	0.21615777650573786	0.1507083723763974	0.6477283628897318	0.038808247450024695	0.0033482797041579516	0.038544469065207636	0.08820540264177856	-0.07136014602045575	-27121.841309372237	-110.90354888959125	-69.79258962115752
2910000	-27313.75751966497	-193.53291622046703	-27120.224603444505	14.676992941532687	113.41079055155971	14.676992941532687	13.446735294336653	97.68488529355216	0.23147449326324343	0.9233509632567758	1.5068556696468844	0.7104564357104666	0.9080351687257806	1.5326390549040225	0.41866270775606396	0.3606174958436498	0.2639994555942458	0.21648300376768587	0.15890004479442033	0.6919069597876445	0.046444747131426836	0.0046246948332484	0.04644689756666063	0.08767596510595685	-9.731484399633823E-4	-27120.224603444505	-110.90354888959125	-64.96587781998448
2915000	-27312.855118244297	-194.20677382345556	-27118.648344420842	18.204850844354738	139.22021306469094	18.204850844354738	15.788097946013043	153.76211730407096	0.2662863550446378	0.8991607466560942	1.3567536901904158	0.7418652257372745	0.915606834463628	1.6636264762416635	0.42298702671091787	0.37333718712661856	0.2592413219336471	0.22235644270108013	0.14506504823865612	0.6590077325640056	0.038361446607467	0.004267983311323102	0.03711534534620111	0.08948352172514012	0.022896408230502586	-27118.648344420842	-110.90354888959125	-68.06849961576488
2920000	-27314.629881313394	-193.14923850752407	-27121.48064280587	18.763256938672445	136.44748057567426	18.763256938672445	15.269528389492528	120.23706892892586	0.23148423451473238	0.9164465541855459	1.4160583333651235	0.7392981188051684	0.8852795748942242	1.6134674693639741	0.4294499493859578	0.36758473382943285	0.24990382479282194	0.22814292042238762	0.1543685209553595	0.6592955361700429	0.03912456095090841	0.002726803672476053	0.039998445435235876	0.06307074959922376	0.0017310707771969207	-27121.48064280587	-110.90354888959125	-67.53433897264814
2925000	-27317.868065272127	-193.18661790174195	-27124.681447370385	18.805831964413294	132.11128823432216	18.805831964413294	14.759639099785936	120.9929043778791	0.2149242301744393	0.9790280673194286	1.3036894706220672	0.7652808237920233	0.800420087561068	1.6597710841612572	0.49181046654414917	0.35739893260821154	0.2532343457207284	0.24036580938137797	0.14900091228968398	0.6344147202646988	0.04282621828684002	0.007496690091010002	0.04245848530997866	0.14362637949924237	0.09500626597488195	-27124.681447370385	-110.90354888959125	-67.26369486929981
2930000	-27319.253983293358	-195.65227467421124	-27123.601708619146	18.917827195442793	143.37818143154624	18.917827195442793	15.008118338608288	123.99260931805046	0.2623784902125233	0.9149451993150858	1.36777233862641	0.7499546334639188	0.8038999551346209	1.671617406915809	0.49181046654414917	0.3671687698391649	0.25022761808511973	0.23500074709771523	0.14760286497800193	0.7110868052051587	0.038625817723600055	0.006336045662470531	0.03917046654235139	0.14251204667333336	0.13425912320349692	-27123.601708619146	-110.90354888959125	-69.74538753172884
2935000	-27315.760128658618	-195.3422032491294	-27120.41792540949	17.86774826918961	145.90160059448326	17.86774826918961	16.912971048414125	275.28742013579733	0.29696320974353696	0.8596107872681257	1.353343271913792	0.7495936892421294	0.8106169774093901	1.7442600603970815	0.4825752137694749	0.3722282263648044	0.2549590746940542	0.2216957235869478	0.1511169753541954	0.6715469213303402	0.035408578862308054	0.003935948705258144	0.03539427088816101	0.12361637333395474	-0.06709494402566775	-27120.41792540949	-110.90354888959125	-68.23941856765674
2940000	-27315.932147415628	-192.78522729696869	-27123.14692011866	15.340327034207915	110.0551967485471	15.340327034207915	12.418511910977083	88.52869857684443	0.23108282599625274	0.8017519643394488	1.3610203538019903	0.7495936892421294	0.8418384978801043	1.7240993551074586	0.5216961396288624	0.37181641361408535	0.25770650874734097	0.22399846118244263	0.1464786164561329	0.6279076226365267	0.048777412646778026	0.0036049454596351585	0.04724906018776863	0.09013009507335218	0.0314659506427342	-27123.14692011866	-110.90354888959125	-64.45560136968949
2945000	-27319.47440555791	-194.93572223265932	-27124.538683325252	18.44724470702887	143.33391448812182	18.44724470702887	17.201336584963407	110.83881292296064	0.20376898412802805	0.8775390048970332	1.3625520576787138	0.7579983720337654	0.799422651774912	1.6924658144097016	0.5100220992058682	0.3642478337845368	0.25888378492570163	0.2286937363667463	0.14817464492301707	0.6680692151554586	0.03803142763092581	0.0046376776158978065	0.03676427116085255	0.10836649734195447	-0.0025523921417084944	-27124.538683325252	-110.90354888959125	-68.56135840701286
2950000	-27312.32311486255	-193.63235299897872	-27118.69076186357	17.635879494639422	135.01054595883178	17.635879494639422	14.23163107884828	199.5976949010663	0.2696633860991395	0.8491256869284014	1.3625520576787138	0.7941373814227484	0.8339959995752744	1.68473506506542	0.47545380932943593	0.3683801248795111	0.25526546917727955	0.22785166080977734	0.1485027451334338	0.6735955660281497	0.04079190472756806	0.005842852358893488	0.041548014576300876	0.11260610980035085	-0.24785657187929694	-27118.69076186357	-110.90354888959125	-66.79365638761196
2955000	-27311.97905692758	-194.44890210802254	-27117.530154819557	19.343814771101126	133.7248267461698	19.343814771101126	14.562819409986725	52.28543185099539	0.14368933009858037	0.8047546807148519	1.3392980271710129	0.7645420574564047	0.8315528406662838	1.7664401737832445	0.49341222020819603	0.376578391952538	0.24865199477407518	0.22574335079641852	0.14902626247697012	0.6822863776567232	0.04131429675336023	0.005884683299598305	0.03944264846959708	0.12955863312674493	-0.20236825868127084	-27117.530154819557	-110.90354888959125	-69.58787879387657
2960000	-27316.892012153756	-195.9653026549769	-27120.926709498777	20.23687609237363	146.11146761353984	20.23687609237363	15.890863720518597	194.3247648788245	0.2837537870179424	0.8830830375318685	1.3617582224718066	0.8053315970066935	0.7545135430019548	1.7019013797794744	0.49341222020819603	0.37591448838753383	0.25458336772973933	0.22389814975468722	0.14560399412804143	0.6536988112102908	0.035859645411640204	0.0036324477887128095	0.0354448425718794	0.08206245424345196	0.16060030132769315	-27120.926709498777	-110.90354888959125	-70.02748145341134
2965000	-27312.70399033353	-194.15049968850488	-27118.553490645027	18.39938019897282	139.66952745915856	18.39938019897282	15.716145861094597	78.51184113800352	0.1739023445864359	0.8224955508310278	1.4147125857073168	0.7523772337711833	0.8362038810852188	1.690646548924705	0.4835641996805422	0.3821644607538607	0.2534806374468963	0.21969847650669325	0.14465642529255157	0.6817005400233725	0.03780606144740435	0.005110806095732784	0.039398016741396716	0.11996613497797934	0.16863497852145456	-27118.553490645027	-110.90354888959125	-68.8806346781373
2970000	-27319.02048498719	-193.6683798839684	-27125.352105103222	16.15118749812398	126.76092156464809	16.15118749812398	13.883547384977119	90.11333648846599	0.24567884680101076	0.8585766540131258	1.3596642122175642	0.7688290045397103	0.8164260922347439	1.6294000456788487	0.567103991316001	0.36875703257777304	0.26278848418374423	0.22040346568664	0.14805101755184458	0.7094759927791212	0.040546735225033256	0.003872080382433788	0.04106712379429143	0.08455890698663972	-0.11818365688055643	-27125.352105103222	-110.90354888959125	-66.90835537374245
2975000	-27322.65054071255	-194.1820155326207	-27128.46852517993	17.700514405094722	133.83463621965998	17.700514405094722	15.720066164047806	190.71286838070483	0.26473446420012586	0.9584354879756665	1.4372560958023803	0.7269857656835121	0.793641842386224	1.5165768168362097	0.567103991316001	0.3614938827798022	0.2675236604715545	0.21637199034941107	0.15461046639923412	0.6832582820094458	0.04074711236792452	0.003676787186538701	0.039922966139720954	0.092034711311503	-0.17349750536314268	-27128.46852517993	-110.90354888959125	-67.4279608735562
2980000	-27312.907079371143	-196.39740828268216	-27116.50967108846	16.01671490566279	136.40746180150177	16.01671490566279	16.01671490566279	191.7813732515908	0.21738832384069093	0.9137724753071654	1.4372560958023803	0.7248113053609128	0.7693209588539629	1.6829342164516676	0.47190494822390483	0.3644656586868326	0.26342302640609444	0.21568964316386785	0.15642167174320687	0.6530003513337128	0.03896209485168277	0.006458563967588357	0.03906163362087484	0.13784132065835147	0.03827189556284416	-27116.50967108846	-110.90354888959125	-68.75605839981066
2985000	-27309.776289467107	-193.2525929999582	-27116.52369646715	18.29043585095808	137.71534896488157	18.29043585095808	14.550726858579779	145.93699816340117	0.24866201935596763	0.9306831030157485	1.4267263331804416	0.7248113053609128	0.93966927850107	1.56287812526902	0.415231854672801	0.37303196168235814	0.2549398287772159	0.21277591363133255	0.15925229590909518	0.6756773315844457	0.04057786784513993	0.007530135342751514	0.037767084755085216	0.1383781631123032	-0.1349652804908616	-27116.52369646715	-110.90354888959125	-66.98104984390562
2990000	-27321.139863701053	-204.0948961628093	-27117.044967538244	22.816986271958196	172.936094843268	22.816986271958196	18.635709900885082	793.7622458789474	0.2916180218677488	0.8769222710431704	1.393920742328556	0.7628614562533748	0.8681580503969342	1.5313527153225874	0.5667847646553714	0.37235489772022656	0.26109020179157405	0.21543014006718963	0.15112476042101153	0.6787119681581176	0.030026462973581743	0.00482641324869928	0.031081834864109096	0.16275825829195442	-0.14308306756969408	-27117.044967538244	-110.90354888959125	-74.35444267864352
2995000	-27313.279751144117	-193.34386528951433	-27119.935885854604	17.606910750184404	133.1863297225209	17.606910750184404	14.438867018684602	187.48296551568404	0.25969145137724725	0.8577947202177624	1.447472154651645	0.728462425507482	0.8564038184100562	1.6522188728991245	0.4576480083139242	0.368008519244772	0.2601244743267916	0.21861959771197728	0.15324740871646092	0.6603324317695287	0.03933823449511629	0.004962990204131273	0.03983833651802936	0.13594328139799935	-0.22932302622347553	-27119.935885854604	-110.90354888959125	-66.90258255666488
3000000	-27313.124115247214	-193.15092964838556	-27119.97318559883	17.976942649648965	126.85221973889621	17.976942649648965	14.622968184717523	78.19736925891715	0.16792992917421035	0.8577947202177624	1.3205228086793357	0.7523516326260575	0.796336865075634	1.7598732059061994	0.5131207674950051	0.37193305213312633	0.2597226169302413	0.22627247169301948	0.14207185924361476	0.7024008893248952	0.044811226063242636	0.0059746831694469475	0.04291014735923152	0.13082137314342615	-0.02575662110413836	-27119.97318559883	-110.90354888959125	-67.2364821274056
3005000	-27313.710641861006	-195.03731746051983	-27118.673324400486	19.913132115201954	147.83224517653161	19.913132115201954	16.216145100571836	169.52628190235498	0.20015158531002145	0.8978295647333486	1.3054552091495573	0.7650622350551531	0.7823818436423544	1.8007805214676706	0.44849062595191	0.3729247096165508	0.2526829417624241	0.236155881695863	0.1382364669251639	0.6872428102808298	0.03640638211277314	0.005375171436367197	0.03653324975025429	0.1684976739419972	-0.2440550098697687	-27118.673324400486	-110.90354888959125	-69.01189226744997
3010000	-27317.464200602135	-192.80582335928057	-27124.658377242853	16.49279860868293	131.27091530126722	16.49279860868293	14.540957782399907	136.17848656756522	0.2557825808754771	0.9274830156251398	1.3780104534031263	0.7271521937248939	0.9173542965996119	1.5522683649770475	0.4977316756701748	0.3638423494310522	0.263459026644098	0.22030233136954364	0.15239629255530793	0.6840993878723703	0.03741128956607625	0.009758475843869846	0.038601614998454804	0.16317952598680802	-0.08883278971076097	-27124.658377242853	-110.90354888959125	-66.31558250638342
3015000	-27310.45362883147	-193.36678298873574	-27117.086845842736	16.2474372649839	130.50366645143228	16.2474372649839	15.12495642448541	180.10444121700385	0.28793026225222945	0.8997695241411926	1.3780104534031263	0.7996090093962952	0.7685360436428584	1.6299466280093176	0.5241283414072041	0.36349912875615353	0.2634607645797545	0.22608160641976566	0.14695850024432808	0.6962770119209758	0.03848057804597936	0.009188928636074381	0.040526280391299664	0.21143784318940353	-0.3190907775367535	-27117.086845842736	-110.90354888959125	-66.2415940435141
3020000	-27312.589106588835	-195.53636940402328	-27117.05273718481	18.70812834036664	142.6501331576312	18.70812834036664	15.287238499263506	285.21888222736806	0.2512091976218759	0.9320291106446478	1.466560975857809	0.6708924056218377	0.8969724268639796	1.569307895045452	0.46423718596626795	0.3749671249084669	0.2568768091463991	0.2108688855235324	0.1572871804216034	0.6883915251922024	0.03660776533932717	0.004230811996255484	0.03685940187382975	0.12685869426504806	-0.30176162799624034	-27117.05273718481	-110.90354888959125	-69.1314270792507
3025000	-27318.259062438116	-192.75410902917588	-27125.50495340894	17.4060404731944	125.7006937279485	17.4060404731944	14.169977092600757	153.40589189033741	0.2512738820276064	0.8364178832220633	1.4798572311944531	0.7492408443028813	0.8174514096668352	1.627730821113141	0.48930181050062016	0.3665513318139545	0.2674792367642058	0.21858659958894092	0.14738283183290055	0.6305004363122325	0.041232899367374946	0.003678044972689498	0.04118193765659064	0.07625212584041773	-0.3788511209123268	-27125.50495340894	-110.90354888959125	-66.44641189073604
3030000	-27318.797335345156	-195.2966546936636	-27123.500680651494	19.416532236876233	151.35037125718577	19.416532236876233	16.284376271139802	240.91563345983724	0.2774268103676227	0.8364178832220633	1.4767126464959413	0.7252241267857371	0.8074430599852634	1.647075765842241	0.5071265176687478	0.36970357203730025	0.2639784606372554	0.22001145097358	0.14630651635186623	0.6528634873887108	0.0345938669172098	0.0027663008772356034	0.03510382607645763	0.07462623968813786	0.2907097530197935	-27123.500680651494	-110.90354888959125	-69.04896946044778
3035000	-27318.906970248674	-196.72632097318237	-27122.18064927549	18.356812573736647	150.5107650541679	18.356812573736647	16.3892200949973	162.91669852665427	0.16505598256280438	0.8479633784547733	1.3969358161585077	0.8040982191851839	0.7852118589925288	1.698919246443246	0.4668714807657546	0.36989374425694	0.2537539588132723	0.23110322666780106	0.1452490702619885	0.6264478741411944	0.03459700795797947	0.005884111650992893	0.03597248638199697	0.1480215320819187	-0.2501358135397622	-27122.18064927549	-110.90354888959125	-70.77873022223233
3040000	-27309.431193874367	-195.22548270401865	-27114.205711170347	20.695733628374402	150.2788237111494	20.695733628374402	16.03000959295221	99.93530773867668	0.15135746317608545	0.8132860728909285	1.4587498298135242	0.795053638405294	0.8791903762325438	1.5868486018919494	0.4668714807657546	0.3723011524168249	0.26439611214406616	0.22101224461864666	0.1422904908204642	0.6743404595434469	0.03642833142161472	0.00438394921303908	0.03545943275602695	0.12096638673957376	0.10938090903751656	-27114.205711170347	-110.90354888959125	-69.72470138708393
3045000	-27328.095297021424	-195.8660458702214	-27132.229251151202	19.032433026050867	144.2037699508802	19.032433026050867	15.669239848740965	154.99314593818139	0.17692973655292243	0.8088329547024091	1.4746239741042768	0.8286118354128117	0.8611295764002755	1.5789615704287638	0.4478400889514573	0.3664962360353021	0.25647510857695016	0.23034841334376838	0.14668024204398128	0.7366415113243779	0.0386813371298538	0.0019864020874759726	0.038578227265761544	0.05437028055274814	0.002918403719991946	-27132.229251151202	-110.90354888959125	-69.69071982595993
3050000	-27326.02056251212	-193.61184726916485	-27132.408715242957	18.666546494187795	133.0737718445789	18.666546494187795	14.40730864975237	65.95361910536033	0.1706090538864841	0.8829299007352461	1.4518941854833518	0.7491701727135639	0.844996473999865	1.5777508994047196	0.49325836766324815	0.35955209167819585	0.27018884972736823	0.2202300970285643	0.1500289615658736	0.6071180346141007	0.04227507520922448	0.003932963015276288	0.0424598890116694	0.10450007695412206	-0.04735829128249992	-27132.408715242957	-110.90354888959125	-68.38420016966263
3055000	-27314.391238233748	-195.24325863539667	-27119.14797959835	20.844374807984412	149.78305994465708	20.844374807984412	16.172886293557426	188.2030161163597	0.21252635354968857	0.9221363335652513	1.5042541490841597	0.7424337342692608	0.7812393385483947	1.5777508994047196	0.4721855451282084	0.3675619445485556	0.2579151723405298	0.22074527448935596	0.1537776086215606	0.6184305061957954	0.03651497666959435	0.007428609504798105	0.038020789361983796	0.18101419621009107	-0.06239252348985145	-27119.14797959835	-110.90354888959125	-69.08253384171896
3060000	-27322.31748170544	-196.1501239401705	-27126.16735776527	18.90647057981446	139.37182184394715	18.90647057981446	14.72453738963816	64.39628456309757	0.0886110884407804	0.96219658093248	1.33779928670734	0.7746896404861066	0.8042424835846447	1.6640847134799186	0.45698729480950406	0.3618916950375445	0.24781985698202028	0.2336783770940343	0.15661007088640289	0.71636455409742	0.03710059239424252	0.01125840195070421	0.035844246736570266	0.20004155702000465	-0.032231610127972515	-27126.16735776527	-110.90354888959125	-71.4159431445364
3065000	-27320.117702396514	-194.7383922793739	-27125.37931011714	16.78572539220243	119.1306920210654	16.78572539220243	12.561664012300643	186.09355892499468	0.3260934577349488	0.96219658093248	1.3140362987992071	0.7746896404861066	0.7993439688528815	1.686846916564583	0.46288659436473584	0.36899144280223367	0.2555382261128881	0.2328896677785563	0.14258066330632388	0.6595781431552238	0.05091933688839883	0.013892567180261049	0.04665630439974082	0.21619219127413672	-0.22196088983205917	-27125.37931011714	-110.90354888959125	-66.04805229886777
3070000	-27319.55483293586	-199.31968380780262	-27120.235149128057	18.156314851204403	140.8456470198477	18.156314851204403	15.354928539039859	664.6998214573258	0.33371870726232294	0.9005101632950143	1.354578941706387	0.7635345344865532	0.8469014407322136	1.701062722692421	0.43341219708740475	0.3700733836159009	0.2614700367935904	0.22160925048674432	0.14684732910376624	0.6168088446359229	0.03990557665848282	0.004815346797387265	0.04072790467557883	0.12034364414448405	-0.43685172545897466	-27120.235149128057	-110.90354888959125	-71.49893043225883
3075000	-27322.05607509365	-198.9721291561794	-27123.08394593747	17.861884769119282	130.1551992103871	17.861884769119282	14.141061117422431	130.9198948697192	0.11741102196380093	0.9005101632950143	1.3645099715341307	0.7706257386565906	0.8670424884475977	1.6898464375948703	0.4074652004717901	0.36591639990087654	0.25415028152021085	0.2330859894751482	0.14684732910376624	0.6257202764863424	0.044066738025211785	0.004427546712994891	0.04235322420917125	0.08064130724784584	-0.03520984138597818	-27123.08394593747	-110.90354888959125	-72.60832024043793
3080000	-27310.936965435278	-193.7355339611383	-27117.20143147414	18.242086344165834	135.74478015348453	18.242086344165834	15.47987910345123	166.42794956164286	0.23496089846772994	0.9377567538368116	1.4033461552101056	0.7339756457737456	0.9244290037244232	1.61067240914374	0.3898200323111675	0.37020213389499723	0.25694130243602636	0.22009209098758725	0.15276447268139093	0.659693200563372	0.03978529445665972	0.003521566676358788	0.039446306428091174	0.09868218029943787	-0.025698096978711324	-27117.20143147414	-110.90354888959125	-67.53306615889183
3085000	-27311.413269685963	-193.90835054810918	-27117.504919137853	16.66465907162058	131.48117527206026	16.66465907162058	14.836462480491141	112.96547387166214	0.2000771429184955	0.9078003699242402	1.4533587995279214	0.737676745112435	0.8608124379903966	1.507507981375539	0.5328436660694615	0.36392349166007787	0.2566602017132561	0.2266518339452769	0.15276447268139093	0.7012358516323158	0.040640091575073596	0.004674634774474568	0.04006095332000334	0.11650303823856503	0.0025829275133800503	-27117.504919137853	-110.90354888959125	-67.30404530170418
3090000	-27322.095364708664	-198.77497189899867	-27123.320392809666	20.962798601141436	157.5975853908563	20.962798601141436	18.857002812592675	206.82347686154458	0.2376743251540537	0.895926486732305	1.5319186585821973	0.737676745112435	0.8274043558567653	1.5170135092060557	0.49006024451023533	0.36750138168971286	0.26498632011177564	0.21515804513086886	0.1523542530676445	0.6403338016597035	0.0351606545196119	0.004084849376316747	0.03456892750899645	0.11121355625394694	-0.10128618556463236	-27123.320392809666	-110.90354888959125	-70.55716258715172
3095000	-27320.377379498394	-194.2141653500367	-27126.163214148357	16.313093087062438	136.32785718402164	16.313093087062438	14.955992557627376	200.5342043349713	0.2566300631993873	0.895926486732305	1.4930491242739266	0.791164677786438	0.8476342370666716	1.5433743542003118	0.4288511199403408	0.36222562315933465	0.26588049845671774	0.22171177874443126	0.15018209963951823	0.6733174854555609	0.03792258477631719	0.008950702331407167	0.03609905222224346	0.1609325312723952	0.048189053461805034	-27126.163214148357	-110.90354888959125	-66.99701551848139
3100000	-27313.603576228772	-193.87580374631415	-27119.727772482456	16.26681482690985	128.96560418447186	16.26681482690985	13.109638394066106	168.08701343261532	0.31015495895591966	0.8894162217214865	1.4413813397368411	0.7922303800334815	0.8695184195303114	1.5728914839589971	0.4345621550188762	0.35969844110958427	0.26049761854371345	0.22926357524261326	0.15054036510409088	0.7075933152553818	0.040453216534546574	0.005260585340271616	0.042032205213149945	0.11854679832853784	0.01963489231078419	-27119.727772482456	-110.90354888959125	-66.16571055665258
3105000	-27315.171243275716	-194.8162975429202	-27120.354945732797	19.620707186351257	145.199438148691	19.620707186351257	13.653101478102501	224.09327996139862	0.29704111185169846	0.901047495377869	1.4038104994858929	0.69473754012438	0.8862631464755593	1.6133949182081941	0.5007464003280984	0.3691968099927601	0.25713452263276715	0.21885305947859623	0.1548156078958784	0.6490076662871588	0.038182779624437446	0.006871995314892964	0.03806548027698238	0.1661693965485374	0.22908132344498675	-27120.354945732797	-110.90354888959125	-68.31103859283311
3110000	-27318.647137998134	-192.65982438910055	-27125.987313609032	17.590722535820316	130.46774707344215	17.590722535820316	14.504936355981151	91.44998204522744	0.20485129934812965	0.8805255721653239	1.3820326571338255	0.7200557187208205	0.9190926527643128	1.6442693492010487	0.4540240500146623	0.3745262473511682	0.2599772299337396	0.2197875576860437	0.1457089650290504	0.6681350224115481	0.03975511642117612	0.0025324903715522313	0.03992103806434149	0.06013195133117705	0.017955778215370203	-27125.987313609032	-110.90354888959125	-67.01933680893531
3115000	-27318.724901320904	-195.28519469118373	-27123.43970662972	18.092679858850165	147.08471514928212	18.092679858850165	15.760422642590662	336.3023555765956	0.2927537041229793	0.8353398266236396	1.513781530194336	0.7389817629479176	0.8255069334868204	1.5947293421824593	0.49166060456482097	0.3745262473511682	0.262568902858111	0.21573355715438353	0.14717129263633913	0.7013651367370217	0.03610570561085795	0.004967650840928003	0.03607756717594724	0.1149914361934834	-0.022799588014301264	-27123.43970662972	-110.90354888959125	-68.30359438866714
3120000	-27309.81107768098	-195.39955101734802	-27114.411526663633	16.62193115519397	131.74808836835192	16.62193115519397	14.047716677924413	217.98040573313472	0.3570310702011168	0.846342176358655	1.2926864896589332	0.8254697019386751	0.8465092673063154	1.694514225130136	0.49447813960727915	0.37094533780336125	0.2577409085899773	0.22703087970847122	0.14428287389819208	0.6494080952660484	0.04014809475494542	0.005179313634839908	0.039837314225716944	0.1417060695775545	0.0604405201484362	-27114.411526663633	-110.90354888959125	-68.02208554989912
3125000	-27315.32277795652	-193.65918388547672	-27121.663594071044	17.04614665856814	126.26841573709426	17.04614665856814	14.286973361129442	206.43583671885432	0.3179734267604276	0.8407179508979045	1.2736725278174446	0.8488833448311578	0.8465092673063154	1.6694594119819508	0.520757497165221	0.37565739551869903	0.2526448396870178	0.23158333928529978	0.14011442550898515	0.6414544367008086	0.041781235714115426	0.004239730025860896	0.04112165878244789	0.10053089547107091	-0.040813416950316046	-27121.663594071044	-110.90354888959125	-66.68510223143174
3130000	-27315.04117807337	-193.90820935516672	-27121.132968718204	19.667281853936345	138.380880344843	19.667281853936345	14.37738938882879	86.77914218962717	0.18861233919803436	0.860538321854423	1.3077091057162678	0.8075179849655748	0.7984004178571956	1.6853773027219734	0.5404568668845593	0.37662695068167196	0.2677107223984337	0.22015577397840935	0.13550655294148675	0.6750568114902676	0.04245556603056157	0.005745460953541007	0.04053223064596295	0.1515485686400399	0.2908770278524952	-27121.132968718204	-110.90354888959125	-68.17291533028543
3135000	-27319.409252896075	-195.460295985278	-27123.948956910797	20.653463054662545	155.50207394412533	20.653463054662545	16.445233073304276	128.79483658705018	0.19218296524240622	0.8481525166710948	1.4689502645558474	0.7766194180526962	0.884151996556865	1.5969001589305591	0.4252256452329312	0.360730592531871	0.26280499076174213	0.22566085523011462	0.15080356147627397	0.6969474316061599	0.035747918771337685	0.0028466855528515218	0.03540439305707407	0.07988338823904456	0.06370064708199136	-27123.948956910797	-110.90354888959125	-69.42560281526089
3140000	-27314.382815565885	-194.62508110361148	-27119.757734462273	19.63601846467714	142.12914706429237	19.63601846467714	14.557270875905708	162.04306522879347	0.18955795586228405	0.8595443839934077	1.4575583972335346	0.7562503771426087	0.8718472878142166	1.536598799024998	0.5182007547912282	0.3723200577737721	0.2636965487600361	0.2160554702587271	0.1479279232074664	0.6688913080986959	0.03604682914733071	0.006453711982657642	0.03724486570760287	0.13158126313112586	-0.15999638806845612	-27119.757734462273	-110.90354888959125	-69.13953579453364
3145000	-27315.133738080935	-193.94886825901978	-27121.184869821915	20.53596753369512	147.9719475347144	20.53596753369512	15.165506544357992	161.19953414922097	0.24160325274092373	0.8661723803345198	1.3951146261856604	0.7659207381580174	0.8859997372585889	1.5685917632719792	0.5182007547912282	0.3744627775613063	0.2636965487600361	0.21245866918100803	0.14938200449765127	0.6987765004266918	0.03437080911745777	0.0041304424841955775	0.034547263613093605	0.13113180432685848	-0.22406423296008357	-27121.184869821915	-110.90354888959125	-68.42432476169463
3150000	-27316.921476854495	-193.03980220646542	-27123.88167464803	18.337535632985624	132.85010456404632	18.337535632985624	14.622410817307689	138.29724196604226	0.2457495365744825	0.7900261943192879	1.2798212466081846	0.7742483265942819	0.8592843299337404	1.6928213458945758	0.6037985566499235	0.3746962340708074	0.2622451702610625	0.22334238316878355	0.1397162124993483	0.6342029825053019	0.04046436861735049	0.004436272117388319	0.04101380753834481	0.12006776651364189	0.059627411819399005	-27123.88167464803	-110.90354888959125	-67.13472882123321
3155000	-27326.600141689378	-194.75816473574164	-27131.841976953638	17.426883602225303	136.88210560121206	17.426883602225303	15.418682403229779	279.19944553689965	0.285098476365671	0.8480098325426115	1.3750460739485273	0.7490174863345213	0.7895328912392526	1.729824758964766	0.5085689569703157	0.375679802232197	0.2543592408069907	0.22804481358614015	0.1419161433746739	0.6898292262849152	0.036847789231685926	8.171515321959743E-4	0.03702953037076385	0.0229950743459905	0.1904222481298915	-27131.841976953638	-110.90354888959125	-67.98808642451687
3160000	-27321.258574936044	-199.94307265942467	-27121.31550227662	19.873764674133504	148.6143618149154	19.873764674133504	15.261034266506059	129.16197670959892	0.09375814007471553	0.801943307156221	1.3044368155977768	0.7525056125020007	0.909994740887218	1.6900541207120607	0.5410654031447173	0.3934212232707808	0.24883130411840726	0.21583132923613976	0.1419161433746739	0.6805905248837593	0.03689575834887937	0.006837697783666974	0.03644925706272882	0.1627281761118655	-0.1778459297250122	-27121.31550227662	-110.90354888959125	-74.4123468393879
3165000	-27313.75393532158	-193.3718145843924	-27120.382120737188	17.12880298767422	128.83928588529386	17.12880298767422	14.220972334467836	91.42500750132724	0.19039968576595304	0.8626001022305271	1.3806910249192774	0.7716693371456357	0.8585222175974547	1.6745492794448131	0.4519680386622865	0.3778503603269323	0.2530976819995276	0.22387534172161785	0.1451766159519239	0.5925680840825687	0.04406788638353753	0.004203101676995606	0.04296854499537849	0.09731642682644376	-0.14799024587664553	-27120.382120737188	-110.90354888959125	-67.05691703108567
3170000	-27318.274980168982	-193.235386645932	-27125.03959352305	17.11076675485787	131.6942131137326	17.11076675485787	14.041403863162154	124.56283317982412	0.24134095519734144	0.8626001022305271	1.3621112527347006	0.72526813573295	0.8328269535027112	1.6745492794448131	0.5426442763542924	0.37136546760554573	0.25527053014412965	0.23064041112727937	0.14272359112304697	0.6970772301152326	0.04183474471818791	0.0029190812857658533	0.040969855486752846	0.061270060891891125	-0.07320756080442507	-27125.03959352305	-110.90354888959125	-66.51395133251688
3175000	-27319.93671181332	-195.1863133073289	-27124.750398505992	17.95928061877344	138.04347154527548	17.95928061877344	16.425912779438388	239.9655494556078	0.2934243510939999	0.7528259434497505	1.2919386908384671	0.7492692458587003	0.8598749359901809	1.805080536533563	0.5410106473293328	0.38600630981226147	0.25657454043753525	0.21820258178975258	0.1392165679604524	0.6544409228525635	0.03810649727781977	0.006099099846772727	0.040011718838695205	0.10264789769860924	-0.34709406181941277	-27124.750398505992	-110.90354888959125	-68.3599684595107
3180000	-27318.19706805792	-194.48481938027965	-27123.712248677642	20.08481108480057	141.0050890480409	20.08481108480057	16.46514304169028	200.3296932471218	0.2509375575265387	0.7528259434497505	1.304890436261054	0.8500721515244146	0.8293551421679773	1.7218456792674652	0.5410106473293328	0.38002451860506464	0.26438915873744584	0.21714124502913143	0.13844507762835978	0.6703440887000077	0.035191775608599256	0.0079776927037458	0.0362997629900438	0.21161929952656242	-0.1800075096605827	-27123.712248677642	-110.90354888959125	-68.58405495359429
3185000	-27323.386696198162	-194.78374289790284	-27128.60295330026	20.80911888662841	142.67572678111227	20.80911888662841	16.075487806237575	105.17430130131355	0.15297696491567597	0.7993086728724119	1.4393923644539661	0.7173677376953713	0.8075122318163406	1.7378886881946103	0.4985303049672943	0.3814879955810383	0.25443159719170827	0.22326937279186548	0.14081103443538964	0.5803654720201114	0.03863442099364921	0.007882601442468561	0.038979699316765766	0.17899206677668214	-0.2908265271238264	-27128.60295330026	-110.90354888959125	-69.2818506976446
3190000	-27317.892109554745	-193.6381822939294	-27124.253927260816	16.114907851093527	118.6728329339796	16.114907851093527	13.543446379132508	174.02869497757408	0.2780867901304073	0.8670536615833924	1.3177606820243914	0.6934215658648228	0.8889105172062084	1.7378886881946103	0.49496488512656933	0.38324171276498636	0.25144588380461463	0.22075533340117512	0.14455707002922563	0.6226201219438785	0.04566059883817285	0.003818099696380591	0.04424991167008285	0.07733050715001664	-0.1204940805471129	-27124.253927260816	-110.90354888959125	-65.85634475400948
3195000	-27315.953361517484	-196.92347034284512	-27119.02989117464	17.10388675570745	147.0611948016795	17.10388675570745	15.508226574164144	452.37519153581724	0.2926013140282382	0.8262645770102662	1.3932210948959005	0.7502717791948258	0.8889105172062084	1.61499019178797	0.5263418399048235	0.3711426339230002	0.271427748362406	0.20934495611126222	0.14808466160333333	0.6503577332874398	0.035824299239298044	0.007746833284602597	0.03685909607944304	0.1780659559729658	-0.14812169603643616	-27119.02989117464	-110.90354888959125	-69.35418372989285
3200000	-27316.11295431871	-194.02277735258684	-27122.09017696612	17.23689084797183	131.25014911589307	17.23689084797183	14.486578646616483	227.94628721349022	0.27290047228971903	0.8183152544269904	1.3299670688725949	0.8249523570778418	0.915051899832804	1.6768493802902942	0.43486403949946945	0.37031016789080096	0.2549898988418289	0.2265963943964546	0.14810353887091735	0.6418775433825871	0.039974938497969154	0.003936701724746227	0.04079046552201566	0.0974711803084019	-0.33204431351959496	-27122.09017696612	-110.90354888959125	-67.20218776409035
3205000	-27317.72542411088	-196.4243421398778	-27121.301081971	19.51262172455126	146.79517106999756	19.51262172455126	14.882220113623381	403.47268697995685	0.3247311050766248	0.833365307247715	1.3503333026463322	0.7012689034093398	0.8850667769889713	1.7628937794019817	0.46707193030565464	0.38103531746454106	0.2580863729176094	0.2179820791577033	0.14289623046014804	0.6817443851707888	0.036422889654416424	0.0044143465915890915	0.03654408523762301	0.1373305098734751	0.026061656751474625	-27121.301081971	-110.90354888959125	-69.66432287836032
3210000	-27321.753329133422	-195.79148984183763	-27125.961839291584	18.592212153916066	154.17973559258326	18.592212153916066	16.80905443579985	138.3250740010101	0.20356039131596446	0.833365307247715	1.4786020394101376	0.6962060086392665	0.8275902126041824	1.647926634152191	0.5163097979465021	0.3662294867649823	0.26487200925182314	0.21808354077185366	0.15081496321134266	0.6773587972348248	0.03655464355375925	0.007437219463343161	0.03561322301985717	0.18488475698631793	-0.08527326902072131	-27125.961839291584	-110.90354888959125	-69.30136080541781
3215000	-27322.43327004346	-197.85764856102745	-27124.575621482432	21.684806250294592	163.21777861285065	21.684806250294592	18.548791540960803	146.0591203173538	0.20234311348227071	0.8486516642188947	1.432369537546374	0.7706696668935664	0.8788390711480052	1.6149671609498362	0.45450289924331777	0.36479168557506414	0.2590860921490772	0.22430764350461396	0.15181457877124643	0.6977067610079751	0.03207112313255732	0.002367093973957492	0.031878952412092175	0.0718770934298506	0.046046776001393605	-27124.575621482432	-110.90354888959125	-70.3877117118837
3220000	-27317.140852769648	-193.15900440966476	-27123.98184835998	18.24720945866333	134.28846989742368	18.24720945866333	14.96512563675229	156.92618623517575	0.2742642757574085	0.8893412997280371	1.4358820929737697	0.7863223262248209	0.8189842208802127	1.6149671609498362	0.45450289924331777	0.36201105509287507	0.26400488212299067	0.22622273883796065	0.1477613239461753	0.6733965639611078	0.037716197717546786	0.0022287618587257347	0.03845445428063188	0.05559262589268692	-0.1888290566096261	-27123.98184835998	-110.90354888959125	-67.35641488920932
3225000	-27315.9051541985	-194.40021524213722	-27121.50493895636	20.53982997354993	140.4489171872668	20.53982997354993	16.63588471962838	107.37778154556399	0.2029974416812864	0.8776984293161332	1.4551923413831167	0.72513417233076	0.8189842208802127	1.5866735384219377	0.5363172976678341	0.3622263159716646	0.2614852460754616	0.22558937120373532	0.15069906674914016	0.6290425992586833	0.039673590721712934	0.007206998349572807	0.038632727210764994	0.17006849356401552	0.09565842703679155	-27121.50493895636	-110.90354888959125	-68.47548731318749
3230000	-27310.740269104317	-194.18822457350313	-27116.552044530814	18.31466533644777	139.70814451827175	18.31466533644777	16.071359278643577	118.83728972853135	0.22554400094360516	0.8776984293161332	1.5010184666834232	0.7182445464813203	0.854586712961344	1.5866735384219377	0.46177830613583604	0.36985038846272666	0.259536636835069	0.21631092186943376	0.1543020528327722	0.6697547041435356	0.040153913508461106	0.0049531196791729164	0.038865262130714055	0.08854281176255478	0.5434630128948249	-27116.552044530814	-110.90354888959125	-67.99546752981476
3235000	-27321.89846444578	-197.16071908828442	-27124.737745357495	22.01641363476543	158.97357033554067	22.01641363476543	17.886823355504966	156.17431558255035	0.19264746676931088	0.8107413023259947	1.4553589018074888	0.6867920162277413	0.8848082703017215	1.731368134107857	0.4309313752291911	0.3715283415455309	0.26642366192026984	0.21504149731928363	0.14700649921491735	0.6276441101115882	0.03505024195840596	0.005763615733265924	0.033948603791963836	0.14497873366281308	0.08071249632214364	-27124.737745357495	-110.90354888959125	-69.8174925741161
3240000	-27310.500402566708	-193.79962454619255	-27116.700778020517	15.759051277889625	122.95245943010778	15.759051277889625	13.373853390899372	141.9609715560132	0.23193112951252007	0.8883101700915624	1.4021254305867192	0.733178923310553	0.9356702484947639	1.547225763215472	0.49348946430092394	0.37760167379687226	0.2559225441921937	0.21447933472599665	0.1519964472849392	0.6621448149943777	0.03987874163299233	0.006076704980557969	0.04155994439844936	0.13228925073323916	-0.27355775994815773	-27116.700778020517	-110.90354888959125	-66.42378618179711
3245000	-27314.82043857722	-200.06210388533248	-27114.758334691887	15.935956812298649	135.6343502576946	15.935956812298649	15.935956812298649	785.0548575945511	0.37793635442242346	0.8891327103596562	1.4103428285816502	0.7762639647857412	0.8786172386919161	1.5923936122550781	0.45324964532595274	0.3634323932940853	0.25831422208042776	0.23207163229324262	0.1461817523322461	0.6722804044232524	0.03959084944724419	0.006078243920795501	0.039505025916180624	0.1386217122435289	0.16190261472369238	-27114.758334691887	-110.90354888959125	-70.70415329136019
3250000	-27314.389512932616	-193.30071876250292	-27121.08879417011	18.1010971053131	136.93013985171083	18.1010971053131	14.16642797590966	171.38694057256393	0.23905385232671536	0.888239465814016	1.51987007032718	0.7445318345020301	0.8076874097516309	1.5989502686152874	0.44072095098985026	0.35587562705459697	0.2624292041259747	0.2282936564816038	0.15340151233782628	0.6286868334004343	0.03838908253563362	0.007172272768431161	0.039404509449330466	0.17547293574060635	0.11684197897894208	-27121.08879417011	-110.90354888959125	-67.20719520231567
3255000	-27317.188101319553	-193.45915216343843	-27123.728949156113	18.666850050241727	139.9885674448372	18.666850050241727	15.161820251388576	117.78326337118806	0.1898660539875881	0.9149147319540405	1.4786109795199864	0.7057101801662866	0.9048707493610969	1.585513393147312	0.4103799658512722	0.369690764413734	0.2580215277288907	0.2188978753243852	0.15338983253299177	0.6665272456271341	0.03700919831596262	0.003231887835375542	0.03907126825571389	0.10217446689762068	-0.10087464530986633	-27123.728949156113	-110.90354888959125	-68.07332319438511
3260000	-27317.392482492047	-193.75813832897768	-27123.63434416307	18.407037855626967	140.8796678721109	18.407037855626967	14.81336720107765	131.41505335201023	0.19374521707587528	0.8801852391161157	1.49255681101964	0.7457875349693326	0.8968952603018221	1.474196420835445	0.5103787337576391	0.35339803217146487	0.2779756701250956	0.21406712780532197	0.15455916989811921	0.7000711758933408	0.03623307077792697	0.005390916772567572	0.036047567984581266	0.1164395452855485	-0.09352082971940903	-27123.63434416307	-110.90354888959125	-68.20857238113052
3265000	-27313.79004629117	-194.16526073416793	-27119.624785557004	16.5496175589147	131.70423538886436	16.5496175589147	16.5496175589147	111.71114226374618	0.21993929313286165	0.8892004393507114	1.4511643188610894	0.753243753051696	0.8650735362320942	1.5513535680036108	0.4899643845007928	0.3631932179869873	0.2597942552671308	0.2179397981598743	0.15907272858600927	0.7054540027596915	0.03794137054726616	0.005049214521589854	0.039346835708195034	0.1306051820309481	0.020085748899135027	-27119.624785557004	-110.90354888959125	-67.48301799834717
3270000	-27310.284645895506	-195.81264776114685	-27114.47199813436	16.400791217871987	134.06150974427558	16.400791217871987	16.400791217871987	117.163177540503	0.281874410309134	0.8711213971272758	1.3556636362459769	0.7327703232730769	0.890266045450115	1.6602142134027569	0.4899643845007928	0.3660855568163409	0.2634420380813665	0.2223574218281062	0.14811498327418804	0.6787585212756417	0.04007379686852314	0.009382785268364642	0.03939216551769014	0.16096342565901897	-0.2881789761337061	-27114.47199813436	-110.90354888959125	-68.6226202390366
3275000	-27312.739495748698	-194.34358358741284	-27118.395912161286	16.521083311905116	125.56751718954288	16.521083311905116	13.863948471931451	282.1968735322373	0.35911818902664616	0.8350874092419057	1.3905535308314882	0.7920388883616776	0.8415486476641819	1.6602142134027569	0.48055731049798395	0.37003846298724435	0.2633552510664045	0.22064274966423894	0.14596353628211386	0.6570200326651757	0.040466234025938845	0.005349494138243324	0.04191107714908042	0.10095871301106672	0.24594217715019664	-27118.395912161286	-110.90354888959125	-66.75477442472564
3280000	-27317.16873165665	-195.30890983756876	-27121.859821819082	18.973805218995647	148.37803185085795	18.973805218995647	16.17171345968345	132.9365044102434	0.17747513468566647	0.8350874092419057	1.3584186018799271	0.8547045020188266	0.8326538344199941	1.664340368777407	0.4547952836619336	0.37108477600978096	0.26170442195944005	0.22615841393396224	0.14105238809681842	0.6939780355746359	0.03745306972156302	0.007381292523352925	0.03698267466912987	0.1707393726027796	-0.34135274363956536	-27121.859821819082	-110.90354888959125	-69.25923409911972
3285000	-27315.561543649896	-199.1373666159322	-27116.424177033965	21.100951874797065	168.97066670965614	21.100951874797065	18.744799121558938	299.38178806500144	0.21648933651816904	0.8461227867544784	1.4016098310889513	0.7364647200286105	0.9142045986278813	1.6906194713519027	0.41097859214817	0.3734905594539322	0.2595829742403813	0.21578982928861262	0.15113663701707544	0.6684500989505217	0.031015195764225494	0.004282789798420815	0.031139859032243117	0.11809934747518172	0.1239679796306217	-27116.424177033965	-110.90354888959125	-70.99672444420872
3290000	-27323.552798047953	-194.69267212845546	-27128.8601259195	17.14893590197413	127.56666662051305	17.14893590197413	14.050022587132155	176.84600562008384	0.33700601223008064	0.8349103394808663	1.4519755082461647	0.7316619905218428	0.8964435395647593	1.6355366140490297	0.44947200813733135	0.3791614604857101	0.26565662208949936	0.20820591197377541	0.1469760054510167	0.616208595770448	0.04046337169788861	0.003431697827449686	0.040155066302217664	0.08637261104756835	-0.011553596059887327	-27128.8601259195	-110.90354888959125	-68.05781557622078
3295000	-27310.761269679602	-193.1623990529908	-27117.59887062661	18.159950784434187	133.82314691358545	18.159950784434187	13.97310288455823	191.27600874536222	0.25842358158231343	0.9466858397650565	1.4258441241946995	0.6235195089345466	0.8858503043089829	1.639928832673648	0.4781713901230605	0.3631487634994718	0.2570574416428471	0.22066130397633513	0.15913249088134754	0.6668440064837622	0.038089247531260285	0.004191903528382291	0.03928557874230955	0.12224074327927528	-0.2616893261681679	-27117.59887062661	-110.90354888959125	-67.0046055640381
3300000	-27311.444344278687	-193.7141246485691	-27117.730219630117	17.943214637516196	135.56447199155707	17.943214637516196	15.231560392008095	181.6608760682349	0.26256643310673666	0.9454019736149905	1.4258441241946995	0.6352053155318608	0.9151259888167805	1.6119698508123328	0.4664527470293303	0.3731818847848408	0.2519256907712262	0.22197116128870192	0.1529212631552326	0.6687410084798187	0.040623926371480025	0.004526011466167378	0.040367219304755945	0.12626735545200599	0.21577864313406075	-27117.730219630117	-110.90354888959125	-67.17347502518113
3305000	-27320.86085560928	-196.07820102475614	-27124.782654584524	19.800021967967865	141.91972883460244	19.800021967967865	15.922880304369153	209.09991471813348	0.21102589558601303	0.7807421621838775	1.4730127722386703	0.7101945687261035	0.9532705021451988	1.6163272476768138	0.4664527470293303	0.38606711553359985	0.25419544383216536	0.2056912146577297	0.15404622597650666	0.6451438632411842	0.0397167786280164	0.006907467702097907	0.039721662439274656	0.1971094815076282	-0.04325509794435706	-27124.782654584524	-110.90354888959125	-69.68200365823847
3310000	-27324.590621283623	-197.98460490404932	-27126.606016379574	19.345647061844907	153.91568990294914	19.345647061844907	17.000553780419573	304.4578945679438	0.310408860101535	0.8197393947614888	1.5106134071571213	0.6344714942479754	0.9517588010799617	1.6291201708835577	0.4542967318698895	0.3831294149912539	0.2537167871235681	0.21007498504956187	0.15307881283561772	0.6811828200520141	0.036659073760273816	0.005967888767983236	0.0367494342277052	0.17369012693448138	-0.5815468240579431	-27126.606016379574	-110.90354888959125	-70.63800952424177
3315000	-27315.236610203017	-193.42941656391787	-27121.8071936391	18.109195943491894	136.347600850648	18.109195943491894	15.910670505297848	121.6108302789493	0.19891382462782425	0.9186027376989561	1.2756325568518072	0.6329146749449819	0.9480140334070835	1.683457467059945	0.5413785300372208	0.37923275356499836	0.2471240889688113	0.22076095273475174	0.15288220473144018	0.6886167558654063	0.03743784797901476	0.0035459028068284878	0.03855233611327276	0.09123075756809328	0.012806913850981008	-27121.8071936391	-110.90354888959125	-67.70757164082866
3320000	-27318.723128877064	-193.3735097642466	-27125.349619112818	16.8488483563698	128.53228157442788	16.8488483563698	13.996449883901645	103.42405027905095	0.2686423926001633	0.9321543076884508	1.4113175867728758	0.7058874377624262	0.8580528805324774	1.6602807077053334	0.4323070795384309	0.363054558873418	0.2492209554701978	0.2247100373419189	0.163014448314467	0.6713860487844064	0.03897115690891572	0.006905037474506101	0.040894732881584135	0.16160250467415188	0.10841159631100515	-27125.349619112818	-110.90354888959125	-67.20278265339456
3325000	-27317.594777528204	-195.3779000930548	-27122.21687743515	15.75914424941796	125.26487833336449	15.75914424941796	15.75914424941796	315.5505846539155	0.33777604003579187	0.8855917328048999	1.3714351506842863	0.745393031035072	0.9185099526089477	1.6186805047148731	0.4603896281519154	0.38833085102478376	0.24739995238210472	0.21650053975210307	0.1477686568410101	0.6508067769109159	0.03943873895910407	0.005978485709273163	0.03989134762935772	0.13612034210171922	0.16658727967608358	-27122.21687743515	-110.90354888959125	-67.30119635447221
3330000	-27317.24708202504	-193.71776295593992	-27123.529319069097	17.643209746247486	134.67411860673332	17.643209746247486	14.2770714808728	186.57648382277168	0.28163669425902854	0.8073274119037313	1.3405832706565315	0.7489110913132292	0.8978454756274421	1.7449431223471454	0.4603896281519154	0.3735013362345025	0.2531319749758068	0.2237306207805365	0.1496360680091559	0.638269655767374	0.041613802346647986	0.004262913157901139	0.040847663759950706	0.09476850669658214	0.11572347991507557	-27123.529319069097	-110.90354888959125	-66.91285610759476
3335000	-27311.358301871052	-194.93541343224453	-27116.422888438807	18.01658276122937	124.47829354155934	18.01658276122937	14.55232585463009	114.14630871136413	0.15206507177100723	0.83087729405202	1.4047853578709402	0.7405304332861762	0.8041634388935143	1.6161549885987252	0.6034884872986191	0.3795765048021319	0.26171098011515254	0.21719904839664259	0.1415134666860746	0.6693547926205955	0.0423110074528878	0.009243466016421708	0.042203943278117655	0.1747986480319355	0.040545288286671116	-27116.422888438807	-110.90354888959125	-69.16211321128267
3340000	-27316.782915901287	-194.31407853369794	-27122.46883736759	17.05179365336834	138.2485637160706	17.05179365336834	14.809650609579606	177.6810540797	0.2303283852052577	0.9035212435615891	1.3729353565308278	0.7548139581037283	0.8736179138860499	1.6596395475475199	0.43547198037028023	0.3583098808923223	0.2663218951592958	0.22272277735070098	0.1526454465976826	0.6285836548974445	0.03795035769940615	0.004848814558763303	0.037813818348221916	0.13319034781834949	0.12743091657058203	-27122.46883736759	-110.90354888959125	-67.77438149863178
3345000	-27311.81265164895	-195.26041604802248	-27116.552235600928	17.46328615303436	125.22486082199971	17.46328615303436	13.883124833811875	213.1008880474181	0.24934922536218182	0.819518093962891	1.3838902390236165	0.8364537865500071	0.8807974248304343	1.6294791462581935	0.449861309374853	0.37098916711110586	0.2607198612689776	0.22093248140966282	0.14735849021025538	0.7077700458515426	0.0433826129019491	0.006167159864077818	0.043062093871581886	0.11347030185119236	-0.043483046459268024	-27116.552235600928	-110.90354888959125	-68.15168728133233
3350000	-27321.756964680244	-198.98897112266465	-27122.76799355758	21.316611272232606	167.80566584622989	21.316611272232606	18.55057175979223	250.99784006734095	0.21190150309890698	0.819518093962891	1.3444672000806606	0.7933032410833052	0.9222027274674934	1.6294791462581935	0.49102959114745176	0.37514217581505577	0.25433043184099635	0.22093248140966282	0.1495949109342867	0.7028495905081751	0.032866193809888644	0.0036063138445870855	0.03168488409172258	0.12238452108825945	-0.046270695624102624	-27122.76799355758	-110.90354888959125	-70.79135420421309
3355000	-27309.88456457283	-195.18435303876416	-27114.700211534066	16.69376089072583	140.632943643308	16.69376089072583	16.69376089072583	247.19025083364897	0.27289969780445444	0.83450040873436	1.4950435944125127	0.8026916556315857	0.8091363486147214	1.5426366122895383	0.5159913803172773	0.37107720396326593	0.263887735505345	0.2189736582232916	0.1460614023080991	0.6722752386153628	0.03565337339997603	0.005330121735167756	0.036527092454156404	0.1487609997757254	0.18616601603239516	-27114.700211534066	-110.90354888959125	-67.80079827157329
3360000	-27325.74952292485	-195.68381982559018	-27130.06570309926	17.68820605839358	147.45496953398026	17.68820605839358	17.68820605839358	211.9367912660092	0.24075784650819249	0.9262312603844662	1.3507837861556078	0.7351664262372573	0.8207561679194763	1.6891430760862387	0.4779192832169491	0.36155801180182756	0.25442866731228003	0.2324870868963255	0.15152623398956858	0.6757554634450313	0.03482586763170427	0.008194515253561319	0.03414983223493752	0.1910918828813888	-0.06792188623947681	-27130.06570309926	-110.90354888959125	-68.35005728408846
3365000	-27312.335390506054	-194.2724164963969	-27118.062974009656	19.681128595847927	148.8048891557626	19.681128595847927	15.15890554337998	123.11908298937198	0.21715929422340613	0.967120604890477	1.3824006052024898	0.6901755076754608	0.8566058951256181	1.6534745000030826	0.45022288710286673	0.37109393832539134	0.2508503543892792	0.22852116175041456	0.14953454553491655	0.6635984052022369	0.03611404855252983	0.004761173428082405	0.03584748011742006	0.1267420973131114	-0.1076274725299565	-27118.062974009656	-110.90354888959125	-68.82878513991693
3370000	-27315.449480171977	-195.39712045265907	-27120.052359719317	16.097433474195274	125.336445435237	16.097433474195274	14.313009596126196	80.38903792744397	0.26366353621396	0.8903472201145496	1.3906730327877797	0.7686326746973947	0.895607870707876	1.5141360204652472	0.5406031812271481	0.3723614155514411	0.2581696068268158	0.22269856725437306	0.14677041036737173	0.6405658073759144	0.04213842928914629	0.007226443147556194	0.04215888523769322	0.1451976067347963	0.06649927944064433	-27120.052359719317	-110.90354888959125	-68.74134624955242
3375000	-27314.751548166656	-192.9736795600615	-27121.777868606594	18.55162088021641	132.9871364495815	18.55162088021641	14.144193385120726	86.7413542278324	0.21670150991057158	0.9693703421951811	1.4497685458421339	0.7095371616430404	0.895607870707876	1.5903433042375927	0.3853727753741709	0.37091457654054116	0.246413597274775	0.22403478046814296	0.15863704571654258	0.6681989345113902	0.040651314375454814	0.002961484266435977	0.0409704593581512	0.06934540033186087	0.03877429494211377	-27121.777868606594	-110.90354888959125	-67.4712299245812
3380000	-27322.08397578136	-194.7388023300017	-27127.34517345136	19.629234608645188	145.20144350459367	19.629234608645188	16.474462497286478	109.14927338382472	0.21185511541021249	0.9192357598718475	1.5077112283504734	0.6742268087726245	0.8352244375736071	1.6753827524414284	0.388219012990014	0.3707247752791249	0.2511904002792196	0.2242416289647432	0.15384319547691402	0.6839698913052186	0.038622702298619624	0.0038458292810432683	0.037292089653519066	0.09231005087316066	-0.17271957536057944	-27127.34517345136	-110.90354888959125	-68.77918522389216
3385000	-27321.5158364551	-194.35761702474346	-27127.158219430356	18.21715256115111	145.06962531116224	18.21715256115111	14.676521279083449	314.09962723151136	0.31800285697211644	0.9189364280383187	1.4891092847983416	0.7030694312182962	0.8912065765229856	1.5148960884692428	0.4827821909528101	0.3695684107125795	0.25773593278287743	0.2165825972214752	0.15611305928306954	0.7586902964451304	0.0343643787929217	0.005172237433269917	0.0340317804360278	0.12930910302186044	0.14092722242904526	-27127.158219430356	-110.90354888959125	-67.78678738609786
3390000	-27315.29330317062	-196.09056352471575	-27119.202739645905	18.7713436287323	153.29253816960647	18.7713436287323	17.154749068975907	219.4325626942096	0.27587300521956837	0.8553630867538712	1.5273203545522704	0.7329598193338472	0.8623717014576424	1.5148960884692428	0.5070889494331211	0.360706798979393	0.27258087016589305	0.21788869004815475	0.14882364080656074	0.7245373673319088	0.03459550823689596	0.005747457822370153	0.0350171266119507	0.15944098025328926	-0.29353518003674856	-27119.202739645905	-110.90354888959125	-69.19156209163805
3395000	-27315.287202877913	-193.43356198995903	-27121.853640887955	18.10466641241451	133.41462661676212	18.10466641241451	14.397146362033169	135.95753427239856	0.26963434405897396	0.8480741916790204	1.4599600527909828	0.7657224434630118	0.8896910758550326	1.556068578064837	0.4804836581471109	0.36543615342444696	0.261556633024995	0.2178130447681474	0.1551941687824122	0.6325500026037765	0.04075302550923029	0.007356580876121159	0.04006237650781103	0.17201508515524272	-0.2755310021784465	-27121.853640887955	-110.90354888959125	-67.34771538288935
3400000	-27315.875220083868	-194.3626551763779	-27121.51256490749	16.844032940490763	135.31234376775404	16.844032940490763	15.565490066201756	75.61485154011264	0.19314108794166276	0.9268047252200419	1.4761176287197844	0.6903343945834494	0.8684073402044243	1.5477600403531928	0.49057587091910265	0.3613256467445366	0.26504145272469687	0.21595685073083384	0.15767604979993424	0.6731346709997467	0.03667218871924365	0.0038306455464656016	0.037780889942864264	0.10420496297799958	-0.14079636700270917	-27121.51256490749	-110.90354888959125	-68.7311981130925
3405000	-27313.23319091892	-197.49540938586546	-27115.737781533055	19.40218085807496	153.30383108401816	19.40218085807496	17.77448853260592	71.75168716985773	0.12147183316600159	0.9093692448923105	1.4577189210696473	0.7355023941906453	0.8613179847815371	1.620516638483392	0.41557481658246337	0.36702972992822736	0.26282111258766283	0.21496146791537757	0.15518768956873377	0.6462830083335677	0.03518503246875533	0.003557229260671364	0.03611143167937925	0.08230289168126799	0.2881116710878036	-27115.737781533055	-110.90354888959125	-71.62543959525163
3410000	-27312.763241266297	-195.968749797977	-27116.79449146832	17.53872662222598	128.4830206238566	17.53872662222598	15.006217102531263	304.64054042016136	0.2873697762245281	0.8211050262998726	1.4359119568389183	0.7755273431699647	0.8705625850858391	1.5992239470375074	0.4976691415678938	0.37243142775703264	0.26780553188228556	0.21193385251034216	0.14782918785034116	0.6437516026146006	0.04072012974850996	0.0063760167780598604	0.04146563489004146	0.13283796324246583	0.17125235271561978	-27116.79449146832	-110.90354888959125	-69.00699421686807
3415000	-27309.06625651134	-195.24117159828978	-27113.825084913053	17.40906495272088	131.60331436310153	17.40906495272088	15.304811521366915	244.78961362202983	0.3359585333553987	0.8265922075017608	1.418684609586289	0.8036091129759595	0.8438652476530376	1.6032777753698155	0.5039710469131335	0.37243142775703264	0.2671844168758787	0.21384633375777662	0.14653782160931356	0.7024615303866434	0.03887757660993474	0.002977358297873967	0.03876436613975865	0.08094130798173421	-0.18134308224308515	-27113.825084913053	-110.90354888959125	-68.40573072245066
3420000	-27313.970970918	-193.2651487424976	-27120.7058221755	16.613998799954704	124.01055871249389	16.613998799954704	14.094839669782225	148.6683799886329	0.27108598569253245	0.8375456119482014	1.418684609586289	0.7464028324096327	0.8845318280564465	1.5667270258483814	0.5461080921510449	0.3711969843236844	0.26888623344266727	0.21150719667534332	0.1484095855583065	0.6494237598587294	0.04567876369438795	0.009263367675238604	0.04346809318502694	0.16818828143852668	-0.11881284377029971	-27120.7058221755	-110.90354888959125	-65.87871103949904
3425000	-27310.336843105848	-193.79257545784134	-27116.544267648005	17.771322305336067	131.2263536885049	17.771322305336067	15.995227371537233	81.38639725062627	0.17179784269062884	0.7867847571692476	1.4170898588017482	0.7971636871885865	0.8384643678571164	1.6143892368322523	0.5461080921510449	0.3696640103126963	0.2706459368110175	0.2139722351796036	0.14571781769668415	0.6654190976943999	0.04276547743187042	0.006473612266911765	0.04282159784749592	0.13599975797587677	-0.12868642545676393	-27116.544267648005	-110.90354888959125	-67.78007908756503
3430000	-27317.074185379133	-194.20190755895828	-27122.872277820174	16.383763744346343	126.41589862105982	16.383763744346343	14.863517247299955	185.67753321184728	0.2722118243776275	0.8200323093802412	1.3335912761017188	0.7971636871885865	0.7809634047459424	1.74409730854635	0.5241520140371569	0.3687508202677523	0.2667426111244543	0.22654180524776446	0.13796476336003052	0.6429436665493302	0.043712668947148585	0.006817581144779781	0.040835106798024295	0.1604971257184075	0.2136319014089697	-27122.872277820174	-110.90354888959125	-66.70150475733276
3435000	-27326.253296302726	-193.46020019019318	-27132.79309611253	18.86670619065398	130.80083703926852	18.86670619065398	14.13278077768555	105.49483869825298	0.2049942778876653	0.7577704680455811	1.335910622095564	0.8344056394807957	0.8343218670529505	1.80635914988101	0.4312322534440941	0.38228948014453046	0.25189871724128915	0.21746667197694527	0.14834513063723667	0.6458862430646402	0.04740731399050417	0.010866219137522932	0.042478822989108635	0.20011971904490333	-0.14658964752418746	-27132.79309611253	-110.90354888959125	-66.99318550911141
3440000	-27315.492627642507	-196.43414550887127	-27119.058482133634	20.299170306064987	150.4090827913193	20.299170306064987	16.006181054945056	356.1266368123494	0.2864647257608629	0.7790735378636252	1.360380500776556	0.7266850791124411	0.8745332462332287	1.707421689021823	0.5519059469923214	0.38143485551419776	0.26346571555459064	0.21475161485662347	0.1403478140745896	0.636345059381578	0.03665740272846513	0.004057362737576241	0.03661669093660781	0.11805894773465744	-0.16540859476204908	-27119.058482133634	-110.90354888959125	-69.61448804155262
3445000	-27315.466780165552	-194.86487739573806	-27120.601902769813	18.12177499526561	129.51134946934118	18.12177499526561	13.634844818995706	192.36628813432552	0.2283548957209964	0.7790735378636252	1.3612654125597998	0.8043068154660764	0.8602669841424204	1.642126640952645	0.5529606090154287	0.3730887232750291	0.2703763526196973	0.2140026842351787	0.14253223987009647	0.6553916775653783	0.042033683678933106	0.002772238909304941	0.04162704679821907	0.0610485430333888	0.02237025877234563	-27120.601902769813	-110.90354888959125	-68.23549228984211
3450000	-27322.814411223782	-195.38129132721727	-27127.433119896566	20.318696038446873	155.02525421935024	20.318696038446873	17.054796643761126	200.038465444664	0.24484182600575732	0.7669042642401993	1.403622675599413	0.7739774900252081	0.9438835498868204	1.5741993693737497	0.5374126508746047	0.384179332936335	0.26546817888575563	0.20798709000449936	0.14236539817341162	0.650397160542733	0.032591268017835615	0.003976240600511597	0.031987540911108406	0.08566836065239354	0.11072256468935784	-27127.433119896566	-110.90354888959125	-69.23336375831123
3455000	-27318.71526637301	-197.77726158504947	-27120.93800478796	19.299452968443838	152.50437362944527	19.299452968443838	16.589551025592975	319.4915891845003	0.22175917923876395	0.8817231355550326	1.4625691511002321	0.736813641459584	0.9153557321787449	1.4696876746288743	0.5338506650775273	0.3652783909353715	0.26695508607732626	0.21472690792087354	0.15303961506643032	0.6768666511974297	0.03324017244855731	0.007785606798728032	0.03423169654164786	0.18808017437471114	-0.02674586371392382	-27120.93800478796	-110.90354888959125	-71.29170076664782
3460000	-27317.80127196102	-197.3762236362299	-27120.42504832479	18.396297389974926	153.26714914959936	18.396297389974926	17.76927751018336	135.73214870734168	0.1565183240356834	0.8780506938177636	1.3930667406453312	0.7678231308057895	0.8604181798893188	1.6176234672405934	0.4830177876011989	0.3654682232913851	0.2650548795408715	0.22237583067443004	0.14710106649331495	0.6736933311364894	0.03513320723035516	0.004372544663894563	0.03634222722522073	0.14625942506031556	0.05612020179414702	-27120.42504832479	-110.90354888959125	-70.57189254095658
3465000	-27311.55016235295	-195.79507932172496	-27115.755083031225	15.751491649820295	137.3506519493903	15.751491649820295	15.751491649820295	179.40117738096026	0.2320917165959623	0.8780506938177636	1.4637822560323501	0.7162908167461375	0.8222996985452996	1.5597944484254227	0.559782086433022	0.3654682232913851	0.2681091209029356	0.21396165920893967	0.15246099659674128	0.6597694294699576	0.04052387204676394	0.007807100291246678	0.03943131014468389	0.18282618729061886	-0.041072133404649554	-27115.755083031225	-110.90354888959125	-67.76724300839237
3470000	-27310.61002993082	-196.08153734212254	-27114.5284925887	18.70484019770657	152.2757049834341	18.70484019770657	16.802803819961724	120.10076116213799	0.21878307798473287	0.9149081832133628	1.4201076506245789	0.7106420034380171	0.8877935210125579	1.6469814552911848	0.4195671864202941	0.3635505218997458	0.2591379214053879	0.22090425597485036	0.1564073007200176	0.7187344094587191	0.036385901297449195	0.006932624506911981	0.035940230378096245	0.15173614826240225	-0.16777045464225301	-27114.5284925887	-110.90354888959125	-69.76105548196034
3475000	-27316.243429269267	-194.87403491189338	-27121.369394357374	19.217998723223534	150.0005096835723	19.217998723223534	16.60575686332454	129.11057474373072	0.20251669829816782	0.8179356512875717	1.408622593036066	0.688114668846128	0.9141438275078252	1.642253792388209	0.5289294669341954	0.36831216408143785	0.263323792468961	0.2168991272377953	0.15146491621180747	0.6644387646133576	0.03689876903330855	0.004137348596672012	0.03684453915211969	0.12702636582809904	-0.3942551105558369	-27121.369394357374	-110.90354888959125	-68.80461801808097
3480000	-27322.933158814714	-193.42984726399777	-27129.503311550718	16.887748599637252	133.67121229731637	16.887748599637252	15.713562884818893	140.11091261148977	0.2549448455828617	0.8007272920866607	1.4153140114146388	0.8341117135809443	0.7536925729098799	1.6323826272551658	0.5637717827527058	0.3770202316502279	0.2645052664080588	0.2156904973729589	0.14278400456875595	0.6219245329332104	0.038349966462017965	0.002770179502819536	0.038811298532591014	0.07618619443929375	0.20744837454069498	-27129.503311550718	-110.90354888959125	-67.03151991060905
3485000	-27315.175655679963	-193.94996336572683	-27121.225692314238	16.80163621186835	137.52538322201792	16.80163621186835	14.25396987076477	150.5019390830078	0.22986175847304927	0.8007272920866607	1.3677144172895146	0.8083680785982718	0.7536925729098799	1.7057258563629623	0.5637717827527058	0.37755260920797035	0.26322444640572373	0.21999901159955595	0.1392239327867516	0.6525404017659528	0.038400289445761134	0.0057428697572409065	0.04122614042813619	0.15081564585675508	-0.03507275462232524	-27121.225692314238	-110.90354888959125	-67.27459990669256
3490000	-27320.57877166	-196.02217834478364	-27124.556593315214	19.761217546203632	149.1709940566962	19.761217546203632	16.645425083965485	232.8125013795272	0.22603484731245688	0.8585046589806038	1.3620066726941429	0.7753137127832811	0.8413467387933873	1.7012279803722477	0.4616002363763321	0.3660693520582524	0.2625428020014882	0.226044716096326	0.14534312984393497	0.6572864673932372	0.03694844593145727	7.724232464994878E-4	0.036706527154795776	0.020850574219511916	-0.07841370554294416	-27124.556593315214	-110.90354888959125	-69.41739708661697
3495000	-27316.33567493035	-194.7006311288303	-27121.635043801518	18.124591131560642	137.02842839502017	18.124591131560642	15.988462978677264	192.8729701511871	0.28596791904247765	0.8810599536383391	1.4274646535107318	0.7708835339467516	0.8619282524013127	1.611258656703487	0.44740494979937245	0.3631018339540891	0.2623302901097936	0.22182465215366085	0.15274322378245805	0.7700124751500993	0.03557684922996036	0.004718694261914935	0.0364417359055617	0.11718883410336564	0.2346706918384562	-27121.635043801518	-110.90354888959125	-68.50587544400526
3500000	-27316.7769923661	-194.8330593208173	-27121.943933045284	17.19764294301789	133.94106986463825	17.19764294301789	14.599562159361344	209.52495591478186	0.32643627265164465	0.8288028375562543	1.4556397627229676	0.8055979288215427	0.8272811246722975	1.6221890213494066	0.46048932487752603	0.365826996905321	0.26810997820052324	0.21718041579973074	0.14888260909442663	0.690923154326859	0.04082848999810899	0.00334976829838851	0.04190681432171213	0.08088322624289473	0.14430105388751926	-27121.943933045284	-110.90354888959125	-67.71270780250136
3505000	-27330.889317236815	-203.02692562144887	-27127.862391615367	23.042632858182483	181.60546424057839	23.042632858182483	20.175359471767685	260.90036922543084	0.17513534166106628	0.8028962307954188	1.3953444903736885	0.834401358576022	0.7469792019451047	1.7491099996730364	0.4712687186367246	0.3680135091583928	0.26283500333218623	0.22980479961135947	0.13934668789806315	0.6312789559420288	0.029723220873674624	0.004801987104736957	0.030950059220425256	0.14049872000707866	-0.05086923633792539	-27127.862391615367	-110.90354888959125	-72.46754902991613
3510000	-27324.466361194976	-194.23402339297613	-27130.232337802	18.274614794935573	131.89063990127818	18.274614794935573	15.398520384121651	131.1601495947661	0.26248332867919366	0.8317214609047081	1.3953444903736885	0.7802322400123574	0.7397012028074702	1.6959160533747204	0.5570845525270505	0.37140145169491934	0.2731136154637875	0.21938030022071323	0.1361046326205816	0.6490340236208244	0.04411840143075959	0.006465229466724391	0.04039625910326669	0.1647711295709379	0.2527241207964518	-27130.232337802	-110.90354888959125	-67.79353415904208
3515000	-27327.07915528906	-193.80402725612782	-27133.275128032932	16.415280317497842	126.93346784204965	16.415280317497842	13.23195017772799	67.97086469518982	0.17038060880020806	0.8460146441712055	1.3887866307257235	0.7939674977450963	0.7722731444258937	1.6545724338866772	0.5443856490453987	0.373693478761177	0.2705881496843115	0.21610696112206465	0.13961141043244857	0.6306672498469685	0.03921143467841863	8.478887591339791E-4	0.039464914642431466	0.023084728233821537	-0.026321575538183258	-27133.275128032932	-110.90354888959125	-67.71968266034318
3520000	-27311.98992623982	-193.02186961000223	-27118.96805662982	17.922483873890396	127.89499383784671	17.922483873890396	14.788983936930922	79.43970536253177	0.21490197043437748	0.836632404055445	1.3575973277126598	0.7210868988545925	0.8721764168075539	1.7036825847780326	0.5088243677917109	0.38594376335119124	0.2518251780914387	0.21977261929001865	0.14245843926735305	0.6519720662938944	0.0435387591293691	0.0036227110450543793	0.04429786908048677	0.0894825328051075	0.04356239919703237	-27118.96805662982	-110.90354888959125	-67.27263999271156
3525000	-27312.79961647604	-194.73988531363142	-27118.059731162408	19.854241819778967	146.3653698088258	19.854241819778967	16.87545231677682	106.04786546591625	0.16202592010110273	0.8475000006089235	1.3575973277126598	0.6823651340078458	0.9318644862066485	1.6408677523779118	0.5398052990860052	0.37676560592027797	0.25847636951051256	0.21711004199409084	0.14764798257512024	0.6599159387080294	0.03520030560069023	0.006378437499409303	0.03698740919308243	0.15065391214899743	0.07976100354532219	-27118.059731162408	-110.90354888959125	-69.2272350094871
3530000	-27316.754314003796	-192.809930510473	-27123.944383493323	18.139867909920017	126.87595339891668	18.139867909920017	14.108606990724146	113.05205825230551	0.2571192605927115	0.852188178082513	1.546773736387044	0.6826806726021238	0.9336999236280333	1.4840244840206858	0.5006330052795946	0.3813904964491507	0.2573701262994746	0.20638411369818616	0.15485526355319018	0.6499430947690938	0.042899129356688534	0.005056913395343868	0.041838717766501686	0.10166256754555504	0.007190842996738865	-27123.944383493323	-110.90354888959125	-66.8015483552188
3535000	-27310.70681866482	-192.48839780972963	-27118.21842085509	17.872215027791725	127.38948514882357	17.872215027791725	13.619019850641847	90.42983139666603	0.21850668279298166	0.852188178082513	1.581226026075552	0.6957890334251793	0.8832290929636035	1.432250268148592	0.555317401304555	0.36767332068195635	0.2685885743126801	0.20888284145217498	0.15485526355319018	0.652732367216716	0.04226131870154012	0.006239422590571567	0.04328565045534549	0.14124082832969093	-0.2682331555796165	-27118.21842085509	-110.90354888959125	-66.56187908995263
3540000	-27320.387433580712	-194.82035765663326	-27125.56707592408	19.1410497794581	138.73812604726658	19.1410497794581	14.106840383222712	248.07042335761292	0.32163054992658247	0.8563081370547632	1.52017817171987	0.7186373652937016	0.9037596466943495	1.4827835509511993	0.5183331282861112	0.36885189627974746	0.26638249783462986	0.210962994663599	0.1538026112220252	0.6270959774604831	0.03713404737935018	0.007736520393393614	0.03647813943991177	0.2022212185279822	-0.15687202939221326	-27125.56707592408	-110.90354888959125	-68.67758562579826
3545000	-27311.86686458699	-194.53143806712728	-27117.335426519865	17.745062216040065	146.8384786182604	17.745062216040065	16.060496101430044	190.6533496974653	0.25858145844504227	0.8548782475271708	1.4902794947267741	0.8039741760906333	0.7871420209359605	1.6142297525339855	0.4494963081854704	0.3723794215044056	0.26348211207267597	0.21434117770424305	0.14979728871867692	0.7212400207667864	0.035267921093581664	0.003956135117514269	0.03586654929296778	0.13356463169966587	0.2711143616417315	-27117.335426519865	-110.90354888959125	-68.03125017541957
3550000	-27316.657694280126	-196.42003010781843	-27120.237664172306	20.223530384381725	157.06855391000033	20.223530384381725	17.65300828832896	175.35813538640886	0.22175494352611652	0.8485430636177149	1.5067407917733129	0.706535244450683	0.9314961712526623	1.563371352988909	0.44331337591671244	0.368576621470399	0.26710734665629315	0.21209715865048012	0.1522188732228293	0.675852975806949	0.03608908433720205	0.0040997136926200885	0.035494209444668245	0.12165041234789284	0.1956106786793683	-27120.237664172306	-110.90354888959125	-69.33386131379633
3555000	-27326.773478508654	-196.5726499105944	-27130.20082859806	18.892304052208225	159.33999765674466	18.892304052208225	18.042005281933054	193.32629041535813	0.22076901536859847	0.8512994265631975	1.4573431321275112	0.8404137144630651	0.8835136093145961	1.577788141071703	0.38964197645992166	0.35802593778172187	0.26956827628179064	0.22173502696398634	0.1506707589725026	0.6979191681906858	0.03298390661661305	0.0037294590575378843	0.0325433557731327	0.10813768632250446	-0.0820630118638804	-27130.20082859806	-110.90354888959125	-69.40147037999611
3560000	-27316.92503217505	-193.61533363693846	-27123.309698538113	17.485152431079065	140.98354187491853	17.485152431079065	14.208761796312618	170.84230433333678	0.2403930626039587	0.9360230436856776	1.404617369094114	0.7220489417414304	0.7846425887320739	1.6393396015671347	0.5133284551795637	0.35998470972653884	0.26034237765167695	0.22563693073695684	0.15403598188482878	0.7009650177592449	0.036439731073458714	0.0062037122629253925	0.038359508787561954	0.16898477681442223	0.16584696196339413	-27123.309698538113	-110.90354888959125	-67.2751992458005
3565000	-27309.53808797236	-191.99781965011746	-27117.540268322242	16.42932416711712	117.29711345261438	16.42932416711712	13.452322288550445	77.54343819123787	0.19820740504739517	0.9478020007735906	1.4105862713616393	0.7812308986893316	0.8137362401567723	1.605277097483778	0.44136749153488236	0.3625805336531749	0.26664049628661113	0.2203159102167199	0.15046305984349556	0.6424616408765744	0.043031872999486416	0.006568024581766958	0.044019429358939176	0.12782067947543166	0.05047344804040186	-27117.540268322242	-110.90354888959125	-65.65684781147732
3570000	-27314.875430447304	-194.83402769408946	-27120.041402753213	18.502854733055628	138.36825957848023	18.502854733055628	14.538066852347562	315.8913697709252	0.3216276326390336	0.9071011978834373	1.4456954093746097	0.681665037471911	0.8975648604589959	1.615014232446989	0.4529592623640511	0.3683297887872781	0.25452456184324507	0.22428881045115845	0.1528568389183198	0.675211774584342	0.03629178767203247	0.0046571096428803865	0.03724379348692212	0.11959842506800639	-0.21223214255852108	-27120.041402753213	-110.90354888959125	-68.41861332422135
3575000	-27316.00832494771	-193.6837501439237	-27122.324574803788	18.64932467465573	129.167924870403	18.64932467465573	14.655592640418245	173.65291297507488	0.26554399970146725	0.8887108012365765	1.4415030825752047	0.7276519077244681	0.8411425312634119	1.6242274323403867	0.47676424485994634	0.3646986939300682	0.2564809057484579	0.2252407472798715	0.1535796530416039	0.7221944812021118	0.04266440224567089	0.0041785266089828625	0.04233641745725224	0.08795815835274312	0.10613507098559463	-27122.324574803788	-110.90354888959125	-67.27633833381209
3580000	-27319.46542724084	-197.3519496848571	-27122.113477555984	19.826138848971183	146.37191965237812	19.826138848971183	16.919449364762777	256.8464634651818	0.2201376773498187	0.9216061775625021	1.4673868762412339	0.798699141209066	0.8057567092695913	1.6308328998717574	0.37571819584584343	0.3678629962128122	0.256088672126049	0.2242835769687752	0.15176475469236508	0.6601058391944624	0.03814012594138265	0.005076361798006929	0.03934203667619458	0.13894332101082807	0.3087494893928274	-27122.113477555984	-110.90354888959125	-70.40563979145807
3585000	-27322.939695462817	-196.54394534408505	-27126.395750118732	21.490634201449854	152.20899268428946	21.490634201449854	16.75102491746578	139.3035504029436	0.23011715590454093	0.8285671408804607	1.3253848615953625	0.7837693351886627	0.9407982650898264	1.5948109788936444	0.5266694183520373	0.37238118827577527	0.25424587371687585	0.22684132174137553	0.14653161626597488	0.6163027974796713	0.03610257707649163	0.006148685732966301	0.03669589725288376	0.18676771572893908	0.08135952468877759	-27126.395750118732	-110.90354888959125	-70.26092155633107
3590000	-27315.243876384706	-197.4452337376107	-27117.798642647096	21.15537954041655	166.33567174476732	21.15537954041655	17.771128620502402	219.28510961251803	0.20179583155949782	0.8943212625709327	1.3669733394494186	0.6760188781752069	0.9236296631431798	1.6483164867642595	0.49074036989699643	0.3686250844788205	0.25621443894065776	0.2278596707076583	0.14730080587286498	0.695525503243561	0.031544323402627694	0.0035029871257564586	0.03211707830908384	0.11668976345862882	-0.4600166741812694	-27117.798642647096	-110.90354888959125	-70.40536980442562
[truncated: 9,282 more rows]
