# Supplementary material for: Discovery of two novel Torque Teno viruses in Callithrix penicillata provides insights on Anelloviridae diversification dynamics
Source: Front Microbiol. 2022 Sep 8;13:1002963. doi: 10.3389/fmicb.2022.1002963 (PMC9493276; doi:10.3389/fmicb.2022.1002963)
Supplement: Supplementary file 2 [file Data_Sheet_2.zip › Supplementar_2/trim_aln_epsilon_neotropical_Strict_Clock_Speciation_Yule.mle.result.log.txt]

PathParameter	MeanPathLikelihood	MLContribution
0.0000	-60766	-0.013083
2.1544e-07	-60683	-0.11604
2.1715e-06	-57958	-0.35545
8.3895e-06	-56371	-0.74380
2.1888e-05	-53837	-1.2678
4.6050e-05	-51099	-1.9148
8.4561e-05	-48344	-2.6566
0.00014136	-45201	-3.5066
0.00022061	-43289	-4.4666
0.00032669	-40923	-5.5194
0.00046416	-39380	-6.7115
0.00063774	-37951	-8.0233
0.00085232	-36828	-9.4684
0.0011130	-35829	-11.012
0.0014248	-34794	-12.677
0.0017932	-34024	-14.493
0.0022237	-33322	-16.415
0.0027216	-32602	-18.423
0.0032929	-31901	-20.558
0.0039432	-31326	-22.850
0.0046784	-30828	-25.272
0.0055047	-30345	-27.797
0.0064280	-29866	-30.475
0.0074546	-29502	-33.318
0.0085909	-29143	-36.300
0.0098431	-28832	-39.503
0.011218	-28637	-42.915
0.012722	-28437	-46.479
0.014361	-28259	-50.239
0.016143	-28124	-54.202
0.018075	-28004	-58.340
0.020162	-27889	-62.681
0.022413	-27809	-67.227
0.024834	-27728	-71.955
0.027432	-27657	-76.904
0.030215	-27611	-82.055
0.033190	-27556	-87.408
0.036364	-27522	-92.967
0.039745	-27478	-98.711
0.043339	-27443	-104.68
0.047156	-27416	-110.86
0.051201	-27390	-117.25
0.055484	-27370	-123.86
0.060011	-27350	-130.68
0.064790	-27333	-137.70
0.069830	-27312	-144.94
0.075138	-27299	-152.42
0.080722	-27291	-160.10
0.086591	-27274	-168.00
0.092751	-27267	-176.14
0.099213	-27256	-184.48
0.10598	-27244	-193.04
0.11307	-27236	-201.86
0.12048	-27232	-210.90
0.12823	-27225	-220.15
0.13631	-27216	-229.63
0.14475	-27211	-239.35
0.15355	-27206	-249.30
0.16271	-27199	-259.49
0.17226	-27196	-269.92
0.18218	-27191	-280.58
0.19250	-27187	-291.47
0.20322	-27182	-302.61
0.21436	-27180	-313.99
0.22591	-27177	-325.62
0.23789	-27174	-337.48
0.25031	-27171	-349.59
0.26318	-27168	-361.95
0.27650	-27166	-374.55
0.29029	-27164	-387.40
0.30455	-27161	-400.50
0.31930	-27160	-413.86
0.33454	-27158	-427.45
0.35028	-27155	-441.30
0.36653	-27154	-455.42
0.38330	-27152	-469.79
0.40060	-27151	-484.41
0.41844	-27149	-499.28
0.43683	-27148	-514.42
0.45578	-27148	-529.82
0.47530	-27146	-545.47
0.49539	-27145	-561.39
0.51608	-27143	-577.57
0.53735	-27143	-594.02
0.55924	-27142	-610.73
0.58174	-27141	-627.71
0.60487	-27140	-644.95
0.62863	-27139	-662.46
0.65304	-27138	-680.24
0.67811	-27138	-698.29
0.70384	-27137	-716.62
0.73025	-27136	-735.21
0.75734	-27135	-754.07
0.78513	-27135	-773.21
0.81363	-27134	-792.63
0.84284	-27133	-812.32
0.87278	-27133	-832.29
0.90345	-27132	-852.54
0.93488	-27132	-873.07
0.96705	-27131	-893.87
1.0000	-27131
log marginal likelihood (using path sampling) from pathLikelihood.delta = -27230.809084376244
Inner area for path parameter in (2.1544e-07,0.96705) = -27231
PathParameter	MaxPathLikelihood	MLContribution
0.0000	-34086	-0.013084
2.1544e-07	-37124	-0.11814
2.1715e-06	-35116	-0.35591
8.3895e-06	-34859	-0.74447
2.1888e-05	-33859	-1.2621
4.6050e-05	-34217	-1.8988
8.4561e-05	-34449	-2.6577
0.00014136	-34193	-3.4885
0.00022061	-33673	-4.4766
0.00032669	-32988	-5.5040
0.00046416	-31849	-6.7078
0.00063774	-31779	-8.0141
0.00085232	-31788	-9.4585
0.0011130	-30951	-11.018
0.0014248	-30562	-12.673
0.0017932	-30614	-14.489
0.0022237	-29401	-16.411
0.0027216	-29306	-18.434
0.0032929	-29173	-20.542
0.0039432	-28661	-22.824
0.0046784	-28747	-25.252
0.0055047	-28171	-27.802
0.0064280	-28289	-30.444
0.0074546	-27961	-33.325
0.0085909	-27766	-36.292
0.0098431	-27745	-39.470
0.011218	-27691	-42.906
0.012722	-27570	-46.481
0.014361	-27455	-50.227
0.016143	-27379	-54.201
0.018075	-27352	-58.346
0.020162	-27403	-62.670
0.022413	-27327	-67.233
0.024834	-27325	-71.954
0.027432	-27344	-76.893
0.030215	-27268	-82.064
0.033190	-27246	-87.395
0.036364	-27267	-92.971
0.039745	-27267	-98.721
0.043339	-27222	-104.68
0.047156	-27223	-110.86
0.051201	-27211	-117.25
0.055484	-27197	-123.86
0.060011	-27184	-130.67
0.064790	-27189	-137.71
0.069830	-27195	-144.94
0.075138	-27169	-152.41
0.080722	-27189	-160.12
0.086591	-27165	-167.99
0.092751	-27158	-176.14
0.099213	-27169	-184.48
0.10598	-27160	-193.04
0.11307	-27153	-201.84
0.12048	-27161	-210.90
0.12823	-27160	-220.16
0.13631	-27143	-229.62
0.14475	-27154	-239.35
0.15355	-27155	-249.31
0.16271	-27146	-259.48
0.17226	-27139	-269.92
0.18218	-27142	-280.58
0.19250	-27144	-291.47
0.20322	-27141	-302.60
0.21436	-27144	-313.99
0.22591	-27140	-325.62
0.23789	-27137	-337.48
0.25031	-27137	-349.59
0.26318	-27136	-361.94
0.27650	-27133	-374.55
0.29029	-27136	-387.40
0.30455	-27132	-400.49
0.31930	-27131	-413.86
0.33454	-27133	-427.46
0.35028	-27132	-441.30
0.36653	-27128	-455.42
0.38330	-27129	-469.78
0.40060	-27130	-484.41
0.41844	-27127	-499.28
0.43683	-27127	-514.41
0.45578	-27129	-529.83
0.47530	-27125	-545.47
0.49539	-27128	-561.39
0.51608	-27127	-577.57
0.53735	-27127	-594.02
0.55924	-27125	-610.73
0.58174	-27126	-627.71
0.60487	-27124	-644.95
0.62863	-27126	-662.46
0.65304	-27124	-680.24
0.67811	-27124	-698.29
0.70384	-27125	-716.62
0.73025	-27124	-735.21
0.75734	-27124	-754.07
0.78513	-27124	-773.21
0.81363	-27122	-792.63
0.84284	-27123	-812.32
0.87278	-27123	-832.29
0.90345	-27124	-852.54
0.93488	-27124	-873.07
0.96705	-27123	-893.87
1.0000	-27122
log marginal likelihood (using stepping stone sampling) from pathLikelihood.delta = -27230.58515063977
