# Supplementary material for: Discovery of two novel Torque Teno viruses in Callithrix penicillata provides insights on Anelloviridae diversification dynamics
Source: Front Microbiol. 2022 Sep 8;13:1002963. doi: 10.3389/fmicb.2022.1002963 (PMC9493276; doi:10.3389/fmicb.2022.1002963)
Supplement: Supplementary file 2 [file Data_Sheet_2.zip › Supplementar_2/trim_aln_epsilon_neotropical_Strict_Clock_Coalescent_Exponential.log.txt]

# BEAST v1.10.4 Prerelease #bc6cbd9
# Generated Wed Nov 10 19:23:48 BRST 2021 [seed=1636579428324]
# trim_aln_epsilon_neotropical_Strict_Clock_Coalescent_Exponential.xml
state	joint	prior	likelihood	treeModel.rootHeight	treeLength	tmrca(Sapajus)	tmrca(Callitrix_Tamirin)	exponential.popSize	exponential.growthRate	gtr.rates.rateAC	gtr.rates.rateAG	gtr.rates.rateAT	gtr.rates.rateCG	gtr.rates.rateCT	gtr.rates.rateGT	frequencies1	frequencies2	frequencies3	frequencies4	alpha	clock.rate	meanRate	treeLikelihood	branchRates	coalescent
0	-39593.76411788215	-96.00170288639683	-39497.762414995756	1.628146462002775	7.595651891327555	1.628146462002775	1.628146462002775	1.0	0.0	1.0	1.0	1.0	1.0	1.0	1.0	0.2500000001	0.2499999999	0.2500000001	0.2499999999	0.5	1.0	1.0	-39497.762414995756	0.0	-22.576788796967943
5000	-27506.14696275209	-84.75742283288479	-27421.389539919204	20.111800273539085	154.65659605429818	20.111800273539085	16.492302619049553	103.3238253746441	0.186278692141556	1.0201221632697273	1.0386273023347585	0.9894954990829584	0.9662168071666317	1.0259273242346165	0.9596109039113072	0.30018380915014	0.28436403359147583	0.22151440602528	0.19393775123310408	0.6963430562123744	0.030198399670473667	0.03019839967047367	-27421.389539919204	0.0	-69.76266603587997
10000	-27361.73015343432	-84.91073614580685	-27276.819417288512	18.96323639846071	154.85058528568734	18.96323639846071	16.526523309961338	244.1706393491502	0.2622605778645539	0.9947027423854469	1.1080341245493552	0.9699069081829292	0.9593818851352105	1.044356548319662	0.923617791427396	0.3495461419574598	0.2533982834383155	0.2319884339095241	0.16506714069470055	0.7019961599951499	0.03228072960280302	0.032280729602803	-27276.819417288512	0.0	-68.49521120183583
15000	-27332.50152247382	-88.45530167704405	-27244.046220796776	22.366154754206544	166.55738444277992	22.366154754206544	18.65196825806657	178.69653637489847	0.1920536287330643	0.9873146898059999	1.1345956742104617	0.9614472954612524	0.9523622986402618	1.057167739804868	0.907112302077156	0.36636052788664697	0.2605852422084366	0.22880678283951533	0.14424744706540102	0.6852184304437201	0.030623373152911446	0.03062337315291145	-27244.046220796776	0.0	-70.4053915030471
20000	-27321.819729650324	-85.49632794476882	-27236.323401705555	21.393615024193107	152.2001234437867	21.393615024193107	16.861316607150485	159.77951586010784	0.22261059937905703	0.9610436676341596	1.1501241668304092	0.9172989022125072	0.9429079526887968	1.0916493401855698	0.9369759704485572	0.37244487230193773	0.24947672071053142	0.2310357475736924	0.1470426594138383	0.6822061312667184	0.03305622300923933	0.033056223009239334	-27236.323401705555	0.0	-69.25760241012942
25000	-27315.759952448156	-84.49422236822609	-27231.26573007993	18.965188263287843	144.07166794065404	18.965188263287843	16.264481440738454	150.62515834628678	0.20425290626198822	0.9905358539400217	1.175263632099869	0.9179179442688107	0.9289452191876854	1.1075086853208282	0.8798286651827846	0.36330197208288034	0.25812178355421533	0.2346743728656022	0.14390187149730202	0.6691817523542662	0.036235367546623626	0.03623536754662362	-27231.26573007993	0.0	-68.47389570672983
30000	-27296.668076296402	-86.21235329964983	-27210.455722996754	18.0609321848431	143.71346904464497	18.0609321848431	16.10233761847465	401.41966561729726	0.30882281870120765	0.9879871815331848	1.2220686927510782	0.8699440738938266	0.9062823107225958	1.1395815651899377	0.874136175909377	0.37021605240464583	0.2629386211667042	0.21680117669163665	0.15004414973701324	0.7163836150746424	0.0347423439878748	0.03474234398787482	-27210.455722996754	0.0	-69.04687015715207
35000	-27282.979503538932	-85.30788983713646	-27197.671613701797	20.8952871847915	151.75068804655723	20.8952871847915	16.794952502307552	158.82662598231838	0.20462396638384472	0.9636957043719786	1.243268975780122	0.8322151449703119	0.9241765207650053	1.1831303945767255	0.853513259535856	0.3761123746944027	0.253001600891951	0.2232090806387446	0.14767694377490168	0.6536898046082646	0.03461978223035271	0.034619782230352725	-27197.671613701797	0.0	-69.05997114645933
40000	-27276.1220477087	-85.78949152701108	-27190.33255618169	18.710234403029492	139.3293315629172	18.710234403029492	16.53728614976557	281.55805560741635	0.2890810507682664	0.9559876137113109	1.2621975039928262	0.8523714996473737	0.910857225176123	1.202259102815489	0.8163270546568763	0.3664682386886809	0.2629617595700764	0.22324095133167265	0.14732905040956995	0.6527010355795555	0.03691110734176081	0.03691110734176081	-27190.33255618169	0.0	-68.97648262170941
45000	-27268.861927791604	-85.66372912999198	-27183.198198661612	17.188015963408645	134.16398789999914	17.188015963408645	15.321310340188667	332.49322841255855	0.31925806686780533	0.9283506749840235	1.2804175473862438	0.8575256934973636	0.9085165055513856	1.2186896977255661	0.806499880855417	0.37469317732434454	0.2522069849691235	0.22594192367424656	0.14715791403228518	0.679531754750088	0.039977527123342814	0.0399775271233428	-27183.198198661612	0.0	-68.02412426824051
50000	-27263.599298621553	-90.50210930336071	-27173.097189318192	20.472300466223373	154.4217004839107	20.472300466223373	17.14004188409108	652.8947257884505	0.3372225796061876	0.9184546893310268	1.3106984280067893	0.8440588261403018	0.9002152765650268	1.2229574784714947	0.8036153014853602	0.3707644028723494	0.2574218342522329	0.22104365079498234	0.15077011208043523	0.6737944843332226	0.03439691665959143	0.03439691665959143	-27173.097189318192	0.0	-72.49726806474494
55000	-27255.2804655475	-84.00264888545782	-27171.277816662045	16.883258316481207	126.65146326323732	16.883258316481207	13.883932218543112	250.64827379477003	0.3420577646546097	0.9265855353477743	1.3312258225303468	0.8236758712506753	0.8842803006608475	1.2290923817287631	0.8051400884815924	0.36170932051533494	0.2760894133139994	0.2122893519094832	0.14991191426118244	0.6888155439950063	0.039409670493313266	0.03940967049331327	-27171.277816662045	0.0	-66.66270002112472
60000	-27254.814589054775	-87.81527276797912	-27166.999316286794	18.64357579239204	139.08559089214933	18.64357579239204	15.580056587187286	343.05102082537036	0.35717791307499414	0.9147572356390129	1.3529612854456146	0.8410684721563866	0.8577251895751985	1.241677053352672	0.7918107638311146	0.36346174158853145	0.2658625608468683	0.21968163122745205	0.1509940663371482	0.6440290934322636	0.037058851404240874	0.03705885140424087	-27166.999316286794	0.0	-71.01620930118045
65000	-27252.258627982534	-84.81769018055192	-27167.44093780198	18.060306720117165	147.91888212599432	18.060306720117165	16.766926804982894	129.77039040025795	0.2077067958317662	0.9349465862152158	1.3798361393059067	0.8410483496501151	0.8265146826408862	1.2301394300175055	0.7875148121703699	0.36149054318095086	0.2584245103048422	0.22538411469571976	0.15470083181848718	0.755038358323105	0.03317329958945098	0.03317329958945098	-27167.44093780198	0.0	-68.65855773499165
70000	-27241.585215475232	-83.1902071911966	-27158.395008284035	16.54120167880133	126.5054092546543	16.54120167880133	14.156743485131235	97.13459547131775	0.245150132568136	0.9083358241915126	1.3830792012692787	0.8175398174512876	0.8651170285919966	1.2628116675600716	0.763116460935852	0.3635139174382124	0.26407410701288353	0.2191913090811592	0.15322066646774476	0.7149964832396417	0.041314508511543474	0.04131450851154347	-27158.395008284035	0.0	-66.41693423750765
75000	-27240.317735132405	-83.9330148307297	-27156.384720301674	20.111856491958843	142.45817260913262	20.111856491958843	15.524783760137893	150.8451664955528	0.23965137315545904	0.8817165504682962	1.3982435859214908	0.8009921646928656	0.862547110675236	1.27457508886717	0.7819254993749408	0.3708357958546302	0.2705124326213486	0.20940338831452815	0.14924838320949285	0.6692780207343646	0.03649686340989489	0.03649686340989489	-27156.384720301674	0.0	-68.18054008391172
80000	-27236.30310703021	-83.55804275876888	-27152.74506427144	18.508957538392604	140.46555244395927	18.508957538392604	15.484641698974198	140.50131840268332	0.24414392095893067	0.8700937441172529	1.422930146676972	0.8018714892408548	0.8726978253286088	1.2854122930313132	0.7469945016049977	0.37633155382336086	0.2583831979006882	0.2192957656442904	0.1459894826316602	0.6945931910951675	0.03632675385641066	0.03632675385641066	-27152.74506427144	0.0	-67.70806451888564
85000	-27239.19672808964	-87.33963241064207	-27151.857095678995	18.884164415870753	150.22624767923568	18.884164415870753	16.59441239497739	176.26944194595845	0.2889149981327652	0.8466845983861159	1.4360009226840755	0.7870712611582161	0.8892224787791974	1.2878894877767761	0.7531312512156186	0.3580270459093599	0.2739915278394784	0.21846674107879288	0.14951468517236852	0.6685619495754448	0.03325851399888839	0.03325851399888839	-27151.857095678995	0.0	-71.21589282503581
90000	-27236.900769694636	-86.1636625915627	-27150.737107103072	20.944402433484747	154.44550947010222	20.944402433484747	17.105926260954256	157.63808146200208	0.2339612196156815	0.8317258472086976	1.4250426988788893	0.7751482137561827	0.8956750127003233	1.3201103458301016	0.7522978816258054	0.36557384266958043	0.2717298175815234	0.21070363563212555	0.15199270411677018	0.6837122054450442	0.03479541869582856	0.034795418695828584	-27150.737107103072	0.0	-69.54137644920354
95000	-27227.507837700712	-83.30630728675494	-27144.201530413957	17.05851660504319	132.0660179111269	17.05851660504319	14.698422066946433	121.67426767789887	0.23756813950534794	0.8288195667832453	1.459050492893275	0.7393098422114504	0.8945211227574112	1.346327281883008	0.7319716934716103	0.37024686560930203	0.26403798780403276	0.2145349872259008	0.15118015936076384	0.6855822373926861	0.0402509629962012	0.0402509629962012	-27144.201530413957	0.0	-66.722037760968
100000	-27228.136318113564	-86.16896068117975	-27141.967357432382	20.001838519859042	141.07319827990472	20.001838519859042	15.072643419595831	317.5549205859426	0.2801275647373678	0.8197457000045776	1.4917071667238744	0.739508761794094	0.842810708401237	1.370628804576505	0.7355988584997122	0.3798687055813107	0.2600404309101579	0.21302361854458773	0.147067244963943	0.6365915920313989	0.03806186979326099	0.03806186979326099	-27141.967357432382	0.0	-69.55190167990978
105000	-27226.019158054627	-83.23814960459845	-27142.781008450027	19.29592783375947	135.90348030875364	19.29592783375947	15.073662843750956	113.77222651030385	0.2083197610241918	0.8340829859145757	1.4995246201343817	0.7457649089400179	0.8372620639144724	1.3640969428490812	0.7192684782474714	0.3740628426106822	0.2714955415452165	0.2075676963302251	0.1468739195138755	0.6529979806767174	0.04055128330814464	0.040551283308144635	-27142.781008450027	0.0	-67.45067616097008
110000	-27228.024954398195	-84.89795720607131	-27143.126997192125	16.92658661993575	126.42295891351098	16.92658661993575	14.215553639101657	188.58574341118276	0.33320934562977356	0.8185716467226455	1.5026783499961782	0.7591021401659624	0.8337148862702924	1.3742443588304416	0.7116886180144799	0.3617848724110506	0.2718352180430582	0.2175425648262237	0.14883734471966675	0.6752537580911113	0.04212019213291844	0.042120192132918434	-27143.126997192125	0.0	-67.61119034347911
115000	-27227.521597805484	-86.79566598239768	-27140.725931823086	17.689461200960146	139.56108662242903	17.689461200960146	15.789770006708126	74.99210995127757	0.09528739612010573	0.817408748374774	1.4962010599505762	0.8116844237915515	0.8241166902902582	1.388465733705073	0.6621233438877671	0.3592923031836838	0.2817180877558777	0.21063755676181606	0.14835205229862167	0.6764873208578255	0.036297794556460115	0.036297794556460115	-27140.725931823086	0.0	-71.41932669792881
120000	-27220.3976776729	-85.28513053222535	-27135.112547140674	17.317954551169322	129.89617070806807	17.317954551169322	14.042050615217944	133.58327634525895	0.3104680215048281	0.8308148091942862	1.4620941205585107	0.8250086944398776	0.8171782853655615	1.4036833359033727	0.6612207545383914	0.36156746623532743	0.2750400582906833	0.2164662572275049	0.14692621824648358	0.6678215031523651	0.041477066542537806	0.041477066542537806	-27135.112547140674	0.0	-68.53320985572932
125000	-27225.46359454051	-85.09316107660423	-27140.370433463904	14.547818308576947	118.3321339772433	14.547818308576947	13.467289248512456	213.27583979220557	0.3665150325951234	0.8314256299389243	1.4506457236327104	0.8483563193453348	0.8094646525868552	1.414160661903974	0.6459470125922013	0.3702521388458309	0.2731221588952127	0.21789005508688708	0.13873564717206863	0.681285655820671	0.04333080541255502	0.04333080541255501	-27140.370433463904	0.0	-65.51143485143497
130000	-27223.287505620145	-85.22858105139764	-27138.058924568748	14.149995303851075	114.2048909382953	14.149995303851075	12.66693416393247	242.62061571001067	0.39003986637216626	0.8026178289502844	1.505610155216104	0.8405339681836367	0.8294361962204152	1.390493247080132	0.6313086043494276	0.36191509993568083	0.2734569069311977	0.21756027863120594	0.1470677145019148	0.6469655041155902	0.04537063957586076	0.04537063957586079	-27138.058924568748	0.0	-64.62411929346572
135000	-27221.883062565677	-83.43605600761637	-27138.44700655806	18.651996865897623	135.971916340892	18.651996865897623	14.908949617090174	171.99101952751	0.2675189009583039	0.7995349248345348	1.515836608991802	0.8395210411846666	0.8103373162065686	1.3999455059426327	0.6348246028397956	0.3716833718281792	0.2618360234147655	0.21628587644152064	0.15019472831553402	0.6810256341535635	0.038622101500754936	0.03862210150075491	-27138.44700655806	0.0	-67.27877949522771
140000	-27224.3492543412	-89.50668351268796	-27134.84257082851	22.51743212635462	168.46286518227623	22.51743212635462	17.95167005068499	278.4988574237244	0.20587751553709488	0.8166506335569711	1.494680647033341	0.8575262238449143	0.8300708101485487	1.3817886879587906	0.6192829974574349	0.3636673103245397	0.27458155229477793	0.21142192888895134	0.15032920849173043	0.6582669337591858	0.032101073099830894	0.0321010730998309	-27134.84257082851	0.0	-71.27842719968015
145000	-27224.14877029482	-84.83792073646926	-27139.31084955835	18.97322200555555	149.00141369639772	18.97322200555555	16.43992842178869	192.9057828000786	0.23954022231455352	0.8076478814464155	1.492604838314538	0.8457244215885505	0.8421919428270302	1.3920316876488923	0.6197992281745741	0.36264433451068934	0.27415493742031394	0.2167502166734543	0.1464505113955418	0.7343637990600375	0.034916084311011904	0.03491608431101191	-27139.31084955835	0.0	-68.3920075228491
150000	-27230.48814287902	-86.49319948166604	-27143.994943397356	20.403909242274707	156.68723196341745	20.403909242274707	16.82023931265746	154.02170032771602	0.168254871478821	0.7915729531505338	1.470566020269045	0.8313182020710443	0.8537043923288291	1.39316316045576	0.6596752717247891	0.3612807939605759	0.27005315131419316	0.22129470242549767	0.14737135229973258	0.6941269243490772	0.03350947611233294	0.03350947611233294	-27143.994943397356	0.0	-70.32514307112515
155000	-27229.486683434297	-83.2373924903709	-27146.249290943928	18.78374902187671	138.36104533173938	18.78374902187671	14.684725945038199	152.0924134189275	0.2400824402924957	0.7806598532969055	1.477708060861694	0.8491255016560004	0.8490158442957044	1.39379806885526	0.6496926710344371	0.36706551798186177	0.27451672320583625	0.2091208195007428	0.14929693931155846	0.7308709772562596	0.03783327907167508	0.03783327907167507	-27146.249290943928	0.0	-67.19475851850468
160000	-27225.692577727143	-85.88851806438345	-27139.804059662758	20.144875482303704	154.3523039026423	20.144875482303704	16.838609522698494	274.6677366985857	0.24686984000533818	0.7785506682111614	1.501030764136864	0.8282256188329586	0.8593858793345444	1.4043760995667127	0.6284309699177598	0.3691795289151122	0.2728594430207043	0.21346442441168542	0.1444966036524975	0.6804955800575997	0.03292510782456207	0.03292510782456209	-27139.804059662758	0.0	-69.26836267346407
165000	-27229.180698998825	-86.88901869209268	-27142.29168030673	21.392771622293267	157.5939872193813	21.392771622293267	17.102794191514256	247.98173420162277	0.22670786088669725	0.808740244539892	1.4994172355189335	0.8090180055645138	0.8915936400653569	1.3602755622553695	0.630955312055935	0.3710098997096147	0.2597717631967152	0.2185188373874747	0.15069949970619484	0.6654721430999858	0.03292990782984541	0.032929907829845416	-27142.29168030673	0.0	-69.9684321299653
170000	-27219.77018474961	-83.475217684065	-27136.294967065543	17.266956651122886	129.58544535349193	17.266956651122886	14.859467584676334	165.7493635594182	0.267854516837138	0.7911025722175239	1.4856649241446804	0.8047900182732585	0.8917747595434221	1.394471133525026	0.6321965922960903	0.3766143915041326	0.26861911249412324	0.20596912137387297	0.14879737462787054	0.644731958102793	0.04216458308505402	0.042164583085054004	-27136.294967065543	0.0	-66.57713724352026
175000	-27224.58800735026	-85.622121640334	-27138.965885709924	20.577484270849375	148.2494257209325	20.577484270849375	15.916640403053435	251.81396824950548	0.2753091121791753	0.7812895595490125	1.4715197592348865	0.7725943405339415	0.9055120004768826	1.4295901178839785	0.6394942223212997	0.3707196612753337	0.26836928472695337	0.20918014859321446	0.15173090540449782	0.6633225144154519	0.03508758218380615	0.03508758218380615	-27138.965885709924	0.0	-69.24706368781757
180000	-27226.822103837367	-84.2550939385203	-27142.567009898845	17.115932356212383	129.44867694324716	17.115932356212383	14.129983689201794	156.95997299996978	0.31464315087940675	0.772535792813626	1.4996225983115994	0.7955450673411397	0.8839059746816952	1.4143493820909678	0.6340411847609726	0.36458624767894116	0.27175820061066874	0.21150566618085043	0.15214988552953887	0.6913900872240291	0.04062435896428587	0.04062435896428587	-27142.567009898845	0.0	-67.33271277631309
185000	-27225.826454936065	-85.12182379993558	-27140.70463113613	19.22364822574932	144.6800153795583	19.22364822574932	16.610876797445965	153.05387087261806	0.19144224824783374	0.7961299932631937	1.478162163359461	0.7981056047480798	0.8701295657916998	1.4087055141054774	0.648767158732089	0.3707598333663075	0.2672687997152314	0.21956209102705837	0.14240927589140198	0.6562916669682624	0.036472030343735445	0.036472030343735445	-27140.70463113613	0.0	-68.97136034596666
190000	-27217.0306478842	-84.9541282147373	-27132.076519669463	18.919193363543627	141.06798593841503	18.919193363543627	15.59796442327564	211.36149984106785	0.2885087048156656	0.78833253547297	1.485508768464639	0.7880599565361301	0.8476378962106563	1.436913215968722	0.6535476273468832	0.3743937309868279	0.26370457455589846	0.21394068082900658	0.14796101362826639	0.6650270035651513	0.039113862188243254	0.039113862188243254	-27132.076519669463	0.0	-68.34603296587156
195000	-27227.981952695467	-87.23785819932674	-27140.74409449614	21.545082492790495	156.7373057990436	21.545082492790495	16.91666610555335	242.9932256496732	0.24703055126568607	0.7946809511402203	1.4929707373835919	0.8045724496746504	0.8421704916647321	1.4210649926078975	0.6445403775289088	0.38466334610310354	0.2663638287411737	0.20517342202172686	0.14379940313399517	0.7150143389975758	0.03541608120602615	0.035416081206026157	-27140.74409449614	0.0	-69.87356164159323
200000	-27221.95477793656	-87.24127879347478	-27134.713499143087	20.285719552420137	141.26083888203388	20.285719552420137	16.10721719944828	313.596362610297	0.290708943957924	0.8144063092864303	1.4757445935475146	0.8132925830885557	0.8525665453123694	1.4144970731269255	0.6294928956382057	0.3634469701215413	0.27032920732731913	0.21451529934795743	0.15170852320318132	0.6458730130403249	0.0397944988779659	0.03979449887796589	-27134.713499143087	0.0	-70.13233096728933
205000	-27219.528955646892	-86.43663328891785	-27133.092322357974	20.90216305733708	151.3757924318514	20.90216305733708	17.557483242321506	93.47953812946808	0.14212587694798628	0.846881800188057	1.4948417801962381	0.768733785269126	0.8498246796746429	1.428261570135426	0.611456384536512	0.3627315673893127	0.2740031802528492	0.20947415756162285	0.1537910947962144	0.6686871768328058	0.035921748141292564	0.03592174814129257	-27133.092322357974	0.0	-70.08767334328101
210000	-27223.798958244777	-86.82569101411532	-27136.973267230664	20.410233184297777	149.75753848219546	20.410233184297777	17.211013993205068	81.47287073572234	0.19245698525788102	0.8564320025889787	1.5251799783320052	0.7656252797952711	0.855919528103177	1.3774285733810268	0.6194146377995431	0.36499664194357645	0.2677753009228594	0.21457092694485974	0.15265713018870355	0.6598851708263483	0.03537050725576707	0.03537050725576707	-27136.973267230664	0.0	-71.02356103086461
215000	-27225.349055659703	-83.03946713221173	-27142.309588527492	16.74933353541934	124.38498176065214	16.74933353541934	13.885426481303302	136.53009648865836	0.2817898140436712	0.8549037933236734	1.5327619855876433	0.7377074071974368	0.8703039797485347	1.3910570397904378	0.6132657943522761	0.3859381053069847	0.25644123752493614	0.20598102098821908	0.15163963617985907	0.6159055946659667	0.04326873574829312	0.043268735748293125	-27142.309588527492	0.0	-65.98036911519169
220000	-27218.055022903492	-84.53571551454505	-27133.519307388946	15.99359047858717	123.2110449669209	15.99359047858717	13.530303188411597	254.79301069406807	0.3482871240486647	0.8614201268955683	1.5326235874807714	0.7300133074693533	0.8536616027399144	1.398653461196489	0.6236279142179058	0.36749695082488565	0.2641505267890837	0.20844082489471896	0.1599116974913107	0.6729143497289299	0.04207891879193308	0.042078918791933075	-27133.519307388946	0.0	-66.20961619188922
225000	-27221.9840439576	-83.81644150214916	-27138.16760245545	17.998714621041415	136.62165528964005	17.998714621041415	14.5058328991899	190.1471816594322	0.2911231463596262	0.8846710527242491	1.5372245666725468	0.730669905915284	0.873180423590077	1.378123709855767	0.5961303412420792	0.3638276685414167	0.2658471231832809	0.2154371691447228	0.15488803913057847	0.674263611245072	0.03777368433436831	0.0377736843343683	-27138.16760245545	0.0	-67.41438961203585
230000	-27224.083352501406	-85.39798369629713	-27138.68536880511	20.166284102706207	154.5906005069883	20.166284102706207	16.626995747306307	171.33601840114795	0.2358820170402236	0.8789868243870849	1.5564019881995705	0.7110777178753593	0.845463238260606	1.422346312355375	0.5857239189220077	0.3646064394554009	0.27096921360500154	0.2095528980606212	0.1548714488789752	0.7127444127073044	0.03358874157348671	0.0335887415734867	-27138.68536880511	0.0	-69.17825497733492
235000	-27216.147041204476	-82.74333817981608	-27133.40370302466	16.14038963201702	117.07744059945176	16.14038963201702	13.118942265640296	126.82702871988162	0.2873217236276011	0.8607330905352587	1.5615484666253392	0.682826176568919	0.8230394584165577	1.4448597709295474	0.626993036924382	0.3684828243190059	0.25545572370507075	0.2185208792672366	0.15754057270868552	0.6678761672412207	0.04583025593659503	0.04583025593659503	-27133.40370302466	0.0	-64.88500415217857
240000	-27217.774051783817	-83.81660983187501	-27133.95744195194	18.24513751261574	137.23309637190027	18.24513751261574	15.181691203045734	195.16830257854406	0.26830922764050436	0.8861601749237653	1.5561871198518415	0.6751872009989982	0.8273695783369731	1.449285445835225	0.6058104800532014	0.373130448577481	0.26436569742024374	0.21513073180934986	0.1473731221929243	0.6944116158261909	0.03808177120482702	0.038081771204826996	-27133.95744195194	0.0	-67.40509967742378
245000	-27228.64334619444	-90.25303626249061	-27138.39030993195	20.198949546583492	144.44024760725674	20.198949546583492	15.763094939252126	650.048735839127	0.339964978132699	0.8683777087279667	1.5421874562912756	0.7187028069430799	0.8293949731771972	1.4456839041742837	0.5956531506862017	0.3619785352527528	0.26460519528666027	0.21136155587641245	0.16205471358417345	0.6617679807513914	0.03826413793663219	0.0382641379366322	-27138.39030993195	0.0	-72.55918765458057
250000	-27225.32690778222	-87.61652098615465	-27137.710386796065	21.3385127227962	157.69930649636186	21.3385127227962	18.209241678827695	126.1255314293028	0.1566091901612332	0.8718789711218735	1.550508633636325	0.7098607991138205	0.8074586145344839	1.4417970218419198	0.6184959597515819	0.36389854648469644	0.2664615038674799	0.22494741132738014	0.1446925383204425	0.672142558887899	0.03452153293685795	0.03452153293685796	-27137.710386796065	0.0	-70.36205344436185
255000	-27216.916632490753	-83.87118191961645	-27133.045450571135	17.832901044565652	141.59993452108426	17.832901044565652	15.179627962906157	167.4835075865386	0.23605598133075234	0.8470705669066865	1.5501005793186327	0.7371130645086126	0.7893563146008042	1.4597080304156866	0.6166514442495816	0.366553151121308	0.26805792787391763	0.21055946618721672	0.15482945481755672	0.6845845213169345	0.03665761872612891	0.036657618726128924	-27133.045450571135	0.0	-67.57203326788857
260000	-27216.83062930692	-83.68966207184039	-27133.140967235082	17.79333885715338	133.88734437773476	17.79333885715338	15.120656156939303	146.6683875054481	0.22390426640022465	0.8490153512937574	1.5521230176943115	0.7021341084830311	0.8144016735275298	1.4793211715551864	0.6030046774461882	0.36502298395766747	0.26885379033252005	0.21205612826075376	0.15406709744905775	0.6606181546221253	0.040559710934400514	0.0405597109344005	-27133.140967235082	0.0	-67.25158013396361
265000	-27217.557158971573	-83.17483275315591	-27134.382326218416	18.395481315477504	128.72078289630747	18.395481315477504	14.560448819781257	104.24695177006623	0.18762827610263888	0.8970356237433795	1.5595623073940592	0.6650077014653902	0.8097457356719615	1.4923503670130354	0.5762982647121789	0.3671025100966594	0.256819769740239	0.22170345875697087	0.15437426140612978	0.6900780887759586	0.042359533068590235	0.042359533068590235	-27134.382326218416	0.0	-67.21558079695069
270000	-27216.308739761174	-83.16035717840727	-27133.148382582767	16.927743842591504	123.77812853575412	16.927743842591504	13.283787685830292	88.24890331756792	0.20946511403099843	0.8802627489326698	1.5412123477054815	0.667175194362749	0.834234651743159	1.4688102541947579	0.6083048030611878	0.3641769247236247	0.26409421996871757	0.21383711403913802	0.15789174126851876	0.6523321335360324	0.045511914118597674	0.04551191411859767	-27133.148382582767	0.0	-66.16615044853825
275000	-27223.82573031533	-87.89117050951464	-27135.934559805813	21.617059883317292	158.5855723774253	21.617059883317292	17.323384250248875	131.60039131269195	0.13864229499409286	0.8939738697422823	1.5101378676116897	0.6739143801053092	0.8487155432131008	1.4820251883471554	0.5912331509804672	0.3621669844734604	0.2615211630565924	0.2165372132113517	0.15977463925859445	0.6955073338434967	0.03336316530298253	0.03336316530298252	-27135.934559805813	0.0	-71.32058126104715
280000	-27220.465309398944	-86.34602906147919	-27134.119280337465	21.46714965948749	156.84957516810934	21.46714965948749	17.0879417344816	190.70605338404033	0.19918471189754272	0.921781610488226	1.4703950365310905	0.7205803216485712	0.8076813088460368	1.4874035191884616	0.5921582032976175	0.36815759419211175	0.26204643345908063	0.2204656322568349	0.14933034009197163	0.6715832075558467	0.032358451796024985	0.03235845179602498	-27134.119280337465	0.0	-69.80976804947268
285000	-27215.419808695257	-84.41283230213678	-27131.00697639312	18.43743920127826	140.12604705858908	18.43743920127826	15.339930192122269	245.1648357683294	0.2709599843646109	0.9039150737486562	1.4745338053314254	0.7330407798797128	0.8223498505447215	1.4707717439696952	0.5953887465257927	0.35663407385109547	0.26407722551379526	0.22445900628576182	0.15482969434934626	0.6989708298511736	0.0370033180554488	0.03700331805544882	-27131.00697639312	0.0	-67.87571578223763
290000	-27222.695626010365	-90.39502591874191	-27132.300600091625	23.118333920714587	176.85598753083636	23.118333920714587	18.96506536361917	284.7397492503484	0.22249514577442042	0.9164177448609777	1.4638955158396731	0.7327625605264573	0.854841951282472	1.4448950750058442	0.5871871524845794	0.36793618596781735	0.2573921082528104	0.22212631483046977	0.15254539094890116	0.6899657524269552	0.028024280420594905	0.028024280420594908	-27132.300600091625	0.0	-71.3013346490275
295000	-27218.220831109502	-82.81057956713441	-27135.41025154237	16.807371729037065	122.01334233731242	16.807371729037065	14.140315922077301	89.86862713992011	0.1971009487158244	0.8889079078800917	1.471045303290762	0.7256003650790537	0.8483839017649553	1.4881703259797816	0.5778921960053601	0.3730770219299545	0.26305658647025054	0.21590154781308687	0.14796484378670666	0.6541358541565517	0.04360864376616929	0.0436086437661693	-27135.41025154237	0.0	-66.32234067923325
300000	-27214.616459943118	-86.76498024551456	-27127.8514796976	20.87449425150019	158.09374108406678	20.87449425150019	17.55236191106471	217.07719256842344	0.22416563153826363	0.8972925630468942	1.4679499703837582	0.7171045151553719	0.8519013589319312	1.479149957255799	0.5866016352262504	0.3683778546521163	0.262158762954118	0.21255565179951336	0.15690773059425087	0.6618243032090239	0.03436120408316261	0.03436120408316261	-27127.8514796976	0.0	-69.56345972191339
305000	-27216.420922204787	-88.88942835980805	-27127.531493844977	21.00594945206151	161.88974075129414	21.00594945206151	17.933535984052625	241.03218985191924	0.1829697936827528	0.9005521626719264	1.4625859308297215	0.7204534882227172	0.8656376855970672	1.4736329787918572	0.5771377538867147	0.36760023824907917	0.2574552934036434	0.21624365592039016	0.15870081242688563	0.6714549789903776	0.031385078697945684	0.03138507869794569	-27127.531493844977	0.0	-71.70081254259273
310000	-27221.02222772828	-84.35089490825354	-27136.671332820028	18.187613602398343	141.94974956004535	18.187613602398343	16.097069665519168	86.42111142089324	0.1760413205608169	0.9594540759350637	1.4509926469936443	0.6997797707887028	0.8601637957215001	1.4461097313363696	0.5834999792247239	0.35719968500055016	0.26617855654546324	0.22100878682185016	0.1556129716321348	0.7060536357986446	0.03531922102963493	0.03531922102963492	-27136.671332820028	0.0	-68.88907082624401
315000	-27217.876831222104	-83.87287117211092	-27134.00396004999	16.949985289995038	130.5835500615529	16.949985289995038	14.465325011954171	120.38788592164825	0.2677099412716639	0.95686950052086	1.4460171419396626	0.701259897271025	0.8761800776790611	1.4605901732501012	0.5590832093392945	0.36889413629222606	0.2561058970516911	0.21995949118644106	0.15504047546964006	0.7224067464750655	0.04057148707674095	0.04057148707674093	-27134.00396004999	0.0	-67.11870147267334
320000	-27220.298786941323	-86.50790878413989	-27133.790878157182	20.4287393035656	155.08433763899268	20.4287393035656	17.485535438857394	225.68623239892526	0.24812282905848693	0.9736979308279956	1.4436719775510474	0.7100717435614632	0.8560780492036174	1.4481469023246485	0.5683333965312326	0.3558222109761674	0.26428332173696806	0.22183627226276678	0.15805819502409607	0.7016507971773144	0.0332249317803837	0.033224931780383715	-27133.790878157182	0.0	-69.56153409200341
325000	-27219.221828890273	-83.8744739362425	-27135.347354954032	17.57669360556022	124.40452136491689	17.57669360556022	13.904317977777863	63.22493857239971	0.22293797944983385	0.9505833457061706	1.460913934133336	0.7204889137089909	0.8560517602037221	1.4375156837892846	0.5744463624585003	0.35998319440163656	0.2549142918142157	0.22299428966733542	0.1621082241168107	0.6682377377228571	0.041636536219570926	0.041636536219570926	-27135.347354954032	0.0	-68.2422794108949
330000	-27213.064620750425	-83.81665253411059	-27129.247968216314	19.00422479521824	142.56224155062858	19.00422479521824	15.365613104278422	121.748963500734	0.20164782771347745	0.9284636790687192	1.4899642525507264	0.7141635025533355	0.8494715960869632	1.4499445736521737	0.5679923960880867	0.3581513145905832	0.26098784496333777	0.2243742977449327	0.15648654270114473	0.6748447672172749	0.03756385929511377	0.03756385929511379	-27129.247968216314	0.0	-68.06892669234279
335000	-27221.050542382276	-83.74054771604986	-27137.309994666226	16.360583172480343	118.24896808397769	16.360583172480343	12.981160937422334	175.02026784008052	0.33501078732959444	0.9517008960727613	1.485142385408141	0.7169413623516346	0.8458596105998257	1.4503202076010078	0.5500355379666346	0.3731027245585783	0.2512323278390566	0.2222397020317639	0.15342524557059958	0.6157452812221705	0.045641273280455384	0.04564127328045536	-27137.309994666226	0.0	-65.6940469792332
340000	-27217.056121937694	-84.66228441029442	-27132.3938375274	19.665853634591098	145.76311069630748	19.665853634591098	15.543324133760574	163.3811308958801	0.20566589823053882	0.9397441017368332	1.4458579844986967	0.7397309455122153	0.868481472064435	1.4510250003743332	0.5551604958134917	0.3582992186502505	0.25908152795716166	0.22369883744610697	0.15892041594647927	0.6954541312709076	0.036979042013369	0.03697904201336899	-27132.3938375274	0.0	-68.61683732003199
345000	-27218.76715267745	-83.58960610218914	-27135.17754657526	18.059507240227454	134.17072889968526	18.059507240227454	14.83945444830141	174.02619111985982	0.2668601211175492	0.8969224816299203	1.4457858325434778	0.701497256309036	0.8949320904255315	1.452034758661182	0.6088275804308576	0.36465938354735333	0.26316975493183625	0.21650890507743478	0.15566195644337402	0.6565599970804349	0.04143214485855644	0.04143214485855645	-27135.17754657526	0.0	-66.92546343913628
350000	-27229.91102706983	-89.24210976672731	-27140.6689173031	20.261398315842015	148.44882475009925	20.261398315842015	16.064686955054473	487.61725852546493	0.2691670585469841	0.9231285414750123	1.4185913581656804	0.6747924446740076	0.9168007148266669	1.4662059651256678	0.6004809757329699	0.36658101613828986	0.25892338415431826	0.2153915815044411	0.15910401820294937	0.6172620591851695	0.0350146009053147	0.0350146009053147	-27140.6689173031	0.0	-72.29782983102484
355000	-27217.232394648476	-84.6466780141658	-27132.58571663431	19.402580143138202	138.64989736719946	19.402580143138202	15.032670868175911	187.78800336780347	0.22907031387555166	0.9093400458489254	1.4087127237842638	0.6837747889941039	0.9207320956000816	1.4896367515688735	0.5878035942037569	0.3660028896840038	0.25324039738041976	0.22772237574169998	0.15303433719387508	0.635508829169273	0.04028421895288583	0.040284218952885836	-27132.58571663431	0.0	-68.3262789269938
360000	-27216.790417878696	-84.58913231828937	-27132.201285560408	17.549691380561608	135.72659862736018	17.549691380561608	14.990584979786583	279.85114260460983	0.30753010493585986	0.9145926971933123	1.3789204454062507	0.6969812293121291	0.9385426417551797	1.5044941683818802	0.5664688179512535	0.37633368611946705	0.24901794081077702	0.21706182977414593	0.15758654329560862	0.6943414924040885	0.037761271662020084	0.03776127166202007	-27132.201285560408	0.0	-67.59265028171531
365000	-27216.85233933979	-86.59255616899101	-27130.2597831708	18.85534955875409	150.28332990544354	18.85534955875409	17.07114636718855	188.3349896909547	0.27837266124502014	0.8873655632587927	1.4072287549164209	0.7271415596075474	0.9211464339242698	1.4866674423136612	0.5704502459793134	0.3634665192975275	0.26411634880347573	0.2205891646243747	0.15182796727462067	0.6751222470815548	0.034757573740408304	0.034757573740408304	-27130.2597831708	0.0	-69.90098938089957
370000	-27212.931740708067	-83.84260510665808	-27129.08913560141	19.15307952118631	141.0218925138055	19.15307952118631	15.662848232986185	133.49583319532505	0.19945935538899096	0.8773670273864842	1.4062450324286462	0.7096119287684213	0.9273710158676981	1.5140773557630567	0.5653276397856987	0.37434870797063374	0.26092701777524246	0.21586061163651835	0.1488636626176041	0.650979580211698	0.03697378553415268	0.036973785534152696	-27129.08913560141	0.0	-68.1742520342524
375000	-27218.745176951245	-85.58222389991445	-27133.16295305133	18.837480351266958	147.871754372641	18.837480351266958	16.973311442665832	129.34894718711203	0.170677546823659	0.8807351126890381	1.4007791278499118	0.6787992534068839	0.9544071385702064	1.5243290083954026	0.5609503590885621	0.37669473109263074	0.25744267690966727	0.21180368383520937	0.15405890816249115	0.6808252855232215	0.035136150969234135	0.03513615096923413	-27133.16295305133	0.0	-69.42777515126045
380000	-27217.59301237272	-84.37647031264136	-27133.21654206008	16.734214348650102	124.88918835697035	16.734214348650102	13.906083270750745	103.59967934687707	0.29379316639177344	0.8758459732730582	1.3970819385633346	0.6992837149373502	0.9417622168151698	1.5165150358023114	0.5695111206087814	0.3782265866087805	0.25194625513453456	0.2152921336291033	0.1545350246275802	0.6470247603119926	0.040268594666308194	0.04026859466630817	-27133.21654206008	0.0	-67.90534149612068
385000	-27223.42256472107	-84.14812374877539	-27139.274440972295	17.90618661962712	134.2919666447393	17.90618661962712	15.218704576120693	86.56649745919461	0.19488273522377075	0.8068739629897089	1.4028876475284917	0.7343078184427655	0.93802458059648	1.5409296566450565	0.5769763337975028	0.3775606871647966	0.253879563144328	0.22592098496983154	0.1426387647210424	0.6301878063909054	0.04447940882273314	0.044479408822733144	-27139.274440972295	0.0	-67.78153002247437
390000	-27219.028155789576	-84.2616304498436	-27134.76652533973	18.72941799790733	150.06795250605532	18.72941799790733	16.56175359864029	127.1846262561585	0.21250799761580375	0.8206603156610538	1.377463643568437	0.726913956455365	0.9387058093748116	1.553488601562098	0.5827676733782404	0.3819337574674	0.25534854616923225	0.21806498098639615	0.14465271537697025	0.6451403177972665	0.03206346074314043	0.03206346074314043	-27134.76652533973	0.0	-68.76783609601804
395000	-27218.569556301103	-85.54157586010263	-27133.027980441002	20.61453019428548	153.8546908261266	20.61453019428548	16.735926760058764	206.71928941398306	0.24113862228862515	0.8117826469581738	1.400203123533056	0.7128711699618893	0.9465360059324333	1.5460098148961452	0.5825972387183085	0.3822103709078821	0.2550958484222579	0.21614861521870776	0.14654516545115073	0.6431286172000397	0.03402016761704127	0.034020167617041255	-27133.027980441002	0.0	-69.12555347451516
400000	-27220.033694432455	-84.58703370263973	-27135.446660729816	18.614827209133367	138.31706274328047	18.614827209133367	16.027042441405648	68.56135542418512	0.1522511435014009	0.8038399821725877	1.3965026521827146	0.7646957860799648	0.95756705813698	1.4939697321226326	0.583424789305126	0.37989825154051093	0.2540503877760559	0.22023903762774696	0.14581232305568473	0.6701409635358746	0.0389737429171748	0.03897374291717479	-27135.446660729816	0.0	-69.17124760403868
405000	-27220.647482355325	-85.15162172469813	-27135.495860630628	19.223145747736687	146.31132141412792	19.223145747736687	16.473226645166566	95.7529919237702	0.15723143181461308	0.7790801261531375	1.3846946838159995	0.7968997737985117	0.9407045013136708	1.4909483319497152	0.6076725829689713	0.37330947876973225	0.2577669007412728	0.21948798407100387	0.14943563641798954	0.687241046561286	0.036900673018703346	0.03690067301870334	-27135.495860630628	0.0	-69.37976880812975
410000	-27221.638956438237	-83.93263897618304	-27137.706317462053	18.894972158122858	142.86093619447357	18.894972158122858	15.672260030498576	100.89500784623523	0.1705585638055651	0.7841406892096069	1.3439866040195714	0.7662344055211668	0.9106070787143989	1.5594426849382377	0.6355885375970247	0.3843529278468065	0.2541674405202091	0.21807992325488795	0.14339970837809493	0.6886847482557101	0.03483954300516097	0.034839543005160976	-27137.706317462053	0.0	-68.71957109566897
415000	-27228.47371664499	-86.89841369564772	-27141.575302949343	21.04373100975217	163.4278994503135	21.04373100975217	17.93471593356858	154.6592907043492	0.19293040106570936	0.7695275396798418	1.3610185062665068	0.7753059298357438	0.9267916819030932	1.5594687150184285	0.6078876272963913	0.3810319459528841	0.259657606528307	0.21319976480286046	0.146110682715947	0.6514633319517917	0.03269311039038369	0.0326931103903837	-27141.575302949343	0.0	-69.89645976130848
420000	-27219.325060110797	-85.58628181909086	-27133.738778291707	20.410954015590086	151.30079438100748	20.410954015590086	15.267667877063806	264.5728270296782	0.25939278458412174	0.7598990133290185	1.367909886799131	0.7925735178493476	0.8995722892448935	1.5790335748825999	0.6010117178950148	0.3763026286107292	0.26713434987082296	0.21345594747679647	0.14310707404164977	0.6471937422506185	0.036678888990901604	0.03667888899090158	-27133.738778291707	0.0	-68.9887120740675
425000	-27219.496914227	-84.99574624048523	-27134.501167986513	17.743566938615132	131.20928551936606	17.743566938615132	15.08849126849851	96.95397827110918	0.2632131836393041	0.7776916959696749	1.3501961736444443	0.7847535339813039	0.8756385007279537	1.6099617527816177	0.6017583428950108	0.376842773035506	0.27104523872980085	0.20799006472005777	0.14412192351463382	0.6623340210359918	0.04129254656204899	0.04129254656204899	-27134.501167986513	0.0	-68.90165314318334
430000	-27216.879220003746	-84.13124062038332	-27132.747979383363	18.305642006086426	139.60507998354365	18.305642006086426	15.218907340223772	134.67742790261244	0.24312051941911927	0.7748149560147406	1.343122941904	0.7709485614413795	0.8628904692901129	1.6281220418907172	0.6201010294590552	0.3772473074815066	0.2574876430937631	0.22195610921737552	0.14330894020735327	0.6761694214579314	0.04062429767024976	0.04062429767024975	-27132.747979383363	0.0	-67.70125460928833
435000	-27228.203198908013	-91.41725088121402	-27136.785948026798	23.786060487949594	165.5431190690806	23.786060487949594	18.405009141747296	250.47353979379977	0.24565473595528053	0.8156948762418702	1.3076243759205588	0.7211231399896735	0.8994575584643644	1.6632986481098773	0.5928014012736619	0.3782166253940242	0.254168195610584	0.2179350518108893	0.14968012718450102	0.6502876594241634	0.03143928288187322	0.03143928288187322	-27136.785948026798	0.0	-72.2449317083126
440000	-27212.214554841077	-82.99298940272318	-27129.221565438354	16.926137710242	128.24831404245487	16.926137710242	14.963951142593626	105.41327863530583	0.23420134449993513	0.8102115771480551	1.323284983134778	0.7115550368424118	0.913336770279785	1.6419822653556204	0.599629367239356	0.37767220982728106	0.2519167842310239	0.22021579271192482	0.1501952132297687	0.6536276831781994	0.041045162652793246	0.04104516265279325	-27129.221565438354	0.0	-66.57004147248517
445000	-27219.82290705721	-90.27341519405311	-27129.549491863156	19.999180504741897	150.36140338499717	19.999180504741897	16.032047249566837	582.2494107510813	0.2813041889508494	0.8299563172142229	1.338087302197627	0.7167156780075543	0.8814873916934018	1.6425511327262101	0.5912021781609901	0.383072291634365	0.25805055335953797	0.2162756095118771	0.14260154549421833	0.6492070767095293	0.03675850236763014	0.03675850236763013	-27129.549491863156	0.0	-72.74836558066328
450000	-27218.577792922337	-86.6889846171146	-27131.888808305222	20.066722088103855	153.7002353447002	20.066722088103855	17.581577794911738	240.89756595109773	0.251343165510886	0.8039539279808984	1.3023706212400474	0.7438568440975943	0.8338947959308824	1.707302264805655	0.6086215459449292	0.37913874435742406	0.24977419542732962	0.22870084003918378	0.14238622017606098	0.6166337078791151	0.036229636734738946	0.036229636734738946	-27131.888808305222	0.0	-69.33608879579926
455000	-27220.08075857769	-84.4987316449456	-27135.582026932745	18.26760290050075	132.67544786661597	18.26760290050075	14.793402874607114	87.73116306460554	0.14298087488077482	0.8099517869443521	1.2983738462247962	0.7464938674617545	0.8364328552370599	1.7136923411099998	0.5950553030220439	0.37640048691336153	0.26898337062214284	0.21381511662823374	0.1408010258362604	0.6625219644223418	0.04167952467132836	0.04167952467132836	-27135.582026932745	0.0	-68.72794146569561
460000	-27217.20853241149	-87.67470271203952	-27129.53382969945	21.567493624271528	159.21083683603524	21.567493624271528	17.334942620742186	291.9921976930581	0.2540093896046609	0.8193591053194068	1.3141385929880787	0.7247740409286167	0.8472968954859573	1.716574951032358	0.5778564142455883	0.38510690156536254	0.2575201580082514	0.21378129646780955	0.1435916439585751	0.6479643881499172	0.03376074149937989	0.0337607414993799	-27129.53382969945	0.0	-70.20816457133704
465000	-27211.772570847734	-84.95953281715046	-27126.813038030585	19.150784262342235	141.47705711993152	19.150784262342235	16.232929849345275	152.70957568368715	0.2573148043310238	0.782262329799148	1.3219122514961243	0.7423126320603864	0.844155846439972	1.7319918227338282	0.577365117470547	0.3880650084132766	0.261289376323045	0.2113148048952841	0.1393308103683929	0.6319285546726038	0.03916239184195239	0.03916239184195238	-27126.813038030585	0.0	-68.62436909846028
470000	-27214.96255191992	-84.41316235447498	-27130.549389565447	18.5063351543004	139.7770463270129	18.5063351543004	15.653114681054099	73.94522388539036	0.15794607131429728	0.775988649909799	1.3438237530168449	0.7232198434329886	0.8506903151450284	1.70941895393887	0.5968584845564756	0.3740030792986254	0.2663201602864737	0.2180221074303727	0.1416546529845269	0.685953464111433	0.037286065482348384	0.037286065482348384	-27130.549389565447	0.0	-69.15312595415438
475000	-27218.760262578435	-84.31756570230269	-27134.442696876133	20.498353205457075	143.8223673250415	20.498353205457075	15.261637617442767	108.49089310813895	0.18843740111768525	0.7449652278348919	1.4118052227781928	0.7308172050678975	0.862553920768637	1.6927294744584702	0.5571289490919178	0.38859919505265145	0.25610990979707926	0.2106327821528537	0.14465811299741424	0.6834225713287916	0.039399109679579415	0.039399109679579436	-27134.442696876133	0.0	-68.42338071299868
480000	-27221.01257504032	-84.63095770960362	-27136.381617330717	18.932752479498276	150.41001031495736	18.932752479498276	16.261849882941934	139.0774560349118	0.21148480621554433	0.7458722499014687	1.4628406829616212	0.7349077820156381	0.840613505563928	1.7090848476285836	0.506680931928768	0.3772191228808927	0.2629789969711222	0.21731108615359734	0.1424907939943865	0.6419581117323822	0.03558736751183591	0.0355873675118359	-27136.381617330717	0.0	-68.63019460699908
485000	-27220.854277338844	-85.8333336844943	-27135.02094365435	20.092774237754963	146.94511596879522	20.092774237754963	15.956015527407995	66.51580489603367	0.11784737664695477	0.7394549842581274	1.4499298421848814	0.7116449732503889	0.8514117709010407	1.7248326538927037	0.5227257755128651	0.36576391643314665	0.26615302954059294	0.22139094450988417	0.14669210951637499	0.6657367387555316	0.035876126269332974	0.03587612626933298	-27135.02094365435	0.0	-70.88425613614635
490000	-27216.41298385825	-84.27156141462775	-27132.14142244362	19.70032494849033	142.27912736582832	19.70032494849033	16.06618139861355	138.42822008891042	0.20042212192776354	0.7620074366436316	1.413054615158291	0.7218793958190123	0.8615336073070202	1.7250458542621234	0.5164790908099286	0.3787510348415179	0.26572989485405196	0.21247726136786563	0.14304180893656332	0.6141274949676014	0.038260739110892165	0.038260739110892165	-27132.14142244362	0.0	-68.35320753386573
495000	-27225.597129237027	-87.97794509926857	-27137.61918413776	21.40207811087592	167.67085271575309	21.40207811087592	18.204086397022433	161.13704059336536	0.18690292937324093	0.7761798174123467	1.4034597537970614	0.7629600886539128	0.8733900208088519	1.699911085776567	0.48409923355126694	0.38109985486135106	0.25831365003048173	0.21391270520295233	0.14667378990521365	0.6438379157609037	0.03221822451982134	0.03221822451982135	-27137.61918413776	0.0	-70.59780548632601
500000	-27214.07014748331	-87.1685679104597	-27126.901579572852	20.762366903104244	155.55732149299612	20.762366903104244	17.19452241444675	222.3845663568821	0.26626308109492647	0.792105394686347	1.4020520708975208	0.764823445370008	0.8753223852649457	1.7025261360901782	0.4631705676910072	0.38293895282755563	0.25346128335549895	0.2188171095748279	0.14478265424211617	0.6521063122552336	0.03430936248212502	0.03430936248212503	-27126.901579572852	0.0	-70.26194405035211
505000	-27216.867295440436	-83.75191327261821	-27133.115382167816	18.087586603261254	132.2347863050269	18.087586603261254	15.714118476193272	106.1766040352534	0.20029207864372772	0.846229381290272	1.3237714349831027	0.6780192018780805	0.8652011545964777	1.7663290987406384	0.5204497285114357	0.3713559357786791	0.259038377192219	0.22480884075025775	0.14479684627884284	0.6163071378082227	0.04415241750839254	0.04415241750839256	-27133.115382167816	0.0	-67.33229596273056
510000	-27218.68296395764	-87.06665637760065	-27131.61630758004	18.920095136172986	150.27892258124535	18.920095136172986	16.417719707792017	439.82761302395863	0.2915969384764166	0.8706117859414066	1.2705779695117205	0.851377950531912	0.882493166860355	1.675674811176786	0.4492643159778266	0.3669265451714338	0.2586180960673019	0.22484123129968187	0.1496141274615811	0.6959881124842907	0.03480876140699668	0.03480876140699669	-27131.61630758004	0.0	-69.7965617687568
515000	-27220.34501976081	-84.9729112275231	-27135.372108533287	18.13356539719216	137.55537023717145	18.13356539719216	14.87452597241539	290.4055728593582	0.28377270489302286	0.9767649099557563	1.2996873329262957	0.7157012700628738	0.8275087848329891	1.6717429552842566	0.5085947469378352	0.36631674457425933	0.248529664544206	0.23266954111077223	0.15248404977076113	0.7423135310587394	0.03724503990530782	0.037245039905307815	-27135.372108533287	0.0	-68.13839272868704
520000	-27207.99596224266	-83.60851975163082	-27124.387442491032	18.65199886441054	138.2679255388632	18.65199886441054	15.58445655714666	115.96553238312451	0.21112106089976748	0.8640405224180103	1.4424827536674594	0.7977712559005448	0.8811177817941052	1.573375468839548	0.44121221738033906	0.3725116709567135	0.26208802922208696	0.21729114330369292	0.14810915651750542	0.662731683381308	0.03956046194449485	0.039560461944494835	-27124.387442491032	0.0	-67.6529590022076
525000	-27211.26831935113	-84.52149413037593	-27126.746825220755	19.055724916000813	143.78487734394912	19.055724916000813	16.028457574023225	92.44533808247856	0.15487681063740108	0.9135168938906244	1.4558921068200557	0.7611249807145402	0.8418712741892397	1.5943146101480294	0.4332801342375173	0.3664277509349085	0.25713740394731155	0.22326973329817226	0.15316511181960651	0.637522286219001	0.035974639850419425	0.035974639850419425	-27126.746825220755	0.0	-69.24809936507067
530000	-27210.837199929265	-83.56343551160248	-27127.273764417663	17.405753734099434	127.88600211547015	17.405753734099434	13.82758927976299	201.4876952010502	0.3140325337457186	0.8934097968037705	1.4893076388110185	0.7526637723303449	0.8487256273377974	1.584151523449275	0.4317416412678005	0.36595438561797045	0.2609845221883284	0.21989598037409347	0.15316511181960651	0.654640440079987	0.04132051365176001	0.04132051365176002	-27127.273764417663	0.0	-66.51387630455923
535000	-27218.428142426586	-84.26154933516344	-27134.166593091424	19.281034429441515	133.12785969542372	19.281034429441515	14.304031259971014	89.70319639405312	0.2412838358122871	0.8682097004341482	1.4389281402027452	0.7452231020847334	0.9008847836735698	1.5522721572526652	0.494482116352145	0.3757196165735638	0.2626447761930378	0.20846239007512712	0.15317321715827015	0.6939742618220043	0.04020512140775068	0.04020512140775068	-27134.166593091424	0.0	-68.70670987912722
540000	-27218.21661552447	-84.30952777358941	-27133.907087750882	18.549157618339464	141.13451771496418	18.549157618339464	15.974499900405752	128.6193491319467	0.1977085802966219	0.910789859307169	1.3579106986294147	0.6886513747075056	0.8448580776665523	1.7292971132814936	0.4684928764078716	0.3714801388355809	0.2568023023590538	0.22088405584902648	0.15083350295633752	0.6612169958719718	0.03890655810173363	0.03890655810173363	-27133.907087750882	0.0	-68.14441164187667
545000	-27214.98436195425	-83.55772058667179	-27131.42664136758	18.068939577324617	138.44185086294505	18.068939577324617	14.595919557026946	204.66459346218215	0.26747248150463165	0.9322192773561659	1.3791841200023573	0.7519515462574128	0.8831415956746896	1.6407859603695378	0.41271750033984295	0.3637046091755423	0.25904741862285263	0.22925234892263313	0.14799562327897073	0.6799452967392817	0.036907625265999146	0.03690762526599916	-27131.42664136758	0.0	-67.19957656518257
550000	-27216.894927179183	-84.21924234407432	-27132.675684835107	18.295450714098454	144.16410387378113	18.295450714098454	15.9234253761777	224.22025158890347	0.25772847918031183	0.9188485343796577	1.4366555529073335	0.6723302099940478	0.8747989010884559	1.6676951263329416	0.4296716752975699	0.37592219874807403	0.2497205914831509	0.22046907848383313	0.15388813128494067	0.7101753854097708	0.03446362658638594	0.03446362658638594	-27132.675684835107	0.0	-67.8684508584122
555000	-27224.346394074866	-86.6272943559184	-27137.719099718946	21.96357635969435	159.70920094744272	21.96357635969435	17.132338012289804	99.44031075820578	0.1743329328994798	0.8790536532665008	1.4018447689236075	0.7597458010590851	0.8747989010884559	1.6027104442336546	0.48184643142870237	0.3731053420463551	0.2476555764474137	0.23558359582175797	0.143655485684472	0.6882905804706279	0.031723416244666125	0.03172341624466612	-27137.719099718946	0.0	-70.554487592538
560000	-27214.459253868783	-84.95938081954715	-27129.499873049237	20.431585053121886	149.56637099250204	20.431585053121886	16.375113730135467	161.61929600840415	0.22933814823817458	0.8476861997085245	1.3706907520067244	0.7911132546170613	0.8302877685909114	1.7526522298942488	0.40756979518253583	0.370406939805761	0.26496421766919587	0.2214411627843318	0.14318767974071017	0.6630969435702715	0.03636560711316297	0.03636560711316297	-27129.499873049237	0.0	-68.68866109887547
565000	-27213.570980711982	-83.7015474504368	-27129.869433261545	19.14733882124659	139.13118723468688	19.14733882124659	14.701002681510575	160.94681402086047	0.24803242968783973	0.8387421647661134	1.3869098215239033	0.7448539556061599	0.8127404233002059	1.7629245406101866	0.45382909419343725	0.3669884466188205	0.2571473887089223	0.23026160783052652	0.1456025568417296	0.6475840907510934	0.039603582331407955	0.03960358233140795	-27129.869433261545	0.0	-67.54021838758113
570000	-27210.192327565423	-83.13193444002349	-27127.0603931254	17.799554887795946	132.69430313854608	17.799554887795946	14.801630225302082	121.6340432994034	0.2427860316438364	0.867145343353325	1.4513960828891594	0.7984800043513804	0.8933845232021468	1.558821156299895	0.43077288990409945	0.37321757244053705	0.25921608250075534	0.21425813767041613	0.15330820738829046	0.6351501379044302	0.041200657386950244	0.04120065738695025	-27127.0603931254	0.0	-66.87282332233433
575000	-27215.15508676098	-83.39999882348832	-27131.75508793749	16.522407571144715	120.59721209338161	16.522407571144715	13.273438742399993	131.93382554809924	0.3064557697746375	0.8068877022989096	1.4417308557887933	0.7783293295604147	0.8909391601111462	1.543038707377681	0.5390742448630614	0.3740629358565857	0.26345826241415166	0.21448295242231455	0.14799584930694704	0.6519867017151979	0.04445827454747787	0.044458274547477875	-27131.75508793749	0.0	-65.90341911411394
580000	-27216.62981544402	-83.95296054752491	-27132.676854896494	19.261227776181293	139.0556373387616	19.261227776181293	15.140491165239277	140.27347949040842	0.2068229786746767	0.8068877022989096	1.4609316779172918	0.7577718557633758	0.8902880940265092	1.6059290176934977	0.4781916523004221	0.3725148310273804	0.26783682543086607	0.21311405235501593	0.14653429118673655	0.6553118704141557	0.03963026493393867	0.039630264933938675	-27132.676854896494	0.0	-67.96753233907722
585000	-27216.26245995722	-85.6572311373192	-27130.6052288199	20.131170234385152	155.45570269305475	20.131170234385152	16.757229442637186	137.64251576121777	0.21895746661777368	0.8064173610509426	1.419768351989228	0.6926679288383684	0.9755960600445991	1.5903868644603947	0.5151634336164737	0.3786009304792082	0.25810936909482196	0.20957044554942578	0.153719254876543	0.6413845932401355	0.035078471861729625	0.03507847186172963	-27130.6052288199	0.0	-69.4762808544507
590000	-27217.032845242098	-87.01411994262541	-27130.018725299473	22.264725439872194	165.21962612085284	22.264725439872194	17.147544522381008	158.9711076044721	0.1770348049914548	0.9526340399747887	1.3370302762701	0.7844361377721096	0.8510328774593554	1.6083428643382607	0.4665238041853916	0.37050416403471303	0.25281043828043026	0.22959840642186924	0.1470869912629864	0.6605422388349075	0.030870065888716575	0.030870065888716578	-27130.018725299473	0.0	-70.37806527596337
595000	-27225.098495545117	-86.11929053733974	-27138.979205007778	17.27602191082449	127.21162974526892	17.27602191082449	14.101583962747183	103.14800082619256	0.1356964642079787	0.9308225505819724	1.3347375002173876	0.8044575928987311	0.891110425969461	1.6253231720206578	0.41354875831179605	0.37371463330747695	0.2546871672845305	0.22451120814500503	0.1470869912629864	0.7355639398006474	0.04215127352280046	0.042151273522800466	-27138.979205007778	0.0	-69.66211756654008
600000	-27216.55125630418	-85.07032183693943	-27131.480934467243	19.660154125570674	146.79803395350606	19.660154125570674	15.582351683972789	169.51674079522192	0.2694590924639003	0.8738208997054646	1.3015539602065644	0.8039917832522472	0.8232708929025943	1.670443897983087	0.5269185659500486	0.3714740982984698	0.2536381981782824	0.23132968834611214	0.14355801517713462	0.6795875255124372	0.035329729183530424	0.03532972918353041	-27131.480934467243	0.0	-69.17890118198828
605000	-27217.36088338947	-85.42920355848509	-27131.931679830985	15.290564167609949	112.64769559840664	15.290564167609949	13.203088542299492	193.7934893821382	0.3759765295934748	0.8814801000881219	1.3880730102666987	0.7683567507078491	0.762671001218088	1.6833992207390172	0.5160199169802309	0.3663991961434119	0.2604315105570844	0.22053145801448407	0.1526378352850186	0.6453241170606799	0.05135642766909108	0.05135642766909107	-27131.931679830985	0.0	-65.90239522885123
610000	-27217.929924246157	-84.62594050614867	-27133.303983740007	19.873952013464546	146.49571994822492	19.873952013464546	16.404328650234426	178.6596786508193	0.22980997636611136	0.8509647929357654	1.3783269823860806	0.7913897171124269	0.8089296673144475	1.6700011980848188	0.5003876421664664	0.3786635957074975	0.25446374873949634	0.22682420528235342	0.14004845027065171	0.7020287825894949	0.03484484251272662	0.03484484251272661	-27133.303983740007	0.0	-68.53392398697945
615000	-27212.960558709663	-84.26879851839607	-27128.69176019127	19.395934308094027	145.10628489303545	19.395934308094027	16.010436273076774	120.76902147187087	0.2230897542579132	0.8844361118773277	1.2831499600160152	0.8042746695026733	0.8175444904968167	1.6915566401350217	0.519038127972151	0.3714515945839281	0.2546562666361196	0.22796444010222575	0.14592769867772545	0.6905055160791241	0.036033650206650704	0.036033650206650704	-27128.69176019127	0.0	-68.5578723671893
620000	-27213.69861730008	-83.20928031988059	-27130.4893369802	18.18313778658248	132.63928567569312	18.18313778658248	14.059409140408437	164.98465392172704	0.2679407709527541	0.8561979270869041	1.358402550557755	0.7708864436157049	0.8310380540827367	1.6100552414411318	0.5734197832157734	0.382954279193642	0.2517071348597178	0.21796658550614448	0.14737200044049467	0.6626336840827161	0.04120155795795325	0.041201557957953265	-27130.4893369802	0.0	-66.6326820397888
625000	-27216.23647424563	-87.10598350689784	-27129.13049073873	19.475961645247093	145.35804916816065	19.475961645247093	16.57698564525008	334.15986126547614	0.31638522701769406	0.8355899511648262	1.3371842668748293	0.7889204527609416	0.8156592979599465	1.7393840978300728	0.4832619334093896	0.3772124444166798	0.26293710343165055	0.21680033556000433	0.14305011659166422	0.6687532898104033	0.03736686249782485	0.037366862497824845	-27129.13049073873	0.0	-69.90671798953242
630000	-27210.124387089392	-83.43849442347494	-27126.68589266592	17.57921263483395	133.20733178031276	17.57921263483395	14.028457176566217	185.7735359725111	0.29251381305567115	0.8591470323029957	1.3700652676405431	0.83843885513068	0.8464098647656729	1.6026770467507245	0.4832619334093896	0.36663195777662944	0.25889925932053925	0.22733732019328812	0.14713146270954205	0.6830195877586224	0.038825721968663345	0.03882572196866334	-27126.68589266592	0.0	-66.73775250160558
635000	-27220.8322487125	-86.6472527067261	-27134.184996005773	19.70386639812849	145.29882449835782	19.70386639812849	15.158465059666566	225.23445407769645	0.20820283302239564	0.8417908649306983	1.5139592575172753	0.701359579090181	0.8781385070306399	1.5365346023986384	0.5282171890325731	0.37137036918545313	0.26206892403614235	0.21454111872747006	0.15201958805093344	0.6607356384323895	0.039063450437451006	0.03906345043745102	-27134.184996005773	0.0	-70.08167363062354
640000	-27220.20461169745	-87.19065293298394	-27133.013958764466	18.128843201688458	133.83626809284118	18.128843201688458	14.319379663094274	230.00699861957722	0.35286643671540097	0.9438175394853269	1.3072259335194738	0.7986999200511048	0.8697573037813423	1.6860497198496864	0.39444958331307167	0.37804374346098035	0.24403655917826808	0.23332021405704104	0.14459948330370945	0.6928781749020796	0.03751562445137597	0.037515624451375976	-27133.013958764466	0.0	-70.65950222011705
645000	-27225.671602648363	-85.98189126152297	-27139.68971138684	19.670479728305445	150.89023569039665	19.670479728305445	16.098074932467828	309.4133132406388	0.28361822792609653	0.9438175394853269	1.3427040550496692	0.768934048214675	0.8015368402896773	1.6387872870504532	0.5042202299102045	0.3666024059297183	0.2547928422209827	0.23015182690040176	0.1484529249488961	0.6378485731337671	0.037004525503235616	0.03700452550323561	-27139.68971138684	0.0	-69.02309842742224
650000	-27215.338437366863	-84.17826200905222	-27131.16017535781	16.60804287862601	129.611797727705	16.60804287862601	14.290653472782942	167.7806535974524	0.3070493896537099	0.870300980311123	1.3427040550496692	0.7418892939977869	0.9077693794931028	1.6365850679916054	0.5007512231567188	0.38624311713645343	0.24954848806321311	0.21820842665314358	0.1459999681471887	0.6467285101314744	0.04358864705892355	0.043588647058923534	-27131.16017535781	0.0	-66.56538882633481
655000	-27216.894631232968	-86.7867479246792	-27130.10788330829	19.733361769879846	148.21225808472306	19.733361769879846	17.193306838516584	95.24286308734035	0.12124135646953343	0.8551344974786114	1.285186370689406	0.6592729620302411	0.8509769821828951	1.8262266337234283	0.5232025538954237	0.38439873910170413	0.2457067996096489	0.23022871903206	0.13966574225658585	0.6541145754048835	0.03612443014423674	0.03612443014423672	-27130.10788330829	0.0	-70.86620029757334
660000	-27217.982447731483	-87.76149374069438	-27130.22095399079	20.301270067097	154.3778354012282	20.301270067097	18.105855465630157	215.13219773525842	0.2464993958024247	0.8107269881714938	1.3043838057528117	0.750743100129092	0.8146094670661618	1.7715197498646613	0.5480168890157853	0.3780106337190774	0.25588757186695427	0.2293646610094404	0.1367371334045269	0.6718843256496858	0.03654084909134007	0.036540849091340075	-27130.22095399079	0.0	-69.92279943636666
665000	-27221.351320957918	-84.96745703181807	-27136.3838639261	18.782472377322843	136.94727253466482	18.782472377322843	15.669685832906278	111.0987357423491	0.16145192443086642	0.976853455071076	1.3926140246436187	0.7203929562688908	0.846896548217158	1.6133730736208172	0.44986994217844484	0.35586493157685056	0.2606780891264346	0.22945017117826	0.15400680811845374	0.7241766590790331	0.04091466120056057	0.040914661200560566	-27136.3838639261	0.0	-68.84342443850288
670000	-27211.89071013507	-83.94680615300425	-27127.943903982065	19.10246172812534	136.77593351884371	19.10246172812534	15.628125803898834	149.2218699027036	0.254824357531564	0.9301704428874052	1.383152204833921	0.6858579269811003	0.8541079909380946	1.6575418199080374	0.489169614451447	0.3649162258786011	0.25708283926115005	0.224138647119381	0.1538622877408667	0.6686173514275584	0.04051989685446868	0.040519896854468676	-27127.943903982065	0.0	-67.68563716178414
675000	-27224.938143208376	-91.16584514706182	-27133.772298061314	22.01507136514171	171.9121568229206	22.01507136514171	18.992222017869075	482.7049143777762	0.2639851545339626	0.895919901385448	1.3703455053840046	0.7109137854789707	0.9158487733885536	1.643956393364383	0.4630156409986457	0.3647134743433632	0.2576612541869031	0.22893995073711548	0.14868532073261712	0.6378495951070056	0.030697898678560463	0.030697898678560452	-27133.772298061314	0.0	-71.79351733713355
680000	-27222.908514624243	-88.25205309466989	-27134.656461529572	21.115927889124574	159.83788038407621	21.115927889124574	17.03273920723184	386.5164694342741	0.26465533395005114	0.9102367748086061	1.476133254114783	0.7109137854789707	0.8094030593250676	1.5340493868420804	0.5592637394304979	0.36548744644429965	0.2618972195724139	0.21726220549273284	0.15535312849055255	0.6653723385509097	0.03324295540776375	0.033242955407763765	-27134.656461529572	0.0	-70.84303897562675
685000	-27218.1169932202	-84.65211263138438	-27133.464880588814	18.01454267680702	137.80201718068875	18.01454267680702	15.384620523585202	195.1285784759713	0.229096406233249	0.8098592492354814	1.5452240266987118	0.662736636870638	0.9702820281856883	1.5416516969750234	0.47024636203446263	0.374685089449878	0.26326514993792044	0.20424917356469974	0.15780058704750072	0.634635455005861	0.0383999567578699	0.038399956757869905	-27133.464880588814	0.0	-68.22426670768385
690000	-27221.654027219753	-83.55597789417388	-27138.098049325577	17.537387967419566	126.79409085311934	17.537387967419566	14.601172434970925	116.73499177597283	0.2036435884316984	0.8722074540284818	1.4757450666768734	0.6978255018143096	0.7168294356752946	1.7280114288367048	0.5093811129683417	0.3680388931057192	0.26360032376840575	0.2225862233940828	0.14577455973179115	0.6560993302472312	0.044656999251301746	0.044656999251301746	-27138.098049325577	0.0	-66.94352474026172
695000	-27217.12011987669	-84.9926243856412	-27132.127495491048	20.501298284298407	147.28881806410533	20.501298284298407	16.220812773544925	178.81039004346133	0.251885348244531	0.9163225525832139	1.3900142288717658	0.7105208099388964	0.7982995897735133	1.5815516374096021	0.6032911814230136	0.36974620558063104	0.266593724499254	0.2195772202626258	0.14408284965748802	0.6482677399588371	0.036071322259338734	0.03607132225933873	-27132.127495491048	0.0	-68.80018803408909
700000	-27217.67266498649	-87.123800200055	-27130.548864786437	22.18637765635849	161.09675120964596	22.18637765635849	17.09818279288013	158.87154598503946	0.1754353419266877	0.8783175846745649	1.3830590684736166	0.739309875818388	0.8698763356454725	1.5709293535417825	0.5585077818461809	0.3798093232110041	0.2592577567819425	0.21457778059889412	0.1463551394081581	0.6818473793868856	0.03299964702300856	0.03299964702300857	-27130.548864786437	0.0	-70.25139709910093
705000	-27210.14781914857	-84.32178494051183	-27125.826034208058	17.973782315482513	137.7921656268259	17.973782315482513	15.173760861952713	116.44173600292173	0.2522382335225414	0.8966496659237452	1.4397562038847795	0.7439155062964955	0.905729257811368	1.5462422127501847	0.4677071533334322	0.37528962974818597	0.25796396618811995	0.21757859406027458	0.14916781000341833	0.6492401741792452	0.03856315908671955	0.038563159086719555	-27125.826034208058	0.0	-68.33870000832415
710000	-27214.365362542	-87.26711014747994	-27127.09825239452	19.683961360805398	155.1225203387487	19.683961360805398	17.776223620565922	84.31372157815339	0.1578204367140523	0.8821884100210974	1.369986960259432	0.8327396759848187	0.8650931864328895	1.6210871482958678	0.42890461900590016	0.37017884315233085	0.2615278450989583	0.22092416883362728	0.14736914291508232	0.6900799504169499	0.03535151645752246	0.03535151645752245	-27127.09825239452	0.0	-70.86356777835682
715000	-27216.54861854859	-84.38277844217092	-27132.16584010642	19.61057980273487	142.96204406902794	19.61057980273487	15.717132082705634	198.3667337441821	0.2585987487153966	0.7963551040006861	1.3591685349442713	0.8432926240705223	0.8051388757599144	1.6091746569529217	0.5868702042716893	0.3769364858775575	0.2542873497738091	0.2255862709039811	0.14318989344465108	0.6186984919616088	0.03731543206377514	0.03731543206377515	-27132.16584010642	0.0	-68.24774247732614
720000	-27218.92653797487	-86.42051441879411	-27132.506023556074	16.404975998316054	129.66731571738364	16.404975998316054	14.368105695787929	182.87323847803154	0.20463246621753195	0.8526947015279115	1.3678305343719104	0.7247834398145583	0.7794818172567949	1.7668905284563063	0.5083189785725237	0.37493406828841996	0.2584038256374983	0.22051997559831713	0.14614213047576338	0.6554654699254597	0.04005463945053563	0.040054639450535647	-27132.506023556074	0.0	-69.17170823471382
725000	-27216.208993417185	-84.40392757373485	-27131.80506584345	19.123707464552695	145.49773921072062	19.123707464552695	15.487372271715536	187.61020495884793	0.23218972651973316	0.8829889463713693	1.319755869214996	0.7613976934727323	0.8982850582266279	1.610889516742187	0.5266829159720925	0.3711488822198672	0.257238069013535	0.21716623603098476	0.15444681273561184	0.664888051921333	0.03743026775231395	0.03743026775231396	-27131.80506584345	0.0	-68.13900315991377
730000	-27221.543924918788	-86.31359321313299	-27135.230331705654	20.58059770683948	153.5590764910366	20.58059770683948	16.979227279906347	249.08626263179337	0.24498804352021558	0.8486330346849732	1.2834914576183676	0.7687605304471022	0.8793909734975756	1.7449009101112622	0.47482309364072445	0.3704682651719555	0.25925874617290057	0.21678084115734447	0.15349214749779813	0.6905770461811429	0.03480909342909818	0.034809093429098166	-27135.230331705654	0.0	-69.36751881790599
735000	-27215.480678071068	-83.92842653475374	-27131.552251536315	18.290520653773942	136.29721394443973	18.290520653773942	14.979594271759074	170.85576848686756	0.22944309037556845	0.8660736164952405	1.21647765945214	0.7802372035850859	0.8577811997452576	1.770395012052815	0.5090353086694666	0.3745136008092848	0.24673771350378754	0.23086812100076898	0.1478805646861574	0.6546975272677096	0.03867087876832288	0.03867087876832288	-27131.552251536315	0.0	-67.7384080538486
740000	-27231.63910381132	-87.63627097227504	-27144.002832839047	19.803023014685596	148.72317484701372	19.803023014685596	17.092961658705914	101.90546206916943	0.1088706513996627	0.8763694174830824	1.3055320822415086	0.6883792545174778	0.7535814700860463	1.8379904694458453	0.5381473062260457	0.3794982410427973	0.2463091602895323	0.22958991648053295	0.14460268218713623	0.6562541161812524	0.03521084158182949	0.03521084158182949	-27144.002832839047	0.0	-71.85021830858769
745000	-27210.07482194662	-83.25575396019212	-27126.819067986427	17.406124832544204	125.38428061385117	17.406124832544204	13.570661595328023	173.03564498105277	0.26479344287988943	0.8484532621592881	1.3661404233233938	0.7603132377110199	0.8068349302089868	1.6491113864382345	0.5691467601590827	0.3710021437727157	0.2628827720957573	0.22354421575393296	0.1425708683775928	0.6780359071773702	0.04144360646040522	0.041443606460405215	-27126.819067986427	0.0	-66.35717678888261
750000	-27210.38132163172	-85.52381955336432	-27124.857502078357	17.465424579347633	133.2474982527678	17.465424579347633	15.221434933662254	312.54709957284837	0.33770596151228033	0.8437765949795581	1.4337947496103502	0.7603132377110199	0.8115115973887167	1.6491113864382345	0.5014924338721262	0.36573466249171466	0.2624309539964844	0.22387209309083017	0.14796229042096937	0.6537942113238365	0.041519930184385254	0.04151993018438526	-27124.857502078357	0.0	-67.94824100541395
755000	-27223.436311728998	-88.2965127161731	-27135.139799012824	21.751676493798378	156.84723396424113	21.751676493798378	17.508762652277348	127.40176025951972	0.1298027136034039	0.7875401703295342	1.3251407205385384	0.8411555352638171	0.832032565424288	1.7126385745717017	0.5014924338721262	0.3812666151055741	0.2634771555506078	0.21615103030108057	0.1391051990427361	0.5975995748107489	0.03466753577828736	0.03466753577828737	-27135.139799012824	0.0	-71.62033693475816
760000	-27216.55095167024	-83.14264497864485	-27133.408306691595	18.452720959091614	136.98975681203135	18.452720959091614	15.068314669061325	153.03561953123375	0.2475450826989234	0.826399609752826	1.5088153613595456	0.7499158030199576	0.8874278845346852	1.4788971743225683	0.5485441670104231	0.37116586253854694	0.26707374648711046	0.21493656145174164	0.1468238295225996	0.6941198645072728	0.0373891026248521	0.0373891026248521	-27133.408306691595	0.0	-67.18379565828887
765000	-27216.547324076106	-83.93390655079334	-27132.613417525314	15.858422572764205	117.84393777454207	15.858422572764205	13.197998022487413	85.24806248897885	0.1814449025734236	0.855352707171483	1.3628893953642944	0.7995483324340673	0.8951287192605331	1.651134558126568	0.4359462876430603	0.3718358303549628	0.2669790795551604	0.21845964693787848	0.14272544315199692	0.7203922993482166	0.0450354993377246	0.04503549933772462	-27132.613417525314	0.0	-66.35006083818337
770000	-27224.00574391286	-86.24294665673679	-27137.762797256124	19.761409469249	146.07000797125372	19.761409469249	16.708863996035536	96.77938069847914	0.1323510426761256	0.855352707171483	1.3432187631223607	0.6519374263201047	0.9598234658340637	1.7348979731913392	0.4547696643606549	0.3789847608342262	0.2526265920267622	0.21284959926772754	0.15553904787128264	0.6429531499976467	0.03897882838749774	0.038978828387497735	-27137.762797256124	0.0	-70.19650835030613
775000	-27213.015303937955	-83.47917570131702	-27129.53612823664	16.88760355235416	124.01586992536993	16.88760355235416	13.116952561157762	113.28597889854674	0.2831573413448461	0.855352707171483	1.3846415758527808	0.7983562293824302	0.9164466936344753	1.5756738666335455	0.46952892732529133	0.37013351268003936	0.25323590899844456	0.2305375106333592	0.14609306768815544	0.6712313568938681	0.04330252108586739	0.043302521085867365	-27129.53612823664	0.0	-66.31338088335384
780000	-27215.893210811577	-86.02679334230078	-27129.866417469275	20.78960800145886	160.01652397075247	20.78960800145886	16.622792780706167	229.10005611606204	0.21427849957550743	0.9148253542992775	1.411636915814918	0.7530505406566573	0.9164466936344753	1.5440862115094756	0.45995428408520267	0.3640023733439185	0.259444074690254	0.21773106945985773	0.1588224825059683	0.6495636661814871	0.031525616261734744	0.03152561626173475	-27129.866417469275	0.0	-69.7952508609926
785000	-27213.988668562397	-86.04539099265529	-27127.943277569742	18.716754888507143	138.82843419424336	18.716754888507143	14.731498092286	408.1060952816677	0.31654517326572684	0.8467945588105866	1.411636915814918	0.7950451609750862	0.9307897441171018	1.6123171651334345	0.4034164551488792	0.36939200584904636	0.25890017861361286	0.21796065875148599	0.15374715678585327	0.6551177097938041	0.03672746754040167	0.036727467540401675	-27127.943277569742	0.0	-69.2287461296121
790000	-27219.503390142778	-84.76083479990771	-27134.74255534287	20.67566077210253	143.47169831160434	20.67566077210253	16.24721857023629	114.57456481881265	0.2160956127125724	0.879702163523493	1.4291972955281145	0.7453878894319963	0.8685869797778386	1.6423351087090827	0.43479056302948144	0.373597135156042	0.2564881108519071	0.21480238979698824	0.15511236419506116	0.6479848812151596	0.038394282560175574	0.038394282560175574	-27134.74255534287	0.0	-68.77759482366513
795000	-27212.320447318933	-85.15396984653404	-27127.166477472398	17.658691392380497	137.19030556409209	17.658691392380497	15.969558477784544	248.61010130845904	0.31041562107518395	0.8860187582912297	1.4060866014174904	0.7159295264580221	0.8509147944263505	1.65912920805197	0.4819211113549437	0.36428565783657824	0.25917060686078597	0.22248148575388377	0.15406224954875053	0.6761250677861549	0.03843634207864495	0.038436342078644936	-27127.166477472398	0.0	-68.05893827113584
800000	-27210.92766980344	-86.18236692594155	-27124.745302877498	18.884444675585097	135.5428985024664	18.884444675585097	14.391026712434613	45.60694393045919	0.14003901178540404	0.8175683779986497	1.3211817137201955	0.7735803623165516	0.8564290461561259	1.7310648845559042	0.5001756152525793	0.3792204076567192	0.2544161863921829	0.22293884992316865	0.14342455602792772	0.6533732572298356	0.03987238821506408	0.03987238821506408	-27124.745302877498	0.0	-71.38891522928148
805000	-27219.86308201665	-88.79776204920616	-27131.065319967445	21.048514423501942	153.68174164019976	21.048514423501942	16.803217259894613	281.1041554180148	0.297479684403522	0.8266099497992754	1.4055529798054163	0.6984149707091936	0.8611640368047735	1.63269206671808	0.5755659961632674	0.3765747926962282	0.26012205500229785	0.22006817366963552	0.14323497863183685	0.6315391346078024	0.03429269338553556	0.03429269338553557	-27131.065319967445	0.0	-71.88835949576561
810000	-27216.494488461343	-83.03574541977612	-27133.458743041567	17.355626539096626	126.25867642233071	17.355626539096626	13.572704218282395	135.12093569843591	0.28125081591367657	0.7667734238061303	1.355195893338806	0.7541912133115262	0.7938701246740157	1.7544033487062605	0.5755659961632674	0.3753156011284418	0.2631439254307385	0.2191584934330656	0.14238198000775248	0.6004530032133643	0.042663288690457206	0.04266328869045722	-27133.458743041567	0.0	-66.29584582467419
815000	-27215.747696606984	-83.6148395997455	-27132.13285700724	18.848548227003654	137.16169354541242	18.848548227003654	14.643209411608334	83.9419467389483	0.18874066181103397	0.7573064029251707	1.3485205193181022	0.7420764817480803	0.8151258592916224	1.7282204133349683	0.6087503233820619	0.3807772172894514	0.2579034375722443	0.2162961962182363	0.1450231489200664	0.620129130646408	0.039989978858700474	0.03998997885870047	-27132.13285700724	0.0	-68.16959229485185
820000	-27216.70440557083	-85.77488477769853	-27130.929520793128	16.50278211423156	125.23873039038764	16.50278211423156	13.97029427412733	295.28108607881876	0.3806436025394213	0.8966291127450986	1.319230028692813	0.6698465701797666	0.8540329270896412	1.7717298231350898	0.48853153815759703	0.3819854246060943	0.24303527589968327	0.23397114241855216	0.14100815707566863	0.6629664328721597	0.04183131248153332	0.04183131248153334	-27130.929520793128	0.0	-67.76697289771712
825000	-27212.885238091218	-84.71596362630558	-27128.16927446491	16.861757127630344	121.30743936237549	16.861757127630344	12.728804914592885	241.94698912640968	0.3073321525006367	0.8602314755677286	1.3871447574863562	0.7821469452303462	0.866672570632475	1.6693038610661077	0.4345003900169919	0.3683355097247859	0.25977853827316283	0.22666900140505045	0.14521695059699913	0.6952698413429733	0.04342084615733007	0.0434208461573301	-27128.16927446491	0.0	-66.59241635958045
830000	-27215.9286049854	-87.89387413562532	-27128.034730849777	20.719475118882656	153.9578463475427	20.719475118882656	17.595249642348215	134.30887676718822	0.1378398137988912	0.8599257139170337	1.3871447574863562	0.7181714468894105	0.8851255218163285	1.6631410601010885	0.4864914997897884	0.3713536502229557	0.2601521551189496	0.21566455074012486	0.15282964391796813	0.644419060750903	0.03463534648525116	0.03463534648525118	-27128.034730849777	0.0	-71.37313840961718
835000	-27217.728867707767	-86.4082184776813	-27131.320649230085	21.015477584514425	158.44882756556825	21.015477584514425	17.419361455647852	103.43513158119991	0.17241259058592878	0.8849812865699332	1.447440376805128	0.7724210536088294	0.8767276364556471	1.5737981659137856	0.4446314806466827	0.3626527689528076	0.27027686348866525	0.21545753709471627	0.15161283046380922	0.7101596599118992	0.03236919825487378	0.03236919825487378	-27131.320649230085	0.0	-70.29931360696892
840000	-27214.036910637606	-85.56738209425805	-27128.469528543348	19.70380850955874	148.3957128756827	19.70380850955874	15.654894332883988	212.44558255007328	0.28532536821519877	0.8849812865699332	1.422208779350863	0.8050363344471071	0.8689565616974898	1.573912086318761	0.4449049516158518	0.36807881982637913	0.2563438856521589	0.22410727673369246	0.15147001778776786	0.6672841712848361	0.03539839556332776	0.035398395563327745	-27128.469528543348	0.0	-69.38529083724583
845000	-27214.156613565738	-84.32143545682753	-27129.83517810891	18.99174036323753	143.90004303029392	18.99174036323753	15.927917098322201	127.1716854328646	0.2082363842023926	0.8542196352371333	1.469491764733199	0.7450518023101926	0.8510375802738961	1.5673997976693035	0.5127994197762816	0.37084167013159286	0.25290435202920586	0.22207344785428648	0.15418052998491322	0.6416119676544949	0.03843010483185357	0.03843010483185357	-27129.83517810891	0.0	-68.29401071665146
850000	-27217.24573733446	-84.7913811529147	-27132.454356181544	18.27943504702757	136.74267100114233	18.27943504702757	15.931662702578066	164.1189080943886	0.27529508462201313	0.9331547874688759	1.4334688557885689	0.722383380936115	0.7382403795308247	1.6502864717361267	0.522466124539495	0.3694438979637482	0.2645613211106672	0.21985380009394934	0.14614098083163374	0.6734244442620068	0.040308108580448386	0.04030810858044839	-27132.454356181544	0.0	-68.1526431135853
855000	-27211.319918778263	-83.06067496274176	-27128.259243815522	17.622472718605003	131.92723412705448	17.622472718605003	14.911231041006314	135.72466607736501	0.23085156352236766	0.8706002131641226	1.4109780516521204	0.7276590407451089	0.8452242573354931	1.7478991567412907	0.39763928036187035	0.36233787202274975	0.25628151629662593	0.22434516240670768	0.15703544927391513	0.6667488689357399	0.03970502708648888	0.039705027086488875	-27128.259243815522	0.0	-66.80424628447535
860000	-27220.112507560356	-88.82340255602847	-27131.28910500433	20.331233470292243	153.96041884206565	20.331233470292243	17.721826410525267	363.73698545807815	0.26018790901209043	0.8372597908111219	1.3137652931031356	0.736273879722769	0.85130756253446	1.7831135957395707	0.478279878088949	0.3721338037648454	0.2602603735611542	0.2264171846482751	0.14118863802572387	0.6653730984753412	0.03535747472072967	0.03535747472072967	-27131.28910500433	0.0	-70.97453806181711
865000	-27222.86194440456	-90.48207071084644	-27132.379873693717	21.06199765997031	151.20909738768492	21.06199765997031	16.91786710940008	518.8782801064734	0.28373694166086666	0.8080457551051217	1.2939181149273893	0.7816424659723159	0.8594203531489405	1.7820224090827295	0.47495090176350924	0.3871051882589743	0.2545029213474597	0.21641840984748595	0.14197348054607864	0.634617361294405	0.037684733471243	0.03768473347124299	-27132.379873693717	0.0	-72.42143202330499
870000	-27209.252204763376	-83.40501666327772	-27125.8471881001	17.526287584713582	128.84606832452562	17.526287584713582	14.311478830244738	74.96346744683645	0.19039793405558122	0.8464044343414674	1.4857607649625681	0.7625315494546212	0.8392497049164618	1.568649737790014	0.49740380853487354	0.37010451750548834	0.25944672364748284	0.22259381042783877	0.1478549484191886	0.675676668453662	0.042836874693027764	0.04283687469302778	-27125.8471881001	0.0	-67.34268806753288
875000	-27215.020441140976	-83.51994144164992	-27131.500499699327	15.760711979602188	125.28739254974658	15.760711979602188	13.59119998797852	179.15119224030764	0.317903776692504	0.8587050183136469	1.388945895061659	0.7116537839331422	0.8994491551868093	1.6265003310125503	0.5147458164921982	0.3697885899273353	0.257674121827491	0.22203896321340053	0.1504983250317717	0.7154077477346308	0.04101371137190885	0.041013711371908845	-27131.500499699327	0.0	-65.38404376699764
880000	-27213.846993731084	-83.86995586854016	-27129.977037862544	14.86414082839529	111.3114493123085	14.86414082839529	12.161925278622311	107.10732573207653	0.317318975102708	0.8665120279051776	1.3716437352238373	0.7002740748922879	0.9117684785967339	1.6944331504814354	0.45536853290053425	0.3751797821721927	0.2479723120526888	0.22636080863034538	0.15048709714477176	0.6560359097251649	0.048367096385549806	0.04836709638554981	-27129.977037862544	0.0	-64.36499967258197
885000	-27221.251681008387	-86.13137039341814	-27135.12031061497	16.89525361365976	125.1922953862759	16.89525361365976	13.774475222105588	98.06382475535186	0.29822405416656206	0.9038556836465683	1.357279271092992	0.7080533728799238	0.8223184049299465	1.5702596024354623	0.6382336650151136	0.3759057147909876	0.261636649700459	0.22037155816633813	0.14208607734221387	0.6594958222957733	0.04569882669717931	0.0456988266971793	-27135.12031061497	0.0	-68.99970358080824
890000	-27207.83999657957	-82.93540945667549	-27124.904587122892	17.077685764646958	121.60010031335308	17.077685764646958	13.637433160706587	98.80479257129936	0.2591865412251178	0.8266115095381926	1.3835481461820855	0.797984371642315	0.8234006705824559	1.7110590452533798	0.45739625680157747	0.366498053299891	0.25960058939642244	0.22489457662427775	0.14900678067940754	0.6554964083457274	0.046231831177918986	0.04623183117791898	-27124.904587122892	0.0	-65.99127273461511
895000	-27217.1706854982	-83.33384626168886	-27133.836839236512	18.045284699006626	133.38177431420078	18.045284699006626	15.215965502930668	102.73660570471544	0.23644247328005163	0.8871554396802009	1.2844151880671977	0.858851321994477	0.843481759701033	1.6960210185895395	0.43007527196755824	0.37669442608174414	0.24412549108764914	0.23372929276154783	0.14545079006905762	0.6358229341086433	0.039604503771725426	0.039604503771725426	-27133.836839236512	0.0	-67.54549130954818
900000	-27214.626011292563	-84.63550119768574	-27129.990510094878	15.833776798729811	122.32702394896425	15.833776798729811	12.941640425632785	60.60667528059442	0.20165850183731251	0.8664128221060318	1.3769468144683457	0.7577472475746954	0.8765263070580712	1.6638124680088713	0.45855434078399104	0.376818097487315	0.2524030343957993	0.22582259353570225	0.1449562745811822	0.6911083874980631	0.04231980274712524	0.04231980274712523	-27129.990510094878	0.0	-67.46763073702829
905000	-27208.31089712851	-84.23190485133439	-27124.078992277176	20.407035445149763	144.63886288595782	20.407035445149763	15.887799922281642	122.7976077629619	0.20677492967567446	0.8881959423660772	1.436894156250208	0.7577472475746954	0.8744238953203489	1.6053830666992797	0.4373556917893972	0.3729730755254795	0.2570635116076061	0.22097971350511553	0.1489836993617976	0.642742461963058	0.037792674291282295	0.03779267429128231	-27124.078992277176	0.0	-68.39743055322432
910000	-27221.6889830286	-85.98485537596369	-27135.70412765264	20.23615284727804	152.42635652097948	20.23615284727804	16.479404632351127	95.21513042109193	0.19099050221784375	0.9010672734458192	1.2703209928709345	0.7240876013880635	0.8229579840141759	1.7782803288561855	0.5032858194248281	0.3832217181046901	0.25589112240105316	0.21591780229950255	0.14496935719475296	0.681600393819935	0.03646761664838824	0.03646761664838823	-27135.70412765264	0.0	-70.10643487526059
915000	-27220.011984825913	-87.9210464668978	-27132.090938359015	20.625391044235027	147.78896036972552	20.625391044235027	16.01095031594975	388.02921175259445	0.3162150441071167	0.8361911884165844	1.4558204933120797	0.8544994945060967	0.8751150045130089	1.547191653878317	0.4311821653739196	0.36951981511171794	0.2565945772253381	0.22383921420229505	0.15004639346064758	0.6752788769125627	0.03532880994226634	0.03532880994226632	-27132.090938359015	0.0	-70.99122411998098
920000	-27219.5283922538	-85.98220070271827	-27133.546191551082	20.571021330123376	148.54900823148498	20.571021330123376	16.392822812852824	115.52085118648482	0.15009361260366894	0.8393166435374466	1.471057293667221	0.7957379199672956	0.7902171637383506	1.6015073471571857	0.502163631932507	0.3672428998474364	0.26586429419669205	0.21620353404726045	0.1506892719086098	0.5737645361619909	0.038861271777321536	0.038861271777321536	-27133.546191551082	0.0	-69.91201101007532
925000	-27216.734823242117	-85.0523264804788	-27131.682496761638	20.01603216014207	151.65997131378785	20.01603216014207	16.654407398968406	164.03081011728918	0.23366106350897334	0.9862295825018467	1.4758099782493066	0.7001970909661881	0.9088389283281303	1.552178251513265	0.3767461684412696	0.3628696784497895	0.24917136671971507	0.23211999137668762	0.15583896345380643	0.6793330660348496	0.03424230641382059	0.034242306413820575	-27131.682496761638	0.0	-68.91708667912356
930000	-27211.14930692076	-83.06571204901829	-27128.083594871743	17.383399641267484	130.3461892682131	17.383399641267484	14.763865380805475	141.00564809640045	0.2381598750139725	0.8875996808541334	1.3443615724620064	0.779834068972145	0.887847349866756	1.599779161720406	0.5005781661245596	0.373587822684124	0.2562355302628467	0.22714448149869637	0.14303216555433163	0.6944796775802231	0.039505620389704135	0.03950562038970413	-27128.083594871743	0.0	-66.67069214119189
935000	-27213.604976500268	-84.6363231384503	-27128.96865336182	17.868054686894663	131.52892206769098	17.868054686894663	14.893906494035816	55.917071340222314	0.1630459711278488	0.8194956156168092	1.3434425723255603	0.7874920605502794	0.8004872594623808	1.6995003363024543	0.5495821557425224	0.3771386116532163	0.2642636065809264	0.21796133363299888	0.14063644813285706	0.6821339468513954	0.04139744886381506	0.041397448863815065	-27128.96865336182	0.0	-69.18644422422526
940000	-27209.364579497003	-83.5480363991871	-27125.816543097815	16.390379152973697	122.06839308169467	16.390379152973697	13.631832174526576	145.8478349145965	0.2500031580964602	0.8431896475980243	1.262460034331056	0.7909112035195838	0.779884971100773	1.818002865315149	0.5055512781354204	0.37555121521193807	0.2584397155286956	0.22790207673539895	0.13810699252396613	0.6713318911074859	0.04460747479043062	0.04460747479043062	-27125.816543097815	0.0	-65.92989809810602
945000	-27223.027925164482	-88.56759590648842	-27134.460329257992	19.496901027122036	160.8330169735009	19.496901027122036	19.093548171189298	172.07068814214603	0.18788517003270203	0.7997694538094445	1.3254538924435941	0.7909112035195838	0.8428945080147131	1.720465498869178	0.5205054433434927	0.3884204812650718	0.24985515992891819	0.22172878182904981	0.139995576976959	0.6804483385524954	0.03419678835498871	0.0341967883549887	-27134.460329257992	0.0	-70.21644089964848
950000	-27221.256434055595	-87.99118210833655	-27133.265251947258	19.666088344764514	152.89289600413863	19.666088344764514	17.97583437699368	293.02521078106355	0.2761353586214752	0.8379743753512937	1.4361917822481622	0.7761465652406092	0.8335833277817867	1.596262827555055	0.5198411218230997	0.3645503030048293	0.26226845900704826	0.22928780266229007	0.1438934353258311	0.676605380384169	0.03538130862436034	0.035381308624360355	-27133.265251947258	0.0	-70.15939967481886
955000	-27219.198310012012	-86.24071595008883	-27132.957594061925	17.986483237232754	148.7539144121429	17.986483237232754	16.900081799853577	123.2961659735818	0.17273374134498232	0.8059276744995681	1.4773388610254923	0.751484856076367	0.7718330494515485	1.6530565662927161	0.5403589926543144	0.36534407262698687	0.27036451731149164	0.21922079955991636	0.14507061050160375	0.7030027566533377	0.03726291435830148	0.03726291435830146	-27132.957594061925	0.0	-69.48300292276899
960000	-27217.381046489696	-85.07634566424335	-27132.304700825454	19.453650241337524	136.86957874519183	19.453650241337524	15.42768752681837	94.04145333538482	0.2383818594371097	0.8711617863162068	1.4349292757213814	0.7472323224240519	0.7797617662496905	1.6424244266480243	0.5244904226406516	0.36821292843626385	0.2749267258374356	0.21341503677237667	0.14344530895392255	0.6329183579744119	0.04086416911434562	0.04086416911434563	-27132.304700825454	0.0	-69.39229429793603
965000	-27214.709591297014	-83.74141129594952	-27130.968180001066	16.090866676870405	121.43154442523158	16.090866676870405	13.678319171685171	146.47341162131596	0.24650369787233778	0.8280313015244548	1.3493749058538829	0.8230257889293353	0.735970420603899	1.7469782232055324	0.5166193598829023	0.3749624626035538	0.2575893337988982	0.22699878942650903	0.14044941417103762	0.6871134356797921	0.04364040825180016	0.04364040825180018	-27130.968180001066	0.0	-66.03066443803733
970000	-27222.47552783385	-90.17307538456238	-27132.302452449287	21.9412111007784	155.09654466231245	21.9412111007784	18.24082616173952	56.19593476918441	0.1412789557140775	0.7478466704372454	1.3167962782155191	0.7705977374434438	0.8758230277590945	1.7519579599341666	0.5369783262105372	0.3897308831236352	0.25244733331081437	0.2170484194604593	0.14077336410508984	0.6400448998094915	0.037068802555469044	0.03706880255546904	-27132.302452449287	0.0	-73.2192971713927
975000	-27213.035527527754	-83.44123816200316	-27129.594289365752	18.27071266720587	134.53085252943774	18.27071266720587	15.054101573853586	118.2854287379322	0.20065284911106798	0.8240996151427122	1.329741962365374	0.7431775275938587	0.8930308635385258	1.6729717051489987	0.5369783262105372	0.37729308774990294	0.2575577499762759	0.21975645585059295	0.1453927064232269	0.674640875141562	0.03970571213975225	0.039705712139752256	-27129.594289365752	0.0	-67.50788827957446
980000	-27217.185368619088	-86.52155280192605	-27130.663815817163	15.121522925862475	114.76528120175972	15.121522925862475	13.205602258341639	117.5173774622065	0.35559230251626833	0.8240996151427122	1.3248409143845592	0.7839280923150556	0.8930308635385258	1.6557339831998916	0.5183665314192617	0.3793231513257234	0.2573949255753601	0.2199372138992369	0.14334470919967826	0.6801617872093226	0.04667067619510729	0.04667067619510729	-27130.663815817163	0.0	-67.76724662536074
985000	-27216.23798374225	-86.08551317297878	-27130.15247056927	18.84868116022199	144.72948720284856	18.84868116022199	16.768846505532654	263.39995521267247	0.2567975313010181	0.8504021685564255	1.3300793680663	0.774339867307694	0.9513732097530756	1.5990801659018943	0.49472522041461736	0.3788943571969352	0.25165346254511717	0.22324421916119927	0.14620796109674702	0.6826867423496603	0.037786638802046	0.03778663880204602	-27130.15247056927	0.0	-68.9188497204075
990000	-27222.87590323431	-88.87279615611791	-27134.003107078195	19.45519088521574	144.54297987002604	19.45519088521574	15.87128762783962	404.4006041320551	0.2592294176050449	0.8098056908321268	1.232649289560054	0.6974770600641691	0.8508842335867757	1.8374093048330395	0.5717744211238414	0.38205925848160294	0.25213039561594686	0.22530753118918243	0.14050281471326642	0.6402253606101953	0.039947027996202804	0.039947027996202804	-27134.003107078195	0.0	-71.46379178737816
995000	-27220.99851837441	-86.06047114232622	-27134.938047232085	16.20929203021794	121.19449245838722	16.20929203021794	12.63549928213265	368.08994734039226	0.37264650401448046	0.833948898156547	1.3560105240998122	0.8007682825004915	0.728251867664528	1.691703650181246	0.589316777397382	0.36525381759419945	0.266903550081255	0.22398776680895185	0.14385486551559243	0.676107357581964	0.045407935143351376	0.045407935143351376	-27134.938047232085	0.0	-66.71709570960886
1000000	-27213.501991641457	-83.6620903502745	-27129.839901291183	18.06850156894767	135.49684304392105	18.06850156894767	15.00657897276995	144.87459877223625	0.23444223933089683	0.8356781370479404	1.3607286064411013	0.7759250725406732	0.8178635458264663	1.7007630355854064	0.5090416025584189	0.373563558201452	0.2628815658200545	0.2249015877312523	0.13865328824723994	0.6808265488059821	0.041057987203928614	0.041057987203928614	-27129.839901291183	0.0	-67.17243030055886
1005000	-27212.44761179386	-84.3695613743213	-27128.07805041954	17.13610494409075	126.55397242897797	17.13610494409075	14.0599047402896	191.8649961767095	0.25370709916933376	0.8262161773906291	1.3975889198303129	0.74498034303923	0.8273618868540202	1.60611890442184	0.597733768463974	0.3714467166993423	0.2630001800542463	0.22092715469455804	0.14462594855185212	0.6875614184983792	0.042598720148824876	0.042598720148824876	-27128.07805041954	0.0	-67.14478613225252
1010000	-27215.76357089229	-86.75456416963108	-27129.00900672266	19.752324326299064	153.12867957196642	19.752324326299064	17.64649523641053	269.9294368794815	0.25570045198054636	0.8962561356000895	1.4174399694938256	0.7475077268525586	0.7869092583247257	1.6428736835075133	0.5090132262212932	0.3708383646869459	0.264236332096192	0.21882778353631155	0.14609751968054935	0.6811525664105194	0.034543152479280415	0.034543152479280415	-27129.00900672266	0.0	-69.40627733610886
1015000	-27217.953779972428	-84.65359771739621	-27133.300182255032	19.02242588117076	142.89287296903382	19.02242588117076	16.4586958036773	115.74495211893083	0.2250121943155486	0.8572482883573491	1.4386625831653037	0.7748769196123734	0.8409249850913405	1.6459477617493032	0.442339462024336	0.36571150891661663	0.2574204721788564	0.22480980744703782	0.15205821145748805	0.6451785565214322	0.037385876350424826	0.037385876350424826	-27133.300182255032	0.0	-68.71864734538956
1020000	-27211.431208949954	-84.65188433317559	-27126.77932461678	18.833016416936953	142.90328154585333	18.833016416936953	16.64164967207047	103.69610692965114	0.19588119758290198	0.8514406417137121	1.3700002120187635	0.8568782152293226	0.819235302551759	1.5971475033854416	0.5052981251010071	0.36454651520217896	0.2685699652599041	0.22190931974199074	0.14497419979592505	0.6642898656228615	0.03857089040069871	0.0385708904006987	-27126.77932461678	0.0	-68.51258553702536
1025000	-27213.398155448773	-83.52201994842113	-27129.87613550035	17.118617869657943	130.601901941097	17.118617869657943	14.741347088741179	130.87781051054168	0.2614748902840357	0.7397853847919272	1.3742912653605623	0.7986520264026234	0.8152591082247177	1.7233719404987402	0.5486402747214347	0.37194267216415644	0.2665195559581017	0.22321956136716517	0.13831821051057555	0.5930230309650548	0.04332335574258894	0.043323355742588936	-27129.87613550035	0.0	-66.67881671119959
1030000	-27219.745740384555	-87.26759620346358	-27132.478144181092	17.945310077876442	134.4906542246528	17.945310077876442	15.588701060789074	389.38945045383707	0.3087874857486081	0.7922944635276062	1.3045062408909982	0.7394260077569511	0.8921976435157395	1.7487612612689905	0.52281438303972	0.3852221239112523	0.2585721589720167	0.21684044941628797	0.13936526770044186	0.6388147795938681	0.041950267042312986	0.04195026704231297	-27132.478144181092	0.0	-69.59387275551336
1035000	-27214.995318752928	-85.69873982466952	-27129.296578928257	16.92943405722515	121.5704147158841	16.92943405722515	14.248736834949932	135.7277942409709	0.17614641846594725	0.8434109024372435	1.4210501585029165	0.7293156244238536	0.8991035779573056	1.6174033453527379	0.48971639132594863	0.3681446633067884	0.25985956966446255	0.21859464244238472	0.1534011245863633	0.6289013662622881	0.043899282083370746	0.04389928208337076	-27129.296578928257	0.0	-68.946011146777
1040000	-27219.630683985997	-88.30645718246478	-27131.324226803532	21.125602249872884	164.00349307763526	21.125602249872884	18.887824557161647	152.88611702570788	0.21257777676711112	0.8833264062276629	1.453395916470617	0.7773291022869947	0.8565822639732236	1.5945185985133927	0.4348477125281146	0.3724997361430661	0.2601796800865231	0.21801738117221225	0.1493032025981976	0.6670418920484352	0.030345493367774968	0.03034549336777498	-27131.324226803532	0.0	-70.76863453823417
1045000	-27218.43809303541	-86.11458655349124	-27132.323506481916	20.401319946088872	147.9087806665445	20.401319946088872	15.620190535269758	284.5473569310561	0.24656293623170156	0.8924036261861412	1.438699959336452	0.7801739663462023	0.8789132891194164	1.5147294067832586	0.49507975222853495	0.3621920839159906	0.2661546775102181	0.22187710055577556	0.14977613801801473	0.7153279076626625	0.03438598854562377	0.03438598854562375	-27132.323506481916	0.0	-69.75484381624653
1050000	-27209.245999265255	-84.8285776365976	-27124.417421628656	18.81057460497287	142.7000390344614	18.81057460497287	15.593961256695728	175.1231723552267	0.2828603210169167	0.9229299885703114	1.3471768818822731	0.7506438582685626	0.8818852265779198	1.6043359108890716	0.49302813381186716	0.3699201322161741	0.25489499399304955	0.2227629251935928	0.1524219485971826	0.6640882819670998	0.03605517948606136	0.03605517948606135	-27124.417421628656	0.0	-68.81158261645908
1055000	-27215.9893986654	-85.56162963058186	-27130.427769034817	20.159413663522244	153.49797320643376	20.159413663522244	17.133918163764562	147.0585242692349	0.19937728535116128	0.8995602814047295	1.3910505428742617	0.703308007837363	0.8381539588170865	1.7183664637669964	0.44956074529956835	0.3810430600844145	0.24691145920339036	0.2199488073832845	0.1520966733289096	0.6598580352028854	0.03508681716972563	0.03508681716972562	-27130.427769034817	0.0	-69.15330755852143
1060000	-27216.29882900747	-86.05090837464256	-27130.247920632828	19.387532778058375	152.18067566672931	19.387532778058375	16.579438512258562	82.93713374968605	0.17335530798961843	0.8386146612773598	1.370592319987932	0.7671868159756191	0.8990995789444562	1.681562895258532	0.4429437285561064	0.36154303016654793	0.26016762725865483	0.2286224598873179	0.14966688268747844	0.6604560740282069	0.03413998885843329	0.03413998885843328	-27130.247920632828	0.0	-70.69846545095602
1065000	-27210.42320168555	-83.88622511326341	-27126.536976572286	16.987748305102826	123.78772996599488	16.987748305102826	13.987028245159058	110.82019896954506	0.280800292577227	0.8749771324120107	1.4088411822129911	0.8006956848747973	0.8377854543114831	1.5805808913845605	0.49711965480416276	0.3664358541300729	0.26698626501072537	0.22114178092006087	0.14543609993914006	0.6775382623723437	0.046577598385131994	0.046577598385131994	-27126.536976572286	0.0	-66.66775665819573
1070000	-27215.268819092274	-84.59617116288177	-27130.672647929394	15.479148829227787	115.96423778547158	15.479148829227787	12.816178204060764	228.63670253342778	0.3487982915079995	0.8857679071118982	1.3844018830977085	0.6431576232306515	0.8587136015363878	1.6857499835219942	0.5422090015013654	0.36659733786585147	0.2643482717919142	0.21575469409424533	0.15329969624798825	0.6786245691850751	0.04699847968394734	0.046998479683947325	-27130.672647929394	0.0	-65.24503004239631
1075000	-27222.671690997176	-83.63294701890813	-27139.038743978268	18.40788032131279	138.73821343241926	18.40788032131279	15.163082622944794	150.63413713770063	0.24973854893420563	0.9010998028166735	1.3860015961243366	0.8150432557683451	0.7580394265481181	1.64250804858808	0.49730787015445266	0.36576878817741526	0.27249938241535976	0.22114842592222655	0.1405834034849977	0.7088375233862597	0.03813864040289605	0.03813864040289607	-27139.038743978268	0.0	-67.4656355053067
1080000	-27218.303098527766	-85.40447863487607	-27132.89861989289	19.618039047008327	146.2378295457639	19.618039047008327	16.562271362539704	189.33980844535392	0.23250333437107856	0.846187771975071	1.3353072874420204	0.7810200797174419	0.8575411873887482	1.6754490081740587	0.5044946653026658	0.3771203106876233	0.2528150497546793	0.2279329909429468	0.14213164861474992	0.6442195555695435	0.03876200037079893	0.03876200037079893	-27132.89861989289	0.0	-68.67236069843433
1085000	-27218.876564292375	-83.44036740957696	-27135.436196882798	19.351573467305077	137.88868483314715	19.351573467305077	14.830833235668777	93.67794934105613	0.20234437338529007	0.8193023595328967	1.3351687147929139	0.831092711541937	0.8643325923016848	1.6922055857084335	0.4578980361221403	0.36695859167918654	0.25103825088007636	0.23243732798911376	0.14956582945162267	0.6719952196454352	0.03935457886776012	0.03935457886776013	-27135.436196882798	0.0	-67.93312354149828
1090000	-27219.2608321373	-86.18176025706542	-27133.079071880235	21.19008552068894	143.51458363058785	21.19008552068894	15.287450165335597	230.24486662883967	0.2593064781877769	0.8709246374022355	1.3245277993853781	0.7155664344586252	0.9108636448585473	1.7001053453088655	0.4780121385863545	0.36956246595517495	0.250809254975016	0.23069707277295165	0.1489312062968567	0.6294815571536276	0.03981648548682364	0.03981648548682366	-27133.079071880235	0.0	-69.38758574967461
1095000	-27221.048311891074	-86.29496086065397	-27134.75335103042	16.074852411171744	130.68533442761137	16.074852411171744	14.311847224386074	445.9353028847054	0.3961873026354036	0.8729204096461041	1.530463736044236	0.714208133223507	0.8952584363943775	1.5411720900076982	0.44597719468408364	0.3763484895318019	0.24849341855620322	0.2121224717258931	0.16303562018610113	0.6898015144022509	0.03936821420273139	0.0393682142027314	-27134.75335103042	0.0	-67.69483669420124
1100000	-27214.481214924865	-86.82014693455793	-27127.661067990306	20.24769225744668	148.62591072197552	20.24769225744668	16.56972575213817	122.8320260350905	0.2437258798013148	0.8949169710198885	1.5039377109746137	0.6942389877943623	0.9084068127263827	1.495257935226016	0.503241582258743	0.36479626147816835	0.2591706524743262	0.2167650945502374	0.15926799149726742	0.6776788543381038	0.03672008506924413	0.03672008506924412	-27127.661067990306	0.0	-70.6876289424813
1105000	-27221.906861864776	-83.95826762243459	-27137.94859424234	17.57157513581367	132.53368887044695	17.57157513581367	14.98216721268999	120.06319519100668	0.2536279697727725	0.9301188578402934	1.5594946656605813	0.7386663896380631	0.8273401648864187	1.5018599350278579	0.4425199869467919	0.3570777873070138	0.26580288744906433	0.2264518071881216	0.15066751805579964	0.6488449454511099	0.04287762175681997	0.04287762175681999	-27137.94859424234	0.0	-67.33098085511142
1110000	-27217.492897651297	-85.32543330063552	-27132.16746435066	17.006295698176192	131.69543798925847	17.006295698176192	14.962843864771644	302.7841666563364	0.32326284690819984	0.8852171982430885	1.4261911731482255	0.7378283231398897	0.8273401648864187	1.622770517330693	0.5006526232516907	0.3571607374065352	0.25664069387513155	0.23300682268387307	0.15319174603445956	0.7133707461957147	0.04152519929188283	0.0415251992918828	-27132.16746435066	0.0	-67.4909853090274
1115000	-27218.74441329716	-83.77564056038796	-27134.968772736775	17.568029512533663	134.13914914393752	17.568029512533663	15.100129596968692	95.56263587174637	0.22912837439235934	0.8389902573155427	1.4701455402814148	0.7123561428429892	0.9168773743657228	1.5904359669986996	0.4711947181956371	0.36888803631605993	0.25852070861723675	0.21670102516070194	0.15589022990600068	0.6550659044157905	0.03883310513692226	0.038833105136922265	-27134.968772736775	0.0	-67.91146374871272
1120000	-27216.995016342786	-85.83631360264158	-27131.158702740144	20.165450282058238	149.1076692770511	20.165450282058238	16.68503283780956	145.18599522640181	0.24975104851009622	0.876602428956842	1.4851993802604593	0.808574394367034	0.7705398013483642	1.5713754378251903	0.4877085572421163	0.36843803868725206	0.26613612760915345	0.21862160565542624	0.14680422804816756	0.6591370838972085	0.03472045524277331	0.034720455242773306	-27131.158702740144	0.0	-69.82941694385775
1125000	-27212.80698594323	-83.62331233286444	-27129.183673610365	17.94751436255693	137.39828726036475	17.94751436255693	15.378662679484949	114.45324590929457	0.20618098642721644	0.8242578032031681	1.4053658660960058	0.7204615900570851	0.920748065080197	1.5897265516947678	0.5394401238687824	0.3731128638680834	0.26508678777298395	0.21216524735527903	0.14963510100365301	0.6371091544382601	0.03931128451270581	0.039311284512705824	-27129.183673610365	0.0	-67.59752277119318
1130000	-27224.348418308367	-87.59190779220387	-27136.756510516163	19.80302032497736	155.27398235150577	19.80302032497736	17.611905129398416	336.2395225236919	0.26943296826080726	0.8189969826870627	1.4706483844190577	0.8156109119847833	0.7918611855723859	1.5897265516947678	0.5131559836419487	0.3762461745206993	0.2628268377717781	0.22098096637870346	0.13994602132881848	0.6235028881851405	0.034534635718595656	0.03453463571859565	-27136.756510516163	0.0	-70.08654373723292
1135000	-27216.671578097936	-83.15262200368335	-27133.518956094253	19.67568782220898	135.0154523515496	19.67568782220898	15.131918918415607	100.83644873739028	0.21238127722856245	0.7990411791979994	1.4988786775731293	0.7174047416869214	0.7823704494867045	1.660042836344375	0.5422621157108765	0.3665186110994185	0.2661974808882017	0.21945396699810515	0.147829941014274	0.6271834764310203	0.04022839897944406	0.040228398979444066	-27133.518956094253	0.0	-67.64690068785379
1140000	-27217.411654469346	-84.84740028344277	-27132.5642541859	14.780156842467182	113.60589549456986	14.780156842467182	12.442593892856449	123.73496204569327	0.2257316735112165	0.8636518636047097	1.3846506368681541	0.7274004798016408	0.7927322085570023	1.6992984335723422	0.532266377596157	0.36003526202821995	0.2697164275739973	0.22493673299893932	0.1453115773988428	0.6602282136411985	0.044065076657225144	0.044065076657225144	-27132.5642541859	0.0	-65.81789959217988
1145000	-27220.331799746687	-87.54745816903012	-27132.78434157766	19.908053508527605	155.2612448418193	19.908053508527605	16.780495767863872	116.0619892130738	0.23270801541632408	0.8719226612315167	1.4610428394034423	0.8028345851756652	0.8517541881390949	1.5583047836681985	0.45414094238208863	0.3681228417720231	0.26201944598312493	0.2214412875109765	0.1484164247338748	0.6914491746293765	0.03543612248945315	0.03543612248945316	-27132.78434157766	0.0	-71.36047053107684
1150000	-27217.315302846837	-84.18429588956127	-27133.131006957276	19.663659357315158	143.00748996986496	19.663659357315158	15.017018751094769	164.24369984302953	0.24285939066533008	0.8308597898736622	1.4223322145064705	0.6697027234923634	0.9081900072629848	1.589797177302421	0.579118087562104	0.3785618140746842	0.25373529382214266	0.21288264698899714	0.15482024511417525	0.6152348089444571	0.03996061480734067	0.03996061480734069	-27133.131006957276	0.0	-67.93790137907087
1155000	-27211.085882757492	-84.28672091162551	-27126.799161845865	17.14665872530469	129.7648567191708	17.14665872530469	14.63908128296786	68.0599741300675	0.15208101505253174	0.9261150189732382	1.4132580142337925	0.8020630136786101	0.8140095027103927	1.5819991673942873	0.46255528300968524	0.3652178554592891	0.26482980574456394	0.21790579065041688	0.15204654814572932	0.6636888405935507	0.04211599947055066	0.042115999470550655	-27126.799161845865	0.0	-68.2802574727992
1160000	-27212.913780206287	-84.88782890648892	-27128.025951299798	15.691662508466834	118.28847833612276	15.691662508466834	13.996822191888919	82.3635580055451	0.14942043652576648	0.8456605818273165	1.479660302396666	0.722714601020684	0.9342651932224457	1.5297147302110616	0.4879845913218329	0.3768124929401471	0.2605505196222842	0.21561738143278258	0.14701960600478528	0.632998978516272	0.04516576429138572	0.0451657642913857	-27128.025951299798	0.0	-67.63792534902461
1165000	-27216.96721297085	-86.24215451801767	-27130.72505845283	18.2047501192747	144.65919406026515	18.2047501192747	16.682663167325515	84.32200377855322	0.1281367160858281	0.7752358084872872	1.479660302396666	0.7242726220452005	0.87483059136045	1.6092319640331207	0.5367687116772821	0.36774309378325926	0.26874480065426964	0.2174534853831474	0.1460586201793229	0.6883732898629601	0.036349673123611426	0.036349673123611426	-27130.72505845283	0.0	-70.41372661838213
1170000	-27215.953709138306	-85.5842299687204	-27130.369479169585	18.589579814940866	129.24722439524172	18.589579814940866	14.082889347809308	311.0427372443976	0.32229914194054754	0.8582775406967604	1.5601864859767316	0.7649559761700147	0.8753821628467001	1.4641756443304372	0.4770221899793628	0.36494220952391876	0.26610356392675233	0.20854727300866752	0.16040695354066054	0.6276351356595826	0.041063930830614936	0.041063930830614916	-27130.369479169585	0.0	-68.67182262250887
1175000	-27217.09341231321	-85.37357576876806	-27131.719836544442	13.667576737522532	104.08509600061284	13.667576737522532	11.762413532172788	88.38589108599116	0.3459879220014912	0.845165399564052	1.4201067641211964	0.7633725608783282	0.7985361875577431	1.6603548131095867	0.512464274769101	0.3631865980096318	0.26189876223934755	0.2246782495943122	0.1502363901567075	0.7117988448808977	0.04949883505367324	0.04949883505367324	-27131.719836544442	0.0	-64.39426785101502
1180000	-27215.187136581124	-83.18459741700087	-27132.002539164125	17.753947847799676	132.24307104072378	17.753947847799676	14.362724010277297	154.1379131764654	0.2596065201792763	0.8909732742120021	1.4635786377366984	0.7633725608783282	0.8723192069754061	1.4600130086693877	0.5497433115281849	0.3670605285760836	0.2626792313399626	0.21531322321637952	0.1549470168675733	0.6831905448687093	0.04082206855222853	0.04082206855222852	-27132.002539164125	0.0	-66.59131441276396
1185000	-27220.123577147275	-89.9835408256636	-27130.140036321613	20.31149881048112	150.52631846283816	20.31149881048112	17.51389141696381	41.86257068286953	0.06858713728053939	0.8361294286598511	1.4149172378782924	0.7653208772499119	0.8596840327101484	1.6587694108244038	0.4651790126773996	0.36951796161293815	0.2587385154661467	0.21881980259561384	0.1529237203253005	0.6598685939547584	0.03512445258326256	0.03512445258326254	-27130.140036321613	0.0	-74.79853323245679
1190000	-27207.113445760733	-84.48451330538494	-27122.628932455347	19.360463609459508	141.52754452683251	19.360463609459508	16.07588558817676	75.09016517745965	0.15111060307860608	0.8789330368103067	1.383287116975541	0.7529344991605245	0.8874192457673601	1.6322470886088758	0.4651790126773996	0.37350806559483435	0.25883644452244037	0.21848628218159835	0.14916920770112613	0.6791478877532885	0.03708148102288761	0.0370814810228876	-27122.628932455347	0.0	-69.27327270208282
1195000	-27212.003029365726	-86.91589411176844	-27125.087135253958	21.099839955630507	152.8691312884207	21.099839955630507	17.561670090373802	164.29318643430656	0.18026752093394216	0.9169017224687447	1.3885995742940862	0.7992333542348745	0.8113246839357485	1.6334073677756136	0.4505332972909402	0.3662458404585852	0.25487016494876985	0.2326199629679329	0.1462640316247113	0.6334475106707289	0.03571494247295824	0.03571494247295824	-27125.087135253958	0.0	-69.9752632233748
1200000	-27217.627308613402	-87.43000400412063	-27130.197304609283	20.73524161668241	153.92925098657068	20.73524161668241	16.84366786496205	212.2415268585335	0.27746234942236125	0.8392984840682618	1.4818665626685257	0.788160198803449	0.8093552487777713	1.5650621449619684	0.5162573607200316	0.35931515650939405	0.26578822540908403	0.22625852982974104	0.14863808825178015	0.6374794452948179	0.034515170638125106	0.034515170638125085	-27130.197304609283	0.0	-70.8049723294517
1205000	-27217.634800930227	-85.82705522162516	-27131.807745708604	20.368049491257302	148.99027625072426	20.368049491257302	15.941687802783449	148.58370569861907	0.16497339527882576	0.9058433702906052	1.324183689799107	0.7748390418886915	0.8801704988558118	1.729334227461482	0.38562917170431027	0.3662455920394818	0.24881145938464921	0.22961891372020302	0.15532403485566523	0.6766653563792511	0.03448987659992839	0.034489876599928374	-27131.807745708604	0.0	-70.15310616507638
1210000	-27214.045944065743	-83.84250718034974	-27130.203436885393	16.839205354760804	125.9896228810218	16.839205354760804	13.88604786237097	198.40150779162934	0.2951969375622198	0.8563825862115031	1.4193192916739346	0.722232992643038	0.9063686610276595	1.7011617305022755	0.3945347379415975	0.3774937889276166	0.25109331713935185	0.22662393495671845	0.14478895897631236	0.6531553058505676	0.04322659786458717	0.04322659786458716	-27130.203436885393	0.0	-66.32329073753259
1215000	-27216.130515090885	-84.31838199164207	-27131.812133099244	19.151430019443392	143.58448579724663	19.151430019443392	15.977357890152092	109.09754438688617	0.1789318850895771	0.8563825862115031	1.4447825009307145	0.7183435000440005	0.8986742362961553	1.5829873321365424	0.4988298443810924	0.37389217513994033	0.2554693180906787	0.22045909259643967	0.15017941417294062	0.6602462043121603	0.037950919147233926	0.0379509191472339	-27131.812133099244	0.0	-68.53756107910644
1220000	-27211.75449991724	-84.67752406141526	-27127.076975855824	19.072174900173152	149.2005735322993	19.072174900173152	16.49940404386262	131.61391216419028	0.19573940520053912	0.8389578815487403	1.479244019997881	0.808345688814825	0.8851300536942591	1.5571634143895323	0.4311589415547705	0.3749055643482123	0.25766670238302597	0.21604142834046622	0.1513863049282948	0.6904728814357546	0.035208704719517904	0.035208704719517904	-27127.076975855824	0.0	-68.6856552949852
1225000	-27214.344462009754	-84.49001798180237	-27129.85444402795	18.00325036705884	143.06005328727738	18.00325036705884	16.537285023682468	156.9562436662526	0.2328739261863924	0.8389578815487403	1.479244019997881	0.725283875643841	0.88411785357907	1.5571634143895323	0.5152329548409437	0.3691557853936893	0.26074600407091136	0.21885461905376102	0.15124359148163763	0.7031673622790934	0.035767423576708764	0.03576742357670878	-27129.85444402795	0.0	-68.03878669517357
1230000	-27221.63218070478	-83.79155801723446	-27137.840622687545	19.084028188287874	146.7829773027637	19.084028188287874	15.519102671924237	120.10638580178859	0.19924527476979487	0.8515676647264604	1.4429245256102876	0.7594048142531381	0.8405184621182138	1.5304951914408078	0.5750893418511006	0.36580786089116907	0.2597853119453325	0.2174733995447383	0.15693342761875947	0.623932289201991	0.03471680736048251	0.0347168073604825	-27137.840622687545	0.0	-68.46763228746416
1235000	-27215.36644234892	-84.80068129800924	-27130.56576105091	20.219676174306386	153.42251960502296	20.219676174306386	16.31763539262862	142.75754821316116	0.2080137141773158	0.8227495446395485	1.4481398954971798	0.7649411662634039	0.8889309002230104	1.5820021543612177	0.49323633901564795	0.3626842604162639	0.26304727152513585	0.22084326031987597	0.1534252077387236	0.6721104594494738	0.03401594133686909	0.0340159413368691	-27130.56576105091	0.0	-68.96220070193412
1240000	-27216.559301901096	-83.909596485651	-27132.649705415446	17.190798901171764	131.29097383781547	17.190798901171764	15.280966634654357	74.83920814485207	0.16829703589086423	0.9561103889531493	1.3437381723186903	0.7465218111851384	0.8269347043233852	1.6425189462061471	0.4841759770134976	0.3646039459907054	0.25375548232006706	0.22623562202792438	0.15540494966130242	0.6195345229523628	0.04065221449337386	0.04065221449337387	-27132.649705415446	0.0	-68.04525840123601
1245000	-27224.917280140766	-89.4797873814729	-27135.437492759294	17.69089329533049	138.56880069131344	17.69089329533049	16.25158767923399	78.01696439098394	0.05811828107471212	0.8688264951124984	1.3873037032369733	0.7098821624173969	0.9487118612235688	1.594263082616107	0.4910126953934635	0.3773693562984824	0.25813268271636003	0.21842216802412978	0.14607579296102707	0.706589465549025	0.03669449343103985	0.03669449343103983	-27135.437492759294	0.0	-73.87626116122148
1250000	-27214.386872477655	-84.82341608655007	-27129.563456391104	14.358832973654883	106.15808449859742	14.358832973654883	11.943897738885047	69.35934567934683	0.1839692328326714	0.9248149889334029	1.3580172579500842	0.7294069673410682	0.7924068359854132	1.624422612960806	0.5709313368292332	0.36936589981451706	0.25630356561895556	0.22407814124536948	0.15025239332115714	0.6981331411060575	0.05024227806471202	0.05024227806471202	-27129.563456391104	0.0	-65.08958663249547
1255000	-27211.78355939143	-85.32553154037491	-27126.458027851055	19.55325963955982	151.56647146538202	19.55325963955982	17.302303787499284	130.81409614116913	0.19974987966480678	0.8949364111435841	1.468033719321308	0.6620314535837267	0.8707845790220817	1.6097571029968083	0.49445673393249845	0.3693209314899512	0.26090295115626905	0.21206701038352044	0.15770910697025856	0.6851388403086189	0.03450966852044639	0.03450966852044638	-27126.458027851055	0.0	-69.02571106826083
1260000	-27217.16001311084	-84.66953680301852	-27132.49047630782	20.087374915115344	144.75579125001153	20.087374915115344	16.338774285932306	157.4656445400066	0.23940398322773804	0.9810034739133549	1.3713640740074933	0.7626179627004435	0.877775903184336	1.5897295283819106	0.4175090578124691	0.35949894501313556	0.2605584816990531	0.2320929900226287	0.14784958326518197	0.6966707243351643	0.03715585767796027	0.037155857677960286	-27132.49047630782	0.0	-68.41711990259664
1265000	-27221.24537848638	-82.91636567883992	-27138.32901280754	17.220368544656132	127.91606114535239	17.220368544656132	14.020048914665011	98.15202283358163	0.21130766554318448	0.8946332350213104	1.4441623944522877	0.7860596208699926	0.8746748099186212	1.6179732086875538	0.3824967310502417	0.36856505321939187	0.255151666120598	0.22014353743758294	0.15613974322242655	0.6087387398705308	0.04204522888721946	0.04204522888721946	-27138.32901280754	0.0	-66.62592514940575
1270000	-27212.98829615513	-83.76486884142861	-27129.2234273137	18.540646825355214	136.97206129368809	18.540646825355214	14.723636144940143	78.4243164211263	0.19098913917143498	0.8177978299938097	1.4654134148882532	0.7860596208699926	0.8892346067488811	1.5819483650093817	0.4595461624896894	0.3689554802201015	0.26330384164936355	0.216267150732678	0.15147352739785624	0.6559702509699955	0.03878636504303256	0.03878636504303255	-27129.2234273137	0.0	-68.42522104152091
1275000	-27217.758695350265	-83.27153739694361	-27134.48715795332	15.692587987884993	119.84302334951751	15.692587987884993	13.95411155008135	153.6144500555601	0.31441328908507843	0.8177978299938097	1.4756331100442157	0.7131623076034692	0.9108533230214397	1.6082371348364923	0.47431629450058077	0.3716288373668232	0.2626633163554754	0.21660868172574968	0.14909916455195096	0.6616981912996882	0.04248625806418361	0.0424862580641836	-27134.48715795332	0.0	-65.4544970976679
1280000	-27210.59899011631	-83.21042783380429	-27127.388562282504	15.938308708474457	119.37836083985245	15.938308708474457	13.323597704636013	76.62361154193928	0.2267344845570844	0.9658047331568631	1.415289678446217	0.750957537301488	0.8293224978999565	1.6516969592594433	0.3869285939360399	0.3704752279923259	0.2549458823230865	0.22057806656335904	0.1540008231212278	0.7085677000411316	0.044505612702318405	0.044505612702318384	-27127.388562282504	0.0	-65.83882931865665
1285000	-27216.830754036484	-86.703098908906	-27130.127655127577	19.032773203352377	143.84520926594962	19.032773203352377	15.89189795612835	81.73959687590788	0.21890688138497108	0.8698627664359864	1.377682304342897	0.6951356113143758	0.919091975404609	1.5517790803627352	0.586448262139404	0.36877243186564285	0.25966056056784076	0.2166256147865383	0.15494139277997737	0.6711951293145945	0.037924914062011504	0.037924914062011504	-27130.127655127577	0.0	-71.14665036040026
1290000	-27215.849476756957	-87.91818798916375	-27127.931288767795	20.628089387962156	152.94178330222985	20.628089387962156	17.658511106492952	264.38964000378206	0.2754114152536932	0.8557211103889523	1.362582732988167	0.7165838824977864	0.8954843103422836	1.602706903942533	0.5669210598402852	0.37296584384371567	0.2576475204932134	0.2179514141969915	0.15143522146607874	0.7037650966519156	0.03514442250774696	0.03514442250774696	-27127.931288767795	0.0	-70.37876625273023
1295000	-27223.416549178517	-85.22366566133098	-27138.192883517186	21.038522754549604	154.64436914891814	21.038522754549604	15.8375766910737	104.48106111498137	0.19368249180442082	0.7977118652145777	1.501156685448889	0.7165838824977864	0.9343084083015404	1.5787200142412767	0.4715191442959373	0.3731185909158258	0.2624830067922077	0.20898463396765182	0.15541376832431394	0.6712061216888517	0.03210936734913236	0.032109367349132376	-27138.192883517186	0.0	-70.03459326958854
1300000	-27215.952952216863	-84.76815635474607	-27131.18479586212	14.549775862585669	117.63928703791927	14.549775862585669	13.588000084170575	113.36702324928176	0.31091591250083217	0.9030539233774002	1.4536642051371014	0.7740800144287984	0.8567368050161686	1.541381397443498	0.4710836545970408	0.36008949068359924	0.262848704336755	0.2192218786480712	0.15783992633157382	0.704570335272074	0.045565070108715446	0.04556507010871546	-27131.18479586212	0.0	-65.61195772371047
1305000	-27213.93109198684	-85.55430032867542	-27128.376791658164	20.39512097896905	150.03829503237057	20.39512097896905	17.03302230457495	194.35234263243171	0.23957001105222853	0.8190118107759183	1.4311187676929018	0.7350313302187106	0.8255244074789502	1.723309536831568	0.46600414700195825	0.37031969951186094	0.260833204870656	0.22101382127185867	0.14783327434562368	0.6573462312280305	0.03494396504634308	0.03494396504634309	-27128.376791658164	0.0	-69.00769474808874
1310000	-27217.02096891584	-84.85378931909652	-27132.167179596745	19.657477814555413	133.3203841511355	19.657477814555413	14.58083918736124	110.86461998314512	0.2612318466017678	0.8258475117308142	1.4226664729395233	0.7343858694190115	0.8377460937558585	1.6782487868098173	0.5011052653449822	0.37482946361341735	0.2587213271504534	0.21671325585049267	0.1497359533856359	0.6401820619014158	0.04179340091015868	0.04179340091015868	-27132.167179596745	0.0	-69.00661500424007
1315000	-27218.025485275528	-84.56400211981895	-27133.46148315571	20.54791169857994	146.12162131569073	20.54791169857994	15.551333563020238	170.36256432773138	0.22360030524810015	0.8449007146251479	1.2768429032119448	0.7162025721362129	0.855526734852198	1.737256355186176	0.5692707199883279	0.39114555341409557	0.24232963529441856	0.2258232882139391	0.14070152307754596	0.6753804503871771	0.03717905201890609	0.037179052018906075	-27133.46148315571	0.0	-68.42499739713752
1320000	-27225.33861064186	-86.92300735491973	-27138.41560328694	18.49309893037894	137.56822772818606	18.49309893037894	15.913318824651984	348.181140691853	0.339708107834692	0.8343149873979552	1.4229287215887567	0.7798484482006744	0.9265017265384611	1.5479191599223174	0.4884869563518424	0.3830054490437226	0.2606839398855819	0.21682358181192113	0.13948702925877346	0.6709044765418545	0.038403166623852396	0.038403166623852396	-27138.41560328694	0.0	-69.8027759494107
1325000	-27213.59449375917	-84.15479391043145	-27129.43969984874	17.922820978030916	138.353971807099	17.922820978030916	15.09599509058151	162.99195895301364	0.23211270879242565	0.8395588778818311	1.3217927214430802	0.782029198501773	0.9456789938363057	1.6195992843703848	0.4913409239666324	0.37312684217442854	0.26054407457443796	0.2223401256726399	0.1439889575784926	0.6905698144871028	0.040143279624161435	0.04014327962416143	-27129.43969984874	0.0	-67.4984718056919
1330000	-27215.159056311833	-86.82906871453665	-27128.329987597295	20.31600070194741	152.97956594637395	20.31600070194741	17.775297965388546	109.64410160409683	0.14510753644419705	0.8526277666102885	1.3334945291538336	0.7930466449172957	0.8781105952107546	1.634611769095711	0.5081086950121237	0.3731498880058013	0.2629374738450213	0.2202961560553998	0.14361648209377664	0.6466043766960252	0.035604317506685794	0.0356043175066858	-27128.329987597295	0.0	-70.28323600278527
1335000	-27210.805745450445	-83.3457450362469	-27127.460000414198	17.182375740384497	125.01961593044629	17.182375740384497	14.112059993485168	167.42453190524915	0.30234867793342146	0.8125863437820009	1.392297019816576	0.7384410331095058	0.842908329252604	1.7056189835395954	0.508148290499725	0.3670144983643832	0.25877469304826284	0.22427696059385108	0.14993384799350196	0.6897918894315963	0.04183700356970236	0.041837003569702345	-27127.460000414198	0.0	-66.40534792001064
1340000	-27214.412128687633	-86.40489759046076	-27128.00723109717	18.01087335763566	134.65923062915482	18.01087335763566	15.16555393640684	198.03568347219482	0.20787762492962902	0.7910605461199406	1.392297019816576	0.7704773388768921	0.9231548459264383	1.6095718171901225	0.5134384320700374	0.38040649393334536	0.25713400644223977	0.21694709814403923	0.14551240148037461	0.6712888189557846	0.0421837112078763	0.04218371120787629	-27128.00723109717	0.0	-69.4835330139771
1345000	-27214.536358204354	-84.69594804062501	-27129.840410163728	16.64495538603063	128.74240199210985	16.64495538603063	14.280207682328069	264.84384165971767	0.3178820946657768	0.858055491823362	1.2766949566488024	0.8781514455423842	0.7684535535075245	1.6887915764444823	0.5298529760334514	0.367768565915811	0.26186086675276177	0.23286329057085545	0.13750727676057076	0.7099967353191382	0.042037077617644344	0.04203707761764435	-27129.840410163728	0.0	-66.76531463183396
1350000	-27218.646371271923	-86.15088412144326	-27132.49548715048	18.822086685213	148.3684392688204	18.822086685213	16.43959367253991	324.7800822163028	0.2761920408319613	0.856090075477415	1.4528237324569215	0.6501056273849193	0.8112411171846855	1.6801295725944854	0.5496098749015803	0.36969996552775164	0.2576643835650942	0.2254287473803519	0.1472069035268012	0.674927217983343	0.03636350547999672	0.03636350547999671	-27132.49548715048	0.0	-69.0184331777511
1355000	-27211.068698203348	-84.56295851561663	-27126.50573968773	18.0711127094923	136.6600812939563	18.0711127094923	14.768089171347876	64.30556272195403	0.15029629555759663	0.8001740482324301	1.467713992137644	0.7047132180809916	0.9195207751694654	1.644661705973528	0.4632162604059477	0.37763260652055963	0.259566444026422	0.21467508831343565	0.14812586113958168	0.6614814769647208	0.03845667514411487	0.038456675144114875	-27126.50573968773	0.0	-69.35394010901486
1360000	-27214.627396692085	-84.0215205235137	-27130.60587616857	16.891408371501875	125.93060788033854	16.891408371501875	14.733527906684632	150.6795918467912	0.2261177892707145	0.8153351237229656	1.2826818632396702	0.7810704965003247	0.8642724593456931	1.803774048414974	0.45286600877637956	0.3762614114550278	0.25252970764603355	0.22472615147054958	0.146482729428388	0.7017144735301541	0.04218618890353069	0.04218618890353067	-27130.60587616857	0.0	-67.05750482623239
1365000	-27220.830901905076	-88.65642815242502	-27132.17447375265	19.891782570795666	160.21939364558645	19.891782570795666	18.442782863216753	270.5176855193878	0.20900768455369897	0.9507244703051863	1.4555836709610288	0.7291264879587537	0.7747219644150849	1.6639536201585268	0.42588978620142637	0.36197352409032213	0.2599328350926425	0.2291471534672938	0.14894648734974042	0.6718468448256776	0.03192661373015991	0.0319266137301599	-27132.17447375265	0.0	-70.95063928619221
1370000	-27220.25120298616	-88.77459250035677	-27131.476610485803	18.416211311369864	144.44952313154272	18.416211311369864	15.814530571064632	700.7751231357195	0.369307733303867	0.9383397136502368	1.447469249827019	0.6883897619779931	0.9139562168620586	1.541131318521558	0.4707137391611414	0.37247064082202647	0.2543271959349508	0.21986864191101688	0.15333352133200476	0.6677900240194449	0.03618925911679275	0.03618925911679276	-27131.476610485803	0.0	-71.04270191738377
1375000	-27214.351688177772	-86.90879132980567	-27127.442896847966	20.16625762751115	149.14552642433958	20.16625762751115	17.117816031123084	249.99767059751176	0.23297318831408736	0.9324059874652676	1.4255949444394083	0.7792475768746057	0.8754178885190084	1.5891148534329995	0.3982187492687175	0.3670147129971633	0.2564021930123397	0.2279745951830012	0.14860849880749466	0.7066202013077969	0.03692844374772683	0.036928443747726816	-27127.442896847966	0.0	-69.68997754983785
1380000	-27214.110741795037	-83.57561807715037	-27130.535123717887	17.704148232242623	138.34341896953597	17.704148232242623	15.150200401402905	177.45636317263327	0.268663061682593	0.9342471603878083	1.280521956324288	0.81144591590245	0.8786991141404322	1.6350373245966014	0.46004852864842677	0.37283658345037246	0.2480827139756257	0.22847643419341826	0.15060426838058244	0.6771949861650677	0.037363200537487075	0.037363200537487075	-27130.535123717887	0.0	-67.14549562578448
1385000	-27217.203769382384	-85.38201552740514	-27131.82175385498	18.899564738279032	140.37978754069712	18.899564738279032	15.273924693126034	147.86751391387307	0.17779195901070902	0.9432704067357884	1.3446812492501565	0.81144591590245	0.7632506136060917	1.7079524283421534	0.4293993861633665	0.36486708872785867	0.2592228603726477	0.23024023372097877	0.14566981717851377	0.7124714326622789	0.038483370509290384	0.038483370509290384	-27131.82175385498	0.0	-69.31041175771232
1390000	-27218.726131202573	-84.41318809790447	-27134.31294310467	18.59538901580154	141.4647073432377	18.59538901580154	16.015648121102362	177.52447917489582	0.2709744931366609	0.8720173192755272	1.3222435696535253	0.81144591590245	0.8310962909784706	1.7019604022803463	0.46123650190968724	0.3694287179927522	0.25710067096337763	0.22087535081434695	0.15259526022952216	0.6279400499755946	0.03684349200340603	0.03684349200340604	-27134.31294310467	0.0	-68.22772507435178
1395000	-27212.104309263217	-85.975954450013	-27126.128354813205	18.326869443546723	141.8751923710984	18.326869443546723	16.09223757035224	290.5727480856996	0.2623338380606676	0.8306364909600349	1.3676208930145628	0.7698505495795358	0.8303809389747653	1.639604078501249	0.561907048969859	0.36925471118999065	0.2653279864384192	0.21761052456789048	0.14780677780369858	0.6394175696189642	0.03728354097262108	0.03728354097262108	-27126.128354813205	0.0	-69.09534268500445
1400000	-27217.709763164512	-86.5228896790954	-27131.186873485418	18.92586696759973	141.66284561359944	18.92586696759973	15.31823884314632	377.18056737699754	0.2948112974461514	0.8852177476353018	1.5613029561615863	0.7411836587547476	0.807252087393787	1.5007172609011064	0.5043262891534773	0.36577160069178266	0.259543160955754	0.22331680001907706	0.15136843833338517	0.7109392129372872	0.03853162956444744	0.03853162956444744	-27131.186873485418	0.0	-69.34953783999644
1405000	-27214.042126942335	-84.26322740912806	-27129.77889953321	18.48914568681526	138.18530508901273	18.48914568681526	15.345545761477434	221.95483248141818	0.2689200344147978	0.8549609157517798	1.4187634056088052	0.7450122901448046	0.8335965057580215	1.6772565479027128	0.47041033483388217	0.36741015710659825	0.26456358643082867	0.221247698451979	0.1467785580105931	0.6834309200792232	0.038786784952351605	0.038786784952351584	-27129.77889953321	0.0	-67.66875724360776
1410000	-27213.187320746885	-83.71709594342528	-27129.47022480346	16.201897732285005	117.97110202736617	16.201897732285005	12.837728841738892	150.7620450822884	0.25410947382939064	0.9448835796263255	1.4179857817876893	0.7132480526765373	0.9195624421362533	1.5557324337386467	0.44858771003455394	0.3637820301689666	0.2607677913169944	0.22295385869527148	0.15249631981876657	0.701422531439683	0.043623180173660514	0.0436231801736605	-27129.47022480346	0.0	-65.80654314081667
1415000	-27213.297216669067	-84.96809076491091	-27128.329125904154	17.69374025865911	128.31658944802808	17.69374025865911	14.13606933473883	277.11927404748275	0.30746735939190406	0.9138606578821835	1.4108166208536859	0.7883241305704479	0.9340162016321607	1.5418199006044528	0.4111624884570752	0.37212457512007174	0.253721360379481	0.22591178654987684	0.14824227795056957	0.6869159940431685	0.0423744377083769	0.0423744377083769	-27128.329125904154	0.0	-67.5943796171022
1420000	-27212.37041243449	-83.47376479751455	-27128.896647636975	16.502257610258557	119.55980739086552	16.502257610258557	13.103140682677259	145.5534292869512	0.2719026485554464	0.8449289405492092	1.3435078773436269	0.8365582667275892	0.8223124132776359	1.6859199247711592	0.4667725773307858	0.3737787350541748	0.25565996191545143	0.22775989398831262	0.14280140904206035	0.6440610536931659	0.04740531516903327	0.047405315169033256	-27128.896647636975	0.0	-65.49618478448248
1425000	-27218.398269388894	-85.49353370301233	-27132.904735685883	20.238093677348356	143.78622482877432	20.238093677348356	15.736161126850835	242.98657510404814	0.2493009555039909	0.993677676044999	1.3698914993098317	0.8055477496083641	0.7766164992858083	1.6442672787479968	0.4099992970030066	0.3694911843563628	0.25256602400305495	0.2316475692929361	0.14629522234764547	0.6895998537293769	0.036430620732085334	0.03643062073208532	-27132.904735685883	0.0	-69.13358644943337
1430000	-27222.388508375887	-84.68394236346725	-27137.70456601242	19.56533600174495	144.4095206394878	19.56533600174495	16.461270171644635	111.14111992500655	0.17153918940387597	0.8319355667750921	1.3598703112145714	0.6576540728333741	0.9245943735992236	1.696188308126447	0.5297573674512985	0.38609712205303925	0.25191737122855606	0.21607288877146827	0.14591261794693564	0.6466010064485819	0.03744741251640017	0.03744741251640016	-27137.70456601242	0.0	-68.85161244424894
1435000	-27219.35270682842	-85.41360831165626	-27133.939098516763	15.83172744743717	124.70006875499847	15.83172744743717	14.707139040620739	288.12313047012765	0.3201019619907043	0.8319355667750921	1.390443406772998	0.8163245284646224	0.8859805678974348	1.5455585626385606	0.5297573674512985	0.37872155264737034	0.2508661627445903	0.2196162121531346	0.150796072454904	0.671009498563933	0.04145200821313664	0.04145200821313663	-27133.939098516763	0.0	-67.12928156769694
1440000	-27219.367151821098	-85.30740224061452	-27134.059749580483	17.745782426167363	132.7396508683315	17.745782426167363	15.228296368382308	239.35177042843358	0.3208492223664439	0.8613176604537429	1.347747398161711	0.75381886655438	0.8282345749242286	1.7168567662659746	0.4920247336399697	0.3711218717468614	0.25618413464117396	0.23245503348763544	0.1402389601243284	0.6710788446773224	0.04231658649695398	0.04231658649695398	-27134.059749580483	0.0	-68.02005318478948
1445000	-27213.20727078061	-84.90701547270857	-27128.300255307902	19.50986787954248	146.68087731949296	19.50986787954248	16.384555250168326	143.50247017334416	0.23734532440899275	0.8277167406007626	1.4321976358711517	0.6870800116762547	0.8285722960991477	1.636691989446677	0.5877413263060132	0.37241801301753236	0.25735828342905903	0.21944245214694755	0.1507812514064603	0.6560383166082954	0.03718621774695397	0.03718621774695397	-27128.300255307902	0.0	-68.72521200945214
1450000	-27217.296859047496	-85.81449892788659	-27131.482360119608	15.085557699201491	120.13379006487725	15.085557699201491	13.728637941813016	77.47986165950311	0.2740457335788277	0.8465338917970692	1.4423338779200567	0.7728185068488895	0.8405354517471443	1.5719072615184397	0.5258710101684074	0.375515990174611	0.2600702838776619	0.222880145836035	0.14153358011169132	0.6619354381317792	0.04539631354374165	0.045396313543741657	-27131.482360119608	0.0	-67.69370792508182
1455000	-27210.451564474974	-84.5340153689587	-27125.917549106016	14.407567425934701	113.30362974829286	14.407567425934701	12.799071355143797	200.5470273791841	0.3438603610058452	0.9398536224030754	1.4224077524302765	0.7606655784724375	0.8405354517471443	1.6491976296679058	0.3873399652791676	0.36831767825773615	0.259190307114746	0.22348130008599382	0.14901071454152323	0.6662852963642056	0.0470944708812185	0.047094470881218514	-27125.917549106016	0.0	-64.32727475359148
1460000	-27218.88448930484	-85.79405964863095	-27133.09042965621	16.57824520771478	125.21825595051843	16.57824520771478	12.835453096676643	210.68434699819608	0.36731464062752495	0.8423599992886632	1.3790436106901653	0.7518345517408292	0.7874337518378034	1.6387459530029014	0.6005821334396452	0.37255607783279937	0.2651958550319609	0.21580765727345422	0.14644040986178464	0.6789724088857977	0.042440944283519945	0.042440944283519924	-27133.09042965621	0.0	-67.63156714823612
1465000	-27216.935191131153	-84.79911069114348	-27132.13608044001	20.062091513740484	143.42059821715438	20.062091513740484	16.119001822875035	177.0438495232984	0.20941841855867338	0.8651949451093698	1.3648541383020938	0.7851149725654746	0.7933390637111435	1.68850567015367	0.502991210158256	0.3666861578132073	0.2607482974114505	0.2282745534998559	0.14429099127548545	0.6956984576331571	0.03487258376187986	0.03487258376187987	-27132.13608044001	0.0	-68.94362454302056
1470000	-27215.373487469817	-87.50226639802078	-27127.871221071797	20.707189330282706	151.92805937941068	20.707189330282706	16.34227664713895	296.6438770359635	0.30329047712363877	0.7996213438117837	1.3694554298694577	0.7684748922241829	0.8699870320568523	1.6760399195067701	0.5164213825309609	0.3743705441632244	0.2576544797083131	0.22291405910837683	0.14506091702008478	0.6605539789969469	0.033013836120680956	0.03301383612068096	-27127.871221071797	0.0	-71.01233045580334
1475000	-27213.98057327144	-83.87787747880705	-27130.102695792633	17.780610976995625	137.70964140289877	17.780610976995625	14.695779204466769	97.33057490486362	0.1933988943064017	0.8585491492300663	1.3568883577600424	0.7746013361731423	0.815656077518074	1.6500537617114746	0.5442513176072078	0.36298319496100245	0.2657110467156208	0.22395562825840237	0.14735013006497352	0.6761641363041335	0.03913771013762909	0.0391377101376291	-27130.102695792633	0.0	-67.91832804580035
1480000	-27220.68226091377	-86.4990753396908	-27134.18318557408	19.552007423639207	151.11700911863227	19.552007423639207	16.935429065587467	139.3473145268557	0.1596560615703944	0.8713729139595501	1.4641935459394622	0.6567397050232409	0.8597240926182441	1.6311693991905458	0.5168003432689645	0.3790942114363025	0.26430952809050184	0.2107286262207058	0.14586763425248897	0.611095386101787	0.03629904122892787	0.03629904122892787	-27134.18318557408	0.0	-70.25753244022701
1485000	-27211.32932939424	-83.40066135250993	-27127.92866804173	17.917437799231173	133.52030355348	17.917437799231173	15.735439313627415	88.3997057138232	0.18622969299445316	0.8563330979765738	1.4350288177285708	0.6895461309769767	0.9305595651282987	1.596211385946169	0.4923210022434183	0.37469229688078143	0.251885320445478	0.2178808202574125	0.1555415624163272	0.644090183207343	0.039237493576440456	0.039237493576440456	-27127.92866804173	0.0	-67.71295962101584
1490000	-27221.532966176135	-83.69054681991572	-27137.84241935622	15.167542421018572	112.76048134385731	15.167542421018572	12.689804634770997	141.22538605444842	0.3370609436407359	0.916685298691135	1.410697596318007	0.6624459913668926	0.8533870611921682	1.6264825807360612	0.5303014716957432	0.3668458874939817	0.249978001439912	0.22890999335909923	0.15426611770700616	0.6870646593061943	0.046168626951683306	0.046168626951683306	-27137.84241935622	0.0	-64.6861927953707
1495000	-27216.30132077719	-85.66867823512699	-27130.632642542063	18.986049597143694	142.4532183425112	18.986049597143694	15.855827805738347	173.18321658930398	0.2861958510822035	0.880269807245355	1.420086873579381	0.70425431350892	0.8370793789675788	1.6665031551812461	0.4918064715175262	0.36903170130593493	0.2564962995509935	0.22949015545969334	0.1449818436833773	0.6342969698578126	0.03899591989755303	0.038995919897553015	-27130.632642542063	0.0	-69.24961468024503
1500000	-27215.671351413603	-85.40004436997901	-27130.271307043622	18.268996172133935	145.4441487209238	18.268996172133935	16.423591648938892	232.55148618196725	0.26130423820709225	0.8560770159008052	1.2966658074480366	0.7950820147487031	0.8233077245466578	1.737060965838278	0.4918064715175262	0.37907629020787365	0.25912364735495585	0.22087033939347	0.1409297230436996	0.6393779072874933	0.03837823800271614	0.03837823800271614	-27130.271307043622	0.0	-68.3100003007845
1505000	-27209.892422183126	-85.1276976838016	-27124.764724499324	19.887302650012224	144.67510251667633	19.887302650012224	16.286555254073185	94.45652238394769	0.20949817504882678	0.8141744435927871	1.3876423944507594	0.73378014268239	0.8581038360113048	1.6719957203845173	0.5343034628782486	0.37584002590777593	0.2606017194292402	0.21804123197023534	0.1455170226927476	0.6641209248753767	0.03805243086161566	0.03805243086161565	-27124.764724499324	0.0	-69.36352021371198
1510000	-27216.900663866876	-84.8117711644916	-27132.088892702384	18.742126878867793	147.02978594242742	18.742126878867793	16.704759801102213	185.63692428144384	0.2455181834085508	0.8936278608261595	1.383501720042493	0.764258723050597	0.8581038360113048	1.5852166395139506	0.515291220555502	0.3634757587669564	0.25982912448063605	0.22973096117325487	0.1469641555791517	0.6640998790039968	0.036047084878232064	0.036047084878232084	-27132.088892702384	0.0	-68.24944341032679
1515000	-27212.782238974738	-83.75983398068706	-27129.02240499405	17.57845708015622	129.66744355928896	17.57845708015622	14.433656710425609	182.7008816006451	0.2506316125160714	0.9121262563387516	1.3513272603946211	0.828910203903937	0.8313798246796158	1.5877718834860814	0.4884845711970001	0.36598744819135637	0.25957924629819346	0.22378379658874117	0.15064950892170814	0.6737288849717117	0.04033193643280438	0.04033193643280438	-27129.02240499405	0.0	-67.11571599837164
1520000	-27209.014796000432	-84.66531508689975	-27124.349480913534	18.348045958676188	145.34286204706225	18.348045958676188	16.119712961047302	197.0200097391427	0.2385914730610513	0.9121262563387516	1.4234250296479984	0.7469369790133594	0.8313798246796158	1.5976473391232815	0.4884845711970001	0.3662370911461791	0.26148996459316837	0.2200968273790584	0.1521761168815934	0.6778224761920018	0.035747388116890454	0.03574738811689043	-27124.349480913534	0.0	-68.24554687351824
1525000	-27217.411026256206	-85.50936325032231	-27131.901663005883	17.933255970016276	130.95012476959957	17.933255970016276	13.825318349849603	266.5650179129093	0.34216936155430533	0.8722638708087035	1.4053373887433052	0.7770292582496621	0.9289446059294546	1.5675270791805151	0.44889779708836625	0.3715780280465437	0.2567747293377109	0.22204548428820622	0.14960175832753836	0.6328526222647917	0.041114916780552166	0.04111491678055216	-27131.901663005883	0.0	-68.35790905084966
1530000	-27210.191118237704	-85.12874721912335	-27125.062371018583	18.765418057694088	141.0440968685296	18.765418057694088	14.984604707279045	263.68545704454306	0.2563533620744405	0.9055504280599357	1.4112797327850668	0.7842902065862392	0.8438547794856273	1.602585319020185	0.45243953406295273	0.37024066976707853	0.2529303242050715	0.22742280726299322	0.14940619876485597	0.676327046669947	0.03732474446924848	0.03732474446924848	-27125.062371018583	0.0	-68.61516019184933
1535000	-27212.519853202677	-88.33593070955455	-27124.18392249312	18.211319351879	138.66181410697257	18.211319351879	15.465543275012823	205.34523396292965	0.17058791603176848	0.8901911055001706	1.448176399097739	0.7637893030096874	0.8679704931597615	1.5726214609110656	0.4572512383215826	0.37024066976707853	0.2523393420576331	0.22453562938543367	0.1528843587898539	0.684368195272141	0.03678326665769014	0.03678326665769012	-27124.18392249312	0.0	-72.09516871429987
1540000	-27222.752351487456	-85.56826048431792	-27137.18409100314	19.06206270877946	143.36442974781625	19.06206270877946	16.8345168766117	99.04266835883752	0.14460437704670426	0.8460360454928717	1.47731181844421	0.7337446882017693	0.757480046649947	1.6139296479363645	0.5714977532748443	0.3616515633776641	0.2734934229728436	0.2132145843855741	0.1516404292639175	0.5983072541046836	0.038453024832889086	0.03845302483288908	-27137.18409100314	0.0	-69.61407266078128
1545000	-27216.659398564952	-84.69528976386154	-27131.96410880109	18.867237337194656	142.85428327523775	18.867237337194656	15.909259397339081	225.55609319520636	0.2895130925714941	0.856560964765649	1.3013597550073623	0.8061623460202727	0.8558987488056177	1.6748427634519831	0.5051754219491216	0.373928883888095	0.2665390431306868	0.21705546329212022	0.1424766096890972	0.6792500107584012	0.03451247757783704	0.03451247757783703	-27131.96410880109	0.0	-68.56702864820484
1550000	-27221.330688541388	-87.57005719017408	-27133.760631351215	18.161007980201965	144.80549084618167	18.161007980201965	15.826557370462787	526.6081397087594	0.3116477521265697	0.8854956869770109	1.257180938017076	0.8307141746812696	0.8834358746406129	1.6588789972383031	0.4842943284457342	0.3734886905559721	0.25511123477577297	0.23207519803513796	0.13932487663311616	0.6356509144930834	0.03487571616209879	0.03487571616209878	-27133.760631351215	0.0	-70.35233268903818
1555000	-27212.498068593548	-83.12555411484428	-27129.372514478702	17.89731962830354	133.13848064578028	17.89731962830354	14.447612928033148	131.2371573107551	0.24251656970852606	0.8417223494866286	1.301331688014722	0.7933538332190591	0.9136660762977277	1.6987110710806954	0.45121498190117354	0.3754174865289202	0.2570186449770314	0.22512180130523515	0.1424420671888124	0.6425016049675706	0.04138626569185503	0.04138626569185504	-27129.372514478702	0.0	-66.7501749182399
1560000	-27212.663008930303	-83.99726099695025	-27128.66574793335	15.795175712856619	122.79022179682778	15.795175712856619	14.238833644024393	149.3406193782205	0.24933839891451043	0.9052859395001462	1.4814212692933082	0.7238988724753638	0.7914529525070018	1.663838385655796	0.43410258056839046	0.3704302815750872	0.2600985281996414	0.2184980681654006	0.15097312205986999	0.6407825494222389	0.044141006870278825	0.04414100687027881	-27128.66574793335	0.0	-66.12855319595093
1565000	-27222.189374170834	-86.72364036026086	-27135.46573381057	19.94788814228594	153.37673973708306	19.94788814228594	17.03431934036046	176.22741243446166	0.2632175440253525	0.774061518586533	1.4299860818945755	0.8353990369338071	0.8232312001157729	1.5749928952979304	0.5623292671713875	0.3783138307057857	0.2609443317434317	0.21916636334291775	0.1415754742078639	0.6896716047516125	0.03341448420264617	0.03341448420264617	-27135.46573381057	0.0	-70.35768030750091
1570000	-27212.478737241745	-82.83198209121619	-27129.64675515053	18.185712697664773	126.49134587946493	18.185712697664773	14.409919042324743	107.03207221594137	0.2085084998212479	0.8366411765890582	1.4056487864547242	0.7941079346186626	0.8019426444283922	1.696256629945424	0.46540282796374516	0.36453284531782476	0.27031440070947194	0.222891707818036	0.1422610461546663	0.6439288441765301	0.044227616347837014	0.04422761634783702	-27129.64675515053	0.0	-66.65766520184948
1575000	-27211.70040119367	-84.29281548853089	-27127.40758570514	18.51000771495235	140.3842216607659	18.51000771495235	15.726740135487526	208.9288966445359	0.28134818621424945	0.7607846271748697	1.3921691454372835	0.8460896491401928	0.8754988927141922	1.6722514492120022	0.4532062363214661	0.3799722455760681	0.2663869978337506	0.21595477697721288	0.13768597961296744	0.6597543786784754	0.03741267072999024	0.03741267072999023	-27127.40758570514	0.0	-67.86877111009099
1580000	-27218.04856124119	-86.58077587365696	-27131.467785367535	19.629518921926856	150.4872908114106	19.629518921926856	16.857244677584873	103.780160816129	0.21931725490277665	0.7745283465156605	1.3625544802176848	0.8193461074201509	0.7791945237895441	1.6936042315354451	0.5707723105215213	0.3771072493384032	0.266813539957955	0.22188995885193533	0.1341892518517055	0.665426732667927	0.035941319589921646	0.03594131958992165	-27131.467785367535	0.0	-70.59216445856579
1585000	-27218.518883781926	-83.58630415113231	-27134.932579630793	19.426883465910457	140.54053442176684	19.426883465910457	15.263238107672645	130.04174821082262	0.21982561227030326	0.8879192755664327	1.4011755539202413	0.773077565776918	0.7270465772546982	1.647037385238443	0.563743642243273	0.36380926733514446	0.26294399934147916	0.23332614597341328	0.1399205873499621	0.6840786439890308	0.03829573833910129	0.038295738339101285	-27134.932579630793	0.0	-67.76789664039799
1590000	-27218.42349008239	-83.62141774703488	-27134.802072335355	16.95538078130465	129.78367616722528	16.95538078130465	14.319243940664796	148.01818507338217	0.22715244070769242	0.8741605054435658	1.3639375241803444	0.9294853714174471	0.7581849355058053	1.6319519583902338	0.44227970506260983	0.3733192670472965	0.26149534264766233	0.22765508456069442	0.1375303057443457	0.6712748295830244	0.040087425292465104	0.0400874252924651	-27134.802072335355	0.0	-66.88587838200941
1595000	-27222.682342246826	-84.56504100391213	-27138.117301242914	19.37141632695421	142.45613766270023	19.37141632695421	14.819119823440014	108.48710039362075	0.16084985085970194	0.8446474925084598	1.4548224669473586	0.7345853856762092	0.8448029020671336	1.6349965214461961	0.486145231354649	0.3665470517629128	0.2562260828329026	0.22263173462002844	0.1545951307841552	0.6772227348572875	0.03720169372231323	0.037201693722313224	-27138.117301242914	0.0	-69.11564486151005
1600000	-27217.007461331228	-82.97634478663954	-27134.03111654459	18.94972265518481	136.0628876806574	18.94972265518481	15.108355709107158	93.96552410904097	0.2078197796445969	0.87014337083521	1.4626468075209162	0.7133109609232091	0.8801410033942549	1.5597947012391022	0.5139631560873136	0.3821785580595648	0.24823412325005098	0.218020327111893	0.1515669915784903	0.6725105137275416	0.03738097387048627	0.03738097387048627	-27134.03111654459	0.0	-67.746801188817
1605000	-27216.35007342419	-85.22586210567701	-27131.124211318514	14.219945020350172	109.64644543900495	14.219945020350172	12.465508564353673	180.21959919182444	0.3877186595594184	0.9192759993033259	1.43231400943869	0.7522636129704732	0.8854082321978411	1.5629099577056955	0.44782818838398053	0.37403179708568796	0.253539406257449	0.22036218352615222	0.15206661313070985	0.6111705545978373	0.049044380218672905	0.04904438021867291	-27131.124211318514	0.0	-64.69756826297204
1610000	-27213.53415914368	-83.5351336937328	-27129.99902544995	17.549084814644985	132.31987511467355	17.549084814644985	15.282054281414247	150.27685175401587	0.27661414845291254	0.9096212367944092	1.5234666493033178	0.7209124848329327	0.853293932956318	1.5528284243778112	0.4398772717352175	0.36269822923602013	0.26713373652786915	0.2161807830183095	0.15398725121780013	0.6662156193394542	0.039921894213716676	0.03992189421371667	-27129.99902544995	0.0	-67.03063449589925
1615000	-27211.030882054176	-84.57248947637336	-27126.458392577802	18.894840024847802	144.12188076710365	18.894840024847802	15.982854556404058	109.15918774430085	0.222379546348284	0.8521258978415606	1.5822660937430146	0.7209124848329327	0.8991512343955791	1.4830241130194017	0.46252017616751767	0.364006260003092	0.2610604169576829	0.21338210657091392	0.1615512164683101	0.6587466641610559	0.03685657984069457	0.03685657984069456	-27126.458392577802	0.0	-68.8537633216043
1620000	-27209.757590004167	-83.40117794160706	-27126.35641206256	17.233300653411842	129.93716236011556	17.233300653411842	14.311422414198397	80.93458209971236	0.2006349595686305	0.8772126512568221	1.3955571384958907	0.7725314246128105	0.8561388850218926	1.5892286384203287	0.5093312621922613	0.36190193235526946	0.255897211972317	0.22829933560960136	0.15390152006281102	0.6850044283819456	0.04091529543213209	0.04091529543213208	-27126.35641206256	0.0	-67.30783124159151
1625000	-27212.92362715253	-84.67703016553963	-27128.24659698699	18.115252229904208	137.29020270745127	18.115252229904208	15.539293243913198	113.43961469588848	0.16767201564925055	0.9003211239230974	1.4166736386349243	0.800818066421844	0.7819845121401688	1.6332100527549098	0.46699260612506116	0.3688515165936423	0.26341830486176704	0.22539432131046688	0.14233585723412268	0.6937060420052943	0.039027825234690464	0.03902782523469046	-27128.24659698699	0.0	-68.67429869439985
1630000	-27210.494347108677	-84.16440356061739	-27126.32994354806	19.479323737012738	140.43256384373106	19.479323737012738	15.735371260020344	95.79813553261975	0.1685982622727921	0.8297773372080867	1.395122061154537	0.8184865202764133	0.8743826160818424	1.577999192051902	0.5042322732272242	0.3715566524621687	0.2576151997802347	0.22613573916015817	0.14469240859743732	0.6707437142414053	0.03940707905630101	0.03940707905630101	-27126.32994354806	0.0	-68.4926143857626
1635000	-27225.240069317773	-84.31697644001427	-27140.923092877758	18.254991475362065	132.52573320733117	18.254991475362065	15.082768173611527	82.3249502384377	0.1452756290274689	0.782277103909193	1.466133211097016	0.8026033675597947	0.8923794671429397	1.6056402285037947	0.4509666217872677	0.3709247111020431	0.2717838953437252	0.21291797124014616	0.1443734223140844	0.6269709350161798	0.04244216479869966	0.04244216479869967	-27140.923092877758	0.0	-68.56607697056623
1640000	-27218.790788785813	-89.1121319483979	-27129.678656837415	22.642749829224336	166.8915958721036	22.642749829224336	18.45136611756503	182.11068065683762	0.2197678871595512	0.8962883461591191	1.5386357816364107	0.7077904438353053	0.8755812185712895	1.5366243690667838	0.44507984073109763	0.36051869612599546	0.2563279646427624	0.22093016884367878	0.1622231703875623	0.6466499202957675	0.032285227063744044	0.03228522706374404	-27129.678656837415	0.0	-70.82690526245628
1645000	-27211.452840450947	-84.05178600673779	-27127.40105444421	19.20868009345372	137.67294487385556	19.20868009345372	15.051332800117235	201.011611253959	0.2821206066731242	0.9156289141983689	1.4671091888638448	0.7110242981315916	0.8543232815982891	1.611874291496368	0.44004002571154394	0.3766032418258697	0.2540347909871847	0.2174722043040718	0.15188976288287281	0.6868576675663954	0.0374117963255822	0.037411796325582176	-27127.40105444421	0.0	-67.94929118074718
1650000	-27213.43323385711	-83.52779012179906	-27129.90544373531	14.857487905268705	112.63179516608331	14.857487905268705	12.57469850765374	144.6473246355889	0.327402584591185	0.8939587825778781	1.4176493820130218	0.7663717290776184	0.8451862100187558	1.6539070832283889	0.4229268130843432	0.3586499850608068	0.2574513524740824	0.22929751772073606	0.15460114474437373	0.6924246997414473	0.04544857524295235	0.045448575242952344	-27129.90544373531	0.0	-64.20811932060396
1655000	-27217.527267935617	-83.2740447205589	-27134.25322321506	17.665442983912552	127.36812069901308	17.665442983912552	14.019155205901182	189.93687993982326	0.27860210830735493	0.9021557018294896	1.4485567488299047	0.7155467231132023	0.9209781356607019	1.5475447674680212	0.4652179230986862	0.3684603090034464	0.26065974815314563	0.20906709246924407	0.1618128503741629	0.6491828116656806	0.041334020947927874	0.04133402094792787	-27134.25322321506	0.0	-66.525596052862
1660000	-27212.83072378446	-83.82569179756956	-27129.00503198689	19.280704800781088	140.99743311658153	19.280704800781088	15.533320052673442	136.819699991928	0.24092518097061671	0.956900665029442	1.4399017804679124	0.7284705569462746	0.9074264856409535	1.5966618232214398	0.3706386886939835	0.36587938738960535	0.25048656176998796	0.2215090284732251	0.16212502236718065	0.6777936123680425	0.03719160805304061	0.0371916080530406	-27129.00503198689	0.0	-68.04827068158501
1665000	-27213.456565040055	-86.26961158050158	-27127.186953459553	18.551427287901536	136.11947546221697	18.551427287901536	14.56086059829351	157.23005777542826	0.1699372389159031	0.9020978877746519	1.3993995344180366	0.7262898454400837	0.9828044743840004	1.577468097177991	0.4119401608052421	0.37432935810128565	0.2500822173096765	0.21823833038557283	0.15735009420346416	0.7019244349443203	0.03907106734202215	0.03907106734202214	-27127.186953459553	0.0	-70.14358925440081
1670000	-27213.782684798174	-83.86001175047875	-27129.922673047695	15.518971834763505	119.48040031883494	15.518971834763505	13.247825828774506	199.44687946048765	0.32982563250100805	0.9144257711783597	1.3717957762315942	0.690982166585436	0.9016782201974745	1.6385717840148122	0.48254628179232945	0.38548842231959995	0.24050883256699132	0.22383838184834082	0.15016436326506702	0.6722231567790479	0.044199931522139475	0.04419993152213948	-27129.922673047695	0.0	-65.13951692973947
1675000	-27223.824914268353	-84.41511410910012	-27139.409800159254	19.049336711856828	142.53229955108824	19.049336711856828	15.296051079018717	127.36309336043739	0.1804721061408663	0.8423714807301976	1.407132841771326	0.7816158574894835	0.9728736603232071	1.6309639445814514	0.3650422151043402	0.3804845912289308	0.2513232592385053	0.21229846376878164	0.1558936857637814	0.7350979400893733	0.036828600147464065	0.03682860014746408	-27139.409800159254	0.0	-68.65534808461445
1680000	-27218.161807782573	-85.53712622301344	-27132.62468155956	20.621445665706204	156.11395636129305	20.621445665706204	16.84081772639557	166.5582819748922	0.21019069503906423	0.8604931203627655	1.5098358802316556	0.7486845899246457	0.946972222762916	1.5234139830567384	0.41060020366128464	0.3722323148098524	0.25219042238329803	0.22075574775504078	0.15482151505180794	0.6639447096558669	0.03322742614949587	0.03322742614949588	-27132.62468155956	0.0	-69.33909071910749
1685000	-27209.217151656823	-83.515190148713	-27125.70196150811	18.9383756485237	138.33249636095692	18.9383756485237	14.787535645192515	171.429688598697	0.26596450586049425	0.8593522347863594	1.403824657813332	0.6979953369518127	0.9142907864234038	1.6132942644058328	0.511242719619265	0.37780795235412623	0.25469857317278904	0.21987998895462663	0.14761348551845724	0.6595737348238456	0.03747505119951543	0.03747505119951545	-27125.70196150811	0.0	-67.56382126384388
1690000	-27215.58684398412	-85.14052245907715	-27130.446321525043	20.371077894028073	148.6516648290115	20.371077894028073	15.974755460679358	121.69088258599889	0.1724557919464624	0.8394200193346482	1.3956539204859926	0.7367743195424461	0.9423937392024544	1.6200205284322973	0.4657374730021671	0.378153485544732	0.25721693229985093	0.22019917507734643	0.1444304070780698	0.6722513637621851	0.037336879114245346	0.037336879114245346	-27130.446321525043	0.0	-69.20570279618629
1695000	-27222.51182194036	-85.80506547131652	-27136.706756469044	20.608451785672155	160.0324584600877	20.608451785672155	16.701902596832912	182.15634219141225	0.22280046835174472	0.7746362633396712	1.3854551279050222	0.8626420938079457	0.8383430040815433	1.6247074919714888	0.5142160188943343	0.37551114077239867	0.25626144101445336	0.22909373240617192	0.13913368580697527	0.6686382304322788	0.03192127776644332	0.03192127776644331	-27136.706756469044	0.0	-69.67730024102924
1700000	-27212.15543072463	-83.00139331098457	-27129.154037413646	17.815551854201587	131.88244722922718	17.815551854201587	15.102784246505554	108.84220932089889	0.2264846149270032	0.925918080722598	1.366043288712365	0.7703619135238686	0.7675389287911527	1.680301474942912	0.4898363133071092	0.36873155819660286	0.2580633704336327	0.22879930867856374	0.14440576269120003	0.6591956371755696	0.04022579042603016	0.04022579042603016	-27129.154037413646	0.0	-66.99468592267417
1705000	-27213.937066592098	-85.69783825692402	-27128.239228335173	19.993013854616294	152.87776212643627	19.993013854616294	17.256294068738683	148.97667930653247	0.2239184924199427	0.8891248819287442	1.3893170757944304	0.6619896457437227	0.8592221588616911	1.7309651488534041	0.4693810888180128	0.3604694251165788	0.26231356650251675	0.22365843155718504	0.1535585768237187	0.6778920147642998	0.03474735243975241	0.0347473524397524	-27128.239228335173	0.0	-69.22259639805092
1710000	-27215.65633317458	-83.95743268721985	-27131.698900487358	18.845136426800558	143.96392954535085	18.845136426800558	15.442529820781974	227.6645378144024	0.2636490271027866	0.8144718594366475	1.420572745178361	0.760515935247786	0.8107669868865203	1.5705982339374518	0.6230742393132386	0.3642361917178423	0.2640176288093389	0.22333117427362761	0.14841500519919054	0.6529358471572697	0.03531661884287992	0.035316618842879934	-27131.698900487358	0.0	-67.82811635823596
1715000	-27214.663649404352	-84.76125687693818	-27129.902392527416	18.409537375121545	132.828944644305	18.409537375121545	15.144773317128092	97.28736813032253	0.13952251181852363	0.847692989443579	1.3633586835311087	0.7882391981811867	0.7752489886968659	1.682024399508114	0.5434357406391508	0.36972796870420566	0.2511565218284799	0.23521703953091205	0.14389846993640168	0.6683530930433051	0.0393322103751239	0.03933221037512389	-27129.902392527416	0.0	-69.25377319182283
1720000	-27211.025620574896	-84.67394179374082	-27126.351678781153	19.05740197273383	142.57005961743153	19.05740197273383	15.129802897633914	238.73059700470944	0.3015183478888307	0.8368586531895106	1.4563264959241426	0.7755023359548924	0.8273775226271548	1.560499251665154	0.5434357406391508	0.35956568631363106	0.2736078404793628	0.21972436125372086	0.1471021119532846	0.675223871560632	0.0357162866239013	0.03571628662390128	-27126.351678781153	0.0	-68.4728550674971
1725000	-27214.017674729148	-84.06378793065018	-27129.9538867985	14.95961689528116	113.52059988009105	14.95961689528116	11.97203278776228	138.20500249595696	0.3320183551101846	0.8498061016107528	1.3874685187216746	0.7803246684834632	0.8757389467229174	1.5418666592784014	0.5647951051827955	0.37117858007241245	0.2619081927705198	0.21639672133142504	0.15051650582564208	0.6976683571084419	0.047531237802117814	0.04753123780211782	-27129.9538867985	0.0	-64.17094597098934
1730000	-27212.413746246388	-82.87684506717841	-27129.53690117921	17.284404442857387	129.97941327246897	17.284404442857387	14.112345522905931	110.56797749809613	0.23296453743106574	0.8708984828820251	1.5364204618486506	0.6779879898114846	0.916933496616465	1.5440734850597995	0.45368608378158043	0.3607523194070125	0.2595353814964038	0.21860305043527747	0.1611092486613055	0.6727237397081521	0.04026273714851209	0.040262737148512084	-27129.53690117921	0.0	-66.54794523468226
1735000	-27218.486525256023	-83.436597858553	-27135.04992739747	16.48429797283407	130.00606912369574	16.48429797283407	14.833178399033391	99.67067395601903	0.2133318336278541	0.8576578826486969	1.5233614766182824	0.6593140292095238	0.8413067277801323	1.5751434124329402	0.5432164713104296	0.36435088394531934	0.2670574917001795	0.21160876877270277	0.15698285558179767	0.6705207821273984	0.03961401071614619	0.03961401071614619	-27135.04992739747	0.0	-66.89929389764312
1740000	-27221.080132719657	-86.40893232544164	-27134.671200394216	20.895897055212778	144.63347906580586	20.895897055212778	14.693050660570256	248.28591795800912	0.230934771202639	0.8967177284410917	1.367535056586029	0.7332540326519353	0.9277519762142704	1.605947077257194	0.46879412884948485	0.37151105501464693	0.24871583364324665	0.2213293288806221	0.15844378246148358	0.6928818846285344	0.03793004433513736	0.03793004433513736	-27134.671200394216	0.0	-69.77944112634589
1745000	-27212.59203979904	-84.0716743098907	-27128.520365489152	19.24551016877799	136.3718267465743	19.24551016877799	14.88315143953677	146.60092482695754	0.20171661542344121	0.8371800806641677	1.536570407003886	0.7332540326519353	0.881262918931932	1.5349597160681354	0.4767728446799488	0.3664626845411893	0.26277660350659865	0.2163604419760636	0.15440026997614767	0.6474739600213376	0.03960240215219593	0.039602402152195924	-27128.520365489152	0.0	-68.16965730437592
1750000	-27215.288723947386	-84.49338484905408	-27130.79533909833	18.384168670764886	139.09710584508	18.384168670764886	15.862009453330629	217.96097188355014	0.27376689499522067	0.8217113532476037	1.5042353381709619	0.7851980293463208	0.874095177726265	1.5353673950945665	0.4793927064142871	0.3758417336025528	0.2608308699594828	0.21515881360683617	0.14816858283112747	0.7009904346954208	0.03872476317683812	0.038724763176838116	-27130.79533909833	0.0	-67.72468602836693
1755000	-27215.341538180295	-86.84797650137051	-27128.493561678926	18.1979958079488	143.42324817603028	18.1979958079488	15.88578465733306	370.8031873362441	0.27461059869260784	0.8710358692106498	1.3804960530680002	0.7864793873356646	0.8283535497113685	1.6511092242928387	0.48252591638148296	0.3708997911208175	0.25956143932718373	0.21908155898402026	0.15045721056797773	0.6561685608175896	0.03654606912728035	0.036546069127280346	-27128.493561678926	0.0	-69.75597266265481
1760000	-27214.746883901425	-85.77776109511069	-27128.969122806317	20.658232034473656	154.8539961164288	20.658232034473656	17.105674722008963	143.44042634214009	0.1797128124564472	0.8884250882504087	1.4945195940793785	0.7060508519588292	0.8878616020033235	1.5441453690403775	0.4789974946676871	0.35814175927011643	0.2625678358266967	0.22485435553437438	0.1544360493688117	0.6859326952079893	0.033165283007463964	0.03316528300746398	-27128.969122806317	0.0	-69.61367731226426
1765000	-27217.89188333006	-84.86589554241431	-27133.025987787645	15.095999656923096	108.63165304408413	15.095999656923096	13.21893709047225	37.93117955187562	0.1643677191041184	0.8849647503427228	1.3602615692906626	0.7685561931471575	0.8467470871801622	1.6589985985223792	0.4804718015169199	0.365270377996919	0.2553543914896362	0.22807089861299257	0.15130433190045142	0.6669792454397822	0.05129621996923301	0.05129621996923303	-27133.025987787645	0.0	-67.14941206753004
1770000	-27212.79570128879	-84.25268251985638	-27128.543018768934	17.065319651585007	130.84686842847722	17.065319651585007	14.508949431897898	66.35668797527674	0.16489083357500361	0.8849647503427228	1.3436120687088577	0.7685561931471575	0.8534545024839665	1.6589985985223792	0.4904138867949205	0.3712746162944479	0.24961335945146673	0.23136170819736274	0.14775031605672181	0.6258347006503313	0.04107220284817423	0.04107220284817422	-27128.543018768934	0.0	-68.3835605604387
1775000	-27212.024946819285	-83.48428887041317	-27128.540657948874	18.58308905953512	133.16360294995297	18.58308905953512	14.31740861137507	125.8095077064686	0.2635475022554239	0.9042829522865357	1.3067997435026448	0.7870582306960046	0.8593773350160272	1.6197560734646053	0.5227256650341868	0.36646735353446575	0.2615622517574998	0.22691233268943092	0.14505806201860272	0.6510308935004706	0.04005480685316987	0.04005480685316985	-27128.540657948874	0.0	-67.5306439902498
1780000	-27215.62164963759	-86.52070406878383	-27129.100945568804	18.83180915991962	151.83002562139578	18.83180915991962	17.501031484319338	189.81642581575323	0.1956333320855066	0.8441847834049373	1.3179775607387019	0.8141682919449876	0.8413562609604462	1.6986471691773741	0.4836659337735571	0.37915662989909277	0.2553272107439497	0.22454505983513176	0.14097109952182496	0.6659856920067079	0.03333319961533212	0.033333199615332126	-27129.100945568804	0.0	-69.83459229596741
1785000	-27215.15564292054	-86.11715322891459	-27129.038489691626	20.035820281690015	149.68318386750326	20.035820281690015	16.538394041428973	237.03835340149783	0.22943696937154143	0.8745091156818666	1.3208222514538286	0.7980861081906472	0.7708961087523506	1.7589627675566213	0.47672364836468994	0.3709805702215997	0.2597558449812683	0.22781540483739465	0.14144817995973655	0.6439503931910857	0.03602927073272182	0.03602927073272182	-27129.038489691626	0.0	-69.50870299046083
1790000	-27216.58681035457	-85.66491388000259	-27130.921896474567	17.99290276784162	138.93752023685676	17.99290276784162	15.786594995919238	158.32026346735478	0.18039828957659157	0.8400931130475837	1.385229065742386	0.7561088555078306	0.7929514799484817	1.77052684540567	0.45509064034805213	0.3773531459170661	0.25301137981251665	0.22503460128955266	0.1446008729808638	0.6749184705997054	0.03684246538549719	0.03684246538549717	-27130.921896474567	0.0	-69.52959844543479
1795000	-27219.18062757477	-84.36663541353471	-27134.813992161235	17.849575877834244	132.88836283474288	17.849575877834244	14.774407006718958	202.8197336292099	0.31340837902585694	0.8987380989750985	1.3141011369126248	0.7871310189474535	0.7783725208756115	1.7291485198921348	0.492508704397081	0.37150351049668	0.2479180778873477	0.23608093283598097	0.1444974787799905	0.6907509327001518	0.039426329062434436	0.03942632906243445	-27134.813992161235	0.0	-67.6861688274385
1800000	-27215.786042824675	-86.32025489387159	-27129.465787930803	19.746943169128098	145.60515778644745	19.746943169128098	16.615230765122107	64.30705875190904	0.16195641076162207	0.9214717393246601	1.341759944461887	0.7596144125502662	0.8204265598603768	1.7458998032796345	0.4108275405231792	0.3719000396624948	0.2458951939948954	0.23009021161059193	0.15211455473201704	0.6300458025873638	0.038238160882361094	0.0382381608823611	-27129.465787930803	0.0	-70.85580320812693
1805000	-27213.447198998092	-85.68986753092294	-27127.757331467168	20.019161915253868	152.90304122519927	20.019161915253868	17.239504741887583	147.74300420624223	0.1988529123800019	0.8868479131383618	1.3529364466367835	0.7401400101704345	0.8025716891347074	1.6752786870165093	0.5422252539032073	0.3818478912966595	0.25957269978033914	0.21412100184129781	0.14445840708170266	0.6575038202714555	0.035855082264011476	0.03585508226401147	-27127.757331467168	0.0	-69.11302908402521
1810000	-27214.923048506018	-83.6257299112531	-27131.297318594763	16.111827908218427	117.62473311078352	16.111827908218427	12.955634557482137	102.20268333929387	0.20592301453396175	0.868244987372945	1.4461268776687632	0.8006632534045577	0.7745603600896435	1.693881612781926	0.4165229086821681	0.3635908918676905	0.26951389108483687	0.22609529038432113	0.14079992666315058	0.6771677958730682	0.045457443972129544	0.045457443972129544	-27131.297318594763	0.0	-65.96912801045318
1815000	-27217.40414459519	-86.43770796813429	-27130.96643662706	18.029451164199816	134.30547574654864	18.029451164199816	15.286856257498654	324.43981638159755	0.27646377998720906	0.8586643966197494	1.3847921408558388	0.735947632598016	0.8014780581174552	1.6129120086013997	0.6062057632075445	0.36857201489740155	0.26336480745507207	0.22251202952819113	0.14555114811933426	0.6458539034372561	0.03897829286386887	0.03897829286386889	-27130.96643662706	0.0	-69.48528385929811
1820000	-27216.413303409026	-84.0523971015018	-27132.360906307524	18.335399361263523	133.8902921663322	18.335399361263523	15.067095364015227	224.97549397733314	0.2779093900610837	0.8564163621982068	1.3430748062151026	0.7452204691876039	0.8584725828684371	1.5906100163231087	0.6062057632075445	0.3743267651138163	0.255986672109975	0.2240969969924835	0.14558956578372426	0.6929734755622736	0.03897232664664505	0.03897232664664506	-27132.360906307524	0.0	-67.51422537998279
1825000	-27219.775550767477	-86.56628388441933	-27133.20926688306	21.127270431235786	153.8632424496455	21.127270431235786	17.63484028997588	122.6972405393658	0.16659103684330123	0.8772172245668044	1.3721000443671152	0.8046680523388894	0.8213124010681793	1.6220357979993512	0.5026664796596642	0.3779176348506435	0.2587218732103661	0.21495928520840307	0.14840120673058638	0.6742927369142108	0.035769746660691486	0.03576974666069149	-27133.20926688306	0.0	-69.74940065569884
1830000	-27219.590359763577	-90.31971401455104	-27129.270645749028	23.311072141047923	174.76095178912684	23.311072141047923	18.90718221622365	194.7693503782472	0.19629056639011894	0.827060039980798	1.4440416265421852	0.7197798002381834	0.8421246129993099	1.6687831418163568	0.4982107784231701	0.37446713581019786	0.2613904116899454	0.22172378369637583	0.14241866880347995	0.6788759912216821	0.031286159311545284	0.03128615931154529	-27129.270645749028	0.0	-71.01340345707527
1835000	-27211.18292047438	-83.97444666149973	-27127.20847381288	19.992872812655822	142.238896437073	19.992872812655822	15.770113840232773	98.04450053775157	0.19804610311304185	0.8360705601828108	1.3386490832871782	0.7906207855949908	0.8459016704514322	1.7001932389877827	0.48856466149580846	0.3877426497813645	0.2521348313512347	0.22048007345662224	0.1396424454107776	0.6674055095794474	0.037650425544963916	0.03765042554496392	-27127.20847381288	0.0	-68.47939429247677
1840000	-27221.667324891252	-94.407767966776	-27127.259556924477	22.185629133151874	168.13392504115885	22.185629133151874	18.986045355258213	710.2053333505122	0.30441898508012805	0.8510821943923256	1.3386490832871782	0.7906207855949908	0.8615159609805277	1.6650614174200509	0.49307055832493	0.37967306438793696	0.25791562341874313	0.22035018150382854	0.14206113068949042	0.6695857027054607	0.03347053466416599	0.033470534664165996	-27127.259556924477	0.0	-74.0717299350512
1845000	-27232.719754716887	-87.82660585323646	-27144.89314886365	20.97990735377815	162.60135485506981	20.97990735377815	17.679869988146624	279.59189649623335	0.2517212703352694	0.8513482797209572	1.495024036748343	0.862365062689837	0.7490401181112234	1.5411446250504484	0.5010778776791943	0.35494640989487214	0.2700290278950674	0.23333347168393498	0.14169109052612455	0.5999504105800464	0.03292426946884657	0.03292426946884657	-27144.89314886365	0.0	-70.46967864294936
1850000	-27215.607277270086	-87.92190047321971	-27127.685376796868	21.685725408473413	162.02209861101431	21.685725408473413	17.340789473789165	113.09519728466347	0.13020795388758508	0.860362748188434	1.3936731009136076	0.7289938906111538	0.8722434583811487	1.6856502649769685	0.45907653692869044	0.38082650229103815	0.24932486096887368	0.21788815051184385	0.15196048622824337	0.6655213171161702	0.03292175557602602	0.032921755576026016	-27127.685376796868	0.0	-71.51018498424169
1855000	-27215.803347041994	-85.68154516910693	-27130.121801872887	20.457488582598074	155.96811460782465	20.457488582598074	17.073305493982623	126.79206921408048	0.19494722084799682	0.839695439627558	1.4276195394691538	0.7247435480429951	0.8899053722958591	1.5731962429228383	0.5448398576415986	0.38082650229103815	0.2629194294957134	0.21283541282221202	0.14341865539103554	0.6502714854516909	0.034237988932442155	0.03423798893244214	-27130.121801872887	0.0	-69.52426606295393
1860000	-27209.665137234573	-85.0732972224866	-27124.591840012086	19.262351476211474	142.29388817833046	19.262351476211474	15.576709401572609	66.72173238221717	0.15207070337423229	0.8439567309318312	1.4352022009502594	0.7329729796729886	0.8763843175539159	1.6054744351311332	0.5060093357598745	0.36769001671403223	0.26423310018122786	0.21806448389154698	0.1500123992131921	0.6890454079004297	0.037720207241785125	0.037720207241785125	-27124.591840012086	0.0	-69.94428553636925
1865000	-27215.472631520464	-85.5091739845758	-27129.963457535887	15.959901169749706	123.41946897600086	15.959901169749706	12.973799105317866	340.6188544876035	0.40103268391692615	0.8833721371927796	1.367526101205961	0.7266923242568472	0.8204476670367483	1.6667721757026748	0.535189594604992	0.37402334034282203	0.256545045570216	0.21967613100524822	0.14975548308171294	0.6581216432010296	0.04271774344352975	0.04271774344352973	-27129.963457535887	0.0	-66.50792597857482
1870000	-27215.234425069837	-87.78090271604381	-27127.453522353793	20.60602218422071	153.19981746446183	20.60602218422071	17.048567912423906	273.2871540208674	0.21952717674051028	0.9027147214549923	1.354783374717247	0.8029548238054959	0.8276469631786973	1.6429144879387514	0.4689856289048192	0.37149737562035057	0.25950215476272204	0.21908532733433358	0.14991514228259306	0.6528661764607887	0.035675979829986014	0.035675979829986014	-27127.453522353793	0.0	-70.66710540708486
1875000	-27220.635699228325	-84.4885064088387	-27136.147192819488	19.24442361433547	146.31432843240538	19.24442361433547	16.059345655490112	114.49705419267634	0.19643026363992216	0.8778485989019559	1.334451098229034	0.8273055248485287	0.7995474786679229	1.6733044487156497	0.48754285063691205	0.3900165171901748	0.24216573152585613	0.22371611874329794	0.14410163254067027	0.6589715931811541	0.03720803680986715	0.03720803680986716	-27136.147192819488	0.0	-68.65894620130729
1880000	-27223.27162231482	-85.01604883758651	-27138.255573477232	16.787495534431038	133.82092777253243	16.787495534431038	15.943947909390822	114.8327956810219	0.18693003050971457	0.8459412418388581	1.2740610449365861	0.7099878973136006	0.8464479638339945	1.7778402990709892	0.5457215530059748	0.3763463918644948	0.2564801391008586	0.21715556676774025	0.15001790226690562	0.6499470158009499	0.04229189777305303	0.04229189777305304	-27138.255573477232	0.0	-67.93893480383157
1885000	-27218.5443073537	-87.53288987894382	-27131.011417474754	19.24165672346586	141.71644767221255	19.24165672346586	15.283048930926023	499.8597666541108	0.330192083225108	0.8166379094663069	1.3642074093375558	0.7904770544015178	0.8418527633991735	1.688266010223189	0.4985588531722605	0.37111465510659464	0.2657034163555824	0.22423049427771152	0.13895143426011064	0.6505977344316903	0.037723388547667665	0.037723388547667665	-27131.011417474754	0.0	-70.34681974100864
1890000	-27217.535795343203	-87.6334349420924	-27129.90236040111	18.704784710728276	148.7541163517336	18.704784710728276	17.34517493749608	161.17584427787673	0.16349071966789444	0.8328854113313857	1.3500514819956013	0.7212565366079552	0.8413179843384929	1.7182651699870117	0.5362234157395569	0.37592660620110724	0.25792519197533353	0.2267338128946235	0.13941438892893496	0.6573743467435601	0.03697604172241149	0.0369760417224115	-27129.90236040111	0.0	-70.73161360810074
1895000	-27220.065812324065	-86.18897046020462	-27133.87684186386	17.063972186991588	132.22245117343633	17.063972186991588	14.971043502114151	286.8102483816183	0.3602701633842851	0.8067746441062462	1.4254355821645748	0.7275936150535142	0.8344437390320913	1.6165247990751375	0.5892276205684399	0.37365503123241717	0.26159417991783307	0.21481603317615156	0.1499347556735975	0.7245378146749707	0.03822975126582785	0.038229751265827845	-27133.87684186386	0.0	-68.84113784485909
1900000	-27218.559157004707	-89.512044479824	-27129.047112524884	22.025482935747476	167.38731238626198	22.025482935747476	18.830823953849414	153.974106280703	0.15202843221025214	0.8916944289868756	1.5018843670058017	0.6815086017922296	0.8729353893364562	1.5212837986778145	0.5306934142008263	0.37365503123241717	0.26317975403892685	0.21873630163758379	0.14442891309107145	0.6946837879731624	0.03140640581812721	0.0314064058181272	-27129.047112524884	0.0	-71.44242979334346
1905000	-27215.533588802566	-84.63203987733687	-27130.90154892523	19.10118666099717	145.21697334035633	19.10118666099717	15.699916765389236	173.92810618504967	0.2550417070025786	0.9130950675086108	1.4742146030397114	0.7638407599876321	0.8599205676021261	1.512153614833493	0.4767753870284303	0.37419888623211917	0.25730197283928874	0.21595176670377975	0.15254737422481163	0.7124080441323302	0.03856538753775569	0.038565387537755694	-27130.90154892523	0.0	-68.11148676413423
1910000	-27214.444006695332	-82.25567812134636	-27132.188328573986	17.290684359240327	123.9417253996912	17.290684359240327	13.495780285266633	97.61273718075671	0.22543027705379495	0.9231121740640054	1.494241429420254	0.7638316263309124	0.880589959415124	1.504842409891718	0.43338240087798985	0.3688796185246643	0.25564751906663463	0.2179713355431236	0.1575015268655768	0.6364093812406796	0.041288405932984655	0.041288405932984655	-27132.188328573986	0.0	-66.03854725743136
1915000	-27217.61029079356	-85.41750196388571	-27132.192788829674	19.633188375332715	144.26240236998322	19.633188375332715	16.62936884879478	173.82624914816898	0.21214168780248485	0.9223578604658712	1.3870969520003267	0.7176078551512883	0.9417092386222262	1.5092512965443914	0.5219767972158994	0.3709368260554456	0.2587691776961917	0.2151880566377357	0.1551059396106264	0.6513827982270003	0.039079725586444174	0.03907972558644415	-27132.192788829674	0.0	-68.76767517039224
1920000	-27213.286018517658	-85.86844607474345	-27127.417572442915	19.107259823699078	148.98177938120583	19.107259823699078	17.47626824760615	210.29383666980118	0.24620259194898197	0.8489127888818164	1.352357595586759	0.7540943725414864	0.8717746363937027	1.7012778180958656	0.47158278850037294	0.3649772686120784	0.26306158057768686	0.2231126836242936	0.14884846718594041	0.6731322704467461	0.03533729338487825	0.03533729338487825	-27127.417572442915	0.0	-68.84545282586934
1925000	-27227.480186668046	-89.15647799041574	-27138.32370867763	20.113534193881755	161.73823918929105	20.113534193881755	17.96177049725582	489.7932198223238	0.2872175167080478	0.9617853578571072	1.3196053412541742	0.7251371441683807	0.9162111342059779	1.6930978178659297	0.38416320464843356	0.3690884515545408	0.2526427969321071	0.2322535663996611	0.1460151851136903	0.6381626978441709	0.032782576645807034	0.03278257664580701	-27138.32370867763	0.0	-71.06734418229301
1930000	-27215.687708736023	-83.24207759099414	-27132.445631145027	18.725451037431256	135.29818858286635	18.725451037431256	14.594373244826054	119.68480107776567	0.19768803351771752	0.8190860239096803	1.3633313587703453	0.6884349176597525	0.9012684952425155	1.6354547598206612	0.5924244445970483	0.36740757391284834	0.26271709495278533	0.2176542597658188	0.15222107136854685	0.6929062310871408	0.03840631936212378	0.03840631936212377	-27132.445631145027	0.0	-67.55668197440707
1935000	-27214.80663356234	-85.06348173121023	-27129.74315183113	18.053166947842264	145.2526494129696	18.053166947842264	16.326923723473477	179.65674953945475	0.21878652202209498	0.9005998482051164	1.46128213521719	0.7261879334508031	0.8572049841497023	1.5889715967922255	0.46575350218496575	0.36974045990846793	0.2603456029519825	0.21955834047915207	0.15035559666039675	0.6752129726652806	0.036503805370292	0.036503805370292006	-27129.74315183113	0.0	-68.46432840998366
1940000	-27217.522288881722	-84.44638565307723	-27133.075903228644	17.785057420229332	133.57184416847022	17.785057420229332	15.222540584018171	101.58082802721732	0.1668183534971732	0.8800308818626338	1.3427916627018492	0.7455732855688774	0.8909095367321932	1.6359429800562013	0.504751653078248	0.3726349164064432	0.25596738335979313	0.22104210357336615	0.15035559666039675	0.6762556472291672	0.04164546461593206	0.04164546461593205	-27133.075903228644	0.0	-68.2435738490941
1945000	-27212.86730142227	-85.58658021545338	-27127.280721206815	20.347792997343703	147.69187604853943	20.347792997343703	16.62131765735968	90.49078057121658	0.1395160308434757	0.8553460615103955	1.3829476470315192	0.709352480177851	0.867092290756627	1.6777782766656704	0.50748324385794	0.3800380873089051	0.2512633685460953	0.21763692643889507	0.15106161770610368	0.6376373681561152	0.03685481073256614	0.03685481073256615	-27127.280721206815	0.0	-69.92300917546406
1950000	-27215.398997744094	-87.018044226559	-27128.380953517535	20.6065638228627	155.20024502166643	20.6065638228627	17.138585447384322	268.18786460781706	0.23714654348562636	0.8410989522043238	1.408550779602304	0.785739104952397	0.857144684993838	1.7252741916972008	0.38219228654993936	0.36414455342980484	0.2656963513019396	0.226874241731488	0.14328485353676673	0.6557071280348096	0.035516510953419685	0.0355165109534197	-27128.380953517535	0.0	-69.8096506736447
1955000	-27213.957816140806	-85.64905433049292	-27128.308761810313	20.529954844326376	152.97326720761995	20.529954844326376	16.9405913006886	190.06708888490934	0.22771387813928703	0.852482528559577	1.3962808910733904	0.6971811673497019	0.8576980708840883	1.6651303611644626	0.531226980968783	0.3691165310331475	0.2604242291410983	0.22133603147486516	0.1491232083508882	0.6343091215938355	0.03588664266592717	0.03588664266592718	-27128.308761810313	0.0	-68.96897797121278
1960000	-27218.72317926394	-85.07471577621031	-27133.64846348773	19.299393944544168	144.8678394587378	19.299393944544168	15.499380451892748	268.2634406705202	0.27197361262168246	0.8250921831898521	1.4104095257868157	0.8016569760292825	0.9158595924115667	1.5656002953606127	0.4813814272218737	0.36833253412590305	0.26350146760965437	0.22133603147486516	0.14682996678957652	0.6554981009960353	0.035962707240408925	0.03596270724040894	-27133.64846348773	0.0	-68.71009264036248
1965000	-27211.582323373455	-84.48615419706282	-27127.09616917639	18.557347366985894	135.4333508884372	18.557347366985894	15.146467112215845	170.3931223909071	0.2084062898988822	0.8257606524035676	1.4849712367862449	0.7854198006245374	0.8983048327804153	1.6013201724265724	0.40422330497866577	0.37407889582462495	0.26185707321870955	0.2155282908161342	0.1485357401405304	0.6199781264025319	0.038588695371432946	0.03858869537143295	-27127.09616917639	0.0	-68.50828190464642
1970000	-27221.80648463104	-85.38369878764709	-27136.422785843395	19.24773257022137	142.15027102897895	19.24773257022137	17.234990470386947	142.85417339267133	0.2234128644668148	0.7953744207272404	1.553456016051209	0.8039190493924359	0.8650885646976536	1.459220100074784	0.5229418490566804	0.36786498323177347	0.26967293823488336	0.21202999050011384	0.15043208803322836	0.6968017434200341	0.03957737245164904	0.039577372451649044	-27136.422785843395	0.0	-68.4602581291743
1975000	-27223.18508358088	-82.90481125731738	-27140.28027232356	17.808658117161208	125.00461534843691	17.808658117161208	14.046004474055987	123.88078253078028	0.2680006046984401	0.7888171139835697	1.4807017475921775	0.773562701902365	0.8465206043054232	1.563431320840939	0.5469665113755289	0.3743078909023147	0.26777461720107665	0.21202999050011384	0.1458875013964938	0.6433370109682686	0.043644401266244824	0.04364440126624481	-27140.28027232356	0.0	-66.44988800866395
1980000	-27214.658074384715	-84.639297845101	-27130.018776539615	17.503185597179588	136.0963404276666	17.503185597179588	15.38129327514162	70.01271650575946	0.16501612882216454	0.8025253765872523	1.434524132383597	0.7748764246381142	0.8323114120962872	1.628306285863798	0.5274563684309541	0.37944396938537966	0.26234077958989316	0.21153166263367704	0.14668358839104922	0.6666177299529821	0.03900813982761052	0.03900813982761052	-27130.018776539615	0.0	-68.97412423544644
1985000	-27221.91103883748	-85.88698656618676	-27136.024052271292	18.412923728206245	133.71304570864172	18.412923728206245	16.052471999159064	149.77032676930375	0.1812493648520085	0.76784504098132	1.2983606336368354	0.8746039869549206	0.8956673844689002	1.6835250079049786	0.4799979460530481	0.38306942479035155	0.2570513254725173	0.22352196694899	0.13635728278814016	0.638744790438637	0.04262684442760182	0.04262684442760183	-27136.024052271292	0.0	-69.28526692563169
1990000	-27216.510065636438	-86.10023527719109	-27130.409830359247	20.14151948222522	157.92158711570556	20.14151948222522	17.014088525629337	215.90664057725942	0.22131421420198755	0.839318042896294	1.3566542349210722	0.8163103856706838	0.846874427980425	1.5802581028813107	0.5605848056502171	0.37183853046112597	0.26090541741802864	0.22683367235938962	0.14042237976145486	0.679593739060436	0.033832352682285176	0.03383235268228517	-27130.409830359247	0.0	-69.39136199287572
1995000	-27208.16761486032	-82.7219824489257	-27125.445632411393	17.31530599322992	126.21237038051771	17.31530599322992	14.348757657514986	102.49555391976031	0.21275700150039933	0.8891320050615855	1.3670515096229297	0.744699330753525	0.7864929890538526	1.7073286658880904	0.50529549962002	0.3747825982449925	0.2558329830772126	0.22825131573867458	0.14113310293911943	0.6480548628007813	0.04263948946472827	0.04263948946472827	-27125.445632411393	0.0	-66.4046725819518
2000000	-27219.84798788011	-84.69828253892875	-27135.149705341184	18.3685056786323	134.26006223104613	18.3685056786323	15.249238737971524	82.79694588180483	0.13299518324213966	0.8730307976460386	1.4563579579608181	0.8478065706756958	0.7582463580220846	1.6623481711114838	0.40221014458388216	0.3724069679545971	0.25712825256101157	0.22967405764677787	0.14079072183761251	0.6469616026896	0.04039562243939672	0.040395622439396726	-27135.149705341184	0.0	-69.17267608323492
2005000	-27212.174146737845	-86.22996535837954	-27125.944181379466	20.105060728835948	150.9631713324593	20.105060728835948	17.246863910638783	204.1278513934055	0.21463723041582988	0.8917708107040261	1.3512669675916837	0.7685677367019101	0.9023862632296817	1.6541720151207158	0.43183620665198524	0.3731764159962868	0.25666627066590536	0.2267495325444602	0.14340778079334665	0.6704679369966103	0.03589739469960181	0.03589739469960181	-27125.944181379466	0.0	-69.33779102172709
2010000	-27219.738507928796	-85.08707662612048	-27134.651431302675	19.198971459531357	152.53850808594524	19.198971459531357	16.49789775536699	150.26839940086435	0.21992925930161228	0.8763451119258021	1.2611381930555263	0.8155870634338268	0.8681850396662218	1.7288009211552573	0.4499436707633684	0.3673583422272118	0.2561528845400212	0.23663333403121373	0.13985543920155238	0.6706786088714621	0.03461473350209929	0.03461473350209928	-27134.651431302675	0.0	-68.99267841776316
2015000	-27216.036514006664	-83.32877910298966	-27132.707734903674	18.96331495881178	132.6498804273827	18.96331495881178	14.772244604411	128.55785547972033	0.21251384346637409	0.8486232902950679	1.3859997085018259	0.7985884587312229	0.7553883995145286	1.6796105520628812	0.5317895908944766	0.366507070472933	0.2708540849538878	0.2154323330945875	0.14720651147859087	0.653137424538565	0.041640894965250856	0.041640894965250856	-27132.707734903674	0.0	-67.32291375416723
2020000	-27215.888155092474	-84.6654926754445	-27131.22266241703	16.671137547643312	128.60698579411294	16.671137547643312	14.48238749159088	64.12594102574775	0.15532003060358834	0.839668466060389	1.417054630070429	0.7851178318599327	0.8154479115526483	1.7361248822093822	0.40658627824722193	0.3723938479679597	0.2620330980829613	0.22677234999568446	0.1388007039533936	0.6814205621236158	0.04299566738708481	0.042995667387084796	-27131.22266241703	0.0	-68.2883321490977
2025000	-27218.649187951338	-85.15655760927939	-27133.492630342058	19.15847286038795	148.17795075666777	19.15847286038795	15.54499349884199	80.53265399298631	0.15802817291761484	0.8752334824040252	1.3997907710109436	0.7300624050482243	0.7966365294004352	1.7518219572516742	0.4464548548847007	0.3628199415524703	0.2552244973417873	0.22959759780517547	0.15235796330056603	0.6763035254488149	0.03501703722395183	0.03501703722395183	-27133.492630342058	0.0	-70.08470465072267
2030000	-27224.19776624787	-83.99003674067882	-27140.207729507194	17.96293097456008	139.60426607127627	17.96293097456008	15.926921619406144	182.9075374968252	0.26714343820019065	0.8850659635776883	1.3661076600179074	0.7020730976384375	0.7273069673206904	1.7962977499831414	0.5231485614621381	0.3641549389981501	0.2652851796102805	0.22313665398432345	0.1474232274072451	0.716090725347873	0.03692937887518221	0.0369293788751822	-27140.207729507194	0.0	-67.45789916117987
2035000	-27215.20921337709	-85.51297062733508	-27129.696242749753	19.988290607407553	146.3184503947476	19.988290607407553	16.0085752929093	129.68462032915699	0.24877153023106785	0.8434150089553171	1.3566027125754727	0.8780176780005381	0.8456494099916967	1.5426232143765641	0.5336919761004144	0.3710448347567009	0.26404548963320484	0.22660431764849498	0.1383053579615984	0.6522030155432474	0.035998726067778354	0.035998726067778354	-27129.696242749753	0.0	-69.77992776254636
2040000	-27217.74079118548	-83.45330948618212	-27134.287481699295	18.125649401472455	135.23557638827495	18.125649401472455	14.330903587961156	136.50031212775934	0.23242893857022107	0.8557318571664818	1.4103951247191453	0.8076869735688201	0.8853422982491507	1.6091631125700103	0.4316806337263948	0.37256214350247485	0.2598267783737291	0.22231768325169873	0.1452933948720965	0.6541936475620205	0.04091185433540974	0.040911854335409746	-27134.287481699295	0.0	-67.09233957765053
2045000	-27215.122347511453	-87.0473725532788	-27128.074974958174	19.560966308016148	142.68687807622678	19.560966308016148	16.020535503260486	254.5891794611408	0.30891263129076363	0.8632364627840803	1.4189865773499524	0.7635872231905725	0.8682678939961135	1.555131523148519	0.5307903195307655	0.3736144810007958	0.2571879660430977	0.22140652405274347	0.1477910289033622	0.6720531674670451	0.040095481164564434	0.040095481164564434	-27128.074974958174	0.0	-70.00064421401645
2050000	-27217.414050506613	-84.3205228382424	-27133.09352766837	19.044518729173383	146.12495127297797	19.044518729173383	15.666681060202613	197.38082113898534	0.24214176986720073	0.8257494733912059	1.392144641185955	0.7400697192580588	0.9441306466734565	1.5660472899456317	0.531858229545695	0.36674468301506535	0.26551089600676314	0.21885639164126025	0.14888802933691042	0.6745100570424445	0.036472928556015805	0.036472928556015805	-27133.09352766837	0.0	-68.06058959296968
2055000	-27218.550000989817	-83.99503592735755	-27134.55496506246	16.492538058154203	127.80644199450508	16.492538058154203	14.019593112340395	74.5122417336503	0.2108163178776391	0.9639054585278706	1.405675271882814	0.8550163526045572	0.8116017100407144	1.5150647304782632	0.4487364764657834	0.36070678926857735	0.2617984774438054	0.2296173489699948	0.14787738431762154	0.6557601591886612	0.04163189750882463	0.04163189750882464	-27134.55496506246	0.0	-67.48323806478747
2060000	-27209.889406652124	-84.78869193658612	-27125.10071471554	18.40833724687033	142.1679887550501	18.40833724687033	15.621268327364582	208.7092858085096	0.30001241321534367	0.9241323843601668	1.3831963984697537	0.7498815118188293	0.8526185558292011	1.5748935599750387	0.5152775895470132	0.36095457331194747	0.2581921489622257	0.22379362843227615	0.1570596492935499	0.6927113015474291	0.03585958408509866	0.035859584085098664	-27125.10071471554	0.0	-68.4531268466895
2065000	-27209.74709358129	-83.2661150593176	-27126.480978521973	17.378321148722847	128.7329639583976	17.378321148722847	14.17985722550295	158.37382135718647	0.2853908475052128	0.9241323843601668	1.414660191044064	0.7264186018130429	0.8444779205187376	1.610299088089023	0.4800118141749689	0.36842776029237473	0.2587749754084189	0.21875284089426547	0.15404442340494018	0.657095492382432	0.041451095432413626	0.0414510954324136	-27126.480978521973	0.0	-66.4985807742072
2070000	-27219.065243835048	-84.85375470472673	-27134.21148913032	19.58756326397438	132.18893394799312	19.58756326397438	14.343876854382485	222.87111911698287	0.2599440715120985	0.8734807104419002	1.4721640067491732	0.7358521150642954	0.8298596600991017	1.6101690151126267	0.4784744925329055	0.3727190852261223	0.25543015260467344	0.22623359672345494	0.14561716544574854	0.6266060421648865	0.040993209496435444	0.04099320949643546	-27134.21148913032	0.0	-68.46382443787918
2075000	-27209.752984767194	-84.71702374070743	-27125.035961026486	19.762442423870723	145.54252968703798	19.762442423870723	15.83991227818427	166.58562060871526	0.25319198792757547	0.8396237431107056	1.400181339353263	0.7345129484785522	0.9185612604813095	1.5877107782065465	0.5194099303696259	0.36740341329478576	0.2624626281034509	0.21749294928521395	0.15264100931654861	0.6671225042110913	0.03696094493367567	0.036960944933675674	-27125.035961026486	0.0	-68.6137503774696
2080000	-27218.918240952917	-86.55850073073863	-27132.35974022218	20.195357852497217	150.31322277900418	20.195357852497217	16.083985942164503	334.9651712925412	0.3041351429736684	0.8331989791433104	1.400181339353263	0.7741834740131605	0.9266167196572896	1.5310673310520062	0.5347521567809731	0.36820509576065785	0.2573950761193654	0.22226002295689445	0.1521398051630815	0.6788445654229963	0.03432012941603247	0.034320129416032484	-27132.35974022218	0.0	-69.88474354550804
2085000	-27216.344291115365	-85.30766064186345	-27131.036630473503	19.170986232565713	145.49027760318842	19.170986232565713	16.162803823603575	149.30839397740237	0.2604843944256619	0.8294255934754081	1.411977882353627	0.7543174199775863	0.792769928240407	1.7544979782013699	0.45701119775160426	0.37634523359399435	0.2604778919172818	0.22333386719108406	0.1398430072976389	0.6355270509446642	0.037130632659991336	0.03713063265999132	-27131.036630473503	0.0	-69.19112489745311
2090000	-27211.95258800286	-83.60885466664988	-27128.34373333621	18.222887292004145	132.32492719140427	18.222887292004145	14.511854199471337	135.12705695430242	0.27135749482757	0.9242795460490554	1.4013423204388344	0.7602680703906949	0.7735615310213239	1.6835373343484894	0.45701119775160426	0.36147697251465355	0.2552858955575873	0.23191299407128768	0.15132413785647064	0.6638368853269604	0.04158789768937321	0.041587897689373224	-27128.34373333621	0.0	-67.26830591488286
2095000	-27216.796896453696	-84.83040305089598	-27131.9664934028	18.843494598736488	142.1234110825813	18.843494598736488	15.105145621213069	132.20512533803551	0.25778640064623815	0.8423594285617928	1.280683238885078	0.6853297296102909	0.8903891656943526	1.7811587988832722	0.520079638365216	0.38545980755634535	0.25394152555914307	0.22174221194377364	0.13885645494073717	0.6503445776278572	0.039354488240010685	0.03935448824001067	-27131.9664934028	0.0	-68.71989550825205
2100000	-27219.459988372397	-86.6023996935356	-27132.85758867886	19.927371388503133	152.877215972707	19.927371388503133	16.912443415797316	287.2290402444365	0.2849473693361398	0.8395661929675541	1.4167960201477374	0.7087667178087238	0.7791461087923932	1.6762116294744809	0.5795133308091132	0.37043223409132015	0.26220878532555225	0.22731296637000778	0.14004601421311907	0.609145949684626	0.03461734488527504	0.034617344885275035	-27132.85758867886	0.0	-69.76746713258275
2105000	-27218.503301577213	-85.04414279116861	-27133.459158786045	18.344409264211563	145.4582174073451	18.344409264211563	16.978868925476803	128.0724355136054	0.19407833307751493	0.819210671161827	1.3243339660178528	0.8081623105692307	0.7475522615430747	1.7752128789024724	0.5255279118055451	0.3679590454760989	0.2563933760598175	0.22997871243938892	0.14566886602469398	0.6611903938875078	0.03597900085627902	0.03597900085627901	-27133.459158786045	0.0	-68.71610151408554
2110000	-27220.274832547926	-85.48870353335212	-27134.786129014574	19.89217695944288	147.74176683343464	19.89217695944288	16.866178089162045	140.10491137963996	0.1709052039081818	0.8205417667382491	1.3243339660178528	0.8081623105692307	0.7462211659666527	1.7752128789024724	0.5255279118055451	0.3628730920276301	0.26069096031297595	0.2287632302114406	0.14767271744795263	0.6544008398339121	0.03456026126364732	0.0345602612636473	-27134.786129014574	0.0	-69.58917491207943
2115000	-27217.149879341432	-85.96855308315894	-27131.181326258273	17.74116115779614	146.07619520583913	17.74116115779614	17.74116115779614	156.6900165524116	0.20684344162195073	0.8350383717927612	1.3603951930994715	0.8226730514526593	0.8024116409597339	1.6539538308898316	0.5255279118055451	0.3701668349565724	0.26357469544225054	0.21981877255116258	0.1464396970500138	0.6636789931402842	0.03592185782049768	0.03592185782049769	-27131.181326258273	0.0	-68.67724486440498
2120000	-27218.849404178425	-87.16504175102973	-27131.684362427397	21.394859702873347	156.39948437496435	21.394859702873347	18.129211778401256	136.43989671608603	0.1803534882251089	0.8350383717927612	1.3407033046331562	0.7781442689307826	0.8071435703632298	1.7770182798284844	0.46195220445158863	0.3719579596257407	0.2545548709889232	0.22884834606923807	0.14463882331609737	0.6899559891142623	0.03480871124039279	0.034808711240392774	-27131.684362427397	0.0	-69.81679714640154
2125000	-27214.53906901714	-84.29744633917447	-27130.241622677968	20.4922735271871	146.0141223593218	20.4922735271871	15.460177882367077	167.91739052178715	0.22392128101534142	0.8169879579969036	1.3270277596813125	0.7259909887176219	0.8977881611419232	1.749896257642846	0.48230887481939555	0.3765827368608137	0.2564836628609738	0.22327069552821258	0.1436629047499992	0.6725553898662131	0.03622042966766118	0.036220429667661175	-27130.241622677968	0.0	-68.35620448150117
2130000	-27212.942967141396	-83.1396076662835	-27129.803359475114	15.733393478910504	118.34479420336314	15.733393478910504	13.90802344009349	96.13115376646525	0.23942209273145554	0.8620377139774098	1.367666479181448	0.7650477352860197	0.8579847571402199	1.6361869568731997	0.511076357541706	0.36673790510346604	0.2592483440645144	0.2249835218566874	0.14903022897533139	0.7126636876453858	0.04660574527971285	0.04660574527971285	-27129.803359475114	0.0	-65.31203155924808
2135000	-27216.467201231135	-84.34802144462022	-27132.119179786514	20.51922039033774	142.61464948154023	20.51922039033774	15.44180291902669	83.05342183993298	0.14152488769899624	0.8599877495389573	1.5167513012842653	0.7156790921491862	0.8561636211749571	1.538049998388096	0.5133682374645409	0.36613321280245553	0.2634629281219976	0.21802521326944854	0.15237864580609758	0.6256880955716201	0.03669110513727073	0.03669110513727073	-27132.119179786514	0.0	-69.32428649540196
2140000	-27226.26164392842	-85.41246983212966	-27140.849174096293	19.6544807455993	145.99915047541975	19.6544807455993	15.966665310958618	282.8035534131458	0.2878415924192773	0.8119398137530167	1.4604980121951476	0.8074755883624731	0.8615554886779496	1.6598855772758985	0.3986455197355172	0.3748300923183718	0.24934489486828293	0.22507047190232346	0.15075454091102103	0.6465083625023903	0.03606897748409346	0.03606897748409347	-27140.849174096293	0.0	-68.87449709155375
2145000	-27215.93253812609	-86.81317110528911	-27129.1193670208	21.690117447737066	151.53724996455645	21.690117447737066	16.422326118664827	200.26131193442595	0.24715634789320787	0.8158029990347003	1.4072088302300714	0.7381283005939151	0.8552941993591532	1.7086387288939933	0.4749269418881694	0.36411176611095425	0.26542746304218034	0.22083344001008512	0.14962733083677943	0.6737998024599223	0.03709720888034231	0.03709720888034232	-27129.1193670208	0.0	-69.79531309046443
2150000	-27213.88863011432	-86.99687655183592	-27126.891753562486	19.61670172263884	151.9755040307553	19.61670172263884	16.84724270743502	196.63307713609558	0.2783977577974604	0.8296618869181202	1.3896997094838957	0.7394113979522063	0.8995327415654069	1.603649365612059	0.5380448984683146	0.37746838398534427	0.26322682748647125	0.21562265087690555	0.14368213765127802	0.6498576499757777	0.036360577561693065	0.03636057756169307	-27126.891753562486	0.0	-70.22747023214309
2155000	-27213.346725976215	-85.71431580928588	-27127.632410166927	18.370164711188398	141.64621157808705	18.370164711188398	15.594587588571688	328.4898803450285	0.3056753557383253	0.8296618869181202	1.3929753776064144	0.739380480262607	0.8962879911324874	1.603649365612059	0.5380448984683146	0.37743406381664213	0.26268955031692187	0.21547906618238521	0.14439731968404987	0.6792196869251189	0.03855464246670282	0.03855464246670282	-27127.632410166927	0.0	-68.53812989378392
2160000	-27211.549833862166	-85.69667613037069	-27125.853157731795	21.245789073208222	151.50158534812192	21.245789073208222	16.398830170222297	127.08200817527332	0.16996731285811362	0.8297638695622017	1.4311297137442018	0.7723531541117715	0.8678927403158971	1.630686483604527	0.4681740386614035	0.382576963778023	0.25169037409137734	0.21523417186768337	0.15049849026291545	0.6539394247493	0.036427991150972706	0.0364279911509727	-27125.853157731795	0.0	-69.51096243376654
2165000	-27214.761791446548	-83.76884533064653	-27130.9929461159	14.7692365423156	115.45048554758199	14.7692365423156	12.999058851550428	146.10233272971138	0.30965496545611443	0.8467568004648853	1.417008195391822	0.7245292537199677	0.8251595849661029	1.652276828478773	0.5342693369784516	0.3610043033034038	0.26009394297177796	0.2266162339959272	0.15228551972889032	0.6494198459031867	0.04651598370971641	0.046515983709716414	-27130.9929461159	0.0	-64.43338530701389
2170000	-27215.93087597198	-83.81327549044975	-27132.117600481528	18.5101517153613	142.49932809895878	18.5101517153613	15.404985122864922	201.40316480246918	0.25314393252803397	0.9494903031093599	1.3999023382287064	0.733326230450436	0.8465747546926664	1.6762360224294643	0.39447035108936956	0.36127114217185174	0.25569133011859413	0.23012594234068673	0.1529115853688666	0.6934471917614926	0.03596988669323509	0.03596988669323509	-27132.117600481528	0.0	-67.59757186988817
2175000	-27215.14183367901	-83.2878070803335	-27131.854026598674	18.402452733508973	135.47100682481243	18.402452733508973	14.505909964587278	168.49455959227282	0.2527847389706964	0.8899216614502146	1.4415889755517155	0.7304994972826127	0.83357108255403	1.6346982623326136	0.46972052082881616	0.37427773519051527	0.2553482980950293	0.21629814220072002	0.15407582451373464	0.6500899974316546	0.04001579251600087	0.040015792516000875	-27131.854026598674	0.0	-66.9459384758753
2180000	-27215.547500886223	-84.69461779135584	-27130.852883094867	17.47207548346155	139.871754068351	17.47207548346155	16.080348199745387	265.46738293225326	0.28436218981132816	0.8526988707274421	1.3764672563137859	0.6726615324029387	0.9286434988803918	1.6414141670307574	0.5281146746446868	0.3735239442759164	0.2526590937659847	0.21974113744436347	0.15407582451373464	0.705225752964068	0.034770998508738334	0.03477099850873834	-27130.852883094867	0.0	-67.84622170065549
2185000	-27219.684713899314	-83.216144867178	-27136.468569032135	18.378187351696727	132.02642462336294	18.378187351696727	15.180529577053685	168.6865483362522	0.26212402421503755	0.8208445067461946	1.471195155144121	0.7671556580241128	0.7615546315647773	1.6333675425808711	0.5458825059399257	0.3734767099550022	0.2644651047438151	0.21784922166588017	0.14420896363530172	0.67049702822775	0.03918208531455047	0.03918208531455047	-27136.468569032135	0.0	-67.06902272913206
2190000	-27213.97195033983	-87.7463133360065	-27126.225637003823	19.850404962244905	152.97271171124646	19.850404962244905	17.662135285547237	296.25797872865223	0.2331171854920375	0.851835820828252	1.378190081472757	0.7236042367297574	0.8846079854155167	1.61178286168323	0.549979013870489	0.3721591513648695	0.2649706397333191	0.21752636131642003	0.14534384758539062	0.6451523039684508	0.03451673951725448	0.03451673951725447	-27126.225637003823	0.0	-70.4004834077737
2195000	-27211.582970780408	-83.447698549063	-27128.135272231346	17.88971810824676	130.28389002208843	17.88971810824676	14.39475173019472	164.65356631553178	0.24020508501992743	0.8048097980775951	1.3343604266623277	0.8006920482966104	0.8849348192553623	1.6774904016790986	0.4977125060290081	0.37371724827891273	0.2579722663465696	0.22187914051597005	0.14643134485854684	0.6566321112003851	0.040438714445810514	0.04043871444581052	-27128.135272231346	0.0	-67.05212027997953
2200000	-27218.501007958606	-87.54319689423627	-27130.95781106437	18.617337563728164	145.93211745541416	18.617337563728164	16.719531434140567	132.00749443538103	0.2652160475277413	0.8212098097647028	1.3401139942822053	0.7687066281340124	0.9027437698828253	1.7435341421501784	0.4236916557860778	0.3737721823380144	0.2592430279294285	0.22156132351474475	0.14542346621781152	0.6683239168324852	0.03736161064566905	0.037361610645669056	-27130.95781106437	0.0	-71.0799080665247
2205000	-27215.40995675656	-84.25937814466998	-27131.15057861189	18.530597000970754	133.04258797654703	18.530597000970754	14.86453339016559	61.599555747767425	0.17659456611592508	0.745693977228926	1.438304654146967	0.7532369320505393	0.8542797933851052	1.613534150093439	0.5949504930950255	0.3816176289947244	0.25748487018427	0.211280044693717	0.14961745612728772	0.6285658397315359	0.04190669800787258	0.04190669800787259	-27131.15057861189	0.0	-68.91506083810856
2210000	-27214.758153707924	-84.35956311380158	-27130.398590594123	19.354876370624318	143.1393282951754	19.354876370624318	14.529403588961816	257.8391834340743	0.2751204208084132	0.855561566303152	1.4149720728543118	0.7757673458737434	0.8659079852341987	1.6259623222003032	0.46182870753429284	0.3714539543212643	0.25643899501480316	0.22253213574462583	0.14957491491930588	0.6630292897443799	0.035918940116935444	0.03591894011693544	-27130.398590594123	0.0	-68.11826928504136
2215000	-27214.085811681223	-85.64607653049809	-27128.439735150725	20.15186244943937	151.1161961531979	20.15186244943937	16.476345949799523	124.64017776568501	0.16276769310717748	0.8570258438377386	1.4140983143587535	0.7406789897876926	0.9012578493847763	1.5694278744885557	0.5175111281424852	0.3749358878884686	0.26418210207164095	0.2133600389999163	0.14752197103997333	0.6451874913250807	0.035839797337222666	0.03583979733722267	-27128.439735150725	0.0	-69.75195793976647
2220000	-27220.983846855037	-84.59543204748702	-27136.38841480755	19.71270033963073	141.86985525797454	19.71270033963073	16.52979915261968	128.01137580332295	0.22433840878631728	0.8723679178188574	1.3860377246765678	0.8316513991201546	0.7949964141713283	1.5081840939952476	0.6067624502178462	0.3748860430637895	0.25751898195324735	0.22533373049151187	0.1422612444914505	0.6412037897022376	0.03952322979543427	0.03952322979543426	-27136.38841480755	0.0	-68.32507338386094
2225000	-27213.140279070125	-83.09308591880416	-27130.04719315132	16.776309280014814	125.36013983442146	16.776309280014814	14.520036625034452	121.07266627031551	0.2503043077480363	0.7925909627408978	1.4294614745981673	0.7238171280138844	0.8734434588805854	1.6113239064769562	0.569363069289511	0.3724780675323735	0.25664030355654843	0.2223313111006115	0.14855031781046574	0.6191551966648683	0.04448174142262927	0.04448174142262926	-27130.04719315132	0.0	-66.10741629902238
2230000	-27211.69793927506	-84.00853065414712	-27127.689408620914	20.0181942966789	143.3619231466333	20.0181942966789	15.581651293104546	122.82586489006074	0.21591057594735447	0.8554863002153124	1.3150769463267524	0.7292830079364652	0.8505987812396196	1.734483607773983	0.5150713565078694	0.3675207791912106	0.25601448629329737	0.23225796353669317	0.14420677097879808	0.6551764000424178	0.037778874650881755	0.03777887465088176	-27127.689408620914	0.0	-68.2749180013963
2235000	-27213.936995532527	-84.58857546473537	-27129.348420067792	18.430196223741735	141.32403562728416	18.430196223741735	15.727691906413158	79.7367945157374	0.15501461011486095	0.8320343645935449	1.4575147772640746	0.7415626725211941	0.8866603448915243	1.5580405128767818	0.5241873278528822	0.3616384077702049	0.2708848207449552	0.21923652959790266	0.14824024188693655	0.621356639881421	0.03791260432823802	0.037912604328237995	-27129.348420067792	0.0	-69.1971954022801
2240000	-27215.43183407341	-85.56265409795074	-27129.86917997546	18.816703079880583	146.79576231028366	18.816703079880583	16.410931327758096	133.90278621497907	0.17419615467097238	0.8320343645935449	1.4663652210655478	0.7388381468140041	0.8881964424710607	1.5580405128767818	0.516525312179063	0.37211100744578757	0.2592269519149593	0.21688564745787917	0.1517763931813732	0.7322623587791333	0.03671129487832932	0.036711294878329304	-27129.86917997546	0.0	-69.30992428420089
2245000	-27218.929154328787	-85.64300740881521	-27133.28614691997	14.640303364883147	118.44414770845758	14.640303364883147	14.074677730890413	237.88365468480745	0.36388230615742495	0.9344275346942853	1.4330889040759807	0.6789002729624943	0.8938454286294781	1.585730917414588	0.4740069422231759	0.36813545731830954	0.2581086393738101	0.22314718867516625	0.1506087146327133	0.6663188967589607	0.046492653564071854	0.046492653564071874	-27133.28614691997	0.0	-65.85164268827099
2250000	-27220.220980883434	-86.03424113887138	-27134.186739744564	19.69119155483914	151.45082293834764	19.69119155483914	16.94929900737621	206.28025153137355	0.21215214032401328	0.7340839762553825	1.3069637939864056	0.7714956749619448	0.8679879222422596	1.6826380928225158	0.6368305397314938	0.3895059756459895	0.2544809402801307	0.21744109842758963	0.13857198564628942	0.653641325471949	0.0347015828334323	0.03470158283343228	-27134.186739744564	0.0	-69.51822728473996
2255000	-27215.040090331946	-85.11219641657624	-27129.92789391537	18.544354845260102	142.80641235408262	18.544354845260102	15.71594364842966	254.2781736567304	0.2635114752148567	0.7745454264519539	1.375134449034245	0.7461371851515352	0.8766767413309415	1.696897614362835	0.5306085836684917	0.38189508702442343	0.25902951764733095	0.2204375841845486	0.1386378111436962	0.653641325471949	0.037884369020677315	0.03788436902067731	-27129.92789391537	0.0	-68.3785441754578
2260000	-27218.64988114218	-84.40368434140578	-27134.246196800774	18.283744264396923	144.10558208426914	18.283744264396923	15.938567633324322	183.31032559878207	0.26829135711272156	0.8098522344356872	1.3572619765675962	0.8052069312728521	0.8598461538910003	1.747793854360575	0.4200388494722911	0.36548626984453875	0.2598613273547377	0.22807016179245979	0.14658224100826292	0.6775181791590625	0.03484425152669714	0.03484425152669713	-27134.246196800774	0.0	-68.24240313397591
2265000	-27210.03925907714	-84.46208643066538	-27125.577172646474	16.407487297850253	124.89992757850092	16.407487297850253	13.604357465100847	55.20172769898517	0.15882670819249672	0.8468523953955062	1.4507201525575313	0.7238651931826354	0.8354282836347792	1.6353996713758139	0.5077343038537361	0.37187815003371366	0.2626581247834928	0.21888148417452977	0.14658224100826292	0.6444146330529228	0.041120622303382606	0.04112062230338259	-27125.577172646474	0.0	-68.32525226775944
2270000	-27216.600859345333	-84.21108322675282	-27132.38977611858	15.351634809050296	112.41143169628779	15.351634809050296	13.04907318433374	108.64932147188127	0.32255383998403875	0.8468523953955062	1.410055675640352	0.785772955763392	0.9637050273014636	1.5071229277091296	0.48649101819015894	0.37344290106940964	0.2562432101753366	0.2194448155102656	0.15086907324498736	0.655932121564339	0.047770302732681985	0.04777030273268199	-27132.38977611858	0.0	-65.73250925078477
2275000	-27216.37975422458	-84.43036443434029	-27131.94938979024	18.706500902556492	139.27825386419354	18.706500902556492	16.042158563950437	195.2000132551866	0.2474497585504335	0.9080489286236699	1.4263170860599552	0.7030926408575331	0.8633011994375984	1.5484905912061522	0.5507495538150933	0.3775771656226756	0.2534395829551816	0.21660100517639955	0.15238224624574231	0.6274192022897783	0.03866454513589019	0.03866454513589018	-27131.94938979024	0.0	-67.99144696609122
2280000	-27223.95377600067	-91.88489625338033	-27132.06887974729	21.91388469067731	158.36559409260255	21.91388469067731	17.739365762236446	576.8114308042672	0.2706402806099484	0.9177171258436327	1.3774921195376015	0.7877168941109545	0.8842725467494872	1.5572255223399856	0.4755757914183404	0.36071276209414177	0.2605599753796838	0.22787384882654915	0.1508534136996244	0.6788459911976356	0.032961543291844184	0.032961543291844184	-27132.06887974729	0.0	-73.41389362832298
2285000	-27215.528798680218	-85.37750431240798	-27130.15129436781	19.44443593345042	142.80334075220588	19.44443593345042	17.4928706626417	97.53492965127992	0.20297362664115082	0.8558494696280683	1.3625995560178594	0.7814351377234353	0.9269056211852723	1.60356334984682	0.4696468655985461	0.37050721698336825	0.25973096840114424	0.21809788577146622	0.15166392884402038	0.6474519305366685	0.03769371364921489	0.03769371364921489	-27130.15129436781	0.0	-69.08140160928149
2290000	-27218.81270825973	-85.46460825196776	-27133.348100007763	19.09851379742434	139.59488752765475	19.09851379742434	16.22906410831223	71.58802333528578	0.10663719138163444	0.835680453837008	1.28237375920035	0.7779871176204874	0.8058669562676126	1.7787178951944316	0.5193738178801118	0.36762258667864167	0.26865263077476836	0.2239994538836315	0.13972532866295753	0.6510470727286427	0.036353789721883197	0.036353789721883197	-27133.348100007763	0.0	-70.48823449421793
2295000	-27218.804777604953	-84.66925930456853	-27134.135518300383	17.421986772147278	131.08234302076335	17.421986772147278	14.454792671245496	225.43043958198578	0.3126894989595499	0.8321143768972554	1.4173594439717607	0.7854050600289363	0.8113168665273691	1.622460772598413	0.5313434799762671	0.3722462986597623	0.26473442399474184	0.2212178446729348	0.14180143267256012	0.649040003317904	0.04325573967371062	0.04325573967371061	-27134.135518300383	0.0	-67.25568838202166
2300000	-27212.681973916024	-86.83992109518503	-27125.842052820837	19.84587278907004	153.7835954943768	19.84587278907004	17.87055700767586	92.59535250132855	0.18436346267123155	0.8751720556421512	1.4438065595978435	0.667077912957645	0.8826581027069529	1.6644906866983378	0.46679468239707156	0.36791838774443775	0.2585721632263237	0.21690787950636953	0.15660156952286813	0.6787648891341987	0.03354627382103338	0.03354627382103336	-27125.842052820837	0.0	-70.61901377903739
2305000	-27217.642121225716	-85.39509640429769	-27132.24702482142	20.648191451891904	156.68682323708077	20.648191451891904	16.429407756554152	104.242842530491	0.1613398575301091	0.8719522840881103	1.4107081242386816	0.7943913210569182	0.9164021189952691	1.529408443716507	0.4771377079045155	0.37039887648987496	0.25886587900695723	0.223682050213708	0.14705319428945895	0.6265836555390053	0.03223908184875313	0.03223908184875313	-27132.24702482142	0.0	-70.12703855430331
2310000	-27221.457079137184	-87.535664302526	-27133.92141483466	17.66189591108338	131.13480507038116	17.66189591108338	15.299041535377858	366.46610470321616	0.2908326983398449	0.8018632767737099	1.3833357335635907	0.8166937305172585	0.8475039226115324	1.673465628629395	0.4771377079045155	0.3823117834183904	0.2563209880687979	0.21576078511737065	0.14560644339544024	0.5863408578241722	0.0431766589778156	0.04317665897781562	-27133.92141483466	0.0	-69.91493742563324
2315000	-27216.970073361852	-84.82939517275318	-27132.1406781891	20.485636238058333	144.80837304282466	20.485636238058333	15.08595050096667	168.7792385015135	0.2516734223158089	0.9264133087701191	1.4666351459598712	0.7300440910269246	0.8941480669978231	1.4901119158218623	0.49264747142340193	0.36134458904885225	0.2584191573236808	0.21879566389734764	0.1614405897301184	0.663033918735641	0.03774042342108647	0.03774042342108648	-27132.1406781891	0.0	-68.71162815486312
2320000	-27216.95645464078	-86.86708188269228	-27130.089372758084	19.55377259942532	151.2040321316149	19.55377259942532	18.082187299843316	122.05362000564617	0.1633097745410508	0.819028744429992	1.4085206714660377	0.7902517381892571	0.8836821593075577	1.6058692151837561	0.49264747142340193	0.3743215409336148	0.2573603799505417	0.22285724819116864	0.14546083092467402	0.6458848454291605	0.036734034086966974	0.036734034086966974	-27130.089372758084	0.0	-69.82057998386524
2325000	-27216.879547895907	-84.43944444046261	-27132.440103455443	16.988969317943766	122.20313885619267	16.988969317943766	13.46728561817937	144.5458488461963	0.32624863684725136	0.8542036006582904	1.373309552547677	0.7780652944885114	0.9237804047328912	1.6692563400062617	0.4013848075663711	0.3712391458482835	0.25606650877477866	0.2230970176343758	0.14959732774256118	0.6673915713280624	0.04398254340521485	0.04398254340521484	-27132.440103455443	0.0	-67.18508991571932
2330000	-27217.80972767985	-86.78702592182631	-27131.022701758026	21.207307052864508	153.2161903150975	21.207307052864508	16.99352388405175	148.763463562063	0.17251825114394673	0.9183173198756405	1.3807161340015195	0.6931768973270881	0.8358847377828037	1.7060842859028233	0.465820625110128	0.3634629585792217	0.25915845135334303	0.22843495718978296	0.14894363287765144	0.6731433878439488	0.037293993844793295	0.037293993844793295	-27131.022701758026	0.0	-69.92923442370301
2335000	-27212.655792989593	-85.49056555110373	-27127.16522743849	20.939784939869792	152.40959794219373	20.939784939869792	16.43593351317299	213.75235474031956	0.2269722123458992	0.855467925405643	1.4762638562344161	0.7295716235028549	0.8357148581691668	1.6371611115777942	0.465820625110128	0.36560339727530605	0.26680326047224473	0.21495754273119383	0.1526357995212545	0.6765843533889639	0.033454995588447535	0.03345499558844754	-27127.16522743849	0.0	-69.20551145818739
2340000	-27217.491457036944	-85.47549607331692	-27132.01596096363	19.843826560246033	146.4702771194209	19.843826560246033	17.031003579445482	219.41142895240492	0.25533482050245815	0.8491334211857821	1.4096300380861422	0.7834424262508148	0.8632625873244636	1.6096133824224974	0.4849181447303029	0.35909609235005346	0.264352479310723	0.22606392586518664	0.15048750247403617	0.6330607319976544	0.03566921499385896	0.03566921499385898	-27132.01596096363	0.0	-68.85700965013672
2345000	-27221.424669670287	-84.75334265952057	-27136.671327010765	19.680372658182222	152.70324962330352	19.680372658182222	16.607270139878025	122.9113369140184	0.211374638231607	0.8817650133347064	1.3937944933310515	0.7968816874243597	0.8644924834340406	1.6030294409734709	0.46003688150237376	0.3622746594452787	0.2573650343401564	0.23226216061935215	0.14809814559521192	0.7298923557176122	0.032070126260363895	0.0320701262603639	-27136.671327010765	0.0	-69.17455300117605
2350000	-27217.46855558421	-89.10520232532248	-27128.36335325889	20.65659478699407	158.2294822344851	20.65659478699407	17.125603666989633	336.6012497741917	0.22113303816231444	0.9518514846997136	1.3482608675216063	0.8154473124904827	0.8365558546958142	1.622819470582847	0.42506501000953917	0.36524653541052304	0.2590505115908656	0.2249730028041147	0.15072995019449575	0.694483342851472	0.03477962506972474	0.03477962506972475	-27128.36335325889	0.0	-71.63782486391833
2355000	-27215.244243623016	-87.54276578607306	-27127.70147783694	18.243086075262827	135.6651801363038	18.243086075262827	15.1309219528028	496.82766068938275	0.3311734646224499	0.8235862687507212	1.4622931696633965	0.7391587869361181	0.8716136629503131	1.622819470582847	0.48052864111660704	0.36803426192767436	0.26019923743274853	0.21462318297968422	0.15714331765989192	0.6705931557118161	0.037922694226257644	0.037922694226257665	-27127.70147783694	0.0	-70.26211769250158
2360000	-27218.072561834208	-85.1111217666081	-27132.9614400676	18.556601153459255	143.9200348397587	18.556601153459255	15.495468052099305	132.795111534475	0.1771523015881262	0.8288759913652775	1.4129324867473079	0.7543640504710082	0.8663239403357568	1.6760683090817499	0.4614352219989027	0.3843814409509187	0.25146845450623745	0.22004181897127825	0.14410828557156452	0.6730726471179067	0.038009357952036894	0.03800935795203689	-27132.9614400676	0.0	-69.06168620414796
2365000	-27216.097607060114	-84.99420161226325	-27131.10340544785	14.99664294644302	117.93416655380268	14.99664294644302	13.396482138057126	89.23525295490766	0.17267367257489455	0.856371898885723	1.3895646067289749	0.8156637164217507	0.8742201599288976	1.5965652242274035	0.4676143938072532	0.3703948381356012	0.263502049255471	0.21559870477855345	0.15050440783037328	0.6677190098358128	0.043319071680138654	0.04331907168013864	-27131.10340544785	0.0	-66.97483423712863
2370000	-27217.22038655591	-82.78186615292626	-27134.438520402982	16.386930434412694	112.27226040049325	16.386930434412694	13.079832734672626	101.50891662144508	0.23862084938949712	0.8100180357456153	1.4362239619585637	0.7588433496673805	0.876727583288492	1.6413949084674526	0.4767921608724985	0.3769053670483934	0.2655294649212549	0.21423744520083493	0.1433277228295157	0.6305711530709726	0.051976304459152765	0.05197630445915276	-27134.438520402982	0.0	-64.88519494894264
2375000	-27221.767030954026	-84.48191994789481	-27137.28511100613	19.333470302138966	140.36713487670633	19.333470302138966	15.348801481004568	143.84993646642414	0.20534561279430016	0.8058792059336846	1.3270793539476367	0.7204705611807048	0.8687628699976436	1.77058231885131	0.5072256900890231	0.3875533612029885	0.2494501937510512	0.2210881941410322	0.14190825090492695	0.7153117012434376	0.04100996231243872	0.04100996231243873	-27137.28511100613	0.0	-68.08504940236125
2380000	-27215.941654710456	-86.42334672747688	-27129.51830798298	17.198393238185986	133.23322079738023	17.198393238185986	14.64344477231578	70.51678560599964	0.09534239323187459	0.8473275028105013	1.3084693672881913	0.6701664241637136	0.9114220192826706	1.813704798168792	0.44890988828613415	0.3822080611339388	0.24875349636055746	0.2229813033371052	0.14605713916839738	0.6607052475084964	0.038377943945135676	0.03837794394513569	-27129.51830798298	0.0	-70.8857218292161
2385000	-27214.731500005186	-85.60317057317874	-27129.128329432006	19.624902341587966	148.5623078162975	19.624902341587966	16.916260086618962	209.0416825266232	0.2298249230693693	0.8417140876966478	1.451302801167419	0.747370070237168	0.8826164934663332	1.607668619238061	0.46932792819437413	0.380843477764932	0.25333886922117416	0.21742771087285548	0.14838994214103718	0.647228902078883	0.03580618533346321	0.03580618533346322	-27129.128329432006	0.0	-68.993599165462
2390000	-27215.148498092094	-86.01357642844798	-27129.134921663644	16.62464209546006	120.0384598528936	16.62464209546006	13.56404785155145	341.94095996811836	0.36469385729816567	0.8680669630592174	1.4385331047517413	0.7056114406819037	0.7937531363760502	1.6517174637419785	0.5423178913891117	0.3642315602541859	0.25892693783448656	0.22569801927269081	0.15114348263863553	0.6628739791637366	0.04530008530351162	0.045300085303511636	-27129.134921663644	0.0	-67.58049976064214
2395000	-27208.125206743785	-82.91152723037759	-27125.213679513407	16.540121430454796	123.49091081242595	16.540121430454796	13.768820993192822	136.8390238086728	0.2580828937746474	0.8197726663353118	1.3656826563134374	0.7824469466558478	0.8282032113279825	1.7328170993731915	0.4710774199942319	0.37705943179605694	0.26208529594220104	0.21948068503221232	0.1413745872295285	0.6435139553753754	0.04330461237920311	0.04330461237920314	-27125.213679513407	0.0	-65.67342665645742
2400000	-27215.267218985307	-86.01411297137048	-27129.253106013937	18.54464369435246	143.9857381831277	18.54464369435246	15.36011580687817	195.17170939788784	0.1961990791868255	0.8952641057488803	1.3653349121561518	0.7296515257692175	0.8505414519498076	1.6256214832297695	0.5335865211461764	0.3751823304979006	0.2513015678631234	0.2228954406260503	0.15062066101292454	0.6969494473459913	0.03656640397824959	0.0365664039782496	-27129.253106013937	0.0	-69.75333742671309
2405000	-27218.41841982073	-85.5009736473215	-27132.917446173407	19.532590841114352	143.8648401847592	19.532590841114352	16.4397333093856	76.05127224602646	0.12253775737692099	0.8824270063550188	1.3350496181794453	0.7482903232567791	0.8708366902092162	1.6288074290983496	0.5345889329011939	0.36633694892615876	0.2571204909000758	0.2174147785177473	0.15912778165601693	0.6776631752761155	0.036084457256389695	0.0360844572563897	-27132.917446173407	0.0	-70.27416552787965
2410000	-27215.14516281998	-85.88270584737681	-27129.262456972603	17.920069442401935	136.60590703033665	17.920069442401935	14.370332911189006	237.30386446351463	0.23086843884200034	0.8965333983136999	1.410660889549594	0.6879186222635891	0.8708366902092162	1.5994614667627096	0.5345889329011939	0.36353041891035054	0.25920068857664397	0.22574536836429385	0.1515235241487104	0.7365617675570048	0.03769570113668922	0.03769570113668922	-27129.262456972603	0.0	-69.15854361034823
2415000	-27220.63207932415	-87.29010355965806	-27133.34197576449	22.101856455796877	159.88678095684554	22.101856455796877	16.64634236151434	272.91758347972734	0.22441655111670902	0.9282656714370298	1.5252035133237252	0.6786041523826833	0.9361644799580603	1.504305370358472	0.4274568125400322	0.3641316519463457	0.2647184858817822	0.20767566208506755	0.16347420008680325	0.660518675693762	0.031757753515375804	0.03175775351537582	-27133.34197576449	0.0	-70.39806683463561
2420000	-27215.378880868335	-86.00319506987418	-27129.37568579846	20.558368253848894	150.16608040437143	20.558368253848894	17.20915422080809	195.33658593159686	0.24600886830378	0.9219152630746272	1.503087292664698	0.6677930054288174	0.8746767895336429	1.5849938595806246	0.44753378971759245	0.36201037233675465	0.25347905449049785	0.22423242771016236	0.16027814546258382	0.6639735719260932	0.035338771622120485	0.03533877162212048	-27129.37568579846	0.0	-69.24179029556255
2425000	-27219.6825547381	-88.97388722775509	-27130.708667510346	22.327918032698754	167.82338863889385	22.327918032698754	18.24556892572755	217.3340670407354	0.19446930664635487	0.9429998050008245	1.4621435004852468	0.6694864561272017	0.8540227048648424	1.584593679651523	0.48675385387036424	0.3600674255333842	0.2656718854573383	0.21613828720608194	0.15812240180319426	0.670892931922972	0.03270425318246737	0.032704253182467356	-27130.708667510346	0.0	-70.73667846981958
2430000	-27218.52411881849	-83.41868373836448	-27135.105435080124	18.20741111027199	133.05542099023498	18.20741111027199	15.13332170561542	136.3001726477735	0.22706701460284476	0.8579613817706989	1.5413467710313213	0.7172397913045367	0.8585596127251776	1.5261362343144869	0.49875620885378114	0.3749334280861163	0.2535959385652729	0.21513645670504206	0.15633417664356744	0.6846334746746882	0.04160185282923474	0.041601852829234724	-27135.105435080124	0.0	-67.04800686513812
2435000	-27211.390032163275	-83.97103464012486	-27127.41899752315	19.868396908691388	142.447505322058	19.868396908691388	15.887116427337123	88.84548306571311	0.17429154055053367	0.8779085401775111	1.4505639015223766	0.7398348593603818	0.8541487899789989	1.6087242358197105	0.4688196731410236	0.3692747307727857	0.2568384040917718	0.22055383594539263	0.15333302919004865	0.6813863035342871	0.03669165796424835	0.036691657964248385	-27127.41899752315	0.0	-68.68326887258533
2440000	-27215.59698251671	-83.35261790731369	-27132.244364609396	18.53939305361992	134.11451946356138	18.53939305361992	14.229031421552328	109.94768319557558	0.25167926924407175	0.9037210785560015	1.4137961887712944	0.6871584492249727	0.9518843326398698	1.5926625388416602	0.45077741196620347	0.3717402410464163	0.25528393241436137	0.21845414970771973	0.15452167683150145	0.6587576403903328	0.03825097904284701	0.03825097904284701	-27132.244364609396	0.0	-67.73370735109783
2445000	-27213.6490830818	-84.15080864408571	-27129.498274437716	18.560836664724942	137.2271907107038	18.560836664724942	15.507397715563451	179.69959653732747	0.2290427354576782	0.8457633801694796	1.4838160500851352	0.7616566709410263	0.8653239479964974	1.5926625388416602	0.45077741196620347	0.3607781450570567	0.26614759811803373	0.21630460319900477	0.15676965362590364	0.5969128049835096	0.03867275118905429	0.0386727511890543	-27129.498274437716	0.0	-68.029516178605
2450000	-27213.159932736897	-86.00134627258923	-27127.158586464306	20.320530351814018	155.30470451911424	20.320530351814018	17.264208717944904	232.60408834141256	0.23047503082212165	0.868270942506377	1.4688901869907618	0.8295744501682625	0.8421023433930818	1.521476474412682	0.4696856025288375	0.3703598481385448	0.2664337043597931	0.21470493624394868	0.14850151125771224	0.6757078235218559	0.03253622355680934	0.03253622355680934	-27127.158586464306	0.0	-69.35926144760339
2455000	-27217.8802410407	-88.19647653174975	-27129.68376450895	19.66569129129805	151.32430496692464	19.66569129129805	15.812515919987009	362.74401681716535	0.23366623558979027	0.82836615568383	1.3952133090667462	0.7446966261022587	0.8243211315922349	1.6566992934008704	0.5507034841540621	0.37568947329220703	0.26250099183359643	0.2166962385685837	0.14511329630561162	0.6924669665308661	0.03428132797605654	0.03428132797605655	-27129.68376450895	0.0	-71.53478123307804
2460000	-27214.39942566254	-83.4921701798584	-27130.90725548268	16.996567973055704	128.01961008354436	16.996567973055704	14.518802187622926	76.28941054245706	0.21172966202033547	0.8925939901264895	1.324153949857088	0.8032507723381016	0.783131917797776	1.6903004493117177	0.5065689205688294	0.3716558883936121	0.25692792039344753	0.22524052667652114	0.14617566453641798	0.6688826744797233	0.04110540546852309	0.0411054054685231	-27130.90725548268	0.0	-67.41067855009402
2465000	-27217.19046692842	-86.49458431431236	-27130.695882614105	19.41879872248158	145.74411707927032	19.41879872248158	16.12113186556617	78.78649871573717	0.2075067064542187	0.7828438678567621	1.3102142412114013	0.7949317430269789	0.8380360519317895	1.7818396080772647	0.49213448789580583	0.3802777306961466	0.2555431067686392	0.23027209004781468	0.1339070724873982	0.6397922613616502	0.03582477963238225	0.035824779632382245	-27130.695882614105	0.0	-71.30869868060935
2470000	-27220.163918324834	-86.8979793841773	-27133.265938940654	17.34314893908373	136.8459230402338	17.34314893908373	15.089175332570864	52.33720310259333	0.15699418829860481	0.7728384912935428	1.3102142412114013	0.7949317430269789	0.8159930549084872	1.7918449846404843	0.5141774849191082	0.37879331033596786	0.25995923499343343	0.21268052431275464	0.14856693035784282	0.6921522526302115	0.03965034471121912	0.03965034471121913	-27133.265938940654	0.0	-71.30115781578029
2475000	-27210.73396678732	-83.90565504585297	-27126.82831174147	17.349400508974462	134.12603211683393	17.349400508974462	15.720331805599162	164.4472977498892	0.2531606735383349	0.7654715570747727	1.3144905443750938	0.7949317430269789	0.7843390888545045	1.7914298958282182	0.5493371708404347	0.3715310260096175	0.26837348705986797	0.22570178553257972	0.13439370139793347	0.664236927726471	0.03991723134930759	0.039917231349307594	-27126.82831174147	0.0	-67.10019295077933
2480000	-27220.21066868758	-84.3504313114293	-27135.860237376153	19.664249772197216	138.58273045584068	19.664249772197216	16.038570056716186	138.3772383114741	0.20001196848914915	0.8307253265688783	1.3735123202102197	0.7541580195679951	0.778380988887824	1.754411605899714	0.5088117388653717	0.3716005447832743	0.25716175838582866	0.23111202563717734	0.14012567119371835	0.6229315400046543	0.04015218231307695	0.040152182313076955	-27135.860237376153	0.0	-68.26371046937005
2485000	-27217.28959056825	-83.67102764874357	-27133.618562919506	18.289605912687307	130.0757185645631	18.289605912687307	15.324095953687568	166.42486369254635	0.256655218758824	0.7884199129689913	1.3221617882326873	0.7555498885527114	0.8804509051394596	1.7600676362096064	0.493349868896547	0.37761800487264346	0.2580410826276608	0.22325798273948153	0.1410829297602129	0.6365223184745805	0.04212083645078822	0.04212083645078819	-27133.618562919506	0.0	-67.21813323100795
2490000	-27220.981005380545	-83.49149406802752	-27137.489511312517	19.51840661686064	140.143837334384	19.51840661686064	15.142310424795346	115.32299165119942	0.23128361478588988	0.8101506356569566	1.4131877259910715	0.6896254319249402	0.9106597672784112	1.7098301215719882	0.46654631757663534	0.38750269068881804	0.25589508977781134	0.2144549650491827	0.14214725448418639	0.6295789763026729	0.03718138980792444	0.037181389807924445	-27137.489511312517	0.0	-68.09443286234284
2495000	-27221.176270482167	-87.85314302312055	-27133.323127459047	19.882784460757005	159.26697360997164	19.882784460757005	18.67416016373851	188.4094928657479	0.23375267449553905	0.8197548978545924	1.2788116178382023	0.7774013452566934	0.8756914887433016	1.7245454401403868	0.5237952101668266	0.37893321070461206	0.2570609304473358	0.22972279726250272	0.13428306158554787	0.6419334555157348	0.03296397826127886	0.032963978261278865	-27133.323127459047	0.0	-70.16703804683917
2500000	-27222.06022510693	-89.34237990195221	-27132.717845204977	20.543859966722508	159.22225935735833	20.543859966722508	18.29607731195609	149.219041247867	0.13763227287939367	0.8993226895831501	1.3541067459019325	0.7841201278296009	0.8065438865829624	1.6404850973455063	0.5154214527568507	0.3788278232340564	0.2560774340509947	0.22725762045638317	0.13783712225856415	0.62341855867066	0.03471279440004308	0.034712794400043066	-27132.717845204977	0.0	-72.04116103636157
2505000	-27220.776726525557	-83.78676651608755	-27136.98996000947	19.79724709326927	132.20656099213784	19.79724709326927	14.44768118606223	135.4319551970768	0.25074519140409546	0.922334423241578	1.4097783335974448	0.6755790096170746	0.8912602271750819	1.6294926108795584	0.4715553954892649	0.3653589191918386	0.25553449560499875	0.22735537355217006	0.15175121165099106	0.5833519912347009	0.04340185607260662	0.043401856072606625	-27136.98996000947	0.0	-67.6676763986121
2510000	-27219.343582693666	-88.88380169552612	-27130.45978099814	20.52595243147883	144.1092770443702	20.52595243147883	16.567984653362217	394.2895792878905	0.30439099561892147	0.8952459102823793	1.4387821391521187	0.739402597099475	0.8476480357455956	1.6180350844462925	0.46088623327414147	0.3658694880228921	0.2590682917666565	0.22324509994268574	0.15181712026776423	0.7112638469657617	0.03803669354512457	0.038036693545124574	-27130.45978099814	0.0	-71.37590745904977
2515000	-27217.475112336942	-83.8534276855132	-27133.62168465143	18.393657833934068	135.47446933397862	18.393657833934068	15.047378262449381	208.5165352979179	0.27530637010072145	0.8974188542919282	1.3645929081295065	0.7940100568086389	0.8936974194262719	1.5816081726947515	0.4686725886489055	0.37532447238128536	0.24930702208042463	0.22395100660391629	0.15141749893437245	0.6434450485577733	0.038438717861336805	0.03843871786133682	-27133.62168465143	0.0	-67.53616608815648
2520000	-27213.506020222427	-85.18400652708301	-27128.322013695342	19.579718771002398	143.33248104213877	19.579718771002398	15.770393760485057	165.81540583165045	0.19087092935148384	0.9404713153131765	1.4381581230633507	0.7532817138377647	0.8510495982355095	1.5642011727086855	0.4528380768415157	0.36319623382720967	0.2635197016384421	0.21904134231593048	0.1542427222184164	0.6665880982564114	0.03674239362322873	0.036742393623228745	-27128.322013695342	0.0	-69.26328401310411
2525000	-27214.536643336483	-83.61480428144141	-27130.92183905504	18.552573180311846	138.100860676702	18.552573180311846	15.680626659033635	180.21848969270712	0.2586887342030676	0.914134199144365	1.4404842243094247	0.7379094272248384	0.8064959779040127	1.6320049848562757	0.4689711865610862	0.3630539845053782	0.2566510178609232	0.22637902104942198	0.15391597658427522	0.6805126723498931	0.037366073735713004	0.03736607373571301	-27130.92183905504	0.0	-67.42635677588945
2530000	-27209.518851319048	-83.1989152318013	-27126.319936087246	16.765216644973762	124.54841079857134	16.765216644973762	14.084565530435315	144.18826126354938	0.27022711957005935	0.9214831870644002	1.4644466418989992	0.7681136825162722	0.8064959779040127	1.5680874444954382	0.4713730661208799	0.35759247220106916	0.26322998515968	0.22860375192348978	0.1505737907157596	0.6884556208385278	0.044436629285776554	0.044436629285776554	-27126.319936087246	0.0	-65.84438701543662
2535000	-27216.11857137413	-84.65993220210456	-27131.458639172026	18.517230381247956	144.1825334811476	18.517230381247956	15.773965523545936	255.48760264009525	0.29426575214787926	0.9369075989346246	1.4485031331766118	0.7413311633052125	0.8157289218872009	1.5667825722799864	0.4907466104163662	0.3721326544432006	0.2598363682475257	0.22136516089226296	0.1466658164170093	0.6339335819961538	0.035209398797919886	0.03520939879791989	-27131.458639172026	0.0	-68.28415525899688
2540000	-27216.894375433305	-85.67488811721925	-27131.219487316084	19.882987450336515	149.31341998500181	19.882987450336515	16.547346861006854	131.55724543268025	0.243336329040847	0.8765182884337824	1.3742394722211753	0.7317023126055976	0.9056792175458566	1.5604031841574206	0.5514575250361703	0.37714508009551606	0.25156236572872004	0.22379711950488013	0.1474954346708822	0.6861641004592713	0.03460205263064206	0.03460205263064207	-27131.219487316084	0.0	-69.798694108358
2545000	-27220.262122372962	-84.66587414684716	-27135.596248226117	19.159865397563372	141.10924201084953	19.159865397563372	16.09332761682074	176.27072767321988	0.22413687533572457	0.9342896428439667	1.3742394722211753	0.6918198996216768	0.8379820095103891	1.6229295699691104	0.5387394058336844	0.3716682048218523	0.2584290379721456	0.22147138200181016	0.14843137520419047	0.6466461936490397	0.03915189855373353	0.039151898553733515	-27135.596248226117	0.0	-68.25391931532378
2550000	-27220.124869604566	-85.77726094905005	-27134.347608655517	18.788301492060654	144.8830035624238	18.788301492060654	16.367499452404765	117.90314219373575	0.1519539826410375	0.8956240611951923	1.3554554569769697	0.7423406034597502	0.8651219646685541	1.6031469503425764	0.5383109633569598	0.37522379498742436	0.2552972904829164	0.21709073260068756	0.15238818192897027	0.7416982423875383	0.035787526120987546	0.03578752612098754	-27134.347608655517	0.0	-69.87578536816174
2555000	-27216.066287023412	-84.18816238617234	-27131.87812463724	19.386323393155305	136.84679121308494	19.386323393155305	14.299509743325137	148.01377375401015	0.19829815731939318	0.8877995212350719	1.380912063606752	0.7719670202811629	0.810038941217359	1.650304079145234	0.4989783745144228	0.37498467875481817	0.25254225443416944	0.2217456697792934	0.15072739703171759	0.6599926594003048	0.03912356300318782	0.03912356300318781	-27131.87812463724	0.0	-68.28207924327448
2560000	-27216.829719522597	-84.49275673525652	-27132.33696278734	17.96149301963554	134.42410904460922	17.96149301963554	14.57902637817482	273.96292461784043	0.3089014338928986	0.9769182875514076	1.4094772958059474	0.7763322980517426	0.8028543675125881	1.6365113904163757	0.39790636066194096	0.36297154315328617	0.2518969501066367	0.23669550193027114	0.14843600480980457	0.6902671174533942	0.039271031358988	0.039271031358988004	-27132.33696278734	0.0	-67.52145097748344
2565000	-27212.050392781384	-85.53955805589257	-27126.51083472549	15.56231046566617	118.64552844690922	15.56231046566617	13.064499018147341	305.99605780822725	0.3950113055554695	0.8139082278020289	1.455098535958639	0.7752240804465547	0.8188449639583423	1.599282638486711	0.5376415533477262	0.36511918080477407	0.26185030998116526	0.2215826038552841	0.1514479053587751	0.6735582036354051	0.04416807557533031	0.044168075575330305	-27126.51083472549	0.0	-66.31660896416172
2570000	-27217.467712512956	-84.40184960570406	-27133.065862907253	17.984019082633623	137.50988002480688	17.984019082633623	15.403492021663027	136.4053015877885	0.1921165461451782	0.7861995559095917	1.455098535958639	0.7606738840400166	0.819305287525318	1.6705807584735373	0.5081419780928995	0.36813653772341465	0.2689224379329325	0.217209177379268	0.1457318469643834	0.6497437751129156	0.03846907460792381	0.038469074607923794	-27133.065862907253	0.0	-68.32374454187658
2575000	-27213.30775294776	-84.79707402511558	-27128.510678922645	18.172580358836115	134.63444397534394	18.172580358836115	15.182239552435218	140.9297753905679	0.18897082071213117	0.7879066324435372	1.5166663925125679	0.7658775196786584	0.8223846154416116	1.573916969753367	0.5332478701702599	0.3750147960318149	0.2685241636232683	0.21269345036200504	0.14376758998291034	0.620979028817558	0.04141140662421666	0.04141140662421665	-27128.510678922645	0.0	-68.51043273832518
2580000	-27213.272195360594	-83.50757659997444	-27129.76461876062	16.75089454443206	123.37371959737112	16.75089454443206	13.645063682991571	175.37922719004666	0.2679325500441374	0.8505316401085897	1.4104445895759308	0.7963068651510973	0.8093493992184039	1.5459602700018948	0.5874072359440853	0.3752927338966376	0.26658904383790605	0.21792963825138392	0.14018858401407114	0.6440881615493026	0.04297379826019493	0.04297379826019493	-27129.76461876062	0.0	-66.16498120287119
2585000	-27213.82041790216	-83.40928519455429	-27130.411132707606	17.262652376709845	133.00807054662923	17.262652376709845	14.727104455111329	118.56927424100729	0.24687786731258554	0.836996188310134	1.4180393002163767	0.8655169222882813	0.7879374332522839	1.6862318721591611	0.40527828377376507	0.37012447908530194	0.26046330097770876	0.22212140378167725	0.14729081615531076	0.6743880298283763	0.03998270195265778	0.039982701952657775	-27130.411132707606	0.0	-66.98758987261826
2590000	-27213.215775405042	-86.92961270681663	-27126.286162698227	20.856994008407327	157.19272295502753	20.856994008407327	17.175500325443352	100.6749363342012	0.19221611893909307	0.7915035449774038	1.3247733135486366	0.7920122630579634	0.8405620731592369	1.6981490842666886	0.5529997209900729	0.3688206063615058	0.2617391742625849	0.22181511507611854	0.14762510429978942	0.6770290247169568	0.034685477536377456	0.034685477536377456	-27126.286162698227	0.0	-70.71892047104325
2595000	-27215.354072571507	-83.84497454648734	-27131.50909802502	18.037367063307336	137.46331057460011	18.037367063307336	15.86696656826197	142.1486223209599	0.2541705046154652	0.8090836002523414	1.4433420241684247	0.7460119073213591	0.855390506798213	1.7013547315283235	0.4448172299313406	0.3696453306912107	0.265139117552324	0.21902658257336097	0.146188969183103	0.6250919610919162	0.038113780698168516	0.03811378069816853	-27131.50909802502	0.0	-67.69852002287242
2600000	-27227.955231609758	-88.75255694434316	-27139.202674665416	20.607012867619474	158.09631129161593	20.607012867619474	18.699252280880973	304.35163892415267	0.2431633715776785	0.945976545337645	1.4812374443516785	0.7062411126810664	0.8993160321764767	1.618584010046584	0.3486448554065517	0.3625192258857723	0.2595252788378161	0.22260257209897544	0.15535292317743482	0.68534160745091	0.03228984330986736	0.03228984330986735	-27139.202674665416	0.0	-70.57328877102368
2605000	-27211.38544161411	-83.79425162326997	-27127.591189990842	16.501072549560824	122.43327701602314	16.501072549560824	13.800464302637014	63.00303673328576	0.15785432100861674	0.8811699945983191	1.4769658021941106	0.7757129873353535	0.8836659907284032	1.5408261398054404	0.4416590853383753	0.36471994389709855	0.26452617257296535	0.21319355988237396	0.15756032364756084	0.709751789403741	0.042994153396621305	0.04299415339662131	-27127.591189990842	0.0	-67.36416422621092
2610000	-27220.580414158416	-94.34717351023575	-27126.23324064818	18.06968207622382	143.0727626682546	18.06968207622382	16.26014870358705	1281.9429520337235	0.4480736358839567	0.8780689835418575	1.4756221318738318	0.6962676764122072	0.9066611126021529	1.5570637981082616	0.48631629746169125	0.3620072060573997	0.2612855327264976	0.22320210398967757	0.15350515722642377	0.6476102396972228	0.03704186334936046	0.03704186334936045	-27126.23324064818	0.0	-75.62766192904556
2615000	-27215.87251672247	-87.05045824916564	-27128.822058473303	20.020060563832214	147.82133061968273	20.020060563832214	16.613864491161237	105.46244772494775	0.12065359707412462	0.8180535836132447	1.497963626701387	0.8254570088091729	0.7898775463863599	1.5929901205017316	0.4756581139881063	0.3688196610482356	0.2663430434355388	0.2155763421675593	0.14926095334866502	0.6910386090137043	0.036603224392612356	0.036603224392612356	-27128.822058473303	0.0	-71.20134813052604
2620000	-27213.859243772604	-83.46605323331843	-27130.393190539286	15.913323455535208	123.51633448167104	15.913323455535208	14.511975415536899	128.32547759976293	0.2539262412606685	0.861827924316512	1.4456245279572233	0.6761168433454487	0.84211221996369	1.6411292995816051	0.5331891848355234	0.3779153777126315	0.2606421030996637	0.21496089320915931	0.1464816259785442	0.6700844339494865	0.04462093468666688	0.0446209346866669	-27130.393190539286	0.0	-65.72896910208115
2625000	-27228.874916596887	-87.11278881788544	-27141.762127779002	19.588190879570384	154.40727554128725	19.588190879570384	18.44407472365517	141.06427555682475	0.21657416914419408	0.8304124103881003	1.218094511272954	0.6971538443252101	0.9152298139943076	1.8059202351839072	0.5331891848355234	0.3803917878540654	0.24540177571823085	0.23061198619108086	0.14359445023662154	0.6357653804220468	0.034448814654990126	0.034448814654990126	-27141.762127779002	0.0	-69.84796038265938
2630000	-27217.86393945069	-85.45549711398128	-27132.40844233671	19.485887176009754	153.26459468540156	19.485887176009754	16.8228360626512	127.44708297600951	0.20634439202177923	0.7992976845813078	1.42320882568962	0.7538543678487849	0.9177945287197525	1.5735098878893765	0.5323347052711607	0.37395781806457357	0.2678988441338476	0.20854979141705635	0.14959354638452116	0.6764270034853629	0.03461059118313022	0.03461059118313022	-27132.40844233671	0.0	-69.39057671111188
2635000	-27214.998647337317	-84.62162570789732	-27130.37702162942	20.39296478303371	144.47499057507707	20.39296478303371	15.4527187122211	95.83330589339813	0.17392090994116494	0.9049128847855377	1.4368599712775445	0.6859194808209169	0.918312616589711	1.5651870614913161	0.4888079850349766	0.3720289750645959	0.262737394376848	0.21088822003817292	0.15434541052038184	0.6588881971119073	0.040185465014794884	0.04018546501479487	-27130.37702162942	0.0	-68.75545943647828
2640000	-27214.538777229664	-84.23827727579985	-27130.300499953864	15.77538475324025	127.05022527035871	15.77538475324025	13.680473513884177	125.71834569743493	0.22106762128424318	0.8803138477692597	1.4443315916243156	0.6859194808209169	0.918312616589711	1.5651870614913161	0.5059354017044835	0.37271098543466835	0.25408385706373	0.2212231233014114	0.15198203420018905	0.6678375097289835	0.041820123467716006	0.04182012346771601	-27130.300499953864	0.0	-66.51316022797353
2645000	-27211.920679950686	-82.9497638898824	-27128.970916060804	17.881419154026002	134.38202920217074	17.881419154026002	15.11380266424537	134.0209756591008	0.2284430938837375	0.9064324673719163	1.343507120543268	0.7418477653192492	0.9367812103820816	1.5418390468750374	0.5295923895084501	0.37956735928285484	0.24855284934783525	0.21848423615542373	0.15339555521388495	0.6353400239560206	0.038166636022254626	0.03816663602225463	-27128.970916060804	0.0	-67.02050585190418
2650000	-27218.171539465322	-85.45868498506276	-27132.712854480258	19.54070017673261	144.02130747882697	19.54070017673261	15.536772149612528	59.97722607157445	0.11700364979560215	0.7962904550599571	1.4257896126516236	0.8140865520813924	0.9336295002101089	1.506675525528807	0.5235283544681137	0.37306889682875505	0.26604307821054135	0.21114387493270328	0.14974415002799907	0.6492943131119504	0.035163474171664655	0.03516347417166466	-27132.712854480258	0.0	-70.93354664523969
2655000	-27223.597972783093	-84.37487308682404	-27139.223099696268	17.678237011196238	135.29442856044298	17.678237011196238	16.396361236950142	136.19965269742508	0.21236703122823936	0.8170526128574593	1.4156824516318645	0.6699110548823958	0.948369210360873	1.6422632813466225	0.5067213889207878	0.3819256246974385	0.26139959030741167	0.21233869848124734	0.14433608651390123	0.6867218629407921	0.03963117295067939	0.03963117295067939	-27139.223099696268	0.0	-67.7115013279252
2660000	-27213.767003714416	-84.98613702043504	-27128.78086669398	19.27083079928849	148.92847488219428	19.27083079928849	15.875767315811046	209.37710640082935	0.2244528750980081	0.852608080223415	1.4626192019632913	0.6663560688538964	0.9134725800124512	1.5811715331893723	0.5237725357575764	0.3795908625405243	0.25749267646734453	0.21098848758712943	0.15192797340500044	0.6640420985514286	0.035462507087802346	0.03546250708780235	-27128.78086669398	0.0	-68.76619622412385
2665000	-27210.133191758323	-82.7342931404494	-27127.398898617874	16.1741207926399	122.40846381833998	16.1741207926399	13.63115076288673	107.05554907321856	0.24262168741591905	0.8844639301383485	1.4021068032014223	0.772276852518821	0.8578658437884876	1.634747871029184	0.4485386993237393	0.3752752456235986	0.2546754721441332	0.21738191178368166	0.15266737044858525	0.6569551144158527	0.042549649783783436	0.042549649783783436	-27127.398898617874	0.0	-65.55913126624642
2670000	-27215.186977715544	-84.66196354988298	-27130.52501416566	20.02035191924992	150.824334956157	20.02035191924992	16.095972882224437	141.1330483791738	0.2085945112035081	0.8605178334647466	1.389676921490041	0.7619852458192323	0.8578412133257192	1.5751494652995142	0.5548293206007496	0.373362424950404	0.26219635881891934	0.2178805344624673	0.14656068176820805	0.6687851158213396	0.03604683723285458	0.03604683723285459	-27130.52501416566	0.0	-68.66929710349588
2675000	-27216.413366010842	-85.72657357483415	-27130.68679243601	19.5506849368118	148.34941466665282	19.5506849368118	16.642435358543235	220.26048204111572	0.2288388125131809	0.8661878451849825	1.4467417813095684	0.7994230946332164	0.8068314585878525	1.5977752872217326	0.4830405330626507	0.35852348902245085	0.2661157748161778	0.22646858462477573	0.14889215153659427	0.6565535497838839	0.03646222240946577	0.036462222409465776	-27130.68679243601	0.0	-69.07806803719919
2680000	-27220.047030352125	-87.75671849053157	-27132.290311861594	21.045820002815752	164.51588149810243	21.045820002815752	17.926284228647695	296.290192808155	0.25651567177937395	0.8718692148882552	1.3895632162650595	0.809144723731836	0.8642586821357937	1.62001442950935	0.4451497334697084	0.36422428543953145	0.2594528638976089	0.22119025040718804	0.15513260025567027	0.6793758281965678	0.03142521961450816	0.031425219614508164	-27132.290311861594	0.0	-70.18762209395703
2685000	-27217.869789491415	-85.46688333857361	-27132.40290615284	21.133099032108998	154.10459297776168	21.133099032108998	16.158972724445295	105.75551784409399	0.1589349896503352	0.8718692148882552	1.4163554488888201	0.8479503565502812	0.8642586821357937	1.4758083997911107	0.5237578977457419	0.3624676909662316	0.26742407911478794	0.22069363633177438	0.1494145935872047	0.6367657616512872	0.03463519364417325	0.034635193644173244	-27132.40290615284	0.0	-69.84192760809977
2690000	-27215.571030740102	-85.56212963426876	-27130.008901105834	21.208007986116872	153.0643214331405	21.208007986116872	17.0085544685113	113.26133200208707	0.18059031759003955	0.8686668637453863	1.3904976315300364	0.8128239681674867	0.8368898550551369	1.6032475526591798	0.48787412884277676	0.3587919009108043	0.2682101276161862	0.2230607515770866	0.14993721989592151	0.6805242303636243	0.03466040400413404	0.03466040400413403	-27130.008901105834	0.0	-69.3905311948733
2695000	-27216.435111703868	-86.0113135086773	-27130.423798195192	18.616860568507104	140.14245169895884	18.616860568507104	16.43076658501075	157.30692059180404	0.28380395786428325	0.8618611441065209	1.3904976315300364	0.7052510761267039	0.8300894127114878	1.6711342059048127	0.5411665296204411	0.38434765745220184	0.25713406914614134	0.21852052907625416	0.1399977443254014	0.6396325977835977	0.03702089004804923	0.03702089004804923	-27130.423798195192	0.0	-69.78771975578225
2700000	-27209.80255088821	-83.93506344979338	-27125.867487438416	18.267157941522033	137.15222605358431	18.267157941522033	15.626929474177427	205.97223197674444	0.27993878175050557	0.8672975087125285	1.3737767715863083	0.7417673596541379	0.8338041811860294	1.695924649847013	0.4874295290139858	0.37098745656327126	0.2608537842772618	0.21928869722255315	0.14887006193691255	0.6490030660817021	0.03685860138246535	0.03685860138246535	-27125.867487438416	0.0	-67.6832159278421
2705000	-27210.500903272794	-84.74688469513862	-27125.754018577656	18.398149094334435	139.3876668285466	18.398149094334435	15.35310867299545	220.42520420887948	0.24502992643636037	0.9230289807939855	1.3386720915032544	0.7257286474895241	0.8563763030676202	1.7369273934444718	0.4192665837011468	0.3797112597581656	0.25124110824713164	0.21859439383581872	0.15045323815888273	0.6661784853191282	0.038134469398716654	0.03813446939871665	-27125.754018577656	0.0	-68.24559178128158
2710000	-27221.61328595538	-85.71035425281372	-27135.902931702567	17.690934840262432	138.54621924465872	17.690934840262432	15.282985720388094	213.87048592273916	0.3209178847936141	0.9230289807939855	1.402580410838664	0.6960434656242872	0.889301912604847	1.575065702907222	0.5139795272309972	0.36310991217794175	0.26076286462233755	0.2207227328596963	0.15540449034002313	0.660643009397664	0.03936364165284608	0.0393636416528461	-27135.902931702567	0.0	-68.74680438539521
2715000	-27215.056945798922	-85.79968368802173	-27129.2572621109	20.397287210335122	150.3362935365075	20.397287210335122	16.475202929941226	251.8134957001087	0.25349817264557095	0.8255145288783319	1.4751928415055862	0.7661668438962387	0.9224891864571745	1.530291706514821	0.48034489274785086	0.36457348550943947	0.2579031934607231	0.21970239683716117	0.15782092419267502	0.6646733336685114	0.03520680256330437	0.035206802563304364	-27129.2572621109	0.0	-69.18605978635077
2720000	-27216.425151435964	-84.53356422801382	-27131.89158720795	20.806186132382607	149.84096764420747	20.806186132382607	15.895800913982267	107.5123774324709	0.17683647020818435	0.8646176839685408	1.3603106709860806	0.7779626926536749	0.8757222975275354	1.6410417621163202	0.48034489274785086	0.36859868286659325	0.2531148164326675	0.2187193197586897	0.15956718094204828	0.6801032725131427	0.03448809155669033	0.034488091556690324	-27131.89158720795	0.0	-69.0929585205259
2725000	-27222.515455349345	-84.53603368842839	-27137.979421660915	20.468258288398125	145.8678067416326	20.468258288398125	15.809822259941003	133.7814322602222	0.2173351300740603	0.9105606926670747	1.3143907771969985	0.8164989132052373	0.8757222975275354	1.6518596131838945	0.4309677062192624	0.3844986897566112	0.24338417225498182	0.21999672412886942	0.15212041385953617	0.7007172879213243	0.03704462983271609	0.0370446298327161	-27137.979421660915	0.0	-68.57977042317242
2730000	-27212.508972317322	-83.32007046556706	-27129.188901851754	17.195177966605478	131.23373500493756	17.195177966605478	14.814970833011333	94.99446981368736	0.21633630681016805	0.875219637373457	1.3719784913315698	0.7467670106349361	0.8392002013234389	1.6836422914759972	0.4831923678606041	0.36309427063727007	0.26151366236322904	0.22356104305710361	0.15183102394239587	0.6992787291596454	0.04085919298959991	0.04085919298959989	-27129.188901851754	0.0	-67.00398846332317
2735000	-27212.262260916916	-84.90919056504899	-27127.353070351866	17.673437409860906	140.06006115797467	17.673437409860906	15.362995211886714	246.20558856306158	0.31695438268925336	0.8460543485764607	1.3861616297499681	0.7691299213544173	0.8096471020054475	1.6768846683727316	0.5121223299409778	0.3730006071099821	0.26220336320158966	0.21715859902244697	0.14763743066597984	0.6976834905690258	0.03723835359013739	0.0372383535901374	-27127.353070351866	0.0	-67.98868073570611
2740000	-27214.192904422795	-82.84966219903998	-27131.343242223753	18.11747184043656	133.87948201155749	18.11747184043656	14.950574525286655	106.6543245338717	0.23013114742245816	0.8939170526388414	1.48821089371097	0.6899531897076903	0.8913456604630565	1.5943096054941022	0.4422635979853426	0.3602889077171393	0.2583818990871339	0.22615904443838483	0.1551701487573407	0.6755435996688121	0.03759221887478365	0.03759221887478365	-27131.343242223753	0.0	-67.26973904351128
2745000	-27213.888916498574	-84.83623222728106	-27129.052684271293	20.605232717380495	151.53033967208646	20.605232717380495	16.08547499203144	163.20542176368065	0.20040653342197362	0.888929655157849	1.5433148780048132	0.6876166898245881	0.8913456604630565	1.5245137054655558	0.46427941108414017	0.3659605507745661	0.25885052861426033	0.21691637575373493	0.15827254485743744	0.6328134149099051	0.03370983553927164	0.03370983553927165	-27129.052684271293	0.0	-69.10239171479684
2750000	-27211.00438561648	-83.4915884080688	-27127.512797208412	17.364973687197647	134.2713839702237	17.364973687197647	14.788475862432279	186.5158941904018	0.29537065146726593	0.90703427740076	1.4332672965010638	0.7499132091619026	0.8008534697025206	1.5444200328169206	0.5645117144168348	0.36768253272277535	0.2641993274381976	0.21800289345336427	0.15011524638566162	0.6480563805178718	0.03823707183954371	0.03823707183954371	-27127.512797208412	0.0	-66.8898341565662
2755000	-27218.781049792233	-85.26711136640712	-27133.513938425825	17.20806893189296	135.1575002747216	17.20806893189296	15.895557636536408	228.85967320920318	0.25455389312729443	0.8714979246437603	1.486909647621202	0.6719657340463903	0.9231485584463217	1.5995797287189546	0.4468984065233735	0.3750321080444249	0.24893236072636993	0.22239872028810925	0.15363681094109471	0.6596885721707355	0.03948594166831609	0.03948594166831608	-27133.513938425825	0.0	-68.04491126833831
2760000	-27216.185794687874	-84.0225512992125	-27132.163243388663	16.225203706411055	120.947359363687	16.225203706411055	14.991596954142146	175.75518478152586	0.3020524100987942	0.9217703088323012	1.4592194771431872	0.7011344257786204	0.9073497060497898	1.4746847116464612	0.535841370549643	0.37042283635057555	0.25931129037907125	0.21782184063721488	0.15244403263313708	0.6470748322105988	0.04542873651050067	0.045428736510500695	-27132.163243388663	0.0	-66.23378721775005
2765000	-27216.49825943456	-83.39390098110142	-27133.10435845346	17.783595924866127	133.46305841016994	17.783595924866127	14.236501003222696	143.80884485282306	0.24468323040789478	0.8540388547632045	1.5389012991097828	0.7149609015115318	0.8166744315574165	1.5687319580535248	0.5066925550045424	0.36741259989074176	0.26190601093589916	0.221709272264435	0.1489721169089228	0.6857384851771563	0.04158615524021071	0.041586155240210705	-27133.10435845346	0.0	-66.71711135686894
2770000	-27224.14032038168	-87.20721940432631	-27136.933100977356	20.701658485639506	165.84253220768824	20.701658485639506	18.097391324686082	247.10404959673207	0.22744322616891813	0.8814533459409926	1.3293268257861244	0.7336737232264278	0.8241532708330828	1.724700279208833	0.5066925550045424	0.3635656812340201	0.26476244019060596	0.22278330097464966	0.14888857760072305	0.6416510195694419	0.030764107290968973	0.030764107290968987	-27136.933100977356	0.0	-69.93197878745299
2775000	-27215.078127690293	-88.05634971957807	-27127.021777970713	19.784618081567956	148.17337395794183	19.784618081567956	16.818521267514953	135.77558081034653	0.2647537715499042	0.8415310415201289	1.456178729240368	0.7117109422253334	0.7922130417204386	1.6975303832207314	0.5008358620730025	0.3664348877488645	0.2624925334498801	0.2227531846535255	0.14831939414772863	0.6552684534929124	0.036452343728537964	0.03645234372853795	-27127.021777970713	0.0	-71.79414937069413
2780000	-27217.090832750986	-85.880782483476	-27131.21005026751	20.903076331993997	155.52658389858266	20.903076331993997	16.691448519075635	192.95548325299313	0.2284640383066024	0.8774402278667396	1.3435603542333527	0.8318931019687843	0.8367727844708795	1.6095799150217345	0.5007536164385121	0.35732429649893965	0.26358048684647517	0.23197911747477437	0.1471160991798095	0.6577186692975322	0.035023883407197136	0.03502388340719715	-27131.21005026751	0.0	-69.2681534426042
2785000	-27210.364518965638	-83.13366998839673	-27127.23084897724	16.490772730813706	125.21566494343394	16.490772730813706	14.120491463061496	137.65955870728445	0.25104050850381177	0.9132232376482432	1.3637128768387057	0.7997921560326704	0.8487212078016405	1.6095799150217345	0.4649706066570085	0.3595910160262588	0.26545098022559294	0.2244344983262435	0.1505235054219034	0.6835391270775997	0.04243621024485877	0.04243621024485875	-27127.23084897724	0.0	-65.92010477296286
2790000	-27218.28342975302	-85.02541258419076	-27133.25801716883	20.178374815544803	155.14737030635413	20.178374815544803	16.180286461760602	197.64048198717242	0.22880749826200691	0.9136240829286127	1.3371582257824004	0.8272864586025765	0.7666356953419969	1.6775385017510969	0.477757035593319	0.3675744809828499	0.25810406258848656	0.22724344881118408	0.14707800761747813	0.6922586861688392	0.03311379960608344	0.03311379960608345	-27133.25801716883	0.0	-68.95207343469848
2795000	-27225.112941163938	-85.22926055148557	-27139.883680612453	18.31100661489314	141.25157881048457	18.31100661489314	15.283772033247063	302.80406924704045	0.2843556942191224	0.9136240829286127	1.4817421747088453	0.7376160236025396	0.8264084080340979	1.638269799747605	0.4023395109783024	0.3610770338549962	0.2585956765001276	0.2188035842791686	0.16152370536570634	0.6598957382570944	0.03695832318316535	0.036958323183165366	-27139.883680612453	0.0	-68.48012604372832
2800000	-27217.924154571265	-83.80625811926484	-27134.117896452	18.56430329953287	136.5928175991212	18.56430329953287	15.152404341498618	93.00379009435883	0.16381725790565688	0.9438885760837882	1.4817421747088453	0.6685362110713371	0.8601573335163216	1.565277579253662	0.4803981253660489	0.3647000130567653	0.25503886024358124	0.2229188989411541	0.15734222775849815	0.6808483904896585	0.03826383705096291	0.038263837050962896	-27134.117896452	0.0	-68.36641416851147
2805000	-27216.292381320287	-84.96165715180747	-27131.330724168478	19.51123013195811	150.89692792040591	19.51123013195811	16.498475178830525	174.41120089347507	0.23866999845093934	0.8307784229085249	1.3815440392958123	0.6721688809852346	0.9148927447709594	1.7118224452884399	0.48879346675103214	0.38382551677185567	0.2509085512482912	0.21382932255338477	0.15143660942646717	0.6973103134391965	0.03537662628629835	0.03537662628629835	-27131.330724168478	0.0	-68.60995813317528
2810000	-27214.13182536427	-83.33205143218461	-27130.799773932085	17.63489944206593	123.99370845817008	17.63489944206593	13.830997607614947	59.13298607543476	0.19104054590730318	0.886093797097433	1.5097623447994692	0.6857762086453988	0.8816946834469492	1.4951494406639514	0.5415235253468016	0.37105111992265677	0.26213771855560375	0.21022503401411013	0.15658612750762815	0.6363557731815999	0.04372712389197243	0.04372712389197243	-27130.799773932085	0.0	-67.60264260664158
2815000	-27213.815903206647	-88.11085989927722	-27125.70504330737	21.775461882760652	156.87489696373882	21.775461882760652	17.259574973443573	215.63104924759577	0.18925354052453983	0.8511547035857595	1.444279623351102	0.7638892962750928	0.8497173173985133	1.613955308429465	0.47700375096007064	0.3660631892757376	0.2580992018883605	0.22518186344643878	0.1506557453894619	0.6576617949641974	0.0346657049583237	0.03466570495832371	-27125.70504330737	0.0	-70.88286520946139
2820000	-27218.737457003466	-89.03025740214281	-27129.707199601322	16.9870661349239	122.87776348545205	16.9870661349239	14.092626888502144	552.7020686373318	0.3713469730262553	0.8511547035857595	1.464050789168153	0.7131201250831076	0.872530159335406	1.613955308429465	0.4851889143981123	0.381915047418192	0.25516114895149467	0.21894793267295684	0.14397587095735526	0.6514421518916259	0.043548712818582504	0.04354871281858249	-27129.707199601322	0.0	-70.63421432128462
2825000	-27224.223272144623	-83.70797820012494	-27140.5152939445	18.526287825205713	139.1217864515281	18.526287825205713	15.414539420973295	215.7380595096252	0.2687363337910508	0.8651735297281252	1.4309017450129269	0.6946328839497428	0.8877223334649434	1.6319839817253676	0.4895855261188975	0.36954977955337726	0.2672089005957571	0.21288717069969326	0.15035414915117118	0.6434285464805879	0.036769998328406175	0.03676999832840616	-27140.5152939445	0.0	-67.49861359991537
2830000	-27216.000929226393	-83.02458729438423	-27132.976341932008	18.0164898229662	135.38835097563876	18.0164898229662	14.459638599391266	121.4430176765305	0.23758578816031098	0.8476396404482383	1.4286238332306809	0.6490123308302618	0.923870622162084	1.6632408399877403	0.4876127333409982	0.3720222155148451	0.2492101829285166	0.21882967755814398	0.1599379239984931	0.6671352736380916	0.03847743214138511	0.03847743214138511	-27132.976341932008	0.0	-67.07841216994379
2835000	-27212.64140316763	-83.19172908241083	-27129.44967408522	18.053917752020375	132.8248152584733	18.053917752020375	14.330670033710067	141.47498256388556	0.23681337789965223	0.8476396404482383	1.374775439651748	0.8399987481664841	0.921503729734747	1.500230125714283	0.5158523162845029	0.3777344334869984	0.251797652158569	0.22018291404854964	0.15028500030588182	0.6649614045607143	0.04060904126094013	0.040609041260940136	-27129.44967408522	0.0	-66.87501014009571
2840000	-27217.721056480907	-85.62218272084675	-27132.09887376006	19.919848688629777	150.69820422191674	19.919848688629777	16.352121522748362	90.8635371927647	0.13912907215956802	0.9103016994385623	1.5325236250358127	0.6594468792143182	0.877087977009033	1.593572602381113	0.4270672169211641	0.36246259812062637	0.2663622354978338	0.21549983968485406	0.15567532669668466	0.7231664993959567	0.03401672750510278	0.03401672750510279	-27132.09887376006	0.0	-70.28016043968968
2845000	-27221.732906306086	-84.08835961320038	-27137.644546692885	17.224157467597873	135.92795691575597	17.224157467597873	15.664066466126293	91.6299227224914	0.1725528877114629	0.8648733830284303	1.331856563321474	0.6692157031818481	0.9065671202821822	1.671997941938149	0.5554892882479194	0.38069751305720395	0.2551323575985329	0.2192706388168201	0.1448994905274419	0.6761729679306948	0.03722486326709632	0.037224863267096314	-27137.644546692885	0.0	-68.20304869544167
2850000	-27218.05059549677	-86.98593091248966	-27131.06466458428	22.061627433565796	156.58612285573597	22.061627433565796	16.88148857318708	101.97695111718205	0.15027168257148094	0.7708685977155002	1.3753976805351942	0.7458290461433584	0.9405517066090134	1.6820999124691929	0.485253056527744	0.37648806464334933	0.26426842320606164	0.21311472954761831	0.14612878260296952	0.6469246618828498	0.0371421355972547	0.03714213559725472	-27131.06466458428	0.0	-70.25445045911307
2855000	-27217.860904398574	-84.00587357823369	-27133.85503082034	17.819451760991786	137.11192417083524	17.819451760991786	15.921384410884494	179.56627918844455	0.24464466398356194	0.9094277036653838	1.4832679820546488	0.6814425226646073	0.8371571442835615	1.5399842225389044	0.5487204247928974	0.38141893294937507	0.2529398319210694	0.21907759095847756	0.14656364417107676	0.6169549809248153	0.038129144854547964	0.03812914485454795	-27133.85503082034	0.0	-67.55596185023246
2860000	-27211.0817922059	-84.4240194661399	-27126.65777273976	17.060388979892924	137.1777894201357	17.060388979892924	15.908982298702165	169.77191729825836	0.2302789164517791	0.8123588944349918	1.4231162369089576	0.7489839064134296	0.8660374917205349	1.5950625877187001	0.5544408828033894	0.37563221956264287	0.2586264854743756	0.21924902389939518	0.14649227106358512	0.6678868006344301	0.037355464357031236	0.03735546435703125	-27126.65777273976	0.0	-67.6664937756958
2865000	-27221.909470670664	-85.16788736037905	-27136.741583310286	18.926925864246016	149.29583819516043	18.926925864246016	16.08235610720351	101.0514917919749	0.1784111456208959	0.8039528018778466	1.4181004207016212	0.7700431806348104	0.8208333281469951	1.6991687851696673	0.4879014834690628	0.3759935306907383	0.26958414411465975	0.2125976227279353	0.1418247024666654	0.6379590208907848	0.037537372400646585	0.03753737240064657	-27136.741583310286	0.0	-69.30502148976358
2870000	-27216.03675658038	-86.86369034029407	-27129.173066240084	20.290975758765708	154.4482710380418	20.290975758765708	17.931134037894154	176.86094871499324	0.18463386423945188	0.9252614796339413	1.469825257429766	0.704749562990447	0.8140127612980396	1.6289182436221137	0.4572326950256956	0.36564747279468157	0.26062162768742847	0.22407972071334054	0.14965117880454823	0.6583320993491597	0.032829907116350726	0.03282990711635073	-27129.173066240084	0.0	-70.07869089585621
2875000	-27213.713118045158	-84.6953667663419	-27129.017751278818	18.823873956600007	143.24147108994072	18.823873956600007	15.812953236159348	75.32375711746991	0.17789147102543018	0.9203532537521926	1.4273227298254765	0.6894486833215584	0.8740446379758356	1.5846017835394517	0.5042289115854885	0.3784314057087409	0.24720447246896143	0.2170967553263612	0.15726736649593534	0.6844272348267137	0.03508155646644987	0.035081556466449865	-27129.017751278818	0.0	-69.67814379663524
2880000	-27215.377807366523	-83.86859915734922	-27131.509208209176	18.09192835477535	142.21905335039747	18.09192835477535	15.874154593805848	158.27304515810366	0.2561588313340691	1.0086804110469316	1.4126540224068653	0.7390718932953486	0.8290044467153601	1.5611437101002386	0.4494455164352589	0.36180559214812036	0.2487576312602576	0.23117591981767674	0.15826085677394422	0.6840446750565421	0.03568596215196217	0.03568596215196217	-27131.509208209176	0.0	-67.7281400231538
2885000	-27226.662355289554	-87.35344470729815	-27139.308910582255	20.308742937985773	149.35917659201073	20.308742937985773	15.94586373524398	349.6707906818057	0.30514825994635314	0.8501145815781472	1.3686716583902423	0.8323267790727159	0.7714993802420227	1.6962550140808808	0.48113258663599423	0.3583365083132197	0.25654580502111823	0.23623954113330503	0.14887814553235593	0.6475350327521792	0.03666920705847556	0.03666920705847555	-27139.308910582255	0.0	-70.37771409837758
2890000	-27207.90881316847	-84.8167472242569	-27123.092065944213	19.5226922276567	145.67210606424754	19.5226922276567	16.409831754794496	84.91183200578759	0.16310912617269652	0.8668536296090721	1.3425987304880558	0.779188116307545	0.8342057304363681	1.641735279931068	0.535418513227894	0.3739316170479665	0.25581272682962153	0.2232945474114371	0.1469611087109738	0.6710701490535995	0.03611303751956365	0.03611303751956367	-27123.092065944213	0.0	-69.4000218786522
2895000	-27222.408704698126	-86.25602194002698	-27136.1526827581	18.478524926884507	144.76071416928096	18.478524926884507	16.13481146882413	113.72399581083316	0.13902804190823376	0.8236185888265067	1.2919058650782433	0.7988138127023964	0.728802729535673	1.747652742098646	0.6092062617585376	0.3726287850473882	0.25514396520880983	0.23370537645897632	0.1385218732848245	0.6243180464959203	0.03698825748872533	0.03698825748872532	-27136.1526827581	0.0	-70.45098437513668
2900000	-27208.400564024672	-84.83323315119154	-27123.56733087348	19.25588248347975	137.48227219205054	19.25588248347975	14.812975948435248	212.42692011551438	0.2982980589197455	0.863366346222048	1.3620483672029038	0.723321255943907	0.8426738435256593	1.7015235026858384	0.5070666844196464	0.3689583105098495	0.25456175834317923	0.2289462837314028	0.14753364741556732	0.6550368680967369	0.03922498887949535	0.03922498887949536	-27123.56733087348	0.0	-68.46610376760606
2905000	-27210.222617428382	-84.04823311201667	-27126.174384316364	17.52267206437705	137.18862056609154	17.52267206437705	14.836810791415013	219.29991541029685	0.2657856410158926	0.8985035187741581	1.4033681185284372	0.7295436132117881	0.8472345543103023	1.6356224318869834	0.48572776328833367	0.36678335577695964	0.26182000492225876	0.2202155286795984	0.15118111062118206	0.6985031350545425	0.03747056085461663	0.037470560854616634	-27126.174384316364	0.0	-67.31036874564313
2910000	-27211.608627694386	-84.55135294700068	-27127.057274747385	17.210915757277387	128.4236423960034	17.210915757277387	14.795456391484102	129.6876890480986	0.2981895903124937	0.7984057579268583	1.3818236488287994	0.8099095241071005	0.8003144388015396	1.6289860475541	0.5805605827816054	0.3705515326125808	0.26375689633737204	0.22525054630105568	0.14044102474899037	0.6703819515553655	0.04041195677553518	0.0404119567755352	-27127.057274747385	0.0	-68.07533177724854
2915000	-27216.64135912857	-83.78671729305634	-27132.854641835514	17.438788670721422	134.43198829303256	17.438788670721422	15.008916232489677	201.25308245064724	0.2692049223858821	0.9009270549434578	1.3818236488287994	0.7528869769553992	0.7680537722223786	1.6398152225565614	0.5564933244934068	0.3808895907535384	0.2531484475325048	0.22519506707332906	0.1407668946406266	0.7015296665885703	0.03852508243429439	0.03852508243429439	-27132.854641835514	0.0	-67.01847954985752
2920000	-27212.339027040605	-84.03373939722532	-27128.30528764338	18.60473500504636	140.86182747683443	18.60473500504636	14.953483377772674	105.29510108991248	0.22079596309690847	0.8662659640177883	1.3492388720335693	0.7557840759233393	0.9313118719345501	1.5680959233386078	0.5293032927521484	0.371307369200153	0.255495178061785	0.2256602749236982	0.1475371778143627	0.6938428203098175	0.037679335861904216	0.0376793358619042	-27128.30528764338	0.0	-68.34880157663434
2925000	-27211.89330700494	-84.35556944466461	-27127.537737560273	18.55825337498472	145.01610270034215	18.55825337498472	16.174474148020284	150.9511533394898	0.20480499405661506	0.8693670044833376	1.5840247013796698	0.7557840759233393	0.8584898805251956	1.418918821477307	0.513415516211154	0.3567175252410008	0.2662883546270834	0.22074580752285902	0.1562483126090557	0.6755155122181992	0.03526317151567289	0.035263171515672896	-27127.537737560273	0.0	-68.37505058527834
2930000	-27215.475002510353	-84.87717900687585	-27130.597823503478	16.60974056689734	125.93126960426444	16.60974056689734	13.429843062515308	77.61766866186258	0.14250117330583711	0.8899290424910112	1.5612187752861497	0.7112291728595257	0.9313595539562461	1.52581402555361	0.38044942985346103	0.36748960006771614	0.26023738366595334	0.21863713597091586	0.1536358802954135	0.6613398287673409	0.04184923754707778	0.04184923754707778	-27130.597823503478	0.0	-68.32398351618349
2935000	-27219.114621109155	-85.03011861829557	-27134.08450249086	17.058531092581887	130.53988570526775	17.058531092581887	13.978558275739056	310.9497407129497	0.31329051622602905	0.9049790468468373	1.48378660586545	0.7485963887552902	0.8845925081278445	1.5054627199278277	0.47258273047675375	0.3671352760343886	0.2511079924429717	0.2173737229638898	0.16438300855874868	0.7022962662150384	0.039907963277056965	0.039907963277056965	-27134.08450249086	0.0	-67.3986863148389
2940000	-27210.86491992229	-84.3121708187661	-27126.552749103525	19.64710812232078	148.29593225775182	19.64710812232078	15.75774974974635	132.1045638208024	0.20431454512727174	0.8535478021708663	1.434744580030278	0.7904522269347146	0.8498055197233501	1.6310824592766833	0.44036741186411105	0.3654236919557694	0.2688504961429735	0.22296373935691893	0.1427620725443369	0.6697931440162601	0.035897891013609254	0.03589789101360924	-27126.552749103525	0.0	-68.57798386641272
2945000	-27224.23879866988	-84.99351328046042	-27139.24528538942	19.06943063321512	133.4017948095097	19.06943063321512	13.312149432860151	277.37380103604863	0.3052698263809751	0.8355168494437925	1.26208939040598	0.8949346757181735	0.8259302620473176	1.6723335905891694	0.5091952317955704	0.3653245482064649	0.2670591023500314	0.228247413034763	0.13936893640873937	0.6464123513459823	0.03904973786407354	0.03904973786407354	-27139.24528538942	0.0	-68.18358681752183
2950000	-27222.706678059927	-85.50300746831614	-27137.20367059161	18.343297592148755	132.9381057152633	18.343297592148755	15.392568693818825	160.45451125039898	0.19485151019545435	0.7563100917622396	1.4327085257328003	0.7320090689437115	0.7602207168452171	1.687544422285274	0.6312071744307606	0.381249502980495	0.26420736483936663	0.21721227942552906	0.13733085275460805	0.6093332886391924	0.04336600986191975	0.043366009861919734	-27137.20367059161	0.0	-68.92273597310529
2955000	-27218.152108624818	-84.37117452859187	-27133.780934096227	16.800558894907784	124.37811523182909	16.800558894907784	14.91440256893334	173.9651374088134	0.31550492918519424	0.7806432045910727	1.2959894282962914	0.770790399523196	0.8087128361104475	1.8561331659480533	0.48773096553094236	0.3715435875075983	0.26661179453669814	0.2245137652010942	0.13733085275460805	0.6888138879496195	0.04310248822317676	0.04310248822317677	-27133.780934096227	0.0	-67.07933046542458
2960000	-27217.63605165932	-86.23780440029043	-27131.39824725903	20.244314074852774	153.4398764233605	20.244314074852774	17.045494764807458	274.9068128923909	0.2576164016505269	0.9392628514972794	1.381169746870751	0.8107090522163558	0.7767649443724702	1.6631776041517408	0.4289158008914063	0.35805541050756035	0.25446414717861404	0.24170977129475293	0.1457706710190713	0.6451175826481858	0.03332871400717944	0.03332871400717943	-27131.39824725903	0.0	-69.51917190618506
2965000	-27214.088058131423	-83.83729523376505	-27130.250762897656	16.340212697132955	124.71071164892518	16.340212697132955	14.195254729485649	206.3413774509906	0.31322778951244123	0.9016258905939252	1.3761262028516608	0.7046233735303281	0.8718207639937053	1.650365962245637	0.4954378067847468	0.37036089797637894	0.2499110474072089	0.2251705120116607	0.15455754260475005	0.6826004842890943	0.04202734304312566	0.04202734304312568	-27130.250762897656	0.0	-66.13835583035154
2970000	-27219.28233489878	-84.5491973358982	-27134.733137562882	16.4818648372592	112.27253936199295	16.4818648372592	12.556466088278569	202.6143441435313	0.3283701618956315	0.9382217209973764	1.4501160954331225	0.6915743148832743	0.8932824759709674	1.6389500538760333	0.3878553388392293	0.36871861794052313	0.26213126426179917	0.21591928638016397	0.15323083141751231	0.6071051603280992	0.049884588544644705	0.04988458854464471	-27134.733137562882	0.0	-65.95771055055788
2975000	-27217.62195636463	-85.06658554337533	-27132.555370821254	19.602222679598565	148.63111751380077	19.602222679598565	16.7090932260516	126.88091088799537	0.22613053003823003	0.8441585210018714	1.5226308724911075	0.843528220834134	0.8548173202683301	1.5520831591441067	0.3827819062604535	0.36289335401061984	0.2702095022543503	0.21533680148774326	0.15156034224728512	0.6538263626686386	0.03596378055744524	0.03596378055744523	-27132.555370821254	0.0	-69.02212094973608
2980000	-27212.722845492717	-84.98505100616578	-27127.73779448655	18.665446509064132	135.4276086651711	18.665446509064132	15.783291453829394	194.28061419037675	0.28160639688748573	0.8331645539893568	1.4938956386595386	0.7781284387840018	0.8527575014191463	1.5872125092289469	0.4548413579190125	0.37215053602517834	0.2625207516846125	0.2156953615854671	0.14963335070474068	0.6492531286793134	0.04172000448152037	0.04172000448152036	-27127.73779448655	0.0	-68.21497633873176
2985000	-27217.696237055938	-85.14297623100524	-27132.553260824934	18.58957962865905	134.34120416600692	18.58957962865905	16.507366514999518	202.18993945815623	0.24634082087913528	0.892312459375131	1.4721791604029162	0.7141608541907839	0.9570131616156877	1.5372221913059188	0.4271121731095653	0.3649685983145595	0.2587957184430793	0.21588072549997062	0.16035495774238911	0.6525145150949072	0.04010995398451045	0.04010995398451044	-27132.553260824934	0.0	-68.3792415415893
2990000	-27212.357801251692	-85.05845169362613	-27127.299349558067	18.856539308063613	140.19501153665135	18.856539308063613	16.249550235541857	199.36285426114725	0.23751517647630138	0.8911069891182869	1.4718209705049294	0.7621231920528081	0.86515802070607	1.5773929291093085	0.4323978985085999	0.3644057441725188	0.26164327017128924	0.2214455900211617	0.1525053956350288	0.6590498884906232	0.040196306281342485	0.04019630628134249	-27127.299349558067	0.0	-68.24649571041364
2995000	-27219.226065987088	-84.30343504890438	-27134.922630938185	18.59938994770692	136.3344219335833	18.59938994770692	14.118918634893896	70.01275585503005	0.19217019305848249	0.9006342399829322	1.4474477775251797	0.7527929429321519	0.8560468730415479	1.55374842394604	0.48932974257215106	0.3591898298105924	0.26628721397035826	0.21855569323405616	0.15596726298499175	0.6940837818319548	0.03851216914446597	0.038512169144465966	-27134.922630938185	0.0	-69.00537111946488
3000000	-27210.41843139799	-83.38689969377256	-27127.03153170422	18.205379703373698	135.4128478346372	18.205379703373698	15.023668835536219	109.71490005647033	0.23708296643706064	0.86234814550551	1.4447396242593098	0.7653236729481112	0.8888317418629305	1.5902980452076294	0.4484587702165119	0.37041213305187337	0.26226420826992153	0.2233456790641227	0.14397797961408096	0.6640252608122735	0.039739041171103266	0.039739041171103294	-27127.03153170422	0.0	-67.45496340985363
3005000	-27215.3055374677	-86.83310014925947	-27128.47243731844	20.12178468531485	153.7847341303975	20.12178468531485	16.477708065048308	170.15757010288027	0.16328935560474428	0.9384962977710629	1.5272373199379963	0.6902466144110568	0.8888317418629305	1.5067292558004444	0.4484587702165119	0.3649313735112464	0.2555841442426984	0.21843203428288138	0.16105244796317245	0.6686119026618675	0.032973528407692465	0.032973528407692465	-27128.47243731844	0.0	-70.97648753983303
3010000	-27215.922179042565	-87.86213482420284	-27128.060044218364	22.655200969652224	165.04696774803503	22.655200969652224	17.212861468339327	103.65830632699327	0.16191807330419736	0.948559482746059	1.458423411245926	0.672972351384352	0.8932565195727903	1.5667112370508256	0.4600769980000498	0.3627880883093341	0.2562564095264815	0.2198557464465781	0.16109975571760488	0.6462186571370322	0.0329648186313939	0.032964818631393895	-27128.060044218364	0.0	-71.0818788273254
3015000	-27216.42690293304	-88.61438225734638	-27127.812520675692	21.62338260441106	166.2604110509261	21.62338260441106	18.815180380636548	208.40905164651815	0.19883908659974137	0.8939149789747722	1.395823562276866	0.7705919177331041	0.8661800684532063	1.5785629434320858	0.49492652912996843	0.36091576557879806	0.25522948415155555	0.22991250870607705	0.15394224156356795	0.6878528497703484	0.03102207851230972	0.03102207851230971	-27127.812520675692	0.0	-70.48287533800719
3020000	-27215.892501458562	-90.08944675921097	-27125.80305469935	21.828282198007564	162.11689868802884	21.828282198007564	18.17547338350183	74.16613033606612	0.0788546192106921	0.8996496104915307	1.3667188261157306	0.7323774386079641	0.8764394410027077	1.648185925303604	0.476628758478466	0.3813365650793967	0.24592460283766313	0.22434338592200917	0.14839544616092964	0.6828853870048393	0.03176892071307252	0.03176892071307251	-27125.80305469935	0.0	-73.63536226446273
3025000	-27215.30005799729	-84.38141511180042	-27130.91864288549	20.26308316678248	144.50107414950068	20.26308316678248	15.405505386351024	118.76982471452018	0.19499466566501023	0.880453418931143	1.3390994047598965	0.7659359218048108	0.8170382035152483	1.7712546571070573	0.42621839388184657	0.3753428007692033	0.2556856486133546	0.2233391524372436	0.1456323981801972	0.6784439496641275	0.03970237076944228	0.03970237076944229	-27130.91864288549	0.0	-68.33222155604375
3030000	-27215.701976518372	-83.87246095737649	-27131.829515560996	16.601197984926447	125.12847231311383	16.601197984926447	14.151865389458274	164.3743854767675	0.24364765867660734	0.8379234098136531	1.44162314196493	0.7679675065929708	0.8640509912205014	1.566109728330832	0.5223252220771153	0.3694512522585146	0.27011157105823147	0.21776573719578363	0.14267143948746885	0.6113032961479793	0.04158220886164176	0.04158220886164176	-27131.829515560996	0.0	-66.83765652363608
3035000	-27211.28912506824	-84.56800759193656	-27126.721117476303	18.5923027119474	140.82410632630487	18.5923027119474	15.429728876055671	118.27521267183542	0.1722115297272154	0.854352080451129	1.3989191314702927	0.7668246467342793	0.8569699411895617	1.6234155658266092	0.4995186343281307	0.3679796263635602	0.2636602615450632	0.21776573719578363	0.15059437489559155	0.6642390256984193	0.038026084450306266	0.03802608445030627	-27126.721117476303	0.0	-68.78124477918641
3040000	-27214.286387724085	-83.8207358973656	-27130.46565182672	18.65725873050229	138.15172397642178	18.65725873050229	14.902397526876594	98.29665894384101	0.17230624199109426	0.92097624084325	1.3270475321927087	0.7561644904688813	0.8281393777959025	1.718150681241126	0.44952167745813404	0.3713298343514816	0.2555565690094034	0.23233646905236185	0.14077712758675176	0.6578829157450242	0.03892316019878566	0.038923160198785674	-27130.46565182672	0.0	-68.24413416397573
3045000	-27212.731338439837	-85.398558476348	-27127.33277996349	20.073609576382005	147.18000750811	20.073609576382005	16.740963612849633	207.54142666618287	0.24877239931749387	0.8929856794791674	1.2801350758545418	0.7214428244893303	0.820362120736158	1.835552621982671	0.44952167745813404	0.37647081485668227	0.24976359410115587	0.22667635361185656	0.14708923743030386	0.6718157161675027	0.0365486813144607	0.036548681314460686	-27127.33277996349	0.0	-68.7520571610876
3050000	-27218.46208153245	-84.04071005439805	-27134.42137147805	16.777785701730092	131.38451520797818	16.777785701730092	15.243493155762462	84.06203451205903	0.21616977666080206	0.8946561587404914	1.2915567620931316	0.7483187245905008	0.8851300521996219	1.762949796326044	0.41738850605021316	0.3721881604701622	0.2599626503472985	0.22397501583039145	0.14387417335214636	0.625941531413674	0.041071272682027614	0.04107127268202762	-27134.42137147805	0.0	-67.6864346563556
3055000	-27213.052077839966	-86.6727077182435	-27126.379370121722	17.411679666066235	135.7022713408677	17.411679666066235	15.208090330772663	440.13059973399555	0.3546065959852345	0.8218956505549715	1.3295062257802195	0.8443891082818442	0.8509622672340338	1.6722656077865214	0.48098114036241285	0.3713798913698125	0.2562630524172048	0.22734236186891435	0.14501469434406689	0.7111420310225365	0.03925712525318025	0.03925712525318026	-27126.379370121722	0.0	-68.83876194762504
3060000	-27214.43753726433	-84.03672004697017	-27130.40081721736	18.299085642841746	138.62257925349306	18.299085642841746	15.900032926003645	142.08406707098507	0.2124747920176608	0.8705550585967403	1.366934350224099	0.691853899143515	0.8691585228000518	1.7205170288731844	0.48098114036241285	0.38073400887873765	0.2504678638407299	0.22453754924663955	0.14426057803389145	0.6733121052406749	0.03845750609329116	0.038457506093291176	-27130.40081721736	0.0	-67.83156131065374
3065000	-27217.178203647487	-85.61295093565778	-27131.56525271183	19.631402475903474	148.74512984326046	19.631402475903474	16.050859057849678	267.3136389214929	0.25865854165983493	0.8941437892245881	1.3652494631555354	0.8275911199122802	0.8477679689071523	1.633829690190058	0.4314179686103893	0.36662617777963663	0.2580337856076338	0.22823792982399424	0.1471021067887338	0.654635778219215	0.03684891041341236	0.036848910413412345	-27131.56525271183	0.0	-68.90156526817863
3070000	-27215.13318519154	-84.5370893193221	-27130.596095872217	18.469842024635412	137.21092968442673	18.469842024635412	14.958289514948797	258.99946255204804	0.2901265009641105	0.9066674502215296	1.3187132337440128	0.7446302053385059	0.8194856425117995	1.7036701045768963	0.506833363607259	0.36697619957972244	0.25443539902712875	0.2232222910057576	0.15536611038738968	0.6575592450398422	0.03932674369582233	0.03932674369582233	-27130.596095872217	0.0	-67.79286735442405
3075000	-27216.588086357002	-89.07632763848945	-27127.511758718512	20.96270137445228	160.47733887001735	20.96270137445228	18.58561258297192	301.9614008563839	0.24347476777361793	0.8365906307789652	1.3760209328768322	0.7558924820984158	0.862944871264864	1.6617177193736667	0.506833363607259	0.3789213440830963	0.2570562854724823	0.21623180626197058	0.14779056418244918	0.6557087686325869	0.03480571108825947	0.034805711088259486	-27127.511758718512	0.0	-70.50402559004151
3080000	-27213.906299774004	-85.2848634484453	-27128.62143632556	16.574413527273993	124.26840792575875	16.574413527273993	13.510584833660364	275.3526861115435	0.3059538952786273	0.8365906307789652	1.3760209328768322	0.7957720277337398	0.8230653256295399	1.673650029352842	0.4949010536280836	0.3716245305687859	0.2562149950158156	0.22533395821300495	0.14682651620239187	0.7085948484895535	0.04240496552402993	0.04240496552402994	-27128.62143632556	0.0	-67.20037354652408
3085000	-27211.892286063183	-84.79248208394208	-27127.09980397924	19.653563617137713	149.12988508478597	19.653563617137713	16.700652289026642	164.0633630650635	0.22305547322020863	0.8910852180543538	1.420609682251787	0.7721432797571102	0.8584585055535168	1.5760109921219423	0.4816923222612926	0.36540018008408814	0.25216632875663764	0.22665547492784655	0.155778016231426	0.6816311587692426	0.03491257214061229	0.034912572140612275	-27127.09980397924	0.0	-68.60126144834157
3090000	-27215.375233328694	-83.37006637180698	-27132.005166956886	18.11834264834951	130.41117593207017	18.11834264834951	13.78628347955637	178.2818278936648	0.2637348150431483	0.8455599780108437	1.4669957734066832	0.7828830385605746	0.9065402453242605	1.5812995372193657	0.41672142747827484	0.3723854119247069	0.2551555328687405	0.22168935958329344	0.15076969562325748	0.6956463135522993	0.04050954057340418	0.04050954057340417	-27132.005166956886	0.0	-66.74262675139478
3095000	-27213.06154704707	-83.06038909587123	-27130.0011579512	16.111603017447877	120.39394819263663	16.111603017447877	13.390891499693534	133.11789136484902	0.28863026836444106	0.7336518433570072	1.3834358523836907	0.7757954257268495	0.8659694682869403	1.6777272226265212	0.5634201876189937	0.3650704820036989	0.26957006544582274	0.2214215110969657	0.14393794145351108	0.6416226136016936	0.04537810846682321	0.04537810846682322	-27130.0011579512	0.0	-65.22040120182274
3100000	-27217.705772168425	-84.56035222927858	-27133.145419939145	18.585862668718914	143.24823613220804	18.585862668718914	16.37403438415627	137.4803660262678	0.24606972452991743	0.9041924923997502	1.389697231519529	0.7407920328622408	0.8418656296576017	1.5464687795111975	0.5769838340496835	0.36799365370385345	0.25762827727156234	0.2253721082679511	0.1490059607566315	0.6571896762653591	0.0374224806883958	0.037422480688395814	-27133.145419939145	0.0	-68.32108256004446
3105000	-27219.7573819779	-86.11341701668412	-27133.643964961215	20.579391925421636	161.25894264260023	20.579391925421636	17.18055856072744	175.7310997168909	0.22675017475356596	0.9041212221622225	1.3697104349406277	0.703306261194772	0.8601198312591702	1.7172859290449973	0.44545632139821256	0.3650309069066305	0.26170525274467077	0.21876339922764465	0.15450044112105255	0.6560896010978247	0.031429920627105964	0.03142992062710596	-27133.643964961215	0.0	-69.84002684491037
3110000	-27218.34089979159	-84.8309446030364	-27133.509955188554	16.975629553955383	122.49095513435208	16.975629553955383	14.527740423755608	50.133412530911805	0.10227005854464274	0.9240710959945408	1.437634733780475	0.7383426324187515	0.8096790851584073	1.5739845011368636	0.516287951510964	0.36305131726280676	0.25718430444072266	0.2266370268830597	0.15312735141340927	0.6810635973165213	0.04376942205503659	0.04376942205503658	-27133.509955188554	0.0	-69.08990564672573
3115000	-27226.183600856875	-90.6951576888289	-27135.488443168048	20.162719207494046	160.6023294594209	20.162719207494046	17.877291690539014	745.896333910808	0.3149001842488075	0.8807289297970287	1.4124647937795283	0.7352417535595666	0.9006356446206272	1.5789672382111635	0.4919616400320877	0.3711656792899736	0.25710127153283296	0.2210218032339434	0.15071124594324842	0.723486607427927	0.032015350994875874	0.032015350994875874	-27135.488443168048	0.0	-72.22125746713525
3120000	-27216.002131893947	-89.22667572279987	-27126.775456171148	21.736645923479784	163.3052866555842	21.736645923479784	17.84151265443329	69.2793262662705	0.1419293844047825	0.8807289297970287	1.4495272533532577	0.7599705399763266	0.8982924660035031	1.5623116944758328	0.44916911639405277	0.35879635410350424	0.2576320784381398	0.2239243233680892	0.15964724409026515	0.6928788510537355	0.0317229511193957	0.031722951119395715	-27126.775456171148	0.0	-73.04040068425519
3125000	-27220.688040067307	-85.11004124278101	-27135.577998824527	17.730749305718675	127.21888705686432	17.730749305718675	14.31314513937728	155.12580801532948	0.3113458525972755	0.8849171748037675	1.4803429090971754	0.7257081084641307	0.8434147918344376	1.5705056700912052	0.4951113457092853	0.3720119514166146	0.2616828931024479	0.21096807907186604	0.1553370764090699	0.6413193904437009	0.044577414330341056	0.044577414330341056	-27135.577998824527	0.0	-68.18857108587667
3130000	-27218.080606597927	-87.34618265449916	-27130.734423943428	20.768942666684158	149.81705644459996	20.768942666684158	16.161552517176794	357.3764023494502	0.2623933134851752	0.9052504434335364	1.4976002894490867	0.8090261866569712	0.8380673134841082	1.5048683960054943	0.44518737097080463	0.35731576197609766	0.2630803440994741	0.22374680670606922	0.15585708721835742	0.6764440730227893	0.034724674407202075	0.03472467440720208	-27130.734423943428	0.0	-70.51490182656687
3135000	-27212.78919180005	-84.24742245787446	-27128.541769342177	15.807040750201931	124.80609832069774	15.807040750201931	14.213591985248552	199.42679542158305	0.28035956739078083	0.8812930796104415	1.3594952561973674	0.7707895937762634	0.8280425484255383	1.7151921510195864	0.44518737097080463	0.3642862398707003	0.25267050767582666	0.22839047348660255	0.15465277896686894	0.7086244363561913	0.040967306158610904	0.04096730615861092	-27128.541769342177	0.0	-66.28112048827737
3140000	-27211.187874285934	-83.98360727742774	-27127.204267008507	16.395000796907503	119.08664836234121	16.395000796907503	13.196850029135648	71.51629681881417	0.2582606053912919	0.7954178316910755	1.3711626236976913	0.7739832839438756	0.805152435633481	1.723221206143708	0.5310626188901707	0.3759964947269287	0.26212807036870694	0.22024599233240802	0.1416294425719548	0.6534320345674747	0.04390445485056907	0.04390445485056908	-27127.204267008507	0.0	-67.152546599051
3145000	-27213.827230042007	-86.53733845554035	-27127.289891586468	20.017594265237538	156.11605040673865	20.017594265237538	17.210411009526325	188.9629597428219	0.2506866588556705	0.8675022294157495	1.2857745335131185	0.7842883369530366	0.8012674672200313	1.7219335282585595	0.5392339046395069	0.3755727493518527	0.2596067525057046	0.22245689207988312	0.14236360606255816	0.6662253835138018	0.03361271873037718	0.03361271873037718	-27127.289891586468	0.0	-69.94058827710651
3150000	-27223.02143466443	-84.32857296564131	-27138.69286169879	15.767207039359636	117.660447610976	15.767207039359636	12.560156555760388	230.2848160081057	0.3451758158076904	0.8593253924769692	1.4030369574658104	0.7302253073710927	0.8602215674036249	1.7412487416093614	0.40594203367314363	0.37353838704280673	0.25431765080047014	0.23046447248065288	0.14167948967606883	0.667274197186996	0.04584548244783291	0.045845482447832896	-27138.69286169879	0.0	-65.18146203059624
3155000	-27206.772295159328	-83.73188902884884	-27123.04040613048	18.053954081488865	132.60886103795	18.053954081488865	14.88932815650019	175.71456094639532	0.2494622018391725	0.8593253924769692	1.3561877417957373	0.7268494094101539	0.8756972285946627	1.6848651927663632	0.497075034956116	0.38150158927120437	0.2528228482627441	0.21903619492590162	0.14663936754014845	0.6644838002281014	0.04131432669034018	0.041314326690340186	-27123.04040613048	0.0	-67.133709795117
3160000	-27214.436884780418	-84.3929867969819	-27130.043897983436	16.662787582768384	130.22281114494461	16.662787582768384	14.497504243777193	188.08241277777748	0.3190382686376064	0.8593253924769692	1.4148591384796887	0.7190836448368528	0.8719952550585184	1.6067297333748247	0.5280068357731484	0.38210736503727977	0.25290364654937697	0.22155862081099273	0.14343036760234906	0.6648370555489582	0.04144039485935275	0.041440394859352754	-27130.043897983436	0.0	-66.962893279153
3165000	-27213.034384443043	-85.97601378613835	-27127.058370656905	19.826088352604625	148.38123822609157	19.826088352604625	15.376317165773903	285.3906077985993	0.305742228288328	0.8398011283132729	1.3309755478939704	0.7954836439202603	0.8232772811209956	1.7053462336777323	0.5051161650737709	0.3693383318898672	0.25410512395592116	0.22903773184524898	0.14751881230896116	0.6962282774988521	0.03559331260755478	0.03559331260755478	-27127.058370656905	0.0	-69.43974856026274
3170000	-27219.688767772113	-85.38364939720307	-27134.30511837491	18.702063036507514	144.8753228700566	18.702063036507514	16.74255335524679	115.88887906345678	0.22409117031588832	0.7562467024630262	1.374203458672941	0.841508726301427	0.8251768123853596	1.6973096284821971	0.5055546716950515	0.375590422382614	0.2619870066492963	0.22938584630691847	0.1330367246611697	0.6272884033045509	0.0389863710072045	0.038986371007204486	-27134.30511837491	0.0	-68.96440162363103
3175000	-27223.91329252233	-84.80334716818324	-27139.109945354146	16.855879874961683	129.47112395491192	16.855879874961683	15.421433463284474	117.25893140934001	0.2836212916529641	0.7889078683861018	1.2647354685051906	0.9036961877701799	0.7883184052234692	1.744368172149213	0.509973897965848	0.379201883945264	0.2615866912556599	0.22197063333319184	0.13724079146588272	0.6631710288021029	0.04169896953841061	0.04169896953841062	-27139.109945354146	0.0	-67.9865783832569
3180000	-27222.215315142887	-84.86171925091645	-27137.35359589197	16.142548954745983	117.12336507983993	16.142548954745983	13.04435068325213	175.5210524866171	0.25196182202307793	0.863084108669954	1.3453245451798361	0.8078548035201346	0.8068832080832966	1.735757411815969	0.441095922730812	0.3804440272306354	0.2564867082112123	0.2189761107855657	0.14409315377258508	0.5937355707158029	0.04601038182656	0.04601038182655999	-27137.35359589197	0.0	-66.80335027428401
3185000	-27212.105530733148	-83.96497374444291	-27128.140556988707	17.938448772531316	139.22291988613136	17.938448772531316	15.542967228194405	128.87806543805962	0.19865692703715934	0.8965603770650546	1.3646304586571132	0.7172672526487837	0.8326708986325873	1.7099697212666785	0.4789012917297852	0.3699715677481104	0.25388671430852844	0.22448302231798847	0.1516586956253712	0.6951118664065635	0.03688716974273367	0.03688716974273367	-27128.140556988707	0.0	-67.98776238236316
3190000	-27219.325397913184	-85.2263706721856	-27134.099027240998	17.156433185500934	137.87445961135415	17.156433185500934	16.329049810625918	196.53494202068939	0.28052085465442894	0.7968219640485055	1.4453422699552245	0.7573747691669103	0.9023766323843783	1.6470035074223301	0.45108085702265394	0.3765334284375786	0.26198288655534857	0.2126077396570686	0.14887594535000281	0.6352523064783966	0.03972930992931726	0.03972930992931725	-27134.099027240998	0.0	-67.87651534382877
3195000	-27212.922352224425	-86.36435804348388	-27126.55799418094	17.630101642852818	132.44500122867083	17.630101642852818	14.766079112666425	356.88452535407	0.28839137322184294	0.8880100230160617	1.4672111072341314	0.7154966029516433	0.8816485343961245	1.5418913152282196	0.505742417173822	0.37613383937471667	0.2552774935395234	0.2159747557205821	0.15261391136517632	0.6549763052910512	0.0372774363837354	0.03727743638373539	-27126.55799418094	0.0	-69.44332101538782
3200000	-27217.143740539967	-90.07174976351446	-27127.07199077645	18.42065870015436	137.31546622099353	18.42065870015436	14.675557630653318	169.8105299636315	0.3374328794426593	0.8664390944351358	1.5062007453127504	0.7340265793415391	0.8584774135947321	1.5076427139273936	0.5272134533884514	0.367710057414735	0.263970803925763	0.2121854516793512	0.15613368698014926	0.6580841910028794	0.039351500978739296	0.039351500978739296	-27127.07199077645	0.0	-73.67314514231265
3205000	-27216.10205050605	-87.49494181038361	-27128.60710869567	20.824007030592757	156.44701210136733	20.824007030592757	17.427048402742795	270.0635696550203	0.26497729172566276	0.9211330103177872	1.5520303643071893	0.6729092100424097	0.8438917431007988	1.548072766636805	0.46196290559501224	0.3617961193999455	0.26097139472693076	0.22109879889297296	0.15613368698014926	0.6527087796415986	0.03446725323496522	0.03446725323496522	-27128.60710869567	0.0	-70.18070770201003
3210000	-27213.53434639008	-87.80041626158514	-27125.733930128496	16.314493063707907	125.08015001422791	16.314493063707907	14.169390262868466	234.35041175584965	0.22739084695458356	0.9052161087614342	1.4504953494448505	0.717008488349825	0.8360184958948065	1.6238405973020067	0.46742096024707935	0.3711477962870864	0.2632138535901568	0.21607938148526143	0.14955896863749382	0.7061084177591044	0.042578192350797614	0.042578192350797614	-27125.733930128496	0.0	-69.89948945073016
3215000	-27214.031475071875	-85.40203098874454	-27128.62944408313	15.069727531223677	117.64048883504643	15.069727531223677	12.95026793249292	132.01123372203878	0.21945701837542236	0.8848438305711613	1.4865958032571633	0.7353187013971395	0.8360184958948065	1.613473359809438	0.4437498090702939	0.3639545999414027	0.2653029844882121	0.22073130058385693	0.15001111498652664	0.6454590175408311	0.046094501857837165	0.04609450185783717	-27128.62944408313	0.0	-66.51551399666957
3220000	-27213.840723533664	-86.14758973943991	-27127.693133794222	18.43378897936315	139.62734963671772	18.43378897936315	15.962272227791905	230.78226235787892	0.31674473201063674	0.8255137850058267	1.4963797691731662	0.802847205201663	0.8413500620144226	1.5563342988878612	0.4775748797170625	0.3609631999937687	0.2727668203190468	0.21485613137584644	0.1514138483113364	0.6652126476552976	0.03795160918775839	0.037951609187758396	-27127.693133794222	0.0	-69.43856330681002
3225000	-27213.850693584503	-83.52533320867816	-27130.325360375824	17.967140091094585	136.623020293604	17.967140091094585	14.994661644063271	92.625297683589	0.1894352064193199	0.8255137850058267	1.47757365853997	0.7314743421096688	0.7971419362576467	1.7031231497120525	0.46517312837483765	0.3769190745171221	0.2593640081354923	0.21824247625455434	0.1454744410928296	0.6222685707291947	0.038764107506113345	0.038764107506113345	-27130.325360375824	0.0	-67.90502657822525
3230000	-27216.153136876317	-84.50394936988363	-27131.649187506435	17.100068811110685	125.00027208231356	17.100068811110685	14.44531653895831	233.09907282308342	0.31875804357973253	0.8258407907077929	1.4495563591171945	0.859128856030108	0.8011037657211766	1.5751416300896472	0.48922859833408333	0.3693025835494103	0.26689269182626985	0.2166626655052434	0.14714205911907485	0.6505735723652419	0.04298719711380785	0.04298719711380784	-27131.649187506435	0.0	-67.14385688329165
3235000	-27211.787084174284	-84.44728022316248	-27127.339803951123	14.941386810661736	111.66898277304173	14.941386810661736	12.664335259847972	189.92614491997887	0.31907853025337973	0.8600631419681983	1.3836037690754888	0.7229536493499241	0.9131807580942981	1.6174733272844617	0.5027253542276316	0.374105152257927	0.2571224814727405	0.21889634985144865	0.14987601641788223	0.6542458598005509	0.0480132150069189	0.04801321500691888	-27127.339803951123	0.0	-64.80665345475784
3240000	-27220.297645381404	-86.29156718092844	-27134.006078200477	19.712658221863435	153.60973870120299	19.712658221863435	16.59210929108811	369.55758089770796	0.29150198960932994	0.9355156508634465	1.3836037690754888	0.7572342188025497	0.8790523240679952	1.6177721499007482	0.42682188728977416	0.36035342662923314	0.2549221752091914	0.23322574393000586	0.15149865423156797	0.6180966487753998	0.03292562062019681	0.03292562062019681	-27134.006078200477	0.0	-69.59321863260999
3245000	-27214.04952661067	-85.4979244864422	-27128.55160212423	19.16341051199325	145.02390506430015	19.16341051199325	16.592845394331484	125.76830183098642	0.16745860060422096	0.9355156508634465	1.4218574341428023	0.7762411843003929	0.8790523240679952	1.6101556200467717	0.37717778657859397	0.3644113111078609	0.25089016246920653	0.2344787949998457	0.15021973142308523	0.6499262192886303	0.03798833771349092	0.03798833771349093	-27128.55160212423	0.0	-69.3276040257582
3250000	-27215.828286946402	-85.70061791870492	-27130.127669027697	19.928188231976737	149.22534424104882	19.928188231976737	16.82704010480796	221.82952198087904	0.24610652066642136	0.8730729957462365	1.36344121194067	0.715205208419777	0.845848741973842	1.7531431149560333	0.44928872696344396	0.3770031851396929	0.2504676935518308	0.22755472978486535	0.14497439152360933	0.597930427512316	0.0374421054085361	0.0374421054085361	-27130.127669027697	0.0	-68.88337929553339
3255000	-27216.99217022818	-86.69978937097267	-27130.292380857205	18.891534626474325	146.60706049099934	18.891534626474325	16.594563946419697	339.77834427593154	0.2822452494420446	0.8167967365736749	1.393329726550545	0.6786589221860699	0.8226467962451616	1.6796291462634019	0.6089386721811493	0.3810924418794881	0.25404180520347436	0.21709557785020195	0.14777017506683388	0.6267550177592807	0.03767800628282272	0.03767800628282271	-27130.292380857205	0.0	-69.4094670251668
3260000	-27224.684179104173	-86.66261466628879	-27138.021564437884	20.837386394113594	153.68308381231765	20.837386394113594	17.446430886375243	80.4282727457093	0.13394674959590055	0.8289713157631021	1.2416437139748793	0.7214333004898781	0.8714308502019043	1.726316446269921	0.6102043733003176	0.3852591726038668	0.250985749869692	0.22053655594713945	0.14321852157929998	0.6632118688937412	0.03426449479794598	0.03426449479794599	-27138.021564437884	0.0	-70.77474366675317
3265000	-27220.152767654516	-85.98962204313938	-27134.163145611376	18.07666940203695	141.5307174115597	18.07666940203695	15.41743127559562	232.4416744504917	0.3199300576603613	0.78810414960042	1.4609045285383602	0.7114170927785196	0.7965519797630349	1.692589921293407	0.5504323280262605	0.36209366905883533	0.2717789012882137	0.21913110640710923	0.14699632324584003	0.6469022548981047	0.038400202466874804	0.03840020246687481	-27134.163145611376	0.0	-69.16159322983253
3270000	-27213.712731119223	-87.15562828256486	-27126.557102836658	20.73551385478733	146.51215154066333	20.73551385478733	16.64764748813292	247.99485010474692	0.2260632032234582	0.7957795541507532	1.4109730552415531	0.760272488301439	0.8378722139820913	1.711816297445876	0.4832863908782897	0.38147216811366225	0.25614449138444934	0.21551612026033293	0.1468672202415538	0.6416792786380344	0.038680642720235685	0.0386806427202357	-27126.557102836658	0.0	-70.07757637376022
3275000	-27216.498330346174	-86.70773339359118	-27129.790596952582	21.25757699718546	156.4378508774626	21.25757699718546	16.914730510170788	179.56683530195366	0.23751379338307205	0.7957795541507532	1.4521794920962483	0.7481131388696417	0.8812673507245375	1.6393740732805315	0.4832863908782897	0.3707096597454096	0.2634393290124626	0.2160836191286544	0.1497673921134717	0.7229508868317024	0.035405768914902894	0.0354057689149029	-27129.790596952582	0.0	-69.73821773420143
3280000	-27216.017070075635	-84.14926904668802	-27131.867801028948	17.85995416449676	137.60805207728578	17.85995416449676	15.773661489060435	101.8478161390049	0.18165044914087095	0.8587553611522387	1.3985504285890336	0.7956857421038442	0.8541420187319885	1.5514099052706862	0.5414565441522107	0.37471652487219714	0.26131571442751383	0.21837330287551962	0.14559445782476774	0.6661909148110409	0.03904195131104188	0.03904195131104189	-27131.867801028948	0.0	-68.1312531749244
3285000	-27218.458914401548	-90.03843036722301	-27128.420484034326	22.273526823767252	167.14438427307235	22.273526823767252	19.39857982514854	241.19075129518802	0.21344601614174458	0.7729392803195161	1.3520248016386627	0.7822045760861459	0.8380603665391995	1.766091759203467	0.4886792162130107	0.3737258724428458	0.2647775466512365	0.21887422596854994	0.14262235493736616	0.6163884664562893	0.03146545624358765	0.03146545624358767	-27128.420484034326	0.0	-70.86776203338471
3290000	-27221.20857442006	-85.74560352001845	-27135.46297090004	18.848741162821025	140.1851627532067	18.848741162821025	15.726864212387218	87.84383467270393	0.2349049118928374	0.9574890143262366	1.389539465013724	0.7935695528309977	0.8158596673852453	1.555054467805062	0.4884878326387363	0.3563217882987529	0.2664933810274838	0.22696807132738062	0.1502167593463811	0.6004867423684452	0.03814646456478122	0.03814646456478122	-27135.46297090004	0.0	-70.33602906835158
3295000	-27219.033164215107	-84.28248705562079	-27134.750677159485	17.24347038045815	134.5052720611292	17.24347038045815	15.124791961081739	127.85199930619555	0.18180402907566945	0.935594841668954	1.4926015770708065	0.7415717214847285	0.8158596673852453	1.5412434587841632	0.4731287336061043	0.3636510923798831	0.2644006300513643	0.22004339773586679	0.15190487983288423	0.6833305471367359	0.03583299654740449	0.035832996547404496	-27134.750677159485	0.0	-68.37683710220743
3300000	-27209.649268311496	-83.64140926663381	-27126.00785904486	16.761418250996105	127.16334075417966	16.761418250996105	14.834409695583439	153.00054332756608	0.2962976283488923	0.9438661512496329	1.427178860905784	0.7391743245991703	0.918621096478293	1.557950841699348	0.4132087250677735	0.36892888133541973	0.25459456259494556	0.22005327556415571	0.15642328050547738	0.6854894519504604	0.04077332762455678	0.04077332762455676	-27126.00785904486	0.0	-66.69286233870272
3305000	-27216.350184851843	-83.81496544892343	-27132.53521940292	17.743697687181264	135.33420079782795	17.743697687181264	15.148998373139094	108.32013843446808	0.24992950392457192	0.9413743660990723	1.5041715001372995	0.7050937740642084	0.9162090495684212	1.5436871411961859	0.3894641689348145	0.3609667912241919	0.25263737567462247	0.23047827767007734	0.15591755543110666	0.6693266976294344	0.03723094404132453	0.03723094404132453	-27132.53521940292	0.0	-68.05232889353572
3310000	-27228.14325726849	-88.99109742572219	-27139.152159842768	21.26625533245402	158.98128035981114	21.26625533245402	17.43894750813876	401.5147863630939	0.2549290191493741	0.9005022605393592	1.4447853918741405	0.7050937740642084	0.9537613096549039	1.4788076062504845	0.5170496576169051	0.3570771740852997	0.25976806075639597	0.22734241201413996	0.1558123531441628	0.7337385964361427	0.03212639332428474	0.03212639332428474	-27139.152159842768	0.0	-71.34824518289538
3315000	-27218.645192456093	-83.7532230307248	-27134.891969425367	17.133406086670643	133.1643267041112	17.133406086670643	14.861188347191003	176.2016597383423	0.25767331008723937	0.8331794420557302	1.2974379985830555	0.7053794498793307	0.998772091394705	1.695794108840405	0.4694369092467751	0.38974234967052485	0.2487020597274299	0.215505424827617	0.1460501657744267	0.6609776458731388	0.03939080619207965	0.03939080619207964	-27134.891969425367	0.0	-66.96192939605972
3320000	-27207.99513057269	-83.47779286446413	-27124.517337708225	17.965278435258853	130.88135872141578	17.965278435258853	14.871697333135394	172.51363028380268	0.2712680879547709	0.9006409999720125	1.3459347175543077	0.742093977533055	0.8874125052437642	1.6422441870185998	0.4816736126782623	0.37232162613903896	0.2577564416601199	0.22221387777748708	0.1477080544233525	0.6676008932725847	0.041893700146795505	0.04189370014679552	-27124.517337708225	0.0	-66.81638563340964
3325000	-27210.45240015338	-83.14458200261187	-27127.307818150766	18.440084549253907	132.58528361440253	18.440084549253907	13.817378356791695	109.83648346250625	0.24294799561493385	0.8816606445212238	1.3726070663846826	0.7162093167507813	0.8859944827949773	1.6217282889564106	0.5218002005919261	0.37285627999475185	0.25332839901019205	0.22733982685327664	0.14647549414177796	0.6428934624845993	0.040585298628891105	0.0405852986288911	-27127.307818150766	0.0	-67.15698894091287
3330000	-27213.401795322032	-85.33423603263051	-27128.0675592894	17.479960347874965	126.866177027923	17.479960347874965	13.382975269109359	217.30055572115305	0.24751909837203376	0.8633565767966757	1.4176991837672954	0.7112277563737176	0.8808862661358577	1.6386380536561467	0.4881921632703086	0.37095999239412164	0.255000666682388	0.2266941855804234	0.1473451553430655	0.6582906499366064	0.04174012020157767	0.041740120201577656	-27128.0675592894	0.0	-68.13640894353435
3335000	-27215.279863621865	-87.10367422974412	-27128.17618939212	17.307969926462555	136.38901586020697	17.307969926462555	14.525201545547638	505.4889808134628	0.33331794007896265	0.8936782085980469	1.4198572213129474	0.7019711951321197	0.9149843977238148	1.5250957204777245	0.544413256755348	0.36939867388946146	0.2598796707159228	0.21447429514516358	0.1562473602494507	0.6923709629473901	0.03761296012911036	0.037612960129110355	-27128.17618939212	0.0	-69.35161159368117
3340000	-27217.80124501364	-87.34725569203886	-27130.453989321602	22.23863793137317	157.3933983863899	22.23863793137317	16.156781869543398	76.0300967107784	0.11223816666302779	0.8632875558203282	1.4094443660031846	0.6650374725396396	0.9139908066069186	1.6440494879576812	0.5041903110722491	0.3798994899921388	0.25091838182922427	0.2138824840411761	0.1552996441374594	0.6889965495755881	0.03346585264823183	0.03346585264823183	-27130.453989321602	0.0	-71.6966332694271
3345000	-27211.412654720214	-83.36541424061305	-27128.047240479602	18.370983248806866	131.67124484030597	18.370983248806866	15.179756138572728	81.57382183702299	0.17566576708757753	0.8528248858563137	1.4094443660031846	0.7069607667811086	0.9505744897078354	1.640094865383928	0.4401006262676312	0.37295890860619646	0.2528535102680272	0.21936173522931943	0.15482584589645543	0.6561911391426751	0.04248040529731452	0.04248040529731453	-27128.047240479602	0.0	-67.59547429950946
3350000	-27220.850707854162	-88.07610722404212	-27132.77460063012	19.647079040650837	158.27405897466738	19.647079040650837	17.937198567350038	228.3457896336003	0.19052870336137376	0.8576662876774657	1.3826481732133593	0.7590676125753022	0.8943354828239641	1.6591218973252628	0.44716054638464714	0.38231965224249803	0.2491382574430037	0.2203233054817105	0.14821878483278625	0.7148735817678107	0.0322546828437394	0.03225468284373942	-27132.77460063012	0.0	-70.90082453643994
3355000	-27212.151820806812	-84.21437005467664	-27127.937450752135	17.839776842951316	132.87907462733028	17.839776842951316	14.199310234753822	244.22371875666204	0.30017682652615413	0.8413206853845362	1.378200959665915	0.7503667150994422	0.8344055037387718	1.6075350889450144	0.5881710471663222	0.3693162786025773	0.25341998242116465	0.22713445892282103	0.15012928005343545	0.6841686212721276	0.04053830279198998	0.04053830279198997	-27127.937450752135	0.0	-67.14796479153773
3360000	-27210.922821242442	-84.23356890751442	-27126.689252334927	18.20076879424644	136.51684080125077	18.20076879424644	15.339341023454114	147.30383674527286	0.2068309660883113	0.8413206853845362	1.4390125765115664	0.7175377240806492	0.8061717058190474	1.6615056927896286	0.5344516154145739	0.374942571487089	0.2655760625621083	0.21364055777640548	0.14584080817439574	0.6146238112549707	0.0404831113573063	0.0404831113573063	-27126.689252334927	0.0	-67.95954597845576
3365000	-27220.277868764282	-83.02551928457298	-27137.25234947971	16.275103513927395	120.04871164849256	16.275103513927395	12.764527094567402	121.65829660114441	0.26244381786381954	0.7962889222081476	1.385154374340858	0.7438536495515249	0.9344838737188506	1.5191293348673167	0.6210898453133039	0.37033235905397266	0.25971589803196576	0.21727552783575063	0.1526762150783094	0.6629422133138746	0.0449140637520739	0.04491406375207388	-27137.25234947971	0.0	-65.16255043652461
3370000	-27218.570708641826	-85.46317363115378	-27133.107535010673	17.853559023825945	134.33846921834888	17.853559023825945	15.598309325303422	120.29511306552301	0.2794480922325634	0.8113502744872927	1.4635652730178368	0.7933332867043985	0.9359394394027661	1.4917902732707682	0.5040214531169395	0.37573837240133684	0.2654902375924368	0.21301749958506372	0.14575389042116096	0.6684435948023271	0.03851182938100343	0.03851182938100345	-27133.107535010673	0.0	-69.40400631604474
3375000	-27216.324159208485	-85.07968961664163	-27131.244469591842	20.199886462760876	147.76608855404797	20.199886462760876	16.240428699479722	220.26935452401935	0.24276655160531785	0.8112534504902128	1.4195971516334343	0.7463529869161774	0.8816207898126618	1.6119088725645194	0.5292667485829964	0.3605795705368942	0.26210784878520277	0.2265444498363782	0.15076813084152318	0.6975238242769891	0.034737128463732114	0.03473712846373212	-27131.244469591842	0.0	-68.80776075029976
3380000	-27217.05030914901	-84.73193186558275	-27132.318377283427	17.946072367027302	141.27352497732204	17.946072367027302	15.812157294303477	150.2424824412791	0.24907710261804605	0.8139033608945605	1.434885848641275	0.7309339056502943	0.8203202321765524	1.6706899040543237	0.5292667485829964	0.37775159652715884	0.2642867190920326	0.21694007907684404	0.1410216053039629	0.6648453074940184	0.041080036681751586	0.04108003668175157	-27132.318377283427	0.0	-67.8443576442681
3385000	-27221.461278167968	-85.63628355256556	-27135.824994615403	18.453686456248814	142.2537418664244	18.453686456248814	16.197407002323768	59.88569064985535	0.1559792092118477	0.8334249550721569	1.3096742651071052	0.7898209604231736	0.889078817916226	1.6074684555790646	0.570532545902276	0.3864739505565014	0.2548767115325177	0.21627151296758845	0.14237782494339088	0.6401006274806277	0.03452109397871277	0.034521093978712766	-27135.824994615403	0.0	-70.86491624313696
3390000	-27219.621144615678	-84.44147819797728	-27135.1796664177	19.054631975950482	148.2365068232685	19.054631975950482	16.228073610854146	192.82103877061962	0.23247642035804877	0.8138342790614654	1.3709834745121259	0.8280566913625271	0.913144686545969	1.635209437582036	0.4387714309358785	0.36842955538744787	0.2548925952291742	0.2233989639531414	0.15327888543023502	0.7116912669257314	0.03373255552640366	0.03373255552640367	-27135.1796664177	0.0	-68.36142860805433
3395000	-27214.33672005435	-85.99863862326352	-27128.338081431088	19.696805314632062	153.39736885421462	19.696805314632062	17.48509344270066	216.0161146499119	0.22916613358113466	0.8995092335520904	1.3936969064361269	0.8550942083664134	0.8768354006054051	1.5440721207605905	0.4307921302793756	0.36010948812196175	0.2611412359963394	0.22797374246064098	0.15077553342105626	0.7135948937081062	0.033225017317044976	0.033225017317044976	-27128.338081431088	0.0	-69.1590472312046
3400000	-27213.49126772949	-84.91220974745077	-27128.57905798204	17.597979457576134	131.16702281791072	17.597979457576134	14.061779920043481	74.17467507153881	0.23453907715035124	0.8618308117188092	1.4451548844265876	0.7498913754257489	0.9117606353070689	1.5273932182799035	0.5039690748418839	0.37228517684029705	0.25996534720621833	0.21650181586884493	0.15124766008463802	0.6923366558848573	0.03999393289605609	0.03999393289605609	-27128.57905798204	0.0	-69.08891991279492
3405000	-27218.111763188837	-85.00059255870805	-27133.11117063013	19.110469032704327	143.23163764002499	19.110469032704327	16.086027192911544	232.22649509194093	0.2638256443985463	0.8950071219813779	1.4013698201719493	0.7582699830905139	0.7919307713708433	1.5786026862752822	0.5748196171100354	0.3667243592098001	0.2664211210974283	0.2153689033757984	0.15148561631697152	0.6944112882366167	0.03750576064448684	0.03750576064448685	-27133.11117063013	0.0	-68.3533386346401
3410000	-27216.764659289674	-88.25148016018727	-27128.513179129488	19.434155298918594	154.82493665672138	19.434155298918594	17.014051239034984	178.56506117635791	0.27958523059979123	0.9210316029402038	1.4072004846387265	0.7851433008242957	0.8801988206337708	1.5410269223211692	0.46539886864183605	0.372463614154426	0.2555811799316245	0.22485736140852813	0.14709784450541974	0.6506272484668766	0.03397697856441661	0.03397697856441662	-27128.513179129488	0.0	-71.77882338448607
3415000	-27210.3234764534	-83.2621550334203	-27127.06132141998	19.46748159199151	138.32066664507323	19.46748159199151	14.316028785388863	136.12332957951548	0.23988141831007503	0.8261232875904877	1.4072004846387265	0.7662761320777941	0.8757797276037187	1.6149286572370594	0.5096917108522157	0.3734935919498558	0.2606482934148167	0.21867342922764202	0.1471846854076838	0.656617114466093	0.038031326624337905	0.03803132662433791	-27127.06132141998	0.0	-67.52921382085377
3420000	-27219.89281843791	-86.20274198714218	-27133.69007645077	19.445610630829187	148.07005015661025	19.445610630829187	17.267323610705514	69.08474177273163	0.14048294180812296	0.8314001458713013	1.4249694113455345	0.7790888407727069	0.896052264922566	1.5563763265761617	0.5121130105117315	0.37299690833396176	0.26606820210826804	0.21917434571034375	0.14176054384742476	0.6175033782225503	0.03545618761303401	0.03545618761303401	-27133.69007645077	0.0	-70.70322262209872
3425000	-27224.050274471665	-90.97460250558379	-27133.075671966082	20.39933630829682	161.66259058311059	20.39933630829682	17.60878628527767	483.9835296641456	0.3429738907061347	0.8928644815312446	1.485662022342849	0.7044212630943785	0.896052264922566	1.5563763265761617	0.46462364153280183	0.368112580288695	0.2570464216069692	0.22041548132241792	0.15442551678191607	0.6604907921846239	0.030873495208199993	0.03087349520819999	-27133.075671966082	0.0	-73.38853347621335
3430000	-27213.805341440027	-83.3196124964548	-27130.48572894357	17.697665550989502	125.67645955002718	17.697665550989502	13.95733535417742	119.93352028418583	0.28039840664626997	0.8599590658177919	1.4541241496941864	0.7494893793001802	0.8586537276099632	1.58931807653423	0.48845560104365016	0.37203368814848	0.2671491784903211	0.21329322830723066	0.14752390505396643	0.6852905161232515	0.04322330037497057	0.04322330037497057	-27130.48572894357	0.0	-66.76080117306377
3435000	-27213.89888358126	-85.52513910909464	-27128.373744472166	19.396711987470333	144.91039356584992	19.396711987470333	16.013816807497154	125.2692629030962	0.252697058801184	0.9066418519202508	1.454773648336121	0.6655654763521575	0.9418573583023518	1.61742196184345	0.41373970324567094	0.37331710369452975	0.2522449613222168	0.21495589297743595	0.15948204200581564	0.6619442568075826	0.037224620595821684	0.03722462059582168	-27128.373744472166	0.0	-69.62177448078184
3440000	-27211.968046165704	-83.03881052563639	-27128.92923564007	18.071989894231947	131.24169475799474	18.071989894231947	14.639209562076541	110.0863447722697	0.20483591112638552	0.8677199842852112	1.431625338428376	0.7289872389524942	0.9398236065299911	1.5513885326022339	0.4804552992016959	0.375386481143207	0.26100299469425153	0.21846071773614512	0.14514980642639452	0.648427106920274	0.041392871375881046	0.041392871375881046	-27128.92923564007	0.0	-67.02377229649765
3445000	-27220.87112299177	-87.24497428868236	-27133.62614870309	20.35249254204246	164.38810583295708	20.35249254204246	17.275275088416414	252.88883917837924	0.2027882178378471	0.8670219336206829	1.4246498975150765	0.7103460570283024	0.849831539650625	1.6338329863933156	0.5143175857919995	0.3721839682178169	0.26532505835396764	0.21741562615096355	0.14507534727724997	0.7000926018229083	0.030389081714137622	0.030389081714137626	-27133.62614870309	0.0	-70.60869723640623
3450000	-27216.150544536056	-85.16850729730714	-27130.982037238748	19.859194983355117	144.1425093925113	19.859194983355117	16.07092424701815	114.75392569922045	0.23707440702410001	0.8681048610878271	1.3744186590101646	0.7665472684650495	0.840375203181458	1.584627495614709	0.5659265126407935	0.3651659797046202	0.2656091837629673	0.22329098580702664	0.14593385072538392	0.7126549758957609	0.03685219924718106	0.03685219924718106	-27130.982037238748	0.0	-69.36512246547785
3455000	-27221.85267939726	-88.76327587523681	-27133.089403522023	18.790362122676356	147.14757478017043	18.790362122676356	17.237125461965338	473.66534438728337	0.30637882260206656	0.8753278737837227	1.5210429367326317	0.6774809694144344	0.840375203181458	1.616915678639877	0.46885733824787795	0.37118810281562187	0.2667051537476769	0.21226687620538004	0.14983986723131928	0.6528861669105763	0.037867567013118206	0.0378675670131182	-27133.089403522023	0.0	-70.64990375167223
3460000	-27212.796079506457	-85.95215876865747	-27126.8439207378	20.16284782764194	151.81527025088081	20.16284782764194	17.586759414950723	190.5825745441331	0.23641546839617478	0.8062123536225219	1.4706955303817602	0.7824811823212467	0.840375203181458	1.6301318109046792	0.47010391958833614	0.36461907589211745	0.2653423032469896	0.22061047249086022	0.14942814837003082	0.6144306053868086	0.034535729689018045	0.03453572968901804	-27126.8439207378	0.0	-69.18916325512902
3465000	-27223.134494804704	-82.96685146869223	-27140.16764333601	16.706454376415024	114.31541270398698	16.706454376415024	12.15950807053017	66.6371019953912	0.2021589372435768	0.7936257370285479	1.548436478338282	0.745551553216467	0.7975499176410059	1.5875311235760678	0.5273051901996315	0.3702318046961103	0.271628890642547	0.2108557644934368	0.14728354016790401	0.6268100009078984	0.05001057668838417	0.050010576688384156	-27140.16764333601	0.0	-65.35704720792268
3470000	-27212.045271606385	-85.43986312832223	-27126.605408478063	20.100683806815272	155.6712283811472	20.100683806815272	16.60181803140956	129.8192792798197	0.2211659867824044	0.9029777005724338	1.4305072799006615	0.7593805457992097	0.8515938206506951	1.5658606724354058	0.48967998064159657	0.36079885398712697	0.2594279732906284	0.22844508857130164	0.151328084150941	0.6603057456489183	0.032424575475777956	0.03242457547577795	-27126.605408478063	0.0	-69.7971662708625
3475000	-27213.182484620527	-84.26165366553712	-27128.92083095499	18.578543750752747	138.25703356667725	18.578543750752747	15.40586452398559	195.58637248723943	0.24888620195484934	0.9029777005724338	1.4611817060432895	0.7773678989489102	0.8515938206506951	1.5171988931430773	0.48967998064159657	0.3575243414398083	0.2638224867623588	0.22490014794007604	0.15375302385775477	0.6742589883268383	0.03945702176851588	0.03945702176851589	-27128.92083095499	0.0	-67.74673183974937
3480000	-27209.909749268514	-84.01714548989065	-27125.892603778622	16.512860257187768	117.69994393006434	16.512860257187768	13.142276843135333	168.60350565027537	0.3379837468046027	0.8859427149379581	1.4361434975013907	0.763935506266575	0.8235596448413224	1.5579174008761323	0.532501235576624	0.3682659628460859	0.2574013225661209	0.2217544620990872	0.15257825248870394	0.6823536689333662	0.04644423494990639	0.046444234949906404	-27125.892603778622	0.0	-65.97931141460145
3485000	-27218.454934521797	-88.23280751867377	-27130.222127003122	18.074177133266478	141.68883170131028	18.074177133266478	15.741772719727129	560.0461566285302	0.33363284597765985	0.9294785124250908	1.4084495680333307	0.64765154412672	0.9147543525338627	1.6051936133610696	0.49447240951992827	0.37680876281230863	0.25128288762223006	0.21666888496202083	0.15523946460343854	0.6431310963259919	0.038813189841656	0.03881318984165601	-27130.222127003122	0.0	-70.39007442898216
3490000	-27217.21358783359	-83.8041839603813	-27133.409403873207	17.321443251330603	133.19555198281657	17.321443251330603	14.3946098290401	225.79373014699217	0.2836404649207414	0.9082603791299676	1.3311070401343765	0.683385523860323	0.9367825235612811	1.6628180715409704	0.4776464617730834	0.3813250602807141	0.24419910104743162	0.22137359544217708	0.15310224322967525	0.6550894093647118	0.039484321968451475	0.03948432196845148	-27133.409403873207	0.0	-66.80956586836317
3495000	-27217.93023521616	-86.14816673984853	-27131.782068476314	17.732850375108313	135.3930436337367	17.732850375108313	14.655466558559164	173.71310714701573	0.19109958363632842	0.8328694055849141	1.349007158936182	0.8478709752431297	0.7717975281875262	1.6834835147719787	0.5149714172762716	0.37383005780301715	0.2696904844363368	0.2167655845671803	0.1397138731934638	0.6562236511542054	0.04062831961030607	0.04062831961030606	-27131.782068476314	0.0	-69.48926595336074
3500000	-27219.900078504543	-85.4513471855624	-27134.448731318982	17.61568684999156	140.93368519091962	17.61568684999156	15.81728583033505	301.4452224457144	0.31985460858041903	0.8772053003655652	1.4066079389367967	0.7738856850484317	0.8135075532667877	1.6794393572235518	0.4493541651588692	0.36282608189947324	0.260414183939643	0.23085422530334904	0.14590550885753284	0.6729911225197578	0.03882281035473846	0.03882281035473846	-27134.448731318982	0.0	-67.99018429392544
3505000	-27215.69245159022	-85.88672736566365	-27129.805724224556	19.761914789034247	146.84077117373502	19.761914789034247	16.87339894179438	117.60515808647716	0.23526675063035257	0.8473035168049464	1.3806837160199612	0.8629354798306635	0.7901383160496342	1.7156364071260413	0.40330256416875576	0.36061883891326807	0.25944628704974515	0.23258202185804905	0.14735285217893582	0.6345768162632685	0.03584832482737592	0.03584832482737591	-27129.805724224556	0.0	-69.95111881254256
3510000	-27211.69314281109	-85.0755340147435	-27126.617608796347	18.454818522068805	139.05923843312246	18.454818522068805	15.386752023144057	249.32493537015947	0.2625048704688034	0.8572331925896521	1.465207448693024	0.7631229273374941	0.8479725081851366	1.569938428730336	0.4965254944643598	0.376979336998022	0.253431370509489	0.21834741051699694	0.15124188197549018	0.6628829917830066	0.03889171372044727	0.03889171372044727	-27126.617608796347	0.0	-68.3499622748486
3515000	-27215.89250061219	-84.7277970745281	-27131.164703537663	19.0338149220617	139.4722273784602	19.0338149220617	14.687219949681332	93.85648146812107	0.14546375902223152	0.8736693722597454	1.400676830201551	0.8090310458472332	0.8003236319813638	1.6827117199743893	0.43358739973572	0.37057031026041015	0.2546428183990137	0.2242254544768534	0.15056141686372082	0.6880493022950056	0.03893475909860347	0.038934759098603486	-27131.164703537663	0.0	-69.19606134918422
3520000	-27210.92356260829	-83.54275841579992	-27127.38080419249	17.85192749302456	131.92776580397197	17.85192749302456	13.838671108296598	104.4486178134841	0.2537145554869762	0.8591992535253299	1.3679904161178982	0.7233154745376487	0.8906139922820734	1.634555153277655	0.5243257102593978	0.3702381827474633	0.26517923987911224	0.22078574385145922	0.14379683352196324	0.6707255151902446	0.040496234379438695	0.0404962343794387	-27127.38080419249	0.0	-67.3628057341609
3525000	-27213.267336590256	-85.5029038668681	-27127.764432723387	19.88394591389973	148.83395778991112	19.88394591389973	16.9649409660461	183.78483226375496	0.21652265721825448	0.8591992535253299	1.3938608134269659	0.7458459444291095	0.8754202159076556	1.6272184597606119	0.4984553129503301	0.36877167040855935	0.25842895112921804	0.22080374224488702	0.15199563621733356	0.6969766364917089	0.03596549290926448	0.035965492909264485	-27127.764432723387	0.0	-68.88537891578704
3530000	-27217.881280440375	-86.6518400170078	-27131.22944042337	19.500999167051653	140.81592718871207	19.500999167051653	15.353206916675122	247.4135516321552	0.22186610972998302	0.8735094882302733	1.5030524560417609	0.6960501274215511	0.8679919366760687	1.5742159493771295	0.4851800422532192	0.36363592766541236	0.25604481944652513	0.22454661828431519	0.15577263460374524	0.6965682850455589	0.03849972313251881	0.0384997231325188	-27131.22944042337	0.0	-70.11980671070053
3535000	-27216.985479880725	-89.24987447122213	-27127.735605409503	23.684734796051053	167.21635155947618	23.684734796051053	17.528987564010684	99.56036836322176	0.12725422756967858	0.8978560320923249	1.444296596270899	0.6407548235163182	0.9023828817603898	1.6594929115669192	0.4552167547931514	0.36782655222327304	0.2478776767679807	0.22546810346221974	0.15882766754652447	0.664464453098952	0.03201317351266498	0.032013173512664986	-27127.735605409503	0.0	-71.72573365643099
3540000	-27217.204822816493	-85.54278659684127	-27131.66203621965	18.270305131118146	140.03926181666043	18.270305131118146	15.117353478218172	388.4144712628381	0.31954947804760636	0.8518718628015414	1.5291420084055467	0.7017650906768375	0.8810484931379756	1.6474107453930278	0.38876179958507345	0.36640858835369905	0.26030745856218396	0.21752312920322084	0.15576082388089407	0.6231125587616927	0.03668400601608529	0.036684006016085284	-27131.66203621965	0.0	-68.66531102563134
3545000	-27225.56048590652	-85.80249248322612	-27139.757993423296	19.915621654232577	147.29839673883924	19.915621654232577	17.393081578545466	190.7098972262115	0.23170210935402513	0.9030460036026117	1.4512603735705034	0.747722000138687	0.9912210870103834	1.5482014727549758	0.3585490629228413	0.36310068069068746	0.25938074508514536	0.2248141714131104	0.1527044028110547	0.6304187708537844	0.03773067139966585	0.037730671399665856	-27139.757993423296	0.0	-68.77459175658878
3550000	-27214.72544189501	-83.97735323010393	-27130.748088664906	18.389637112748744	135.45703022023625	18.389637112748744	15.347360139177205	74.64267223997014	0.1862087660009828	0.9157051065419091	1.4878626510129793	0.6822439322346775	0.934482559216624	1.5450842526321584	0.4346214983616542	0.37353062089220374	0.24778175012528442	0.22435599724056554	0.15433163174194423	0.664914917806642	0.04036401661369157	0.04036401661369157	-27130.748088664906	0.0	-68.42338632606992
3555000	-27218.489021684367	-85.80034288462247	-27132.688678799743	20.391940974904877	151.11402397683577	20.391940974904877	16.681323930419282	260.65666784782155	0.24861075258117848	0.9597188567494946	1.4700231026235349	0.7547004479310279	0.7764769624781422	1.531492421953115	0.5075882082646876	0.372757885160652	0.25246494778962464	0.22346927021581772	0.1513078968339036	0.6781330811384686	0.0335558144297227	0.0335558144297227	-27132.688678799743	0.0	-69.28784805914351
3560000	-27221.519941616792	-86.86496715033445	-27134.65497446646	20.141708505358867	152.25265982819997	20.141708505358867	16.23458414906515	264.8235794251785	0.295949792533462	0.8976875556349653	1.43731411324609	0.7185558270782564	0.850426973380195	1.5946534706712787	0.5013620599892168	0.3723079796942442	0.2621377987079278	0.21713341492830981	0.14842080666951618	0.5909055215995117	0.03513067764018733	0.03513067764018732	-27134.65497446646	0.0	-70.36715719079
3565000	-27207.273083596167	-84.00676633849434	-27123.266317257672	18.431974067510904	139.7016607244952	18.431974067510904	15.913097863415	165.81101197725926	0.2377351742362443	0.8859733949166358	1.4428041448359183	0.728788719306244	0.8859502368958413	1.559517217371969	0.4969662866733938	0.3673207896489139	0.2597212485829086	0.21802805160507077	0.1549299101631046	0.6709005673472236	0.03849895723557315	0.03849895723557315	-27123.266317257672	0.0	-67.62280028868881
3570000	-27216.43371579436	-86.74538316382883	-27129.68833263053	21.535365090664264	158.0386540855493	21.535365090664264	16.94171216966351	84.07710010589929	0.1418541409085902	0.8919327922219004	1.4504563609250611	0.6898515807922297	0.9328090319504281	1.635207622540266	0.399742611570117	0.3652922311167037	0.2598408697565967	0.215560489949397	0.1593064091773004	0.6262051577824166	0.033836997284452185	0.03383699728445219	-27129.68833263053	0.0	-70.94534930775613
3575000	-27214.53145931763	-84.7671219178539	-27129.764337399774	16.48574191791449	122.96495636418548	16.48574191791449	13.572878494616765	258.46425746792244	0.3200510969817425	0.8807790005209009	1.3980862775345937	0.6811297193915229	0.828565637356468	1.6861309107221316	0.5253084544743856	0.3829341784534168	0.24507318932855948	0.22324080498475965	0.14875182723326186	0.6498340073989931	0.04445620968634489	0.044456209686344894	-27129.764337399774	0.0	-66.58293449184721
3580000	-27218.45750739655	-83.56242632385812	-27134.895081072693	16.395512576693616	120.44526193825935	16.395512576693616	14.240112365089088	177.5628055702221	0.2901938609143879	0.8016307294827726	1.291389569537286	0.8061842044519224	0.8502608711281574	1.7575346111333572	0.4930000142665072	0.38026051188044185	0.2496714940960648	0.2273725460895952	0.14269544793389607	0.6609941325233395	0.04455619045235957	0.044556190452359555	-27134.895081072693	0.0	-65.95686224566329
3585000	-27211.606446039073	-86.80665298481053	-27124.799793054262	20.77026444039779	157.24191436353388	20.77026444039779	17.76366022970307	186.38771248092462	0.2103925813121274	0.8016307294827726	1.3519541409794626	0.7726236695931318	0.8732218326409893	1.6622040199374462	0.5383656073662001	0.3737864657699329	0.2602763373005255	0.22235346762507627	0.14358372930446328	0.6365051749342084	0.03509839824548077	0.03509839824548077	-27124.799793054262	0.0	-69.5869779543476
3590000	-27215.601618616765	-85.26387812851132	-27130.337740488256	19.62924799237513	145.50932933503017	19.62924799237513	16.587241180251656	176.1786071683101	0.24812559593198752	0.7965932750668767	1.3972773800269742	0.7345603175196844	0.867447218746585	1.8006434320400866	0.4034783765997958	0.3754009415775196	0.2526811511044495	0.21890793270585293	0.15300997461217597	0.6610569523328129	0.039359585913987166	0.03935958591398717	-27130.337740488256	0.0	-68.47533796181278
3595000	-27227.410567564708	-88.16405400156988	-27139.24651356314	21.198713876224772	155.4903868377693	21.198713876224772	17.65648423475612	201.74407273162328	0.18756105685435148	0.831201520104017	1.401150346527003	0.876332390138688	0.7623035731474881	1.568030638457278	0.5609815316255288	0.37799446265002534	0.2612611583328034	0.21757224148114676	0.14317213753602256	0.6666784379759838	0.036147294375858764	0.03614729437585878	-27139.24651356314	0.0	-70.69366141421324
3600000	-27220.554943685383	-90.37333915399928	-27130.181604531383	20.81356502604594	152.08121460223535	20.81356502604594	16.953258514834314	67.34831197060663	0.04152902533636846	0.8055047301666012	1.4685264188316745	0.8120645020212878	0.8616988688090964	1.51046173459503	0.5417437455763133	0.37638377281403557	0.26201645138277	0.21842763826716996	0.14317213753602256	0.6821542930112134	0.033929185438871204	0.03392918543887119	-27130.181604531383	0.0	-75.12693708789553
3605000	-27213.588518163342	-84.40799809695639	-27129.180520066384	17.99248576840224	133.70392361336692	17.99248576840224	14.825252909857072	174.12685035450366	0.23089002979075096	0.8241717830796703	1.3405713012606124	0.79436846543601	0.8430318158960273	1.7213771264806057	0.47647950784707727	0.3701571932051749	0.26147558917247415	0.22071180120324918	0.14765541641909982	0.6462394029384463	0.04250699362483336	0.04250699362483336	-27129.180520066384	0.0	-67.63411152424173
3610000	-27213.165185986443	-85.1268659231272	-27128.038320063315	16.29105996013521	128.03845514891285	16.29105996013521	14.221154425849683	294.31226909327785	0.3525617801571076	0.8736895785542963	1.3313618574699948	0.8365551426243688	0.8161332859625394	1.6079980444829445	0.5342620909058594	0.3700924399744679	0.2623152576353286	0.22552054972622065	0.14207175266398087	0.6456302373335815	0.04089694274511509	0.040896942745115086	-27128.038320063315	0.0	-67.10683664626849
3615000	-27220.320289762552	-85.77488817711392	-27134.545401585438	20.50122824687051	157.5266690093978	20.50122824687051	17.32345896044406	156.41226168256983	0.20309753950509948	0.8604115661565421	1.3603586372122904	0.7469424209944265	0.7845948746896403	1.624281907049442	0.6234105938976613	0.3766892205109791	0.2592776071225298	0.2227447840977549	0.14128838826873422	0.6851862590675317	0.032729068057203374	0.03272906805720338	-27134.545401585438	0.0	-69.38487922973518
3620000	-27216.914160164506	-84.88443008040588	-27132.0297300841	17.108792192618676	128.41812936375428	17.108792192618676	15.034944624177175	68.4621314841874	0.1178859144954938	0.8424634377633222	1.3735127688848847	0.7365161630701248	0.8945897536734634	1.6737479551201262	0.47916992148808146	0.37264979493290246	0.25622760595437566	0.22723551408649226	0.14388708502622766	0.6197555752533012	0.04107470223531729	0.04107470223531731	-27132.0297300841	0.0	-69.1753141754758
3625000	-27209.90943307307	-83.86235070818037	-27126.04708236489	19.647662524523234	144.80715841855067	19.647662524523234	15.637212751132076	99.6373281714941	0.1906626736064088	0.8424634377633222	1.3891459470514222	0.7686995613321941	0.8615130542351663	1.647971827728406	0.49020617188949206	0.37824039981544294	0.2570556054375213	0.22115957479028145	0.1435444199567523	0.6573459720737336	0.035586050777535266	0.03558605077753525	-27126.04708236489	0.0	-68.63725347468569
3630000	-27208.251586012626	-83.6217422180492	-27124.629843794577	17.139371765348603	130.08519335453465	17.139371765348603	13.89902127485315	210.62313377060536	0.29929407940747044	0.8424634377633222	1.3494952946697216	0.7448517289594077	0.849345873289399	1.7265290304343555	0.48731463488379695	0.3745554146300837	0.2539370235605676	0.22513095681268225	0.1463766049966645	0.6784682921489055	0.040489976457377834	0.040489976457377834	-27124.629843794577	0.0	-66.4026972798746
3635000	-27213.03260734184	-84.8148473983751	-27128.217759943465	20.382444234753883	151.2287381178869	20.382444234753883	16.542926536822197	138.9163023531641	0.20031582496539813	0.8712300015113297	1.2635492975842315	0.794202499225722	0.8209932607967156	1.7794610564202984	0.4705638844617057	0.3753577032356601	0.25579668162582136	0.2270198700047568	0.14182574513375976	0.6725938391016235	0.03394370802403884	0.03394370802403886	-27128.217759943465	0.0	-68.98671825107621
3640000	-27219.03913444312	-85.8973405502696	-27133.14179389285	19.006183816138055	147.97426352745978	19.006183816138055	16.32968467476779	224.4465429651199	0.2955531654723882	0.8507976786069074	1.3911791413678696	0.6928375271894553	0.9026097493438223	1.6355627609475092	0.527013142544439	0.36838728265713483	0.26635035286026476	0.22109917097839527	0.1441631935042031	0.7022592532843868	0.034378528593224274	0.034378528593224274	-27133.14179389285	0.0	-69.47777326334275
3645000	-27214.40419001242	-86.90643113879581	-27127.497758873626	20.734577466364055	145.43869814371	20.734577466364055	15.956495141683918	267.614253374892	0.23631885941933817	0.8634965238145687	1.392713051846797	0.7838966292524746	0.8824548105745837	1.5918995394714197	0.48553944504015917	0.3703143894435425	0.25719776287992724	0.2183301467489013	0.15415770092762687	0.7070203999192932	0.03742735741138562	0.0374273574113856	-27127.497758873626	0.0	-70.1047062679138
3650000	-27220.550845533857	-85.82151842842003	-27134.729327105437	18.85074891992709	144.8246801666911	18.85074891992709	16.014225575132652	253.94358176853308	0.24382435453101134	0.8585820238969857	1.400581895070601	0.7035877138743696	0.7880186892442519	1.7149670126466035	0.5342626652671911	0.37957345407033116	0.2586966535801617	0.21503905709108084	0.14669083525842433	0.6537643558648107	0.037955347975134814	0.03795534797513482	-27134.729327105437	0.0	-69.03076122198296
3655000	-27220.23026881525	-87.61899801377993	-27132.61127080147	18.01247444417534	137.02457591320288	18.01247444417534	16.020867717983833	420.9124225462938	0.3505631366429388	0.9245723587892727	1.3011886599453557	0.8464221535364825	0.819906280334841	1.6996742770244577	0.40823627036959337	0.36890331780550256	0.26076634560261125	0.22665430437246573	0.14367603221941858	0.6867928902074322	0.04076523195835083	0.040765231958350814	-27132.61127080147	0.0	-69.73282322829863
3660000	-27217.697088391655	-83.77802190562528	-27133.91906648603	19.757763232529957	140.90310530550937	19.757763232529957	15.924083942101133	127.32377116399078	0.2059299718728972	0.7534571325651737	1.28717413365666	0.8323090022735569	0.8371272914214151	1.7479790756211577	0.5419533644620397	0.38661319474630323	0.25743900243161194	0.21891562523844654	0.1370321775836364	0.60077626033987	0.038167795758744225	0.03816779575874422	-27133.91906648603	0.0	-68.07050229081626
3665000	-27216.33520255475	-84.22921584755285	-27132.105986707196	18.844352455522646	139.96943234492454	18.844352455522646	15.53851811376896	204.04279500588123	0.26708148610674876	0.8401779539109875	1.2692277036460144	0.7813643900596643	0.8123635732502809	1.7195644677684592	0.5773019113645966	0.3644004251911644	0.2643651960257805	0.2303472589389365	0.14088711984411673	0.6335830110399139	0.03912288232889283	0.03912288232889281	-27132.105986707196	0.0	-67.77244316104444
3670000	-27211.715314327714	-82.65902666520508	-27129.056287662508	17.696724718994513	126.83541478102138	17.696724718994513	13.607385933502071	102.9977497760466	0.22175620045470196	0.8736796539933462	1.324715252722647	0.8371004273431457	0.8123635732502809	1.6478014406419357	0.5043396520486473	0.3681796181208457	0.2528300255136906	0.23330209993798545	0.1456882564274763	0.6819299789521817	0.042272479079297674	0.042272479079297674	-27129.056287662508	0.0	-66.30164895612062
3675000	-27215.667690697297	-82.84999962399279	-27132.817691073305	17.857916975449495	129.22812269734118	17.857916975449495	13.893728294918928	151.7787567791514	0.2668218424470841	0.8355462212891299	1.3826563358819441	0.7626147051955088	0.791746778221849	1.6876962281923682	0.5397397312192026	0.38161035674287724	0.25141270651897785	0.21941311835799826	0.14756381838014473	0.6908636826212142	0.040826718571221776	0.04082671857122177	-27132.817691073305	0.0	-66.31256713338271
3680000	-27227.123670450754	-87.7284888822796	-27139.395181568474	16.86413858654521	129.4669011206227	16.86413858654521	14.365675817537253	435.2153668656847	0.32146384609766177	0.7401405334845546	1.2998486598531278	0.7457144063546578	0.756122651555688	1.9184340175327717	0.5397397312192026	0.3694778572448847	0.26617732715206927	0.22082593439416381	0.14351888120888034	0.629675014035048	0.04216509935171307	0.04216509935171307	-27139.395181568474	0.0	-69.56992585847536
3685000	-27216.12386769989	-84.4440261248451	-27131.679841575045	17.607832868248508	127.12963967350936	17.607832868248508	14.059287932982702	243.77762972948346	0.3026573417233644	0.802560686843693	1.4501092895097094	0.7295105521168322	0.8010278882046752	1.698834513591835	0.5179570697332574	0.3677742999451729	0.26926331883568394	0.2175277186547702	0.14543466256437104	0.6445241650040149	0.043380360897736815	0.0433803608977368	-27131.679841575045	0.0	-67.1373278801201
3690000	-27223.157424020923	-85.49211708543376	-27137.66530693549	17.92348022534901	144.93675257175357	17.92348022534901	16.442303459811	289.68508081514204	0.299247381095929	0.8307337760347541	1.3592245424047138	0.7821488169290123	0.8702967080538486	1.670514577550747	0.4870815790269262	0.37507434466914535	0.2531668712383879	0.22029969230919738	0.15145909178326736	0.6940426409081211	0.03511933341736883	0.03511933341736883	-27137.66530693549	0.0	-68.42961939457882
3695000	-27230.62512554461	-91.97056344986282	-27138.654562094747	21.649394264213594	163.3876008595087	21.649394264213594	19.436791675304594	229.85232480207836	0.16551990516287482	0.8205416482014426	1.3422906241240677	0.7821488169290123	0.7906808683721186	1.6899226672150378	0.5744153751583227	0.36728358420776036	0.26240790939805525	0.2314443222429166	0.13886418415126578	0.6800046913028261	0.033768413287344215	0.03376841328734422	-27138.654562094747	0.0	-72.6778745594401
3700000	-27217.563628694195	-84.33188434909323	-27133.231744345103	15.455355153683271	124.07439032647616	15.455355153683271	13.592370088157727	208.45711456148913	0.30526710264433704	0.8564577866366545	1.3490517806238007	0.8149770878155116	0.826399059946047	1.6383254500776865	0.5147888349003016	0.3613699453988988	0.2656947715773009	0.2262711752532758	0.14666410777052247	0.6791766200831999	0.04410485205181112	0.044104852051811125	-27133.231744345103	0.0	-65.48106827031205
3705000	-27209.300833945348	-83.18399770732282	-27126.116836238027	16.584758739218092	122.98799629517191	16.584758739218092	13.9315166042113	81.07547168987003	0.19631507820113128	0.8474422774423828	1.3163404498992837	0.7757763714417599	0.9172758205924864	1.6452188926085347	0.49794618801555435	0.37824539549317465	0.25597293340630894	0.22139008950960665	0.1443915815909077	0.6815703437650272	0.04460663884085014	0.044606638840850144	-27126.116836238027	0.0	-66.37550242730154
3710000	-27212.320919627502	-83.29036992080947	-27129.03054970669	17.876325645673695	133.41228282419254	17.876325645673695	14.962727216114741	99.38493108530955	0.1856876078217045	0.8454435614555786	1.2909560205214374	0.7718018230444254	0.9154759712177614	1.6452188926085347	0.5311037311522643	0.37443121632444776	0.25388135710907195	0.22747885742844998	0.1442085691380283	0.6385962925888037	0.03937183872612209	0.039371838726122085	-27129.03054970669	0.0	-67.55711901412789
3715000	-27213.42505409652	-85.3199754706803	-27128.10507862584	17.704986495617337	138.5882331565368	17.704986495617337	14.817808879400857	98.01937368784024	0.14322840431557954	0.8938606211317721	1.3830854305701326	0.7636440646629639	0.8813945175593034	1.6613144323220324	0.41670093375379735	0.3720262713500482	0.2493008992419662	0.2288005011945823	0.14987232821340127	0.6967308217456137	0.03733242725179743	0.03733242725179744	-27128.10507862584	0.0	-69.57479558724594
3720000	-27210.649249816062	-84.49638390415303	-27126.15286591191	19.24433651794854	145.93201245363278	19.24433651794854	15.940675932768523	201.78669435062835	0.25795031361110965	0.8977596830518381	1.4719828927581335	0.7393139497511546	0.8385839681490509	1.5431573940633856	0.5092021122264393	0.37237573724300577	0.25356489386207715	0.2228258963705123	0.15123347252440267	0.6428004547852582	0.03642182149656603	0.03642182149656604	-27126.15286591191	0.0	-68.24394210581806
3725000	-27210.503446129787	-83.79852474440762	-27126.70492138538	15.800326458457608	114.54615036304837	15.800326458457608	12.377011476701117	56.050056534426325	0.19454002211293875	0.8214248903039614	1.4760026420641055	0.7277709290269091	0.8741754497393276	1.6137131457405405	0.4869129431251576	0.3712921890188874	0.26001148707024796	0.21921386649095267	0.14948245741990984	0.6330416205495053	0.04720423185387063	0.04720423185387062	-27126.70492138538	0.0	-66.154590336603
3730000	-27210.942710675354	-85.61710646248324	-27125.32560421287	20.01061001541238	146.45562475402537	20.01061001541238	16.272320084314842	224.02829959448454	0.2705722193320057	0.827712454208685	1.3668941325536024	0.7628711251769191	0.8709583072779616	1.7344837707057137	0.4370802100771198	0.3738132742529408	0.26001148707024796	0.21821758708785183	0.14795765158895727	0.6253353263354322	0.037533038754864204	0.03753303875486422	-27125.32560421287	0.0	-69.03232390064593
3735000	-27221.891731833846	-87.77412628427047	-27134.117605549574	18.724119339674186	145.33788298698252	18.724119339674186	16.189594463328287	356.9914790393979	0.25196946418001437	0.8869122849269119	1.4220169720392295	0.7773404361336521	0.827354677877097	1.6355309964041318	0.45084463261897934	0.36411681703593635	0.26201566378699653	0.2288815017597195	0.1449860174173454	0.6584831016560737	0.03703727348381259	0.037037273483812576	-27134.117605549574	0.0	-70.66684149171205
3740000	-27213.892835723007	-84.06433082530789	-27129.828504897698	18.05272789718688	135.55002943448358	18.05272789718688	14.740194876577931	148.53795913223237	0.28175261185323486	0.8266065745001929	1.4830882929439526	0.7984394758883356	0.7965918214007097	1.5415243757707406	0.5537494594960699	0.36820520551581604	0.26972936361443733	0.21643148829904732	0.1456339425706971	0.700141895163475	0.039109280926692705	0.039109280926692705	-27129.828504897698	0.0	-67.74290880721347
3745000	-27217.341513377705	-87.52803096918733	-27129.813482408517	20.489345190865752	155.54866957998374	20.489345190865752	16.366912598793792	273.2340839040903	0.2940586950991596	0.8311260720589997	1.3980591684610226	0.7599610814164699	0.82677627493397	1.618195706309328	0.5658816968202112	0.367049578534224	0.2686322427473746	0.2233080016226712	0.14101017709572797	0.690979177217032	0.03484380957072988	0.03484380957072988	-27129.813482408517	0.0	-70.66899012840048
3750000	-27218.75832608829	-83.97257975283698	-27134.785746335452	19.69058567154556	146.9919952562477	19.69058567154556	15.548062312609119	179.16359519587476	0.25389413931187965	0.9281127862372346	1.3550756047238606	0.7081128159679234	0.8933029553779263	1.6620126894529805	0.453383148240076	0.3719388672277716	0.25048001565311834	0.22167855192262245	0.15590256519648535	0.6439261170311779	0.03534855013333568	0.035348550133335675	-27134.785746335452	0.0	-68.11128948847826
3755000	-27213.298103859757	-83.37666847412103	-27129.921435385637	19.402321237673988	141.2218464899709	19.402321237673988	14.9229528626351	110.84209136165786	0.20709715592901	0.9573172520985086	1.4238883646678349	0.6810520619957149	0.9306238430779652	1.541759010101283	0.46535946805869466	0.374742957906863	0.24621797895269454	0.21899530451835655	0.16004375862208362	0.6577862660975845	0.03694003568867321	0.0369400356886732	-27129.921435385637	0.0	-67.98458392265063
3760000	-27221.543888924763	-85.07729303480076	-27136.466595889964	18.486277549503317	141.78575861165876	18.486277549503317	14.809342689422806	162.67079269512863	0.2966623738637732	0.88336918032158	1.359031713116742	0.7909617026135742	0.9306238430779652	1.5662152788399488	0.46979828203019086	0.35822837264817126	0.2547410530264826	0.22952423468415067	0.15750633964119312	0.6689967569421514	0.03482784332831604	0.034827843328316045	-27136.466595889964	0.0	-69.30862341054123
3765000	-27218.845140836722	-87.50042743918539	-27131.344713397535	21.260092324361437	157.3733533395492	21.260092324361437	16.500224609109406	179.48877025514793	0.16429071770783596	0.8960192630601621	1.4403182711892575	0.7456649447748718	0.8865670105011375	1.6194883292240574	0.4119421812505149	0.36710656668577546	0.2615608664824649	0.22313629352205497	0.1481962733097023	0.6727596796225888	0.033284883277462846	0.03328488327746285	-27131.344713397535	0.0	-71.236908453658
3770000	-27220.791541609895	-86.21866042360598	-27134.57288118629	19.689442165362784	152.68240764225882	19.689442165362784	17.795992655826335	143.21792695033582	0.18739289975524562	0.9513414607174032	1.3383539229901278	0.7445252569502163	0.7917091830593046	1.6697925787830055	0.5042775974999437	0.36538281658681965	0.25966379853672505	0.22675711156675063	0.1481962733097023	0.6056842009506034	0.03535383223602104	0.03535383223602104	-27134.57288118629	0.0	-69.4877034159302
3775000	-27213.821779645816	-83.24425914768088	-27130.577520498136	16.389193796084033	126.13320484975408	16.389193796084033	14.158060366268517	80.44374842289272	0.21837110454513148	0.9029870054653567	1.5744717163424715	0.7377091942445023	0.8651039959069984	1.4273824151234713	0.492345672917201	0.3588529163921229	0.26433270971174855	0.2146312365694508	0.16218313732667533	0.6528665668951397	0.04059029661674371	0.040590296616743717	-27130.577520498136	0.0	-66.81546614533896
3780000	-27221.09549529717	-86.8367471383675	-27134.2587481588	20.3621859364782	158.87157756885495	20.3621859364782	17.41831199815708	240.31423765721325	0.24667992241630335	0.9922440808944943	1.3435454390203032	0.7433478885749221	0.7995521278919738	1.6529104581115333	0.46840000550677446	0.3625568192440464	0.25678924001049813	0.23276155900063375	0.14789238174481933	0.7325784325760134	0.033798240121152026	0.03379824012115204	-27134.2587481588	0.0	-69.60517167209535
3785000	-27222.468508036094	-90.50878547021027	-27131.959722565884	20.320607106734958	161.2593945818235	20.320607106734958	17.614568101263547	659.6303120537274	0.3455818588227856	0.7840887172963534	1.3021437831725144	0.7761963855994386	0.8565802879326541	1.7345785441031918	0.5464122818958487	0.3795002988398445	0.2605475644004261	0.22336189123994177	0.13659024551978532	0.6447758305079563	0.030726578355772555	0.03072657835577255	-27131.959722565884	0.0	-72.68171630541694
3790000	-27218.984870216427	-85.0305277960831	-27133.954342420344	18.635538252369475	142.9781928636775	18.635538252369475	16.03850724788947	156.1655227040334	0.19355510303453327	0.800991489164925	1.4099397332920285	0.7972863119317771	0.8532618589563126	1.6819414883366566	0.45657911831830134	0.37956945379638696	0.25236598705781144	0.22701377864587874	0.14105078049992054	0.5980742235216724	0.038063668925198045	0.03806366892519806	-27133.954342420344	0.0	-68.87345206531518
3795000	-27215.52532568233	-86.4096877714659	-27129.115637910865	18.88914020175653	145.8128130789335	18.88914020175653	16.054723947493105	312.567002356784	0.31379760378358124	0.832432120754317	1.3016937956643666	0.7930341087504483	0.8427065626729253	1.7178080743804358	0.5123253377775079	0.3788188613042678	0.25635348911022887	0.22380586537543384	0.14102178421006722	0.6765153409550638	0.0368500210643734	0.03685002106437339	-27129.115637910865	0.0	-69.43396942697392
3800000	-27216.572175455334	-84.51736061526913	-27132.054814840067	19.388830161387553	145.27903129802095	19.388830161387553	15.960089268696187	167.30383174282875	0.21919297511042007	0.7567234757789351	1.3460615739309982	0.7923198533839954	0.7877657877424935	1.6960609731948586	0.6210683359687201	0.36942126832498257	0.26810507373557263	0.22073814112880805	0.14173551681063448	0.6145223029788892	0.03760112680941214	0.03760112680941213	-27132.054814840067	0.0	-68.39540764970187
3805000	-27218.95558251969	-83.85021607019434	-27135.105366449498	19.17487454974875	134.20338186820186	19.17487454974875	14.794951115409953	78.90707236889038	0.20625584254157986	0.7734359126845285	1.4016797069027933	0.780935914949009	0.9092756786682761	1.6146393957860634	0.5200333910093307	0.386787172762867	0.26322872376686224	0.20923402349938136	0.14075007997088718	0.6196281123659508	0.04277478770168242	0.04277478770168244	-27135.105366449498	0.0	-68.22040298433903
3810000	-27216.989136116914	-85.47737350862234	-27131.51176260829	17.532310840554256	128.243870844299	17.532310840554256	15.195148583589056	103.76326613525649	0.14793982578563852	0.7760313844436167	1.3433748330449338	0.8007650932646329	0.782804137214722	1.7626398629303155	0.5343846891017799	0.381266902058516	0.26170066383299956	0.22420391111458063	0.13282852299390166	0.661966298851081	0.04479645373835313	0.044796453738353115	-27131.51176260829	0.0	-68.94437495475943
3815000	-27217.541087250942	-84.56545590224123	-27132.9756313487	19.056603388998152	147.31232357778353	19.056603388998152	15.781446605189537	126.79896071003739	0.22383659891159202	0.7702869217388669	1.3513058246318397	0.7976892829073907	0.776695494494113	1.777423565845028	0.5265989103827624	0.37494798731146123	0.26940385040931103	0.22038048015713554	0.13526768212209	0.6204729871841165	0.03705388761555559	0.0370538876155556	-27132.9756313487	0.0	-68.71876203773961
3820000	-27215.339501722843	-86.35642325559759	-27128.983078467245	19.476377859568558	152.1505198353336	19.476377859568558	17.376345682374208	206.7689784781171	0.2547971025067973	0.7672928861556375	1.3391951178551658	0.78028841721034	0.874191163684564	1.6973287623516276	0.5417036527426656	0.3845879429046466	0.25954052394211485	0.21672424334147775	0.1391472898117587	0.6440715856186936	0.035949594004524896	0.03594959400452491	-27128.983078467245	0.0	-69.31350258445734
3825000	-27218.02111734433	-87.47008690532829	-27130.551030439005	21.561742629712846	158.11688335738552	21.561742629712846	17.012398250517506	313.4629046246812	0.2609031977373541	0.8061854124057753	1.3333182349792716	0.725526091788289	0.8366676873418145	1.7419937626433848	0.5563088108414651	0.3694391352093555	0.26019651055545145	0.22796908531031182	0.14239526892487908	0.7041404171154078	0.033129864206828785	0.033129864206828785	-27130.551030439005	0.0	-70.15164758910505
3830000	-27209.79030046928	-82.91054193301558	-27126.879758536266	16.68667908029951	118.70844732608418	16.68667908029951	13.702469708490911	136.34759273922435	0.2707212156014121	0.8061854124057753	1.3578330183488112	0.8162381649668373	0.8005850745843403	1.7463306205057905	0.4728277091884463	0.3705934368225484	0.26297514734684657	0.22473736343704986	0.14169405239355296	0.6429147642711524	0.046790231361116194	0.04679023136111619	-27126.879758536266	0.0	-65.48036445727021
3835000	-27216.006856213233	-83.13548124677229	-27132.87137496646	17.679700572892575	130.2740266154055	17.679700572892575	13.8728675381	120.38188638705016	0.22735367689175043	0.8061854124057753	1.4678238041418425	0.7629300486827182	0.8152060833724023	1.6435872799648514	0.5042673714324108	0.37348108143249453	0.26514252315295894	0.2201973619352462	0.14117903347929822	0.6684743985025458	0.04195615267970076	0.04195615267970075	-27132.87137496646	0.0	-66.62876212306031
3840000	-27211.813207020332	-85.62710624157046	-27126.186100778763	20.26193950632205	149.513354436766	20.26193950632205	16.754212214312602	126.92048746137661	0.17055774807249288	0.8656894134478132	1.4129057377853464	0.7629300486827182	0.8112551500305463	1.6884165388857924	0.45880311116778405	0.3710261136918371	0.2608304107558575	0.22569459059087843	0.14244888496142488	0.6727922511795921	0.0367679061956599	0.03676790619565991	-27126.186100778763	0.0	-69.42050738241764
3845000	-27219.795461261085	-88.69817166997804	-27131.097289591107	22.247089289826555	165.5720909768759	22.247089289826555	18.429698963581597	135.63961103318516	0.18683637346504497	0.8408546787111731	1.3975729291624481	0.7859901360066546	0.7287908667944621	1.753492874877361	0.49329851444790157	0.36057387180072636	0.26199753603380593	0.23439865060542342	0.14302994156004217	0.6987123715574759	0.03355639611244752	0.03355639611244751	-27131.097289591107	0.0	-70.66940363280169
3850000	-27215.201037482744	-86.45330655830253	-27128.747730924442	21.194479210146472	151.8395356040732	21.194479210146472	16.127770207639614	81.23271332254541	0.11557103183113643	0.8701956793345096	1.4179939556192283	0.861633428550511	0.8086045077717977	1.5671553561752218	0.4744170725487326	0.36785072096173793	0.26852660668962025	0.22177524462943796	0.14184742771920175	0.6577759110435425	0.03503116601601877	0.03503116601601878	-27128.747730924442	0.0	-71.09363715187929
3855000	-27216.58580922785	-87.37832429931477	-27129.207484928535	18.941114171707525	139.6536580117399	18.941114171707525	16.214094173708297	375.179490657835	0.2904657937219942	0.8392126789348106	1.3865062178860386	0.7611509628837538	0.8424002570149653	1.649398793522823	0.5213310897576096	0.3847670787652277	0.2603976212420853	0.21394753453846735	0.14088776545421763	0.6354539413461022	0.03967287664777982	0.0396728766477798	-27129.207484928535	0.0	-70.05869014729188
3860000	-27213.061599024888	-83.27760743647937	-27129.783991588407	19.05172811825282	137.08580613948283	19.05172811825282	15.892681868966479	91.0514274144027	0.19422155524515006	0.833802137907359	1.4339845954830697	0.7708780863998982	0.9280149540165095	1.5665639063584924	0.4667563198346719	0.3791569119020475	0.2573954415477569	0.21601750485524737	0.14743014169494625	0.6337390726820105	0.03781536046909085	0.03781536046909083	-27129.783991588407	0.0	-67.96496788128158
3865000	-27213.96463039578	-83.69453596527882	-27130.270094430503	18.42851406512065	134.809216376742	18.42851406512065	14.655372756457341	84.22939467377009	0.1876265076114281	0.9054656146221256	1.4927250347406706	0.7718692139353953	0.8697277509200437	1.435950416203174	0.5242619695785915	0.36243186260705057	0.26700578936099456	0.21836238252697998	0.15219996550497297	0.6435859155644265	0.04254406611073989	0.042544066110739874	-27130.270094430503	0.0	-67.79718160758875
3870000	-27214.73206780273	-85.11794925178238	-27129.614118550948	19.38162872479763	140.12641580131134	19.38162872479763	16.221262492962673	187.1837575878284	0.25793120692564914	0.8434874519394356	1.3897327283172591	0.7900283867818283	0.8332327676161161	1.6395453395354225	0.5039733258099393	0.3698944829113456	0.26210111348091897	0.22077797047000386	0.1472264331377298	0.6460850125027356	0.039574406653459855	0.039574406653459855	-27129.614118550948	0.0	-68.57215066477836
3875000	-27212.36126224739	-84.7997167588485	-27127.56154548854	17.1186549743852	128.58907549332167	17.1186549743852	14.733113141730431	65.29043816585826	0.12499730702316433	0.8422591693748317	1.4098262542914441	0.7258180551480408	0.8978471614674911	1.6196420819532158	0.5046072777649774	0.3693261103392164	0.2624605761389768	0.21852618476632807	0.1496871287554769	0.6400059419748925	0.04192901239936778	0.041929012399367784	-27127.56154548854	0.0	-68.96922542289703
3880000	-27217.02715434458	-85.10122812376223	-27131.925926220818	19.242645522876114	141.2153538654434	19.242645522876114	15.372762587330904	64.96980747429124	0.14721235715496642	0.8976636368895611	1.3784166635183484	0.7117789358749432	0.8883451810740882	1.619355000469267	0.5044405821737931	0.37127697080020394	0.2589468371429978	0.22109320285519307	0.14868298920160336	0.6368197285108026	0.039501018094436055	0.03950101809443606	-27131.925926220818	0.0	-69.89899182261239
3885000	-27212.25806336756	-84.8650022740519	-27127.39306109351	18.75623801840316	141.83433089841438	18.75623801840316	15.268309828914678	289.0962524355262	0.29150021722396424	0.8543483678532335	1.3336876479932278	0.7740549992647754	0.8687034969054136	1.683422006334932	0.48578348164841856	0.3854389503064986	0.24841277939678397	0.22143206881946567	0.14471620147725	0.7082493482555672	0.03695160004048778	0.03695160004048776	-27127.39306109351	0.0	-68.17177016035609
3890000	-27218.408034732303	-91.67823002308845	-27126.729804709215	22.220418730377673	167.72647213959107	22.220418730377673	18.300472132163808	563.8517882784563	0.27641452706496095	0.7965266343688567	1.3664910241859431	0.7477043891929793	0.9253312020808959	1.6504406813012718	0.513506068870054	0.3768492424087294	0.25657138245480815	0.22143206881946567	0.14514730631699505	0.6758604016670535	0.03147798844959314	0.03147798844959314	-27126.729804709215	0.0	-72.62622615233009
3895000	-27215.845794131197	-84.16972998690005	-27131.676064144296	18.3518232379852	138.26600623457085	18.3518232379852	16.047431568008896	148.5628283765899	0.21223134651802614	0.8084563710538328	1.4689750693447077	0.8074457613725029	0.9138022370933553	1.5331075885880467	0.46821297254755556	0.3701843229472058	0.2708925436518886	0.2147389732823934	0.14418416011851054	0.6631703674972945	0.038474390386566984	0.03847439038656701	-27131.676064144296	0.0	-67.92607223941516
3900000	-27211.640349998583	-83.696217103573	-27127.94413289501	18.30768413434917	137.7098262049912	18.30768413434917	14.943415786147833	155.73817941529848	0.24037260383863335	0.879324269484114	1.4034152030529474	0.7027249649606643	0.9138022370933553	1.5914663977564472	0.5092669276524727	0.37288781409859395	0.2591828371224996	0.21770263719597926	0.15022671158292544	0.7027437966771923	0.03993577601339201	0.03993577601339199	-27127.94413289501	0.0	-67.25860157653236
3905000	-27215.188826899503	-83.27616135491637	-27131.912665544587	16.530939440774556	127.40315623218757	16.530939440774556	14.432407364451693	146.86903790279038	0.28899165442651276	0.8587050497985602	1.4733628870464806	0.7630677007787643	0.9291777975586667	1.51115807771886	0.46452848709866923	0.37374222640865895	0.26057417195952454	0.21695689071765098	0.14872671091416384	0.6789644204044215	0.04136010984145919	0.04136010984145919	-27131.912665544587	0.0	-66.1136787497164
3910000	-27220.178464471497	-84.31385970929209	-27135.864604762206	16.698562070295893	128.65699818541475	16.698562070295893	13.945456390313264	187.49019634004222	0.2546770393261597	0.9268231682948755	1.4181494895267985	0.7397146392161884	0.7936500550911809	1.5666322082472148	0.5550304396237428	0.3684732678231894	0.2581284986232989	0.21956278182283076	0.15383545173067928	0.6887006269758622	0.04157923669998337	0.04157923669998337	-27135.864604762206	0.0	-66.86996711486614
3915000	-27223.692519226905	-93.48285269602214	-27130.20966653088	21.606959292768884	161.89999460151563	21.606959292768884	17.489376914900063	742.4259318060748	0.27203835400509213	0.8642406418978071	1.4732299394008332	0.7214453198728298	0.8529896903364523	1.5933055764758093	0.4947888320162695	0.36491202063427286	0.260334160342354	0.22169170234317528	0.15306211668019606	0.6615819993247053	0.03430651125607421	0.0343065112560742	-27130.20966653088	0.0	-74.74327798070955
3920000	-27216.05641406821	-84.19802938198706	-27131.858384686224	16.501181357590827	123.4360449485881	16.501181357590827	13.692716842914422	203.9697533933164	0.34145966222091784	0.8977962588567466	1.5068861923345251	0.7927012409504769	0.8133233997751986	1.5244206459465592	0.4648722621364949	0.36661164186989575	0.26356190152150766	0.21609514469813723	0.1537313119104576	0.6576146087770224	0.0431115337370632	0.04311153373706321	-27131.858384686224	0.0	-66.4266133009396
3925000	-27217.22496715092	-83.83946351738258	-27133.385503633537	18.892075514012706	146.39536225899914	18.892075514012706	15.816078403595217	187.63327959100542	0.24966638900017274	0.8984566427006562	1.4274071836418147	0.7159882249675887	0.9534963070145949	1.4714940844624005	0.5331575572129467	0.3644237495755146	0.25781075022740546	0.21953799608484026	0.15822750411223793	0.6671267716559383	0.03343061177214831	0.03343061177214831	-27133.385503633537	0.0	-68.05303942664293
3930000	-27214.711870851927	-84.78245353627753	-27129.92941731565	19.03801079427757	142.36953634570506	19.03801079427757	16.32624366689805	168.5133729009293	0.24931667494742243	0.8174207241466841	1.424008977162402	0.8211542157153859	0.7982280242566543	1.5710737413658418	0.5681143173530335	0.3701287707793239	0.2715034725380221	0.21933085311942768	0.1390369035632246	0.661701468746026	0.03905733686062715	0.03905733686062716	-27129.92941731565	0.0	-68.22772082528223
3935000	-27212.247173141455	-86.19717077780484	-27126.05000236365	18.07919770373534	135.9264169918316	18.07919770373534	15.105617859234044	222.7477531591184	0.3360610115331176	0.8088957866282334	1.3371607368756147	0.8407208162782409	0.869604090447229	1.674606392885518	0.46901217688516594	0.365369898089393	0.2643176381778124	0.22611516491380346	0.14419729881898938	0.6474889376057411	0.03872756030651646	0.03872756030651645	-27126.05000236365	0.0	-69.57214452097192
3940000	-27216.13551861703	-86.41583909779943	-27129.71967951923	20.538522853743846	150.1357640517162	20.538522853743846	16.86229282313255	86.45797650253918	0.1235271394984352	0.8432019451487663	1.3045422494589496	0.7433063062766977	0.9049723711231651	1.7492971455573094	0.4546799824351136	0.37984318724619837	0.2649758790490137	0.216312355961534	0.13886857774325223	0.6541028769700971	0.036011988961718616	0.03601198896171863	-27129.71967951923	0.0	-70.70036911119382
3945000	-27219.78338168378	-84.74524746004674	-27135.038134223734	18.544772115557244	143.75377106923077	18.544772115557244	16.56963193236217	86.29319633826316	0.18030768101795164	0.8613515520944433	1.2852354986217318	0.7222822920050341	0.9343475982311878	1.6649270592613656	0.5318559997862393	0.3921324202526416	0.25065287701373373	0.2202776690998308	0.1369370336337922	0.6313292820769938	0.03592534001712411	0.035925340017124115	-27135.038134223734	0.0	-69.21454413423466
3950000	-27209.491369735275	-83.02999497135235	-27126.461374763923	16.19751278956795	125.02062656028428	16.19751278956795	13.900468042739602	137.0590593522567	0.28578004975246385	0.8876393306682057	1.4205801693672302	0.7872539769296354	0.8435749178095325	1.6340958493589366	0.42685575586646146	0.36717086629196866	0.26222515770515775	0.2246013997689737	0.14600257623389826	0.6823407114990372	0.04141185942930235	0.04141185942930235	-27126.461374763923	0.0	-65.66686474726889
3955000	-27215.10267680627	-85.73078989775695	-27129.371886908513	16.162679739936813	129.77284772700585	16.162679739936813	13.680790529193246	386.90108003477894	0.33565992206411294	0.8548133061754283	1.4475226700613761	0.7771327084904284	0.8574901342324333	1.666251778362157	0.3967894026781787	0.36796317608292595	0.2599669140149735	0.2193450856600275	0.15272482424207137	0.6973410437095804	0.03868347991990908	0.03868347991990907	-27129.371886908513	0.0	-67.36937967634928
3960000	-27215.075441518704	-83.75945398095303	-27131.31598753775	19.03892146044334	138.5700287989124	19.03892146044334	15.147565212006727	124.05448341855588	0.23663819550554516	0.7970940356849666	1.3529043907551994	0.8129887428686287	0.8251061583399005	1.7602357944892668	0.4516708778620397	0.3691681875381508	0.26350207640532797	0.22030875182712323	0.14702098422939633	0.683968807715798	0.03920096038592705	0.03920096038592704	-27131.31598753775	0.0	-67.85498607904478
3965000	-27219.29957574719	-87.03946579793661	-27132.260109949253	18.415813775678266	138.95545495876954	18.415813775678266	15.668701349280138	188.91065538873244	0.18597437063720507	0.8491678346384913	1.2838280429184923	0.706598643151389	0.8686344361172001	1.7174169159034576	0.5743541272709715	0.38537171874624593	0.24827329108061502	0.2263162522987795	0.14003873787435792	0.6830626776657581	0.040358164408125285	0.04035816440812529	-27132.260109949253	0.0	-70.34944045293128
3970000	-27216.492202909634	-84.23985489151967	-27132.252348018115	18.450327524169126	132.5981937550186	18.450327524169126	14.960367848386396	113.17462155882365	0.26434911108198694	0.8735750376970146	1.350550968724655	0.8237373622898695	0.766841136938617	1.6493631902514092	0.5359323040984363	0.36893795189015954	0.26442734468511436	0.22098099586459619	0.1456537075601284	0.6436326914904664	0.040784353692897866	0.04078435369289785	-27132.252348018115	0.0	-68.32394495223414
3975000	-27213.377957191533	-83.81160825416781	-27129.566348937366	18.236441221019124	138.69712602272617	18.236441221019124	15.897912776417083	126.42293401986683	0.21242556822571423	0.8271554441410472	1.474360582582149	0.769397960334739	0.766841136938617	1.562747205246217	0.5994976707572325	0.36787942812190466	0.2715035006155445	0.21429034370973638	0.1463267275528129	0.6570746980858335	0.03919903680113958	0.03919903680113957	-27129.566348937366	0.0	-67.61955344235649
3980000	-27211.676483631607	-84.37403249157659	-27127.30245114003	18.730739116270833	140.7890770895978	18.730739116270833	15.263789400826862	73.17645224329671	0.17372773939981845	0.8311773878898413	1.4046817575336767	0.7882610420738789	0.8490263854160053	1.54357074895691	0.5832826781296896	0.37237174710636495	0.26018030067321085	0.21808677901191448	0.14936117320850814	0.6353623057403288	0.03731102090013968	0.037311020900139685	-27127.30245114003	0.0	-69.2918066059019
3985000	-27225.586209044286	-83.57710347757208	-27142.009105566714	18.413660084433957	143.87192793143095	18.413660084433957	15.002695469840784	153.11801501699057	0.22943513753286685	0.7808534136161893	1.444837677984206	0.7583192381508699	0.8544376962882304	1.6263851729556398	0.5351668010048664	0.37218487302413156	0.26910559360912345	0.21342315688086427	0.14528637648587905	0.6349872554225038	0.03553541453502292	0.03553541453502292	-27142.009105566714	0.0	-67.80366962061682
3990000	-27215.391443692406	-84.4563692895141	-27130.935074402892	20.341296258402103	146.64861992807087	20.341296258402103	16.084885677979116	125.83695679549179	0.21191054135682735	0.8243543343496883	1.422353826782857	0.670073369410829	0.9790889198589725	1.611683731212988	0.4924458183846669	0.3861954437539913	0.25333339575810254	0.21166255939243783	0.14880860109546667	0.6292386879379545	0.037226087584322345	0.03722608758432233	-27130.935074402892	0.0	-68.58984201782805
3995000	-27213.32084617939	-85.22251896342095	-27128.098327215972	19.139477366089572	151.26686959872208	19.139477366089572	16.334810250510824	206.49018343701866	0.22241227347965897	0.8984758858746278	1.5306931157532706	0.733528046450465	0.8908057855922074	1.4562533577925934	0.49024380853683724	0.3567918127084372	0.2668193093397474	0.21415902837904202	0.16222984957277176	0.7019003918127125	0.034160934846268816	0.03416093484626882	-27128.098327215972	0.0	-68.9163062779505
4000000	-27218.173286795434	-87.9627087478857	-27130.21057804755	21.6041069746349	164.4177483089554	21.6041069746349	18.668069528643635	130.37741209332634	0.16737491452033593	0.8869553245974361	1.5032576456536413	0.825539636970377	0.8514470611677506	1.5631392329159173	0.36966109869487906	0.3568034291430161	0.26861838444045716	0.2232386592850994	0.15133952713142568	0.6494274769200521	0.03130305610393681	0.03130305610393683	-27130.21057804755	0.0	-70.56510825380252
4005000	-27218.409997755047	-84.94335521664232	-27133.466642538406	19.735775458359857	150.43010852342925	19.735775458359857	16.495958135290095	133.36173411140223	0.2132735390850095	0.8590768352168897	1.4504169731414525	0.7915767293163279	0.8142671819925054	1.608044384478319	0.4766178958545064	0.3668523609228253	0.2563516692513756	0.2279846046418151	0.14881136518398236	0.6674318633017263	0.035805185634592104	0.03580518563459212	-27133.466642538406	0.0	-68.90584769030718
4010000	-27209.749562586738	-84.5370452646486	-27125.21251732209	16.85868029718661	127.2423459804622	16.85868029718661	14.1335661666475	154.01100377007396	0.21751702403370243	0.8652752337321331	1.4848822861206326	0.7884415466575723	0.8865150429982226	1.530302607421345	0.4445832830700954	0.3679372722268961	0.2649774043554801	0.21658563553564544	0.15049968788197676	0.667974307326343	0.04214778694867503	0.04214778694867501	-27125.21251732209	0.0	-67.4896156153491
4015000	-27214.047760765465	-86.48778728998533	-27127.55997347548	19.251512770090272	146.57119834113217	19.251512770090272	16.198801356276288	281.544669030914	0.23891761957586596	0.8652752337321331	1.3771760688321022	0.8091674773421895	0.772255298082583	1.7148713829575297	0.4612545390534634	0.37682469936240665	0.2570700348436019	0.22433087313295993	0.14177439266102987	0.6382647341834395	0.03652576040863926	0.036525760408639266	-27127.55997347548	0.0	-69.81357196942021
4020000	-27214.684711044247	-87.2325017595418	-27127.452209284704	20.629374397901554	153.60783083681196	20.629374397901554	17.825850253927843	220.60966130539842	0.25509056116992224	0.8950213708100335	1.4355556829741682	0.7807732256019845	0.8263580876229352	1.5566271824379734	0.5056644505529062	0.3753233350995646	0.2616108789757586	0.21574725594446748	0.1473185299802077	0.6373738418322954	0.0352714375780917	0.035271437578091695	-27127.452209284704	0.0	-69.85896496933358
4025000	-27226.623329541413	-87.52638175396443	-27139.09694778745	16.45816869353525	137.0449130049713	16.45816869353525	15.715428412873898	536.209742356446	0.3880356204006857	0.8876433372612655	1.4374500222906532	0.7842769586758943	0.8643869923737215	1.4928321196159469	0.5334105697825194	0.35241034168245866	0.2715031166275115	0.22556824920385113	0.15051829248617715	0.6609424783293764	0.03716720252023938	0.037167202520239376	-27139.09694778745	0.0	-69.15765836917606
4030000	-27216.898078797618	-84.75933859083305	-27132.138740206785	18.786551578202474	144.15875716303287	18.786551578202474	16.268141040863497	211.7564468117877	0.2627332291866547	0.820641994389523	1.4029266897437236	0.8252270968674577	0.8438604475007832	1.7293472060159036	0.37799656548260974	0.3675731037939748	0.2621953260089315	0.22949916322272873	0.14073240697436337	0.6370701996495699	0.0374628348610575	0.037462834861057476	-27132.138740206785	0.0	-68.1666826873101
4035000	-27214.963258207055	-86.05459735392363	-27128.908660853132	17.381577752126216	130.15410963491388	17.381577752126216	14.713690354799311	127.18346628010731	0.1601150182721149	0.7963026426562418	1.3328353947685598	0.8396574443347496	0.8657418190658113	1.7368404467227605	0.42862225245187785	0.37986709345846076	0.2595817343353822	0.22028943136154225	0.14026174084461326	0.6815880599376296	0.04235804392881717	0.042358043928817174	-27128.908660853132	0.0	-69.46435146993683
4040000	-27211.44257703093	-84.4909317590932	-27126.951645271838	19.024565006472063	146.5630591996523	19.024565006472063	16.317892672496857	170.55716327224062	0.24564977602718022	0.8391773688476513	1.4303897742463112	0.7430270722030312	0.9126217429840583	1.5636150805186264	0.5111689612003223	0.3756344290853879	0.2584971943486364	0.22237661180903084	0.14349176475694328	0.6821467409087435	0.03500550064254858	0.035005500642548586	-27126.951645271838	0.0	-68.38685216552345
4045000	-27210.507676667075	-83.22929606186526	-27127.27838060521	17.324378088923613	130.3558656157987	17.324378088923613	15.096415090936357	108.74123200346837	0.2361532383952303	0.8588939175634244	1.4225990017822328	0.7508178446671095	0.9282210839536653	1.6026934393013827	0.43677471273218593	0.37154929721353797	0.2549059894012886	0.22454317209737634	0.14900154128779552	0.6634595933485252	0.04212701053220513	0.04212701053220516	-27127.27838060521	0.0	-66.74880119142799
4050000	-27219.961853910754	-89.09011745151847	-27130.871736459234	17.58212982489208	137.1600160111269	17.58212982489208	16.048988358680134	376.26873018747784	0.2574693913273306	0.8701516228294564	1.5101527430736277	0.7500587817833634	0.8293808008667238	1.6101647013605398	0.4300913500862897	0.36531275211048947	0.26751736328816356	0.22030746914778782	0.14686241545355758	0.6699885515415173	0.040221948889499176	0.04022194888949917	-27130.871736459234	0.0	-71.31909163421373
4055000	-27215.976520193024	-84.56553864581075	-27131.410981547215	18.680965934946634	143.6116021929434	18.680965934946634	15.159259984487475	228.28217522926047	0.25160574501739025	0.9569393686686626	1.477324899210096	0.7117943462719232	0.9033432007877761	1.5110039068094585	0.43959427825208425	0.35993774925603783	0.25795039779877804	0.22807409200934076	0.15403776093584176	0.6379283204968661	0.03785486773404269	0.03785486773404269	-27131.410981547215	0.0	-68.07791344443511
4060000	-27216.084558129856	-84.35499034787605	-27131.729567781982	18.02855531862823	142.30777089637326	18.02855531862823	15.937750574075924	192.9168813456708	0.25846084918946943	0.8705473625817289	1.4604296858889265	0.7559731431847336	0.8825562560807922	1.5960831066427104	0.4344104456211091	0.37049793821532334	0.25273932313553443	0.23083871315464033	0.1459240254945002	0.6595288942188492	0.03694531736180082	0.03694531736180082	-27131.729567781982	0.0	-67.82217672226862
4065000	-27212.593937227994	-84.53159770826227	-27128.062339519733	18.65832811729651	135.3777769066318	18.65832811729651	14.721548588694926	75.47384703975484	0.13500141638535282	0.9261505785439058	1.47465256519788	0.7435852833988436	0.8605309886855507	1.5853958759538223	0.4096847082199988	0.36751449827066585	0.25714938275559995	0.2218606910704622	0.15347542790327035	0.6303135897168096	0.04122349716706455	0.041223497167064554	-27128.062339519733	0.0	-69.06592294218174
4070000	-27214.404855364395	-89.5159838891572	-27124.88887147524	20.58268563173651	160.14736282683043	20.58268563173651	17.76909621563663	374.8596348702707	0.23079593786548958	0.912042183358264	1.4620412513276682	0.7215197266359625	0.8943986839477669	1.5744975873280551	0.4355005674022842	0.3698558166817772	0.25576155004118495	0.22280719708894264	0.15157543618809358	0.6743241468104542	0.03331618112197863	0.033316181121978615	-27124.88887147524	0.0	-71.74423950274189
4075000	-27216.875638669535	-84.5097056963868	-27132.36593297315	19.60238306053661	141.05725856621797	19.60238306053661	15.696741956889046	93.28111224935579	0.2183809468932688	0.8711537819450462	1.5134795935806848	0.7425942458827451	0.8982455677103848	1.524739540010954	0.44978727087018605	0.3690119824955455	0.26027256994437836	0.21710434767777292	0.1536110998823016	0.6723651099837078	0.03658672400067244	0.03658672400067245	-27132.36593297315	0.0	-69.24287463644846
4080000	-27218.713166833426	-86.65112542898873	-27132.06204140444	20.349967312314465	146.94358325081762	20.349967312314465	16.958593790418167	92.40369833007159	0.20496838678283824	0.825734143646026	1.3678144506815275	0.7542259237543043	0.928283727819942	1.6691707745826205	0.45477097951558076	0.3749364310926502	0.25971717168411046	0.22070710432733442	0.1446392928959033	0.6661587476853791	0.04087269093377279	0.040872690933772785	-27132.06204140444	0.0	-70.05833654298213
4085000	-27212.36126021486	-86.67500776784692	-27125.686252447013	20.60383352693786	155.4470891373855	20.60383352693786	17.539690835017357	108.3124178759874	0.15001825146499775	0.844156336639387	1.3039825619460557	0.7860315794314815	0.8881743607865201	1.6786503279398064	0.49900483325675016	0.37611261372181765	0.258410160842548	0.21991962951264468	0.14555759592298798	0.6403039142795564	0.03503358903429599	0.03503358903429597	-27125.686252447013	0.0	-70.30718154450128
4090000	-27219.051696985418	-84.92144491218951	-27134.130252073228	20.027864604511766	143.08999270922953	20.027864604511766	15.024437524565723	145.10030264756108	0.25794315655179034	0.844156336639387	1.4455663178830578	0.7495806443583637	0.9251420127547588	1.5587558449177856	0.4767988434466479	0.37731846817132053	0.25560579148800294	0.21167963386552713	0.1553961064751477	0.6653417892190914	0.03727308026486055	0.03727308026486057	-27134.130252073228	0.0	-69.10762978544
4095000	-27210.832646943796	-83.6686736066187	-27127.163973337178	17.364782483194688	136.73049949686802	17.364782483194688	15.666424348169251	137.56162545484844	0.23885475584936164	0.8830163499787889	1.4763858228200868	0.7495806443583637	0.9022858761553673	1.5590437088555853	0.4296875978318089	0.3635797083534525	0.26266370871698047	0.2168730900056816	0.15688349292388376	0.689775285201004	0.03801429766634764	0.038014297666347646	-27127.163973337178	0.0	-67.21485351593336
4100000	-27214.411451245775	-84.8720014348993	-27129.539449810876	19.72927192327784	151.66893425528306	19.72927192327784	16.513286655754584	161.12727239188604	0.20886478476441664	0.8542261217470831	1.4074674141100005	0.7066345031769203	0.838276782240063	1.6543498073866785	0.5390453713392552	0.3729099145052319	0.2509341325283232	0.22403713137990233	0.15211882158654083	0.6366230181930437	0.03493978492765001	0.03493978492765002	-27129.539449810876	0.0	-68.8069728073067
4105000	-27214.48296999085	-84.6583501159941	-27129.824619874857	19.358051197213978	141.4029039136705	19.358051197213978	15.370138555081473	194.62732859582343	0.28168806518373696	0.8690017340202468	1.375262535314259	0.682004068868487	0.8720628597079517	1.6986791268483339	0.5029896752407222	0.37497389400127173	0.24884331343002683	0.22112387579940626	0.15505891676929348	0.6809416757570593	0.03807515709975278	0.03807515709975278	-27129.824619874857	0.0	-68.36531120297781
4110000	-27213.16866197805	-85.27195299411522	-27127.89670898393	20.51457752734426	146.03602065651896	20.51457752734426	16.74987311967808	151.13729208316323	0.22115431684769737	0.8056200210155663	1.4229338903680473	0.7074263571649554	0.9042287291369709	1.6731655470884081	0.4866254552260526	0.3790749739570595	0.25523636302357966	0.22054513093608719	0.14514353208327196	0.6690041752927992	0.038200652554709516	0.038200652554709516	-27127.89670898393	0.0	-68.71469637625118
4115000	-27212.664987829943	-85.6668495809205	-27126.998138249022	19.66862374325697	148.47812327920562	19.66862374325697	17.195543824034907	183.0535075499219	0.23652548871537055	0.8650460487532028	1.3727398190468274	0.7160276077679459	0.9042287291369709	1.599295048888719	0.5426627464063347	0.37353718951430104	0.2514388848215972	0.22198247125810908	0.153041454405991	0.6676461439861638	0.03659817731798335	0.03659817731798332	-27126.998138249022	0.0	-68.8603562104062
4120000	-27208.413578664946	-84.95886856995924	-27123.454710094986	20.48889026865516	149.5437145059409	20.48889026865516	15.81871575712687	195.44798450611313	0.23192377640683667	0.871136351594604	1.363374742768645	0.7708164715313054	0.8981384262955697	1.6263199409254738	0.47021406688440276	0.3732782544401343	0.2526558656202252	0.22477148484108053	0.14929439509855832	0.6724524577332306	0.03595365677442015	0.03595365677442014	-27123.454710094986	0.0	-68.7154102728398
4125000	-27219.817137400856	-84.90401234625709	-27134.913125054598	17.946207757133795	140.15857471352183	17.946207757133795	15.58160839814639	72.37529770114007	0.14756521240194095	0.9179181348687967	1.4220227200258042	0.668882574969296	0.8812294829513966	1.686514803574497	0.42343228361021007	0.3786597221770745	0.251663102672256	0.21949770685049128	0.1501794683001766	0.6785532255815765	0.03645453749659547	0.036454537496595475	-27134.913125054598	0.0	-69.61976975278036
4130000	-27214.375665275835	-86.31220033957888	-27128.063464936255	19.672813584752742	151.57979986785338	19.672813584752742	17.65697422722019	112.62264878990489	0.16772552615380606	0.8591931705146207	1.4336938943862911	0.8050765442555964	0.8057553978279914	1.6140166346816016	0.48226435833389913	0.37406954171978496	0.26148021777924035	0.22258748059722025	0.14186275990375283	0.6449493451340935	0.03666402964379263	0.03666402964379264	-27128.063464936255	0.0	-69.68404574987225
4135000	-27222.42951994676	-85.12356737247852	-27137.305952574283	15.485176139570813	115.43007683026653	15.485176139570813	13.51391732524203	180.36573755700783	0.3619896020187506	0.8765512452211452	1.3837397659043364	0.7322618971264956	0.8678438682976566	1.6573388651164673	0.48226435833389913	0.35995681072382946	0.2648320364533069	0.23397370871663892	0.14123744410622316	0.6661006284397384	0.0482897390412737	0.04828973904127369	-27137.305952574283	0.0	-66.2037083493352
4140000	-27211.909193568143	-83.4787156132254	-27128.430477954917	17.63366962829615	135.41814709701836	17.63366962829615	14.641391473469128	134.71684742007932	0.2528601443588259	0.8094303946685888	1.387818233703839	0.7859177351442714	0.9358660336859301	1.6348644022055059	0.44610320059186515	0.3765617818527864	0.2500243778959535	0.2239886808655289	0.14942515938572962	0.6709848576624701	0.04053727923466928	0.04053727923466926	-27128.430477954917	0.0	-66.947940830319
4145000	-27215.486119867815	-84.21734618329859	-27131.26877368452	17.305045710420845	130.3365247872636	17.305045710420845	14.190314470723338	165.06433395909974	0.23303716964678062	0.8955948612621213	1.3465436749715105	0.8529661824708132	0.788414352708859	1.640665773272234	0.4758151553144623	0.37405484087089685	0.25164893339895844	0.2294452199755777	0.14485100575456542	0.6853604593533424	0.042111422874344134	0.042111422874344114	-27131.26877368452	0.0	-67.21246164751724
4150000	-27218.056523074174	-85.14899228369252	-27132.907530790482	19.66979593664224	136.27686892142026	19.66979593664224	14.503273111963843	194.52480541304172	0.29518644227634455	0.8147177941875964	1.331848741859503	0.8036763240138614	0.8269240331741711	1.722347547635873	0.5004855591289954	0.369587397254668	0.25924645154023157	0.2292025597492777	0.14196359145582124	0.6578973707015172	0.03883590931287764	0.03883590931287762	-27132.907530790482	0.0	-68.99095354429744
4155000	-27213.452632888555	-83.27890520147332	-27130.17372768708	19.115029811554052	138.38435706632913	19.115029811554052	14.986382111497424	109.22429703078426	0.2023376775992981	0.9015304284507841	1.3285175322847333	0.8004360528242771	0.8121307411239198	1.6618518278371606	0.4955334174791251	0.36348928032254185	0.2563414193319317	0.2301622094434948	0.15000709090203015	0.644812451810892	0.038562742800526593	0.038562742800526593	-27130.17372768708	0.0	-67.73873247868555
4160000	-27212.996981685417	-84.98260549535549	-27128.01437619006	18.16698542516775	136.37592932231476	18.16698542516775	14.983897151929563	62.4965366218672	0.12652803516252015	0.9451159573153204	1.37468441086474	0.7323796267394643	0.8001777419018725	1.6035915074443545	0.5440507557342483	0.3623704088380538	0.2586023553692758	0.22731581495095807	0.15171142084171085	0.6939494723383652	0.03872934883102672	0.03872934883102674	-27128.01437619006	0.0	-69.76718553816681
4165000	-27218.960633092767	-88.09141598281336	-27130.869217109954	15.389195066251716	117.93025888992301	15.389195066251716	13.03497519569591	174.09306359598898	0.1989740045069502	0.8730551838965893	1.4281242356588009	0.6760342717989968	0.8257706858396969	1.6712185299295808	0.5257970928763352	0.3775418643348783	0.2467408035286275	0.2244925173331431	0.15122481480334968	0.6214181029924484	0.044192349614854354	0.04419234961485434	-27130.869217109954	0.0	-69.58387621938601
4170000	-27212.072987064468	-84.18822200889117	-27127.884765055576	18.610212838980953	135.39288138356838	18.610212838980953	14.718976603316033	194.26338243160936	0.24921320410719647	0.900470317694677	1.3299539276231815	0.784996496333116	0.8257706858396969	1.6670385942870563	0.49176997822227225	0.37190594946363814	0.25508813012202847	0.22868259396951074	0.14432332644482126	0.6563533702004499	0.04114355379563348	0.04114355379563349	-27127.884765055576	0.0	-67.60885997181711
4175000	-27212.947777521655	-85.46007222429596	-27127.487705297357	18.713854426794263	146.34923121254778	18.713854426794263	16.346150332525745	145.51572878770583	0.2561107075021117	0.900470317694677	1.3879687432207939	0.7269816807355037	0.8287576639789774	1.664417895727427	0.4914036986426211	0.37053229118595765	0.2575617555611321	0.22237222549726046	0.14953372775564844	0.6993502534008739	0.03551785368104308	0.03551785368104308	-27127.487705297357	0.0	-69.31431954182004
4180000	-27214.125927851426	-83.31546009903644	-27130.81046775239	17.378693084145425	125.28627649224663	17.378693084145425	14.207812591469153	90.22254258346119	0.18336072166863054	0.8741444415084568	1.403236140487087	0.6817420585502554	0.8446733851209168	1.6985698298894052	0.49763414444387866	0.3631450466012871	0.25916910677301674	0.22470319702902325	0.15298264959667152	0.6491633471207147	0.045265789806533965	0.045265789806533965	-27130.81046775239	0.0	-66.84116686908489
4185000	-27217.707185809355	-83.63420946689632	-27134.072976342457	16.81367906457425	129.37477411238808	16.81367906457425	14.153768991984823	142.7595840741105	0.27475154261186246	0.8638506033950323	1.3432598389426778	0.869490057445532	0.7169251037970777	1.7132053127330578	0.4932690836866223	0.36471406501344145	0.26659010209347495	0.2288945905101435	0.13980124238293862	0.7180803945538978	0.04239555516957062	0.04239555516957063	-27134.072976342457	0.0	-66.36365608201523
[truncated: 9,163 more rows]
