# Supplementary material for: Discovery of two novel Torque Teno viruses in Callithrix penicillata provides insights on Anelloviridae diversification dynamics
Source: Front Microbiol. 2022 Sep 8;13:1002963. doi: 10.3389/fmicb.2022.1002963 (PMC9493276; doi:10.3389/fmicb.2022.1002963)
Supplement: Supplementary file 2 [file Data_Sheet_2.zip › Supplementar_2/trim_aln_epsilon_neotropical_Relaxed_Clock_Coalescent_Skyline.log.txt]

# BEAST v1.10.4 Prerelease #bc6cbd9
# Generated Wed Nov 10 19:23:48 BRST 2021 [seed=1636579428183]
# trim_aln_epsilon_neotropical_Relaxed_Clock_Coalescent_Skyline.xml
# keywords: skyline discretized_branch_rates
state	joint	prior	likelihood	treeModel.rootHeight	treeLength	tmrca(Sapajus)	tmrca(Callitrix_Tamirin)	skyline.popSize1	skyline.popSize2	skyline.popSize3	skyline.popSize4	skyline.popSize5	skyline.popSize6	skyline.popSize7	skyline.popSize8	skyline.popSize9	skyline.popSize10	skyline.groupSize1	skyline.groupSize2	skyline.groupSize3	skyline.groupSize4	skyline.groupSize5	skyline.groupSize6	skyline.groupSize7	skyline.groupSize8	skyline.groupSize9	skyline.groupSize10	gtr.rates.rateAC	gtr.rates.rateAG	gtr.rates.rateAT	gtr.rates.rateCG	gtr.rates.rateCT	gtr.rates.rateGT	frequencies1	frequencies2	frequencies3	frequencies4	alpha	ucld.mean	ucld.stdev	meanRate	coefficientOfVariation	covariance	treeLikelihood	branchRates	skyline
0	-46999.523123436215	-5857.288315853253	-41142.23480758296	99.73778451608337	483.7089077372856	99.73778451608337	99.73778451608337	1.0	1.0	1.0	1.0	1.0	1.0	1.0	1.0	1.0	1.0	2.0	2.0	2.0	2.0	2.0	2.0	1.0	1.0	1.0	1.0	1.0	1.0	1.0	1.0	1.0	1.0	0.2500000001	0.2499999999	0.2500000001	0.2499999999	0.5	1.0	0.3333333333333333	1.090194969124898	0.3053161121000823	-0.029470613872821225	-41142.23480758296	-110.90354888959125	-1341.648111504546
5000	-30101.259900469704	-2521.5300005354216	-27579.729899934282	14.69888663596787	49.22412959749782	14.69888663596787	14.69888663596787	20.214919126185254	4.517607177567498	1.1122113993569274	2.5694203476238022	2.7376240481368783	1.7361027412431533	1.0815495963285595	3.0198516447452626	3.4755699512929223	4.856022421269727	3.0	3.0	2.0	1.0	1.0	1.0	1.0	1.0	2.0	1.0	1.0006197638513281	1.0040388352738632	0.9679984668881131	1.015515695908896	1.0245601692454818	0.9872670688323179	0.27521508159255875	0.27722704131932685	0.23744132248819863	0.2101165545999158	0.7114145704588262	0.5406210829051524	1.0185065888463845	0.09776614808204528	1.217102040744783	-0.25052775256938814	-27579.729899934282	-110.90354888959125	-47.10600245269123
10000	-29874.35365224557	-2521.2229545991563	-27353.13069764641	16.907874037221212	55.867991440198665	16.907874037221212	16.907874037221212	18.252041775583642	5.727126624534571	1.8358750931156704	1.9033980124697574	3.147057466033974	2.339402427656758	3.1041207211534405	1.236016606641062	5.306677643714321	8.2417377962816	4.0	3.0	2.0	1.0	1.0	1.0	1.0	1.0	1.0	1.0	0.978411690271106	1.0337358145411402	0.9687067419219331	0.9872913442315928	1.0538451423802953	0.9780092666539324	0.3059407240136141	0.28253631499719956	0.24710903171822182	0.1644139292709646	0.6907296988570648	0.4287000249616507	0.7361664135354543	0.08647827185888207	1.1473967271680754	-0.3740017811139626	-27353.13069764641	-110.90354888959125	-49.43692237190703
15000	-29787.715821337977	-2529.970605192176	-27257.745216145802	18.247239194841406	59.55871805033132	18.247239194841406	18.247239194841406	28.79482348067887	5.947987289024097	9.782799406708724	10.928194498115218	14.17768986630793	2.7684584592615984	3.059157148751756	2.8630422405484763	5.043392172980177	21.301262877252935	3.0	3.0	2.0	2.0	1.0	1.0	1.0	1.0	1.0	1.0	0.986345221385332	1.0384812837616175	0.9196693101278178	0.9988530436780935	1.086016742098444	0.970634398948695	0.3699314431874972	0.2557130150701943	0.22900453401315926	0.14535100772914927	0.6740190342785538	0.428998497955365	0.699519308968978	0.09120114312094968	1.0733294248777003	-0.3362855015015036	-27257.745216145802	-110.90354888959125	-48.80322768842814
20000	-29775.97679732248	-2527.6723326154233	-27248.304464707056	18.148468463938812	58.823173883814135	18.148468463938812	18.148468463938812	17.54609517292105	19.93729602497317	4.412574704759227	3.093270240980031	8.079472139619002	3.524155937894216	2.8991178682063135	9.255089568376379	7.351592964802352	26.80851318812844	1.0	2.0	1.0	1.0	4.0	1.0	1.0	1.0	3.0	1.0	0.9377132111810099	1.0790263565765343	0.9464150499163448	0.9875095374095904	1.0970192845164122	0.9523165604001083	0.3676285634155131	0.2542345945179122	0.23136849361119197	0.14676834845538278	0.6787737277223252	0.39983335968560907	0.6121681545317166	0.09320552645896103	1.0498899723362005	-0.23816520652211368	-27248.304464707056	-110.90354888959125	-48.456161124573114
25000	-29754.166572615002	-2522.6850030675296	-27231.48156954747	13.319798636995362	47.77276837347781	13.319798636995362	13.319798636995362	11.807648400348581	15.84184297315154	13.57045849926099	6.3724114516715	6.083699046342441	2.7351174784144625	5.1427559041535575	1.961089925360825	1.2691304333402242	8.16757292520326	1.0	2.0	1.0	5.0	1.0	2.0	1.0	1.0	1.0	1.0	0.9373487763548454	1.08413936542951	0.9490529527988182	0.9745655529985626	1.1204159299724237	0.9344774224458402	0.3827019766956501	0.25909893929569827	0.21922551047795197	0.13897357353069972	0.6628648452302862	0.4130475928754343	0.5975513826557015	0.1129242827235806	0.9546139845994034	-0.23266921705786206	-27231.48156954747	-110.90354888959125	-46.67163496794136
30000	-29749.187007866265	-2521.289547613994	-27227.897460252272	13.52572284213741	50.15794272782297	13.52572284213741	13.52572284213741	17.333596004563972	30.109020538231633	19.704191068219934	11.686454260217866	19.94620668844729	5.841096338732784	4.728139575658672	2.3444104477495693	1.2930626951076123	5.614337163948563	1.0	1.0	1.0	4.0	1.0	1.0	1.0	1.0	2.0	3.0	0.9382754331048233	1.104414797123622	0.9375450184461352	0.9515528807979625	1.1210806696105633	0.9471312009168933	0.37065882596628713	0.2545483742565494	0.2314636344029576	0.14332916537420573	0.6881664916917268	0.3489989780201747	0.49252011009909213	0.10280068281440266	0.9574885622711198	-0.12235620943723312	-27227.897460252272	-110.90354888959125	-46.018649980814246
35000	-29743.45705855913	-2526.105183779515	-27217.351874779615	19.155211438511603	67.36552997697329	19.155211438511603	19.155211438511603	17.258424721148984	18.34961195200856	18.926602832841965	47.59160761769975	9.2413784436255	18.3564508369886	2.5028983283561286	2.684136591914552	3.216329236076345	4.075473695031578	1.0	1.0	1.0	1.0	1.0	4.0	1.0	2.0	1.0	3.0	0.9084708681580287	1.1115856967162439	0.9407456342459234	0.9604093474543173	1.1445670804691024	0.934221372956384	0.3848191244599555	0.247828984762708	0.22565345701825149	0.14169843375908492	0.672084553486701	0.2755621574754094	0.37892197544244394	0.07848177241210436	0.9686515343904809	-0.08605259358163685	-27217.351874779615	-110.90354888959125	-51.53827891678945
40000	-29726.383842273135	-2518.1504684689735	-27208.23337380416	14.23775114267539	54.623002664910196	14.23775114267539	14.23775114267539	29.20991554661261	15.557178482909043	15.458552742923954	5.534477920135602	3.6736636930139484	8.630620799649131	0.972455116070061	2.9779218026807466	2.7441047356832646	6.520572414881853	1.0	1.0	2.0	1.0	2.0	3.0	1.0	2.0	1.0	2.0	0.8892325753496468	1.152355034682982	0.9603443386107336	0.9413409737730698	1.1623252065562648	0.8944018710273018	0.37747429158267276	0.26486725945473166	0.22295787976922335	0.134700569193372	0.6633464983679423	0.2844112413844128	0.3350120191901692	0.09593621979472577	0.8400650389053835	-0.191986290725025	-27208.23337380416	-110.90354888959125	-48.908759967749795
45000	-29727.244838339688	-2526.0673023947556	-27201.17753594493	16.549529827281468	62.78586952350274	16.549529827281468	16.549529827281468	32.9803058540393	38.74233000570463	30.597015356436653	35.91591169520035	10.54249488010516	5.5025913607102295	5.485261358539707	9.970475698458891	7.409096568224889	9.63025165401385	2.0	1.0	1.0	1.0	3.0	3.0	1.0	2.0	1.0	1.0	0.9007297750701195	1.163649690405482	0.9573884489496467	0.9343766414149189	1.1727938846603918	0.8710615594994395	0.3767395164891771	0.25784794168816066	0.22169121987944498	0.14372132194321705	0.6888194284171185	0.2488887523146668	0.2956909562730794	0.08301046514457713	0.837134153467044	-0.16178344063646252	-27201.17753594493	-110.90354888959125	-53.1226565260051
50000	-29720.59136421136	-2528.815268098119	-27191.77609611324	18.52276463912974	66.27131090542994	18.52276463912974	18.52276463912974	80.21462037509994	18.600506543728493	10.237577639191663	8.355085578881322	11.618550861772187	6.022007146958985	7.033117104089012	11.683407139942329	11.437315030708112	7.8753625116698975	1.0	3.0	1.0	3.0	1.0	1.0	1.0	1.0	2.0	2.0	0.8948356591861735	1.1859897614400883	0.9527066040488069	0.9084700263844667	1.1968543286433178	0.8611436202971454	0.3761335553393074	0.2600430524027418	0.22523078004186714	0.13859261221608354	0.6785769304424395	0.2808672444228688	0.35617909604115	0.08144490152786543	0.9321373699046327	-0.11437961867677562	-27191.77609611324	-110.90354888959125	-53.58835002075316
55000	-29713.379307636038	-2532.080026291714	-27181.299281344323	17.149033321022067	62.84597312593318	17.149033321022067	17.149033321022067	45.77445408995987	55.488833860969436	9.034837779168585	23.284791775778256	22.456404197423478	3.6030738691244966	8.186625209940333	10.479154373685997	14.357272014274931	8.505847098104715	3.0	1.0	1.0	2.0	3.0	1.0	1.0	2.0	1.0	1.0	0.9083614527972385	1.2000930830668644	0.9309142302135319	0.917568246340272	1.2184175126255252	0.8246454749565665	0.3780279679587591	0.25859226091950355	0.2231472164035268	0.1402325547182105	0.6871576344163668	0.2785145941107072	0.3574872351125826	0.08191114945809615	1.3444376099604707	-0.10178894623771802	-27181.299281344323	-110.90354888959125	-54.50913612655525
60000	-29707.49557290293	-2528.773021384232	-27178.7225515187	15.664637494403168	59.00562876948344	15.664637494403168	15.664637494403168	35.41206065621021	85.8761922875496	11.202061052301216	19.294695075704926	16.923348561098972	8.140844128298555	3.543961378541558	2.976629777556645	8.29784761760799	17.29104944881409	1.0	2.0	1.0	1.0	3.0	1.0	3.0	1.0	2.0	1.0	0.9381716768640319	1.2117939018021153	0.9270130737980078	0.904670868360097	1.2231686647975462	0.7951818143781998	0.36869565019469586	0.2646430410194139	0.22272664992039354	0.14393465886549678	0.6970765687747038	0.2894166986033778	0.3482908491989864	0.0900898225125402	1.2465530268550116	-0.11872093302535483	-27178.7225515187	-110.90354888959125	-52.06144363202895
65000	-29694.499387962584	-2528.9030957175987	-27165.596292244983	18.30480961938548	64.24415606159478	18.30480961938548	18.30480961938548	43.16851011444981	67.16746352811442	16.391949969066346	7.20000870062884	7.834117453581669	28.655087224577617	4.694222054192248	4.703335549805958	3.555493234242601	4.693187897978768	1.0	1.0	2.0	1.0	2.0	4.0	1.0	1.0	1.0	2.0	0.9360022150144276	1.2314612320404106	0.9112170951170709	0.8987031174025268	1.2694208559141256	0.7531954845114364	0.37257627753767203	0.2523047684274402	0.23188754270788695	0.143231411327001	0.6662156291573759	0.2731154023883112	0.33757991832726003	0.08106230188531018	1.3063217711888202	-0.102449885028022	-27165.596292244983	-110.90354888959125	-53.68256059315884
70000	-29688.383485516366	-2526.4049455022146	-27161.97854001415	15.066195854146667	61.200772533571666	15.066195854146667	15.066195854146667	86.95539296530178	32.982236787566784	23.416359488123792	36.97534429411896	12.592297386855742	8.61000498335236	4.520327316583935	8.49533121478363	4.754881757106234	6.826099671673881	1.0	1.0	1.0	1.0	4.0	1.0	4.0	1.0	1.0	1.0	0.9533549881447917	1.252713943020685	0.918692875014783	0.8779367557205718	1.2790253517101389	0.7182760863890278	0.3709394875734102	0.26006699161561014	0.22478747894804743	0.14420604186293245	0.6911378311184816	0.2257567830656883	0.24894773000921064	0.08220458175339679	1.1192880213389846	-0.18584281912515016	-27161.97854001415	-110.90354888959125	-53.881741599750065
75000	-29676.876483417702	-2524.680395155995	-27152.196088261706	17.23854207050619	70.6869509471194	17.23854207050619	17.23854207050619	81.90320508086542	20.59083914223181	12.06371165896636	15.04875704890433	34.11306259447782	4.911220416449934	5.052334985880538	4.789074602478762	2.2011298223686095	5.324511822594587	2.0	4.0	1.0	1.0	2.0	1.0	1.0	1.0	2.0	1.0	0.922599088791421	1.2648715876973813	0.928576798756008	0.8966793331661284	1.3100384570156265	0.6772347345734335	0.3572664542125345	0.2686225501436275	0.22740595465364813	0.14670504099019016	0.6809901493123643	0.19572014020723422	0.2106393141444945	0.07556229889596765	1.0641053151949647	-0.226711117367037	-27152.196088261706	-110.90354888959125	-55.09227481096119
80000	-29677.701204700123	-2521.6867146387854	-27156.014490061338	15.637321414193977	61.22039484641372	15.637321414193977	15.637321414193977	36.20442114413778	8.777095642183626	7.806897482606788	8.55214497174838	12.922143499843687	22.9049500738414	12.82925453748789	8.776347719610316	2.945868738176567	7.644083280168698	2.0	2.0	1.0	1.0	2.0	2.0	1.0	1.0	2.0	2.0	0.9127956652694367	1.2704905100698929	0.9240330111818805	0.8869422939689923	1.3209022459650677	0.684836273544729	0.36369469324624	0.262640107302907	0.22587231838890431	0.147792881061949	0.6632245119652307	0.22672294874107288	0.24676496038598644	0.08389247421790805	1.052509897993922	-0.2034046740576482	-27156.014490061338	-110.90354888959125	-52.07783434867595
85000	-29679.505571941016	-2524.1792660204087	-27155.326305920607	15.493607732555567	64.31860473107665	15.493607732555567	15.493607732555567	40.63354976246953	4.93500044638976	4.970965851594377	18.696857019718824	17.935553062108546	13.399841796361214	14.565406243594019	23.286029410898283	13.591589026357322	4.010919501157015	2.0	3.0	2.0	3.0	1.0	1.0	1.0	1.0	1.0	1.0	0.9101505550908229	1.2721875289957203	0.9437197949188585	0.8850893313734319	1.3166439660687363	0.6722088235524285	0.3740330712871706	0.2575313763509878	0.2226698463993429	0.145765705962499	0.6621260114695185	0.20187722970705077	0.21692490123646518	0.08184680462432684	1.0686701537587622	-0.17224413037169117	-27155.326305920607	-110.90354888959125	-52.65120648282858
90000	-29670.925483573687	-2518.8992889967717	-27152.026194576916	15.705869345849202	65.31833038022876	15.705869345849202	15.705869345849202	35.09270703695138	5.89054419688375	12.397999409389564	11.515225366901717	21.22551159785209	9.912932462111739	9.037696741943892	10.80820824002582	4.35775435238906	5.076118519947248	2.0	1.0	3.0	1.0	1.0	3.0	1.0	1.0	2.0	1.0	0.9155660345377339	1.2816031120644962	0.9546749155519564	0.8869568321967265	1.3287494632278103	0.6324496424212754	0.37483095809353834	0.256840103675619	0.22038512631000645	0.14794381192083647	0.6253410252973951	0.17668923776088247	0.16451391253389705	0.08369916106727536	0.8586041579634898	-0.22268021204245605	-27152.026194576916	-110.90354888959125	-52.446715863752246
95000	-29663.222207423885	-2519.4595439420564	-27143.76266348183	16.29136511643582	66.89551265858813	16.29136511643582	16.29136511643582	42.76169070789317	4.897059961973874	8.531736271777286	20.22290515180914	14.467550165748403	11.749131891827718	5.633754516167703	14.437887125997417	7.937954589932889	4.1379096950184175	2.0	1.0	2.0	2.0	1.0	1.0	2.0	1.0	3.0	1.0	0.9330744648280516	1.2870045483939527	0.9236745003393814	0.8824306899119535	1.3698765240208315	0.6039392725058277	0.36591283774689504	0.255097092603917	0.22606361168444408	0.15292645796474405	0.7048542081892719	0.1695220348223845	0.16035996880712486	0.07848451904162439	0.8865130654849457	-0.15833321272705222	-27143.76266348183	-110.90354888959125	-52.11729413786822
100000	-29668.692538995747	-2526.990029542213	-27141.702509453535	16.92211620170375	70.48943155227877	16.92211620170375	16.92211620170375	92.94342403874423	4.0356269733762	11.148808320121084	9.548829865022268	5.178186854142982	5.132709277602323	11.011019401783141	21.365213727479144	19.27057089083677	2.5831253456166863	2.0	1.0	2.0	2.0	2.0	1.0	1.0	2.0	2.0	1.0	0.931248538539256	1.2702231334209497	0.9322917640162289	0.879378232636606	1.4310429755168557	0.5558153558701026	0.3628341986806344	0.2567123162682036	0.2311889345867288	0.14926455046443335	0.6717959090153617	0.16571976502813904	0.1610350160659867	0.07520399262279973	0.9250148418055427	-0.2090135006659255	-27141.702509453535	-110.90354888959125	-58.13962134074184
105000	-29660.918764569335	-2518.479743696353	-27142.439020872982	13.465825750466758	59.226625338527896	13.465825750466758	13.465825750466758	35.37632599992339	7.870741008392414	6.635809752385502	10.60396705924728	6.5935985760952995	3.556578312210364	5.491790292384975	11.956954181381068	6.211513891388287	5.384949013374426	3.0	2.0	1.0	1.0	1.0	3.0	1.0	2.0	1.0	1.0	0.8873947640279791	1.32616279655879	0.9270197527260733	0.8628260416870009	1.4395207296402468	0.5570759153599082	0.3553656673628711	0.27107674024057216	0.23280127276205545	0.14075631963450153	0.7518958361205713	0.19248910146785472	0.17218139833107388	0.09086232566915084	0.8615288912840434	-0.2166501927226997	-27142.439020872982	-110.90354888959125	-52.031230637620865
110000	-29653.99831639453	-2517.669517052111	-27136.328799342416	14.81496663000624	61.17279503798088	14.81496663000624	14.81496663000624	34.57043807344506	8.97587374702092	9.724824185834851	11.587456316011073	7.821936627582355	4.13854489312616	7.712472011659695	3.411972383988103	4.077514989092855	3.7756819178189227	2.0	1.0	1.0	1.0	2.0	1.0	2.0	1.0	1.0	4.0	0.8961513328254077	1.331348773738068	0.9156342962748967	0.8538215776683404	1.4518280390025249	0.5512159804907608	0.3661777887930521	0.26497423200154874	0.22806966504549026	0.14077831415990918	0.6744563273712658	0.22053416709496074	0.2156706570800295	0.09514076304621658	0.9342953740095195	-0.1798526102727046	-27136.328799342416	-110.90354888959125	-52.21233576980235
115000	-29646.274322917747	-2519.01505940538	-27127.259263512366	14.24582958745513	59.95501320622539	14.24582958745513	14.24582958745513	24.70976842386898	8.479299821071473	4.1369254361371866	11.315026225150712	33.56210817685093	18.104840767003697	3.241977277720982	2.2374664530409407	2.6686144136960523	2.1404349051317726	4.0	1.0	1.0	1.0	1.0	1.0	1.0	4.0	1.0	1.0	0.8959137991448344	1.326900058887132	0.8959896382434833	0.8763629878039424	1.4686031469057597	0.5362303690148464	0.37433949551390205	0.2526033463321283	0.22961158564659084	0.14344557250737908	0.665495407369585	0.18897719277491498	0.18380763271489217	0.08628681570920342	1.004836686189625	-0.1808624913220406	-27127.259263512366	-110.90354888959125	-53.82524436222528
120000	-29649.344834101423	-2525.4787687447406	-27123.86606535668	15.717566055240097	69.35147959050676	15.717566055240097	15.717566055240097	15.238587437326137	3.297267583695954	12.440842545893537	11.596334494757595	28.68245518648385	20.901411704727924	12.656432227155005	5.569518148020678	2.9750653200582144	7.508945437403106	3.0	1.0	1.0	2.0	1.0	1.0	1.0	4.0	1.0	1.0	0.8992758450877336	1.328274517476691	0.9056450492351523	0.8614652850244243	1.4856177443100533	0.5197215588659437	0.35947828499803897	0.26475628065774226	0.2267337008085049	0.14903173353571403	0.6719894829400583	0.16483090519078458	0.15633308991610786	0.07887836291209195	0.9581379538110569	-0.18800351626168615	-27123.86606535668	-110.90354888959125	-57.99851437940329
125000	-29652.438191660167	-2522.8361922027248	-27129.60199945744	13.413803527099873	62.117391409244	13.413803527099873	13.413803527099873	86.44450373979451	22.353534848073892	23.29415143459655	9.139688327471948	6.7665607937753185	17.532567399314683	20.49838793188989	4.847265555494049	9.931018665044085	9.313264677553512	2.0	1.0	1.0	1.0	1.0	1.0	2.0	5.0	1.0	1.0	0.9011495055481831	1.32717325093806	0.8899525116178111	0.8659395107458335	1.4899430706562833	0.5258421504938272	0.3853800323424161	0.2504357669329044	0.22313488757408426	0.14104931315059538	0.6657411509156742	0.1548820550974625	0.14670957027240183	0.08407155285640586	0.8322281073530958	-0.04541580700046364	-27129.60199945744	-110.90354888959125	-51.53214887602727
130000	-29651.25027856369	-2523.659417999414	-27127.590860564276	15.602482411799862	69.1239417031517	15.602482411799862	15.602482411799862	87.73670080406332	27.15684715507457	22.265615603982706	36.6589907921148	19.507189231016564	15.56938177202445	9.30940279986767	3.70024706574838	4.675937927075823	9.72724244612206	1.0	2.0	3.0	1.0	1.0	2.0	2.0	1.0	1.0	2.0	0.8925294419768858	1.3535556113058744	0.8534600639315044	0.8999366685539809	1.4981640220838612	0.5023541921478913	0.3740906154852752	0.2551636589756276	0.22241818615476744	0.14832753938432985	0.7209701075985592	0.1514415674391861	0.12227908320820031	0.07889445636918217	0.7516096785810941	-0.1128284502697928	-27127.590860564276	-110.90354888959125	-54.49165512512826
135000	-29654.885725922028	-2521.03632825633	-27133.849397665697	17.650067046398032	72.48460659144428	17.650067046398032	17.650067046398032	92.87977045654011	92.37628061285896	5.009790491466035	13.416296033963372	18.1705670869661	19.499238118393702	4.480864762476484	4.570966880044607	8.873191118533164	14.123437689223772	1.0	1.0	3.0	1.0	1.0	1.0	1.0	4.0	1.0	2.0	0.871580768610538	1.360411102490144	0.8759881567511087	0.896036775540921	1.4918303378538218	0.5041528587534646	0.3621043073431094	0.2707977235304027	0.2217402052012072	0.14535776392528074	0.6457231052386697	0.15581808467564673	0.141220225675572	0.07684497743362197	0.8351989299213416	-0.25344571941688065	-27133.849397665697	-110.90354888959125	-50.00892712628146
140000	-29650.623016392146	-2515.1853482515658	-27135.43766814058	15.195198449291363	70.0302062310469	15.195198449291363	15.195198449291363	151.17737537252142	25.801036889877825	9.18512842248267	7.771983343256779	15.70610390053488	17.902982326260457	7.288477348194048	2.0316554193410727	5.270438606147844	3.9798629596741892	1.0	1.0	2.0	1.0	1.0	2.0	1.0	3.0	2.0	2.0	0.8882597024592253	1.3591237828538612	0.8580636200366508	0.8929098063532243	1.5126447546270563	0.48899833366998025	0.3642005666073827	0.2644539289641319	0.2270192065309237	0.14432629789756177	0.6514751074407128	0.1265172802098071	0.09747218778294137	0.07534217984334514	0.6757753782222513	-0.27925265071180927	-27135.43766814058	-110.90354888959125	-49.685178321159384
145000	-29643.692108215626	-2522.5358159462107	-27121.156292269414	19.36159006489089	83.56364828810189	19.36159006489089	19.36159006489089	147.85325111031565	14.842513570529274	17.346064840311357	13.237573987509014	20.2301784451363	14.516230787221536	14.509762504517418	2.7633632050566925	6.35972451050453	9.67549095647659	1.0	1.0	1.0	1.0	1.0	2.0	1.0	2.0	4.0	2.0	0.9080186266726192	1.382617793071187	0.8530925971106935	0.8579169090939632	1.5090347178472587	0.48931935620427597	0.3673131492392122	0.25696072089981925	0.22897452670005794	0.14675160316091063	0.6502509383788628	0.114879886201594	0.09357238780612027	0.06788037994172505	0.5900961003295296	-0.26433854066052725	-27121.156292269414	-110.90354888959125	-53.60898775747806
150000	-29651.927406153583	-2522.6339247095216	-27129.293481444063	17.1592318280168	86.09719439663282	17.1592318280168	17.1592318280168	180.769939690522	16.72167755079467	11.660834276990533	17.502653184223213	14.038760713741556	12.132022240743833	7.809243357495444	10.451547555018967	9.646963067299568	9.728320308061324	1.0	5.0	1.0	1.0	1.0	1.0	1.0	1.0	2.0	2.0	0.9075890294319289	1.3652195058100007	0.8539527769003825	0.8454101263092658	1.5285208156603867	0.49930774588803317	0.3608604741989774	0.2657532321867272	0.223656907282553	0.1497293863317425	0.6093252812328038	0.1021767800402484	0.08892733982364319	0.06129935562965537	0.6100585414948748	-0.3958003088325023	-27129.293481444063	-110.90354888959125	-56.29649644103176
155000	-29651.608174071112	-2528.045457164433	-27123.56271690668	13.597846060781439	78.98740786317761	13.597846060781439	13.597846060781439	151.57611807936968	45.78485891604629	20.524663228569075	15.361275756812773	8.356840096086879	3.1679248878560653	6.275740666969476	7.19887673921923	6.473263910802688	25.612960702641814	1.0	3.0	1.0	1.0	3.0	3.0	1.0	1.0	1.0	1.0	0.8806947367812744	1.3902586255432035	0.8704368341403428	0.8330519923730688	1.547111476064932	0.4784463350971758	0.3723990059058802	0.2632059265598901	0.2228681813170113	0.14152688621721846	0.6584049265653795	0.09532414678814552	0.07500252674588141	0.06498901708906726	0.5599333383972435	-0.3915430050949874	-27123.56271690668	-110.90354888959125	-59.23148166823172
160000	-29655.10320287091	-2521.9841267588654	-27133.11907611204	14.939521551498098	84.25571437439666	14.939521551498098	14.939521551498098	219.48236896309368	13.71730410242737	20.41392138829731	17.514482613438773	5.335109727304015	4.760536215421379	6.6124712779400845	6.66212868394206	8.673486937464864	24.96135923316252	1.0	2.0	2.0	3.0	1.0	1.0	1.0	2.0	1.0	2.0	0.8665840439590563	1.4117423673652347	0.8514019142783145	0.859763548773768	1.564538114840831	0.4459700107827925	0.37381620129592485	0.26125911624727777	0.21511627471240913	0.14980840774438828	0.666907387500382	0.09026323810682611	0.05934943670186581	0.06274231349162933	0.5144857482243334	-0.47172789847016766	-27133.11907611204	-110.90354888959125	-55.31530906034243
165000	-29639.171720288778	-2521.4319828652056	-27117.739737423573	15.895654362200322	92.72782169688558	15.895654362200322	15.895654362200322	533.9524889013711	6.805657660118779	8.29340047104339	15.037615186780066	7.908252931661863	5.9981470159714565	9.610009668821737	3.787721421627633	4.306965337088017	3.686726157887359	1.0	2.0	2.0	2.0	2.0	2.0	1.0	1.0	2.0	1.0	0.8656968498830273	1.41125764229093	0.8487984892757892	0.8584987125251627	1.5741302660699894	0.44161803995509824	0.3690834008494177	0.2577692674671138	0.22357459661296275	0.14957273507050575	0.6583187074413883	0.07721958353178245	0.044005305512488845	0.05641865571946813	0.5490347839072486	-0.10324216097969303	-27117.739737423573	-110.90354888959125	-58.26565439255773
170000	-29640.275255146415	-2523.766463991323	-27116.50879115509	15.520689043052649	94.40100375963368	15.520689043052649	15.520689043052649	377.5320484809493	4.016532443487318	4.716663062018202	10.622185620843052	27.15171084496214	30.08768436944478	12.252096921192399	5.634005782751689	4.057100748142799	16.10361917004475	1.0	1.0	2.0	1.0	1.0	1.0	1.0	6.0	1.0	1.0	0.8806820727479757	1.4010162127440624	0.8467876094007251	0.8675956905932852	1.5652371236833078	0.43868129083064	0.37040127276188695	0.2602461849554034	0.22204331640764638	0.14730922587506323	0.6579733286401214	0.07823709899515767	0.042867753988939605	0.06031870312033283	0.35689799272590844	-0.2858852185562474	-27116.50879115509	-110.90354888959125	-54.50028444504269
175000	-29645.176666391755	-2526.786050386053	-27118.3906160057	17.116199022922125	97.84222780994851	17.116199022922125	17.116199022922125	1238.4965565661566	10.651800728376601	13.148520525269255	24.12362029975572	25.231623232686488	13.895584411061941	4.881586442401334	6.3263685243749075	13.931871898545994	3.520401895012953	1.0	3.0	1.0	2.0	1.0	1.0	3.0	1.0	2.0	1.0	0.8498574005599856	1.3747348906942438	0.8461669426838818	0.8822202127193605	1.5965717824982415	0.4504487708442829	0.36905431704015046	0.26712559001498765	0.2136188277241373	0.15020126522072455	0.6316324286379822	0.07287741950453959	0.03854960805544716	0.05359125598309006	0.40672972294680565	-0.47246350489994815	-27118.3906160057	-110.90354888959125	-57.5927577017648
180000	-29661.930222320218	-2537.0943855231867	-27124.835836797032	15.411428053283034	105.66991525875181	15.411428053283034	15.411428053283034	93.54612694423012	62.20532040964908	13.636693550271685	24.13127864102696	84.80385512701177	19.868068239291325	24.629307297674448	7.882731947894109	22.17793223627955	16.81500335370266	2.0	1.0	3.0	1.0	1.0	1.0	1.0	3.0	1.0	2.0	0.8676100325325447	1.4006394036888572	0.8055190576336763	0.8958478590980566	1.5938385322929365	0.4365451147539243	0.37133236547183707	0.25863996752046514	0.22334931616891268	0.14667835083878505	0.6477566380695381	0.06739149580288338	0.03368469713564311	0.053877410418689695	0.4071231318683284	-0.4483359496944356	-27124.835836797032	-110.90354888959125	-64.02243448732358
185000	-29655.93603572442	-2535.599945771742	-27120.336089952678	16.977429165163375	129.34879194284062	16.977429165163375	16.977429165163375	81.3673098375087	69.85128931230582	26.002918571984566	28.87157100545843	57.0677433828411	38.4998806203063	7.68876318625599	2.4026157042765477	4.667213830771496	3.47337530698837	2.0	1.0	1.0	1.0	1.0	1.0	2.0	1.0	2.0	4.0	0.8342843917186709	1.410349994739768	0.8260322136256756	0.8836568808685432	1.6105565749694668	0.43511994407787125	0.3712051907744655	0.260403310939632	0.21974688265073072	0.14864461563517184	0.6519734064249247	0.04622690842591471	0.018606575222394704	0.04163008213168339	0.31086640303695773	0.02412774220665035	-27120.336089952678	-110.90354888959125	-71.00022881109768
190000	-29653.782283407298	-2534.1381191630358	-27119.644164244262	14.27724415700855	107.25236955198962	14.27724415700855	12.755253673677739	90.55474578893154	17.784442020929447	30.2510981781393	26.529418612306493	51.00982490794135	34.48422858170182	17.614426102749324	3.4441565235831195	8.352334499807085	14.899769444581048	1.0	2.0	2.0	1.0	2.0	1.0	1.0	1.0	3.0	2.0	0.8508043428047132	1.4022684744772937	0.8299185814030207	0.8511002990406139	1.5877781898074683	0.4781301124668859	0.37273780626406144	0.2580866183077523	0.22756121532856785	0.14161436009961847	0.6838524162409723	0.051313451842091524	0.009521437106578441	0.051089236342098755	0.13541491715086887	-0.3650455210480263	-27119.644164244262	-110.90354888959125	-64.83557634263322
195000	-29656.24782653014	-2534.721712439312	-27121.52611409083	18.357968292904705	126.28936152094106	18.357968292904705	13.05494345052447	375.90620058313164	66.00217643846509	33.21414646913325	51.698479509906875	30.402768069087003	35.605274494471566	10.825596598433153	8.572791443027473	7.079551330485417	6.169973738056236	1.0	1.0	2.0	3.0	2.0	1.0	1.0	2.0	2.0	1.0	0.8470546798541324	1.4122254290697671	0.8129180923024658	0.8837990277646642	1.5922250001535072	0.4517777708554592	0.3770302737875926	0.26232560920734815	0.21664324085781092	0.1440008761472485	0.6757103913872662	0.04446066612412772	0.004135206856266407	0.04413570391005556	0.07450657356212517	-0.15523245304737204	-27121.52611409083	-110.90354888959125	-67.52017086474083
200000	-29664.437374093657	-2538.5107764357895	-27125.926597657868	17.931687115100857	140.81522753147374	17.931687115100857	16.16284789830458	176.8812259198282	97.2075378765241	66.51345605399835	112.94838326461189	51.76722735290435	12.53569670475285	29.591458409283003	9.887057525264462	9.006728640936068	6.539501146954059	1.0	1.0	3.0	1.0	1.0	2.0	3.0	1.0	1.0	2.0	0.8239771998165444	1.4200503695154931	0.8324444563897094	0.8488087921074781	1.5811658131188522	0.49355336905191877	0.36870219650536	0.26671507521390575	0.2238107324054786	0.1407719958752557	0.7015299380238399	0.035328404116450496	0.005574049780037278	0.03684258211815666	0.1640212080942907	-0.26268326025296584	-27125.926597657868	-110.90354888959125	-69.72459546620965
205000	-29658.76020394016	-2540.023232106578	-27118.736971833583	19.523323365322113	136.64408312256714	19.523323365322113	15.77919989240612	200.50506378066055	67.25528816024453	58.04427911959506	68.19968929772824	131.34410635451468	17.090012341813235	25.567993251074395	24.115075418463974	19.732888184840316	9.901932016766601	1.0	1.0	1.0	3.0	2.0	1.0	2.0	1.0	2.0	2.0	0.8398552712479376	1.3837583286104882	0.8245360790879723	0.8444171021134674	1.6145883665822063	0.4928448523579243	0.369252538973738	0.262261281179664	0.21909557957479595	0.14939060027180212	0.7184025025206633	0.037276911570195165	0.013383941081622911	0.03730214952721874	0.3300139671933501	-0.31011581814802125	-27118.736971833583	-110.90354888959125	-69.29313754839788
210000	-29661.236535486423	-2542.726583511671	-27118.509951974753	16.944042212031757	133.44381964445162	16.944042212031757	16.018905553965002	170.75156090256635	159.18221091919872	70.26514955598321	77.7916004362871	100.9912951495577	27.07933324483529	46.81598810569238	23.006730828670502	30.617634903010575	10.090015662346385	1.0	1.0	1.0	1.0	1.0	1.0	3.0	2.0	1.0	4.0	0.8609103177072043	1.3675917914588076	0.8219293758989988	0.850364206423571	1.6039211937995626	0.49528311471185194	0.3719885608052648	0.25965047374937195	0.21805500093993227	0.15030596450543096	0.6497346383135131	0.03902658718945678	0.004208745081934038	0.03834760504114803	0.10864771269236606	-0.28965904318951363	-27118.509951974753	-110.90354888959125	-69.23754065921432
215000	-29678.56613636188	-2553.579664251274	-27124.986472110602	20.08300093494491	156.6864787330521	20.08300093494491	17.900182822968087	180.2032269006635	246.74144672983545	144.37156999711365	120.68154499827506	95.18576693537047	32.67840368808153	16.908822275014064	31.912011912036057	37.815955844654965	47.15276807315806	1.0	1.0	1.0	2.0	1.0	1.0	2.0	1.0	2.0	4.0	0.8502150377531095	1.3774082260856813	0.8470991598290278	0.8357766204101337	1.5913072607262888	0.4981936951957554	0.3770043869904308	0.2536171621715697	0.2173072463248381	0.15207120451316142	0.6654977934187415	0.033034139055293045	0.004488105528003543	0.032709391809035177	0.14533762076218013	-0.16155682042176503	-27124.986472110602	-110.90354888959125	-77.97630926224952
220000	-29664.7375931582	-2545.7172232083813	-27119.020369949816	19.10805126777043	136.46731447238196	19.10805126777043	16.102290852357743	239.89070238975103	71.18041649849238	68.1680815730311	59.88505414895065	65.5690382226242	11.448865049023127	20.510259452335372	59.95336473838045	69.25953383972893	31.834175690756517	2.0	1.0	1.0	2.0	1.0	2.0	4.0	1.0	1.0	1.0	0.8460733309419738	1.3970060459108242	0.8413762455876574	0.8522031007115887	1.5798803403944046	0.4834609364535484	0.36786832642361267	0.2614414215866637	0.22406182616358736	0.14662842582613633	0.6597745792795091	0.04279407935423942	0.003730528276452036	0.040885144571791175	0.09362646056436547	-0.18524818173836916	-27119.020369949816	-110.90354888959125	-71.33384696557414
225000	-29676.191110740714	-2551.1387404482116	-27125.052370292502	17.82619497213804	143.63639938251225	17.82619497213804	15.076308011292104	216.35256391854887	82.89844664234691	80.1923934681423	27.369533174104014	45.83761925657552	31.432600613921835	16.672860148963053	55.29386707789582	157.88443859580798	12.209994730938597	1.0	2.0	1.0	2.0	1.0	3.0	3.0	1.0	1.0	1.0	0.8566657090589324	1.3766773649639443	0.852940502232838	0.8521963479271605	1.5931901434609363	0.4683299323561861	0.3655122628420337	0.2596551658600402	0.2263879252031915	0.14844464609473462	0.6446759773880196	0.036950360396527	0.0070905596165584134	0.03694979428357272	0.17160833145829338	-0.23767388538046275	-27125.052370292502	-110.90354888959125	-75.58977180429527
230000	-29667.248376307874	-2548.2812838346035	-27118.96709247327	17.707432440908033	130.1124035809204	17.707432440908033	14.664688160935754	219.71905742704982	198.93725960973916	76.30065580683417	21.758084122332615	25.348264358442155	16.839709574163653	29.82279195791864	104.43482683638723	114.7207561810606	29.49418517104504	1.0	1.0	3.0	3.0	1.0	2.0	1.0	1.0	1.0	2.0	0.8491473893968488	1.3929836334245405	0.8513396811079352	0.8546293983565932	1.6295219312093914	0.4223779665046889	0.3623869264501711	0.2627286796990628	0.23115313875418056	0.14373125509658563	0.642324608342241	0.041685475251136604	0.0037174695158764368	0.04217328690230798	0.08626744042400689	0.22504651119590513	-27118.96709247327	-110.90354888959125	-72.9567427477901
235000	-29665.537875808095	-2545.9193852917206	-27119.618490516375	20.378761243159946	138.50807844875806	20.378761243159946	15.949808947657717	276.4763935953922	120.72386550194926	188.21118684414512	89.21326526022199	143.65584824131594	36.182621948430146	15.514083838201389	24.378654667411517	34.91378485788919	12.004253622510829	2.0	1.0	2.0	1.0	1.0	3.0	3.0	1.0	1.0	1.0	0.8863955576640576	1.369798810235019	0.8423942962425747	0.852858321869305	1.6444104083311495	0.4041426056578924	0.35661320032495253	0.26205269775790274	0.23542745818028982	0.14590664373685494	0.7044023552247586	0.037200308446380156	0.005448389631907733	0.0378734661632337	0.1380848100966295	0.1752012880456084	-27119.618490516375	-110.90354888959125	-71.63285350488465
240000	-29662.378139213844	-2542.342712829795	-27120.03542638405	20.435585604677634	158.46583371856354	20.435585604677634	18.012114692593798	213.44565581582236	51.5174532482839	25.384668930226237	74.96337543911476	85.5288118226519	45.923262931914486	20.418046426258734	17.245395893868306	11.517749257960325	4.751511460899297	1.0	1.0	1.0	2.0	3.0	2.0	2.0	1.0	2.0	1.0	0.89115159510719	1.3624086872673788	0.8303283120473106	0.8545120192115503	1.644520784713295	0.4170786016532732	0.36363063989162653	0.260198063167994	0.22821668469951473	0.1479546122408648	0.6994980888435389	0.03167581294476522	0.004413871706825066	0.03202176041638463	0.11345638412030448	-0.15197817768089097	-27120.03542638405	-110.90354888959125	-72.59078023220292
245000	-29674.014003901717	-2547.3122867322386	-27126.70171716948	18.052512691698396	133.0919089303448	18.052512691698396	15.08320067185501	522.546562215872	30.267237543535575	124.43876272805645	129.82764174570096	37.12779193098784	54.51967936727777	9.95524140881687	26.29626633045915	40.99534679076775	13.175946147481694	1.0	1.0	1.0	2.0	2.0	2.0	2.0	1.0	1.0	3.0	0.8662607152319705	1.3643516715704371	0.8313001464269216	0.8726183708537101	1.6449429249602485	0.42052617095670974	0.3645963734711841	0.2665780672879868	0.21576180765204708	0.15306375158878205	0.689619026611902	0.040626058838997565	0.006958801116871402	0.03801992444088832	0.19433871900719857	-0.07149699992117929	-27126.70171716948	-110.90354888959125	-70.25796125229938
250000	-29658.284754297612	-2540.3009439792295	-27117.983810318383	18.938072101727556	145.80142354688024	18.938072101727556	15.778805137660221	184.5683360140936	60.26698513497526	36.389866781940874	35.28068771427321	36.2424252405922	67.21877673560537	12.302634458214575	28.91312211851501	16.906815222790264	4.158925873242944	2.0	1.0	1.0	1.0	1.0	3.0	2.0	2.0	1.0	2.0	0.838168450872992	1.3718483220459012	0.8159032443442965	0.8960319653395923	1.6360655249685254	0.44198249242868964	0.3754880845420883	0.25692066504065814	0.22222998039204558	0.14536127002520802	0.6732313126022391	0.03658422204120365	0.004992527323455104	0.03716915389267	0.13342923142451568	-0.2488300836147512	-27117.983810318383	-110.90354888959125	-71.46809237984675
255000	-29664.88018857107	-2545.545768371864	-27119.334420199208	20.332747812490084	156.53269418751813	20.332747812490084	16.567104079853895	2297.803512148335	89.64106478893953	102.10877889463174	103.24917019142354	34.143571496730665	20.400891419877297	19.141894295016513	28.30980089378402	10.120638505156887	9.654758209281399	1.0	1.0	2.0	3.0	1.0	1.0	2.0	1.0	1.0	3.0	0.8202467403675485	1.3711494532544442	0.8081278761761763	0.9134147332084552	1.6212378694170444	0.46582332757632905	0.3744599469761199	0.25573534467568276	0.21879092348700688	0.1510137848611905	0.7036430223240683	0.03375901930431931	0.004014350127892418	0.03402280674307456	0.12417173144093932	-0.19491799333176923	-27119.334420199208	-110.90354888959125	-71.70285235873428
260000	-29673.112890812637	-2550.5697562100845	-27122.543134602554	19.636406830305344	147.48969231325958	19.636406830305344	14.467283683893172	2347.1111114255727	80.92949985360308	40.15114585524852	156.33667957435105	86.17207636942312	28.691285308903556	44.5644625690179	51.45564763418339	5.957296513804991	5.518032903470884	1.0	1.0	2.0	3.0	2.0	1.0	2.0	2.0	1.0	1.0	0.8185699054189032	1.360563934165937	0.857525553681207	0.9015173179125412	1.6072028730810193	0.45462041574038986	0.375700162005677	0.2612341936544907	0.22268661343425178	0.14037903090558052	0.7035032590204184	0.036284555118557986	0.007938511992469638	0.03524621120703893	0.15993174654637654	-0.00136612275529889	-27122.543134602554	-110.90354888959125	-73.12031626887716
265000	-29672.57283642535	-2547.7590935647563	-27124.81374286059	19.70284777147978	157.0917544562963	19.70284777147978	16.90526295927798	979.1627741472192	157.2806566034471	17.150789543894174	81.46785230032198	37.11588632435931	34.81811164304219	28.586620555563172	27.63364232076131	14.436796532989394	5.104353316424506	2.0	4.0	1.0	1.0	1.0	1.0	2.0	2.0	1.0	1.0	0.8163799051696895	1.3556334183339454	0.8347875775172163	0.9222082057981953	1.598877058853826	0.4721138343271249	0.3661507213830117	0.2586151620415853	0.22938468086117053	0.14584943571423248	0.7103023234897394	0.03341381292909806	0.004759182392940345	0.03288256257372951	0.13161767734628985	0.012319749911282766	-27124.81374286059	-110.90354888959125	-73.37117344615423
270000	-29661.208314393356	-2536.1015068546894	-27125.10680753867	19.745883589876875	154.38405654926774	19.745883589876875	18.8927516291119	270.5282287673384	55.87051509930557	22.57476431656181	31.24321374611978	8.546184396385604	19.624515120303876	5.392887409763969	12.086166773967518	10.486507913752533	14.541391893252479	1.0	6.0	1.0	1.0	1.0	1.0	1.0	2.0	1.0	1.0	0.8352174641962092	1.346915306398389	0.8415260923693743	0.9217696894184646	1.583555429745275	0.4710160178722851	0.3810262907287531	0.2597652267516969	0.21695518202906539	0.14225330049048462	0.635829080109527	0.03412132709509108	0.0051267533721697555	0.0353324069251842	0.16570824960811165	-0.313988682472047	-27125.10680753867	-110.90354888959125	-69.14295055882492
275000	-29669.926565991926	-2541.377084954458	-27128.549481037466	16.660207136202448	122.36686698147832	16.660207136202448	14.60919766475581	258.04151801436353	56.1499014712711	57.07821410450046	52.56654027995532	10.30614976674847	11.91835832122777	8.442133291951189	41.480682653042166	21.55677967096353	33.71397084845077	1.0	3.0	2.0	1.0	1.0	1.0	3.0	1.0	1.0	2.0	0.8329287576934525	1.3393572031150747	0.837493498485002	0.8892287787614355	1.6036870930314937	0.4973046689135393	0.3864787682254432	0.24762151913739	0.22137918986534752	0.14452052277181934	0.6624607219922886	0.04331408117250947	0.003027913749793072	0.04328073727133583	0.06635617481899479	-0.11274445856659658	-27128.549481037466	-110.90354888959125	-69.75905848587948
280000	-29664.519938585654	-2542.009813146862	-27122.510125438792	18.16309224281413	136.95363113621127	18.16309224281413	14.271764244356202	198.13541321024672	61.20341529386181	115.85918853083143	88.66781066828692	16.976577248597106	16.644682102842	7.644857299377505	7.152549469383766	33.432179737753394	31.75437036403794	1.0	4.0	2.0	1.0	3.0	1.0	1.0	1.0	1.0	1.0	0.8354027992163143	1.3384142631203972	0.8382349288539953	0.8779435284476165	1.6116254593171817	0.49837902104449205	0.37580221625754767	0.2563105372075677	0.21800523833914184	0.14988200819574277	0.6569401031342101	0.04133989103990154	0.004325976186064386	0.03987327954888468	0.11008040529579226	0.09093130549436418	-27122.510125438792	-110.90354888959125	-70.71692221539566
285000	-29665.92172703364	-2538.97835246225	-27126.94337457139	18.20778184896369	145.82692193078685	18.20778184896369	16.862132514153213	187.54930236433893	55.76763455879211	42.35800701189335	83.11045870559117	27.061493324104894	38.37948745199621	8.634205091436046	4.944884928731542	13.621254706034675	21.960848589479287	2.0	1.0	1.0	1.0	1.0	2.0	1.0	4.0	2.0	1.0	0.8597350506544094	1.3341432095368906	0.8367299775803466	0.8499437518254453	1.6097671693358455	0.5096808410670594	0.37490583339373557	0.24976697658967215	0.22672378003456087	0.14860340998203148	0.6727268538836989	0.036367651412453	0.005125508137731973	0.03657064918677376	0.13784826623480992	-0.04755896686193645	-27126.94337457139	-110.90354888959125	-70.00836064329094
290000	-29663.907248484906	-2544.577491776822	-27119.329756708084	18.655975599990104	163.32291654118964	18.655975599990104	16.785548533427793	330.97040578163546	97.29798781099903	34.99410820161157	78.3324205871828	81.03013636981325	17.449298231829303	25.45247538677824	9.429339991200962	26.76070577516989	11.247491409455066	1.0	2.0	1.0	2.0	2.0	4.0	1.0	1.0	1.0	1.0	0.854065381194345	1.3317498353265262	0.7919228186363331	0.8568110353348144	1.6362829057953123	0.529168023712666	0.3705643103001301	0.2597749871387554	0.22336090027119102	0.14629980228992354	0.6632376848625775	0.02955279104946353	0.006412523249101607	0.030137942515203346	0.17620594280426638	0.13553716906457325	-27119.329756708084	-110.90354888959125	-72.9846325067108
295000	-29666.80870936471	-2550.956800512081	-27115.851908852626	21.10871568347149	154.6248661820579	21.10871568347149	15.892084514068669	163.14107896106836	13.382661734653968	48.25004015836189	130.13667371269236	44.47661159186019	10.39944099314034	12.02711833693605	29.072104418762983	50.44902272632596	30.154510477884394	1.0	1.0	1.0	2.0	4.0	1.0	1.0	1.0	3.0	1.0	0.8571964150763083	1.3166947517005667	0.7887256878219379	0.8440264217342675	1.6413409064484257	0.5520158172184912	0.3721161876272154	0.2566365690262088	0.2252371153675232	0.14601012797905277	0.6811721072062897	0.032956728497032135	0.00504571822146662	0.03327086523443282	0.15181913300602223	0.017395348881209725	-27115.851908852626	-110.90354888959125	-78.39499620732032
300000	-29666.111149989167	-2542.100228695851	-27124.010921293317	15.352189532925616	118.78941242918413	15.352189532925616	15.352189532925616	97.12051048553302	21.040583428948484	25.17783294447328	42.17281697754712	30.459904717423147	24.163771843232446	40.18588131924607	22.038738839264287	67.11175604543962	34.172299847319564	1.0	1.0	1.0	3.0	3.0	1.0	1.0	2.0	2.0	1.0	0.8462749817627151	1.2944645950472564	0.7928712595306149	0.8669401931634597	1.6504419285427805	0.5490070419531704	0.36430382965169145	0.26234176495841227	0.22276565660343917	0.15058874878645723	0.7203733039007412	0.04314179612024012	0.0036606708059933194	0.0434832102707178	0.1055553258844456	0.1863589176559051	-27124.010921293317	-110.90354888959125	-70.40762663194863
305000	-29658.23103694834	-2540.056852305966	-27118.174184642372	18.583400552385836	144.45961664296925	18.583400552385836	16.33545822434756	141.03961629555135	23.68832915468521	45.11783354420217	46.76024994153103	89.63260953593097	26.467571803996563	39.40447230757132	12.988957903365424	19.136637939311402	13.208125333552601	1.0	2.0	3.0	1.0	1.0	1.0	1.0	3.0	1.0	2.0	0.8571015971742697	1.329894054190928	0.8008905107284696	0.8538111949818475	1.609769501293094	0.5485331416313873	0.36953036311299203	0.25881627762254394	0.2281044117153649	0.14354894754909922	0.6282614107255546	0.03589477510802158	0.002496013725236619	0.0369078511690441	0.08370035062446926	-0.09352222397220397	-27118.174184642372	-110.90354888959125	-70.57353344557893
310000	-29657.210696978767	-2537.1238490718215	-27120.086847906947	17.850586271521884	127.20929111582495	17.850586271521884	13.999801458045807	168.40949842019393	27.48264309118109	41.29237378051578	49.675783340460384	52.590809928366845	26.55215384420935	9.509780786418677	5.842369357660199	17.277702349475227	22.598792173454225	2.0	1.0	1.0	2.0	2.0	2.0	1.0	2.0	1.0	2.0	0.8595679427110665	1.3365349404590663	0.7904984708148906	0.8549964693987989	1.6140101350916094	0.5443920415245643	0.36748182741047253	0.2659632107497451	0.22074500660128363	0.14580995523849882	0.6587969655776075	0.04295230788078168	0.0038148241908498148	0.04278179681890109	0.09865344951832865	-0.3658564279352434	-27120.086847906947	-110.90354888959125	-69.06225042539091
315000	-29662.572737945655	-2537.5970158133546	-27124.9757221323	16.130074752109532	126.02925392222761	16.130074752109532	14.320149601327582	139.40921888899285	45.19845846904885	34.14646793568829	66.4318806276234	83.1927662894528	21.8478771198524	45.01877751269721	11.894172700040698	10.288039099312348	5.627194434377191	1.0	1.0	1.0	1.0	1.0	3.0	1.0	3.0	3.0	1.0	0.8550666815353133	1.3228102212710435	0.8071848373288396	0.864321243976812	1.62606989724954	0.5245471186384479	0.37874274148072845	0.25593261415008084	0.21775996929289948	0.14756467507629126	0.6478253234121569	0.04305754818436307	0.0014055429831579232	0.04319497971407812	0.032736356588658956	0.0038982434329322265	-27124.9757221323	-110.90354888959125	-67.76776599833042
320000	-29660.0146109184	-2538.1992958181686	-27121.81531510023	17.870224621476694	137.7960383247942	17.870224621476694	14.228621228465508	167.65244020430475	16.268163674888847	59.71158789416345	111.6009346935045	54.142898323231556	37.61043982807773	22.15292322244948	11.238355684341586	12.12354098715684	2.3467830413787087	1.0	1.0	2.0	1.0	1.0	2.0	1.0	4.0	1.0	2.0	0.8434564363910698	1.3138664123262456	0.7998901944178904	0.8734812269279028	1.6162217618315136	0.5530839681053739	0.3843307326104974	0.2528814782485647	0.21909971961616861	0.14368806952476929	0.5939933471240537	0.040437042200838845	0.0073926017610309305	0.04046283779312853	0.1764360765055112	-0.08600458324351593	-27121.81531510023	-110.90354888959125	-68.59112263641963
325000	-29666.24346310059	-2545.5853899318795	-27120.65807316871	20.187973974240947	144.9128572121264	20.187973974240947	14.909020210309253	48.68730871864679	163.11028683310454	70.41704294731053	73.52247820837991	30.39304166799344	125.14954170914588	8.312088152695898	16.128406310729336	12.888705070883455	5.483005789716059	2.0	2.0	1.0	3.0	1.0	1.0	2.0	1.0	1.0	2.0	0.8832335047874369	1.3243031813612032	0.7516833147919884	0.8482656631523008	1.631577168346364	0.5609371675607031	0.374351600567434	0.2554015053506847	0.22867875113224775	0.14156814294963355	0.6934441437735761	0.03932005231118268	0.005727457253244039	0.03926943591141152	0.13128745844289083	0.07242917902258322	-27120.65807316871	-110.90354888959125	-73.14476435946153
330000	-29660.307238800622	-2535.422001303523	-27124.8852374971	17.58723713062226	130.8509611597943	17.58723713062226	15.095081749024656	46.751637160078886	102.53893605475554	75.26191744701084	23.626899133131616	30.340714229770853	28.99226005541486	10.543525231997423	10.643039533948802	13.140182233144944	8.139215430724848	3.0	1.0	2.0	1.0	1.0	3.0	2.0	1.0	1.0	1.0	0.8873480546713179	1.3444159482915354	0.7207602480749272	0.86307349246611	1.628702196542142	0.5557000599539641	0.3744230188366166	0.2531467405130602	0.21850543504184533	0.15392480560847763	0.6803504039263227	0.04192224885108977	0.006437615965568833	0.041747072945875235	0.12050207479902926	-0.3630603178733627	-27124.8852374971	-110.90354888959125	-69.67549457809858
335000	-29664.015005019064	-2538.8070800056307	-27125.207925013434	19.187926591889546	161.09253112171464	19.187926591889546	17.13109970885366	150.1841771410644	131.38101828706036	77.63120111634579	95.00378411029688	87.28166169974155	31.691637055739367	31.560214093324564	7.438461451203342	7.860973056766519	4.04721996984351	1.0	1.0	2.0	2.0	1.0	1.0	1.0	4.0	2.0	1.0	0.8895034270573806	1.3339741953628943	0.7332482483621579	0.8751352208204851	1.6226132404879647	0.5455256679091137	0.37427784779668344	0.2620813474080261	0.21895362647213149	0.14468717832315875	0.6690992897992607	0.033132882116291715	0.0031552372397678718	0.033353913138596085	0.0985479607224932	0.09040231635587377	-27125.207925013434	-110.90354888959125	-69.8835681562153
340000	-29663.325420953952	-2543.141251302815	-27120.184169651136	22.57549947368977	151.38239502624194	22.57549947368977	16.666177140965747	137.508088405008	57.849510697297205	140.5049204668495	281.72676862006256	70.57868856956644	41.88139877538054	15.981921306378624	10.160153090186832	7.117896201260673	5.435535755553536	1.0	2.0	2.0	1.0	1.0	3.0	3.0	1.0	1.0	1.0	0.8886662242306911	1.33432342436722	0.6942690415664331	0.8881051087699717	1.6303333776335338	0.5643028234321465	0.37381963837091503	0.25664785820118174	0.2207537316019158	0.1487787718259872	0.701396664651097	0.038647472794067224	0.0055844584607263464	0.03640800428462894	0.12064231327915191	0.11299610049702	-27120.184169651136	-110.90354888959125	-71.43046777961789
345000	-29657.732372214883	-2537.113800750558	-27120.618571464325	17.58040287321902	124.82695742199802	17.58040287321902	13.589671893219753	145.74563934003936	20.83827837542764	121.59007413427452	162.5410522023581	66.20813657965624	38.082556937740456	24.461735947691494	2.1490887567384007	6.477405133209898	8.246679140096342	1.0	2.0	1.0	1.0	2.0	1.0	3.0	1.0	2.0	2.0	0.8669306426531597	1.3591103073711237	0.7216171877827655	0.8830744869377348	1.6137750144141991	0.5554923608410135	0.37226869563634946	0.25310982194571785	0.22600983777782127	0.14861164464011115	0.700557868677787	0.04364894738299924	0.004655499851848479	0.04347562829453498	0.10555105771881432	-0.17566597261139277	-27120.618571464325	-110.90354888959125	-63.822559926535405
350000	-29654.17383290255	-2536.8702124491797	-27117.30362045337	19.418865772361652	153.69519341117396	19.418865772361652	15.879960636524006	271.359797306282	100.18040111336529	27.34114471824692	54.639099563524425	57.766137520232036	92.67437459679755	16.579019228725738	9.322472739999235	6.162436448872253	8.546714313148152	1.0	1.0	2.0	2.0	1.0	1.0	1.0	2.0	2.0	3.0	0.829007932347223	1.399816861935986	0.713767461627704	0.8760259985096158	1.6110897390203558	0.5702920065591119	0.3805798430077467	0.26240548521318435	0.21220802927028948	0.14480664250877912	0.6304746657269532	0.033713624466040204	0.0049526796530989506	0.03362681174054958	0.17427772588334545	0.309399327155985	-27117.30362045337	-110.90354888959125	-68.07374271369902
355000	-29656.69178908609	-2534.5301765372906	-27122.1616125488	19.74429079881565	155.91397043675184	19.74429079881565	17.784029298472237	122.730280922293	93.00431763575008	16.744051608263028	40.56396029964931	6.5381086328145575	18.704929004972115	19.282014329982637	9.509632840797371	6.6673705845204845	3.6572397072344622	1.0	4.0	1.0	2.0	1.0	1.0	1.0	2.0	1.0	2.0	0.8455985600874977	1.4100216373721932	0.710695792966048	0.8357607417434371	1.6393849212666185	0.5585383465642024	0.3720739687893964	0.26006442447545847	0.2190844233287552	0.1487771834063897	0.6509075787513985	0.03321072908677068	0.0021457267158059364	0.03344776519472804	0.06612882729390236	-0.345977414369357	-27122.1616125488	-110.90354888959125	-69.68573260034967
360000	-29661.78459152755	-2540.203858197268	-27121.580733330284	20.32842103276078	149.34911330074658	20.32842103276078	16.521090781244148	110.1577956116294	44.292398122910846	12.956825834690108	46.070461450318184	44.02980376550226	56.979505636650195	39.63631666490752	7.706261504847486	12.04312714524092	11.273640537661977	2.0	3.0	1.0	2.0	1.0	1.0	2.0	1.0	1.0	2.0	0.8282876713734094	1.4241926047874613	0.7103398133117858	0.8475117194228406	1.6329809111728106	0.556687279931689	0.3728605087217564	0.265797795318405	0.22041551112649418	0.14092618483334424	0.6939323718840575	0.03681391549467748	0.002311379148376507	0.037061128731490166	0.05915122383131873	0.015544166662158281	-27121.580733330284	-110.90354888959125	-71.85236445649164
365000	-29654.65852220881	-2542.883599782156	-27111.774922426655	12.125011274110994	99.27138871742068	12.125011274110994	12.080382845251561	79.16617177444743	73.86183048500823	25.733659602977845	26.57611535750239	65.5193375605054	55.28957027377184	63.29437372408232	4.006628531227165	19.300857927301337	9.53849475497809	1.0	1.0	1.0	1.0	1.0	3.0	1.0	1.0	4.0	2.0	0.8511939941290922	1.4123051863987348	0.7108936862292299	0.8400235408251908	1.6418219270578829	0.5437616653598661	0.37437818715274124	0.25928221189750317	0.21970387631228427	0.1466357246374712	0.670679160430451	0.05269362194537477	0.008503640911184272	0.054720675027419376	0.1460854493528791	-0.30632703049785875	-27111.774922426655	-110.90354888959125	-64.55135289531073
370000	-29650.316435793768	-2532.9708343894195	-27117.345601404348	19.123658172280937	134.31798473027538	19.123658172280937	15.242482033257271	81.53775522155574	44.69434918864509	25.12833986555424	33.63807548366859	54.4670444920337	75.17208170619335	17.124968223775316	5.030864629211296	10.255056350105264	2.7535534904011305	1.0	2.0	1.0	1.0	1.0	1.0	1.0	2.0	5.0	1.0	0.8541649551748729	1.442004331832038	0.6776309945360833	0.8609535105661912	1.6401779386513664	0.5250682692394455	0.3737898971753226	0.2658650796597309	0.21171954625047462	0.1486254769144718	0.6587897402651918	0.0398682128467395	0.004797679880635883	0.04132061615424705	0.11559010800267813	-0.07967226587162682	-27117.345601404348	-110.90354888959125	-67.80364508792647
375000	-29660.243958606025	-2542.044511533579	-27118.199447072446	20.17844200616556	150.39466668534848	20.17844200616556	14.53792331196603	88.29289171829421	14.057686836907132	24.949465424483225	23.84354519552972	22.482279230307974	92.07845962713849	12.640235945287428	7.8621242355217085	20.18342339057526	14.938376242580997	1.0	2.0	1.0	1.0	1.0	3.0	1.0	1.0	4.0	1.0	0.8264235340841273	1.4587394876567006	0.6799618082619854	0.8324357819959479	1.683800365574386	0.5186390224268498	0.3765887115611332	0.25816175920823187	0.2216598870575244	0.14358964217311043	0.6704610050466588	0.03603296361966085	0.006782632424568187	0.03600162161412248	0.17043442776486928	-0.4439512227982215	-27118.199447072446	-110.90354888959125	-74.44917102610276
380000	-29653.827713269417	-2537.2395994396675	-27116.58811382975	19.29701179446278	138.7584486584461	19.29701179446278	14.233629810899671	154.3236799531516	19.25162864385247	19.26270581672768	27.934970390523066	46.750440516210524	132.11128333837252	56.11814970173832	8.082419223211902	13.654948799165519	11.049949428307247	1.0	1.0	1.0	1.0	2.0	1.0	1.0	4.0	2.0	2.0	0.835955203972802	1.4381177933684215	0.692238948562544	0.820387321780731	1.6818416054010707	0.5314591269144278	0.37577021425102375	0.25652242624294586	0.22516198334125	0.14254537616478027	0.6302132894558354	0.03991274098794772	0.005605530696773747	0.04046600302642286	0.12125903729303712	0.21056405063311892	-27116.58811382975	-110.90354888959125	-67.73968015006673
385000	-29666.233369312456	-2542.114048938212	-27124.119320374244	19.809934445248786	133.9158250245344	19.809934445248786	15.398253411011908	90.19913482570983	43.42948039770707	36.15280342968008	55.47814492370256	118.32733909884908	284.9377295528493	47.25561089204422	5.419252806892437	8.562789956227617	12.76987424090358	1.0	1.0	2.0	1.0	1.0	1.0	3.0	2.0	1.0	3.0	0.8308473215805388	1.4487995632438007	0.6747500945248962	0.8271380699264819	1.6711307536631705	0.547334197061109	0.3795524815625347	0.26305817373363255	0.2140748024737613	0.14331454223007142	0.6325665109884931	0.038868216809072986	0.0046276423040652985	0.03964789825924993	0.1289663268168108	-0.0151218348599273	-27124.119320374244	-110.90354888959125	-70.69274057946565
390000	-29655.935818470796	-2537.15795603438	-27118.77786243642	21.198162895923677	151.1359259761502	21.198162895923677	16.372079709203096	73.44800672491029	26.61137855405159	28.414949827458596	41.24033919677185	107.0050562143001	58.36472995071846	42.114935093664435	27.383141583886793	15.01642335169282	5.333581141679029	1.0	1.0	1.0	1.0	2.0	1.0	1.0	1.0	5.0	2.0	0.8184407172188434	1.432694647792013	0.7063174604260565	0.8474378599135254	1.6488050539778238	0.5463042606717349	0.3632528060773636	0.26418619131268917	0.2223025541553637	0.15025844845458344	0.701266481194587	0.034965774182227315	0.003777266032499865	0.033730950967049124	0.12274815783541126	-0.14412351789014918	-27118.77786243642	-110.90354888959125	-68.72400415219133
395000	-29659.923267349335	-2539.5526603610347	-27120.3706069883	14.516801749395363	118.3467762318854	14.516801749395363	13.797719905244726	63.46322367740845	35.5105776553086	21.95224153672071	36.01292887805234	181.39117583187868	68.55461854733346	16.431374594728936	10.231703034306797	14.64846024292442	6.7232737177200725	1.0	1.0	1.0	1.0	2.0	1.0	1.0	1.0	3.0	4.0	0.813429446921869	1.429719721235506	0.7369221417594138	0.8228055526331152	1.6479250819200308	0.5491980555300622	0.3727951129039533	0.2566467075831332	0.22149465544305136	0.14906352406986206	0.7075044483262218	0.0427098855616977	0.004361060316150174	0.04287590106504949	0.08523215844919155	-0.23250380059737613	-27120.3706069883	-110.90354888959125	-67.32546674190668
400000	-29649.90309105196	-2535.84115701129	-27114.06193404067	16.00416636478964	134.43270603508233	16.00416636478964	16.00416636478964	74.19645800601363	53.0141731158278	29.110830645945796	30.393955666336442	36.86403633621975	28.398169314706195	5.7234861495604985	11.485843313098956	15.656241620458646	4.985730877177074	2.0	1.0	2.0	1.0	2.0	3.0	1.0	1.0	2.0	1.0	0.8514750621239726	1.4363467593637935	0.7296284735388322	0.8163524469123511	1.6328955156606997	0.5333017424003482	0.3678493512067107	0.26319824366425176	0.21986584599222622	0.1490865591368112	0.674163857019233	0.039536689687486776	0.006746556408533804	0.040527535924510534	0.1637835919006625	-0.08715340786459566	-27114.06193404067	-110.90354888959125	-70.27671189714822
405000	-29655.520798154015	-2533.0161033750396	-27122.504694778974	19.797540040089547	133.30394671922346	19.797540040089547	14.828733532264877	48.4152857104516	66.77777279425574	33.49215610312453	50.655821972892184	49.69923053193236	11.854822009381504	12.085538672242427	22.167105418302683	9.363205635277442	1.9489720023210477	4.0	1.0	1.0	1.0	1.0	1.0	4.0	1.0	1.0	1.0	0.8376231696998014	1.425103461200952	0.7116020677796593	0.8310952187273996	1.6484130897409188	0.5461629928512661	0.3697982445369244	0.258905573319801	0.21854235473653832	0.1527538274067361	0.623080716386705	0.04337193537452651	0.0057072828424941675	0.042291467025261216	0.12680679980954798	-0.444121561827501	-27122.504694778974	-110.90354888959125	-68.54822526393562
410000	-29658.37458857983	-2532.735103915086	-27125.639484664745	14.941786614214003	121.00503456336743	14.941786614214003	13.857648010458943	85.72792907070021	31.908795657159317	29.721785898820517	80.3770217380985	47.79254641484243	11.752650607719213	4.5673403399213415	8.060351358263581	6.880213198075146	1.5768525035832586	2.0	1.0	1.0	2.0	1.0	2.0	1.0	2.0	3.0	1.0	0.8385459337881674	1.435856830879302	0.7134555691494001	0.7936154613628532	1.6442467536209069	0.5742794511993677	0.37830197187570136	0.2625660022016081	0.21882965709062277	0.14030236883206762	0.6133355309388081	0.04581672824963714	0.008927403410881815	0.04518674357776741	0.16509939440647506	-0.16978554171315782	-27125.639484664745	-110.90354888959125	-67.31706518015984
415000	-29652.457723250984	-2533.3953393647535	-27119.06238388623	14.753815879441051	122.27535593546003	14.753815879441051	13.807864432335876	97.13901628209028	20.245667011317376	79.10212334421843	139.74899090953275	43.844910990140384	7.819794271766437	5.912999806118252	5.578881050129549	8.778326884314925	3.042463440563888	2.0	1.0	1.0	1.0	2.0	2.0	2.0	2.0	1.0	2.0	0.8731647969904045	1.404942440744092	0.7084341510717528	0.8190162709539436	1.64565180909552	0.5487905311442843	0.37872161610833627	0.2559197921432376	0.21726389206073046	0.14809469968769556	0.6546295769946809	0.04430836532698357	0.007527646266565076	0.042796559467934044	0.12803529937242744	0.06991640409658516	-27119.06238388623	-110.90354888959125	-64.95851064849317
420000	-29663.697480922856	-2534.41496163457	-27129.282519288285	16.477537754193296	144.64643149686057	16.477537754193296	16.477537754193296	108.07907520884987	33.487281479003315	39.794724832902155	86.69362741656059	18.518686335891186	7.662470788003032	6.549769118185119	3.6680543366570344	6.238901385755581	6.006305156067781	1.0	2.0	3.0	1.0	4.0	1.0	1.0	1.0	1.0	1.0	0.8616548547270777	1.4100154027800578	0.7278865799536102	0.8077555350300896	1.6552087557606876	0.5374788717484744	0.3692370823144733	0.26138835707432817	0.2196767018827817	0.14969785872841673	0.6841387515948918	0.035921535124376715	0.00799940731605012	0.040782050693864	0.19566435305270163	-0.21976472589277699	-27129.282519288285	-110.90354888959125	-71.29482628984849
425000	-29664.056735039216	-2536.2457911906563	-27127.81094384856	16.174311700745566	126.62531806478603	16.174311700745566	14.516090744989262	153.4668618161814	103.28392278813303	188.50497180490754	49.31232194867034	39.15800543231249	2.46930910061327	7.006401086170448	11.183310222901776	10.015830915099945	9.291019941530164	2.0	1.0	1.0	1.0	4.0	1.0	3.0	1.0	1.0	1.0	0.8872754850885995	1.4205024074144235	0.7229147619989007	0.7888199513311971	1.656412269350647	0.5240751248162294	0.37931784292654014	0.24947638878826908	0.22192306263491005	0.1492827056502807	0.6310654510556966	0.041958141160879675	0.004448994022955658	0.041893046093346535	0.09758060652216785	-0.09001520324402575	-27127.81094384856	-110.90354888959125	-67.48534644908476
430000	-29646.454540323415	-2529.117867724196	-27117.33667259922	15.41592276188164	119.01389261363308	15.41592276188164	13.274597474168088	57.5182062838951	42.9952323958449	70.42491183682468	37.9417344187858	19.070382985954076	6.948733574157467	5.662567123980616	9.581742932619571	8.847072205604793	5.169424777261893	1.0	5.0	1.0	1.0	1.0	1.0	3.0	1.0	1.0	1.0	0.8884874834413515	1.4233461482882603	0.7252187100515121	0.8229172037132186	1.642437068499233	0.4975933860064215	0.37377773080940746	0.24908752182443739	0.22607342276948442	0.15106132459667068	0.6349873513615808	0.04465032988637336	0.005634389893339605	0.04621739159340498	0.11969823529109347	0.10104257494409377	-27117.33667259922	-110.90354888959125	-65.63715319133044
435000	-29654.209996496902	-2528.681033124791	-27125.52896337211	15.14733384947726	125.34360898628927	15.14733384947726	15.14733384947726	43.58455386129727	32.33642378108103	67.41772307250157	7.276501278269291	12.289035204755333	14.811048357691421	7.983369866035674	10.115624985370859	6.01094273227797	2.0976792442926517	2.0	3.0	2.0	1.0	1.0	1.0	3.0	1.0	1.0	1.0	0.8886940584286149	1.396815989153836	0.7367667791984744	0.8492252824065046	1.6605508730360272	0.4679470177765399	0.363446054031295	0.26054014894719024	0.21835310949434686	0.15766068752716794	0.6689024337425502	0.03978159340130645	0.0072001507159091685	0.0411779009719983	0.15978448752299113	0.020285294440683745	-27125.52896337211	-110.90354888959125	-67.04833451415173
440000	-29656.54032889992	-2536.799097413662	-27119.741231486256	20.424398610459196	151.51036450906972	20.424398610459196	14.900136611284225	117.50846409402307	47.07545272384411	92.26266969013072	27.88168119962502	11.435894291207632	40.50595645818454	9.391042279860136	11.124151847187271	6.828208347019508	5.118893118194253	6.0	1.0	1.0	1.0	1.0	1.0	1.0	1.0	2.0	1.0	0.8835983341999922	1.384484111519023	0.7471488698086559	0.8198428180339251	1.6722000192302042	0.4927258472081962	0.37934006369219764	0.2587890055291735	0.2163633459153917	0.14550758486323712	0.6779286886666257	0.0338228144030541	0.006959385857726716	0.03582701052326306	0.16973740553878583	0.054865947394370486	-27119.741231486256	-110.90354888959125	-71.40324633637576
445000	-29659.184807319016	-2536.277666111291	-27122.907141207725	23.54653244494249	174.77651445741895	23.54653244494249	19.175469596862484	62.37785676326173	71.61160037778619	60.30512317237568	5.179973082618199	6.112302847334918	16.75973317092108	19.23871675464277	14.098093658356117	10.56865552296254	11.52675201325739	2.0	5.0	1.0	2.0	1.0	1.0	1.0	1.0	1.0	1.0	0.8909166928184247	1.376110406729766	0.7384488532341404	0.8185730053615213	1.669206869270725	0.506744172585419	0.3585737310452744	0.2578306318810021	0.22907903306007107	0.15451660401365247	0.6211589703554763	0.030346186083158797	0.0046645715798801805	0.03031452290941851	0.11872318858386395	0.1104839106215522	-27122.907141207725	-110.90354888959125	-69.96993178915457
450000	-29652.664363513104	-2533.188860691052	-27119.475502822053	18.235694252289523	137.14383640047078	18.235694252289523	15.09967834393416	107.3941494569933	67.06160285834942	91.88858774902215	3.7695276632293515	4.95222149880676	11.831630250966715	67.18087335003077	23.401054441286274	8.603058571649605	8.928327938737254	2.0	3.0	2.0	1.0	3.0	1.0	1.0	1.0	1.0	1.0	0.8814240611784357	1.4104017080122135	0.7203417151729065	0.8383483045961411	1.667243767470542	0.4822404435697574	0.3754139904912018	0.2520132727185031	0.2159083803279107	0.15666435646238447	0.6980158879967298	0.03957064830851415	0.00667971290524216	0.03892665234488141	0.13693492966095294	0.06663752033877238	-27119.475502822053	-110.90354888959125	-64.2176882145021
455000	-29663.782292247626	-2538.6780445133572	-27125.10424773427	21.036083413511246	159.84791935269234	21.036083413511246	17.649345061827006	76.77520228456576	127.8662465642354	53.46303045641861	25.54173254685412	6.827516378837993	12.419815459976823	23.573243738000496	17.43161569310921	11.907877564476271	2.5188905203772602	3.0	1.0	3.0	1.0	2.0	1.0	1.0	1.0	1.0	2.0	0.8745527439103796	1.4109555769632547	0.7191502403331096	0.8586344977276703	1.6865773090721004	0.4501296319934821	0.36729456132120536	0.24923195985746757	0.22728446215202458	0.15618901666930254	0.677818656258437	0.031828543948095325	0.0028113664901287306	0.031963991447486746	0.09138798204287002	-0.05553308482314865	-27125.10424773427	-110.90354888959125	-73.7615258081791
460000	-29653.74926024204	-2534.1201252622004	-27119.629134979838	18.383521064141625	136.70082033462194	18.383521064141625	14.894432092739613	100.56042151709252	128.3466416720354	90.87545695383541	47.36649674327595	17.24368011129019	5.625948876543615	10.662748929812404	13.846011591561194	24.798711871888433	5.5072493833815885	1.0	1.0	5.0	2.0	1.0	1.0	1.0	1.0	1.0	2.0	0.9003281472033373	1.3819864656934755	0.7284878184317792	0.8432147693402433	1.6799154933299558	0.46606730600120594	0.360273203218317	0.2653232805070543	0.2228462485882205	0.15155726768640826	0.6933468751912977	0.03815047760416161	0.002723715846181695	0.037332240195492944	0.07520433895463076	0.3323320116053392	-27119.629134979838	-110.90354888959125	-67.98698018923261
465000	-29666.046169787314	-2540.2373812021383	-27125.808788585175	20.786228081611913	158.82764967821734	20.786228081611913	17.44170471883328	87.94116678249445	131.6692820890445	168.42418063103676	65.82189867396798	72.7763550248371	4.316745556728564	6.788813207910126	7.171656256590024	7.171211978916037	11.62427825877434	2.0	1.0	3.0	2.0	1.0	1.0	1.0	3.0	1.0	1.0	0.921299905639653	1.378398489139492	0.7256488916967648	0.8434113075070997	1.6694249625557989	0.4618164434611885	0.37073261330025425	0.2554377859774057	0.2240437425811795	0.1497858581411606	0.6709387944352019	0.03472502780386917	0.002318843064708081	0.034240408824210325	0.07219150581531593	-0.0921178056457988	-27125.808788585175	-110.90354888959125	-72.5895979264292
470000	-29659.630469496693	-2540.3276675835045	-27119.30280191319	20.104858967243334	144.76776247267654	20.104858967243334	15.757192639137422	266.4077743881483	354.07522195085704	102.24333194899597	157.08415438085777	74.48912257196625	17.311408502353476	13.33953708902159	9.395954271548089	10.466546385803552	5.686818740216125	1.0	1.0	2.0	1.0	2.0	1.0	2.0	3.0	1.0	2.0	0.9132370344026485	1.3785527432416769	0.7375650509763574	0.8539848181962585	1.6434002201908438	0.47326013299221226	0.36493660760809754	0.2620415244649948	0.22279419590669663	0.1502276720202111	0.6577265642068529	0.04061563710291969	0.00438640944483089	0.039190427246151696	0.12181488221243687	-0.20404293031430565	-27119.30280191319	-110.90354888959125	-69.3145727920751
475000	-29668.33230745775	-2546.7971256695732	-27121.535181788175	19.856702727057954	148.44955863790636	19.856702727057954	15.896312518777712	572.6228831997248	116.41425987507535	47.08649686541448	55.932608681269464	44.36155658994525	33.885879503388225	40.140304492321306	13.921016186880793	30.558692927928355	66.80004585023823	1.0	1.0	1.0	1.0	3.0	1.0	1.0	5.0	1.0	1.0	0.9006092084734805	1.3864358832074657	0.7763491518594287	0.8333038108408805	1.6524645531255309	0.4508373924932109	0.36255329097272354	0.2579682143803226	0.22904880626451857	0.15042968838243537	0.6545373233574896	0.038068006633021685	0.006182840906106296	0.03761985403658317	0.11521147791251769	-0.10719569964598043	-27121.535181788175	-110.90354888959125	-72.4242039433398
480000	-29674.857508740584	-2554.237839293925	-27120.61966944666	19.334247971596746	154.59117550985488	19.334247971596746	18.258061360708474	124.74439500124294	101.32802412284644	128.96128802427734	86.65398120521743	67.55349941944631	103.38765324397114	24.691027107243812	21.660048522388312	15.100184378453989	114.03491980164421	2.0	1.0	2.0	2.0	1.0	1.0	1.0	2.0	3.0	1.0	0.8672824705055407	1.4132274372223388	0.769137249405218	0.842533421983525	1.6555534287802727	0.45226599210310164	0.36922857721421676	0.25947300950799745	0.22207715094327427	0.14922126233451166	0.6466578825086386	0.034231715649157834	0.004026223406537284	0.03457103853019967	0.11742480911085283	-0.051635616718220874	-27120.61966944666	-110.90354888959125	-74.7102844836869
485000	-29671.098422060124	-2549.4134924607165	-27121.684929599407	22.804273902137595	172.11765725718007	22.804273902137595	18.236532998602907	99.02501186122878	159.92060849791397	99.67329531286804	106.42208591118158	31.27620916044457	41.666999492378594	26.786489076562944	22.809071098623505	11.241588221321273	40.045501159397105	3.0	1.0	1.0	3.0	1.0	1.0	3.0	1.0	1.0	1.0	0.849363872064168	1.4147203485895419	0.7823606922895233	0.8313068485489052	1.6719748171541282	0.45027342135373	0.36561375359867615	0.2625557487668718	0.21919837189262975	0.15263212574182236	0.6373309880454451	0.03042953052585389	0.004238304551323939	0.030294537436442715	0.13556483362315772	0.11609262012702987	-27121.684929599407	-110.90354888959125	-75.13643447956524
490000	-29663.877544828967	-2546.215262251112	-27117.662282577854	19.838030718849907	165.49160757791168	19.838030718849907	19.58820588836843	75.07163480440377	40.659972623190974	56.32708616408703	64.67695545938045	11.81940218802812	42.551374613053966	78.37500102962822	24.632001836754675	10.51913026916106	12.949922849522085	1.0	1.0	2.0	3.0	3.0	1.0	1.0	2.0	1.0	1.0	0.8440810654659905	1.4333266721011375	0.8055863788847458	0.8146949781921056	1.6714348783381594	0.43087602701785743	0.37052443351972447	0.26278868512983666	0.21586133864378707	0.15082554270665188	0.6694534034567484	0.0328585262363659	0.005736219327784099	0.032207691177388954	0.16542787719510132	0.2653343462152611	-27117.662282577854	-110.90354888959125	-73.69083534865518
495000	-29673.97542563766	-2541.9160530694126	-27132.059372568245	18.879747979769583	132.16944402814784	18.879747979769583	15.214184083699546	184.42546068948016	44.39059907923983	72.61522969203448	56.28443381600897	23.582578243955716	31.542674119271396	71.25711547493441	19.368221946040173	7.276943838365225	9.93755369296347	2.0	1.0	1.0	2.0	1.0	2.0	1.0	2.0	1.0	3.0	0.8362655324173343	1.4197481856115561	0.8189341368344175	0.7997850491707382	1.6807856077758685	0.44448148819008126	0.3568562099151989	0.2686712938213842	0.2269520797699618	0.1475204164934552	0.6120200733868102	0.042797229631533394	0.0118641596429861	0.039143189239507346	0.29456800022525603	-0.164326476101647	-27132.059372568245	-110.90354888959125	-72.10077886512586
500000	-29652.819924391486	-2537.7877672066256	-27115.03215718486	19.086104743127965	138.73801356225212	19.086104743127965	15.473479253075288	221.8131092237171	48.58669858253637	100.57517709968333	46.983637737817205	18.41315165897391	14.86600815704165	23.616998026083678	37.22691265479572	13.328711394300472	16.562438769296694	1.0	4.0	1.0	2.0	1.0	1.0	1.0	3.0	1.0	1.0	0.8230079972534463	1.3805092613228873	0.809558142297091	0.8253046102800963	1.711062891888381	0.450557096958094	0.375869830283427	0.255190518768455	0.2228078354935809	0.1461318154545371	0.6557466524069689	0.03985158108167808	0.007450760318518867	0.040123902450697975	0.17584367483082702	-0.5916185830561388	-27115.03215718486	-110.90354888959125	-68.29615583882921
505000	-29657.669162759557	-2541.5090089305604	-27116.160153828998	17.741556698430447	124.24260736754724	17.741556698430447	13.177901604338441	233.32336713990568	98.82354785966932	115.99998553697047	41.19624720729687	44.77583094911795	10.980677267917232	23.911084125302395	15.057651102304414	27.533273200826294	13.717276297407393	2.0	1.0	1.0	1.0	4.0	3.0	1.0	1.0	1.0	1.0	0.7875346826119047	1.4100853949995424	0.7591502650250904	0.8448483114479228	1.7520669944357077	0.44631435147982784	0.3760982276148316	0.25792870551402103	0.22644625144680486	0.13952681542434262	0.6494237439378371	0.04752777722314241	0.008031045060362847	0.04623554224190627	0.1805330039475708	0.025165828503705006	-27116.160153828998	-110.90354888959125	-69.80322479003496
510000	-29655.30182445267	-2528.9297142216365	-27126.37211023103	18.406896116003324	124.53946704123477	18.406896116003324	12.601325206651593	75.29861762511972	56.67253477436648	102.49137953425651	56.18423736545016	6.8767492423983505	9.973126418442103	11.551854979996003	5.149693203183808	2.1485012023855496	4.104195043804249	2.0	1.0	2.0	2.0	3.0	2.0	1.0	1.0	1.0	1.0	0.9281371527427916	1.2999567643707055	0.7085657840941727	0.8501068787500524	1.6890834934895456	0.5241499265527283	0.38365641377773185	0.25894358420509817	0.21509499450077604	0.14230500751639405	0.691349872315702	0.047589261944717826	0.006861299085100453	0.04556169839596529	0.12898339934286257	-0.28710423998268	-27126.37211023103	-110.90354888959125	-65.83435872044504
515000	-29671.576258891408	-2544.472172090567	-27127.104086800842	17.12338942067352	135.07254204135373	17.12338942067352	15.072918166525993	632.5580425641112	348.36792378458006	28.235448578877104	106.98905312133229	12.628183137493131	15.014524366955602	19.947559399623692	14.98432288423521	14.025458101561155	4.084336506719122	1.0	2.0	2.0	2.0	1.0	2.0	1.0	1.0	2.0	2.0	0.8702829244919599	1.1981617679453298	0.7821226881717478	0.8501068787500524	1.8413352565023933	0.45799048413851307	0.3887057069872202	0.2359452154353379	0.23411120981451716	0.14123786776292485	0.6419341100359528	0.04218027745615846	0.004721119197151686	0.04124551361396301	0.127248526462342	-0.14846002829676577	-27127.104086800842	-110.90354888959125	-71.56109608850522
520000	-29666.71920100939	-2538.926289728149	-27127.79291128124	20.09853903362413	143.0704073672046	20.09853903362413	15.73160081951167	222.10710843616042	217.94230905574565	54.91466788989981	32.81906614017214	11.521464999464566	14.720708620967958	9.766813673099564	20.983199857214515	5.767410788904099	10.442564999062617	5.0	1.0	1.0	3.0	1.0	1.0	1.0	1.0	1.0	1.0	0.8609137915797651	1.3884928357104989	0.8128708722417572	0.7764451114528426	1.6819252015263972	0.4793521874887354	0.3768964618040702	0.2565409221083351	0.23238641641942545	0.13417619966816924	0.6319295555567013	0.04067765175518358	0.004158548632545938	0.03958798970322851	0.09938026039448754	-0.10268942803302004	-27127.79291128124	-110.90354888959125	-71.83006079180728
525000	-29660.297895966527	-2537.595343169658	-27122.70255279687	20.115340438363518	143.43669310893634	20.115340438363518	14.785973852962083	149.13279995555388	61.19282493609253	8.55758541266035	8.306133487690376	12.272256569163366	13.396062104542722	19.98848261018692	28.4879675173835	44.764274249275196	43.050244620659704	6.0	1.0	1.0	1.0	1.0	2.0	1.0	1.0	1.0	1.0	0.8321467382102627	1.3408374738302207	0.7792760876079684	0.808716826633478	1.7292056007095868	0.5098172730084798	0.38247247122256356	0.25360566547488333	0.22713267990407457	0.13678918339847848	0.7104360974621337	0.03861292630443844	0.00601780716476779	0.03776832596896202	0.1369850148346984	-0.16185728271219063	-27122.70255279687	-110.90354888959125	-71.81286906143185
530000	-29650.080909485456	-2531.8065332340934	-27118.274376251364	16.70629073164783	117.93942996606475	16.70629073164783	13.530083814489444	53.51938978530081	44.25438943585009	55.7446261976019	67.74915546075111	7.103541245983544	9.43292717332543	17.05392616038333	11.753291919979791	14.9343892860526	16.336608782550734	1.0	2.0	2.0	3.0	1.0	1.0	1.0	3.0	1.0	1.0	0.8219281038060028	1.337350824857094	0.7557988793023627	0.8703050858480416	1.7316491526370168	0.4829679535494787	0.38518654028780075	0.24719746595248884	0.22254280010310218	0.1450731936566081	0.6562843792237842	0.04681919330857589	0.005550209239937909	0.04702553837076252	0.10801680525613562	-0.004782504572587445	-27118.274376251364	-110.90354888959125	-66.01455281063012
535000	-29651.79436747951	-2534.199130725179	-27117.595236754332	18.995526733666658	158.2317349582152	18.995526733666658	18.582727838985043	584.9133519918614	44.81135647846736	50.38180893167213	15.446505832022254	10.932751425402627	17.446662535262135	13.085441153869876	9.090019803630843	4.104946000142799	1.609638434125463	1.0	1.0	5.0	2.0	1.0	1.0	1.0	2.0	1.0	1.0	0.8839160661013757	1.4112117975460021	0.7097816067650383	0.7496711056733001	1.691066216420842	0.5543532074934382	0.3624375551527443	0.26254604538291315	0.2224429126033342	0.15257348686100822	0.6425833602331869	0.03223117226591357	0.0037056122143994705	0.033042647161521894	0.13716866278016737	0.014100990352921186	-27117.595236754332	-110.90354888959125	-69.6867081115461
540000	-29663.32948060013	-2538.936379224191	-27124.39310137594	20.33135304686158	138.6864211492858	20.33135304686158	15.515431747616393	503.6291709034875	79.65529522558828	75.24883548986521	37.483196982404856	85.98589299918177	9.394074872969316	2.2937020594786697	5.908420411578805	4.669079551838973	5.852380944125803	1.0	2.0	5.0	1.0	1.0	2.0	1.0	1.0	1.0	1.0	0.8381257504999834	1.459790529834069	0.8279488386171643	0.7530175723165369	1.7067679271376568	0.4143493815945863	0.36140800285922076	0.26635614282643433	0.218491281176452	0.15374457313789275	0.6407885065019593	0.041425654176883965	0.005106316291950581	0.040559465729064215	0.1134174836541113	0.16887503787100283	-27124.39310137594	-110.90354888959125	-71.67533979141798
545000	-29655.34757129529	-2534.152401780439	-27121.19516951485	19.974351439885268	138.97725369404492	19.974351439885268	14.43190224094318	66.46218292430872	57.317823190954115	28.481507729060876	36.35960553323937	12.19447011326536	6.793924075680297	14.340946448965562	12.326107710845168	5.078246236389488	5.739870501265753	2.0	2.0	1.0	2.0	1.0	1.0	1.0	2.0	1.0	3.0	0.8485906295911085	1.385235600485671	0.6991654198770797	0.8380756309857925	1.6795343916255676	0.5493983274347773	0.37729709096004194	0.258512140159833	0.2178243359645958	0.14636643291552917	0.6694881679527706	0.040409932746090275	0.003827977942445432	0.04099928391666439	0.10061974227911462	-0.14615941772148539	-27121.19516951485	-110.90354888959125	-72.85252744278024
550000	-29668.492935880215	-2540.6466841484394	-27127.846251731775	16.936638749264542	134.22679648557266	16.936638749264542	14.747585401144827	949.0317893205971	111.29626545341478	84.14029759764973	73.87676120053501	36.65519862174763	67.58020855489738	7.69256884735207	12.401118809220812	16.50702826730198	2.865098633991609	1.0	2.0	2.0	1.0	1.0	1.0	1.0	4.0	2.0	1.0	0.7940501939792244	1.380705787595956	0.7874884693537788	0.7767142122600711	1.7533252748919677	0.5077160619189988	0.3797163735332487	0.25808637922062405	0.22137690476230934	0.14082034248381772	0.6402881843192357	0.03846674092772291	0.0021047302696148955	0.03864475876397595	0.05953676010312676	-0.19144702422566526	-27127.846251731775	-110.90354888959125	-67.94345901917231
555000	-29661.59858193264	-2539.4629284486196	-27122.135653484023	18.687152777736188	158.1521483879726	18.687152777736188	16.06968112826651	501.99090025104056	113.41136636709403	121.96214687175565	38.95510538078722	26.70865054228749	50.59336557573285	21.837858110574054	13.030962309995617	4.888389677623579	1.4201764931863299	1.0	1.0	1.0	2.0	1.0	2.0	2.0	4.0	1.0	1.0	0.8346430648146161	1.4402234213402705	0.7874884693537788	0.849266223084779	1.606279259313178	0.4820995620933744	0.37912691795910547	0.25310206056613427	0.22068839611443045	0.14708262536032965	0.7056777886348432	0.035915940024248694	0.007101792732927502	0.03557457521498332	0.1927829358531006	-0.10285675668513325	-27122.135653484023	-110.90354888959125	-70.48711780960797
560000	-29667.23446568063	-2546.4610818779806	-27120.77338380265	18.43617094804361	145.78445967006985	18.43617094804361	16.134431950600476	970.2343119064794	566.7617631536551	34.03183315620741	24.284541021880873	44.853340004111026	53.576579862946645	75.22405298983142	8.787688400708221	18.361623834239523	2.0798531862595198	1.0	1.0	1.0	3.0	1.0	1.0	1.0	3.0	3.0	1.0	0.8309935269010632	1.3399404365485275	0.8045474432505656	0.7979186394163433	1.8191542602899506	0.4074456935935464	0.37399299172891104	0.2611127563501468	0.2186662540961719	0.14622799782477	0.6236622426710432	0.03864311910174821	0.0066054002863540845	0.03791338695531238	0.1593693687844739	0.03408588892391339	-27120.77338380265	-110.90354888959125	-71.3794312700224
565000	-29676.49809625253	-2550.4083387187097	-27126.08975753382	18.065321990263694	144.76144813108488	18.065321990263694	17.61205912393755	469.028878316075	221.71530886277318	85.18687387476216	291.3749229170319	109.12790618504471	4.720134512385243	5.098477036637733	8.391040821338754	12.752472219538014	14.746771852822741	2.0	1.0	3.0	1.0	2.0	1.0	3.0	1.0	1.0	1.0	0.7877186107618352	1.2911954711961562	0.7883853366424758	0.7830389802028547	1.7055584598905584	0.6441031413061165	0.377734880634761	0.2499252359215846	0.22940340170023377	0.14293648174342033	0.624411207009952	0.03613696974732674	0.008608043602537804	0.03610187121230114	0.17147492227060107	-0.19944335331122834	-27126.08975753382	-110.90354888959125	-76.50864108474852
570000	-29667.900180016917	-2544.4970448734493	-27123.403135143468	21.11787754237968	149.81238703893194	21.11787754237968	17.51873557875918	79.5394069161291	63.365845463115605	79.16395283346507	129.06523673143326	99.44630803248556	57.48943673922734	5.92090090602183	6.30246042251891	29.791124715515313	14.75913777513328	2.0	2.0	2.0	2.0	1.0	1.0	1.0	2.0	1.0	2.0	0.7991505431792775	1.2758716414930118	0.7709222536773466	0.8915532304748177	1.785924414522311	0.47657791665323246	0.3883096657129947	0.24923669292085504	0.22239305182823793	0.1400605895379121	0.6976510231447267	0.03492725598391054	0.004593114148156291	0.033586744621984105	0.1050240898861953	0.09529290262611674	-27123.403135143468	-110.90354888959125	-72.04027610759243
575000	-29651.35326429879	-2532.4732758772416	-27118.879988421548	17.420346425346654	121.2677224287838	17.420346425346654	14.09252998195624	94.61624942281689	63.43803986164883	142.74357925584158	49.20407545348764	13.44740693804988	14.795651429714335	6.287955459242985	11.379373957718768	10.430293361865333	10.247788712907095	1.0	1.0	3.0	2.0	2.0	1.0	1.0	2.0	1.0	2.0	0.7843408541231824	1.2758716414930118	0.7414649816904731	0.8915532304748177	1.7177763125073962	0.5889929797111156	0.3841441310096465	0.25384566136499315	0.22091381560636766	0.1410963920189924	0.6455318691907787	0.04681450045680611	0.005425708480505053	0.046041188519454726	0.12383078238350313	-0.354574123415975	-27118.879988421548	-110.90354888959125	-66.15153819778236
580000	-29657.46130115961	-2539.1474808385406	-27118.31382032107	15.959846526238104	120.79497021835823	15.959846526238104	12.971659535945742	161.69902325069836	176.02910551805132	162.13673451415298	52.01271091703464	64.58967019656438	9.343697957575104	9.848759573497496	25.218682698039146	5.330420312275339	2.1084595934895516	1.0	1.0	3.0	2.0	2.0	2.0	2.0	1.0	1.0	1.0	0.8668278966181178	1.3419449641531656	0.7922601243125379	0.8455411095354318	1.6517029898472424	0.5017229155335015	0.37643422281890115	0.25443032048050906	0.22491422089975377	0.1442212358008357	0.6598203589029144	0.044294521079100035	0.0043387441826741105	0.045066605540748615	0.10411267443700481	0.19623435753789373	-27118.31382032107	-110.90354888959125	-68.64468388963414
585000	-29658.355743061406	-2540.2036027745885	-27118.152140286817	21.818010998441995	158.42139982727554	21.818010998441995	17.41262066615503	74.6058347229085	111.44137659691489	71.46952632105035	74.43247085057895	28.45977004704823	12.1400223761729	10.926301577946916	32.325210563233554	8.526787849790962	14.76774779745302	1.0	2.0	2.0	1.0	3.0	3.0	1.0	1.0	1.0	1.0	0.8654982384408564	1.3607422272149687	0.7303694739822248	0.8101819829663273	1.6672323510263904	0.565975726369229	0.3696449112388329	0.2654911105630961	0.2172749265354087	0.14758905166266198	0.7084550621235541	0.03323861405736026	0.004017036533683041	0.032733895921660525	0.12939561499828875	-0.01896329097847602	-27118.152140286817	-110.90354888959125	-71.19964446480027
590000	-29652.260314906667	-2535.319332829102	-27116.940982077565	19.286221743699247	135.67878684915323	19.286221743699247	15.167925433282864	52.88583022163048	50.98140754875809	20.82998844709888	52.95448860821699	23.89020431939747	17.18606154007295	15.420912459352802	19.423967631907576	9.294993415799	14.518592266012767	2.0	2.0	2.0	2.0	2.0	1.0	2.0	1.0	1.0	1.0	0.7690139795344505	1.4407969065862325	0.7661004327486677	0.8636173863469995	1.7027468480481693	0.4577244467354775	0.3834275741401719	0.2599656333873118	0.21293383472462346	0.14367295774789252	0.656643357691768	0.041141043362552955	0.006898402726554178	0.03963051463629672	0.16014741889417827	-0.28742157531471435	-27116.940982077565	-110.90354888959125	-70.5579730917564
595000	-29658.878755568792	-2536.731535897466	-27122.147219671326	18.47983068988489	145.4407343215364	18.47983068988489	16.85003926925661	119.50145256227	132.92422328763652	66.61499170459436	44.15491725571087	11.988034460371368	13.380313257614517	30.727699169532084	10.643671188946232	6.575527235332028	2.577857851598012	3.0	2.0	1.0	2.0	2.0	1.0	1.0	1.0	1.0	2.0	0.8048287141591285	1.4118764472288585	0.7220264635679645	0.8636173863469995	1.7027468480481693	0.4949041406488769	0.36975980892127397	0.2537007912634672	0.2266015999435214	0.1499377998717372	0.658572396855402	0.036484381105254884	0.002466332393647129	0.036667902601697784	0.06666661042156793	-0.22683611176693472	-27122.147219671326	-110.90354888959125	-71.27193752616519
600000	-29668.957626040403	-2535.9034922060987	-27133.054133834303	19.706275358677292	146.0355439855491	19.706275358677292	15.966429547740232	359.87264125691877	82.72053069107014	81.67212253183841	88.56488317360287	16.05838236479703	16.12437000586025	11.565499396262304	10.67846167743753	5.654179853970174	7.189535729533638	1.0	6.0	1.0	1.0	2.0	1.0	1.0	1.0	1.0	1.0	0.8401969436037012	1.3625591158806114	0.7826381865639631	0.9405402263788321	1.6769290538530603	0.3971364737198291	0.373972226116762	0.26551319124445555	0.21884476644670878	0.14166981619207336	0.6452871568306664	0.03414452199204597	0.0022692578439870784	0.034367394988348975	0.0724536799242951	0.19828194100958377	-27133.054133834303	-110.90354888959125	-69.79983699940462
605000	-29665.77887099111	-2537.660831832666	-27128.118039158446	18.21021282296356	127.28412960742597	18.21021282296356	15.763219923054343	140.89528135326483	64.35339602175392	129.9842524602402	313.16314503782223	49.06482639246439	20.047135807619025	12.06531733358407	6.7996188589581115	12.76160427576632	7.339364006545822	1.0	3.0	1.0	1.0	2.0	1.0	1.0	2.0	3.0	1.0	0.9586812636920912	1.327415762933299	0.7424778992125436	0.7861104235600543	1.6782540586048478	0.5070605919971614	0.3798209126423114	0.2479220796529246	0.22683571521604096	0.14542129248872274	0.6388919585985472	0.04573791066323048	0.008369730414733422	0.04584886008679979	0.1671323961311655	-0.02715738315380398	-27128.118039158446	-110.90354888959125	-66.76631221769786
610000	-29646.911247511794	-2534.52177866178	-27112.389468850015	18.91976420840391	147.8581428873583	18.91976420840391	15.68450421627168	97.77609313535275	45.163216246259005	133.44268686645398	74.18764793577972	16.440201333192594	16.60037182789169	13.083504942104932	10.89290877789975	18.72164856354762	7.04707115690706	1.0	3.0	1.0	2.0	2.0	1.0	1.0	2.0	1.0	2.0	0.8739739009911154	1.3682314125560637	0.7221678756589853	0.8984282211375787	1.7023953882094625	0.4348032014467919	0.37770678660653045	0.2497718045320406	0.22283151645979313	0.1496898924016355	0.6946126464891982	0.03509559169439572	0.0034731357923486923	0.03558957578704686	0.10934871243033152	-0.2047067482582392	-27112.389468850015	-110.90354888959125	-67.58464739674599
615000	-29650.892648095018	-2531.908373845444	-27118.984274249575	20.1010520193952	147.62975596966808	20.1010520193952	16.177300159203963	130.80330303408633	89.95498325609249	60.40421056839402	8.055621337909795	6.218843767300136	15.918485558026116	6.996379315025393	12.937336584806816	13.913342775876659	3.567066048865832	1.0	5.0	2.0	1.0	1.0	2.0	1.0	1.0	1.0	1.0	0.8497216638178852	1.3786625810364415	0.7243430551623796	0.8667628564133092	1.6769031511316288	0.5036066924383535	0.3718113036683026	0.2589414621562869	0.2235874479108903	0.14565978626451984	0.6552198906199833	0.03988837197936796	0.00712803371671897	0.03679324443571515	0.2008317215731962	0.2204352031055606	-27118.984274249575	-110.90354888959125	-68.22874939039681
620000	-29653.41526713162	-2537.0051736749338	-27116.410093456685	19.565940386007796	154.3611866179606	19.565940386007796	16.929976425065572	217.64453658527967	183.62974585981246	208.00903205208206	43.66531822910158	5.049111469732789	5.940726999608968	11.824925505843375	10.633970606807688	11.443108701420458	2.786817416718493	1.0	3.0	1.0	2.0	1.0	3.0	1.0	1.0	1.0	2.0	0.8698754876088111	1.267316223587939	0.7547990282166548	0.8414471603192033	1.762955407829036	0.5036066924383535	0.38197850504419034	0.2548506771703829	0.2235874479108903	0.1395833698745361	0.6375257544452562	0.03697518488337834	0.00588801929960852	0.03614767348295595	0.1579725688570658	0.19816965204553644	-27116.410093456685	-110.90354888959125	-70.42267347993341
625000	-29653.219758085903	-2539.7645377548038	-27113.4552203311	20.310950373221996	151.20413794279625	20.310950373221996	16.082971095031876	104.65278985187939	28.1718756548134	113.8488478142581	121.04613002292255	62.138750810664725	39.12030155339243	9.920754995954363	13.507329480486495	4.909815295439715	4.725786128579882	1.0	1.0	1.0	2.0	3.0	1.0	4.0	1.0	1.0	1.0	0.8357828196121461	1.2683691260317456	0.763827097030272	0.8475685683201547	1.7459561467043851	0.5384962423012943	0.38014641899337825	0.2528615239008901	0.2235874479108903	0.14340460919484094	0.6866135670322141	0.03590075998066491	0.006269316014476087	0.03385963031086209	0.15957505202042024	0.26789092903599476	-27113.4552203311	-110.90354888959125	-71.26821096461498
630000	-29656.774484482525	-2537.5606737923563	-27119.21381069017	19.304389108438663	162.77730282290597	19.304389108438663	19.253852007164962	125.88504583191613	67.9768762165298	137.12816776632664	374.96956912870013	37.89091599945826	13.434511253768457	6.920448403161287	9.709222876767956	8.574041285903975	0.06066919397585441	1.0	3.0	2.0	1.0	2.0	3.0	1.0	1.0	1.0	1.0	0.8428312207777723	1.4279563437826226	0.7567786958646457	0.8158851425098094	1.657519230967684	0.4990293660974637	0.3654121909358384	0.267077231457469	0.2245303092001334	0.1429802684065589	0.6588673240333469	0.03043638166655485	0.004493074809265152	0.032987221105902256	0.1438725957241393	-0.2444221911166679	-27119.21381069017	-110.90354888959125	-67.40346189697016
635000	-29657.655474163872	-2532.9074703424208	-27124.748003821453	19.206673812702245	147.7352907314916	19.206673812702245	15.870603442930394	110.37744167924686	76.33544876411302	218.69144358463416	39.82847488603273	19.620233404283734	7.768300133594865	10.197867254567669	9.447629338941232	6.696244873099762	3.339364557096809	1.0	3.0	1.0	2.0	1.0	1.0	2.0	1.0	2.0	2.0	0.9329790777105338	1.3816895457808374	0.7639813427331349	0.7603927947849968	1.6115070640830789	0.549450174907416	0.36631207548637507	0.25696415159900243	0.2245303092001334	0.15219346371448872	0.659199437677344	0.03774120837084085	0.003824073236686821	0.03731926093822244	0.07729304543624058	0.031235918325150047	-27124.748003821453	-110.90354888959125	-67.83478476401804
640000	-29650.561755889652	-2531.518360313838	-27119.043395575813	19.49346629011317	147.29943709145192	19.49346629011317	15.606482240085429	125.07340914930337	78.61798835498689	54.76571997629467	37.28803053783114	11.002341610850404	10.96452086979034	4.4943909379582765	6.580538675516001	13.429069199597821	6.042744847610671	3.0	2.0	1.0	1.0	2.0	1.0	1.0	1.0	3.0	1.0	0.857677204641898	1.4167612901365096	0.765331886880758	0.8275554830631248	1.6190858896974354	0.5135882455802718	0.36659041274661835	0.266200959382885	0.21714356980698452	0.1500650580635117	0.6657087228060643	0.03628830714660398	0.00593807214276618	0.03592341299731237	0.15038231447091835	-0.17065106305474753	-27119.043395575813	-110.90354888959125	-69.07077477258207
645000	-29646.723989361526	-2532.3704509084796	-27114.353538453048	21.216210705047736	148.57335896449803	21.216210705047736	16.17998703778297	118.43532505012065	67.48815587052052	68.79934505782211	32.977672184330146	3.2427686075209134	7.393080605041148	6.439816096638942	11.75614274968493	14.68993108230613	25.946106578396105	2.0	2.0	1.0	2.0	3.0	2.0	1.0	1.0	1.0	1.0	0.9009656061587348	1.3391207492425987	0.7883901029187655	0.9051960239570358	1.622913890234229	0.443413627488634	0.37331424862524465	0.2571842033765518	0.2238786785841795	0.14562286941402366	0.6983094003167902	0.03508058922497451	0.0044958038873144255	0.03535518664015721	0.12553862126205143	-0.016404005935303487	-27114.353538453048	-110.90354888959125	-67.96682270650403
650000	-29651.91245276385	-2536.543723407836	-27115.368729356014	17.242645138552806	123.10803682330462	17.242645138552806	13.225151085460032	114.4781411458832	233.50898488183333	56.88496630482731	51.476825813688976	17.168961102430494	40.692591512121254	9.703836344096548	6.60646103046188	4.520203790560369	7.858557482692654	2.0	1.0	2.0	3.0	1.0	1.0	2.0	1.0	1.0	2.0	0.819408479049806	1.3826118399969598	0.7584810941199959	0.8394682271486129	1.6863490637295484	0.5136812959550746	0.3749385920852838	0.2579839884162727	0.2231957287316335	0.14388169076680962	0.6532792060125668	0.04474325423222499	0.005990624733878679	0.04526221575827529	0.15506414434440632	-0.16737822863623233	-27115.368729356014	-110.90354888959125	-68.44607900265632
655000	-29676.716934778797	-2550.7173778305905	-27125.999556948205	16.756010111716925	155.4916354943457	16.756010111716925	16.756010111716925	1005.8479178212461	251.8899851929148	369.63869172185537	351.93866276771865	59.155469762106385	13.526537267306278	15.485364471989852	4.811899297744167	10.134539446570052	12.356046962089554	1.0	1.0	1.0	4.0	1.0	3.0	1.0	1.0	2.0	1.0	0.7453773780759062	1.4423858980584479	0.7022033973498467	0.8265209669287749	1.7698310636319472	0.5136812959550746	0.38214275524472696	0.25054572432656486	0.22127144537135748	0.14604007505735028	0.6127990482844946	0.034318071413303806	0.0077860770366810295	0.035710629764932	0.2320952382342274	-0.31976517047193426	-27125.999556948205	-110.90354888959125	-74.80358318113528
660000	-29659.52454488979	-2538.2747904599787	-27121.249754429813	19.99957725050836	142.67582610382107	19.99957725050836	15.755004780573953	72.1350559234996	30.78365122328498	58.861886988651854	46.706909841908	152.52545110936097	51.852548795901235	2.927878574420069	8.114204783002057	6.623432646488765	10.769000982243607	1.0	1.0	2.0	1.0	1.0	3.0	1.0	3.0	1.0	2.0	0.7959603136165128	1.330115900202632	0.7450703008000137	0.8016911242001709	1.7757494970191778	0.5514128641614906	0.3905788279191334	0.250595931456158	0.22127144537135748	0.1375537952533507	0.6244292539290802	0.04070468639148444	0.009088328577850933	0.03681472606347932	0.21237224446865907	0.01509170132880232	-27121.249754429813	-110.90354888959125	-69.49342694572381
665000	-29657.76567189432	-2534.2187416166844	-27123.546930277636	17.551305511047328	136.9048154880279	17.551305511047328	15.690723291266648	182.24969650543335	58.54407462453096	42.066709841452855	53.5480368025467	34.99280302696052	10.23447948902627	3.7389062146680936	5.957392999938474	23.19510741617418	8.44784768461663	1.0	2.0	2.0	2.0	2.0	1.0	1.0	1.0	2.0	2.0	0.8718363324837122	1.3055293160562451	0.7277329617606065	0.8759380515652244	1.7754836411549404	0.4434796969792691	0.3803241711199957	0.24661510169630552	0.23478247259814122	0.13827825458555712	0.7040187055064884	0.037976875077632456	0.003517999325311906	0.039502212236172035	0.08424263661918863	0.04498963315369181	-27123.546930277636	-110.90354888959125	-67.47885193400795
670000	-29664.731234870538	-2545.2693402318405	-27119.461894638698	19.698975081572762	148.70945796204265	19.698975081572762	16.678920145113562	167.2346247653267	204.53858931955463	276.3147024172645	148.986622041708	50.127296044460905	35.64260271135461	27.178694097656358	23.80644275038979	17.513154261251255	5.5108957743982225	1.0	1.0	2.0	1.0	2.0	3.0	1.0	1.0	2.0	2.0	0.8277994095372856	1.3055293160562451	0.7678349157698238	0.8257719165952316	1.7754836411549404	0.49758080088647116	0.376008131182669	0.25907758759817706	0.2230838213423158	0.14183045987683773	0.6473753707333378	0.036707914687502854	0.0038006281539013516	0.03600350812969174	0.10890937644457928	-0.04346982236094318	-27119.461894638698	-110.90354888959125	-72.63787480530401
675000	-29658.08247761084	-2538.7469738663026	-27119.335503744536	18.057831920432193	133.28946352598186	18.057831920432193	14.649423964872813	192.1138208854994	60.89298269702799	36.22466404401645	61.013309849130145	28.213400708034285	27.667335719304248	45.45785564495153	23.670714009506614	18.126191868823362	10.94280152328239	1.0	1.0	2.0	1.0	1.0	2.0	2.0	1.0	1.0	4.0	0.8277994095372856	1.3349323445643593	0.8587944986673717	0.7860604760664911	1.6716681570003438	0.5207451141641462	0.376008131182669	0.2588134383478633	0.21924280461745213	0.14593562585201517	0.7034906803532373	0.04120695194756571	0.005639648913837396	0.03870796188612161	0.13222273825903305	-0.046877686385409546	-27119.335503744536	-110.90354888959125	-69.32229162792613
680000	-29665.206571555173	-2543.7307714234944	-27121.475800131677	19.023428646523282	153.08230158004082	19.023428646523282	17.48219503488437	81.84800715322841	36.61242156831952	40.01834338734421	74.98130848331941	50.45418769615252	49.87202649303583	27.147098767326383	4.7976690753057865	19.884615480379924	49.242649677623675	1.0	1.0	1.0	4.0	2.0	1.0	1.0	1.0	1.0	3.0	0.8277994095372856	1.4352363307890081	0.8182666003798573	0.7387871258817237	1.6766191324669104	0.5032914009452123	0.3762937407687678	0.26248599143054574	0.22811198168463945	0.13310828611604655	0.6692279291841301	0.03242868945740503	0.00577224258570068	0.03479913235624646	0.1576586925283615	0.14468969233710877	-27121.475800131677	-110.90354888959125	-72.40955268850254
685000	-29661.840986694682	-2533.335840644946	-27128.505146049738	19.108776678904785	136.48238679525213	19.108776678904785	16.369176772990027	107.22703583236071	71.3023503181546	92.28641917422269	69.77430554431017	49.031583665947466	17.74662030074499	1.6041450398471093	4.9173097467140785	10.039579206835638	3.018861625996999	1.0	1.0	1.0	4.0	1.0	2.0	1.0	2.0	2.0	1.0	0.8199429459665533	1.4562119681508148	0.8642805011219364	0.7117661637242637	1.6165025972875702	0.531295823748859	0.37125104044151597	0.25714112704792047	0.2253199281897996	0.1462879043207635	0.6511261931475301	0.04248676116318436	0.004479212262554329	0.04200056158057171	0.10054134022964804	0.0319081363995951	-27128.505146049738	-110.90354888959125	-67.35764490007868
690000	-29665.677988996413	-2538.914556712149	-27126.763432284264	14.438368943813723	120.81293191752832	14.438368943813723	14.438368943813723	603.1820556033952	117.13044566571396	37.92713515023762	11.078957042275885	3.352288648271825	12.975998782618417	4.089970328598718	15.352036984532544	10.278739261334936	8.920817083280987	1.0	6.0	1.0	1.0	2.0	1.0	1.0	1.0	1.0	1.0	0.9169525955042779	1.4635879599808514	0.6469304785768497	0.8943233790792813	1.5213699599396013	0.5568356269191356	0.3763898977800231	0.25450692096533933	0.21939220777104718	0.14971097348358997	0.6767092907483157	0.04180806398074905	0.007038342467642948	0.04391709870870547	0.16029956880976948	-0.006095102804873676	-27126.763432284264	-110.90354888959125	-69.1330316887455
695000	-29659.729702373374	-2531.859840106944	-27127.86986226643	18.118293170478047	136.7375300553128	18.118293170478047	15.655624383244314	124.63879565904082	61.57671503359339	46.623013573240634	40.895261715532826	15.449697785190352	12.0412990061821	7.505846554057204	18.444738513261427	8.023034243891887	5.14421087845264	1.0	1.0	4.0	3.0	2.0	1.0	1.0	1.0	1.0	1.0	0.8876895112834933	1.4745702077612506	0.737270761712177	0.8181712063811843	1.5093202844519145	0.5729780284099775	0.3650855300593641	0.26236661926688964	0.2242342597900323	0.14831359088371357	0.6828139717928273	0.0391822664733781	0.0024243757651810564	0.039334834467416334	0.0667014432508801	0.12552395657939497	-27127.86986226643	-110.90354888959125	-68.04430802058796
700000	-29652.45345560369	-2535.7247013487836	-27116.728754254906	18.93067539228435	128.01577529455727	18.93067539228435	14.27850639792824	276.1229461464194	186.3777524587538	62.17583035437385	57.53164520161537	16.198243759419682	9.553830460405724	5.793462335782494	13.301492085603632	8.690591858724877	4.706000921289303	1.0	2.0	2.0	1.0	1.0	5.0	1.0	1.0	1.0	1.0	0.8876895112834933	1.4685737205887561	0.6931344069433844	0.8762831575396023	1.539917101483074	0.5344021021616873	0.3729495715095274	0.2544327289271823	0.219922799111717	0.15269490045157294	0.6238285181105963	0.04267987285403135	0.005080519592346296	0.04188482156391534	0.1113127519042205	-0.20879305331115328	-27116.728754254906	-110.90354888959125	-70.00705394109868
705000	-29660.599011536735	-2541.6309573044064	-27118.96805423233	18.17476167593352	123.22634239130255	18.17476167593352	13.353080572916529	77.14376000040275	88.15643958829295	167.55099510435855	398.34580784539185	59.41839432857641	12.775355619036919	18.17615992189261	6.42082242952107	12.37128514162412	8.971915865591997	1.0	1.0	3.0	1.0	1.0	1.0	4.0	1.0	2.0	1.0	0.8321825441825328	1.3414060448300276	0.7275365356628564	0.9602720867202046	1.637241285050973	0.5013615035534027	0.3779776924177437	0.2529017107486338	0.22069302605191	0.14842757078171212	0.6425506211253936	0.049399528614781286	0.008713708312323449	0.045822373565989116	0.124924902360653	0.11559502191762755	-27118.96805423233	-110.90354888959125	-69.37324034041572
710000	-29668.721714832205	-2543.5451810401623	-27125.176533792044	16.55861993473849	127.98276313297964	16.55861993473849	14.48621636402876	111.9239177078296	51.26585742810587	75.41981716829663	67.36888130315765	26.909415763815957	31.96568510189202	7.741396726515969	17.457143013252413	25.18234960103161	69.87722141803222	1.0	2.0	4.0	2.0	1.0	1.0	1.0	2.0	1.0	1.0	0.8514502569002066	1.4296013042804931	0.6995962310817715	0.9882123913012895	1.5490460256005072	0.4820937908357289	0.376820037940524	0.25589324661665086	0.20681949797441407	0.16046721746841072	0.6875134216601029	0.0408882031890075	0.004466655936696062	0.04103023042929311	0.0927528034742082	-0.4016369636914447	-27125.176533792044	-110.90354888959125	-72.08395265182574
715000	-29660.292926979495	-2535.967817105946	-27124.32510987355	18.468429209058165	140.40039476590076	18.468429209058165	16.266225057934705	59.37544680455867	46.894369693120176	51.50313434808313	85.85746732588775	17.42775591954867	41.4305577530943	27.355506641045658	8.180487179130669	8.913897617578279	1.4811176327098479	1.0	3.0	1.0	2.0	1.0	1.0	1.0	2.0	3.0	1.0	0.8252622495953403	1.3491780189486435	0.7211194332310288	0.861238382855913	1.6195062456005898	0.6236956697684815	0.3782664926043081	0.2572784617824556	0.21590119187914508	0.14855385373409086	0.649669081451129	0.03842559517615855	0.002071286053275525	0.038154317345571634	0.059749166861480414	0.2031847411520931	-27124.32510987355	-110.90354888959125	-70.21768673839158
720000	-29662.76538267035	-2538.746938153757	-27124.018444516594	20.538168574646384	148.79027738053261	20.538168574646384	16.4623693149746	84.91932270286333	87.03530758885698	116.09146675576592	87.48411401676539	32.385852579097914	43.29541137643835	15.898571592088189	15.750009180252281	14.164172227953351	4.1838280072131235	5.0	1.0	1.0	1.0	1.0	1.0	1.0	2.0	2.0	1.0	0.8000093388860474	1.526693082085857	0.7240846892594368	0.9350627408371084	1.5379828674085099	0.4761672815230371	0.37198962452347717	0.26270482323482536	0.21590748762654632	0.14939806461515087	0.624567992703597	0.03662106581065316	0.0016548613272041853	0.03734161118649035	0.04495226996131506	-0.1816393756604391	-27124.018444516594	-110.90354888959125	-70.73620402413397
725000	-29657.831178959626	-2537.7134168781795	-27120.11776208145	19.46972680464882	150.47974748434672	19.46972680464882	17.25348614645239	108.31365408423866	48.7642110899656	36.54271256859115	34.437248281796606	40.586707068042436	31.24720995873507	4.783705978008878	5.074913065359292	17.757923108099213	11.321628312199584	2.0	2.0	2.0	1.0	2.0	2.0	1.0	1.0	1.0	2.0	0.8465229723727035	1.526693082085857	0.7549268319435358	0.8740440675031883	1.5047971594415848	0.4930158866531272	0.3722839717776282	0.25582466639293344	0.2156407377908521	0.15625062403858603	0.6599526921582215	0.0400787527678078	0.012368141869614598	0.036879689712985414	0.22882124841912221	-0.26936589029850366	-27120.11776208145	-110.90354888959125	-70.900148418613
730000	-29652.69998682032	-2536.452149290477	-27116.247837529845	22.481381798451572	150.99555948428412	22.481381798451572	15.649891320559291	251.67560301778514	37.52310976334247	88.57248634704078	30.35758201709034	50.33978187570229	16.651906789838577	11.078116784996029	7.921008593083568	7.342914353797153	10.878937844500348	1.0	1.0	3.0	1.0	1.0	1.0	2.0	1.0	4.0	1.0	0.9123785872016777	1.40817638833046	0.7549268319435358	0.8750061806081149	1.5566814981600172	0.4928305137561908	0.3684005611642016	0.2625060365862648	0.21952414840427867	0.14956925384525466	0.7161078948402515	0.03546984388591505	0.00444445813396024	0.03452577944246484	0.14446819121415033	-0.10268662830121429	-27116.247837529845	-110.90354888959125	-68.94850633632666
735000	-29659.417388882513	-2536.262154924641	-27123.155233957874	17.10987815804036	125.5457103124364	17.10987815804036	13.652085876506531	574.0870850498111	115.78371663874968	57.74005761212433	43.22657798190748	57.9421077941265	9.725181098375467	5.2844337332139935	14.663109278018618	10.062563195180498	6.526242328309451	1.0	1.0	2.0	1.0	2.0	5.0	1.0	1.0	1.0	1.0	0.9123785872016777	1.3294434742843946	0.7850397504539925	0.8191571888044676	1.6775257132956236	0.47645528595984005	0.35972743275565106	0.2703849764805587	0.22477255719271444	0.14511503357107552	0.6468712683642934	0.045729859954167194	0.007749954967721902	0.04256579864568366	0.14846619495047952	0.12041161463882726	-27123.155233957874	-110.90354888959125	-66.51026786536418
740000	-29670.148982929808	-2545.555645446324	-27124.593337483486	16.38844336570841	119.22584802234519	16.38844336570841	12.632014115608603	348.0861588124645	30.013592230354124	45.08715799913953	241.26285088107662	64.27957254222974	23.627050516250755	49.05482659425117	66.39129081446623	22.070471022134893	1.4370671162744246	1.0	1.0	2.0	1.0	2.0	1.0	1.0	1.0	4.0	2.0	0.8672738987665906	1.391579218205582	0.7737201071250569	0.8119314167293323	1.6566912688548932	0.4988040903185414	0.37012811677040075	0.2648125672680053	0.223644461388913	0.14141485457268071	0.6537884029196507	0.046268930638823744	0.005987306014604417	0.04425848636586486	0.12048430290690916	-0.23083358011626906	-27124.593337483486	-110.90354888959125	-66.61521396124891
745000	-29661.021161765908	-2540.125657338656	-27120.89550442725	15.35019922706466	123.99610224708283	15.35019922706466	14.83827935425706	132.47546487063215	23.029860949789217	57.63890254514782	73.32410056821517	33.9979690174575	19.88391955836978	10.87326434203979	24.999701132443874	13.188882440838976	26.977183049131295	1.0	1.0	2.0	4.0	1.0	3.0	1.0	1.0	1.0	1.0	0.8362432913366274	1.4045060938317053	0.6861950969577564	0.8485474960827197	1.6883323961022747	0.5361756256889125	0.3835012891462462	0.2572729874895716	0.21507906735435225	0.14414665600982968	0.6364783532040452	0.04613370468238035	0.0052035847654180786	0.045557243604782076	0.1088128069779893	-0.29538098561442044	-27120.89550442725	-110.90354888959125	-68.7683390641742
750000	-29672.385232717428	-2546.888543790407	-27125.49668892702	18.335463832032968	143.93995941544628	18.335463832032968	13.722775157836795	173.3517737029752	457.670425610705	95.67079831216651	48.0576896299165	81.06737278425899	26.303432842454917	40.68223377818342	59.28362828113616	14.581609854558206	12.62087581653236	1.0	1.0	1.0	1.0	1.0	1.0	2.0	3.0	3.0	2.0	0.7891098154036319	1.4045060938317053	0.7398378439372313	0.8917432756185689	1.638627345519946	0.5361756256889125	0.3759114260940499	0.26044120040679636	0.218750002739426	0.1448973707597275	0.7309533595348837	0.0372487827136411	0.005932331675355945	0.037035685964892144	0.1544722787113682	0.03408688131014308	-27125.49668892702	-110.90354888959125	-71.51267551128215
755000	-29660.382296644188	-2539.8472914620597	-27120.535005182126	18.59184851979147	146.69426153467424	18.59184851979147	17.098430997224643	113.94692604147127	90.84055004177394	93.65484624726572	96.04583996286429	28.625386394210558	35.970738229284855	39.92107950208214	35.282714390082134	6.6240728194482275	2.1862182192727695	3.0	1.0	2.0	1.0	1.0	1.0	1.0	4.0	1.0	1.0	0.846084140829466	1.3910958191324707	0.7398378439372313	0.8096578864063911	1.653134451388347	0.5601898583060899	0.37554253112681685	0.2532619362556014	0.2248491004037952	0.1463464322137863	0.6340831847828069	0.03638893789549176	0.003216504925521478	0.036789012765884255	0.09388671407508019	0.03751079114944375	-27120.535005182126	-110.90354888959125	-70.7329573340583
760000	-29655.12296922412	-2534.1930431779283	-27120.929926046192	19.10709655657769	136.4131266949092	19.10709655657769	15.579542449682924	38.302572137123235	113.29215663353307	40.92058187277656	32.13558852641664	7.9305708695068144	3.908332754844443	13.833224527618773	14.964421574300104	8.586962410920908	5.203171230198955	4.0	1.0	1.0	2.0	1.0	1.0	1.0	2.0	2.0	1.0	0.846084140829466	1.4697480022076506	0.7863634125010881	0.8367444108385352	1.5954752289945866	0.4655848046286693	0.3625818948697156	0.268671023381977	0.22399136737570857	0.1447557143725986	0.6859627023173221	0.04330773161091402	0.003756949846882381	0.04142325121339561	0.0909838909122958	0.1328614069237912	-27120.929926046192	-110.90354888959125	-70.29470266935567
765000	-29655.109820972593	-2535.7949064869613	-27119.314914485632	17.896320774878113	136.35197691476944	17.896320774878113	16.060985096474504	131.63689758217436	88.72374924520412	62.04737411758296	53.71183355459408	18.486398292317826	24.5036097513903	20.60777005781788	24.528234586402032	10.760114489928878	4.59502462954693	2.0	1.0	1.0	3.0	2.0	2.0	2.0	1.0	1.0	1.0	0.846084140829466	1.4687678207842034	0.7514613360266547	0.8369828873930498	1.6214722057613637	0.4752316092052579	0.3603392982643719	0.2710871219592574	0.21917345085553566	0.14940012892083493	0.660035912939057	0.04063689894097571	0.0052587965360794565	0.03997947640026462	0.11701735742950314	-0.0963621610444618	-27119.314914485632	-110.90354888959125	-68.74658243742563
770000	-29643.97669624321	-2531.08180563366	-27112.89489060955	15.2755989440807	123.44557664503364	15.2755989440807	14.807488319946929	66.79554990363222	44.66972116932838	49.2693495576114	53.978877468673794	73.13568955299098	20.455621781214152	6.211641401791831	6.225217526859285	4.56917855297407	0.48266103484664413	1.0	3.0	2.0	1.0	1.0	1.0	4.0	1.0	1.0	1.0	0.8538879169523491	1.3892295267708776	0.7255527183014396	0.8267984288178611	1.7191153413770215	0.4854160677804466	0.3710381503197629	0.2528465349570672	0.22671518580233482	0.14940012892083493	0.6669881287800631	0.0439335976085076	0.004560165570784034	0.044479355695229934	0.11938203267892256	0.18255689424135996	-27112.89489060955	-110.90354888959125	-67.06756607309781
775000	-29668.52426081209	-2546.33793726589	-27122.1863235462	18.755003220128753	152.89986662437246	18.755003220128753	18.755003220128753	437.8596529649198	41.119659973786405	40.3477460070545	37.36427189033204	167.30302740086887	23.985112722512827	60.72749792494794	5.013497662605497	12.999886206142095	0.0657339122474562	1.0	1.0	1.0	5.0	2.0	1.0	1.0	1.0	2.0	1.0	0.9100697465311668	1.354687017603714	0.7678036104106596	0.8298640132624074	1.6831389233262302	0.4544366888658175	0.38175879203021323	0.2544947944557794	0.2199174329496191	0.1438289805643881	0.6436481006307735	0.0345061013847667	0.0042855034757386876	0.03565002743889299	0.11541732674802742	-0.22761640887592335	-27122.1863235462	-110.90354888959125	-70.49960447028141
780000	-29668.268658295212	-2551.46859227385	-27116.800066021362	19.11869702213635	153.13318561759402	19.11869702213635	16.463604726592237	2761.9142605486536	451.07655861445244	107.34775248829176	87.34478807536085	23.88314390284599	28.100321451401083	19.021244070270264	29.637739308585047	14.725608268655632	16.210692044784388	1.0	2.0	3.0	2.0	1.0	1.0	2.0	2.0	1.0	1.0	0.8731243401252116	1.4268189505110989	0.7152654727706221	0.8079007589733059	1.6591170576577607	0.5177734199619963	0.375985100868347	0.2507701053942854	0.22411038892325777	0.14913440481410958	0.6454616378157423	0.03306273833919017	0.0052621516765386485	0.034905932093283625	0.1490920852520013	0.017723047290141885	-27116.800066021362	-110.90354888959125	-76.05169356541117
785000	-29668.689528449093	-2550.047424132326	-27118.64210431677	17.61851798759644	136.6010598319891	17.61851798759644	14.414937539193232	742.1351343985633	78.33594827151542	122.3318953533153	187.39156290613224	37.66119510378005	51.315895530803814	76.6988005326618	24.53370043585425	27.432282483612312	4.740710022349943	1.0	1.0	3.0	2.0	1.0	1.0	3.0	1.0	2.0	1.0	0.8724345159619534	1.4416998121235265	0.8017204774354255	0.8534854651702201	1.5866763414289018	0.4439833878799685	0.36391509077860174	0.2637576205852765	0.2223401253734624	0.14998716326265912	0.6868494673458919	0.036921413286734574	0.005299390072737972	0.03774520342307591	0.14808903329595666	0.030953406807630927	-27118.64210431677	-110.90354888959125	-73.49007016338375
790000	-29658.960402934717	-2539.4626343856003	-27119.497768549118	19.716528200831196	144.9923442051868	19.716528200831196	14.54537017251834	182.90480758334888	19.06389919957491	55.37436937399587	56.080508414208424	51.67351501909976	37.33584788110831	13.339410717651027	12.643607956488163	22.64022729128888	29.94338618213588	1.0	1.0	2.0	1.0	1.0	2.0	3.0	2.0	2.0	1.0	0.8425056290264321	1.4875869647795372	0.7318781077840888	0.8525652825825419	1.6173556467913797	0.4681083690360158	0.36665533219185187	0.25852034893007386	0.22126263323833079	0.15356168563974318	0.6888560782094166	0.04032274805260569	0.006311615368302658	0.037218653990413395	0.15916841689314123	-0.05139757109780871	-27119.497768549118	-110.90354888959125	-69.25421385140871
795000	-29651.85780857253	-2534.7828109248235	-27117.07499764771	17.91258373343494	137.87057538665638	17.91258373343494	15.431242389143792	134.53054702115625	25.927292215613747	34.63909841544713	35.96347986817502	16.704117535909344	8.994837110554137	20.573523428592367	7.2889664496293545	8.639058682935714	3.3041272570106126	2.0	1.0	2.0	2.0	1.0	2.0	1.0	1.0	2.0	2.0	0.8997219006543875	1.3053875597212452	0.7538235491320082	0.8710366330637556	1.666815424152701	0.5032149332758983	0.3744643768686581	0.2559124587589877	0.22088059564226986	0.14874256873008404	0.6561607509830676	0.03968685226961019	0.0046125325165626615	0.039639065279067964	0.08949120976147731	-0.015073487833069096	-27117.07499764771	-110.90354888959125	-71.71497281751691
800000	-29649.910649341673	-2532.9853018710414	-27116.92534747063	14.077917693268962	106.06724865816976	14.077917693268962	12.334779949640067	41.262708715465266	14.833743960836241	33.54199684728503	70.14068004203757	56.81926944193648	15.846480172221419	11.371290669147193	10.530709846493835	5.786721477627233	4.928258768827299	1.0	1.0	3.0	1.0	1.0	1.0	2.0	1.0	3.0	2.0	0.8997219006543875	1.3451062149092028	0.7185955189004095	0.9062646632953543	1.69801540535361	0.4322962968870318	0.3734387165760607	0.25042380117239627	0.22638102642025681	0.1497564558312859	0.6912195519310496	0.049761807197064196	0.006293525501127599	0.04960312240623421	0.10541517519748334	0.18642963699431161	-27116.92534747063	-110.90354888959125	-65.89328280759068
805000	-29656.464361090413	-2535.4663860682513	-27120.99797502216	17.78426096632197	145.31376871977838	17.78426096632197	15.846666953010171	106.50133047598673	249.9674564333531	45.36073443402986	55.891703046316394	11.039281040304976	7.385537072091108	8.490167365648004	7.743548060772477	16.649675682786427	5.740996528125423	4.0	1.0	2.0	2.0	1.0	1.0	1.0	1.0	2.0	1.0	0.9520512407026266	1.3798729416905344	0.6834797666464681	0.9291449706521626	1.6434286184829925	0.41202246182521196	0.36935477602615646	0.24594049424579983	0.22969633205107504	0.1550083976769683	0.7065961533629539	0.03492447441675257	0.0047519640851750936	0.034970552901060034	0.12261591587687547	-0.1802561952289479	-27120.99797502216	-110.90354888959125	-69.51238322294077
810000	-29652.79086722014	-2531.554153741228	-27121.236713478913	16.93130709638837	128.09449784933256	16.93130709638837	14.21276185014098	150.570008909426	45.14659519520439	102.72023284567159	38.34775125869112	2.1443621021548243	3.8831579042227755	5.642362170852899	9.199882431136283	5.907682709701674	7.491774648896221	1.0	3.0	2.0	4.0	1.0	1.0	1.0	1.0	1.0	1.0	0.9114585840183363	1.3798729416905344	0.6834797666464681	0.9199957551811885	1.6521951847660297	0.45299776769743927	0.36967908587666887	0.24422261007589002	0.231431970939554	0.15466633310788674	0.6789776023706484	0.04097006248213878	0.006069043442042583	0.04105448328715133	0.12231386259650182	0.051699909920984735	-27121.236713478913	-110.90354888959125	-68.44564560125609
815000	-29658.417932139906	-2533.737495436512	-27124.680436703395	18.366900560051842	145.96567356751697	18.366900560051842	16.397482126878828	114.2734890277787	82.04670962884481	51.69537626035614	91.93640597012192	31.844254623466398	9.837429198620487	5.337408821016271	7.547567452578813	8.30268682159946	2.9137181902143174	1.0	3.0	1.0	2.0	2.0	1.0	1.0	2.0	1.0	2.0	0.965661820395617	1.3663968162242353	0.6314746178755837	0.9445837716762763	1.637782184346908	0.454100789481376	0.3712926276421075	0.2530368339838333	0.21342186785749961	0.16224867051655925	0.6471316935414353	0.034510697097641305	0.003971236525515361	0.03607473842953795	0.11904244104499787	0.05002366279950681	-27124.680436703395	-110.90354888959125	-70.17647692887158
820000	-29651.75166483988	-2533.737765277089	-27118.013899562793	17.830545800362614	136.0661664289319	17.830545800362614	14.463927820392302	467.6152319976294	51.171011626604425	49.873824551054085	47.809234644018254	17.756623260605608	14.447978272255837	5.913409524378222	10.770712004519803	11.310703927943281	7.350999966855254	1.0	1.0	1.0	4.0	1.0	1.0	1.0	2.0	3.0	1.0	0.9093890040272187	1.4575317650762514	0.6987885351300268	0.9660685381179072	1.5638953011662744	0.40432685648231775	0.3751686273377225	0.2507579500722863	0.21645677146475098	0.15761665112523995	0.6350390597844446	0.03805832668694089	0.004380692380304002	0.038610193273859596	0.10978956157123983	0.13977573756765463	-27118.013899562793	-110.90354888959125	-67.85153987306964
825000	-29668.833073132962	-2539.7267423640455	-27129.10633076892	18.181757539092388	122.42354307462666	18.181757539092388	14.414545446551827	952.0977217195516	40.836989736866606	47.21730460880911	82.37262254517925	59.54781465424765	7.343827541499241	14.106759879671024	28.52408678421503	5.152755703317604	5.261325144901148	1.0	1.0	1.0	1.0	5.0	2.0	2.0	1.0	1.0	1.0	0.9093890040272187	1.5100566196567198	0.636976269268737	0.9992677892854159	1.5205393483133764	0.42377096944852866	0.3716044224407602	0.24746152851871395	0.21164312803352425	0.16929092100700133	0.7066388443524836	0.04689077722694813	0.006534783504172828	0.043604649881011426	0.12452343116805423	-0.11993500438627962	-27129.10633076892	-110.90354888959125	-68.05453892038554
830000	-29660.447845264807	-2534.071723324279	-27126.376121940528	19.255108745283394	142.00044334245527	19.255108745283394	15.405328548841554	192.25201640984622	59.20633526037259	138.1640442423793	36.061544319143096	13.283132152442121	6.547889729565917	3.0736489424889997	5.944794795961973	19.038986851492425	5.030060786256625	1.0	2.0	4.0	2.0	1.0	1.0	1.0	1.0	2.0	1.0	0.9240499347832951	1.4571972917958387	0.7201490592118027	0.94210861576576	1.5166063117296686	0.4398887867136313	0.37188595360875604	0.2540619831113638	0.21313689869433067	0.16091516458554922	0.709090026030777	0.037324023934009014	0.004368674257266758	0.03603163303227463	0.10089957056323941	0.07901175524871681	-27126.376121940528	-110.90354888959125	-68.57882383114212
835000	-29658.367303380117	-2538.3181438843612	-27120.049159495757	16.01581554109439	116.03293426822007	16.01581554109439	12.938764002026883	69.41893908138614	188.126287123266	60.519689379266275	23.80863341241121	44.343701460523306	20.513382699838708	8.435029974927787	11.914701320655679	7.4891456301756625	18.43338662249884	3.0	2.0	1.0	2.0	1.0	1.0	3.0	1.0	1.0	1.0	0.8809236607299079	1.4287798254397872	0.6864816119113554	0.9437751204266709	1.5937265540431953	0.4663132274490794	0.375425123945963	0.2577119184701387	0.2160173034233523	0.15084565416054582	0.6777031501879405	0.047899089291875606	0.006183764002469516	0.04535010272185665	0.13484795290719126	-0.21809390380194305	-27120.049159495757	-110.90354888959125	-68.3573117226311
840000	-29651.994508738197	-2528.861798541903	-27123.132710196292	14.930412106783029	120.52143759241306	14.930412106783029	14.930412106783029	84.66467764638638	34.668317868070204	10.812268521776293	10.517883820414779	8.491655165145259	17.490419905678326	3.9293317214087886	7.550499982196967	14.871679939237698	0.6100485336809803	1.0	5.0	1.0	1.0	1.0	2.0	2.0	1.0	1.0	1.0	0.821630863380756	1.4287798254397872	0.7184050647430483	0.8673250047340385	1.6975280392354848	0.46633120246688137	0.37989714992240364	0.25488883108203786	0.21896366741239195	0.14625035158316627	0.6589970409776832	0.043571106408484495	0.006927941130985038	0.04326964033416417	0.17921226539907062	0.11990121383787329	-27123.132710196292	-110.90354888959125	-66.93117039660856
845000	-29649.499098677526	-2530.590805528824	-27118.908293148703	18.001466668554794	132.14936470145392	18.001466668554794	14.329460497386316	125.21593631049677	51.950553287823716	24.033775948451204	45.24851936932456	37.27199163686081	16.96733992578577	5.016945296374274	9.736184640002195	6.02188563178696	1.3103377311169413	1.0	2.0	1.0	2.0	1.0	1.0	3.0	3.0	1.0	1.0	0.8008619255605671	1.376481007211037	0.7308363033459746	0.8139983761935945	1.7539019712711594	0.5239204164176636	0.3694795238728196	0.25851598187676267	0.22675905430628845	0.14524543994412897	0.6627237698809155	0.039973870816590665	0.0031932698481361233	0.03954774216702755	0.0884681256158841	0.03813829857937172	-27118.908293148703	-110.90354888959125	-68.00950762884976
850000	-29648.894564229664	-2533.206982890478	-27115.687581339185	14.736275217299873	126.4430136539011	14.736275217299873	14.00307956885592	143.62060572075166	26.686401640164327	75.75435846603459	54.64479797511843	20.60745252262606	9.164597107764381	11.074377080475282	17.244116133322983	12.001490925490133	1.644287881026194	1.0	4.0	1.0	1.0	1.0	1.0	1.0	2.0	2.0	2.0	0.8304127270646827	1.319213599802969	0.7340318426471799	0.8139983761935945	1.7407154577125659	0.5616279965790043	0.36815996823826463	0.2666032036727083	0.22232145388737085	0.14291537420165595	0.677191855636683	0.041443155988205325	0.006885506415114002	0.04164305714765874	0.1379912679806884	0.45004667102951323	-27115.687581339185	-110.90354888959125	-65.26589193433608
855000	-29677.00221944078	-2545.4880325529925	-27131.514186887787	22.267176129214082	162.18609791657366	22.267176129214082	17.878091157945946	153.64496708311106	132.87633019191793	35.40848324408687	47.16480483893772	15.199939440657605	27.386098885504556	51.987304576116465	22.929197704363602	23.139707261323576	15.229804495172377	1.0	2.0	3.0	1.0	1.0	2.0	2.0	2.0	1.0	1.0	0.7974733517817046	1.2771452467653497	0.7853406994159646	0.878246546367411	1.8004009011232953	0.4613932545462711	0.37384718820175805	0.2596993183042199	0.2233203776240716	0.14313311586995014	0.6683556787658088	0.033446397838978736	0.00173099189334498	0.03355685286795445	0.05690034551466495	0.20076354358607218	-27131.514186887787	-110.90354888959125	-74.27178486235474
860000	-29663.30511648299	-2540.467174487531	-27122.837941995458	16.717587367696993	135.65535923406878	16.717587367696993	15.294665024198116	98.0362418397962	146.27954913621792	59.4642721462494	124.01513795906168	39.88912337209777	15.308252438919663	13.339308146688973	7.180805112444953	16.70542656939826	11.394527334895328	1.0	3.0	2.0	1.0	1.0	1.0	1.0	2.0	1.0	3.0	0.7528234559080231	1.4338417870203017	0.739553027053186	0.878246546367411	1.6665759986454538	0.5289591850056204	0.37659868080845005	0.26342259558848624	0.2155962307702825	0.14438249283278087	0.6435278928080798	0.040428848424728075	0.0071650408749089085	0.04065868072477197	0.18641158356087922	-0.2151276052626922	-27122.837941995458	-110.90354888959125	-70.93567973283112
865000	-29657.374288008123	-2537.3978943637862	-27119.976393644338	17.52984370046285	141.87277200085356	17.52984370046285	15.600628904055146	73.45747594128477	126.07866052094617	124.18985811685864	62.511846074883884	33.974261695815116	24.688968020736034	13.974555648711497	15.678351351770337	15.085010336393927	3.69980821552756	1.0	3.0	1.0	1.0	1.0	1.0	1.0	1.0	4.0	2.0	0.8203774590772539	1.4338417870203017	0.8168275186011628	0.7934922653181717	1.6223836437004555	0.5130773262826505	0.36657293492169774	0.26870451425282427	0.21769956603252222	0.14702298479295542	0.6915430421754679	0.03801343201890938	0.006534923929816953	0.036284605189992686	0.16765366678093313	-0.2039719561914114	-27119.976393644338	-110.90354888959125	-69.71536952615801
870000	-29661.467713930142	-2541.776019606664	-27119.69169432348	16.839496624854895	127.24845907169856	16.839496624854895	14.566618971436746	155.45954168012287	134.5367643270431	300.9501847629843	78.69888791497566	18.571280581886313	37.599689653802976	6.931188322765821	11.548899538097078	8.098405046041094	2.5540146794207392	1.0	1.0	4.0	1.0	1.0	2.0	1.0	2.0	2.0	1.0	0.7993788027564659	1.382005930154257	0.756115864714242	0.8175865567942113	1.7123270917119071	0.5325857538689128	0.3675986540164148	0.27629042336092957	0.2163905929434626	0.13972032967919262	0.6646788324328762	0.038452096046070076	0.004931796599929736	0.04036424282586893	0.12394178325024295	-0.1676348794201154	-27119.69169432348	-110.90354888959125	-72.26147175607332
875000	-29660.01543238751	-2537.623745564457	-27122.391686823055	14.97396177944036	127.2328574264815	14.97396177944036	14.97396177944036	58.58346361216815	95.54370998940948	61.83163350678883	59.84520375096832	104.12822948264575	47.6233433442297	19.071730964763358	7.398553037184185	15.95933129055019	1.5491825796340022	1.0	3.0	1.0	1.0	1.0	2.0	3.0	1.0	1.0	2.0	0.7993788027564659	1.372853657076327	0.7738150924085743	0.8361085996789045	1.785253655189169	0.432590192890556	0.3745692867151646	0.26579758168046297	0.2196231628181677	0.14000996878620434	0.6547860875577255	0.04173756476922617	0.004665913430152971	0.04208556892971995	0.10024854429611282	-0.17038933604402062	-27122.391686823055	-110.90354888959125	-67.07642960230147
880000	-29663.066566607184	-2538.238434149832	-27124.82813245735	18.25161150988122	144.8097360962223	18.25161150988122	16.484292462415745	113.95133924465719	66.66316058598862	16.71605793656571	35.024038178154555	136.44334522969777	14.289610754016984	8.263156562073723	6.208161626617354	12.775229928288127	6.760706817029379	1.0	4.0	1.0	1.0	1.0	4.0	1.0	1.0	1.0	1.0	0.8298381988830863	1.4318443337370852	0.7351377082697194	0.8720015010249155	1.6121168043930505	0.5190614536921399	0.36505471242849336	0.2681566410208725	0.22156510381689565	0.1452235427337381	0.6438606583920585	0.03477456562891622	0.004544514348340027	0.03575001029812975	0.14433422577471008	-0.1181386686360192	-27124.82813245735	-110.90354888959125	-70.7493563052454
885000	-29664.549985115435	-2545.4403531882026	-27119.109631927233	17.928534299370362	138.87289436837384	17.928534299370362	17.928534299370362	559.177683771642	161.0591364105849	166.97503923686142	115.16652415666192	28.123815549741476	24.42812874204573	17.507075976591526	17.48621314819509	5.273902773167323	18.421798937396833	1.0	1.0	2.0	1.0	1.0	1.0	1.0	2.0	1.0	5.0	0.8298381988830863	1.4318443337370852	0.7712259960764115	0.7602644295968141	1.7337126708848352	0.4731143708217645	0.3667712961165478	0.2681566410208725	0.22098930701426453	0.14408275584831481	0.6387970793334447	0.03996618271416312	0.008827640414182191	0.041546515539333854	0.2424264151722955	0.005653826510817902	-27119.109631927233	-110.90354888959125	-71.13636434141223
890000	-29653.280203595008	-2536.0828418420533	-27117.197361752955	17.353640083866033	135.08567620713882	17.353640083866033	15.38175275531806	78.52433273363609	44.47367182136351	101.3549484995849	59.087983598268174	42.365468931750904	17.265077570911	28.650131690336362	4.70798967552812	6.429589917117294	1.5897215616738725	1.0	3.0	1.0	3.0	1.0	2.0	1.0	2.0	1.0	1.0	0.9056371942287005	1.3601285201127673	0.7536640366065017	0.8388776808073507	1.6685781974229121	0.4731143708217645	0.37908938497630223	0.2574925836954135	0.21678635272357671	0.1466316786047072	0.6633680894792012	0.040679879280816206	0.006045644376301408	0.04112533293728673	0.12661353348349572	-0.008062395079797984	-27117.197361752955	-110.90354888959125	-70.26450375453547
895000	-29666.982438034138	-2545.6948881933804	-27121.287549840756	17.16193769148405	123.40510927382623	17.16193769148405	14.915795410532834	234.47855455897925	97.99240380701937	55.04318404689922	116.77771176522445	205.57698433543635	250.62631320084444	12.5272695231446	13.02350776797546	10.96620215983598	32.76635209815639	1.0	1.0	1.0	2.0	1.0	1.0	2.0	3.0	3.0	1.0	0.8638676312304151	1.2784907928066804	0.7683485423051044	0.8714333065091017	1.661555446779601	0.5563042803690943	0.3758836755545002	0.2547309263332307	0.2227537195075615	0.1466316786047072	0.6385015276521547	0.040549143847821996	0.006067094914293337	0.04084493097093932	0.17443817909092713	0.1770283856640623	-27121.287549840756	-110.90354888959125	-69.26065778783263
900000	-29655.440951110875	-2536.849141416202	-27118.591809694673	17.70944041835951	130.73009468477107	17.70944041835951	12.90450196687569	302.13236278615017	82.58832891734895	87.56324048303694	37.14178336797722	56.420752079080984	57.80919344969769	7.551493920315479	6.931082556102067	10.046890730396575	6.443642855606395	1.0	1.0	2.0	1.0	2.0	1.0	3.0	3.0	1.0	1.0	0.8063152829335228	1.3084883086435208	0.8034549405168444	0.8186484734676731	1.7980613953034743	0.46503159913496134	0.3788351937305293	0.2530762039706255	0.22705325935169168	0.141035342947153	0.6766288219811954	0.04101632351484973	0.00430092957324118	0.041595405106126845	0.11302682161200522	0.02383213987090661	-27118.591809694673	-110.90354888959125	-67.66416680469212
905000	-29663.43952064351	-2545.247859574669	-27118.191661068842	19.62930346330592	141.08530379599435	19.62930346330592	15.766957717891389	112.03208510359453	35.47707984276575	62.246770966883886	118.47855139044961	103.3380891331066	19.803033836482275	15.009199404853582	96.254480523151	26.25871992146928	8.642831582991008	2.0	1.0	1.0	1.0	2.0	3.0	1.0	1.0	1.0	3.0	0.7828987576632067	1.391675698080244	0.8239088437909358	0.7959181994748903	1.670555191696874	0.535043309293846	0.3761847569799313	0.261816755894295	0.21469977585142003	0.14729871127435318	0.6598532906178846	0.038909170483922714	0.004006895871637637	0.03857250169826783	0.10554141327668529	-0.11257278416033918	-27118.191661068842	-110.90354888959125	-69.78695836934554
910000	-29670.659169251863	-2544.328971007113	-27126.33019824475	19.92075251773289	144.66215100068186	19.92075251773289	16.639803269080595	375.5075614970777	103.05002849102765	122.39862326050078	160.13198340912052	34.04415655595312	20.56437493999492	19.663739493310075	11.300576088337143	35.03001359587571	5.84161975351259	2.0	2.0	2.0	1.0	2.0	3.0	1.0	1.0	1.0	1.0	0.8453580730237665	1.3033929665422077	0.7203596214730353	0.844737440563327	1.7100139155480159	0.5761379828496443	0.37599781826275924	0.26007991694821936	0.22238977132151574	0.1415324934675052	0.6256889611027375	0.038892346355898395	0.004460304310175903	0.03841643992044751	0.11779780045506097	-0.14268713380663028	-27126.33019824475	-110.90354888959125	-71.1405038961891
915000	-29667.96463381715	-2543.6461308542143	-27124.31850296294	19.46453892577172	148.12552732730276	19.46453892577172	16.490074909349005	126.00078989938336	86.93260957592574	95.18741348483917	30.65375054413352	51.82991370410501	52.72829845864062	21.28528413098401	29.665093695198582	9.591076583824178	29.48325376808544	2.0	2.0	1.0	3.0	1.0	1.0	1.0	3.0	1.0	1.0	0.807622394380488	1.3761178016466684	0.7180248628551675	0.8762079028991324	1.6833118775188711	0.5387151606996696	0.3729634396823256	0.2657696040154635	0.21916746011803065	0.14209949618417977	0.6265968784476409	0.0342355991795973	0.005504593013693726	0.035610751581391424	0.13468743491904792	0.245017835986286	-27124.31850296294	-110.90354888959125	-72.64777350395833
920000	-29661.24587716735	-2539.785649110092	-27121.460228057258	18.171809969645665	130.31625690156483	18.171809969645665	14.611790332852939	171.17457486970474	67.93316210078882	121.77874533174771	88.23079944698772	96.49644187868589	13.419378867752059	21.91682391727336	28.39726154829839	12.106108816825516	3.363287764024804	1.0	1.0	1.0	3.0	2.0	1.0	2.0	2.0	2.0	1.0	0.807622394380488	1.3958032420413566	0.7180248628551675	0.8762079028991324	1.6997034551282755	0.5026381426955768	0.3783278571790369	0.25897693893446344	0.21643984189207296	0.14625536199442618	0.6355560771216782	0.04229841184965714	0.005145731323182309	0.04083559055062496	0.11269602616310377	0.023014226204849487	-27121.460228057258	-110.90354888959125	-69.2725622292569
925000	-29650.230382745034	-2532.6679189465867	-27117.562463798447	19.560254398040332	148.85307076495297	19.560254398040332	16.857402414389963	179.0986441056554	77.74463647758718	66.86057882076035	53.46886126525571	43.513837848481174	22.836209969669326	4.40786669921097	8.868687927229663	4.632591459809823	4.708394541482035	1.0	1.0	3.0	1.0	1.0	2.0	2.0	3.0	1.0	1.0	0.885025767662459	1.394936357708675	0.678158508378732	0.9060465768093378	1.6552455338594518	0.4805872555813413	0.37741750784569755	0.2510436177200144	0.21847901178058127	0.15305986265370625	0.6884559234243653	0.037673654128080915	0.003943527607004332	0.03784260526772935	0.07983231995306797	0.05189675748387222	-27117.562463798447	-110.90354888959125	-67.36519990898277
930000	-29651.845305963998	-2535.504713839174	-27116.340592124823	18.70665273223703	134.60573965255932	18.70665273223703	14.879399854254405	127.08062551346652	21.185158639392675	37.1882508769929	33.09337526713669	44.86834892304788	15.542640421941906	51.45124318839369	19.542430761950314	8.340469797016162	7.55824022555466	1.0	1.0	1.0	1.0	1.0	1.0	2.0	1.0	4.0	3.0	0.8946429362857181	1.3604773108633212	0.683563207831858	0.9060465768093378	1.6433006915631998	0.5119692766465622	0.3660477273275558	0.25499445132291665	0.22697895123182665	0.15197887011770045	0.6708899167710636	0.04009598375472883	0.0037622036584489343	0.04030069871713242	0.11022657381821321	-0.23531160549148525	-27116.340592124823	-110.90354888959125	-67.94219160174367
935000	-29660.851742298277	-2544.2203334906962	-27116.63140880758	18.967482182933068	145.97423843065965	18.967482182933068	16.533123501507465	157.36207205881962	98.35814676134584	57.430812410009324	66.41458457491096	181.95661103705217	83.72644751587707	29.99633454275429	23.67904136597511	6.326696767287485	8.276568381906257	1.0	1.0	2.0	1.0	2.0	1.0	1.0	1.0	2.0	4.0	0.8799174751814479	1.4358318225826343	0.7456908439635572	0.8451614768837209	1.5783196666154489	0.5150787147731878	0.3660477273275558	0.26308001479722315	0.2218268876629331	0.14904537021228753	0.6666575649787805	0.037317352653761404	0.007140944356851319	0.035705307453656035	0.173607557402613	0.030091423963653614	-27116.63140880758	-110.90354888959125	-72.08238908844208
940000	-29672.636931657005	-2541.9235736529	-27130.713358004105	18.007917339288895	138.0864927344134	18.007917339288895	15.207446370725767	429.96364763999037	71.46480743645068	66.53013755839352	72.3376499466265	66.68915557437457	63.1816541213109	93.95885501501634	29.622133657821756	13.288943489936155	9.119138498037913	1.0	1.0	1.0	1.0	1.0	1.0	1.0	4.0	3.0	2.0	0.8655245154789499	1.4372340953019473	0.8010883035438969	0.7893365105279104	1.5901293453349037	0.5166872298123888	0.36684665855386306	0.2684539448558395	0.21808021532740926	0.14661918126288784	0.6552272049392375	0.039448819850664237	6.440631478413628E-4	0.03946440752932731	0.015965008760275762	-0.34214825511363695	-27130.713358004105	-110.90354888959125	-68.3755780919513
945000	-29667.06542642113	-2542.9950753304242	-27124.070351090704	21.69808032075819	157.17579974900033	21.69808032075819	17.842816520258943	529.4550025396569	139.61940173466385	45.48118256086514	54.70790111349596	137.80921171034979	18.34635507291867	19.036812532215663	10.953430474214787	11.765360835093457	9.718046846147676	1.0	1.0	1.0	1.0	3.0	3.0	1.0	2.0	1.0	2.0	0.8590412171238371	1.4675026948328604	0.8253631193875631	0.8991735884035075	1.5193821138909436	0.42953726636128525	0.36446617015859384	0.26677341629999785	0.22167350278070377	0.1470869107607042	0.7203850010974667	0.03441700233875876	0.005231483191726572	0.03429061778912513	0.13918249107777594	-0.10189956812295782	-27124.070351090704	-110.90354888959125	-70.24548554209937
950000	-29646.58096674369	-2531.8565971801495	-27114.72436956354	17.886250035266702	140.60590523393068	17.886250035266702	16.851853862477167	86.0326446745925	66.91549845170861	44.78960201369916	24.45267455705485	12.44578653402321	7.471976455867026	7.372644562312292	9.314359218290559	4.839658568891022	7.159777130229649	1.0	1.0	4.0	2.0	1.0	2.0	1.0	2.0	1.0	1.0	0.870150821778835	1.3550834377399399	0.8000697130875407	0.8655223482870904	1.64221666967314	0.466957009433451	0.3693442827289426	0.26072414671368194	0.22257775607117739	0.14735381448619783	0.7165827082129071	0.03851326553310562	0.00525564617098908	0.03848178241417265	0.1486859998106531	0.21811414990561676	-27114.72436956354	-110.90354888959125	-70.61122833083702
955000	-29657.04364333715	-2539.7197379446065	-27117.323905392543	20.477126255496913	139.68628329256748	20.477126255496913	15.55232171618085	124.2411110707783	58.83933549341743	66.55732333027578	174.27390356827138	8.183110809432234	10.433962649008919	3.9276526263888094	16.698824696452494	23.75088107326992	20.54273099683752	1.0	2.0	1.0	4.0	1.0	1.0	1.0	3.0	1.0	1.0	0.8643251418493109	1.4914622996243927	0.7650034571553646	0.8713480282166145	1.566254749247759	0.44160632390655524	0.36694351849762036	0.2619862307318177	0.21866251323886127	0.15240773753170045	0.6451190507404652	0.03949459344732238	0.005065454920129129	0.03959313285538056	0.11715946345061971	0.043805656880907665	-27117.323905392543	-110.90354888959125	-69.82530627049395
960000	-29676.801203139592	-2553.3745472754335	-27123.426655864158	19.664902085795433	151.75805204735485	19.664902085795433	18.113780821528287	370.55229422358383	550.0345540534261	231.01916425587237	41.16876892132896	43.634930742723455	57.479055299933755	25.705107123901655	20.112587821741048	23.90155750842518	52.24615403736323	1.0	2.0	1.0	1.0	1.0	2.0	3.0	1.0	2.0	2.0	0.8643251418493109	1.4315570428708795	0.6651669531977514	0.9364416398814384	1.5876524900921556	0.5148567321084612	0.3740160864154578	0.256189878437216	0.2175368769206493	0.15225715822667663	0.6476701981601792	0.0359992713624432	0.0062825824195180706	0.03802505883873316	0.15486253532960573	-0.22147819175380837	-27123.426655864158	-110.90354888959125	-76.04768618156295
965000	-29656.052167145852	-2538.0389793059994	-27118.013187839853	17.817344736287506	156.78981426181787	17.817344736287506	17.817344736287506	145.4616708253711	45.70392915053591	70.51874123075302	74.29909091082385	80.78247660879519	34.92062933826736	43.25835987519759	20.980820360825238	2.341237360851569	0.4621196489161628	1.0	3.0	1.0	1.0	4.0	1.0	1.0	2.0	1.0	1.0	0.8643251418493109	1.5149652483410436	0.708900961236039	0.8683470168853701	1.5199607029303515	0.5235009287578818	0.36764619225173323	0.26314673064380695	0.22004376957306657	0.149163307531393	0.657120600021956	0.031283833229299556	0.008044037652314717	0.032751298812784164	0.23743886899164027	-0.24618032860514716	-27118.013187839853	-110.90354888959125	-70.30867725244822
970000	-29655.309096033074	-2534.6201737440806	-27120.688922288995	16.158941086092046	131.10736018794393	16.158941086092046	13.750689082248227	201.22652400208173	30.081119982224063	48.948765062442995	31.51924121497365	102.19160207324046	16.657861123743892	3.131285284241959	3.023466900861422	5.2445278030370766	5.144222991357595	1.0	1.0	1.0	1.0	3.0	2.0	2.0	1.0	1.0	3.0	0.8256835867243237	1.4566739473684478	0.7926613572221303	0.9224426543462052	1.5674576610620186	0.4350807932768711	0.36371934519649257	0.2656091350373456	0.22006966123237218	0.15060185853378935	0.674208179450376	0.043102117762898996	0.0077126483263281085	0.040087032479572696	0.18179578865656504	-0.43311328912702896	-27120.688922288995	-110.90354888959125	-67.82382889850905
975000	-29659.590158377865	-2541.1823374448613	-27118.407820933004	19.43931409559017	147.83542411912185	19.43931409559017	16.864551371347392	272.29177103857586	65.03859240357525	74.6280927792425	286.6678696315889	155.24250095921872	25.483653793276023	5.558915691303308	6.084208391598932	13.81431487199793	1.5301646535927145	1.0	1.0	2.0	1.0	2.0	2.0	3.0	1.0	2.0	1.0	0.8460288030238026	1.5264619192092956	0.7923828753736286	0.8176017768769832	1.5244345159256476	0.4930901095906388	0.3676605920208544	0.26280198165919105	0.2202368890148462	0.14930053730510812	0.6615676588769521	0.03714998462363748	0.0057457058368412155	0.03621228083986095	0.12491010899854355	-0.1133903938725821	-27118.407820933004	-110.90354888959125	-68.80339795935691
980000	-29656.243975873127	-2536.768550682277	-27119.47542519085	18.461197783779493	131.29208737657922	18.461197783779493	14.236455681032872	55.48780278380343	44.09482942373383	33.36586077933305	72.48428823971322	144.12466490937436	116.991210622573	13.458858658747268	13.223248813111235	18.87783256077573	8.66099437480385	2.0	1.0	1.0	1.0	1.0	1.0	4.0	1.0	2.0	2.0	0.8404808510036065	1.3791057646963956	0.7512969254076022	0.9205346607545459	1.7037765969530654	0.4048052011847812	0.36724791468361057	0.261251255753712	0.22542530763455887	0.14607552192811835	0.6486831240296406	0.041821400120469907	0.005651891799600364	0.04223118952879774	0.11951901245665958	0.12788387479842708	-27119.47542519085	-110.90354888959125	-66.99966884890233
985000	-29667.364679401748	-2545.6124710248537	-27121.752208376893	19.89701224716622	150.26028904936547	19.89701224716622	16.026473192423293	2423.6863967598806	57.879769385595196	105.55368374797968	66.9613314900723	55.691316527166464	18.43387499814201	4.872228692865168	6.3644901439066786	12.342739722261856	19.71520429379531	1.0	2.0	1.0	3.0	1.0	1.0	1.0	2.0	1.0	3.0	0.8472783973708067	1.4280786657754099	0.7954199868653155	0.8848141892237424	1.5909094508929178	0.4534993098718045	0.3726984593215549	0.2630288089583501	0.21839657143887503	0.1458761602812197	0.6969238172334399	0.03568824560153082	0.0027926163890662522	0.034948430192835694	0.07685748118939975	0.22595110766174917	-27121.752208376893	-110.90354888959125	-72.97453038904432
990000	-29673.68720460523	-2550.380637469217	-27123.306567136013	17.248477716463363	130.1139932023076	17.248477716463363	14.68179776219777	1059.301337441874	365.423814045499	256.45630227286665	14.48465816586144	36.43101101617407	33.475117525779346	26.911849702177328	10.402986616397207	7.871187360168656	9.998707210436331	2.0	3.0	1.0	2.0	1.0	1.0	2.0	1.0	2.0	1.0	0.8817764986956523	1.3066363909590444	0.7303380147944916	0.8534223351696434	1.722496778348708	0.5053299820324574	0.37829724993900693	0.25279316074412744	0.225782973964516	0.1431266153523493	0.6851287793414391	0.04343043035238024	0.0066140488067964135	0.04313403019246466	0.14627854970020174	0.07697106489649329	-27123.306567136013	-110.90354888959125	-76.23716802231696
995000	-29658.366647828396	-2538.8576042243	-27119.509043604095	20.008990738882414	152.86030421144807	20.008990738882414	16.244408318939943	236.48252680522936	76.34741409130545	73.18586641238358	48.209649121293836	60.49952696297734	20.177999429465352	7.549864794261076	11.9904375316666	19.46648739191488	12.027695220230676	1.0	1.0	1.0	3.0	2.0	2.0	2.0	2.0	1.0	1.0	0.8817764986956523	1.3066363909590444	0.7578323130699037	0.8559924008248683	1.722496778348708	0.47526561810182033	0.37261680202503517	0.25465529610867493	0.2248071508750104	0.1479207509912792	0.6727547381957005	0.03653272986873584	0.004849367453359382	0.035307112277240364	0.14104997796855961	0.044823847695213186	-27119.509043604095	-110.90354888959125	-70.35691232887453
1000000	-29655.006991444316	-2538.621231359125	-27116.38576008519	20.59529015975988	154.93354660983812	20.59529015975988	17.338935381203292	350.2498765173336	157.04125853897932	90.69673032408922	20.10600671630379	26.139972359029134	7.956316094815366	5.825315330601578	13.875270121907995	10.395920428716767	17.416750431435204	1.0	3.0	3.0	3.0	1.0	1.0	1.0	1.0	1.0	1.0	0.8435372055277719	1.3650276082695831	0.7578323130699037	0.7976011835143295	1.7390556919920848	0.49694599762632385	0.37261680202503517	0.2547352652886844	0.22313118245003	0.14951675023625013	0.6213323046773723	0.03519111741542248	0.0034005446372424716	0.03523698398176713	0.08405601638287093	0.11058313602252215	-27116.38576008519	-110.90354888959125	-70.80051159943135
1005000	-29652.43225745103	-2533.659292038434	-27118.772965412594	20.007658153321064	142.02091051728436	20.007658153321064	15.387733162676573	80.4846339184467	37.34937524171373	124.65056710636361	31.947119307043984	11.1212523663907	12.707820889760892	10.582586786232868	14.626778520511884	9.569053024367419	4.5522001096624685	1.0	2.0	4.0	1.0	1.0	1.0	1.0	1.0	3.0	1.0	0.87403832935317	1.316904666372953	0.7247977974326704	0.8616940533722003	1.7390556919920848	0.4835094614769186	0.37637655152003163	0.248421462346362	0.22541352218110786	0.1497884639524983	0.6449848011785219	0.038805277881966645	0.00305365663895959	0.03842680319909599	0.07991784933468404	0.059380655012444106	-27118.772965412594	-110.90354888959125	-69.35283461047518
1010000	-29663.088420945976	-2539.628656410203	-27123.45976453577	18.434976161594296	136.2847601306761	18.434976161594296	15.5556269625245	69.92432380770268	30.570339771728694	53.55065850643356	75.58397055827287	70.19464585722899	19.349008689689015	43.23439729087721	11.35922007022673	28.912147873206873	10.341701395697871	1.0	1.0	4.0	1.0	1.0	2.0	1.0	2.0	1.0	2.0	0.8906751178615407	1.420708380959245	0.7042422311664718	0.865117255825972	1.669615012253691	0.4496420019330763	0.3659362543929318	0.25724150162675974	0.2254555538482183	0.15136669013208995	0.6316536832405713	0.039691294428352335	3.535779967297311E-4	0.03971335770497048	0.007715214501555147	0.28935321340272235	-27123.45976453577	-110.90354888959125	-69.7951477766935
1015000	-29660.634997507692	-2536.7642007084905	-27123.8707967992	20.260280523781233	146.76677740984925	20.260280523781233	17.345916886720712	324.3217024047124	145.13177416352372	65.94352180072342	102.53478724431739	3.5540863469859763	3.2338829507060565	14.040660848194646	13.133856803645788	9.443776433306327	10.843701778335353	1.0	1.0	4.0	2.0	1.0	1.0	1.0	1.0	3.0	1.0	0.8412760732761214	1.4492638186691165	0.806595642348281	0.8636717412921195	1.588774752678408	0.4504179717359504	0.36653949335833774	0.2658366931478723	0.22128367449640898	0.14634013899738077	0.6682514642209081	0.03658299947448035	0.0024611590803529843	0.03547765069123709	0.06205419849194122	0.035348655031015704	-27123.8707967992	-110.90354888959125	-67.85173996660588
1020000	-29667.25790981188	-2542.119556247949	-27125.138353563932	19.88628785997782	166.66619729561427	19.88628785997782	16.475220976658996	1647.1884815837095	157.96023921665218	115.21644369186275	31.26476065016702	17.645884845017584	15.756298034210285	15.079577766618565	8.73360000656315	5.354452445688333	13.761023610010861	1.0	2.0	4.0	1.0	2.0	1.0	2.0	1.0	1.0	1.0	0.8326019936298217	1.4840268477608771	0.806595642348281	0.7786789503479007	1.62545534287685	0.47264122303626627	0.3600612051645908	0.2701831414415376	0.22473758511416983	0.14501806827970162	0.6418141450630227	0.02880082986426475	0.0037869782869488244	0.02997252376842315	0.10934725147951459	-0.3403184246789483	-27125.138353563932	-110.90354888959125	-72.76576642061599
1025000	-29653.817810190525	-2532.2765186609968	-27121.541291529527	15.707305354773007	115.09401145374595	15.707305354773007	12.505988505698111	83.82089317953161	92.36164385706054	51.762410663135356	20.79559586006198	42.66720571433711	12.926865169781514	8.615971635833823	8.06482717864567	13.60262352737522	5.239446792714698	3.0	1.0	1.0	1.0	1.0	4.0	1.0	1.0	2.0	1.0	0.80559533783119	1.3800033262367137	0.7851382542626159	0.8335946617737661	1.6659466951387296	0.5297217247569811	0.36026318305309046	0.26644151208407957	0.2256626523793203	0.14763265248350957	0.6475646731638847	0.048924692181307655	0.0058584332285805335	0.04892851932881937	0.09535103284363623	0.05438788318591045	-27121.541291529527	-110.90354888959125	-65.25109046457177
1030000	-29668.700410567137	-2545.432238655396	-27123.26817191174	20.60277783122042	154.43519546279273	20.60277783122042	15.616947779278767	69.7565585977668	221.1509711750659	162.39192529390462	69.25775081611681	43.74030409856765	51.81077090771836	32.24905881306346	10.704131608089583	6.190893833606064	23.024694783610837	2.0	1.0	1.0	1.0	2.0	2.0	1.0	2.0	1.0	3.0	0.843015281313434	1.4429375121524401	0.7088932320426456	0.8471695454822542	1.6280991104240863	0.529885318585136	0.3746351037119805	0.2625345707349916	0.21906640792682916	0.14376391762619858	0.6563282262903068	0.03386508831060072	0.0030158556405275303	0.03411648720211834	0.10831363478946478	0.0064103994832034475	-27123.26817191174	-110.90354888959125	-73.23610987708703
1035000	-29669.625348478214	-2544.9790313179465	-27124.646317160266	15.986760325413064	122.61124976704681	15.986760325413064	13.969468369479422	850.812187841461	601.4026654369146	58.17284561278021	42.965381563579506	28.15364600776567	31.192349437669602	44.697646611477985	20.61886223249364	24.147165819222067	3.4149990706746807	1.0	1.0	2.0	1.0	1.0	1.0	1.0	2.0	4.0	2.0	0.8347025338266489	1.457707025250241	0.7712819475679372	0.8591831967120785	1.544695399606539	0.5324298970365515	0.3691553926995228	0.26776330596740994	0.21845800562918252	0.14462329570388452	0.653861756525192	0.04055192460250949	0.006663094816304311	0.042253387395519246	0.15331542136699158	-0.07698176530866616	-27124.646317160266	-110.90354888959125	-70.20172188952402
1040000	-29645.21575823739	-2529.4725635007417	-27115.74319473665	16.28013640296342	121.16617251168962	16.28013640296342	13.37364133178023	550.0242247788688	20.5101388161172	16.62605459125612	35.81236104004489	13.220015979298847	1.8908020266606316	5.80977874064057	9.119145476967761	5.159319078831003	2.346010249625958	1.0	1.0	1.0	6.0	2.0	1.0	1.0	1.0	1.0	1.0	0.8347025338266489	1.502976804535529	0.7599197736304425	0.846956452664407	1.5976863132313126	0.4577581221116563	0.374005769999766	0.256540001248041	0.2198841374444267	0.14957009130776608	0.6698853670303198	0.044018377030766574	0.006718779841332973	0.044271987521189216	0.12698720923824983	0.04162377899651726	-27115.74319473665	-110.90354888959125	-65.27448167064968
1045000	-29653.933560731897	-2529.90799121116	-27124.025569520738	17.474705480989183	125.7836877558576	17.474705480989183	14.537547648697439	133.26022945129088	83.29985180445068	42.84543251959564	48.02357159212415	13.962907816843535	9.510058020256617	9.781271102281831	4.83136124139123	4.53183019947414	5.549288289252637	1.0	1.0	1.0	4.0	2.0	1.0	2.0	1.0	2.0	1.0	0.8587365023233524	1.4045348626947336	0.7423816049584022	0.8917343624866263	1.6163810945939527	0.4862315729429291	0.3631255160252657	0.26597871662982514	0.23079168675825162	0.14010408058665738	0.6470439233816666	0.044175113041423346	0.006697527550787105	0.04272830094708848	0.1470627798039822	-0.4114750530890219	-27124.025569520738	-110.90354888959125	-67.62142295598066
1050000	-29661.123431664666	-2534.9869710206453	-27126.136460644022	18.45953949307913	136.35986723438043	18.45953949307913	14.286064476727965	112.29570743926936	59.8623539567991	27.41413424641043	9.988562999848806	26.2930019115192	5.865538645825984	8.319978561290185	23.889564057741605	13.485464630580223	3.977812352799131	1.0	2.0	3.0	1.0	2.0	1.0	1.0	2.0	1.0	2.0	0.8841531894254154	1.4334400617587055	0.7527556477529973	0.919393653412856	1.587340685059001	0.4229167625910212	0.36908081957893146	0.2594583713093861	0.223344831143358	0.1481159779683243	0.6760890900123395	0.0386483075276918	0.004870775538015185	0.03853467746909033	0.10928270844903144	-0.1349693600186153	-27126.136460644022	-110.90354888959125	-70.98323420023424
1055000	-29656.592592966204	-2536.9667535044987	-27119.625839461707	17.652102269312614	135.5429063796673	17.652102269312614	15.450439913435254	353.25168948194306	118.90063224408463	50.7972936846139	48.05255665887123	36.01242798433465	17.96373628521456	2.6583273269990846	2.229591030086795	4.067219321038812	10.688415438203103	1.0	1.0	1.0	3.0	1.0	2.0	1.0	1.0	2.0	3.0	0.8832792021849709	1.4628007109990833	0.676253220799567	0.8870553032740855	1.4943018830837314	0.5963096796585587	0.3651316974713337	0.2645777281544459	0.22126258768961513	0.14902798668460504	0.6812399248744199	0.0368350728209315	0.004467262903613548	0.03769487338211807	0.09919608045218921	0.12906493829424132	-27119.625839461707	-110.90354888959125	-72.01756337589363
1060000	-29655.976100321834	-2541.6051375192255	-27114.370962802608	18.170880528054425	129.16696143336165	18.170880528054425	15.34134777544083	66.67174444700032	188.22618174630736	169.82354704715908	65.07289690000255	36.976499305800765	24.481243361527707	21.233033473816537	5.128803285478457	13.56678630197895	35.424516898330914	2.0	1.0	1.0	2.0	3.0	1.0	1.0	1.0	3.0	1.0	0.8640254298752494	1.4474381878077682	0.7801656065462482	0.8414626758847059	1.5877107226443774	0.47919737724164735	0.3634657447405866	0.2592344898582337	0.22706799365074257	0.1502317717504369	0.6466948004161038	0.0424015023244755	0.006286703829439981	0.042529589871141235	0.1527109627124841	-0.264004726646194	-27114.370962802608	-110.90354888959125	-69.98054103376998
1065000	-29655.653555462533	-2535.1149655259833	-27120.53858993655	20.71854151808953	155.18813968862295	20.71854151808953	16.282737632518188	120.4609274057199	110.25932460021959	45.78487066898884	83.95595119748927	155.92419918975344	6.970022774876244	5.269391420832791	9.51663976702905	1.3212983833179823	4.062153592595961	2.0	1.0	1.0	2.0	1.0	2.0	2.0	3.0	1.0	1.0	0.8569069270903827	1.4341915193639998	0.7934122749900167	0.8889769855365359	1.592206533193772	0.4343057598252896	0.3740148261403164	0.2549803004144259	0.22066595753186632	0.15033891591339124	0.6406720071251507	0.03439862409433347	0.0044510898940617345	0.03612669890001911	0.14140884200673295	-0.21654494480803707	-27120.53858993655	-110.90354888959125	-68.0726968143508
1070000	-29660.30671815331	-2536.6117502857664	-27123.694967867545	18.64978122890882	151.9710268396732	18.64978122890882	15.957643453167206	143.83517959706592	71.69862176747861	83.36636505210544	104.95591648485338	53.622882622725704	23.44162222957376	19.878494389585605	12.002512784732467	8.216972503924652	2.2576419814987245	1.0	2.0	1.0	3.0	2.0	2.0	1.0	2.0	1.0	1.0	0.7970315310698336	1.3476944926293382	0.8706171350409565	0.7704139139925157	1.651297960440312	0.5629449668270405	0.3743835252088684	0.26028226670941035	0.2223652414144754	0.1429689666672457	0.6411746640523035	0.03683013635963341	0.0057303156940098346	0.03672809691279856	0.13315345766992848	-0.036223018776722134	-27123.694967867545	-110.90354888959125	-69.53497663081646
1075000	-29660.912292293513	-2538.6272137190094	-27122.285078574503	18.86724901589309	146.3920691009403	18.86724901589309	18.86724901589309	278.41583829827425	234.12964970328792	52.98722321761348	57.17955238744349	61.504471187689504	13.0555792302357	16.738469736401637	12.548214929182459	7.849955225676912	2.976423489186435	1.0	1.0	3.0	1.0	1.0	1.0	3.0	3.0	1.0	1.0	0.8046675895902856	1.3662866252260504	0.8533836522522436	0.734307965396021	1.6964845140010822	0.5448696535343137	0.36584153372193706	0.2668537897206622	0.22290666586477492	0.14439801069262567	0.6590533495519911	0.03615124174049864	0.0071946711932914555	0.03786932813319368	0.1803396236826781	0.13553989292710691	-27122.285078574503	-110.90354888959125	-68.91533465400283
1080000	-29656.644713682166	-2533.075661609782	-27123.569052072384	15.779872986268375	133.49477337006644	15.779872986268375	15.779872986268375	240.81803288131823	182.47241113144054	112.94094722831844	96.63499317553864	18.098784023257572	7.448739516486046	6.984142202874801	9.770784741819217	4.387281918371093	1.04428063624841	2.0	1.0	3.0	1.0	1.0	1.0	4.0	1.0	1.0	1.0	0.8339557724774658	1.3176736235051032	0.8533836522522436	0.734307965396021	1.7158093328348494	0.5448696535343137	0.3595119087786509	0.2645335839491233	0.23413993457974425	0.14181457269248138	0.6538535057688046	0.040508108116135796	0.005734487025659536	0.04160006742538071	0.11559575838056342	0.02396871456617174	-27123.569052072384	-110.90354888959125	-66.82502634216965
1085000	-29659.215248936314	-2532.787107470573	-27126.42814146574	14.701810175018146	121.40799969570452	14.701810175018146	14.701810175018146	79.32624171067066	312.03681923634423	143.22233722114737	74.89838500995222	18.63098354506788	11.122325076281484	15.147387570776557	8.000637745941841	2.360348638217901	0.05813196705238767	3.0	1.0	1.0	2.0	3.0	1.0	2.0	1.0	1.0	1.0	0.7853964712329842	1.4584041763762334	0.7729029611038255	0.8464512554764776	1.5912148709648708	0.5456302648456048	0.38457656440790594	0.25821093080057	0.21541734679534666	0.14179515799617726	0.6490237117641663	0.04703505650695703	0.004185493736632106	0.046611531539183515	0.07487493498473151	-0.23652800522470235	-27126.42814146574	-110.90354888959125	-64.37758837149381
1090000	-29654.21150691936	-2539.2196970984182	-27114.991809820942	20.182122431151978	158.67766261106468	20.182122431151978	16.811484307575913	223.42884506526872	297.89299936342667	68.46625703349447	92.02244489903144	54.79961629286314	34.86270467649771	3.763005760872818	2.438086733613925	5.477875149543182	8.611023177772008	1.0	1.0	1.0	1.0	3.0	2.0	1.0	1.0	1.0	4.0	0.8344055477589251	1.4584041763762334	0.7775337357622889	0.8464512554764776	1.5375750197804665	0.5456302648456048	0.3778999137742247	0.25917344498563066	0.21521795107099242	0.147708690169152	0.6778791344142101	0.03243410881174476	0.005833724510078972	0.032422252059606006	0.16704239779207483	0.05732387314901459	-27114.991809820942	-110.90354888959125	-71.27280736141907
1095000	-29657.546032535458	-2542.3863986605847	-27115.15963387487	18.68827093120475	142.9529765506086	18.68827093120475	15.607360659110242	91.55030379254568	209.85305047972162	163.45300164850875	144.0488603896947	94.55280034198405	14.08764136783611	15.237965866953916	18.15286705802135	15.570328326695632	1.8821623621092607	4.0	1.0	1.0	2.0	1.0	1.0	1.0	1.0	3.0	1.0	0.8939661449808561	1.312023179188953	0.7388849598829201	0.8186236500415165	1.7607681711016137	0.475733894804137	0.3778999137742247	0.2512164186088702	0.2288602740899403	0.14202339352696472	0.6490505329231409	0.03781626373196059	0.0035326988527145434	0.038711720752620686	0.09679421058480353	-0.02009293756598364	-27115.15963387487	-110.90354888959125	-71.80502797936323
1100000	-29662.37339274578	-2536.1354989486263	-27126.237893797155	18.925381458852797	138.6021568705306	18.925381458852797	15.333062345738668	232.95785838406718	79.18595717761343	85.8098831593628	84.14690045118633	56.49040195409489	33.48238818634591	5.034568524673469	6.14709799979407	13.454880300573299	3.528062568450846	1.0	2.0	2.0	1.0	2.0	2.0	1.0	1.0	2.0	2.0	0.8698972845615811	1.321852067450442	0.7388849598829201	0.8300722443039766	1.7635595489969393	0.475733894804137	0.37723451949199444	0.2512164186088702	0.22086984298979953	0.1506792189093358	0.6498307308613009	0.043996867889056206	0.005576288595417082	0.043217329232009404	0.1363245763035431	0.19188839251061737	-27126.237893797155	-110.90354888959125	-67.65413213947555
1105000	-29668.470928946383	-2550.440645378217	-27118.030283568165	19.555126145304115	161.5161372953302	19.555126145304115	18.151217853806667	1943.209142575404	463.00102607211545	91.4527925561657	127.61474053414351	30.675087104269632	8.383302768342954	19.222478081537798	18.242415974153992	14.846281582750672	9.914254895354421	1.0	1.0	2.0	4.0	1.0	1.0	1.0	1.0	3.0	1.0	0.9008230273860326	1.4073198373816518	0.8449225162603974	0.8116717983335513	1.5489736036383273	0.4862892170000359	0.3727952186283166	0.2550913685607871	0.22198118071542877	0.15013223209546744	0.690407964075604	0.032117643781326054	0.003431061574009487	0.0323030318127119	0.10697091268060584	0.13764033285670693	-27118.030283568165	-110.90354888959125	-75.15168516796156
1110000	-29657.763642307964	-2540.2264078482576	-27117.537234459705	17.979571637066435	145.32145006252782	17.979571637066435	15.95511923358536	130.9825207178299	140.28744998296023	211.91385880698076	46.8327710055894	82.11190823624716	30.52523110805148	13.59577258477039	17.408191906243157	9.390877341801968	9.298610559825585	1.0	2.0	1.0	2.0	1.0	1.0	1.0	1.0	2.0	4.0	0.8727605780330719	1.4037835070667333	0.7130851432394374	0.9509582262138295	1.6024035642349315	0.4570089812119928	0.37297973439827214	0.251809094711065	0.2227388929437997	0.15247227794686308	0.6624089004954935	0.03398727585481657	0.0030896985979205157	0.03454896218350416	0.075038604914065	0.04028469441414362	-27117.537234459705	-110.90354888959125	-70.23586143895888
1115000	-29658.415241392075	-2541.519707525042	-27116.89553386703	18.9321374782072	138.0215659052372	18.9321374782072	15.218163345120212	142.00201374777396	129.11808880113796	101.38806606699174	47.68785385077556	28.41786397214501	11.290276217260963	4.964305382782694	18.860427263914517	16.067082135619675	49.92339416798795	1.0	3.0	1.0	2.0	2.0	1.0	1.0	2.0	2.0	1.0	0.8733302858981142	1.4602113557148981	0.7484182263102818	0.8206579456280956	1.6250547557734463	0.4723274306751604	0.3617284518276973	0.2653474019217032	0.2234975303373146	0.14942661591328485	0.7090540766878156	0.03838587771283377	0.004646499791560404	0.03857925929396865	0.12031062475140852	-0.35892396329432974	-27116.89553386703	-110.90354888959125	-71.32825098726973
1120000	-29660.619426664896	-2536.297307323114	-27124.32211934178	16.735978975762606	125.38647495331828	16.735978975762606	14.161342676263805	60.72286003678722	111.48398453761286	153.8314346391214	55.177186846455925	92.15975809194272	10.392153389104564	7.146748477782516	9.83949098958198	6.382047753064062	13.239907182269285	3.0	1.0	1.0	1.0	2.0	3.0	2.0	1.0	1.0	1.0	0.9141272374528001	1.5027298442221646	0.7401619392649733	0.7976877012022926	1.5733351161245408	0.47195816173322513	0.36056938542390704	0.2620217058120928	0.22196674918513581	0.15544215957886431	0.67708164307217	0.04459983587105692	0.005109903344444734	0.04367571864678731	0.09885125168012407	0.018514629257376566	-27124.32211934178	-110.90354888959125	-67.34542972044018
1125000	-29665.417668901286	-2538.1600957053165	-27127.25757319597	17.19588657164443	133.13633274418797	17.19588657164443	13.774177870514318	273.96919068485636	379.61728766546895	51.3590878257981	85.27408330124481	36.909892992437115	18.108377740202656	9.06731203100982	7.296172029194676	17.959991570036134	5.4815143818958765	1.0	1.0	2.0	1.0	2.0	1.0	2.0	2.0	3.0	1.0	0.9230518012067076	1.5717257598521541	0.7444322419331664	0.9028227816848079	1.3863614988526958	0.471605916470465	0.35586556218201026	0.26398712075969233	0.2172863929989551	0.16286092405934222	0.6795122536732907	0.03782382413317314	0.002375998758020875	0.03799081054065937	0.05140836018735828	-0.059921643364070416	-27127.25757319597	-110.90354888959125	-67.84748318854692
1130000	-29671.822654647567	-2542.7516191849822	-27129.071035462584	21.438439387982132	159.23985200699806	21.438439387982132	17.53344245886888	555.6225206911573	163.29886738785194	87.29901314924815	134.11826925547643	18.697948400497452	8.058802827502019	18.876136615040707	30.400816998514813	7.56609708367313	7.108119752083513	1.0	3.0	1.0	2.0	2.0	2.0	2.0	1.0	1.0	1.0	0.9353770530998545	1.5114259054162404	0.8107208913633656	0.8508220170685172	1.4505701880600916	0.4410839449919273	0.3630163941768115	0.2608656299566678	0.2166778204269452	0.15944015543957538	0.6545026269317012	0.03288712774213256	0.002090070733068091	0.03288954799603471	0.06521132014571196	-0.14977460512639648	-27129.071035462584	-110.90354888959125	-70.98806042805899
1135000	-29666.328556791395	-2538.6484248875654	-27127.68013190383	17.47792572515615	137.1650297213186	17.47792572515615	16.558659201509442	98.76042303372165	87.95804898774003	50.553236039124755	40.509938436458384	124.66699661652459	30.445186608014446	20.504745734261643	15.29090871300469	10.374135433615836	5.362281634272691	1.0	3.0	1.0	1.0	1.0	1.0	5.0	1.0	1.0	1.0	0.8861929108782919	1.5639755298069054	0.7438315333554507	0.8357195053702199	1.5018094978110748	0.4684710227780542	0.36150090413981645	0.2681555209156589	0.2140173685476332	0.1563262063968913	0.6992958815885238	0.04037885336172958	0.003928030415540887	0.03853784668579185	0.09731988245959956	-0.058099669466780544	-27127.68013190383	-110.90354888959125	-69.21408911617432
1140000	-29666.06586662107	-2549.4963115947494	-27116.56955502632	18.653644167701685	141.2900466836197	18.653644167701685	16.37291334717296	268.71387016708337	52.26576582640192	57.351626101984806	94.41499741198349	246.71939441684725	34.379368531920264	34.455002360257865	20.6258054155358	64.10269899904914	4.505654179739109	1.0	1.0	2.0	1.0	1.0	1.0	2.0	3.0	1.0	3.0	0.8861929108782919	1.4770395589361345	0.7644030934110636	0.8357195053702199	1.5027971344952706	0.5338477969090162	0.3559240539844553	0.2666128757440346	0.22447994493648876	0.15298312533502123	0.6893671931751912	0.036194137227075346	0.006458764361552133	0.03678617889658119	0.13352220966178252	0.15914783211260902	-27116.56955502632	-110.90354888959125	-72.9392056156326
1145000	-29676.6207047943	-2549.5750805414677	-27127.04562425283	20.389820289895667	150.90628999148217	20.389820289895667	17.41150779664618	342.19858058291067	40.96292181301462	43.25419582527697	58.887330211732156	58.23433898293176	93.69431816298649	21.321199356593688	36.15771961012824	66.5272094619846	28.88570655454673	1.0	1.0	2.0	2.0	3.0	1.0	2.0	1.0	1.0	2.0	0.795116213334933	1.526649081722872	0.7088583915658102	0.9007388860890019	1.5347896303783635	0.5338477969090162	0.36164774415234374	0.2677078770899763	0.21965317579430338	0.15099120296337654	0.6890575911286301	0.03521359454312179	0.0014607083899490115	0.0353206080444659	0.05044903181286391	0.12070062837513491	-27127.04562425283	-110.90354888959125	-74.46108074561661
1150000	-29673.07416884687	-2545.0444764411527	-27128.02969240572	20.235123245122804	145.24348089455054	20.235123245122804	16.23419363926183	169.1935700096285	124.30703465999014	156.05155866933967	106.76029309156745	72.34334845731051	62.1891826773821	46.10739757951716	6.33416487730097	10.719440090717772	9.953410552553127	2.0	1.0	2.0	1.0	1.0	3.0	2.0	1.0	1.0	2.0	0.8151933966918007	1.412670244967624	0.7088583915658102	0.8669820017988484	1.7285179724934139	0.4677779924824996	0.3847426523888951	0.2532686750164037	0.2125993760288535	0.14938929656584765	0.6296883414857195	0.04219521170165946	0.006028720990145553	0.03878832796259395	0.12049076312213164	0.034156497266809444	-27128.02969240572	-110.90354888959125	-72.75233601735832
1155000	-29651.71485834921	-2536.067580194528	-27115.64727815468	17.152589703118966	146.507418385478	17.152589703118966	16.344271621812524	344.1230623325668	109.50141493538956	163.05411872168148	33.4445221175649	36.22468605378363	8.578797964790947	11.243774769654243	7.474230684651883	9.707666271191906	0.6341132738717928	2.0	2.0	1.0	2.0	1.0	1.0	1.0	3.0	2.0	1.0	0.8756485441271095	1.3784904933911015	0.7835289211111531	0.8532044194699397	1.6413496294181933	0.4677779924824996	0.37155502085831754	0.26056889130635535	0.22185471542659102	0.14602137240873603	0.7169951550330552	0.03344565017936886	0.004002054793405492	0.03496638538229144	0.13314403350767215	-0.043719297504709265	-27115.64727815468	-110.90354888959125	-68.99578322003963
1160000	-29655.190799560074	-2536.9323152896072	-27118.258484270467	15.983198809122031	124.36661740337085	15.983198809122031	13.322592127885278	622.7138946422178	38.91227905497983	37.69527760681817	16.829420740502794	21.956771287896633	15.116436695932036	9.793005077328848	24.08312281186518	4.293719847725228	6.491594739330181	1.0	1.0	3.0	1.0	1.0	2.0	1.0	1.0	2.0	3.0	0.8756485441271095	1.3921913836993356	0.7851229316953676	0.831578634965369	1.6476805130303156	0.4677779924824996	0.3681989311832435	0.25636814690834864	0.2277634249982082	0.1476694969101996	0.603380682266596	0.04115055079535843	0.005480053897760299	0.04435031542540713	0.13444912058980343	-0.15819632671491277	-27118.258484270467	-110.90354888959125	-68.93953773179898
1165000	-29670.318628530793	-2541.37917577267	-27128.939452758124	20.47728867034107	151.53925561997838	20.47728867034107	17.09860521037641	190.43191345683536	95.94416666302544	52.542286864694226	46.42569468124947	5.954704129863613	25.21089354404672	48.78340628181289	22.495925692470692	8.557156518970526	9.24730017859273	1.0	1.0	4.0	2.0	2.0	1.0	1.0	1.0	2.0	1.0	0.8464429505127103	1.4115921279345442	0.6969295406934606	0.8410952839692316	1.6495751153850862	0.554364981504964	0.37109326028772804	0.2553161605820275	0.22469163594657304	0.14889894318367128	0.6117230766114182	0.03541075770055377	8.486764968872326E-4	0.03542458615260456	0.029265504536564416	-0.1403476562711377	-27128.939452758124	-110.90354888959125	-71.38795160082616
1170000	-29662.76570935069	-2538.6367182964095	-27124.12899105428	19.048567926485426	145.57482814274533	19.048567926485426	16.19055717528982	128.0328275103721	50.209325008066514	115.43880033176343	62.29185231405483	30.921524676947154	43.24509784159066	18.277538333535674	25.49811573390743	8.660277387541809	3.1681886507781796	1.0	1.0	2.0	2.0	1.0	1.0	3.0	1.0	3.0	1.0	0.8787928628220301	1.4443082212493485	0.6969295406934606	0.821065267782646	1.568169846448263	0.5907342610042488	0.3691721586175918	0.2552938661244135	0.22450787851166407	0.1510260967463305	0.6173033774123433	0.03759324237581756	0.004982816816268756	0.037717181229637096	0.11536264315576866	-0.0942884615403396	-27124.12899105428	-110.90354888959125	-70.35252780123628
1175000	-29661.51500760836	-2534.4945558465215	-27127.020451761837	18.65240878411066	142.11346433228246	18.65240878411066	15.120890744067442	76.26860732356477	28.740909790735763	38.93561247181632	30.536423078421997	34.70136837679872	12.359860986642081	20.464403283103987	14.856945276914498	12.16210472205226	1.1714654599194143	1.0	3.0	1.0	1.0	3.0	1.0	1.0	1.0	3.0	1.0	0.8465794760891734	1.3012497518138526	0.7330925162192838	0.8651703563751373	1.7503980748408265	0.5035098246617236	0.37197009110462675	0.25670693526898947	0.22293169373756236	0.14839127988882134	0.654828790244198	0.03517642346851368	0.0038855764244338105	0.03681463833522695	0.12216449729006365	-0.08816548826638564	-27127.020451761837	-110.90354888959125	-71.72110848090917
1180000	-29658.594066865444	-2538.0719949559666	-27120.522071909476	20.855854116600412	162.24585717858625	20.855854116600412	17.44139673566631	131.46038601699846	81.2388517297678	146.22156879711824	65.1744279977395	23.2097476205803	3.3706963130219085	10.722873531251539	5.404578586475486	6.862238563828721	5.738687227523627	1.0	1.0	1.0	3.0	1.0	2.0	2.0	2.0	2.0	1.0	0.8152515987754193	1.3924332196881823	0.7359455283954728	0.855963527808262	1.6447222515968616	0.5556838737357992	0.37522596514847834	0.2586785676727097	0.2156537357805787	0.15044173139823325	0.6337107200077845	0.032683108180167696	0.003571190750024963	0.03331712956117954	0.11553407206821649	0.08540639554367942	-27120.522071909476	-110.90354888959125	-72.25222247717252
1185000	-29656.195707540075	-2530.335890552521	-27125.859816987555	18.76486106195031	142.30746739010596	18.76486106195031	16.40885092047241	79.68385951446919	42.192722373120446	52.79850944415304	25.395560191220376	17.589276598015918	3.8474227461869694	2.4233847826273	9.009054160682933	7.850172266499547	7.240342337041825	1.0	1.0	5.0	1.0	1.0	1.0	1.0	1.0	2.0	2.0	0.8693954621730939	1.3351322260462064	0.7565243752832608	0.8543341265832511	1.7180819734544925	0.4665318364596922	0.3683187542747225	0.2631962948534647	0.2203552382485923	0.14812971262322044	0.6457750896420137	0.03774459999920306	0.00433954303550065	0.03681419270512543	0.10228472643400575	-0.0929359788013673	-27125.859816987555	-110.90354888959125	-69.22190610091639
1190000	-29674.580205446222	-2541.307870965555	-27133.272334480665	22.777569367165242	158.05477287062743	22.777569367165242	16.82907891197508	99.37637006857334	100.30674436636741	95.6671566483063	103.6702680428514	70.99505342877451	15.294875081337656	4.668776522672688	12.07127501709746	16.804711637579565	29.781854701412964	1.0	1.0	1.0	4.0	1.0	1.0	1.0	2.0	3.0	1.0	0.9214350325032882	1.4848266896180837	0.7358951854883186	0.9103076358327589	1.4577449202254946	0.4897905363320528	0.3734494082720888	0.24657210031208956	0.2194520452543969	0.1605264461614247	0.6620146844228489	0.036134963687060616	0.002048321008783264	0.03597433115941608	0.0608692002437252	1.745486440305718E-4	-27133.272334480665	-110.90354888959125	-70.54921312323907
1195000	-29664.285018900795	-2541.940987727072	-27122.344031173725	19.856118628257814	140.9950860588414	19.856118628257814	13.989999351235086	227.6941956314653	178.03639136911238	131.96738528945227	73.62647785970115	11.552923787134207	10.763093360061799	42.12986263672573	20.205826008794638	9.449866294959822	5.5126555780171325	1.0	3.0	1.0	2.0	1.0	2.0	1.0	3.0	1.0	1.0	0.9374724991819052	1.5203326651535243	0.6396986750624352	0.9103076358327589	1.5011471023155842	0.49104142245378885	0.3642541126818114	0.2515254459636738	0.2242450952480891	0.1599753461064257	0.7313066301602251	0.0390681352050265	0.007332569669644671	0.03883239118761945	0.14452317037292436	0.07946126683537438	-27122.344031173725	-110.90354888959125	-71.55152271948621
1200000	-29672.28682767447	-2542.480140222339	-27129.806687452132	20.171909702872824	141.0756364246243	20.171909702872824	15.23947714072849	821.3244176966684	82.0354684170355	48.665369528750034	41.294553018454714	15.131014725015941	46.60004674451069	16.219044763303707	23.088415902769825	6.9421955394739285	5.5877442239884365	2.0	2.0	1.0	2.0	1.0	2.0	1.0	2.0	2.0	1.0	0.9029428862041211	1.4701052594056572	0.7512631211145273	0.9184886107405907	1.540945483817908	0.41625463871719254	0.37234334763698296	0.25297970011172977	0.2238956543672802	0.15078129788400713	0.7087718297274713	0.03896786574624684	0.0038845255051232893	0.03744520672997915	0.09513502707968766	-0.31816530985891955	-27129.806687452132	-110.90354888959125	-72.17365734582995
1205000	-29663.447379037105	-2539.722618854888	-27123.724760182216	21.90434895050907	171.14328035442057	21.90434895050907	19.056086671957956	271.46104030809215	131.8002384509811	100.62173274097317	91.00496526526693	39.16302245960238	13.820726251829191	8.302665843312491	18.480054096532776	2.4834173960385257	1.4179623668089338	1.0	1.0	2.0	3.0	1.0	2.0	1.0	3.0	1.0	1.0	0.8867742647117975	1.4758017638199983	0.765144897038932	0.8255489767541017	1.5962472122304276	0.45048288544473986	0.3604464248343782	0.263781462463238	0.22307986947661687	0.15269224322576694	0.6420517523966525	0.03131818331634944	0.004218372141620655	0.030933557802177082	0.1496306256287375	0.02852704244958773	-27123.724760182216	-110.90354888959125	-71.0409431907257
1210000	-29657.19529232972	-2531.475286165614	-27125.72000616411	19.28443636883259	144.0588148339217	19.28443636883259	14.557210722463038	128.83680490364094	103.49307084544932	92.20876078633171	12.47368502249572	8.444792310313462	11.473309293758993	8.422223410669018	1.980249834736112	3.487932462239445	2.656910273035187	3.0	1.0	3.0	1.0	1.0	2.0	1.0	1.0	1.0	2.0	0.8732302948299485	1.5156063396373796	0.8077467481242219	0.7829471256688117	1.5962472122304276	0.4242222795092076	0.36613591361735637	0.2663874490364098	0.217071860914662	0.15040477643157188	0.6254293057929561	0.03718993041976333	0.004910106458730768	0.037666548745113625	0.11624714058362239	-0.106846624566485	-27125.72000616411	-110.90354888959125	-71.7893740606219
1215000	-29666.154048494445	-2535.0347823943	-27131.119266100144	18.55131766128222	140.7766048918803	18.55131766128222	15.004293873759824	114.84192547928961	38.07139786015398	108.33110663473653	114.32384714017334	11.073377686878581	9.413713115570753	14.533210726876513	9.291149260420909	10.113430861932116	8.180285009323988	1.0	2.0	1.0	4.0	1.0	2.0	1.0	1.0	2.0	1.0	0.7914361360568978	1.3758877429783123	0.8319196640661278	0.9014633442378157	1.5864770685721588	0.5128160440886843	0.37612093984610684	0.2663874490364098	0.217071860914662	0.14041975020282146	0.6452757360347442	0.038024349578997196	0.001393655375363445	0.03787759333270852	0.03340724750923262	0.020929207108007143	-27131.119266100144	-110.90354888959125	-68.8802741841854
1220000	-29667.77596666065	-2543.513540642835	-27124.262426017816	18.96587289770143	156.35975000036487	18.96587289770143	18.96587289770143	446.90442057191325	174.03427404995588	233.62902825904803	41.35502077875626	6.7842122638679765	7.935891929823473	15.422312540205578	43.000165147471144	15.836276952444896	2.9464873410974266	1.0	3.0	3.0	1.0	1.0	1.0	1.0	1.0	2.0	2.0	0.8177051010975928	1.386190304770922	0.8186656193855626	0.7727614193623008	1.7478305627905648	0.45684699259305356	0.3750905390353676	0.261472761721104	0.21982765560699502	0.14360904363653348	0.6357058213715288	0.03615235893301158	0.005762529540633637	0.03520728144834209	0.14139909239361317	-0.2919190904119369	-27124.262426017816	-110.90354888959125	-70.42519282593794
1225000	-29670.662506235956	-2548.166115842255	-27122.496390393702	20.144578312634835	151.41599441802893	20.144578312634835	15.40676566679178	257.8178367073539	141.68960475086035	236.9427468338397	70.70336704689451	70.68716659756717	47.11648217656863	24.580502446408346	14.10183090136292	47.709106737693595	8.634523057877042	2.0	1.0	1.0	2.0	2.0	1.0	2.0	1.0	2.0	2.0	0.8459272770138093	1.426987677912537	0.7580209214060535	0.9855984512299704	1.5656080642542318	0.41785760818339474	0.3695970301546341	0.2533806140635935	0.21939091101725547	0.15763144476451704	0.6767950281596261	0.034112769385861476	0.004155420803005118	0.03658280951218499	0.12733464686065946	-0.15008267838200978	-27122.496390393702	-110.90354888959125	-73.6053089342634
1230000	-29688.92197410951	-2548.99795511357	-27139.924018995942	21.045509032533786	148.6260281482121	21.045509032533786	17.478686802597185	43.793071864109145	78.11512229052178	478.76934252549376	186.9442647782153	52.547808552452736	8.643500803698569	5.696597036946637	10.91298424411187	23.03093458920318	20.111822328627294	1.0	4.0	1.0	1.0	1.0	1.0	4.0	1.0	1.0	1.0	0.9918837732970577	1.5040592163392403	0.7580209214060535	0.8629045054108909	1.500302343921423	0.3828292396253316	0.36106857964616407	0.2532384822723223	0.2216374191178208	0.16405551896369291	0.6220567460330155	0.03735847971352931	0.007514671367360516	0.03560568069927088	0.19157692296373732	-0.21126485543247758	-27139.924018995942	-110.90354888959125	-74.57171335170011
1235000	-29672.743824992867	-2546.763722380605	-27125.980102612262	18.457531492357663	140.950412904294	18.457531492357663	15.178575615232635	827.5263279031598	1112.9094128214101	57.00238895277726	60.1809639887708	87.91085620223242	47.06263399481279	14.398714464026947	11.685761486438054	28.19780883284505	8.23856661595495	1.0	1.0	3.0	1.0	1.0	1.0	1.0	2.0	3.0	2.0	0.9060094609580851	1.4376407032052536	0.733879361763366	0.9010529750822288	1.5640321086072542	0.4573853903838094	0.35623496869629023	0.26381138663270687	0.21696371591927713	0.16298992875172585	0.6562182239383623	0.035578984874999095	0.004629786957325284	0.03580570179265245	0.12360048345017839	-0.08201878774632532	-27125.980102612262	-110.90354888959125	-70.93365833994369
1240000	-29668.07708358397	-2543.376454977376	-27124.70062860659	21.66862825683189	158.49462921143098	21.66862825683189	17.555530972051564	188.36827388257745	105.66349087223452	24.177902879652052	43.16360129041296	103.1164435551122	27.68958473104474	10.282147409894685	29.67530264512637	16.822397952572878	25.508769415727887	2.0	1.0	1.0	1.0	2.0	3.0	2.0	2.0	1.0	1.0	0.8917430795455511	1.4376407032052536	0.8299734479042276	0.9056358247747462	1.4658513418046113	0.46915560276560725	0.3659703656203425	0.25805590109583554	0.22455816482998767	0.15141556845383436	0.6692395680517905	0.03093950952665374	0.0066221575924486535	0.03390657292166999	0.20047735407564649	-0.03595565490288188	-27124.70062860659	-110.90354888959125	-71.24994782542461
1245000	-29665.641515740142	-2539.123924088503	-27126.51759165164	20.459393278779263	159.91063127148354	20.459393278779263	16.87288636153447	167.9499154972269	131.71282634297347	57.68446876690289	54.62138620646009	83.02341817044439	71.77681641622027	28.504130863048935	10.197226858534036	5.612635123949979	6.790229652466774	1.0	2.0	1.0	1.0	1.0	1.0	3.0	1.0	1.0	4.0	0.8908181595123568	1.3441278693587655	0.7079031072510226	0.9292447354679096	1.5695338672337962	0.5583722611761462	0.36664823701127996	0.2525483483792117	0.2267383226223706	0.1540650919871378	0.6702112476632613	0.032431613708476914	0.005257516409405675	0.03285669998559888	0.1725872129958189	-0.12819670657555107	-27126.51759165164	-110.90354888959125	-70.21272128970985
1250000	-29670.988772872013	-2549.0838532959933	-27121.90491957602	19.153005110758716	161.2531243503799	19.153005110758716	19.153005110758716	199.17407108561247	51.0636358279809	66.31784384255842	22.919692586530296	69.03909999503557	49.58809150065195	31.2546084929766	14.546416738256243	29.730819494899904	37.93337238250707	1.0	1.0	3.0	2.0	1.0	1.0	1.0	2.0	3.0	1.0	0.8855088063080667	1.3341704711853173	0.7084598632297094	0.7900044652178005	1.7087741374839054	0.5730822565751974	0.3687492348039015	0.2600997713034238	0.22152831331563194	0.14962268057704273	0.6808251117139392	0.03266389597188899	0.004726261775743857	0.0325449154094741	0.16324813837976163	-0.06397728686114648	-27121.90491957602	-110.90354888959125	-74.95847414575736
1255000	-29661.492736391832	-2541.4840372426693	-27120.008699149163	18.83153300859642	147.84889582392282	18.83153300859642	16.49327127063283	102.42712358540898	37.880383578074046	185.49483271894732	149.6252943413318	58.94830886237978	27.477004254595716	18.617363913824647	19.49099627391235	7.73620121590941	5.2856904055679035	1.0	1.0	1.0	3.0	1.0	2.0	4.0	1.0	1.0	1.0	0.8862579454978131	1.5039636347269996	0.7304149234583139	0.9048184671869075	1.5031440546956905	0.4714009744342723	0.37195238711312395	0.2546466372509104	0.22214532233137935	0.15125565330458624	0.6671533982972158	0.03924772253725385	0.0054055051523876785	0.038477152365472105	0.12889938802096426	0.2208966631629753	-27120.008699149163	-110.90354888959125	-70.05394821726821
1260000	-29655.323837531265	-2532.0519123454596	-27123.271925185803	16.36500814730978	131.36127186383413	16.36500814730978	14.599708971679869	50.638823796271026	76.05075848929329	77.8784966543427	9.777131880491883	25.978875964115513	17.542235994634023	12.71647910313233	6.821495885699592	8.221721383694058	3.874659114507243	1.0	1.0	3.0	1.0	1.0	1.0	1.0	3.0	2.0	2.0	0.8858787673048457	1.5039636347269996	0.7333725351679514	0.8681018943159886	1.5372821940499395	0.4714009744342723	0.37195238711312395	0.2569827312533033	0.21320102863898	0.15786385299459277	0.697081645936418	0.03770504199987295	0.004845155241553117	0.038056479048006596	0.13332236882709667	-0.02181180859209406	-27123.271925185803	-110.90354888959125	-68.26536726431473
1265000	-29673.94446596392	-2541.987651292016	-27131.956814671903	14.586659841594042	125.17470218981065	14.586659841594042	13.171855431396143	277.88434181319553	64.35734303332637	71.0645594993388	39.34949794005901	79.96857962899436	124.0886833926382	9.684258887898965	4.941728778322332	6.336561407506603	13.369947801466708	1.0	1.0	3.0	1.0	2.0	1.0	1.0	1.0	4.0	1.0	0.8858787673048457	1.6178042570817637	0.7333725351679514	0.8472001016788692	1.4564426253724654	0.45930171339410186	0.35480029772915694	0.26805329441645553	0.20929588340092758	0.16785052445345996	0.6196783042803181	0.04314425121134951	0.010875821151584787	0.043297751444803294	0.19086624159072496	-0.15962472341153272	-27131.956814671903	-110.90354888959125	-68.48085521387691
1270000	-29665.202780888158	-2542.028114192826	-27123.174666695333	18.69935248687332	143.53125620485673	18.69935248687332	14.620416906968343	678.0175174392199	202.1311053166743	29.7921190053314	45.546693912153714	62.10325704920447	32.371655540313206	63.33644297512492	10.276008998249932	8.724581364815844	7.859855503831603	1.0	1.0	2.0	1.0	3.0	1.0	1.0	2.0	2.0	2.0	0.8601035945732779	1.6325071571026253	0.7632706567959441	0.8600736385390264	1.4564426253724654	0.4276023276166583	0.3583518863915853	0.26769621567036067	0.2148649861769711	0.1590869117610829	0.6776116359795421	0.03554633449243175	0.004766476715142617	0.03651303180221721	0.12819702049527432	-0.18304486595875202	-27123.174666695333	-110.90354888959125	-70.2639317311624
1275000	-29662.94216053773	-2535.057922771305	-27127.884237766422	19.136100425095503	149.37620606724192	19.136100425095503	14.04396278964383	325.55182852126643	90.2523816454069	39.64958713116393	50.646825516634905	6.314719808249997	11.110941959409551	5.105747114645429	7.806716391594439	6.984449594690167	5.796295051914742	1.0	3.0	3.0	1.0	1.0	2.0	1.0	2.0	1.0	1.0	0.8493720938252716	1.5060763637971315	0.6598315589718206	0.8600736385390264	1.5842122729220824	0.5404340719446648	0.3754930191713842	0.25205225767302886	0.21894355027380513	0.15351117288178176	0.6565363599116854	0.03584203382243724	0.004126337565274324	0.03619849625356205	0.121092711134154	-0.25795504238220757	-27127.884237766422	-110.90354888959125	-71.49913584451122
1280000	-29654.971855791937	-2534.6946595419176	-27120.27719625002	17.97381377639687	130.59204099486402	17.97381377639687	14.55247221710421	438.55735408899244	58.43877442587969	77.73953822448826	36.13299930179414	19.19120852910119	5.75409892481105	5.5483959758177575	8.60093433806783	18.786979250881327	22.09802762184028	1.0	2.0	3.0	1.0	2.0	2.0	2.0	1.0	1.0	1.0	0.807010706461365	1.469338659425404	0.7594517104526005	0.8981954497888637	1.5780264367366277	0.4879770371351364	0.3651653607373825	0.26870932458931734	0.21551346186457349	0.15061185280872663	0.643488975085927	0.03985256681984842	0.003701053136144706	0.0397700701167079	0.10196909904368893	0.22344769492238872	-27120.27719625002	-110.90354888959125	-67.77366370761034
1285000	-29666.603211529593	-2538.1680039395665	-27128.435207590028	14.850092711802095	114.6851422723873	14.850092711802095	13.737150141992888	172.95916722526135	104.2904862126093	112.3002956927029	138.52027998318547	34.94042606211563	11.37199347770809	10.901252617678814	8.313978627393217	7.839736236378566	1.740337514101107	1.0	1.0	1.0	1.0	2.0	1.0	4.0	1.0	3.0	1.0	0.807010706461365	1.5376545262944366	0.7760523792501173	0.8705848897993583	1.520720461059584	0.4879770371351364	0.365155799713011	0.267436846750215	0.22155026625101387	0.14585708728576008	0.7077428922066673	0.04556303607528591	0.004791268069928892	0.04458376219536907	0.11125400176399873	0.07308610975498848	-27128.435207590028	-110.90354888959125	-69.29831196162962
1290000	-29680.179968173972	-2551.978598083812	-27128.20137009016	20.745453375739398	161.8051479925295	20.745453375739398	18.6406267046343	143.35273750187264	210.6870938476119	308.5616459562862	30.513869631992915	151.52637543380527	8.301518701532322	24.33683750973189	13.541445101502818	2.521707013663162	1.8016169805236815	2.0	2.0	4.0	1.0	1.0	2.0	1.0	1.0	1.0	1.0	0.808067236314911	1.4810917973243154	0.7371142769653282	0.8680944894151297	1.6193027197687924	0.48632948021152084	0.36502523564641765	0.26284503601678116	0.21605178447105136	0.1560779438657498	0.6842087821705721	0.03083349945822932	0.0048285651054207936	0.031118598315842984	0.13895293217675847	-0.29136490391504494	-27128.20137009016	-110.90354888959125	-77.50620962577834
1295000	-29662.160523950446	-2538.1058977974135	-27124.054626153033	19.848395280738732	141.68579743683787	19.848395280738732	15.667268044054126	128.22809077446706	162.73865645104442	96.45780549345967	69.84605921368995	43.58781557515298	10.187536439683097	7.018862283762418	20.202909702164984	6.448568629337694	6.844440736772709	3.0	1.0	2.0	1.0	2.0	2.0	1.0	2.0	1.0	1.0	0.8589274637743678	1.4628255366305614	0.7550219570203409	0.7964449240530899	1.6404506383101167	0.48632948021152084	0.36906473110728094	0.2586712871479697	0.22270252566135504	0.14956145608339427	0.7396400344562374	0.03907678411578939	0.006797465195767901	0.03734587815470068	0.1816134037278542	-0.16356199614800662	-27124.054626153033	-110.90354888959125	-70.43124189423014
1300000	-29655.672796955536	-2537.759020244013	-27117.913776711524	17.605794871109037	150.01016342218094	17.605794871109037	17.605794871109037	166.35934251130467	131.8399109767398	191.14157800079025	9.111136905595902	4.502085518063312	6.267073150033554	18.62432766545918	22.525517597991062	6.386660836983788	6.629333566885124	1.0	1.0	5.0	2.0	2.0	1.0	1.0	1.0	1.0	1.0	0.8699456022379511	1.4363157832998303	0.7799092149672415	0.7995594003548602	1.6175358671139763	0.49673413202613803	0.3633850619686826	0.2669299200109041	0.22184124244062936	0.14784377557978393	0.6445634649168699	0.03433138639867342	0.006954339259131406	0.03507731783019717	0.18565339316057214	-0.03364705670149036	-27117.913776711524	-110.90354888959125	-70.73344725460476
1305000	-29663.320452223375	-2536.4371005752487	-27126.883351648128	16.365579891117193	118.16618438057449	16.365579891117193	12.724800513012577	124.87397471938128	87.29790287753957	56.96213218744417	22.927596943172986	4.343423958584173	11.605353742660437	14.489259987470541	27.633052486800423	15.490521113681092	22.537568829492365	3.0	1.0	1.0	4.0	1.0	2.0	1.0	1.0	1.0	1.0	0.8012717629293705	1.323892922919058	0.9076467146008662	0.783155226844837	1.687299240679728	0.49673413202613803	0.3740677895140481	0.27055159844126536	0.21225286719892303	0.14312774484576343	0.6542814995035082	0.04329962103692732	0.006381298287152765	0.04602755595346663	0.1353152569051361	-0.12187400145438762	-27126.883351648128	-110.90354888959125	-68.53218853829001
1310000	-29660.57715085272	-2538.95308255969	-27121.624068293033	19.62251824920438	151.0403465775736	19.62251824920438	18.28706255617447	101.85930519070978	83.46546174778602	87.91422473913245	56.08221382695828	95.39108221428602	18.996060720301926	21.770685181123824	8.778780561446583	14.905785226122774	6.176679994710644	1.0	1.0	1.0	3.0	1.0	2.0	2.0	2.0	1.0	2.0	0.8453205349337845	1.503513088562525	0.8475485976537367	0.8109766553177783	1.5380999513337144	0.45454117219845913	0.3715932975688735	0.2632844639824736	0.21771511189431317	0.14740712655433966	0.6764833832447127	0.036775848127904937	0.0057804830318228554	0.036554013212824796	0.16998074469806856	-0.2757995517471221	-27121.624068293033	-110.90354888959125	-69.221168949559
1315000	-29660.538976836302	-2541.022600611767	-27119.516376224536	20.17438072561411	142.6994350710518	20.17438072561411	15.759661363598616	221.5925254017362	87.65498618746788	63.10664426803044	189.39074936349326	92.66378220980917	1.9267431354946851	4.042437380145677	7.1286341110768925	13.301984362219285	6.581871299683275	1.0	5.0	1.0	1.0	1.0	1.0	1.0	1.0	1.0	3.0	0.9006296878145762	1.4186220439310475	0.7044621536869432	0.9326519276513594	1.5550747569424392	0.48855942997363283	0.3716020333365756	0.258284307647844	0.2120118490317503	0.15810180998383008	0.6486204406130622	0.035493091266087816	0.005958243764297471	0.036935379683007266	0.16478948846396416	0.0657946447801217	-27119.516376224536	-110.90354888959125	-72.3064217939884
1320000	-29660.316064214963	-2534.649118745976	-27125.666945468987	17.82333838642912	124.87814350423989	17.82333838642912	13.97003902238642	109.11420518855955	135.11470135416064	50.45585944377098	110.22912592213241	20.919291881037584	13.83088452576741	3.190267411523284	6.879682273270395	11.75029628262865	11.936128503735544	1.0	4.0	1.0	1.0	1.0	1.0	2.0	1.0	3.0	1.0	0.9434765305158663	1.4779836775175519	0.7535131806506035	0.9131394905208489	1.5026305008258132	0.4092566199693147	0.36468749125847566	0.2528605291408862	0.22406247354400435	0.15838950605663377	0.7005631559321399	0.042457913031064276	0.004692420633329634	0.04302846289124344	0.08814499099188464	0.018019691659141187	-27125.666945468987	-110.90354888959125	-67.71898780758985
1325000	-29665.702868567714	-2540.0405838630986	-27125.662284704616	18.020667164382555	128.15347018657576	18.020667164382555	13.458918133113977	303.6319087451121	17.60881444286569	23.45457844956466	113.88529351483011	42.139146399399955	7.2192627481315235	5.34764658375681	17.060955121374327	27.69376245723236	4.172193877255261	1.0	1.0	1.0	2.0	4.0	1.0	1.0	2.0	1.0	2.0	0.8787015484168688	1.4970246550690545	0.7344722030991009	0.8113629348184587	1.5188088480052406	0.5596298105912751	0.36416624702651723	0.25658983315279793	0.22684556811256987	0.15239835170811494	0.6885153040636871	0.04427154372958842	0.004274695140309944	0.043282150045607995	0.08615345921264782	0.0999318601633165	-27125.662284704616	-110.90354888959125	-68.33940423279797
1330000	-29666.004133498845	-2535.6601924867064	-27130.34394101214	16.755511779868684	136.63442798099203	16.755511779868684	13.987791590639826	276.7576181845218	182.44794100996148	29.538690126070737	48.27410554385767	82.26234112262742	21.566952548929837	9.839391090291741	10.063047492119905	7.268793845746055	5.136999208941906	1.0	1.0	1.0	2.0	1.0	2.0	4.0	2.0	1.0	1.0	0.894421624070177	1.4970246550690545	0.768172561523294	0.8113629348184587	1.4522692086219358	0.5767490158970783	0.35845490412831493	0.26692581068344573	0.21764084248108265	0.15697844270715672	0.7496342729480453	0.035932637519470234	0.0058058769316182875	0.0355651077247282	0.1505594289223438	-0.17220652186214339	-27130.34394101214	-110.90354888959125	-67.35470152968112
1335000	-29664.92317727316	-2545.432666200317	-27119.490511072843	20.485831615219652	155.72516228218709	20.485831615219652	17.78179987803943	2472.6078057943996	316.3645196380838	156.32618375657455	48.364614789108806	37.22296901779622	4.011710693267966	5.24963256375137	13.767968232949798	12.50572118710053	10.759147239531254	1.0	1.0	1.0	2.0	2.0	1.0	1.0	2.0	1.0	4.0	0.858718033560089	1.4280479648214912	0.7610755338763572	0.8355822402666574	1.5424992252656549	0.5740770022097489	0.3732958400361087	0.2654845440331264	0.21217423353635828	0.14904538239440665	0.6624631320654869	0.03323773053551551	0.004187066340115927	0.03440224174544438	0.107598200039619	-0.04174321635558116	-27119.490511072843	-110.90354888959125	-72.64606687607457
1340000	-29663.57137494894	-2544.2776783889926	-27119.293696559947	17.940875997956834	121.12091320327801	17.940875997956834	13.335403906058662	144.62152461157112	923.8772401964438	159.82341900899203	96.34710397393648	20.595535447558238	8.382356839855406	4.5843334880456155	8.120910012929265	12.80856429345639	9.68984404035332	1.0	1.0	1.0	3.0	2.0	2.0	1.0	2.0	2.0	1.0	0.9300039872590313	1.37795660745958	0.7525001248299135	0.8598430492351261	1.584544372817616	0.4951518583987315	0.36900113834397175	0.2538143265499884	0.22509660120325506	0.15208793390278483	0.6927939449594981	0.04414580402347741	0.005272006382749713	0.04249322541311409	0.10230299218915939	-0.04346725384296343	-27119.293696559947	-110.90354888959125	-70.84413369646676
1345000	-29669.733016883274	-2552.1541452658826	-27117.578871617392	18.05975632925224	137.33871331335803	18.05975632925224	14.865572007346774	226.38258203158264	258.35799631510895	183.82247830133278	253.47682272991116	5.969298983959881	16.802340772628344	5.984511435081815	31.77734378436825	87.82821185130469	27.344773850742165	1.0	3.0	1.0	2.0	2.0	1.0	1.0	1.0	1.0	3.0	0.8185630417522799	1.3776759960015714	0.7525001248299135	0.8940253037623216	1.6052241465345658	0.5520113871193464	0.3730684021862768	0.25667956428541905	0.22678839631416653	0.14346363721413763	0.6433023322517237	0.04011185451090338	0.006519184120322485	0.04012701791294012	0.14335914002262748	-0.2466550760035261	-27117.578871617392	-110.90354888959125	-73.01360837595684
1350000	-29668.05508807546	-2541.0694188912935	-27126.985669184167	17.324907607055128	152.68894891620084	17.324907607055128	17.324907607055128	218.63871632115604	39.78057444654719	105.88333405278016	138.1001781502533	222.07837167552574	101.28989024743937	12.11020380913593	13.156081045246108	16.959323486510673	0.4126103664389425	1.0	2.0	2.0	1.0	1.0	2.0	2.0	1.0	2.0	2.0	0.8206721629766461	1.3872419912072058	0.7154815355552416	0.8940253037623216	1.6194043039225146	0.5631747025760689	0.374957302905152	0.25694897456111165	0.22233080000315625	0.1457629225305801	0.6343242639819437	0.035266950550959485	0.005750453596559225	0.03652734584644436	0.13934996746490733	0.30918288568982005	-27126.985669184167	-110.90354888959125	-66.65631631027459
1355000	-29647.41312853277	-2537.2434581464563	-27110.169670386316	14.401566060876126	125.15824479700227	14.401566060876126	14.401566060876126	160.31552255979759	60.761525325512714	25.53572922714857	26.50967493155769	25.979759016686245	70.24651194557786	95.49932700702713	14.158344317168691	3.7379859686627546	1.6045094703064122	1.0	1.0	1.0	1.0	1.0	2.0	2.0	5.0	1.0	1.0	0.802431824647222	1.3872419912072058	0.7885956301381531	0.8813123192574156	1.6441994960567967	0.4962187386932055	0.37833005596814967	0.26036959455950204	0.21408587473129165	0.1472144747410567	0.6678820114669062	0.03883314050450986	0.010309797582802318	0.041851354425723054	0.23558999106595105	-0.19163529673789606	-27110.169670386316	-110.90354888959125	-67.57068766648936
1360000	-29667.632637494316	-2549.1351328750616	-27118.497504619256	17.92787070708928	145.41454101865045	17.92787070708928	15.928874319679586	109.73788069326801	124.05817866978765	106.79924075667692	94.37540483102453	91.39102636511961	155.96335428805185	46.39335715596554	25.47193518112706	18.667549137676147	2.5042610552679494	1.0	1.0	5.0	1.0	2.0	2.0	1.0	1.0	1.0	1.0	0.9296063580433527	1.3233909251920328	0.7670818860995583	0.9128209175392644	1.612887106397495	0.4542128067282958	0.36657499667483945	0.25925357374302044	0.22350873320009976	0.15066269638204047	0.6769894644153859	0.03796693242047026	0.007579453504763788	0.03607792580707653	0.17274288711903973	-0.002466198782259224	-27118.497504619256	-110.90354888959125	-75.7987783426353
1365000	-29664.588770524522	-2538.861211455961	-27125.72755906856	21.928051724158152	157.02009510441533	21.928051724158152	16.039773627815062	66.7295645997399	59.71263687824472	31.37588959612667	115.88280552197753	105.82688450831499	8.563077965129356	13.764754620695001	17.51940294629624	13.60958069980634	15.560787412956307	2.0	2.0	1.0	1.0	1.0	4.0	2.0	1.0	1.0	1.0	0.8699014867379499	1.4810995193315502	0.7670818860995583	0.786140998550099	1.654139735744835	0.44163637353600665	0.3662859987326519	0.26593055144063454	0.22133948872854398	0.14644396109816965	0.6753258289974714	0.03670854859959166	0.0075103070834049305	0.034826199984856754	0.18034000082609894	0.04397615989719837	-27125.72755906856	-110.90354888959125	-69.08871114262855
1370000	-29660.770474375993	-2539.972409951434	-27120.798064424558	18.67994869545642	135.32864971188522	18.67994869545642	15.794463561589934	72.9739739629491	42.89943294260542	128.28542217106298	63.57619229297584	43.321300455586446	12.77706715381098	27.697961550958897	24.104423172612588	21.172021170306895	9.322559548743584	1.0	1.0	1.0	1.0	3.0	1.0	2.0	3.0	2.0	1.0	0.8360551819289845	1.3671394060069748	0.8048740985883626	0.9017330361035734	1.5354493357248507	0.5547489416472529	0.37978388109924843	0.25876923654157197	0.21379570211762908	0.14765118024155058	0.6745325853917195	0.03841789486553942	0.003909203408893443	0.039614370907083474	0.09266993383788275	0.44664401093614714	-27120.798064424558	-110.90354888959125	-70.86193729632612
1375000	-29670.784617590973	-2536.6591633850817	-27134.125454205892	20.323498186174835	154.62267450183302	20.323498186174835	15.907331490269815	87.84630740567482	35.474215527407445	59.570062737854826	55.28779681951125	105.42865064026083	18.56043551027471	8.57440697663387	4.5849946019128005	17.431518542945916	7.213912127827849	1.0	1.0	2.0	1.0	2.0	1.0	3.0	1.0	2.0	2.0	0.9266310136038449	1.4029700775560336	0.687803747001304	0.9014555105151731	1.5737724812288345	0.5073671700948087	0.38854075872807475	0.24139451068104723	0.21644190254836038	0.1536228280425177	0.6417035463224439	0.036912664345271046	0.003695841439071218	0.037264035305892	0.10819545212721358	0.38861062177954864	-27134.125454205892	-110.90354888959125	-68.90685741670463
1380000	-29652.224880305646	-2533.135098392177	-27119.08978191347	17.962590173425912	135.85710320743016	17.962590173425912	15.424579623151718	96.06013469216913	122.50223267969339	65.93989578773326	31.148614439512368	13.113393516609852	22.578940264380243	6.488365601965496	10.481754375030452	12.207471691900436	3.5128176290638193	1.0	2.0	3.0	2.0	2.0	1.0	2.0	1.0	1.0	1.0	0.8037798963088262	1.467844815884602	0.7712234476289963	0.8243824211184244	1.5737724812288345	0.5589969378303155	0.35853462263475955	0.2699041950769722	0.2204987601136186	0.1510624221746497	0.6408358662191709	0.03789300016051149	0.003997767558405469	0.0378220010346977	0.11248375982744256	-0.014076486045420219	-27119.08978191347	-110.90354888959125	-68.84345740944502
1385000	-29666.430777807385	-2536.7140499736574	-27129.71672783373	19.90311101371605	145.59272192968334	19.90311101371605	16.38760556398912	44.142952318304026	50.721907463224994	53.24185246431508	46.94165294345113	44.34070194204051	25.23761740339728	29.75496635822315	14.851452852005092	8.715279792863623	3.2173446750584485	1.0	3.0	1.0	3.0	1.0	2.0	2.0	1.0	1.0	1.0	0.8294215795543081	1.4598232467740841	0.7545769525170667	0.8725090010896301	1.5737724812288345	0.5098967388360753	0.36449834353294663	0.2666439930093214	0.22440370042308216	0.14445396303464977	0.6373318654352613	0.03592891336509404	0.0012785544027957916	0.03595633146005495	0.03887833514258345	0.21316822446420902	-27129.71672783373	-110.90354888959125	-72.49856883823797
1390000	-29658.5970270062	-2543.4085181155137	-27115.188508890686	20.80727759040916	160.7288638155614	20.80727759040916	18.435329096187704	450.31362021145037	56.57748444725862	30.305632734707263	50.547740877110606	24.4469503789306	29.0632122184491	33.7581327803828	9.219064232946057	9.680165398024922	7.101902900671101	1.0	2.0	1.0	2.0	1.0	1.0	1.0	3.0	2.0	2.0	0.8376028403090466	1.4048296155952136	0.7598072119997342	0.8930254690297136	1.600415312404943	0.5043195506613479	0.36449834353294663	0.2687493163943258	0.22019071200069537	0.14656162807203216	0.6588384783098609	0.03440132162260487	0.003755321230572477	0.03385837674536526	0.12219079630564057	-0.021455963064331156	-27115.188508890686	-110.90354888959125	-73.9252673207968
1395000	-29649.684000535362	-2537.52734801279	-27112.15665252257	22.823843776282743	176.14781792358656	22.823843776282743	18.784695154919817	104.05607962025123	58.88556962838385	16.728449412343515	5.537255276746845	13.761987428796822	7.449854061021246	8.956707134826116	23.726071478996516	8.926345215318884	4.974115784573572	2.0	5.0	1.0	1.0	2.0	1.0	1.0	1.0	1.0	1.0	0.8891578921622207	1.495842197733872	0.6749429525484903	0.8930254690297136	1.6278357397326657	0.41919574879303634	0.3642354728053585	0.25818202486581854	0.2202427665180037	0.15733973581081914	0.6818328836573517	0.028781959089171884	0.006119740193820385	0.031216781249097134	0.16340882860158917	0.031139509526477916	-27112.15665252257	-110.90354888959125	-73.78809572668592
1400000	-29657.503172783472	-2530.497679512032	-27127.00549327144	20.180224476825476	145.5134532113087	20.180224476825476	15.568455741253748	106.47575204438567	77.46910497480695	41.27848498001748	12.85601330028337	6.639397313039849	8.09779843045078	6.935403695627218	7.7849413730727015	15.42847742659621	11.032756600954682	1.0	1.0	6.0	1.0	1.0	1.0	1.0	1.0	2.0	1.0	0.8537480471327321	1.4322411722852555	0.7451946926582991	0.8736374730086267	1.5815507245173455	0.5136278903977404	0.3755322391543219	0.25465478541685704	0.2152240272883901	0.1545889481404309	0.6198129738938837	0.03655943769737442	0.002077877693935215	0.03718114090228384	0.06831695116513141	0.10687801834978679	-27127.00549327144	-110.90354888959125	-69.62239235786113
1405000	-29670.63845658783	-2544.772440930357	-27125.866015657473	17.9125499423628	141.82732761405543	17.9125499423628	16.29787104678021	55.764805823155	80.81806230139111	40.59854516901015	209.68065579089938	39.31681814215729	3.117868631206541	1.6311241807604056	5.706387933560053	9.565531811717856	27.20712507750867	3.0	1.0	2.0	1.0	1.0	1.0	1.0	1.0	2.0	3.0	0.9024592717396401	1.4322411722852555	0.7884308573941824	0.8434595408645363	1.5321632876789621	0.5012458700374227	0.3655975901453473	0.2677455078065035	0.21485780710821673	0.15179909493993232	0.6503975653431826	0.03865840547892744	0.0052514955968891025	0.037557435443210205	0.1228901249344255	0.0480067648334699	-27125.866015657473	-110.90354888959125	-74.94573536091993
1410000	-29653.141912243176	-2531.464918133601	-27121.676994109574	18.3017352554223	140.4723452064936	18.3017352554223	15.114400926727164	84.13666241596131	52.533336605631185	54.68924840837915	22.457049726626604	23.60764487505647	4.714188687887077	11.060301204540616	11.107677904007057	2.11774825920112	2.495469657932015	1.0	3.0	2.0	1.0	4.0	1.0	1.0	1.0	1.0	1.0	0.9024592717396401	1.4067318559194055	0.7905637317188267	0.8419845798827501	1.5536723476409018	0.504588213098475	0.36842059861184223	0.26435924551727896	0.22217104872505797	0.14504910714582078	0.6739443569654316	0.037852226688929194	0.004654566632703908	0.038104417457508276	0.12607004222084894	-0.32798491282421965	-27121.676994109574	-110.90354888959125	-70.61386479577222
1415000	-29653.039393827654	-2532.1161107814705	-27120.923283046184	19.60268481498206	133.24832083559616	19.60268481498206	13.88948230174242	440.62463143515066	42.805269378590395	8.578193806067707	17.845669237290593	5.171758046408438	4.961385918712727	8.682751681218997	7.767573395592752	6.8675390427540925	5.275362258648589	1.0	4.0	1.0	2.0	1.0	1.0	1.0	2.0	2.0	1.0	0.8583045413580632	1.4161862996106929	0.7730605622377549	0.8423291890724928	1.600620863805731	0.5094985439152646	0.35724458619363064	0.2642783780019575	0.22792087715982343	0.15055615864458838	0.685987173375438	0.04198249124336767	0.006301192354772339	0.039842925811898	0.16362031949240904	-0.07159634058796319	-27120.923283046184	-110.90354888959125	-71.01267619439119
1420000	-29650.142589907784	-2533.848521301335	-27116.29406860645	18.818891179749926	137.58493396450498	18.818891179749926	15.795412810725542	39.002771982473234	40.767325313185545	60.63078054119003	69.4158279630258	55.552837765099426	18.06477335688349	9.481673331945503	11.907575420010078	9.213691188316439	5.470796408282817	1.0	1.0	2.0	3.0	1.0	2.0	1.0	1.0	3.0	1.0	0.8964460277083013	1.3226326348978852	0.687614640508915	0.8922031493811395	1.6708344556577466	0.5302690918460121	0.37776426488673104	0.24650740318822217	0.2284685055533988	0.14725982637164792	0.6332696546724963	0.039420739001073415	0.004784049634416432	0.039099262283563835	0.10788501709437794	0.18358878410657428	-27116.29406860645	-110.90354888959125	-70.05840719072215
1425000	-29652.53127148289	-2536.749899024559	-27115.781372458332	17.9730318326576	131.92779877161882	17.9730318326576	14.594694772409285	25.91647658185499	42.099771518103395	46.16014781933616	62.80175412345614	68.16239458334863	8.094591832040964	8.600159478426162	7.78803526861167	13.108616192010482	8.924200101529525	2.0	1.0	3.0	1.0	1.0	2.0	1.0	1.0	3.0	1.0	0.9385270160492407	1.4402508294495104	0.7142555551269871	0.7859019253015854	1.595736659507497	0.5253280145651786	0.3641494249632155	0.2641976674572315	0.2216479014354556	0.1500050061440973	0.6597719264884803	0.04236059557066165	0.006510835236129838	0.04305124218883317	0.12090189921698324	0.010929111894039174	-27115.781372458332	-110.90354888959125	-72.76409855225332
1430000	-29664.047470521233	-2538.0948556165145	-27125.95261490472	19.098788992336655	144.4051390859256	19.098788992336655	15.095357558938991	140.3987899399458	98.2056328556481	8.513322587070565	62.27130479466	62.55453010930654	54.82613131379429	16.331152731224286	12.214327063805454	16.029589662512986	4.799099287980739	1.0	1.0	1.0	1.0	2.0	2.0	2.0	1.0	3.0	2.0	0.8146533835836425	1.3404950423000552	0.7139796177373859	0.80125873279607	1.8042852090176673	0.5253280145651786	0.37452637524122484	0.2543143845051864	0.22554439329888193	0.14561484695470675	0.6663352810502027	0.03625191245562456	0.0029969504012223244	0.035686294707583985	0.08311443587545961	-0.002778615366450002	-27125.95261490472	-110.90354888959125	-66.2492898788068
1435000	-29661.41024826539	-2536.2849576420253	-27125.125290623364	17.515608078362835	129.17964055420143	17.515608078362835	14.762648248133322	73.4429799590802	190.50920100073233	122.60528568705743	51.84295175376321	76.37067573161836	33.276585252331074	9.892836961538569	8.051841381481426	7.534939611792878	6.707468660681928	3.0	1.0	1.0	1.0	1.0	1.0	2.0	2.0	2.0	2.0	0.9410646055681273	1.4561897145432048	0.7590156985182404	0.8577096586922263	1.6111423527592537	0.37487796991894706	0.3653032595736124	0.2598930041774142	0.22507285323216927	0.14973088301680398	0.6397356189138393	0.044129584044210024	0.0042461564791839	0.04314984948064186	0.09847361040917099	-0.13837522628633364	-27125.125290623364	-110.90354888959125	-67.58991997523817
1440000	-29666.516858936182	-2539.492661974811	-27127.02419696137	19.97825939173904	143.54060842331134	19.97825939173904	15.496252298245457	105.18423895413598	116.15043913969375	76.69419617977674	70.28360224503245	89.84024214060008	113.11706401060736	3.9741541102419737	7.70978408318676	7.0511302386740775	5.017719513614629	1.0	1.0	2.0	3.0	1.0	2.0	1.0	2.0	1.0	2.0	0.8315361021764927	1.3522943519604003	0.8101246456894411	0.8577096586922263	1.593850219145475	0.5544850223359642	0.3711646047522997	0.2639935273702733	0.2183378979350192	0.1465039699424076	0.6538942871934904	0.0359756906326303	0.004231021993964111	0.03665957104743652	0.09324054245013344	-0.08627233678760986	-27127.02419696137	-110.90354888959125	-71.29060226797593
1445000	-29678.73407539057	-2541.659715770293	-27137.074359620277	18.63474891030783	139.13481051240313	18.63474891030783	15.939130368857777	197.94657209920987	61.36112679100854	106.02167240007464	88.64843821402549	46.72229955746698	24.997968807331148	7.6550722244528835	26.581722696726665	32.539983762388836	12.633243067662244	1.0	1.0	1.0	1.0	1.0	3.0	4.0	1.0	1.0	2.0	0.9390741405449408	1.4055832345469381	0.7802858340006916	0.8577096586922263	1.6148794322482982	0.40246769996690446	0.3801541545517182	0.2474563554162657	0.22588552008960827	0.1465039699424076	0.6722620167958234	0.03910636524001717	1.363319083749781E-4	0.039126654598628165	0.0030406718746751908	0.2451217804849558	-27137.074359620277	-110.90354888959125	-69.8747716520925
1450000	-29665.87122016315	-2543.2141774453257	-27122.657042717823	22.02466218583804	173.01594662455753	22.02466218583804	19.397408471146758	396.98357404893284	41.02580726882304	66.79577155502909	116.14236505796616	96.68247499287577	16.813035838841106	19.23010004337437	18.43321122791572	11.520321224038584	7.687429033794034	1.0	1.0	3.0	1.0	1.0	2.0	1.0	1.0	3.0	2.0	0.907499419728164	1.3968793568011304	0.7518738312232117	0.8753501970333317	1.631774950309656	0.4366222449045057	0.36221097911557315	0.25535404645854115	0.22876270499930343	0.15367226942658205	0.7158254467441485	0.03130218837447853	0.004268036325375666	0.030104958034405688	0.10582079128103125	-0.056548069418610264	-27122.657042717823	-110.90354888959125	-69.59383731807551
1455000	-29658.500197252855	-2537.9177166479385	-27120.582480604917	19.344669173832838	145.5272363502094	19.344669173832838	15.666303970281378	107.70054709764766	159.829716478455	20.246668674000535	70.64865498516596	55.22195063127326	23.584469906256793	11.304716315417672	10.881595287356278	9.27008724763791	3.2426734825385504	1.0	2.0	1.0	1.0	2.0	2.0	2.0	1.0	3.0	1.0	0.9114915887680451	1.392500177473095	0.7518738312232117	0.8011788849640259	1.708884464934938	0.43407105263668355	0.3603032853903522	0.25958818281480034	0.2336911856102996	0.14641734618454755	0.6792669696801337	0.036723833234645946	0.005097189810912388	0.03817718758647947	0.12282796172046835	-0.2611474489670974	-27120.582480604917	-110.90354888959125	-70.62811845921283
1460000	-29663.069703578738	-2543.1465041719784	-27119.92319940676	19.981537130912972	149.0524500261343	19.981537130912972	16.369328111622263	236.99672340612761	75.41606254991996	218.15413280154914	71.16779258003436	47.91797531009253	24.7222307379596	41.887199724822736	16.86498802143584	15.021692211664178	13.862465333049354	1.0	1.0	1.0	3.0	2.0	1.0	1.0	4.0	1.0	1.0	0.8588367973944191	1.4908393643960691	0.7168824261680244	0.8715126109938751	1.5954013524622461	0.4665274485853652	0.3693503550806354	0.2562755400385559	0.22084412889635893	0.1535299759844495	0.6363095446271763	0.037065623509835596	0.0029855479403221746	0.035722749158944966	0.08952945614440731	0.27604605725619413	-27119.92319940676	-110.90354888959125	-70.57421532788666
1465000	-29667.320241410234	-2532.7141564631024	-27134.606084947132	18.4522929851841	139.4071355879271	18.4522929851841	14.83476609988604	79.85695206613312	30.48992591116671	45.19153113263829	14.068805757169418	20.896317233792587	16.564216003731907	10.47909054550278	14.351447686825825	10.93033157296417	5.898446844041442	2.0	2.0	3.0	1.0	1.0	1.0	2.0	1.0	2.0	1.0	0.9469906213313883	1.3471655586907965	0.7703578930194921	0.8640924326307524	1.6048660457422048	0.4665274485853652	0.37731441053926584	0.24031400878852402	0.2353836957469907	0.14698788492521922	0.6201762550252229	0.0401902915295353	0.0025201113844755233	0.03980224069989624	0.05995289571703055	-0.03981137911725421	-27134.606084947132	-110.90354888959125	-70.33131047440271
1470000	-29658.592084913387	-2540.971171320872	-27117.620913592516	18.03826609437243	138.55995418907162	18.03826609437243	17.09925703578044	172.21360255991098	47.007227175220216	49.54945932386832	57.75817981255437	83.60288871194416	41.09011989756727	14.803843954406341	18.943374034355728	11.491177316958774	16.86935448381171	2.0	1.0	2.0	1.0	2.0	1.0	2.0	2.0	2.0	1.0	0.8040660024287951	1.4192734602324395	0.7332663276884808	0.90501060596916	1.6344093644527786	0.5039742392283452	0.3798611237360533	0.258945710393714	0.2181820191903072	0.1430111466799253	0.6723313234111804	0.03951005122755393	0.003645685727088009	0.039346566436419296	0.09233563406013658	-0.02353518715158442	-27117.620913592516	-110.90354888959125	-70.99527586529865
1475000	-29670.19745346421	-2547.4175616829866	-27122.779891781225	21.466001529305146	163.83298355257614	21.466001529305146	17.390223204768393	406.2075837607947	143.02109051890804	113.32457477270495	49.37692590419923	27.91000502326869	44.187057398410204	20.59717671189782	16.922014633998245	15.340485091506666	46.290819024616674	2.0	1.0	3.0	2.0	1.0	1.0	1.0	1.0	3.0	1.0	0.7802302035947111	1.3993826168876493	0.7332663276884808	0.8838487007812298	1.641911692041174	0.5613604590067544	0.38027995171073353	0.25901407019593276	0.21118051989333186	0.14952545820000165	0.7115481270204482	0.03009471273840945	0.006054069581880387	0.03198959273197572	0.21783463047833465	-0.08863002634207863	-27122.779891781225	-110.90354888959125	-74.30425625727467
1480000	-29663.423481566504	-2544.0769551647386	-27119.346526401765	21.726174055981474	149.06735893970534	21.726174055981474	16.25557822396008	160.72840036394047	69.36962270942495	294.7963182383181	72.43152587182354	114.65693625716868	33.895043118416716	26.269101721011594	1.8884630943277696	4.864385540809417	16.687560612047438	2.0	1.0	2.0	1.0	1.0	1.0	2.0	2.0	1.0	3.0	0.8096145033415477	1.471275761894037	0.8067921930167604	0.8135447711585425	1.588841645576498	0.5099311250126133	0.37028958771773235	0.27162642595117426	0.2121202991960126	0.1459636871350806	0.6466225811510746	0.03737044363486702	0.007612396932046426	0.03446366358167015	0.18379896917478186	-0.12228243306925618	-27119.346526401765	-110.90354888959125	-69.25200827981836
1485000	-29666.541359848125	-2541.4339897452237	-27125.1073701029	16.680525895886124	121.70980750922709	16.680525895886124	13.64475971685216	778.7236397984462	292.13733181162326	30.402963182747996	34.67017412828738	52.254941278912575	42.34557703994236	23.19631114630229	10.963253762232412	7.369475714219293	7.436830786093496	1.0	2.0	1.0	1.0	1.0	1.0	2.0	2.0	2.0	3.0	0.8096145033415477	1.4878031526168067	0.7108321011790196	0.8830894086451406	1.5435330257671926	0.5651278084502918	0.36946576037160095	0.26309269726023854	0.2161970303027665	0.15124451206539383	0.6294131412376336	0.04527506749107731	0.0031770936709241476	0.04488043419555399	0.06643950028867095	0.06380568734538247	-27125.1073701029	-110.90354888959125	-69.73089863841442
1490000	-29653.401863831332	-2533.020043936769	-27120.381819894563	18.88788309611062	133.84484180526903	18.88788309611062	14.912582420724759	94.42809311135095	60.10519047485003	81.6986270781789	54.68729622526811	14.381833092299647	31.912207252116474	8.062776254069355	15.167904791119634	11.05000815141671	4.9446803474022305	1.0	3.0	2.0	1.0	1.0	1.0	1.0	4.0	1.0	1.0	0.8076814686061229	1.3891475221406981	0.643343005082761	0.8575881073793664	1.73258264107089	0.5696572557201607	0.36946576037160095	0.2633923393507187	0.21958333889839632	0.1475585613792838	0.6698559395889881	0.038950026912271785	0.0046741659519608705	0.03942781388331491	0.11989446653566194	-0.24221403713642337	-27120.381819894563	-110.90354888959125	-67.28159757598122
1495000	-29650.04417630263	-2528.687323167242	-27121.356853135385	16.788486555792066	118.13637902257874	16.788486555792066	13.60190191778497	126.9215793229454	36.002425760975875	65.98896715656694	22.6343729188607	30.838993441785515	5.956914595067004	6.272669105792175	4.758119032979226	6.902435523607489	4.843343680817849	1.0	3.0	1.0	1.0	1.0	3.0	2.0	1.0	2.0	1.0	0.8380202368719539	1.3359397618012276	0.726623295273802	0.8477274383975805	1.73258264107089	0.5191066265845451	0.3803205910410687	0.2564190033037365	0.22782495685460682	0.13543544880058778	0.6217168766782764	0.046092478062273824	0.004281555103505601	0.046251772246533096	0.09584907856570052	-0.20399763359954187	-27121.356853135385	-110.90354888959125	-65.82481166280498
1500000	-29655.360297900384	-2537.4293905504437	-27117.93090734994	19.018494867007302	155.08291795338943	19.018494867007302	17.643022015515967	180.35623335192085	36.72201583560139	38.00437675373591	41.093087699452525	27.03784888058342	15.909123561373967	6.960301675341147	13.338615837743209	19.247277639415593	5.8315791931808505	2.0	2.0	1.0	2.0	1.0	3.0	1.0	1.0	2.0	1.0	0.7695733641459052	1.305131952114143	0.7700600654909386	0.881242585284949	1.7449025679658139	0.5290894649982495	0.385717676989595	0.24868685940085175	0.21888678765958278	0.14670867594997022	0.6681476375637488	0.034796215718665806	0.005902618293070249	0.03461981341915147	0.1414306044239398	0.29491129688552536	-27117.93090734994	-110.90354888959125	-71.4940524991081
1505000	-29648.81825033121	-2529.114671590975	-27119.703578740235	16.51838021291741	131.64207456516633	16.51838021291741	16.06296740644191	50.416372741579885	73.16294310283301	51.87677155888638	13.794404633922802	6.089175236288241	5.791936819343717	6.651417624900877	18.118195790466515	12.252517470250528	0.37579527576595567	2.0	1.0	4.0	2.0	1.0	1.0	2.0	1.0	1.0	1.0	0.8180876619928301	1.2900456371746625	0.7556093975152505	0.8733094270928784	1.8258162181866777	0.43713165803769977	0.3744613727325243	0.2550514816162962	0.22461737417316377	0.14586977147801541	0.6147967237799966	0.04487616709077002	0.008511754495258232	0.044355287758819584	0.13026352261679033	-0.16866433495786748	-27119.703578740235	-110.90354888959125	-66.84681744241713
1510000	-29654.753358299025	-2534.557654128084	-27120.195704170943	17.10793890557512	122.89848573321271	17.10793890557512	14.75247098035479	43.120713723956676	20.812468250511664	37.281244594415156	45.69623202488382	31.865648403209658	24.050306198287984	10.145771935151767	7.861449974844737	17.044972587639403	3.9788972264620943	4.0	1.0	1.0	2.0	1.0	1.0	1.0	3.0	1.0	1.0	0.900000592499642	1.3680093648158334	0.6830992297213248	0.8733094270928784	1.729871345209882	0.4457100406604386	0.37847293033959256	0.2451000631831347	0.2277266320794109	0.14870037439786146	0.6301941881922359	0.046013083927616875	0.006624977775207422	0.045493278636733823	0.12279005826563401	0.24143137404374793	-27120.195704170943	-110.90354888959125	-70.58522829310517
1515000	-29671.40588896978	-2541.778003070149	-27129.62788589963	18.758538050707873	140.99086365096736	18.758538050707873	17.762631231764182	479.86323895525663	81.5553308996322	103.06300183745591	96.23053002709689	7.466873055875077	4.451474978685472	6.587207992461985	17.745538882161938	27.712141049071064	1.9467040194825014	1.0	2.0	3.0	1.0	2.0	1.0	2.0	1.0	2.0	1.0	0.8350994046641147	1.4689334270059158	0.702000653178253	0.8532492156549718	1.5866553020520142	0.5540619974447295	0.3764350297267488	0.2604593721945617	0.20915079467553932	0.15395480340314976	0.6371479941707437	0.04075732421014484	0.0023661923225130727	0.04035842726063304	0.057331207787280854	0.38973479268802375	-27129.62788589963	-110.90354888959125	-71.47419923776349
1520000	-29670.386316238437	-2538.326895016489	-27132.059421221948	19.420474169234403	146.78515777347516	19.420474169234403	16.498668882207298	70.73014810390234	92.26561346382924	76.26410813926832	13.926936451140541	12.064789728403564	41.19022242265145	13.435837029639249	7.819135961221055	18.761672799769254	3.7445968064382753	2.0	2.0	2.0	1.0	3.0	1.0	2.0	1.0	1.0	1.0	0.8315418938508858	1.393758792202816	0.8326914412983666	0.8758051745267413	1.7013263702189962	0.36487632790219315	0.373758135521785	0.2586061781491316	0.22259833751013605	0.14503734881894692	0.6291980267038811	0.04015055873297486	0.007025799030511883	0.039818099159782946	0.1697077858743325	-0.17221272171519036	-27132.059421221948	-110.90354888959125	-71.24551644537317
1525000	-29657.464481639614	-2536.6907824392742	-27120.77369920034	15.928498686348462	127.88100037623693	15.928498686348462	14.244934054087548	97.59281286054753	182.30158464257642	28.749320876010017	71.29990103124827	68.95667218091675	47.2585819863215	16.58490175077037	13.192501933389295	8.382709218911456	4.426529028441342	1.0	1.0	2.0	1.0	1.0	1.0	2.0	5.0	1.0	1.0	0.8427853464122582	1.447407466662113	0.8059272690562685	0.8758051745267413	1.650241610885523	0.37783313245709493	0.37357818804639814	0.260070397395401	0.22122350692401935	0.14512790763418115	0.6880416031017141	0.040175404979567134	0.00537375903024123	0.04142950157269144	0.11948515320543139	-0.1491471584841197	-27120.77369920034	-110.90354888959125	-66.66928769171162
1530000	-29659.271119887242	-2533.166896171844	-27126.1042237154	15.683543837368658	116.86482589740967	15.683543837368658	12.274376865814448	280.0756658696486	46.185150081358806	45.8648601261382	49.70027388532856	53.94067271317508	18.25944056146411	7.164627045411823	4.399955610455743	10.185381455373443	9.237534290347408	1.0	1.0	3.0	1.0	1.0	2.0	1.0	1.0	4.0	1.0	0.7718034874185509	1.419052096935536	0.8740411170099645	0.8640144368525227	1.564475176343	0.506613685440425	0.3581510595720307	0.2772051272064151	0.22130093254987251	0.14334288067168133	0.6434102948525066	0.04228703204782969	0.005621789214797626	0.044197292338937114	0.10296341243809595	-0.05422521705645884	-27126.1042237154	-110.90354888959125	-64.97622679776251
1535000	-29666.05680120592	-2538.983840446771	-27127.07296075915	17.26521057518044	133.5464996875076	17.26521057518044	15.821692266154525	47.901065280873155	106.33966241461621	81.07563040150409	87.42430481849308	149.7302339039221	14.457589955670457	10.179905182909682	5.818922883663319	7.196360473537123	3.901102658668326	2.0	2.0	1.0	3.0	1.0	1.0	1.0	3.0	1.0	1.0	0.8539277176009274	1.376592063234916	0.801568394450341	0.8190903189653914	1.6794666089731827	0.4693548967752408	0.36743043729901026	0.25993415464547276	0.22317462137348285	0.1494607866820338	0.609585779538619	0.04280118301142872	0.0064098580812247275	0.042067699564102216	0.15086608451707423	-0.06684103567190511	-27127.07296075915	-110.90354888959125	-71.52808792874045
1540000	-29667.9699485734	-2540.1793988468703	-27127.79054972653	19.86890800823143	157.3866545334194	19.86890800823143	16.01430697826856	98.68113582477613	161.20856329117066	105.63494499897448	192.41615317856025	108.17668333873964	14.450299682315887	6.915570616758037	10.976423348073308	7.989807401982078	3.549511355996863	1.0	3.0	1.0	1.0	1.0	4.0	1.0	1.0	2.0	1.0	0.9054504895102967	1.4557804406062638	0.7255633724852009	0.8950953409305316	1.5487554596924658	0.4693548967752408	0.3619700436147778	0.2600190896652837	0.2214475606058531	0.1565633061140851	0.707108988048275	0.032000299826979176	0.001978740277744952	0.032129261028519006	0.06192215013944839	-0.16579657753428634	-27127.79054972653	-110.90354888959125	-72.07911830098647
1545000	-29669.133845412038	-2535.2533663569043	-27133.880479055133	19.930668305488332	139.7135236296121	19.930668305488332	14.712847213228514	204.19950713133656	43.591723713032	44.15496870078012	21.43520977025099	32.09818335848517	17.37166735475816	12.246876209289189	10.244570517259842	10.233388060950034	23.089989789496713	1.0	2.0	2.0	2.0	1.0	1.0	1.0	3.0	2.0	1.0	0.9055523569216364	1.4667737997629995	0.7423293592602215	0.8759948901028685	1.5527269531158254	0.45662264083644805	0.37749242823518925	0.25616867935683946	0.20821662550247122	0.1581222669054998	0.6700713381179757	0.038682399776036096	0.005204842322601744	0.037913832284898426	0.1437725279667539	0.1339468477257151	-27133.880479055133	-110.90354888959125	-69.55588806503762
1550000	-29660.045971718107	-2536.5590278887976	-27123.48694382931	20.524214066250163	144.7966577841468	20.524214066250163	16.462642733011336	159.66796946774076	82.30127908183805	49.366409522440996	18.24477055153485	9.057880086896194	24.78740874805524	39.64884895221893	30.468199537079816	5.871050953484818	5.47563205216763	1.0	2.0	4.0	3.0	1.0	1.0	1.0	1.0	1.0	1.0	0.8360896154741595	1.4191380535822042	0.770312799716667	0.8558748307414665	1.646082112991499	0.472502587494003	0.3589192879217744	0.2645067381218031	0.22616977100998403	0.1504042029464381	0.6544542199689378	0.03953994734007717	0.004478215639146011	0.03865106606117243	0.11620216667937262	-0.19763287606437968	-27123.48694382931	-110.90354888959125	-69.6686251341781
1555000	-29648.178008893265	-2534.3131226423493	-27113.864886250914	18.186466923714143	139.17054365912642	18.186466923714143	14.582992993539532	112.81291628079958	72.92083208876652	98.23743377380572	31.952454930444837	20.391033419324536	9.545015034803932	11.173458167362515	15.267249375595533	11.116100491364834	4.3900569340128595	1.0	1.0	2.0	1.0	2.0	1.0	2.0	1.0	3.0	2.0	0.9039616018617487	1.3990007021634887	0.7055879401738729	0.8558748307414665	1.6630723375654197	0.472502587494003	0.3735483317456901	0.24714014163377926	0.22910591869205174	0.1502056079284785	0.6402683219179427	0.03850721877506217	0.005601477714913376	0.03698945460989155	0.11629389995030952	-0.12948944537366222	-27113.864886250914	-110.90354888959125	-69.98827563175936
1560000	-29660.809269642326	-2536.294964894061	-27124.514304748267	18.838911147843827	137.19518043961577	18.838911147843827	14.934404927153357	128.92381153237196	23.82911664069927	65.12263592838326	60.5610359461082	87.24319453134382	21.035013777363297	22.991748654991287	11.498220435559197	8.712653325599026	16.08683860230348	3.0	1.0	1.0	1.0	1.0	2.0	1.0	4.0	1.0	1.0	0.9029480028050952	1.4447598514206847	0.741352276714966	0.8558748307414665	1.6117920394257095	0.44327299889207744	0.37150065925735937	0.25767896929462525	0.22097718769032318	0.1498431837576917	0.6703485337764227	0.039198253437980606	0.0030183939468684043	0.038410504870337626	0.06971881721097847	0.23547590736022853	-27124.514304748267	-110.90354888959125	-67.63227091214424
1565000	-29658.82148563799	-2544.0299714163098	-27114.79151422168	17.219009520187537	147.5715044609873	17.219009520187537	16.688931605570872	188.9984191253601	222.8622542271642	39.93550298335813	23.756632933603708	21.59019362461819	21.302316990027837	7.933621127337479	21.219045388201824	37.32584672048394	26.244783268258242	1.0	4.0	2.0	1.0	2.0	1.0	1.0	2.0	1.0	1.0	0.8822620959218264	1.4447598514206847	0.7892078954117082	0.8487162439216747	1.5463259422855962	0.4887279710385094	0.3597744413417437	0.27050768199458325	0.2167737324080953	0.15294414425557723	0.6929893039100102	0.03500069894379741	0.005778913924203342	0.03655995645300169	0.13882284271245923	0.23615321940341621	-27114.79151422168	-110.90354888959125	-73.72433984199114
1570000	-29657.42241563079	-2536.7103508978817	-27120.71206473291	20.507935272623044	145.4229795756384	20.507935272623044	16.419292049328796	174.9784063199209	33.08537923162179	42.71691476395713	39.06420353640938	79.52648087924788	6.808083444759394	4.7936978553727165	4.520706737001824	5.279931896789113	5.870801853582178	3.0	1.0	1.0	2.0	1.0	1.0	1.0	3.0	1.0	2.0	0.8383563905510243	1.4447598514206847	0.843702605032603	0.8487162439216747	1.5463259422855962	0.4781389667884168	0.37772804626227363	0.2566966096431013	0.2233982001615355	0.142177143933089	0.6248373852397465	0.038773381632860315	0.0021633834893629274	0.038565796481307445	0.0517851526420583	0.08766082724264278	-27120.71206473291	-110.90354888959125	-73.13067138454394
1575000	-29661.723505580783	-2539.393522390947	-27122.329983189837	18.003582991693673	136.57190595079842	18.003582991693673	16.623031382555354	78.78271817861062	134.9497445119773	196.9209085288117	15.71825926256553	8.286018043530904	5.694980721585057	22.666298725686314	49.15609998542927	7.977522766873198	8.003829357077949	6.0	1.0	1.0	1.0	1.0	1.0	2.0	1.0	1.0	1.0	0.851942091362999	1.542368909943214	0.7460944683556725	0.8613481107014437	1.6012750911449292	0.396971328491741	0.3710806073078159	0.25345843571178844	0.2200088627507409	0.15545209422965417	0.6707321729367163	0.039745370667944646	0.004236511308607477	0.03933044208686593	0.11699915558386534	-0.032545546067275645	-27122.329983189837	-110.90354888959125	-69.75795373457312
1580000	-29652.7059461166	-2531.4004246115837	-27121.305521505015	15.881167798420305	129.41879283222676	15.881167798420305	15.881167798420305	89.1142900779688	97.15567825630526	98.97281029486092	46.52807241824438	8.953790014686382	4.7232073402725225	8.86687054835903	10.181496504169493	14.364963496676733	6.080389234158223	1.0	1.0	3.0	3.0	1.0	1.0	1.0	2.0	2.0	1.0	0.8082989353301537	1.4110744827652506	0.7728350829447933	0.807339080361951	1.658320100462104	0.5421323181357467	0.3714778597999644	0.2587391722628665	0.22361164726053326	0.14617132067663524	0.6462376962646129	0.04020194513824329	0.007254777285547213	0.041961262465288376	0.13528583398840302	-0.3001600021436958	-27121.305521505015	-110.90354888959125	-66.2855463807007
1585000	-29651.59032392606	-2536.2751662525357	-27115.31515767352	17.458831920531512	129.29099681991272	17.458831920531512	14.817127643962246	105.3967098262551	27.187901337428176	65.97233931250148	24.35493548688919	14.998979309452356	20.47635045733915	13.043667693311928	14.045691530564948	14.172614225317034	24.609688321897153	1.0	5.0	1.0	1.0	1.0	1.0	1.0	1.0	3.0	1.0	0.8483804869107624	1.3673158094588198	0.7668560393667767	0.809265224322309	1.658320100462104	0.5498623394792275	0.3695540733596637	0.26463171024610654	0.22361164726053326	0.14220256913369586	0.6246402263266633	0.04418706576329725	0.0075891549536568105	0.04514235301069547	0.1611434671807734	0.0950428579293466	-27115.31515767352	-110.90354888959125	-69.8209267196538
1590000	-29661.740489792	-2545.1740896355523	-27116.566400156447	18.37197417719945	140.66451690034881	18.37197417719945	15.680775531658936	111.98555101027182	90.23118775981227	177.46470726637574	286.86199744576857	63.381631542441745	22.867457652035085	7.995517263357592	6.046367110273072	9.274102939662505	33.21815581389633	3.0	1.0	1.0	1.0	2.0	1.0	2.0	3.0	1.0	1.0	0.842449304824586	1.3911604802738105	0.8030058597107567	0.7355456289629161	1.6843073395177497	0.5435313867101805	0.3703374247648738	0.25739572439869035	0.22592366069383424	0.14634319014260103	0.6350932669294288	0.0387233077889039	0.004486188245139798	0.039460772235327006	0.11126528490501406	-0.07602660525650223	-27116.566400156447	-110.90354888959125	-73.11454657438262
1595000	-29669.633987531925	-2544.0721877866977	-27125.56179974523	21.235011049097338	153.30931543872245	21.235011049097338	17.415709565133856	100.19054420561156	37.82935540894289	108.74655744897703	108.99227087520586	282.243938897693	1.7521541771480613	7.009574887097191	9.615537174839776	25.698847072890604	23.964087932812248	2.0	1.0	1.0	1.0	2.0	1.0	1.0	1.0	1.0	5.0	0.9005699710970545	1.3940703569191346	0.7555499763499806	0.7857566555547832	1.6142804039594352	0.5497726361196115	0.36907007379340745	0.2602856169643485	0.21978309826318823	0.15086121097905528	0.6069769255011472	0.03535283523787837	0.0033093418007646602	0.03563931432690459	0.10140153927852814	0.10702707069391659	-27125.56179974523	-110.90354888959125	-69.15570170010753
1600000	-29668.170846073488	-2542.980726806934	-27125.190119266554	19.861038879971183	151.63670909713105	19.861038879971183	16.79402101286331	213.66105318796338	126.7779506695085	143.9199470042665	116.79892766236006	150.67611372371115	31.710315380174343	28.292117627571834	10.823188567409964	10.66706466505422	17.554710155049197	1.0	2.0	1.0	1.0	2.0	1.0	1.0	5.0	1.0	1.0	0.8487321563738943	1.4535036719900538	0.8672732422761552	0.8544643615038913	1.533178921450452	0.4428476464055533	0.3636599230196692	0.2664627400319693	0.21606069572316966	0.15381664122519126	0.6509139790444475	0.03539310202898937	0.0027811602255716637	0.03543496626302385	0.07171809004668067	0.010298960952199331	-27125.190119266554	-110.90354888959125	-70.46199884006847
1605000	-29664.247532735873	-2550.036069608025	-27114.21146312785	22.5961152099009	166.49287513590411	22.5961152099009	17.91682329363958	327.0712426714397	153.62638738918753	84.646784767191	34.25821832288809	63.94152940846063	83.86941924526049	31.41060775195279	9.621497325523174	15.834720331427642	27.89899784062207	1.0	2.0	2.0	1.0	1.0	3.0	1.0	2.0	2.0	1.0	0.8487321563738943	1.4165748542054564	0.7496870679008327	0.872249999683893	1.6150659105914105	0.4976900112445133	0.37069023908669335	0.26194762735237187	0.2154862582924334	0.15187587526850083	0.6626548293941447	0.0331962169056798	0.003013391373506024	0.03312438685937337	0.08311093754239017	0.10707417722337736	-27114.21146312785	-110.90354888959125	-75.43228903066374
1610000	-29662.140819434226	-2541.30472045763	-27120.836098976597	21.259007938384435	154.11076967124336	21.259007938384435	17.146095129176295	237.5841800351024	73.33915718532643	91.30414296207705	147.3236901597484	49.9620420718607	44.62073819877692	11.834160081393925	6.619645327254632	7.88761619778033	18.781743711258002	1.0	1.0	2.0	1.0	3.0	1.0	1.0	1.0	1.0	4.0	0.8229777274658535	1.3527996405922453	0.7496870679008327	0.9451104135200636	1.6198031147743415	0.5096220357466636	0.3767516987627295	0.2618271722033065	0.22123830686561757	0.14018282216834585	0.6386603686385093	0.03708420553133702	0.003502964017140296	0.03693344789743913	0.08936384012387863	-0.07316967915193463	-27120.836098976597	-110.90354888959125	-70.21143793037453
1615000	-29672.70471998625	-2543.6500698472064	-27129.054650139045	18.664304929755183	156.7067172659866	18.664304929755183	18.111971778632196	71.36677736457735	237.36306088205546	172.74939817441552	99.58125917232921	46.29200448602288	14.02835442988368	19.97366841745095	23.331508860487325	7.083598394952477	5.103080265378029	1.0	2.0	2.0	1.0	1.0	3.0	1.0	3.0	1.0	1.0	0.8229777274658535	1.2932549229538155	0.7757278438577474	0.8326939097081515	1.7657235602677688	0.5096220357466636	0.36786833357026283	0.27144261017320265	0.21978608288798646	0.14090297336854749	0.6609408349957493	0.034851400821005796	0.0031875822408067005	0.034897390880779214	0.07956109298889562	0.21584027438488973	-27129.054650139045	-110.90354888959125	-72.44201682974011
1620000	-29672.753514543758	-2545.8198162177464	-27126.93369832601	20.90260838040932	170.9404481199116	20.90260838040932	18.343029126554324	303.54194517988094	44.449227994802236	102.89061036917772	137.21443201389678	44.31987982607408	9.123991993637826	24.24845160150093	37.48381285931022	25.4967892006251	9.869856605101925	3.0	1.0	1.0	2.0	1.0	2.0	1.0	1.0	2.0	2.0	0.8229777274658535	1.4519632356235161	0.8321715769997913	0.8676236789032701	1.610436889301468	0.4148268917061013	0.36237190467911107	0.26506569763685045	0.21873409744955705	0.15382830023448088	0.6777682864146	0.02970456802561773	0.003939721498445316	0.028329892257459452	0.10585298569455952	-0.20034220518536996	-27126.93369832601	-110.90354888959125	-71.87910310626398
1625000	-29655.357305427126	-2532.7444578254954	-27122.61284760163	17.219501026883208	146.58296989374162	17.219501026883208	17.219501026883208	316.28215558281306	31.804728280265365	38.111888537762205	56.22466843135225	68.55092904544976	32.736526951064434	12.4908676876009	13.265268320056565	4.909508903255821	0.5003025865703664	1.0	1.0	3.0	1.0	1.0	1.0	2.0	4.0	1.0	1.0	0.8229777274658535	1.4319548847346417	0.7839288667848581	0.8265283963092677	1.58773653504184	0.5468735896635393	0.36855546176274606	0.2696612406248862	0.21367876469133454	0.14810453292103262	0.6350551679361358	0.03659567367488069	0.005745649895525705	0.03739833708199981	0.15711596769185973	-0.19398535921218846	-27122.61284760163	-110.90354888959125	-65.57541671815622
1630000	-29654.16488264345	-2533.6633416515774	-27120.501540991874	15.709156243376023	128.81560260544347	15.709156243376023	15.709156243376023	67.90940500000828	129.3049037585322	101.75645239694747	23.900785226522242	33.21252556428808	7.21834113178711	14.483504685824093	14.830388033912792	18.232423795677278	0.04403973590541681	2.0	1.0	2.0	1.0	2.0	3.0	1.0	1.0	2.0	1.0	0.863875442991535	1.373816987415436	0.7018160178107921	0.8804093288928801	1.6287431222652877	0.5513391006240694	0.3724479430323321	0.25983518690245777	0.22666584495348902	0.14105102511172052	0.6909233026229682	0.03977212886867349	0.006927711101601374	0.04128243665005197	0.15442085430985522	-0.11549323047784292	-27120.501540991874	-110.90354888959125	-65.8554908700761
1635000	-29657.877794588243	-2538.3620005606613	-27119.515794027582	19.196832434702205	150.62983915670605	19.196832434702205	19.196832434702205	55.78684396065199	31.9067801663146	46.73236860301289	73.37412575725388	35.81427508567785	27.317471269018878	68.7185470609498	9.092420049273866	4.192030799521018	1.179326241857752	1.0	1.0	1.0	2.0	2.0	2.0	1.0	4.0	1.0	1.0	0.8458931946635962	1.373816987415436	0.7898604744903185	0.8637968155286987	1.6016687100175266	0.5249638178844243	0.37695280748773446	0.25587415381319606	0.22006671724212995	0.1471063214569389	0.6694346922208725	0.03586567165267657	0.005253722470825091	0.035751569903718944	0.12617322858265748	0.0903959796071741	-27119.515794027582	-110.90354888959125	-70.8937777677613
1640000	-29657.054597083392	-2538.0691558738017	-27118.985441209592	16.824123691512337	137.62242021858427	16.824123691512337	16.37059241584977	113.91036901841089	23.766405142887663	37.759277309881824	135.5840182323089	74.88450361550856	24.18773550605677	14.261350062836469	16.09731116409341	7.97514314932584	10.627869238575279	1.0	1.0	1.0	2.0	2.0	3.0	2.0	2.0	1.0	1.0	0.8775519120429073	1.4490092302408946	0.7313563263885973	0.8507853547318978	1.5773225528729644	0.513974623722739	0.36242856058842376	0.2610011256259041	0.22899051605280699	0.1475797977328644	0.6726035777438742	0.038912627837415094	0.004081264498361109	0.038989576072972265	0.1154469108155464	-0.08523198123747608	-27118.985441209592	-110.90354888959125	-68.40543131652448
1645000	-29664.605405458144	-2546.239940512238	-27118.365464945906	20.9274659450545	153.66491856220642	20.9274659450545	16.195069012115866	111.85549086409796	61.43568901915766	103.84968758464736	67.95608523383464	36.80652670253998	26.14395393329188	27.38164743909121	46.48564690805743	33.75148990660113	50.426700343700624	1.0	1.0	1.0	3.0	1.0	1.0	4.0	1.0	2.0	1.0	0.9165832150127181	1.4170703416149906	0.7520619502186098	0.8351070030633002	1.6166732229629868	0.46250426712739506	0.3713900297431406	0.2542410242523223	0.223435744586288	0.15093320141824834	0.6731364464729678	0.03698235108369588	0.004456744068958089	0.034665658787252106	0.10589255893594146	-0.17779305265442158	-27118.365464945906	-110.90354888959125	-74.2434493851185
1650000	-29666.331908906224	-2546.094548300513	-27120.23736060571	22.04318078039624	144.5532444207401	22.04318078039624	15.011577231445358	233.04318565397094	128.44767098031963	96.34278321542132	249.04405551558355	37.2215448778014	37.01698991335695	12.155097278479497	3.7069871539298194	13.452219116883956	29.282217373572273	1.0	1.0	1.0	2.0	2.0	1.0	3.0	3.0	1.0	1.0	0.8433831051191969	1.4170703416149906	0.746895655996733	0.8342170444771186	1.71714150167349	0.4412923511184713	0.3798747718057394	0.25344573536370574	0.2181765103748657	0.14850298245568844	0.6731766426208385	0.04158821349246723	0.004721659954848643	0.0397681042581455	0.11267220840237353	0.06401777616006525	-27120.23736060571	-110.90354888959125	-71.66178906157964
1655000	-29660.344876043077	-2531.1455326096716	-27129.199343433404	17.859268770800906	129.06148494502892	17.859268770800906	14.506768842744131	85.53138667745992	56.036315383634914	54.16390466563536	15.96629943614132	22.39017919347606	26.777800550717092	21.47472059892577	7.88627069840115	5.524198671392052	3.3877675259333806	3.0	2.0	2.0	1.0	1.0	1.0	2.0	2.0	1.0	1.0	0.8798977896680914	1.4188797952487164	0.7708161420256231	0.8244372723466724	1.6877195746046347	0.41824942610626203	0.36781766625535117	0.2577654523185948	0.22840877443332602	0.14600810699272732	0.6862509913592316	0.04167001472748888	7.497033539618652E-4	0.041556811018485525	0.01959406040321915	-0.08807821714935793	-27129.199343433404	-110.90354888959125	-68.28497149894349
1660000	-29663.4736803584	-2542.1076423928566	-27121.36603796554	17.863601226947114	141.04304192264814	17.863601226947114	14.844280512392867	916.9394690043138	438.32918391042324	71.47648987393909	92.96840720046823	15.183445356964905	6.1631482041465135	8.017275465307716	3.8237894728162063	6.9797826923503665	4.656619195314714	1.0	2.0	3.0	1.0	3.0	1.0	1.0	2.0	1.0	1.0	0.8798977896680914	1.4256464345403645	0.7599810188221022	0.9009848023195307	1.6152405285436493	0.41824942610626203	0.3740584097382655	0.2528547979426728	0.2261539220648552	0.14693287025420576	0.6624591031211483	0.03589096685794679	0.003925345313722232	0.0377079845213928	0.11318995912217412	-0.298811909677119	-27121.36603796554	-110.90354888959125	-74.44960629160249
1665000	-29657.87475585824	-2530.968729954637	-27126.9060259036	15.264204136594177	118.57368884313487	15.264204136594177	13.514507668570761	272.09656119923585	54.68161805173213	40.569942407693155	48.247108928982264	22.2185452628467	8.121290571198832	14.242656363672264	8.721699555257894	5.434661125921035	0.7937983476394956	1.0	4.0	1.0	2.0	1.0	1.0	3.0	1.0	1.0	1.0	0.8798169135534383	1.4855439574129259	0.7599810188221022	0.862192728101007	1.567319484317904	0.445145897792623	0.3661637214717232	0.2576687409109409	0.22168838715690256	0.15447915046043256	0.6794394621740034	0.04646960808943597	0.002953346755045825	0.04506463595505066	0.056995107561605356	0.00829050976112421	-27126.9060259036	-110.90354888959125	-65.16448914519871
1670000	-29667.500413570924	-2539.8144394532446	-27127.685974117678	20.52093726026356	146.25565681105002	20.52093726026356	15.6636411494597	80.17770410087806	56.86104133463205	49.11055683345418	111.10303449932968	72.51093087706047	38.690693396946564	35.698091624263846	5.5262594754683585	10.47699197038801	3.5427262928245575	1.0	3.0	1.0	1.0	4.0	1.0	1.0	1.0	2.0	1.0	0.8806964429852401	1.4867504564343241	0.7162835024057346	0.860106699647807	1.6470335563693626	0.4091293421575321	0.3685663023843174	0.26286670096406545	0.21267325304409362	0.15589374360752276	0.6599357279355546	0.03595034084297079	0.001659370494529353	0.03626951644578112	0.03343043937544183	-0.12186706273294957	-27127.685974117678	-110.90354888959125	-72.22040888828049
1675000	-29653.796104244393	-2536.217429868155	-27117.578674376236	17.63149072570979	133.2227811315792	17.63149072570979	14.574273328527477	175.91317281624447	51.50545393346081	67.64455470842613	40.209067185575776	30.386906414342437	16.519435432896124	18.943674092883093	13.950042818973202	16.988566339631223	6.104038678787322	1.0	4.0	1.0	3.0	2.0	1.0	1.0	1.0	1.0	1.0	0.9168270848405867	1.304225891701822	0.7100512763525342	0.8429978683134695	1.7056711389668366	0.5202267398247515	0.3741350201762112	0.25819347163688006	0.2199166807008356	0.14775482748607238	0.644034736725206	0.041598720309454475	0.005322892023449581	0.042312516850221624	0.1267906050426983	-0.12114848907143952	-27117.578674376236	-110.90354888959125	-69.3259583102319
1680000	-29663.908067585577	-2539.5514693817017	-27124.356598203874	17.344752297542204	134.07317169926733	17.344752297542204	15.310925111298396	213.7904770671627	52.003512760886906	173.52755931440447	75.74827947979634	43.31344095544154	28.077224066355868	22.029421683996276	10.486782815256216	5.676776743203754	1.4497684747870778	1.0	1.0	2.0	2.0	1.0	1.0	2.0	3.0	2.0	1.0	0.8759325612007295	1.434457749425051	0.7399955161773538	0.8429978683134695	1.6712344338677256	0.4353818710156709	0.36334494686171204	0.25565009488674223	0.230692816747481	0.15031214150406394	0.7083640324072713	0.040393552986450657	0.004195878197838684	0.04069834076639219	0.09737861933081562	0.29175242607315527	-27124.356598203874	-110.90354888959125	-70.55965912767223
1685000	-29663.53648858476	-2535.6824637441678	-27127.85402484059	19.01155481841602	153.7756492594748	19.01155481841602	17.14337116910465	70.48154786526656	84.29630553463515	58.16813247365306	73.83444306454334	28.042902865373172	30.93122135323131	36.73000237913954	9.25570735743323	2.6018077674922573	2.0476218265657407	2.0	1.0	3.0	1.0	1.0	2.0	1.0	3.0	1.0	1.0	0.8615237948023821	1.478055351962366	0.7211690362725436	0.7792678820841719	1.7364756389599276	0.4235082959186089	0.3739307574298014	0.25637597960287617	0.2229844559038143	0.1467088070635073	0.6601905561686042	0.033497853132993576	0.00529683372623778	0.03723128972690249	0.13764002415757878	-0.21331198002147383	-27127.85402484059	-110.90354888959125	-70.91105363212371
1690000	-29658.382499651605	-2537.9678987296375	-27120.414600921966	18.00467877301007	139.80118925567584	18.00467877301007	16.486632116342825	55.67509653271095	84.84403858852649	50.71339130137523	78.11460303640013	45.79339748722396	58.52321952097415	40.89632210385782	9.505951672117437	6.674876469283442	1.6147964126364485	3.0	1.0	1.0	2.0	1.0	1.0	2.0	3.0	1.0	1.0	0.893602231138654	1.4109075656046535	0.7211690362725436	0.8066930947766346	1.6769719899311928	0.49065608227632146	0.3718925147957672	0.2612381803804726	0.22201101247856056	0.1448582923451989	0.6801174201522429	0.03774641679759639	0.003977807187904411	0.037428036072808875	0.12129535970278504	-0.22051888291454494	-27120.414600921966	-110.90354888959125	-71.04578378863877
1695000	-29662.428920376067	-2536.8892686546847	-27125.53965172138	19.287418396987185	134.10452125110794	19.287418396987185	14.549411553123374	159.75752157589685	24.194477815447122	42.310239804419126	53.420933053653734	98.87209358131858	92.93033634777616	63.492766823862574	10.587419200619339	8.619056805984101	3.036370429616961	1.0	2.0	1.0	1.0	1.0	1.0	1.0	2.0	5.0	1.0	0.8072683562661557	1.4627665136800525	0.6543702519528252	0.8677180054048599	1.769923402799992	0.4379534698961147	0.37749443450405085	0.2580514511885125	0.21795166463501642	0.14650244967241946	0.6349220347069763	0.0424114279524523	0.003413286684942166	0.04193653318978161	0.06965976301811484	0.20653483193114383	-27125.53965172138	-110.90354888959125	-67.33899220936978
1700000	-29670.794524577712	-2541.7503578390383	-27129.044166738673	18.67671861588153	150.77240598640327	18.67671861588153	15.644573814010661	631.0084357412064	109.7484373764805	168.07327218634555	19.13046590406734	62.472750226555135	30.233058178478437	17.424217372565153	4.931511568514809	7.706834428667355	4.962307146772039	1.0	3.0	1.0	1.0	1.0	1.0	1.0	1.0	4.0	2.0	0.8929189173555928	1.442428088134135	0.6325231298159	0.9226412197495464	1.66136105396535	0.4481275909794759	0.36550751623807864	0.26283098377081743	0.22243527883679953	0.14922622115430373	0.7120117440872653	0.034771875948030107	0.004903073661568236	0.034767224021152114	0.13992477534419695	-0.2660439549154327	-27129.044166738673	-110.90354888959125	-70.93672456196039
1705000	-29657.0938692794	-2538.430421119558	-27118.66344815984	18.044665135009105	134.87305248232676	18.044665135009105	14.886517614995952	99.9046471147511	206.96767752099038	67.02248218535453	43.56669297604446	39.385189567223726	10.825976429795897	10.242134295340279	15.794481955942361	24.52353159984771	1.7244985396802495	1.0	1.0	3.0	2.0	3.0	1.0	1.0	1.0	2.0	1.0	0.8285745999765013	1.442428088134135	0.7628683978971804	0.8919279049162508	1.5921444531635145	0.4820565559124179	0.368477135498139	0.26068389590571495	0.22243527883679953	0.1484036897593459	0.7127614627825045	0.037886347734576636	0.0037921415053050068	0.038173203388766515	0.11618504230671838	-0.1649845157843425	-27118.66344815984	-110.90354888959125	-70.66564379857368
1710000	-29661.733267075506	-2533.881416776343	-27127.851850299165	18.805151187667192	138.17210133262142	18.805151187667192	15.970586655213125	254.81095532407164	54.854051877438394	46.07305616771125	37.76271656418522	26.344466865581687	9.66379596247865	19.972324693748863	5.188502962550238	6.246335095176612	7.995001114700152	1.0	1.0	3.0	3.0	1.0	2.0	1.0	1.0	1.0	2.0	0.8961201610113751	1.4614700211008556	0.7564827762803983	0.8297739588130382	1.508847922859231	0.5473051599351018	0.369456439623013	0.2687789015487421	0.21176511772681675	0.1499995411014275	0.6677951780138829	0.0389769998282711	8.807178239080362E-4	0.03891951723088172	0.023871042976173408	-0.08107726463469665	-27127.851850299165	-110.90354888959125	-68.91132319088119
1715000	-29660.496404918897	-2538.0645653912093	-27122.431839527686	20.86694395394614	158.30010033280638	20.86694395394614	17.523043958621034	562.0809246293693	63.43804246409469	36.66461800571362	14.183373820374557	6.836286211335571	14.616445786377684	9.806294404178919	19.294890846355877	20.452544074134384	1.2523339807698275	1.0	2.0	5.0	2.0	1.0	1.0	1.0	1.0	1.0	1.0	0.8329528142057283	1.415757873025795	0.7748823998721303	0.8700709943568695	1.6418587231939008	0.46447719534557613	0.3651430693704172	0.2569387758914321	0.23493567949188673	0.1429824752462633	0.6865267165232172	0.033540217940241694	0.002388678196239606	0.03363650540986782	0.07388986354969218	-0.22156349754364418	-27122.431839527686	-110.90354888959125	-71.48140951000867
1720000	-29651.245108575793	-2537.112733622182	-27114.13237495361	21.667752250132292	154.22602399595885	21.667752250132292	15.7052314065564	88.68386272333456	76.01579549983454	56.464904175533945	9.18569929734845	27.110846487143004	41.428571775023755	24.302893671514912	17.58773637212842	9.686734939897784	9.349292800030959	1.0	3.0	4.0	2.0	1.0	1.0	1.0	1.0	1.0	1.0	0.8329528142057283	1.4070807580054363	0.7711058726823017	0.884283512247913	1.6276462053028573	0.47693083755576354	0.3772856582760642	0.24904975600281629	0.22556221855745795	0.14810236716366093	0.6683847265962763	0.03465018988375289	0.004100135526269057	0.03504735824524122	0.12162647278520279	-0.05147447641673255	-27114.13237495361	-110.90354888959125	-70.51996853023248
1725000	-29658.161902823733	-2537.1498649102996	-27121.01203791343	17.53515094832072	132.98332005846896	17.53515094832072	14.93237400057751	182.52121179837943	14.210229802232888	42.774475962381715	60.898727256827215	17.234242285483322	13.067213696336253	10.350877386007513	21.81693811394979	9.346431895383274	9.668644555243604	1.0	1.0	1.0	2.0	1.0	1.0	2.0	1.0	3.0	3.0	0.8140149291282528	1.3971384823231041	0.786839278873284	0.8634224078681435	1.6488723582715956	0.4897125435356202	0.3750489875044321	0.2653885109421484	0.21311281642640267	0.14644968512701612	0.6706922602419839	0.04018305430979697	0.0037482520028015395	0.03997032963198847	0.08667937592415798	0.14699355208645343	-27121.01203791343	-110.90354888959125	-70.24819872023933
1730000	-29657.457628000557	-2537.9228141432845	-27119.534813857274	20.175886110036988	145.30184868842244	20.175886110036988	16.22007627444348	101.17368012760873	32.40592884442084	26.941863822471372	47.34707453706944	118.57098829582164	61.33774098680975	22.0881191638993	13.964094431432978	17.899279087713087	4.860534796983481	1.0	2.0	1.0	2.0	1.0	1.0	3.0	2.0	2.0	1.0	0.7693766111829987	1.3428581632139676	0.8034309839198548	0.8465226747227167	1.8267655319135985	0.41104603504686354	0.37535195524033854	0.2632507303768684	0.22364438028360809	0.13775293409918427	0.6438267674328887	0.03554707021697763	0.005245896726890331	0.037191863685531186	0.12811555368754002	0.17307804752571435	-27119.534813857274	-110.90354888959125	-69.79187924511345
1735000	-29672.321577586154	-2536.235657112551	-27136.085920473604	17.141041421595443	131.89094141314948	17.141041421595443	16.503696583321382	492.67414754562367	64.38431299207781	70.81948760198881	34.91973965008871	26.026861075358195	14.366953658843181	10.904825957556923	19.17665491226464	7.1670980215132705	3.0820756436231425	1.0	2.0	2.0	3.0	2.0	1.0	1.0	1.0	2.0	1.0	0.7809809749105634	1.2227116317337963	0.8244626254973446	0.7440751490425382	1.8267655319135985	0.6010040869021587	0.38374972343219604	0.25551368713620964	0.2296799554566641	0.13105663397492961	0.6514338212940919	0.04203071371294503	0.0013268908461524231	0.041714199274385064	0.022624351562902514	-0.0032340037337719287	-27136.085920473604	-110.90354888959125	-68.5621643279605
1740000	-29664.315544875735	-2538.6053161507566	-27125.71022872498	17.529273508941905	139.2406037931928	17.529273508941905	16.608896948340607	222.75897598337937	45.61763049498325	92.40889842998682	47.8632826148546	28.833406784723056	1.861117131171313	13.055958720165426	17.600537763020963	5.740298852621764	3.090883332093164	1.0	2.0	2.0	1.0	2.0	2.0	1.0	1.0	3.0	1.0	0.8603580959575884	1.1906634962725329	0.8415853284681639	0.7575412922849155	1.8309621373551734	0.5188896496616255	0.3797047549180495	0.25749690900285077	0.2271226175651222	0.1356757185139769	0.6463743925206094	0.037197687724726904	0.0033905229952645934	0.0365278188284259	0.08383371960202597	-0.015224894742728179	-27125.71022872498	-110.90354888959125	-68.67056770433317
1745000	-29656.22370356277	-2538.0691339027003	-27118.15456966007	19.029283648640426	149.64482215020854	19.029283648640426	17.126170322192	253.38087120343263	42.93449076108277	53.41601698980506	35.4886718904594	85.29863246051211	22.7780016428736	6.3523363439016665	10.782646218263064	6.62259241746849	3.8772668432719573	1.0	1.0	1.0	2.0	3.0	1.0	3.0	2.0	1.0	1.0	0.8513134881143383	1.2640745378454183	0.6887947596568831	0.7954251175892394	1.846213944492649	0.5541781523014713	0.3833815821090482	0.2509975603112054	0.22323070073619083	0.1423901568435548	0.6367206220074935	0.0369218208420734	0.004998189006900819	0.03638307621614244	0.11238226550399032	-0.006842362333980371	-27118.15456966007	-110.90354888959125	-70.93884369153703
1750000	-29662.67732214001	-2538.376542719783	-27124.300779420228	21.375580315430604	165.13027296134464	21.375580315430604	18.03420409229084	114.0842657749545	74.44610892712178	68.10995437253418	13.04490911145703	18.97018890413725	30.978629073160302	19.26234200400526	4.038854786543235	8.20228792837601	3.3310692888453954	4.0	2.0	2.0	1.0	1.0	1.0	1.0	1.0	2.0	1.0	0.8558757287258761	1.3193962233112333	0.7940807732194656	0.7908628769777015	1.6856062454642518	0.5541781523014713	0.37354081683094487	0.2541946351861755	0.23009893738451917	0.1421656105983597	0.6556328933820865	0.0336192578860134	0.0037314381327974732	0.03266347355185705	0.10031710695789434	-0.1341443600408037	-27124.300779420228	-110.90354888959125	-72.98481830576863
1755000	-29645.421548864164	-2527.5798765866452	-27117.84167227752	17.385341461845012	139.3700139897187	17.385341461845012	14.844735104423684	71.58314252430206	70.94652239071665	53.50021066672289	22.428611766886128	4.116075184650534	3.1009433429392197	8.40212292646399	10.46245016789961	4.952214525274563	3.808535132466642	2.0	2.0	3.0	2.0	1.0	1.0	1.0	2.0	1.0	1.0	0.7699457080550305	1.404551910587142	0.7960062382820154	0.7908628769777015	1.6844551137966388	0.5541781523014713	0.37581643736914455	0.26698087291480155	0.21735575664930107	0.13984693306675208	0.647654534315325	0.043847176167894526	0.0070836804490530545	0.04090610735129533	0.17081970751225384	-0.15858604295672735	-27117.84167227752	-110.90354888959125	-66.95510119508161
1760000	-29653.73974516009	-2532.8567361269334	-27120.883009033154	17.74396805110541	135.28063325209837	17.74396805110541	13.855980379553017	118.8803223815079	65.80887127879893	39.681486406948395	20.606358624288603	20.177799707299837	22.74221492552302	16.21047660117878	14.600837326550117	14.587635748798983	4.955925090848364	1.0	1.0	3.0	1.0	2.0	1.0	1.0	4.0	1.0	1.0	0.7560952789309173	1.3300974101253515	0.7975486751173078	0.8838393005434625	1.6782411829814894	0.5541781523014713	0.3828735665838091	0.2613797616154811	0.21728892157726654	0.13845775022344242	0.6528925471893509	0.03872397160998199	0.005337072533198003	0.038541925136136614	0.14665611903635062	-0.2607861329172787	-27120.883009033154	-110.90354888959125	-68.5379489276595
1765000	-29650.592653815875	-2533.610780892465	-27116.98187292341	17.29052569648837	126.39320323119166	17.29052569648837	13.819468570359039	61.03638350764261	38.60368138962206	24.267634891869296	27.95715154934513	35.140356609210706	48.90018330754993	17.096815667810343	6.852089014684769	9.268364731087557	5.542731177683772	1.0	1.0	1.0	3.0	2.0	1.0	1.0	2.0	2.0	2.0	0.8191442481683706	1.3300974101253515	0.7308842436231349	0.8871149871395211	1.7534686979427279	0.47929041300089353	0.3796506558681759	0.2500684402358111	0.22770726636784983	0.14257363752816235	0.635202800582096	0.04320248533869806	0.005193055038496581	0.04284987303271029	0.10243542997661545	0.10194358804480481	-27116.98187292341	-110.90354888959125	-69.64084858083346
1770000	-29645.896991886708	-2530.182562945618	-27115.71442894109	17.863162742856602	131.8697597280192	17.863162742856602	14.730538066347311	176.66407573620194	33.018754244097806	27.505456058697852	89.12762468536857	26.887100551015216	1.5546464633947579	2.7768654989127715	5.8596407858045225	7.790915393415893	4.7760537132287775	2.0	1.0	1.0	4.0	1.0	1.0	1.0	1.0	1.0	3.0	0.9138609428064688	1.3001228049615754	0.7308842436231349	0.804162862846649	1.7713878691417957	0.4795812766203757	0.37105759324586673	0.2500315050805115	0.22724537197275993	0.15166552970086106	0.696775257525719	0.040573292091640414	0.004687179925710887	0.039482601796243896	0.09080455382043252	0.0769575149544002	-27115.71442894109	-110.90354888959125	-66.59581879580233
1775000	-29670.44356791472	-2540.57761509324	-27129.86595282148	18.874986896370494	136.10611418823305	18.874986896370494	15.967397809034233	196.93088149198965	304.37336293548015	357.2228364979868	108.12132776690294	39.06908227316257	14.69860810320142	7.421505851728273	6.512641763693023	5.977613521242963	1.8881776298832877	1.0	2.0	1.0	1.0	2.0	2.0	2.0	2.0	1.0	2.0	0.8767420191335737	1.4646243729192623	0.6872793222463992	0.833889392917965	1.6437623869300872	0.4937025058527117	0.3806617760220389	0.25493375810070557	0.21088709073407935	0.1535173751431754	0.6654780680584951	0.03765541934453207	0.0036435545817094	0.03934318234165635	0.11010291677299414	-0.1812672541121522	-27129.86595282148	-110.90354888959125	-72.95978047426003
1780000	-29663.69598260567	-2540.722476232955	-27122.973506372713	17.250000064014294	136.8178114416453	17.250000064014294	16.525615058214022	200.38370578770426	68.39896480569782	114.74324182120316	34.998044776598825	16.481840176598425	15.824010084440026	23.097635403888823	44.97676899884883	41.5350226514407	1.94320413697332	1.0	4.0	1.0	3.0	2.0	1.0	1.0	1.0	1.0	1.0	0.8461440482782311	1.3669921943058367	0.6985076744626904	0.9648282267434116	1.6053228990316437	0.5182049571781857	0.38086145611534794	0.251821580030892	0.22083138211555708	0.14648558173820211	0.687042373648855	0.041050764728831075	0.005529184792053811	0.04007601413151801	0.13133555789352627	-0.21777570926331755	-27122.973506372713	-110.90354888959125	-69.4394223344869
1785000	-29679.368755353324	-2547.130967865405	-27132.237787487917	20.81724050558985	166.47987207623586	20.81724050558985	17.751155025461983	93.94752202420818	321.55935860611345	313.52217578546833	34.299120920514234	32.69320006363762	15.490730803109233	23.37199140118559	30.29401735602307	37.62807995248421	10.180923573551063	2.0	1.0	2.0	2.0	1.0	3.0	1.0	1.0	1.0	2.0	0.8114936327235837	1.4750011283328024	0.7594283541627691	0.9512051690213869	1.5854928171417253	0.4173788986177318	0.38615869529929364	0.2589115173415484	0.20317178007642644	0.15175800728273067	0.6664110512014758	0.03076166033791101	0.0061996072990012155	0.03211519784982933	0.19386584683260324	-0.06844443629604703	-27132.237787487917	-110.90354888959125	-73.25663534365123
1790000	-29664.00023983621	-2543.8159133270724	-27120.184326509137	20.315016298290416	162.14915560253988	20.315016298290416	18.998313378832037	592.7829791076109	167.52207041811465	69.37386535784626	73.36425264390854	36.44874049969547	4.859032265732148	6.801473809371673	14.560725121234784	24.038534089178174	25.26320505671727	1.0	2.0	2.0	1.0	2.0	1.0	3.0	1.0	2.0	1.0	0.8476355777435328	1.4387134034019349	0.7594283541627691	0.9211846900040244	1.5779125612995533	0.4551254133881845	0.3704848725926574	0.2639881878897572	0.2136934972114241	0.15183344230616053	0.6573071441570073	0.031183494926452983	0.003996941113227123	0.032588889140274496	0.12761483880868446	-0.006650730775132428	-27120.184326509137	-110.90354888959125	-71.7388793892602
1795000	-29665.153076686023	-2544.428890528974	-27120.724186157047	20.897043305573824	149.28180791186827	20.897043305573824	17.449314489988165	455.97066019096445	131.08120103386693	255.77626140985905	27.72060719740167	10.482474257352468	4.610210869458446	24.63266452751719	26.687526449983956	8.818443636758579	7.663204030151223	1.0	1.0	3.0	2.0	1.0	1.0	1.0	2.0	3.0	1.0	0.8355905965578967	1.447970127869633	0.757937207280838	0.9211846900040244	1.5661732513091828	0.4711441269784237	0.3656251342040643	0.26456195793349	0.2181276599088673	0.1516852479535776	0.6474282186997744	0.03159289462149228	0.0045888775260036424	0.03363447776193356	0.13283786363771752	-0.14353455272076132	-27120.724186157047	-110.90354888959125	-72.62444453947758
1800000	-29655.97361322333	-2533.839598126086	-27122.134015097243	18.129770214386905	131.41018375182992	18.129770214386905	13.852232392392152	241.61049782131673	64.91628091110839	58.75117893332976	50.41859564002592	64.82805377685753	4.595072720200649	8.03447793093388	5.948574661523578	6.084780416374514	1.1900624257644843	2.0	1.0	1.0	2.0	3.0	1.0	2.0	2.0	1.0	1.0	0.8892954182191386	1.395883796529131	0.7442664137273749	0.9195661996832843	1.5798440448626458	0.4711441269784237	0.3662363010742058	0.2593535183990674	0.21794199894671565	0.15646818158001047	0.6611912254479986	0.04053252670196179	0.007190596184351233	0.03890506522757933	0.169284445813637	-0.19128295474094248	-27122.134015097243	-110.90354888959125	-69.38589022526985
1805000	-29668.778449345395	-2547.2990951593756	-27121.47935418602	17.496481393283585	135.0363360354379	17.496481393283585	16.796673381717504	274.2225101834247	501.0801877804136	233.23596058539977	73.27973103662826	28.063881202592174	12.914632444335702	4.519497849276894	8.636735313838981	10.25463959925493	29.429224374765713	2.0	1.0	2.0	4.0	1.0	1.0	2.0	1.0	1.0	1.0	0.8970775067761587	1.3942839717237947	0.7618027914978355	0.8824135796231454	1.6010601119576606	0.46336203842140355	0.37847384850716126	0.25352208900927065	0.2234055476393876	0.1445985148441798	0.689939613175422	0.040510790446233444	0.004705856161513224	0.038910079927813805	0.08764370026551808	0.08893034738643703	-27121.47935418602	-110.90354888959125	-74.81172940796995
1810000	-29659.959790538527	-2540.471730596914	-27119.488059941614	18.675604015004815	147.28496298521316	18.675604015004815	15.804552008340517	175.69136195605998	79.67285188140076	48.98281692801585	60.80067641480574	44.72964043946353	5.499586142841789	10.199634133219224	8.93867765090377	32.397517516743804	33.03546332287388	1.0	1.0	2.0	1.0	4.0	1.0	1.0	2.0	2.0	1.0	0.8049893754288822	1.4134661719923556	0.79043289539698	0.8332389953451306	1.5938694823693964	0.5640030794672537	0.37366339020260114	0.25992362861943524	0.21494751949944169	0.15146546167852123	0.7210205562141638	0.03899092182984391	0.009796200884647716	0.03642584779977659	0.19001290974880242	-0.23468652413356358	-27119.488059941614	-110.90354888959125	-70.60958291929589
1815000	-29667.822164369467	-2542.6467365593517	-27125.175427810114	18.604708239014702	142.8718793084662	18.604708239014702	14.528208419128875	103.67500224717956	274.03130549518266	144.205384919661	97.76884930542518	86.8899031496952	26.18559219665715	3.3321445109308887	5.515176713535101	6.667609097007069	16.604042115403562	2.0	1.0	1.0	2.0	1.0	3.0	1.0	1.0	1.0	3.0	0.851852605912888	1.403800844963061	0.7656261736523359	0.809954899034276	1.7373903856725292	0.4313750907649082	0.37539527079360235	0.26654655656215376	0.221443500327693	0.1366146723165502	0.6253510041632058	0.04011757201640545	0.006607869962772268	0.038645729553822575	0.14494171859376928	-0.15901871361444034	-27125.175427810114	-110.90354888959125	-72.28765441687702
1820000	-29657.556236973163	-2537.896076342091	-27119.660160631072	19.455789607343416	117.5514198460889	19.455789607343416	13.013416249852488	83.53125572973394	94.49238511832485	63.65031280196192	125.26804059430546	119.23344675372633	3.5424938079268156	11.792695157747886	12.813616786337372	6.242608013993741	12.145212855705124	1.0	1.0	2.0	1.0	4.0	1.0	2.0	2.0	1.0	1.0	0.8198870283019554	1.4158348253899626	0.6719429450268635	0.9230158321007308	1.614228965536364	0.555090403644122	0.37873855465948814	0.26639582022163943	0.2115055411520741	0.1433600839667977	0.6503029539966068	0.05199410554940478	0.01203166323938886	0.0465376209202573	0.18613222516949948	0.0456134700139859	-27119.660160631072	-110.90354888959125	-67.20536934463462
1825000	-29673.983489873313	-2541.095486644493	-27132.88800322882	17.89728737380616	135.47786721464414	17.89728737380616	14.787348113349218	84.57319333161178	150.1217383449214	143.82504300484027	127.98240204584519	57.832146229956976	42.98903422915055	18.30562556353831	17.459382418586575	21.07616836695692	6.837885155845302	1.0	1.0	2.0	1.0	2.0	2.0	2.0	2.0	2.0	1.0	0.7946622479792714	1.469879739101933	0.762622662059294	0.9230158321007308	1.5573382232275397	0.49248129553122927	0.36931477412107716	0.26963209007506067	0.21334337114361066	0.14770976466025088	0.7144834336276669	0.040243597087592925	0.0077605597502646865	0.03851117354398554	0.20878239370011367	-0.442898134962767	-27132.88800322882	-110.90354888959125	-70.0102875127676
1830000	-29676.583538713465	-2546.2790117395384	-27130.304526973927	16.30094687282218	124.27374579819562	16.30094687282218	14.078966492879031	94.68086286241218	62.40024885435349	146.5495818003741	143.1457915241848	135.1327660472431	47.12168392905111	17.09885341044008	10.409810187561614	22.96200702213119	21.86101989178308	3.0	1.0	1.0	2.0	1.0	2.0	1.0	1.0	3.0	1.0	0.8652306120633912	1.4408980653222396	0.811249127107725	0.905209542046285	1.5334278038645084	0.4439848495958487	0.37181930585049466	0.25335820375797313	0.22024386211076075	0.15457862828077076	0.6427676033124065	0.04803099700067988	0.009683258542821527	0.04441454130126062	0.20154353895965962	0.07254293488315339	-27130.304526973927	-110.90354888959125	-72.06080681910409
1835000	-29677.832624928673	-2560.7964780486027	-27117.03614688007	20.270330679590963	160.20213484417005	20.270330679590963	17.46881835595228	224.13423159261603	456.9430955550282	170.33683632878652	44.27056633197551	127.42578499141995	34.9415498363579	41.48035725092617	148.56317397732138	85.34262750602035	32.918155992817034	3.0	1.0	3.0	1.0	1.0	2.0	2.0	1.0	1.0	1.0	0.8773862286442068	1.3959601186069133	0.779803982114158	0.8781949966706377	1.6178207081967009	0.45083396576738094	0.3726677430967059	0.2523975439784733	0.2332122343117947	0.14172247861302542	0.6400837343947403	0.03288074321581356	0.004253994330459811	0.03354531618962396	0.12338852291067462	-0.23857263349981978	-27117.03614688007	-110.90354888959125	-78.85782453427194
1840000	-29670.950007733903	-2542.112335530373	-27128.837672203532	20.74272202642764	146.8763323684751	20.74272202642764	16.452203132866114	2104.269671945036	41.27802424658662	83.76450614112456	72.37429333716145	24.64062899529705	16.593365782311366	15.769756996014001	16.974033354084217	19.318200244207635	5.752522155099127	1.0	4.0	1.0	1.0	2.0	1.0	2.0	1.0	1.0	2.0	0.7871865900000978	1.5257900293605842	0.7682722478933659	0.8761565227905868	1.590010927964729	0.4525836819906337	0.37139079068065245	0.2649239253663847	0.21343837489655237	0.15024690905640983	0.7322503135026491	0.03540939391368624	0.004150071223043967	0.03404843377793664	0.12064778736907829	-0.11185659476014548	-27128.837672203532	-110.90354888959125	-69.79196245559872
1845000	-29667.514473005867	-2543.3119003590537	-27124.202572646813	18.90054671722471	142.1939716118696	18.90054671722471	16.03426540963033	117.36091174917239	84.70840851369329	28.08397724381417	56.99193125271904	70.72261145824193	7.4478622265115675	13.257780023817366	22.213036602350694	25.115177259683282	75.51025001165388	1.0	2.0	1.0	2.0	1.0	4.0	2.0	1.0	1.0	1.0	0.8448643333560757	1.5244203248954635	0.7256597318618654	0.8409242200745609	1.6221282107552732	0.4420031790567587	0.36658376573665835	0.265317132349288	0.22329205997955176	0.14480704193450128	0.6701131790579699	0.03612050193491135	0.002125555106387957	0.036624795876813894	0.06054398976354972	-0.41329493856971766	-27124.202572646813	-110.90354888959125	-72.40265413199351
1850000	-29669.567571996056	-2538.310329981154	-27131.2572420149	20.33881208285321	145.1316926503915	20.33881208285321	16.51982794431392	89.15830380195713	24.706798101579512	37.432578479022396	145.09231444770703	71.2253075519662	9.469115864041804	7.155448304218884	9.81585630288816	16.734688763996424	24.847470732949855	1.0	1.0	1.0	3.0	2.0	1.0	2.0	1.0	1.0	3.0	0.8433261081661553	1.3788506375927374	0.799078528904261	0.8854017382291844	1.704022178504248	0.38932080860341145	0.3632584706746071	0.26042463785592956	0.2243471602579726	0.15196973121149013	0.6527940494513292	0.03955019416821194	0.0017987576162686039	0.03915252566209351	0.04689786282955795	-0.07953164782777443	-27131.2572420149	-110.90354888959125	-69.28335408257124
1855000	-29678.136225008508	-2544.313496602228	-27133.822728406278	20.712746148422678	153.66404771089267	20.712746148422678	17.251174001336768	183.97699221130935	198.0038849145506	145.79906649169504	177.32119201288285	40.10711240185322	29.391743168191205	30.25805979109154	9.34070473226295	14.67770298131276	4.167156147446432	1.0	1.0	3.0	3.0	1.0	1.0	1.0	2.0	1.0	2.0	0.8550216488978654	1.4665850530799944	0.732958073312093	0.9153608804160793	1.477082513733626	0.5529918305603396	0.36940623622745167	0.26168022164094784	0.22362356500915306	0.1452899771224468	0.6634494016856292	0.035129940755350954	0.0035318572626731226	0.03492444237171136	0.09065629384330433	0.1385059941148567	-27133.822728406278	-110.90354888959125	-72.7795185583286
1860000	-29659.47027191415	-2534.743113913298	-27124.727158000853	20.241136782817488	143.8132154377455	20.241136782817488	15.955174845327752	56.69476676952642	54.43891292761832	97.89443358244685	53.22173521386591	40.32348959202731	13.222225132894708	11.925747010066992	11.719077990641884	6.1981717615522705	4.166930267980972	3.0	1.0	2.0	1.0	2.0	2.0	1.0	1.0	2.0	1.0	0.7233437331197761	1.4980798255839378	0.7463661042378614	0.9248800080849391	1.63715480109694	0.4701755278765436	0.3716206292419661	0.25772248852333374	0.21723059987007173	0.15342628236462771	0.6507961251364897	0.037765010178081176	0.0032402315068874444	0.03818267827567622	0.08768093794045047	0.07835513988116498	-27124.727158000853	-110.90354888959125	-71.08319771815059
1865000	-29653.895297893694	-2538.0192934700244	-27115.87600442367	18.810878418978117	128.66934542066605	18.810878418978117	14.113164017650858	113.91253896860408	20.02189603273081	96.48882838335449	88.36138071720573	60.43726157148427	5.956055279278727	8.808431143564551	22.93585846350188	48.34895308205508	6.603678314580315	1.0	3.0	2.0	1.0	1.0	2.0	3.0	1.0	1.0	1.0	0.8197087842894479	1.3917359067140915	0.8076721378097831	0.8663529937648653	1.5347307367445853	0.579799440677225	0.37638685914692616	0.26278751373497833	0.2183576038719706	0.1424680232461242	0.6403239121833113	0.04100818255164151	0.006019633404333806	0.04101048521962059	0.12778413486207316	0.13996325845491037	-27115.87600442367	-110.90354888959125	-65.90959307197201
1870000	-29666.836722675176	-2541.889312996261	-27124.947409678916	17.824755079347906	137.1962055404984	17.824755079347906	15.418237621646107	474.32129949242716	44.39159921922654	17.86926069422061	67.75422617119938	5.114945246603403	10.874076177028732	32.785698645827395	6.269562593914337	22.269302152284343	13.330501233352631	1.0	1.0	1.0	5.0	2.0	2.0	1.0	1.0	1.0	1.0	0.792781976207313	1.4325345984988545	0.7895319891474452	0.8518573534079433	1.6248995538124538	0.5083945289259886	0.3774601325023834	0.266437389961678	0.21129617911967266	0.14480629841626524	0.6585789523080895	0.042831237548156424	0.004190437916419916	0.04148451432531581	0.0971214600743412	0.04742248125802561	-27124.947409678916	-110.90354888959125	-68.9719380647438
1875000	-29666.417063548877	-2536.34793143211	-27130.06913211677	19.05181551054603	138.47422073561117	19.05181551054603	14.995049177173659	226.56519637810513	71.67850085636816	65.21829119332507	62.18518445741055	14.784391929361902	26.267258593606538	23.46117535629569	11.704340689655508	12.71966804924029	7.267674642254434	1.0	2.0	1.0	4.0	1.0	1.0	1.0	3.0	1.0	1.0	0.7938572737473122	1.384380932260881	0.7661860500580064	0.8518573534079433	1.6248995538124538	0.5788188367134015	0.38779753507777304	0.2560137277486775	0.21434224633341642	0.14184649084013237	0.6619501479811203	0.038148394581809415	0.0021400688494055188	0.0381386774978938	0.0604026341190606	0.15853032236098183	-27130.06913211677	-110.90354888959125	-69.22320079873766
1880000	-29679.32263387701	-2539.8076556331853	-27139.514978243824	18.964502269681184	138.86366404683508	18.964502269681184	15.691458827921235	51.68227539059771	45.91143733167994	36.48118076189797	62.502705358742865	93.87767323013792	30.81556267431768	46.07796933720358	48.789662863856385	8.302812153506414	6.273700429232251	1.0	1.0	1.0	2.0	2.0	2.0	1.0	1.0	3.0	2.0	0.7943244993217122	1.3514016280613017	0.7830694593855074	0.940373762450237	1.6019881356489714	0.5288425151322687	0.3820050116601822	0.2560137277486775	0.21547508119272996	0.14650617939840965	0.6392050783294496	0.03930525821682908	4.8109450622033453E-4	0.03928866256100387	0.012322826199669805	0.06972126292941633	-27139.514978243824	-110.90354888959125	-71.27537893329975
1885000	-29657.72925536686	-2541.1834223179844	-27116.545833048876	19.942703481518993	152.07738384211905	19.942703481518993	17.517454675590844	433.35255382594084	67.28747865615922	51.35772397870694	77.62486291402286	75.00979903368659	47.91252837272502	11.041818926128387	3.015518128833236	7.045095111840888	8.87890117473534	1.0	1.0	1.0	5.0	1.0	1.0	2.0	1.0	1.0	2.0	0.8792750828516217	1.3514016280613017	0.7830694593855074	0.8162398659213187	1.6860020803572473	0.4840118834230014	0.36663938680285185	0.26140229669830267	0.2262595261027724	0.14569879039607228	0.6747135782992206	0.035952239554088286	0.003980937479422874	0.03580610897409526	0.10332087134306747	-0.10608068732929797	-27116.545833048876	-110.90354888959125	-71.46427480421221
1890000	-29668.86057547419	-2542.1151512521865	-27126.745424222005	19.11071753623656	147.56181163378633	19.11071753623656	16.612115318552377	155.8604154300207	65.0387071091288	53.32506319872857	102.71860455643053	58.6154431371401	40.128228388399684	26.93638769849628	30.706911734179172	12.330367930348304	17.935596054374813	1.0	2.0	3.0	1.0	1.0	1.0	3.0	1.0	2.0	1.0	0.8091564775977778	1.3875288346090908	0.8198516864353808	0.7845221498155964	1.6734337262804897	0.5255071252616625	0.37027984531995645	0.2739272897139736	0.20652478133059535	0.1492680836354737	0.637942017506834	0.036601845052955856	0.00276444333337943	0.03602105475607649	0.08099584103225388	0.010243659391392296	-27126.745424222005	-110.90354888959125	-71.4229537171707
1895000	-29654.436769650023	-2533.8765856700425	-27120.560183979982	15.461717954903786	114.91356944142026	15.461717954903786	12.3957032921342	106.95575566572549	30.19241202739628	33.84847037788056	107.89010541874327	58.97822125850223	13.387606136020302	10.536797082008263	8.148078841060293	4.325070825797392	2.8581848039366013	1.0	1.0	1.0	4.0	2.0	2.0	1.0	1.0	1.0	2.0	0.7976799585831797	1.3806291898290692	0.808725924976158	0.8145449337154901	1.729416284838751	0.46900370805735014	0.3738518140812279	0.2616302213795425	0.22572080404741696	0.1387971604918118	0.6682085591416802	0.046951743961911575	0.003962673264738312	0.047239876338297626	0.08026230509939976	-0.007659661216936766	-27120.560183979982	-110.90354888959125	-66.73995351643806
1900000	-29657.235224698514	-2544.697031079331	-27112.538193619184	20.230091061866137	152.02723319382022	20.230091061866137	17.301898113395353	608.6992871535704	103.91920836329629	51.4272195487663	40.343068055950035	56.068968174287804	73.1302304797318	10.072703718833942	21.65267622222524	31.7331627474765	15.395259201367836	1.0	2.0	2.0	1.0	1.0	1.0	1.0	1.0	1.0	5.0	0.8250982795866454	1.3735949630509032	0.8062348826393805	0.8315206479929421	1.6945475186727772	0.46900370805735014	0.3692665265829996	0.260512466885996	0.22514183458866918	0.14507917194233436	0.6823244353194134	0.03446757192546822	0.005118627323858582	0.03426310926359244	0.12354435277145044	0.16537875686408915	-27112.538193619184	-110.90354888959125	-71.11793326324954
1905000	-29659.452874521096	-2544.2875457931777	-27115.16532872792	17.998162034219742	132.50044530490916	17.998162034219742	15.540527708640283	65.60892834238693	53.02720079789192	79.69460254657973	193.05945036204642	356.77822550933973	59.249267324826334	25.533504554711183	17.10787131005865	17.363799918223407	7.606266809251601	1.0	2.0	1.0	2.0	1.0	2.0	1.0	1.0	3.0	2.0	0.8817729904733237	1.3290423140913519	0.8122685136942349	0.7948580730098556	1.7062468954248136	0.475811213306419	0.37466481379435673	0.25597212331768116	0.22616618921595033	0.14319687367201092	0.6626492431612003	0.03982442410071627	0.00524568723175457	0.04076982963074288	0.12534661281784767	-0.30631045584784716	-27115.16532872792	-110.90354888959125	-71.36685611250428
1910000	-29665.610648636844	-2542.731166430138	-27122.879482206707	20.187482248966866	143.5588970320499	20.187482248966866	15.815653263064958	398.7028613984527	96.62158888788477	133.20659168945608	179.19386880190436	142.7991751356327	60.03812803219492	39.333073988309145	16.722646577274123	7.6822600732546285	4.27713980218881	1.0	1.0	1.0	1.0	1.0	3.0	1.0	2.0	3.0	2.0	0.8984594333501194	1.3615785675433931	0.7588198789790221	0.9001034429710296	1.6306096913140056	0.45042898584242874	0.36628007085393716	0.2576824772483838	0.2238324531639927	0.15220499873368548	0.6567644107924648	0.03668183930859844	0.005581499467277085	0.03761837920321743	0.11995943895516635	-0.08526518305590433	-27122.879482206707	-110.90354888959125	-69.92603326203198
1915000	-29665.41805156124	-2540.868945474632	-27124.549106086608	18.309876146846705	136.6365579067989	18.309876146846705	15.741215623583672	156.854025438255	52.80361678857089	134.94690916865744	170.67798646872924	29.396000906373196	40.60126336594007	22.305648001424363	9.852147138869595	5.663602308688244	4.224727296669799	1.0	1.0	1.0	3.0	1.0	3.0	2.0	1.0	1.0	2.0	0.8471288221188348	1.5295250182407139	0.7680455062084136	0.8002210708394942	1.5746182908405024	0.48046129175203955	0.36910245078900555	0.2663393246812015	0.21358314500916478	0.1509750795206273	0.6453772576464347	0.0366032359857682	0.0028050202275978382	0.036445082065668495	0.07192144118970677	0.06948372909835171	-27124.549106086608	-110.90354888959125	-72.21755694200527
1920000	-29655.720366544734	-2541.4079964162784	-27114.312370128457	18.312431174296567	143.64483224328018	18.312431174296567	15.943539314941164	210.34127030663475	259.6596309469756	73.82587881106198	97.17968956643597	88.12889005142354	53.92286881002111	28.374042840371587	7.2534131220756635	9.010189478736251	2.2608347338805417	1.0	1.0	1.0	1.0	2.0	2.0	2.0	1.0	3.0	2.0	0.8147113756683426	1.4432142772122196	0.7700388488038198	0.8088716840148593	1.614541332683757	0.548622481617	0.36439361462268355	0.26990989738531873	0.22052615850295776	0.14517032948903902	0.6664406268249133	0.03513791600425765	0.004943781160661608	0.03652841635569546	0.14733821511706516	0.011147887286479545	-27114.312370128457	-110.90354888959125	-71.25755164802904
1925000	-29660.694474319607	-2542.731214739485	-27117.963259580123	20.41975202718542	152.81778004926477	20.41975202718542	16.243261194021457	128.49458188948307	123.53411127956367	278.55368082668423	202.06597708993388	55.296932777707795	20.561371460128683	25.111825495638595	19.010818450155337	6.261218043884013	5.860303972296517	1.0	4.0	1.0	1.0	1.0	1.0	2.0	1.0	3.0	1.0	0.8090822405457767	1.4425408653488416	0.8050784078610529	0.808035707305728	1.5944003609257225	0.540862418012877	0.36412054163545027	0.26634052552580506	0.2241646610623091	0.1453742717764346	0.675754581857637	0.03422169432363608	0.0042938188639521585	0.03348020137769689	0.11191237603721417	0.03147296853456806	-27117.963259580123	-110.90354888959125	-72.0046962218898
1930000	-29656.26623105372	-2535.7945787337567	-27120.471652319964	16.031727833847256	135.65387258162164	16.031727833847256	16.031727833847256	340.9583579155069	55.99970635397798	34.72578299064732	51.20793116248555	19.98220738592374	4.647457166073447	10.415368475607119	22.90687053678658	5.270015579290441	5.14117817801502	1.0	1.0	1.0	4.0	2.0	1.0	1.0	2.0	2.0	1.0	0.8090822405457767	1.4504200403477285	0.7614507173412381	0.9422936560145098	1.5944003609257225	0.4423529848250232	0.3727676190524572	0.2669201824599811	0.21763195754462045	0.14268024094294027	0.6677043826306159	0.040775082611875305	0.009218791267647719	0.04010805798218582	0.18124614007832093	-0.2772851465189336	-27120.471652319964	-110.90354888959125	-68.09496888968012
1935000	-29660.19277601908	-2538.342463387166	-27121.850312631916	18.359791151100676	155.42457000578725	18.359791151100676	18.359791151100676	138.7127024812993	81.40134304068103	36.709817404758944	97.68947042891807	61.17406534787706	12.111253731160124	15.27679231939807	12.475601559912901	12.383939597682687	1.2611739999881908	2.0	1.0	1.0	1.0	2.0	1.0	1.0	3.0	2.0	2.0	0.8241851305759161	1.4519844596125482	0.82512258364061	0.8142274222746082	1.5438796745495544	0.5406007293467617	0.3639586090606667	0.26190880120955445	0.22530150874468433	0.14883108098509357	0.6616949492771352	0.03388864593744265	0.005285906184123679	0.0330741164980117	0.16724139984441813	-0.03487816323228205	-27121.850312631916	-110.90354888959125	-69.85342310162456
1940000	-29673.235871876583	-2547.2490259362457	-27125.986845940337	18.72491268447984	133.58511695971575	18.72491268447984	14.820466937206074	668.7089702874391	59.90913843706272	43.215148906632834	131.33295724910198	186.1329828533963	7.039431057083367	9.255046963398241	9.309375214053903	39.252896453494685	15.299658862480472	2.0	1.0	2.0	1.0	1.0	1.0	4.0	1.0	2.0	1.0	0.8241851305759161	1.400780732411007	0.8269014996114851	0.7666794279610599	1.6719998496409703	0.5094533597995601	0.3599457056094618	0.2738663370874609	0.2189330444387474	0.14725491286432893	0.6799058828757257	0.03798660611962073	0.0021744703171985135	0.038297911521626544	0.05750899123315775	-0.022102160794974502	-27125.986845940337	-110.90354888959125	-71.71688022123848
1945000	-29658.57808751733	-2538.024203105903	-27120.553884411427	18.443639042032693	150.61618082329403	18.443639042032693	16.974558697109405	197.80843451744667	186.9608170875318	69.87170951852688	135.46165291612127	29.006501237434865	3.335040331907911	8.951587256779206	7.899624198912117	6.21606281804985	1.5826804371230743	2.0	2.0	1.0	1.0	2.0	1.0	3.0	2.0	1.0	1.0	0.8241851305759161	1.4872246969801037	0.8226403238900696	0.8413244967403661	1.5410277230603127	0.48359762875323	0.3614185688467849	0.265256037207605	0.22287022545705235	0.15045516848855683	0.6345409388480783	0.033849420196902645	0.004152359431850368	0.03491848007888317	0.10762491143465922	0.078107504732377	-27120.553884411427	-110.90354888959125	-71.49074040601116
1950000	-29659.229553552217	-2537.265671509505	-27121.963882042714	19.54655166795622	149.1097876453185	19.54655166795622	15.449442378368959	131.5722370583937	110.64855004119364	43.980772290229076	53.19542460982981	42.55126732564831	23.98818484227992	34.77750051883644	5.267353863633956	9.747052085599655	9.434832686283894	2.0	1.0	1.0	3.0	1.0	1.0	2.0	2.0	1.0	2.0	0.8241851305759161	1.4872246969801037	0.7772836361480804	0.8413244967403661	1.5410277230603127	0.5289543164952192	0.36167587792731504	0.26803895006480905	0.22076340396147454	0.14952176804640044	0.685334519197547	0.03241074335157928	0.008908528755704529	0.03568622602606106	0.25320586440470827	-0.41670259169095697	-27121.963882042714	-110.90354888959125	-70.58958653361144
1955000	-29667.36279433718	-2538.0597931570364	-27129.303001180142	14.26751793815974	112.45277827597755	14.26751793815974	12.58621121945767	77.9946580354246	106.08522692877483	74.6760505931808	112.57257045143272	49.60670040837917	27.650649201723255	12.622624638499657	24.438125225486854	10.593064216040467	1.3430936384775969	1.0	2.0	1.0	1.0	1.0	1.0	6.0	1.0	1.0	1.0	0.8558666832052441	1.3580185201898727	0.7772836361480804	0.7797523361582223	1.6025998836424566	0.6264789406561224	0.37410435469779457	0.2691408310432156	0.2231914840060907	0.13356333025289815	0.6673150765378574	0.051242321274493206	0.00551830535427493	0.05228420301530075	0.11148210104061976	0.2638053821353316	-27129.303001180142	-110.90354888959125	-65.7723844776646
1960000	-29660.49111473011	-2542.771993831266	-27117.719120898844	16.309033225584496	117.14942026442165	16.309033225584496	14.004793403722068	66.98767559359567	212.60346365429942	83.96370525946399	56.40340593869751	63.49584651968721	47.70544182570258	13.869346035958499	14.623955932924398	18.777929936752	13.165870823802877	2.0	1.0	1.0	1.0	3.0	3.0	1.0	2.0	1.0	1.0	0.81598779830314	1.323212712730113	0.8253987415337154	0.8442700295682154	1.6552533951036803	0.535877322761134	0.37111380946677097	0.262313207125847	0.22180263580390994	0.14477034760347113	0.6709787267048212	0.04683027495891673	0.00800413459625975	0.04535441358545111	0.14418336641279858	-0.1080427899973387	-27117.719120898844	-110.90354888959125	-70.68473074971389
1965000	-29651.555873380217	-2536.9190402047298	-27114.636833175486	16.65039305030269	129.64093237250754	16.65039305030269	15.114227674954586	148.95522880876302	56.730194701409665	91.67973432468068	87.21607635328866	106.09891827951694	8.823056726708128	8.82381297012127	14.05101623902765	20.190401437849516	4.697178910914817	2.0	1.0	1.0	2.0	1.0	2.0	3.0	1.0	1.0	2.0	0.81598779830314	1.3575110708156906	0.7503066988288627	0.809472320830185	1.706880927593927	0.5598411836281928	0.3713045772686024	0.2659618660062733	0.22269370731434202	0.1400398494107813	0.6429589212211916	0.04001181630312811	0.004197529968003049	0.040445558686556006	0.10635802855019645	-0.10486931280352389	-27114.636833175486	-110.90354888959125	-67.39963044873404
1970000	-29666.85487863559	-2541.2442083564138	-27125.610670279177	19.116649048379273	138.33769503171862	19.116649048379273	14.779766142751843	144.07109162511068	160.45668222062355	65.31307531503525	15.922185153964241	53.01926714132808	15.30492916778529	16.567486483674255	25.415229326829035	25.540599362336135	47.00407047614624	1.0	1.0	3.0	1.0	3.0	2.0	2.0	1.0	1.0	1.0	0.7401250356507045	1.4408037645565055	0.7512268741257471	0.8506434147725911	1.6550923262491675	0.5621085846452825	0.3713045772686024	0.26991734165076503	0.21145401551712179	0.14732406556350974	0.6276587379237664	0.04119560312774808	0.0034814935794828437	0.040947926125334565	0.08601956708318792	-0.01639846180202099	-27125.610670279177	-110.90354888959125	-69.73864881558706
1975000	-29682.229979998134	-2559.8152736824172	-27122.414706315718	15.938710869431562	130.67197282748452	15.938710869431562	15.938710869431562	290.64698929750523	140.2013350335823	78.93468284519766	320.87551787562705	29.537425004159758	28.20474516349032	40.65140349120335	65.96217804214936	105.96268703440614	139.75585508869375	1.0	1.0	1.0	2.0	1.0	2.0	4.0	2.0	1.0	1.0	0.8064388796429653	1.3635090041381912	0.7710085580450285	0.886869381197027	1.7426676763003717	0.42950650067641405	0.38295421448364086	0.2555400858509526	0.21996004531752766	0.14154565434787775	0.6040430533035193	0.042446374483524625	0.005755569690013658	0.044148685792143594	0.11972545094386398	0.24349358608012295	-27122.414706315718	-110.90354888959125	-77.66192694820798
1980000	-29677.629707960023	-2550.7241324064917	-27126.90557555353	16.877963930409187	134.02420538841284	16.877963930409187	15.114059775182819	79.37292145080718	93.50104132405977	81.35256711154695	40.95575437019621	12.490026090607051	7.711141041577434	37.67566229514789	114.96121376728736	155.3737111879741	87.96410519448153	1.0	4.0	1.0	1.0	2.0	2.0	2.0	1.0	1.0	1.0	0.7913193068085931	1.3972100342592073	0.7651386430589923	0.7430816933530378	1.6954482015199008	0.6078021210002669	0.37934464299267917	0.2702726819726716	0.20936296681970076	0.14101970821494736	0.6764808037660155	0.040685432575831716	0.0043037774773883285	0.04200859955107838	0.09861064473729314	-0.004860326732890537	-27126.90557555353	-110.90354888959125	-74.52577132608842
1985000	-29676.725018296816	-2552.694416840483	-27124.030601456332	21.01732215784139	154.8109224030629	21.01732215784139	17.124573563497783	100.96505981552156	139.21444486490128	238.61523912333618	76.76697346849105	41.612272343000996	62.949278656039326	11.811220880036778	30.55910821127361	26.477839696298403	118.62332269118681	1.0	1.0	1.0	2.0	1.0	1.0	3.0	1.0	4.0	1.0	0.7905114851845002	1.4178683443467834	0.7941978155209172	0.828198633746231	1.7176127561124244	0.451610965089142	0.3715849913827971	0.26223899893665753	0.22279220057395316	0.14338380910659113	0.6593900547809607	0.03689919976934321	0.0026102822530087925	0.036215937633740126	0.06440396363400519	-0.1689187168036385	-27124.030601456332	-110.90354888959125	-74.70951490099777
1990000	-29671.540091237315	-2550.23033308048	-27121.309758156836	21.08234223819857	164.98172119588065	21.08234223819857	18.1266735335566	594.4822332331337	224.72304864696173	154.07063967547282	123.15350932827747	80.548410643541	23.405051464458445	38.13369410595551	9.699458460936865	19.174668669093425	20.6448600495841	1.0	2.0	2.0	1.0	2.0	2.0	2.0	1.0	1.0	2.0	0.8029982030682166	1.4178683443467834	0.7987931568924177	0.8023387226845489	1.7005306968572074	0.4774708761508242	0.3748600643539089	0.26960004537348015	0.21777915350022403	0.1377607367723858	0.657283066214012	0.03103742323497153	0.0024047907729336988	0.03196753283099071	0.07523816486605617	0.2917661940046478	-27121.309758156836	-110.90354888959125	-74.63801403735984
1995000	-29661.824252487822	-2539.134572115386	-27122.689680372438	19.5870738474127	143.01177663096257	19.5870738474127	15.458079112538776	765.0716256988932	85.23951857939961	43.881556134921794	29.98190160546952	39.42071313511644	119.286226625734	21.796444308809466	8.540820403329402	9.467421067824217	3.936912136493919	1.0	1.0	1.0	1.0	2.0	1.0	2.0	2.0	3.0	2.0	0.8333004271513622	1.4177517610786996	0.7644507784292247	0.8766185645278723	1.596065214198822	0.5118132546140172	0.3797793583434954	0.24936091430192958	0.22674799225797945	0.14411173509659442	0.6722394734896077	0.03763817245826149	0.00581505221253811	0.03669015657293887	0.15298380417874038	-0.25768875288382326	-27122.689680372438	-110.90354888959125	-68.13359442242046
2000000	-29657.65853407592	-2538.7330870989554	-27118.925446976966	19.668251343340817	129.36515124457785	19.668251343340817	14.20983288203413	232.87840550483946	30.97723417344156	71.15717499351504	32.86265212801602	6.010906719039982	32.85480787890849	19.77636576221771	4.993485478239465	5.432274833326512	1.8215833170641318	1.0	1.0	1.0	2.0	1.0	3.0	4.0	1.0	1.0	1.0	0.8449738175979067	1.3663665116349095	0.7536289782740363	0.9519919690895322	1.6045696119111923	0.4784691114924209	0.37791094584172247	0.25097917768587613	0.21758454070535765	0.15352533576704258	0.6636516304122632	0.04773054559699537	0.009232927041770327	0.044671102491787774	0.16245244466489245	-0.14036800612471084	-27118.925446976966	-110.90354888959125	-70.8715767169784
2005000	-29656.736682223294	-2534.360430972665	-27122.37625125063	20.75085981119375	148.1804308900481	20.75085981119375	15.959796666334013	79.8864891235782	102.66378119789024	44.9899387985548	45.48560238125986	16.553329792081595	14.86669657801092	8.136073131976538	12.308667314672807	12.096521964691991	4.327393601493564	1.0	2.0	2.0	2.0	3.0	1.0	1.0	2.0	1.0	1.0	0.8952051188725142	1.3717016407442408	0.8059599881591086	0.8181522841873207	1.6175592933505438	0.4914216746862693	0.373524567457812	0.2581446298159188	0.22334601545931046	0.1449847872669576	0.6946248151593236	0.03819797803868669	0.010313788812034305	0.03660847123444745	0.18917680381807048	-0.02576433901295366	-27122.37625125063	-110.90354888959125	-70.44151754217246
2010000	-29656.34437335586	-2533.5988171866757	-27122.745556169186	17.738538983254028	130.3146415742851	17.738538983254028	14.311906818871348	45.34218001428626	63.742724989672766	30.405061183680186	31.642888893300672	17.06859005460445	29.6757980401165	9.589183213453556	3.005218308272753	5.553324450684764	8.749630868568481	1.0	3.0	1.0	2.0	1.0	1.0	1.0	2.0	2.0	2.0	0.9361575810242262	1.3890819246841861	0.7097840580549157	0.9022056754484927	1.5484823774496668	0.5142883833385102	0.3723005390567415	0.24635915907544928	0.2280749944546427	0.15326530741316544	0.686396473778013	0.041252670029461716	0.006178854408067252	0.040165631690672124	0.13456212113693877	-0.24925190832331334	-27122.745556169186	-110.90354888959125	-71.35982059355726
2015000	-29659.813302159473	-2533.536374790492	-27126.27692736898	19.518962969258574	147.40730047528814	19.518962969258574	16.6161216336823	329.3460447004752	132.21383967267943	112.85597556932247	9.338411926093357	8.609095913201603	7.982017875405131	9.687446643503899	13.032594613834108	10.884610797376482	1.5141808036443622	1.0	1.0	5.0	1.0	1.0	3.0	1.0	1.0	1.0	1.0	0.9361575810242262	1.3428158130126944	0.693647684961976	0.8832746957006539	1.6879407144550063	0.4561635108454415	0.3784631816880269	0.24069240819833998	0.23101764557524995	0.149826764538382	0.6591253002133489	0.036760733534331624	0.0010893975251927588	0.036592984474236076	0.031196121674963093	-0.09094738197471293	-27126.27692736898	-110.90354888959125	-69.18399304588077
2020000	-29654.772741454053	-2531.2951919771876	-27123.477549476866	14.93269564539679	110.58194701614514	14.93269564539679	12.94925074617123	172.33102569897667	56.46500969983338	46.93949744336757	13.547142071345435	9.350668905133768	2.3397808770841984	6.616964843186224	2.878368379876394	16.178680368240848	1.989187188608371	1.0	3.0	3.0	1.0	2.0	1.0	1.0	1.0	1.0	2.0	0.8202820390606332	1.434730472157781	0.693647684961976	0.8638200390014502	1.647394800731879	0.5401249640862787	0.3708188833678928	0.26134608102383106	0.21773252831567164	0.1501025072926033	0.6036573746711348	0.05258751188416834	0.008696628977605545	0.051730022665693376	0.13474062924842548	-0.24465626948044236	-27123.477549476866	-110.90354888959125	-64.24320615079044
2025000	-29653.160192204883	-2530.4715002512853	-27122.688691953597	17.950225771277317	137.23662658981033	17.950225771277317	15.274696851774245	134.04387171685187	21.600214205519578	66.54514456191802	33.98432852756853	10.589036717427676	11.491979496249607	15.39155776252796	11.3211099302363	1.5344636879658333	1.7525076714692727	1.0	3.0	1.0	3.0	1.0	1.0	3.0	1.0	1.0	1.0	0.8566127088624778	1.4026312151440274	0.7661814499456976	0.8638200390014502	1.631919479973477	0.478835107072868	0.3605576117012953	0.2622454099046378	0.21897734334488922	0.1582196350491765	0.6777192858675102	0.037637527572887214	0.006068221761303341	0.037170096978983484	0.14618856239399006	-0.12240747884745425	-27122.688691953597	-110.90354888959125	-68.38111030574703
2030000	-29646.690062500806	-2528.8829597017398	-27117.807102799066	14.47318992866256	116.43689512643192	14.47318992866256	14.22707699579678	60.950904909473955	24.27965047385596	35.26086332076974	42.56293235638426	23.894093714183388	5.497685104257053	8.167004257861405	19.33789049810474	2.0063897949386886	0.6739680416382129	2.0	2.0	2.0	2.0	3.0	1.0	1.0	1.0	1.0	1.0	0.8953072205200953	1.4760393207582425	0.7290031945794947	0.8029836495892679	1.603485013560746	0.49318160099215186	0.3610571311747569	0.2611176422349707	0.21897734334488922	0.15884788324538202	0.6315710512382938	0.04580729737649099	0.008566495673481672	0.045131691448011164	0.17110598589358827	0.2405938856115941	-27117.807102799066	-110.90354888959125	-65.78739442598219
2035000	-29653.24909705003	-2534.0292072040666	-27119.219889845965	17.98777570515724	129.6543446432614	17.98777570515724	15.102390165702712	116.17826919447478	85.05343512468485	85.25105068311669	41.816927213807396	40.71382894097829	53.03810668614953	11.963980779896879	14.48913804849049	6.364030254138738	3.009462225304423	3.0	1.0	1.0	1.0	1.0	2.0	4.0	1.0	1.0	1.0	0.8223960872956344	1.383594036814444	0.8088542507724847	0.7707395244376579	1.6526264689352792	0.5617896317444978	0.368224164666972	0.26730748901517654	0.21983445774597224	0.14463388857187803	0.6477486002118683	0.0393235751502216	0.005292831721179823	0.03896837775323344	0.12959916027761842	0.18551513424375587	-27119.219889845965	-110.90354888959125	-67.8653695529983
2040000	-29673.006891734527	-2541.1644326366045	-27131.842459097923	19.467587224291545	162.69119215002144	19.467587224291545	17.568966257286313	112.20521867571328	66.08348872192171	124.83352613362572	59.349500895625155	76.87889324430375	17.6512316559375	23.694884525952247	11.290331974713617	11.058680028171949	14.028758616428636	2.0	1.0	1.0	2.0	2.0	2.0	1.0	1.0	1.0	3.0	0.8653875845893075	1.3370365941772848	0.7808865605738537	0.8426192385998585	1.6433331018081352	0.5307369202515579	0.36989078133140946	0.26576979194864336	0.2212265234006619	0.14311290331928408	0.6854059256131425	0.0293899785225607	0.002859271674407871	0.030032636957987552	0.0839913964453765	0.2589017705984633	-27131.842459097923	-110.90354888959125	-72.31780481027428
2045000	-29674.37598167935	-2541.9396651340912	-27132.43631654526	18.294767468090363	137.49287441089052	18.294767468090363	15.859736744388428	477.5366580484271	23.84500645213512	30.4077837454023	26.801155530733254	24.63488972640549	27.272046559639968	14.567448526848686	29.64720733146515	35.866754046852414	10.256215122490218	1.0	1.0	1.0	1.0	3.0	3.0	1.0	1.0	3.0	1.0	0.8653875845893075	1.4577649429018849	0.7980143001796346	0.848807397251782	1.5966272799540688	0.4333984951233198	0.37274239141156645	0.2511113397889957	0.21805289563657113	0.15809337316286554	0.6533453655827506	0.040867791521663525	0.004400640406797185	0.03863715880069073	0.12209339836201165	-0.2790065069917309	-27132.43631654526	-110.90354888959125	-72.25199970526377
2050000	-29669.608298911397	-2546.185599541951	-27123.422699369446	16.575781573317112	136.74475995676522	16.575781573317112	14.269887440303265	298.2491791743013	52.086014777516716	67.55856565083906	97.47452486312449	134.67241011577082	65.8033279645088	31.758792079206145	13.340702221722385	7.153147593635242	19.581881163742437	1.0	1.0	2.0	1.0	1.0	5.0	1.0	1.0	2.0	1.0	0.8315845470171317	1.4125054122503669	0.7298637074396754	0.9039077538032172	1.6487621891875015	0.473376390302105	0.3616950317297937	0.2662078429194138	0.2197483068160157	0.15234881853477567	0.7104873536532709	0.03801568033201932	0.005378086627378444	0.03775595062881337	0.11435782246705602	-0.3391144224999302	-27123.422699369446	-110.90354888959125	-72.47397918776545
2055000	-29660.442205537376	-2536.9280056665593	-27123.514199870817	16.03080865993959	115.37108397089342	16.03080865993959	12.810889390720929	66.06622094153471	27.508944247817492	46.924887261957124	44.171812471658924	79.73897398309198	9.326802067845762	25.973562817881394	20.626550697816057	8.794461164544689	3.1394009516409676	2.0	3.0	1.0	2.0	1.0	2.0	1.0	1.0	1.0	2.0	0.8777499283835682	1.4163105933738631	0.7475532319434475	0.7962363135078939	1.6487621891875015	0.5133877436037234	0.37261710060850384	0.25778002751975615	0.2149865802254495	0.15461629164628943	0.6237943970025456	0.04735116503698449	0.0037661877723153634	0.04878907000938351	0.08656472838960919	-0.09875031448901476	-27123.514199870817	-110.90354888959125	-68.46553287135691
2060000	-29651.64304883031	-2534.7942046366143	-27116.848844193693	13.810837349132434	102.52285393017958	13.810837349132434	12.414512883517018	192.00400689652713	56.84130804269567	104.41137119819798	36.17155752542892	36.20721095899881	15.338431901742512	16.326421840366546	22.259512251076078	8.989072174869186	2.9457807176953086	1.0	3.0	1.0	1.0	1.0	2.0	4.0	1.0	1.0	1.0	0.8887196697560438	1.3831742210325733	0.7447020338831185	0.8605609505831786	1.60945538114136	0.5133877436037234	0.37097742415045754	0.2523065712917722	0.22604088511197903	0.1506751194457902	0.6645127688582845	0.05342471200472805	0.006368872139092844	0.05144604172956556	0.14610083160480544	0.23103561435249265	-27116.848844193693	-110.90354888959125	-63.04814216112553
2065000	-29664.995166754838	-2542.3222384118217	-27122.672928343014	17.110419794654774	130.74873083221934	17.110419794654774	15.090266530798495	185.2837777462005	37.675073221311045	104.6201613146736	148.34360263617262	21.391109671144836	30.80535598779574	74.31607782945959	23.48234628703403	15.891952485098136	2.6288458508098365	1.0	2.0	1.0	1.0	1.0	1.0	2.0	5.0	1.0	1.0	0.8887196697560438	1.3831742210325733	0.7180346639861718	0.8605609505831786	1.6361227510383067	0.5133877436037234	0.37040886048332344	0.2547913750013929	0.22303544164597902	0.1517643228693037	0.6787227058293346	0.04055703801094006	0.005662775830424689	0.0401025499802154	0.12004594396884564	0.06922599801083887	-27122.672928343014	-110.90354888959125	-69.11445022547242
2070000	-29658.168660673284	-2540.174664509994	-27117.993996163288	17.499589927161352	134.6941614529432	17.499589927161352	14.952794698182023	80.55429820561845	46.07821238842584	36.18710844409856	81.502141755543	145.359965281743	38.250107293300005	34.5043559915453	11.19242794371632	19.49600838943978	2.533512501343189	1.0	1.0	1.0	2.0	1.0	3.0	3.0	2.0	1.0	1.0	0.8780648481932656	1.3893035144580574	0.7853982390239607	0.8454222303182666	1.633132939903894	0.46867822810255316	0.3684909927362564	0.26377188237376964	0.21864313012400863	0.14909399476596433	0.6947467332090201	0.040050686808233274	0.007588251552454816	0.04001112702238821	0.17687406475568687	0.12209688747801359	-27117.993996163288	-110.90354888959125	-70.17061542342883
2075000	-29659.890364886858	-2543.171854854359	-27116.7185100325	18.294601848064705	147.6708690963003	18.294601848064705	16.70124458489174	412.8677623213262	37.73469313411283	52.08915518238334	55.56728732781238	53.11904122605283	27.899609157132314	40.686045225387204	49.15288058212814	19.57323270264851	1.822201812922348	1.0	2.0	1.0	2.0	1.0	2.0	1.0	4.0	1.0	1.0	0.8267011438840325	1.4187250381951468	0.7858160470627211	0.8555820203931479	1.6703239098367135	0.442851840628236	0.37878290853601265	0.25159597099315956	0.219989799951854	0.1496313205189728	0.6449749435907265	0.037535833135278494	0.006003227500625311	0.037516494363134104	0.1621557090005652	0.1319589299962194	-27116.7185100325	-110.90354888959125	-71.3095116691637
2080000	-29663.539042905868	-2543.6942350480695	-27119.8448078578	16.952477983002094	145.32722779875743	16.952477983002094	16.952477983002094	1090.0643360468348	607.4439657132497	64.86814219150752	92.54859496709582	49.62799689782696	32.82583530480857	22.673950390755888	13.94533975525519	3.4388764878408757	3.0174963151908525	1.0	1.0	1.0	2.0	2.0	1.0	3.0	3.0	1.0	1.0	0.7842311092958776	1.4638366173439434	0.7936691776307992	0.8515464962657754	1.6081598999608102	0.4985566995027918	0.3729342295624637	0.2530079384824598	0.22462505065046146	0.14943278130461402	0.6408893877089734	0.03682675638657147	0.005473739022714459	0.03758446083539337	0.16613576557061022	0.013616481984905669	-27119.8448078578	-110.90354888959125	-70.75920049765406
2085000	-29655.090769870567	-2538.3613438443435	-27116.729426026224	18.483191412392518	146.76265007740682	18.483191412392518	18.483191412392518	336.23538468435805	24.80732674444621	54.47433323489004	100.45358870435761	12.709605377192062	16.438971733823145	15.517282396803873	34.89397627929072	16.505687944883974	0.9370705891281987	1.0	2.0	1.0	5.0	2.0	1.0	1.0	1.0	1.0	1.0	0.8133253789596396	1.4613488860501307	0.8703788416181499	0.8328893789222459	1.56661671771579	0.45544079673404153	0.36073783299343687	0.2692217203796882	0.22123348031649984	0.148806966310374	0.6822919754703567	0.03558016793525953	0.006944560516435373	0.03587552704620407	0.16068509611746534	-0.16578924833209088	-27116.729426026224	-110.90354888959125	-67.1114926700276
2090000	-29668.53044410345	-2539.67220352788	-27128.85824057557	17.30674554656604	131.10606949196492	17.30674554656604	15.052917245355413	186.5375303825755	34.33218740145121	84.23484770765472	140.04902621292143	81.09637110236426	36.18794540770882	6.181151698415121	14.034442296023885	16.372118309372976	7.211742101025895	2.0	1.0	2.0	2.0	1.0	1.0	4.0	1.0	1.0	1.0	0.8133253789596396	1.5372390732325147	0.7525160439657527	0.9242028181322526	1.5172758889757967	0.45544079673404153	0.37121892046321087	0.262165957595238	0.21412819741745198	0.15248692452409812	0.7373961196998907	0.04051381952643236	0.003944017286226763	0.03969098027795157	0.10689564037186242	-0.3694886913597297	-27128.85824057557	-110.90354888959125	-68.46928314669157
2095000	-29663.556018265816	-2535.081286723056	-27128.47473154276	18.715730494118784	140.64891768963062	18.715730494118784	15.746103184916485	56.68915391360049	65.06399355233198	51.4282079990756	37.127469134573325	28.434174911433384	27.743687964142683	13.301610676999813	15.568132165635355	10.406515388306328	9.653927500529223	1.0	2.0	3.0	1.0	2.0	1.0	1.0	1.0	1.0	3.0	0.8287950267613091	1.4427624087198698	0.6873494636784865	0.9242028181322526	1.6325128253323877	0.4843774573756918	0.3666837439607569	0.26227763514423214	0.21663925540258352	0.15439936549242628	0.6127927156947666	0.03740964285914053	0.005342747857755124	0.03891279020420941	0.1408433426745159	-0.15418550502210718	-27128.47473154276	-110.90354888959125	-70.90677556973723
2100000	-29669.736344088724	-2544.9047346629654	-27124.831609425757	19.030802929306994	148.32355574295292	19.030802929306994	16.141683813526054	130.2614273207884	49.38769728523968	198.0118435060107	91.03143655134042	46.111234791068235	52.314729881219115	37.05700450464242	20.94698959710909	17.426852604377753	8.179930023947202	1.0	1.0	2.0	1.0	2.0	4.0	1.0	2.0	1.0	1.0	0.88993339239312	1.5127252150112813	0.734718523432322	0.8630644525004417	1.5007365138036262	0.49882190285920647	0.3582646661321504	0.26965001575317665	0.21579631344286826	0.1562890046718035	0.683055263671543	0.033047339789240786	0.004362422831237137	0.03416746066334006	0.1040905166891587	-0.08460761317438212	-27124.831609425757	-110.90354888959125	-72.99708202953019
2105000	-29660.864447749056	-2537.718129532688	-27123.146318216368	15.284872131540313	130.49481817294	15.284872131540313	15.284872131540313	332.77571214002955	47.60921841748686	39.18733958114467	40.34747429812462	16.217120773642044	8.798158587528437	9.647113374081874	24.773256996365827	9.31659043714272	18.196158861106316	1.0	1.0	2.0	4.0	1.0	1.0	2.0	2.0	1.0	1.0	0.88993339239312	1.4250258774796638	0.6841510964827524	0.8839738073729685	1.553350511406706	0.5635653148647867	0.364577568851673	0.2611252377364685	0.22648158006538205	0.1478156133464753	0.7029328250950754	0.03846858875507381	0.004821628232477403	0.039085226693856584	0.1342453970366846	0.23684154289799625	-27123.146318216368	-110.90354888959125	-68.89244866605551
2110000	-29667.08606497939	-2536.076596402978	-27131.009468576412	21.77346106675725	159.17743024307526	21.77346106675725	16.909208646365535	267.4315281098748	96.360642012244	39.59680392918169	78.77431590084852	7.5668306903679845	12.715037131181536	10.432278176155418	25.459910636781252	4.5573378241425315	4.077884366084599	1.0	3.0	2.0	2.0	1.0	1.0	1.0	3.0	1.0	1.0	0.8036866312674025	1.2326812282377553	0.8343615776311712	0.8079957529437746	1.7677671571564209	0.553507652763473	0.36692723965384194	0.25867690993813863	0.22936254197097064	0.14503330843704773	0.6914543526055082	0.03309765830181433	0.002756797384841781	0.03341512481949803	0.08250803787362995	-0.0972660906340689	-27131.009468576412	-110.90354888959125	-68.71354146486053
2115000	-29652.3656891707	-2537.398301421067	-27114.96738774963	17.380786105789262	121.75523721549321	17.380786105789262	13.044941401596214	76.91545785913587	111.51392906762044	123.44409114627845	68.42165613686348	28.592592619949247	17.406793137292333	38.18257833816565	18.844911697804164	7.225361575112892	5.656354569801777	1.0	4.0	1.0	1.0	1.0	2.0	1.0	3.0	1.0	1.0	0.8565649096496091	1.4743293074318564	0.7450267106108235	0.8885820703681747	1.5614275633502446	0.4740694385892891	0.3652089081228213	0.26648907267056365	0.21451343574931034	0.1537885834573036	0.6500344008210117	0.043673331954674585	0.005375894850944926	0.042030727128883325	0.10704349353749341	0.27174629322391286	-27114.96738774963	-110.90354888959125	-68.66853199790738
2120000	-29655.65330310648	-2532.5319038765056	-27123.121399229974	19.331364911552576	136.20666124851016	19.331364911552576	14.09570887905784	131.34282761226882	102.84198344373694	36.31481620825216	17.04252250799864	23.06408944168849	7.053818456938394	16.09760004808732	20.893945170881764	8.753255787668476	6.013005706000724	4.0	1.0	2.0	1.0	2.0	1.0	1.0	2.0	1.0	1.0	0.8486414729984372	1.4368716027090378	0.7450267106108235	0.8154825341795267	1.592344601785209	0.5616330777169634	0.36057639378726836	0.26938686979992416	0.22096008781490875	0.14907664859789763	0.6667199932822129	0.039847844066524085	0.004284626148120189	0.03854815981201089	0.1105390693976181	0.3452994197211299	-27123.121399229974	-110.90354888959125	-68.12260705828251
2125000	-29663.012431966505	-2538.1469890148014	-27124.865442951705	17.34929922192359	140.07678141987466	17.34929922192359	15.151740327775812	140.01359878895454	206.42327164397068	90.3422874124085	18.957934134659215	59.00903009283337	14.379394269857213	15.329236535201765	9.74438004406473	16.640548962983704	14.39838156260168	2.0	1.0	2.0	1.0	2.0	1.0	1.0	2.0	3.0	1.0	0.8773713746596998	1.3022752294418134	0.8200626754508754	0.7723715195195335	1.7120530218905732	0.5158661790375019	0.36623610629024506	0.2639523871660151	0.2281761326597908	0.1416353738839479	0.6384714517268161	0.03934706731240437	0.0037365543837662852	0.03926986175414127	0.08630150672784466	0.01605519544070795	-27124.865442951705	-110.90354888959125	-68.01970601141024
2130000	-29654.812975595796	-2530.1610830754207	-27124.651892520375	17.860574803725797	124.85140313549807	17.860574803725797	14.060854286543877	92.22875576888062	102.78417745276306	64.92874389730007	69.49882249801749	22.892404645082348	33.474921372424866	4.141726016824362	7.0864614584955605	5.296627893268595	2.6943975347038904	2.0	1.0	1.0	1.0	1.0	1.0	3.0	4.0	1.0	1.0	0.9241187893330299	1.3022752294418134	0.8311581509026583	0.7709265642199625	1.6556550870650313	0.5158661790375019	0.373720488589658	0.2587826933323204	0.22925112087665334	0.13824569720136703	0.6505415663795642	0.04622589292927443	0.006320996466168951	0.04282730325750856	0.14625534466606865	0.14499358522063455	-27124.651892520375	-110.90354888959125	-65.26142824587502
2135000	-29657.173681098655	-2535.8102361981305	-27121.363444900526	18.59684942332277	149.62032924886688	18.59684942332277	16.858750947030252	77.0240427918044	26.60223170177621	37.39202987585174	84.55046499080983	57.535111176650766	47.66718761444562	18.488904629433712	10.986432717058674	5.821921532831144	1.4299647462756235	1.0	2.0	1.0	1.0	1.0	3.0	1.0	2.0	3.0	1.0	0.9384393610651579	1.382941384793312	0.8090009448020762	0.8292702765561979	1.6778122931656134	0.3625357396176401	0.3617892828823268	0.2586022611017351	0.22757577669303333	0.15203267932290357	0.6641406102890183	0.03599731341280212	0.0032323941575263596	0.03503749303154014	0.09763017944111471	-0.3281515032297528	-27121.363444900526	-110.90354888959125	-70.52010014497876
2140000	-29665.26300523018	-2535.4469783420977	-27129.816026888082	16.514797179644106	134.32793304076608	16.514797179644106	15.366119647136951	234.67386617699597	27.049533685390927	40.630650025188395	120.38732755103636	34.4771600285261	9.27653207628577	19.689029283973856	6.211865934793236	7.6145878635529485	4.024856369911422	1.0	1.0	1.0	1.0	1.0	1.0	2.0	4.0	3.0	1.0	0.8900896356174927	1.2716804738663945	0.7825428276784087	0.8440976239478115	1.6972638922244425	0.5143255466654477	0.3768466270374104	0.2578468733861579	0.22306344372301615	0.14224305585341446	0.7015430620812496	0.03731539622414763	0.0029331065398084948	0.038797713715233086	0.08637387280481774	0.005965333949481095	-27129.816026888082	-110.90354888959125	-67.49153474152212
2145000	-29659.199104607607	-2535.6946653254586	-27123.504439282147	20.23920424803281	150.61953680056428	20.23920424803281	17.24353108598134	74.5701496347675	83.19803861013371	73.59926125818689	9.880553270880474	14.290870523774117	12.239692664013262	6.797864819365652	19.28016074108776	11.62020580193202	23.792101673900117	2.0	4.0	1.0	2.0	1.0	1.0	2.0	1.0	1.0	1.0	0.8481313317510161	1.3143113653862073	0.7608605953335672	0.830245599151217	1.8092039694760134	0.4372471389019768	0.36342978689798155	0.25638269975620176	0.23026592498760778	0.14992158835820776	0.664812757712545	0.034924659071383125	0.00838935348934756	0.03477838127806573	0.1779149094945426	-0.13749243403386377	-27123.504439282147	-110.90354888959125	-70.18665106863617
2150000	-29656.89401277588	-2535.288022955982	-27121.6059898199	20.545743358146407	129.88492344917864	20.545743358146407	13.008392664240738	265.5888366663058	13.869069241128061	47.35745031369868	92.37179813873139	119.4653446813691	23.806096542029245	12.245064032502778	10.461073692330146	4.819331205087941	4.563597357366001	1.0	1.0	1.0	3.0	1.0	1.0	4.0	2.0	1.0	1.0	0.8455198965465716	1.4383317935675302	0.7747743926608419	0.8193355202562501	1.6738811791718604	0.44815721779694373	0.3652732589046012	0.25989566245804546	0.23175840827672237	0.14307267036062987	0.6445254367391006	0.04581183136853398	0.005001500330656129	0.04492119349513255	0.11924437840100678	0.21747412524190002	-27121.6059898199	-110.90354888959125	-65.52997856177589
2155000	-29658.61468220063	-2538.199615562639	-27120.41506663799	15.535214292186058	122.99111091263867	15.535214292186058	14.440251343535639	62.53553952936557	27.92705268958876	78.88759623684342	110.37175069261177	79.0334727587675	31.846597585645274	29.50050254866406	20.750782423443717	6.0205718493960685	0.5411358544005366	1.0	2.0	1.0	1.0	2.0	2.0	3.0	2.0	1.0	1.0	0.8634222727292458	1.293567675001532	0.7752502682362825	0.8167734137018808	1.770424717218331	0.4805616531127262	0.36687309823204783	0.25869825370050864	0.2343764779109129	0.14005217015652957	0.6577659562174691	0.044730731441698625	0.006455089063026904	0.04409266319296569	0.13996521236538706	-0.09683610804205538	-27120.41506663799	-110.90354888959125	-69.03291664273158
2160000	-29653.371976549388	-2535.2959269148596	-27118.07604963453	16.505845394010507	136.44421214687338	16.505845394010507	16.505845394010507	229.41906269093343	256.9967342781647	74.37449399762914	65.60234727422846	52.37984803173465	12.249723472736525	11.06789624771168	8.748349110734347	4.88388200216212	2.236658261595253	1.0	2.0	2.0	1.0	1.0	2.0	3.0	2.0	1.0	1.0	0.8634222727292458	1.4359256253707215	0.7752502682362825	0.8167734137018808	1.6280667668491413	0.4805616531127262	0.3618106000268887	0.2702000555889433	0.22506051198157467	0.14292883240259235	0.6883169188218807	0.03757388848741892	0.0053447612752687435	0.03881076163845058	0.14868390639059262	-0.07937816052097982	-27118.07604963453	-110.90354888959125	-68.00181452043178
2165000	-29653.86424972178	-2537.531068616545	-27116.333181105234	18.077322530937575	151.44149926788296	18.077322530937575	18.077322530937575	154.55146739377045	143.2015327463102	93.4984799890667	25.046590655734054	34.16542261231369	21.986627994961534	14.016262436287258	17.82367344222511	4.429307330732151	2.794168674716288	1.0	5.0	1.0	1.0	1.0	2.0	1.0	2.0	1.0	1.0	0.91455753221535	1.4385715956742418	0.7241150087501783	0.8161210277242068	1.62365974634659	0.4829750892894314	0.37059187066222277	0.26053607730816064	0.2168267346781614	0.15204531735145427	0.696703246004747	0.03582808372278247	0.006795053324165753	0.03482801127163502	0.2047616045410676	-0.08584644403879069	-27116.333181105234	-110.90354888959125	-70.35511964301405
2170000	-29640.94267441615	-2527.1996329005988	-27113.74304151555	16.581715220055145	144.127938495779	16.581715220055145	15.70197658735776	603.668088564595	67.69872344500722	48.916530246149925	19.451516836355747	4.052236126097745	3.4943465180327453	6.498112833308541	8.900133445659849	2.63716741696565	1.436238535760746	1.0	4.0	2.0	2.0	1.0	1.0	2.0	1.0	1.0	1.0	0.9147918251473588	1.4548541570325049	0.7899117570955254	0.8139432102767988	1.5736053109092418	0.4528937395385686	0.36091439628292454	0.25656710536629984	0.22851187875727386	0.15400661959350082	0.6776638477361016	0.03726247224178891	0.005665218698951682	0.03714196789189628	0.1570742535353613	-0.21375426412070708	-27113.74304151555	-110.90354888959125	-65.66349345244821
2175000	-29645.582329563582	-2527.868907088831	-27117.71342247475	17.92636685155743	136.24622038406588	17.92636685155743	14.811452662446674	51.69587527816051	46.13095620476733	20.515386384177813	13.690732829953095	4.067945143443246	9.508792501082548	10.714895799493384	16.76312904195515	5.991589757880572	5.873771837770985	1.0	6.0	1.0	1.0	1.0	1.0	1.0	2.0	1.0	1.0	0.8630113851622844	1.38086842258624	0.8601615278119736	0.79455945730428	1.5736053109092418	0.5277938962259786	0.3593732438322244	0.26334374348780665	0.22327639308646718	0.15400661959350082	0.6829653533660953	0.03870545037703637	0.006503123286883711	0.039302801128087005	0.15619098107625393	0.07773437716296304	-27117.71342247475	-110.90354888959125	-68.46976696472228
2180000	-29654.343783834014	-2530.4125422126385	-27123.931241621376	18.23409432252659	129.82412923696307	18.23409432252659	14.68095320074749	62.890014675200334	33.070944421884704	76.5653853173041	36.27429496114688	14.479791981741423	4.697008516052149	13.828260601520007	10.835602120289193	17.505406506211077	4.693400501419902	1.0	2.0	3.0	2.0	2.0	1.0	1.0	2.0	1.0	1.0	0.901430821910325	1.475431442889528	0.8027670505954799	0.8519539345207737	1.4900181870341227	0.47839856304976897	0.3767535205932268	0.25859354523075556	0.21636849604658914	0.14828443812942751	0.6562999458771778	0.04006234191554964	0.005427708071150373	0.03873787425527661	0.14321989092810392	0.043820583815587184	-27123.931241621376	-110.90354888959125	-66.42763016800342
2185000	-29650.46597295793	-2534.152624469205	-27116.313348488726	16.209700182090625	121.70665233465377	16.209700182090625	13.34195836682778	270.875562200624	80.76659666753801	73.2533577152396	26.94046761426366	4.150403596334716	5.508898836063324	6.996818728422152	8.55051526122923	24.80192004283522	6.521901569988869	1.0	3.0	3.0	2.0	1.0	1.0	1.0	2.0	1.0	1.0	0.8572446002844867	1.4368711467545372	0.8394956669819748	0.7670590495231245	1.573720194766112	0.5256093416897633	0.36426141577196525	0.26975431506126607	0.2227759076222332	0.14320836154453453	0.6825206766462463	0.04384132942216638	0.004470229333225509	0.043396192296470806	0.10157024976794463	0.032236789535643955	-27116.313348488726	-110.90354888959125	-67.58331508528195
2190000	-29655.142167058337	-2535.552386719205	-27119.58978033913	16.890068517661177	142.19416968955423	16.890068517661177	16.549863405684246	133.54277296445764	72.32753903293879	57.82487095422816	60.54805146838633	33.047944388627855	14.511943057511218	33.50668561406432	4.569572032264158	2.3523767256248975	0.5685902284728444	1.0	3.0	3.0	2.0	1.0	1.0	1.0	2.0	1.0	1.0	0.7657076827394589	1.4561197273778241	0.7744358123302617	0.7704212073308883	1.7110683863395657	0.5222471838819995	0.3629557063125878	0.26964998054081407	0.2219844999715694	0.14540981317502782	0.6898858555547153	0.03563822077608425	0.005127583627002822	0.03606355729192109	0.1516536458113612	-0.011272367558637494	-27119.58978033913	-110.90354888959125	-71.30585537925182
2195000	-29648.597079494386	-2531.8550868159427	-27116.741992678442	16.98898729657943	135.98364702434964	16.98898729657943	14.497295512403955	148.97794984271883	51.12248241635924	98.11167063103456	75.5743873138422	30.793860966128776	9.058364323281257	7.179854340260368	9.568390986527028	4.726815203550609	4.434958097581737	2.0	2.0	1.0	2.0	1.0	1.0	1.0	4.0	1.0	1.0	0.8130653729866624	1.3087972933828185	0.7493910124768233	0.8079133893462664	1.7985857479254281	0.5222471838819995	0.3765059178405128	0.25184237671850135	0.22567895733138668	0.14597274810959826	0.6515024649193227	0.04022017642214103	0.005829174279834678	0.04078513557842356	0.13019348070548745	-0.0422357352205026	-27116.741992678442	-110.90354888959125	-66.90871501194478
2200000	-29658.90863062169	-2538.8213484999287	-27120.08728212176	16.856068729335703	132.8766019628502	16.856068729335703	15.25007848680478	134.22498865456535	25.483406172892078	42.037535651259475	73.9116520294089	116.54046206454225	32.09499108469874	19.12709665646415	36.89502237726452	3.712105408009286	2.561175473212487	1.0	1.0	3.0	3.0	1.0	2.0	1.0	2.0	1.0	1.0	0.8813830600100293	1.3397607627711816	0.7669270103361692	0.8362225091793365	1.7299886639757496	0.445717993727532	0.3792761286919103	0.2549404575879619	0.22515340132061099	0.1406300123995159	0.6692895540509471	0.039759739650973555	0.004401040879449268	0.0402596509065282	0.12474435367809289	-0.24040688959682974	-27120.08728212176	-110.90354888959125	-69.56142161770732
2205000	-29668.54437655532	-2549.8313242690724	-27118.71305228625	20.395832757017427	167.802803055318	20.395832757017427	18.388556251512252	488.88037134061136	227.92783612567246	165.33510687147938	280.41220230034384	70.23524803405837	45.99693477299952	7.90256617252378	10.656357090930785	8.097415248281198	1.424500841707819	1.0	2.0	2.0	3.0	2.0	2.0	1.0	1.0	1.0	1.0	0.8083965835280398	1.3397607627711816	0.824747281320074	0.8015821573184394	1.7605235740260197	0.4649896410362439	0.3792761286919103	0.25304340316909174	0.22261017622000825	0.1450702919189888	0.6327645153505171	0.0331992457218249	0.0063975215291592	0.03216987641162809	0.17334468482854296	0.05184803526731971	-27118.71305228625	-110.90354888959125	-76.46310431960667
2210000	-29657.048475335734	-2531.4915872890924	-27125.55688804664	18.790626077340736	151.66687201660932	18.790626077340736	16.18885405718788	156.36067445799088	64.20751430626352	60.374729764711915	26.48320275286619	11.12820761533657	7.363649699061931	7.825820754629162	6.609862764076432	1.4257236692886386	3.139629687443528	1.0	1.0	4.0	2.0	1.0	2.0	2.0	1.0	1.0	1.0	0.8442068970957	1.3393543070846956	0.8491642054461046	0.8632235138910221	1.602242783117297	0.5018082933651792	0.36068885577824344	0.2632625190173169	0.22876104411967607	0.14728758108476273	0.7269298547887959	0.03512355331731634	0.005433390533872461	0.03435143461831991	0.1534919072300535	0.14386182135778935	-27125.55688804664	-110.90354888959125	-71.23727227977123
2215000	-29669.20740467248	-2541.721060506851	-27127.48634416563	20.045421547719485	146.6673967963596	20.045421547719485	16.13122670528698	531.5659142932514	44.91983652802826	103.78352332169891	121.4233961457775	54.31093439304511	22.069140413572043	8.214585820059419	22.0235982549139	21.43417671069572	23.801777699650707	1.0	3.0	1.0	1.0	1.0	2.0	2.0	2.0	2.0	1.0	0.83429915622062	1.4900648140108073	0.8191433684411148	0.8623346949828334	1.4923496729794439	0.5018082933651792	0.36558862879860593	0.2570272882910363	0.2238831412489895	0.15350094166136735	0.6844330887090531	0.036230406500707954	0.0019277107866672643	0.036266015294007414	0.05009008397238439	0.008517877983791106	-27127.48634416563	-110.90354888959125	-68.5418454908836
2220000	-29667.404523742152	-2541.6325491410894	-27125.771974601063	19.160248950568807	137.72914830191212	19.160248950568807	15.937202719983905	305.2452977477499	284.54844454175367	63.67242123008461	92.83600662526156	19.550926524354885	19.155573783788633	17.77753093301251	12.488905680295963	31.143979104798117	7.692565636327936	1.0	2.0	3.0	2.0	1.0	1.0	1.0	2.0	1.0	2.0	0.8540089275003051	1.4720978645420346	0.8191433684411148	0.8623346949828334	1.5376922209356936	0.454722923598017	0.3668179622549786	0.2579765394308557	0.22674487943287597	0.1484606188812888	0.6332577130839551	0.04073171337098088	0.0034055208278137997	0.040493087685900195	0.08109919692085596	0.23719595679861466	-27125.771974601063	-110.90354888959125	-70.14514341044398
2225000	-29653.381583630922	-2534.47509510909	-27118.906488521832	20.201901775075534	155.53027068898461	20.201901775075534	17.200322813059362	71.01376383158683	149.20552971073502	46.804124698251925	14.219508019173905	15.896612169227446	14.38332906688271	11.248904525196606	19.43003228834897	13.4394814787599	4.600192672151242	2.0	3.0	2.0	1.0	1.0	1.0	2.0	1.0	1.0	2.0	0.8744280960529045	1.4175936624667211	0.8191433684411148	0.877415863094312	1.5463580147926965	0.46506099515224975	0.3587289702982666	0.261719361027455	0.22943186909756683	0.1501197995767106	0.6721699130918509	0.03070664691343801	0.00558227736285919	0.032399451420366564	0.16998814527215525	-0.22847299911490596	-27118.906488521832	-110.90354888959125	-70.42634470698897
2230000	-29662.32329148304	-2538.3293845768612	-27123.99390690618	19.10320709780855	146.0809079019005	19.10320709780855	16.552682633171873	283.83756843992865	67.50418479490304	121.89296996011846	128.18222182089335	35.832460693154495	11.83009414973473	11.217651265805273	10.577064035388732	6.185020944444543	9.109115089452448	1.0	1.0	4.0	1.0	1.0	2.0	2.0	2.0	1.0	1.0	0.8117401713431163	1.4013051112558723	0.7388693511653526	0.887209784283081	1.619473260664236	0.5414023212883409	0.3742815680015986	0.2638008463147206	0.22203917760595096	0.1398784080777288	0.6802982934522188	0.0376109240633713	0.006327147405901081	0.038666501037385836	0.15331157365532921	0.11413237685933524	-27123.99390690618	-110.90354888959125	-69.9486964906829
2235000	-29675.104730390052	-2554.0344551689145	-27121.070275221136	16.80103397697319	142.38044279514818	16.80103397697319	16.80103397697319	180.44686070529912	230.55473988238785	149.61746404739725	541.3708653039439	386.92618922049246	19.802264830130518	54.02488232043567	23.771667473139765	13.876464728227084	3.116750455541291	1.0	1.0	3.0	1.0	1.0	3.0	1.0	2.0	2.0	1.0	0.91051011950179	1.458908159949285	0.7326939899963058	0.8079330268703344	1.588420430760524	0.5015342729217593	0.372884560097888	0.25990572971796605	0.21827790985785003	0.14893180032629497	0.6654688554735008	0.03639716831356394	0.004307696466857248	0.03778401507469206	0.12289447812716546	-0.23110558944947204	-27121.070275221136	-110.90354888959125	-74.25173797981412
2240000	-29655.62733288079	-2534.402498827497	-27121.224834053293	21.468960724112755	148.43144153689377	21.468960724112755	16.257033977242436	111.62569848719708	52.86199565087673	122.80937644049746	60.018741966536986	16.78643206872588	19.404097664397618	13.8697044001595	8.642009923042004	3.647655215387932	4.55784398080945	1.0	3.0	1.0	3.0	1.0	1.0	1.0	3.0	1.0	1.0	0.8175365433752633	1.385129201317485	0.78000056563332	0.8073931016311044	1.6577638357128386	0.5521767523299875	0.3741205195444956	0.26564367271289574	0.2167409170096723	0.14349489073293553	0.6664783986459963	0.03677411040094111	0.005543891411209309	0.03508343383329386	0.11661280865909178	-0.1970059479014297	-27121.224834053293	-110.90354888959125	-69.62686865537685
2245000	-29654.188567677636	-2532.630469980773	-27121.558097696863	18.412235781742535	141.34353054487536	18.412235781742535	15.635638320749862	162.41926866344647	84.3130261471825	60.45876970659963	53.06967775523178	28.38210577774949	6.132111933542245	10.774832798147319	11.285418242565258	4.729006116428797	2.711510214666041	1.0	2.0	1.0	5.0	1.0	1.0	1.0	2.0	1.0	1.0	0.8644302043879313	1.3532214648377854	0.692655331086051	0.7981680135002109	1.7393482338580326	0.5521767523299875	0.3808396577607891	0.24642388785417185	0.22515871684229974	0.1475777375427386	0.679678580335592	0.038537335195494335	0.004676666159775738	0.03769927550757877	0.1229885403758331	-0.1447301018103821	-27121.558097696863	-110.90354888959125	-68.99767662578992
2250000	-29646.056510118764	-2528.115553582877	-27117.940956535887	19.232164692085497	144.14322002957266	19.232164692085497	15.338839710098751	112.08955414996886	28.505065492523435	60.237488980714915	64.93234627093658	5.125043814975902	4.164931590890216	10.011243187965517	13.379560087376367	16.805792403786214	7.745417866704761	1.0	2.0	1.0	4.0	1.0	1.0	1.0	2.0	1.0	2.0	0.9271334152383435	1.3539123486012274	0.7335278082885206	0.8606333765344588	1.7033222441116882	0.4214708072257604	0.36590729213018713	0.25723266430409064	0.23002641209529553	0.14683363147042597	0.648841627139591	0.03810392320175144	0.003901699230960762	0.03747128804592933	0.10877517183104794	0.15765137810595023	-27117.940956535887	-110.90354888959125	-63.98394073790941
2255000	-29654.67162055726	-2533.538182660406	-27121.133437896853	18.805012272618033	136.66614421858944	18.805012272618033	14.195931108664297	243.3570934154208	91.75161808465988	41.102494435114735	26.912006091544328	9.322987532987	10.485893394277042	14.469295061235174	19.17886507118252	10.78420225917406	5.642681602753493	1.0	3.0	2.0	1.0	1.0	1.0	2.0	1.0	3.0	1.0	0.9046986547160792	1.3588308803181826	0.7837488910000617	0.8621985842875475	1.6399674614508448	0.4505555282272832	0.36723456364337376	0.25175859732588385	0.23037550431801004	0.15063133471273163	0.6289240467600135	0.042743978412578494	0.0056283928155887765	0.042707438819767574	0.1136539481777574	0.27792433978423564	-27121.133437896853	-110.90354888959125	-68.67829877817967
2260000	-29672.177501467177	-2545.132611857453	-27127.044889609722	19.700477352517492	151.8313338390621	19.700477352517492	16.387031299976492	764.4798469038643	48.403891060265	18.494561954650944	83.73034550964876	57.19261315478177	53.85357890152894	24.73539653337229	50.291217719634766	5.9017077553797925	4.601167718946258	1.0	1.0	1.0	1.0	1.0	5.0	1.0	1.0	1.0	3.0	0.921593722790996	1.5661916432041858	0.7306772992626465	0.8882444112475226	1.4427373952673648	0.4505555282272832	0.3599626024646496	0.25817850755307264	0.22204538244096658	0.15981350754131038	0.6846329500064341	0.03506329869159601	0.0033025720076975194	0.03446600972102193	0.11346793648270234	-0.06035623271959761	-27127.044889609722	-110.90354888959125	-71.15669341996337
2265000	-29659.88973413468	-2534.9851238293127	-27124.904610305366	17.756223881680356	134.68309084832802	17.756223881680356	14.7956314394695	77.41227733771264	49.281675159510904	51.90470647259222	45.89998595272153	49.630182173691345	33.67735054248367	21.60701845929265	9.232120586841624	20.204808707962528	3.084122315038513	1.0	1.0	1.0	1.0	4.0	1.0	2.0	2.0	1.0	2.0	0.9165102398857011	1.5661916432041858	0.6447844769475398	0.9318059125964502	1.4860274779458995	0.4546802494202224	0.3614104650143371	0.26321131270169396	0.21349442335595434	0.16188379892801377	0.6744608335678723	0.03601905345641275	0.0047301127284032395	0.035294427159179007	0.08928747729637143	0.045649848765698525	-27124.904610305366	-110.90354888959125	-68.81231294309015
2270000	-29659.087447664504	-2538.6652052838635	-27120.42224238064	17.25161878224504	133.3123400613584	17.25161878224504	15.394277850599629	89.53964038285699	30.54893505537168	102.7221570066723	39.3918236178476	115.44580787310726	14.796024959178373	24.367578330640928	7.47244102317305	11.524103674050597	5.573238292589292	1.0	1.0	3.0	1.0	1.0	1.0	2.0	4.0	1.0	1.0	0.8508383295809082	1.4854732354683222	0.8062689656144922	0.8703436584539503	1.5342736454611927	0.4528021654211332	0.3698487158762546	0.26849265692517627	0.21349442335595434	0.14816420384261397	0.6624182924418824	0.03954622818759898	0.0033142005737916507	0.03962885884853652	0.07399861319783992	-0.0267941071783919	-27120.42224238064	-110.90354888959125	-68.66775393386168
2275000	-29666.677235978554	-2540.2802746020598	-27126.396961376493	18.352734942344398	147.71390083253553	18.352734942344398	17.901742412841017	542.7724973532386	84.87285792995283	85.01343643179591	46.330732203306184	31.91310069023044	49.96259073883206	13.330367832586719	11.483932575409836	8.78794916996638	3.976144113576387	1.0	2.0	1.0	3.0	1.0	1.0	1.0	4.0	1.0	1.0	0.848060287535298	1.478840485734483	0.7406261871727545	0.8398247586888433	1.639846115447487	0.4528021654211332	0.3698487158762546	0.26033799127924645	0.2255594601523054	0.14425383269219275	0.6800662534133957	0.03737110381342498	0.004260564234404588	0.03817440189014402	0.10672059666090873	-0.09894860629357898	-27126.396961376493	-110.90354888959125	-70.14200373139474
2280000	-29658.440598910354	-2535.8920570218725	-27122.548541888482	21.382259105542367	165.1666922806663	21.382259105542367	18.559044913778024	111.78904673075174	37.216065885280614	53.5658264287849	67.6886814219136	32.673596073080816	15.91325903928531	16.813432610052114	22.923721319357472	4.519320470716048	1.3660427291700654	1.0	1.0	2.0	4.0	1.0	3.0	1.0	1.0	1.0	1.0	0.8461005880447356	1.3749470228616136	0.768924866713269	0.8514248609500363	1.669043082549942	0.4895595788804024	0.37055339968519024	0.2642895474400339	0.21739364790163718	0.14776340497313792	0.613831214998048	0.030641814824726735	0.003141189052007645	0.03154093028643359	0.11089368787456419	-0.08319910177478222	-27122.548541888482	-110.90354888959125	-70.28610807992088
2285000	-29663.071451326876	-2538.7097617892814	-27124.361689537596	20.801533458133292	158.64368958665008	20.801533458133292	16.44894520551564	659.1774369538567	49.571075528843544	34.14300332222792	62.92186194743039	28.22755886269079	18.738519603241812	13.951409605086814	15.81079005928371	10.326575844773332	15.292816192843967	1.0	1.0	2.0	3.0	2.0	3.0	1.0	1.0	1.0	1.0	0.8402835716594061	1.4097338137101139	0.8127897209423793	0.833206381288627	1.6342562917014418	0.46973022069803094	0.3628974989846568	0.26030459459435035	0.2339535845828082	0.14284432183818388	0.7082516999718803	0.0329454889625076	0.006623265316856362	0.03283892587935492	0.19709075526714412	-0.32172615944318417	-27124.361689537596	-110.90354888959125	-69.86649284083282
2290000	-29670.562501836946	-2539.321403799386	-27131.24109803756	19.172908173563112	141.72724744752344	19.172908173563112	16.185234383419427	108.17948047946187	51.256873875869346	154.59740827751344	164.2347022232623	163.12785902756022	15.159750136917907	3.924962862179673	5.932965581146703	13.36115716601366	6.140907988386094	1.0	2.0	2.0	1.0	2.0	2.0	2.0	1.0	1.0	2.0	0.8064575594405953	1.420772986928861	0.8356212906551322	0.844200823794685	1.6889793906670967	0.40396794851362916	0.3746873488537729	0.27027482175236744	0.21441244276576876	0.14062538662809002	0.6108595215269615	0.03805733459897966	0.003207961354119481	0.03867474310932455	0.0820611524728861	0.003861758637670507	-27131.24109803756	-110.90354888959125	-69.66931374307934
2295000	-29649.6459366183	-2534.8134809583826	-27114.83245565992	17.68000523205063	120.91572526896887	17.68000523205063	12.92206320077959	59.17440717933685	53.85288401834533	120.71991865180685	46.01940355180832	22.394757394995636	14.354441491922174	7.562939571419632	11.125491950688177	21.52709606607803	3.663175788587966	2.0	1.0	1.0	2.0	2.0	2.0	3.0	1.0	1.0	1.0	0.7993442861964342	1.3959878446647875	0.7666531836715352	0.8605624728725934	1.6845149418673464	0.49293727072730265	0.3730734874990502	0.26623857662756917	0.21946353144581626	0.14122440442756357	0.6597334017284384	0.049068668785470615	0.0067170379232752205	0.048958733528531695	0.13752256567242985	0.15903785406197102	-27114.83245565992	-110.90354888959125	-67.86118059705313
2300000	-29658.029095105187	-2533.795656711773	-27124.233438393414	17.475096572063386	126.44679251602155	17.475096572063386	13.66363125310166	83.12790574072595	66.64648085251946	45.094259148678226	25.167666206078316	33.99404370011002	17.975557504693757	12.048582605957746	19.400312683783334	8.946729445298114	2.5573863313286753	1.0	2.0	1.0	1.0	3.0	1.0	3.0	2.0	1.0	1.0	0.7918532305130958	1.3820931778901777	0.8496123473904561	0.852065448678051	1.6247444961567394	0.4996312993714791	0.3731397073377772	0.26149144571895244	0.22656650780721146	0.1388023391360582	0.6474950121670815	0.04329893296320239	0.002363632233941866	0.0425510353627088	0.04966848322823979	-0.01699078594794435	-27124.233438393414	-110.90354888959125	-69.36443269392565
2305000	-29651.379798078422	-2536.0328186443703	-27115.346979434053	17.90274534125747	140.00011532900166	17.90274534125747	14.985157406022758	143.2929128465059	100.90756759747076	67.06948684427998	33.56664169339585	13.065867894110017	36.47087811874077	5.87902082234966	20.283888399699734	4.906664375009863	2.681435372675441	2.0	1.0	2.0	4.0	1.0	2.0	1.0	1.0	1.0	1.0	0.7918532305130958	1.4102208007109833	0.8250948376539378	0.8160070855730802	1.6681940570281864	0.4886299885207159	0.369804828211412	0.26667887994148853	0.22333849940662645	0.1401777924404724	0.6389266614030478	0.038262396860755374	0.0048266284049224345	0.03848499476650714	0.10511788787483878	0.008791591775164363	-27115.346979434053	-110.90354888959125	-69.06604037240196
2310000	-29657.66852207407	-2540.6681490330475	-27117.00037304102	18.881152236373367	142.91078249181896	18.881152236373367	17.45577046099342	356.5965935774727	30.724615137281276	110.92566803164443	166.50747633781674	47.602190743347734	15.905234771296678	8.84710182405355	4.540078352615434	8.662106965027915	5.2599518166918715	1.0	1.0	2.0	1.0	3.0	1.0	3.0	2.0	1.0	1.0	0.7918532305130958	1.3414059972557213	0.7273443022258602	0.8840466570662511	1.766719824418355	0.4886299885207159	0.3784091505038235	0.2567611048929964	0.2243145996673881	0.14051514493579137	0.626912880726669	0.038659114402703844	0.0052542666675210155	0.038782955704930955	0.13532391750709202	0.01853360936120509	-27117.00037304102	-110.90354888959125	-70.37714982555671
2315000	-29664.973916582192	-2537.9834384700107	-27126.99047811218	17.88075057681879	132.55303319575077	17.88075057681879	15.377043811820416	585.5033400952085	32.95180401715977	30.25332721639683	53.70647039387775	158.72200589934945	21.793925319272688	15.951818086776976	5.229745778316707	8.587178966015506	0.7599576083068627	1.0	1.0	1.0	1.0	2.0	2.0	1.0	3.0	3.0	1.0	0.8135712211017667	1.3564453459746233	0.8303578870708455	0.8215216941187947	1.7548882166174065	0.42321563511656274	0.37647092212301164	0.2563387190769466	0.2243145996673881	0.1428757591326531	0.6565915806562493	0.04356269199140981	0.0058969470659740895	0.041687953962654484	0.12853985272230592	-0.16029816729162694	-27126.99047811218	-110.90354888959125	-67.69154809126819
2320000	-29662.286335038407	-2536.9972213681253	-27125.289113670282	20.182522972346042	152.1471062772764	20.182522972346042	16.859240157092138	105.6252516432826	74.80199338164866	38.760530798030025	36.7893577715688	15.846395116959625	17.82354264866217	22.61331764461769	42.979310617525385	8.71609991725425	3.558193146975297	1.0	4.0	1.0	1.0	1.0	1.0	4.0	1.0	1.0	1.0	0.8135712211017667	1.4766285985347283	0.7070824180823194	0.8215216941187947	1.6347049640573015	0.5464911041050888	0.37162687558303514	0.2640651519875945	0.2166353516528865	0.14767262077648327	0.6567774384309913	0.03644745535673342	0.002279786510514195	0.03653425476935508	0.055730825161795707	-0.0014915491622814418	-27125.289113670282	-110.90354888959125	-70.95307007338742
2325000	-29651.21275378978	-2533.636572431391	-27117.57618135839	16.761752024380645	119.83430580593635	16.761752024380645	13.30949433445126	81.30860844238144	38.65227524825114	42.26147520108842	52.51680230242405	71.60777374383223	5.129695962872187	10.573327377856286	13.43476580124522	22.301241257982497	5.46872626278176	1.0	4.0	1.0	1.0	2.0	1.0	3.0	1.0	1.0	1.0	0.8659768612953267	1.3932123181422431	0.8232313025000472	0.8376358666501319	1.589073131944612	0.4908705194676386	0.36908471651363456	0.2524293284381356	0.23000635530980768	0.14847959973842148	0.6795280295768016	0.04381948332862353	0.0051136969422646145	0.04545924203412537	0.1262843992866638	-0.08847849235414981	-27117.57618135839	-110.90354888959125	-66.24793199862083
2330000	-29658.39880518309	-2536.1704317427384	-27122.22837344035	18.7943641765967	141.10358910663246	18.7943641765967	14.971727364779584	142.70756873779797	129.26144039616682	122.58654965527143	53.57437892555283	38.30005486662435	28.634252852220808	11.84863614532356	12.196153424296522	18.370969070941456	8.465566660283745	1.0	1.0	1.0	2.0	2.0	1.0	1.0	4.0	1.0	2.0	0.8404586952203386	1.4319783402997655	0.7734755374452746	0.8530028720384849	1.6439483484773263	0.4571362065188097	0.37933067502804196	0.25354638998320284	0.21313477938178862	0.1539881556069659	0.6654803720792112	0.0375350362371644	0.0033990792097532887	0.037425901510401025	0.09038689562347846	0.17496148000921222	-27122.22837344035	-110.90354888959125	-68.15396930525047
2335000	-29660.53725636744	-2532.6732554624127	-27127.864000905025	14.90061287429467	108.00117962536672	14.90061287429467	13.299245371834362	165.80181270222016	85.0913482958834	26.06895438680702	26.46121586767968	29.63932883405835	35.99070027664017	8.440530200443838	7.223917965889409	6.520092250843162	2.5897584513519547	1.0	1.0	2.0	2.0	1.0	2.0	3.0	1.0	1.0	2.0	0.8064339363263159	1.4626603200601829	0.7496174469026627	0.7699200835747643	1.6478235766465124	0.5635446364895615	0.3713449642563896	0.2663841806468731	0.21645007824510495	0.1458207768516317	0.6242075724929733	0.04627748052857623	0.007097625200068518	0.04771542188905225	0.14548160187025516	0.2062543449520161	-27127.864000905025	-110.90354888959125	-66.86317742620881
2340000	-29659.087949849694	-2533.7979452543295	-27125.290004595365	19.120769126221063	139.7619976932977	19.120769126221063	16.473751288189707	106.82844434657979	151.00391662297173	55.612974303126954	39.731454518934655	8.10585260112601	16.37058084534912	10.23728304205993	18.464415806861037	3.932074364194898	2.4077664044216176	1.0	1.0	2.0	3.0	2.0	2.0	2.0	1.0	1.0	1.0	0.8486557866560198	1.379343522692598	0.7324937654531432	0.8799962864908359	1.7479733122220709	0.4115373264853314	0.36862051928846046	0.25710972686119327	0.21834413300017874	0.1559256208501668	0.6847971788576566	0.037846534874408186	0.005259846268013806	0.036875216454906906	0.13006555902734238	0.02541540643781357	-27125.290004595365	-110.90354888959125	-69.561002169512
2345000	-29668.385406103804	-2542.2012624239273	-27126.184143679875	20.30904665295723	149.93624893375926	20.30904665295723	15.595675872821829	1418.5389695236302	83.47398756011658	76.88043835272259	34.3916090085247	42.713567556684424	47.69971355828843	16.94742264750071	4.946177691117233	4.447195637597905	4.185409696427281	1.0	2.0	2.0	1.0	4.0	1.0	2.0	1.0	1.0	1.0	0.7890773967096949	1.3859886341843841	0.7324937654531432	0.7974826266759114	1.727216800830066	0.5677407761467996	0.3823238510707689	0.25950142276655147	0.21343994718262846	0.14473477898005044	0.6720599756394436	0.036835650588141866	0.00453911199417101	0.03644484559086782	0.13048444116386818	-0.24997042431567942	-27126.184143679875	-110.90354888959125	-73.02964351373888
2350000	-29668.388071178928	-2532.7663217749273	-27135.621749404	17.794863021485494	148.10378274005643	17.794863021485494	16.61839914975944	291.12067616226255	112.96923351385782	45.692924266992875	27.646864605020294	23.977071307072123	11.840075531503857	3.921857334399582	6.103319872185092	8.555089526817596	3.979895019649726	1.0	5.0	1.0	1.0	1.0	1.0	1.0	1.0	2.0	2.0	0.8559865806289441	1.3190794502651348	0.6643360716344642	0.8197461455658255	1.7412273064360118	0.5996244454696188	0.3807264801908328	0.2589092534364423	0.21628811742875506	0.14407614894396903	0.5875330846813726	0.03486879330899391	0.001927687140991152	0.03542219196276519	0.05683049211432924	-0.3135163157527976	-27135.621749404	-110.90354888959125	-69.29136638797056
2355000	-29658.750773168547	-2531.667821367339	-27127.082951801207	15.665057943014144	119.01948138890458	15.665057943014144	12.913204187329171	193.74841981457743	32.09254065557459	45.045673656884226	26.001054260909502	5.620710830626562	9.6488935094316	11.268726461160133	9.511104026830761	25.73095481687661	9.408704381529745	1.0	4.0	2.0	1.0	1.0	2.0	1.0	1.0	1.0	2.0	0.8210281561697791	1.3190794502651348	0.803611436584305	0.8342847176440678	1.6542281150396174	0.5677681242970951	0.36969097358734665	0.26290824768828897	0.22334626227224733	0.1440545164521162	0.6631077165765596	0.04236598553157104	0.006225535423028369	0.04175229073132207	0.12982970144160777	-0.33864335438879584	-27127.082951801207	-110.90354888959125	-64.96029725523566
2360000	-29656.838475866458	-2530.3207524802247	-27126.517723386234	17.26534607889052	122.96546699900257	17.26534607889052	13.45955636523707	117.994550302008	61.41169648533959	49.53446287852726	26.80570104600076	28.64612615280494	8.041641458901049	8.63955187471604	8.247802398876278	10.261310949714074	10.344491999140413	1.0	3.0	1.0	1.0	2.0	2.0	2.0	1.0	2.0	1.0	0.8033334880678213	1.344791811426696	0.8220133010168382	0.7773779647957754	1.6793555706602794	0.5731278640325893	0.3709167395046966	0.2678765017932222	0.22002195023128757	0.1411848084707927	0.6510358828319307	0.046444055882334113	0.008299834096712576	0.043790852059563165	0.13833325472538877	-0.22616868044863855	-27126.517723386234	-110.90354888959125	-66.0918124375656
2365000	-29657.646553287705	-2534.9691202512568	-27122.677433036446	14.558410108808113	110.427566850554	14.558410108808113	13.024101791685538	57.44415783837763	38.07451462418398	68.94889536400109	32.56519041938086	33.19174295238223	12.294774148352204	8.588046141233912	11.821613492102554	17.903023618154837	21.778414466265712	1.0	1.0	3.0	2.0	1.0	3.0	1.0	1.0	2.0	1.0	0.8268643007647717	1.312202511548224	0.8623713181981856	0.7126400642796046	1.711391118920253	0.5745306862889608	0.3699735678465357	0.2700658576018041	0.22757999940297274	0.13238057514868654	0.6604144629618514	0.050529354166962075	0.005404415326758744	0.04945819370646703	0.1310353795243676	-0.2877915431584744	-27122.677433036446	-110.90354888959125	-66.58536199843194
2370000	-29665.502386437416	-2543.500326987401	-27122.002059450017	18.336141418798647	145.23800322925203	18.336141418798647	16.964720658493448	111.13779502831287	274.28280352704985	29.654071927786024	24.278625811982057	8.997566698695774	17.506346113629245	77.1030557536103	59.145081901722534	13.443353493744807	2.5163395958717834	5.0	2.0	2.0	1.0	1.0	1.0	1.0	1.0	1.0	1.0	0.7838732052797909	1.334601239360444	0.9273196802077175	0.7900904684154927	1.6712556444696016	0.4928597622669531	0.3658368932163735	0.2667202387617595	0.22852175850600762	0.13892110951585848	0.6265217353799707	0.03805813367420736	0.003195262981821298	0.03838250024750493	0.07989644957752533	0.2576247551009507	-27122.002059450017	-110.90354888959125	-71.26897002090637
2375000	-29668.824009184347	-2548.2378139596613	-27120.586195224685	17.305284827150693	135.3654297251441	17.305284827150693	15.267455705802119	787.3176393877284	117.18804313325221	258.8551884442587	112.76372755095055	56.142633833336085	11.134007471075966	31.334295540603257	18.69020217316859	29.681308039039592	18.843471080233375	1.0	1.0	3.0	2.0	1.0	2.0	1.0	2.0	1.0	2.0	0.8453682098887301	1.4247614449196324	0.7401533834801569	0.8485316603499324	1.5929249783507686	0.5482603230107793	0.3654195988246114	0.2632819610788177	0.21675546323672162	0.1545429768598484	0.6817032134993605	0.03851501255458144	0.00424410706583015	0.03910212310872327	0.11624609567209551	-0.3531119845214935	-27120.586195224685	-110.90354888959125	-71.54741067198533
2380000	-29664.188315427487	-2535.2361122878506	-27128.952203139637	21.05183933948097	139.9964640550529	21.05183933948097	13.727729358775987	118.75921114609531	120.99207461289664	72.21212604293846	82.57520677878713	80.0032290842759	44.07667214234948	10.933135087206349	11.699538228814376	4.977017834544806	4.208627001392658	1.0	1.0	2.0	1.0	1.0	3.0	4.0	1.0	1.0	1.0	0.9173803780744985	1.486777445265847	0.8321782769308079	0.8488283732475328	1.4424585045181233	0.4723770219631901	0.3705211298005981	0.2612473878312064	0.21675546323672162	0.15147601913147307	0.694294149623782	0.03843872883391146	0.007310539735293666	0.03766274472093475	0.16948527658051457	-0.32822324846312334	-27128.952203139637	-110.90354888959125	-67.97118502786171
2385000	-29667.27135794553	-2543.1896872005054	-27124.081670745025	20.489355168392592	155.65571514464773	20.489355168392592	18.36613363269004	217.52873793551484	41.718930371101095	56.27423739604252	176.67747889439843	83.7521118215747	43.07011009378713	10.560554149004641	10.069058785127194	25.284734376877957	9.622682755420463	1.0	1.0	1.0	1.0	1.0	3.0	2.0	2.0	2.0	2.0	0.8556341416871656	1.460325896379141	0.7790628585433753	0.8717125921601233	1.5608874892670042	0.4723770219631901	0.36947790871378855	0.26438629229785254	0.22259407990177663	0.14354171908658153	0.6018962805619127	0.034790813456383705	0.002142453335817921	0.03578632216359702	0.07223141249227588	0.2068273948505965	-27124.081670745025	-110.90354888959125	-69.86686927716666
2390000	-29662.37722854994	-2547.81809440304	-27114.5591341469	20.269317497224797	160.54237578935704	20.269317497224797	18.446749136005792	104.49900809208033	29.727905234203742	21.335784820820447	29.24643783129094	170.7041505291809	57.87928354183319	21.264324553176824	39.18790745707725	8.383339915621818	8.419609553639932	1.0	1.0	1.0	1.0	1.0	4.0	1.0	1.0	4.0	1.0	0.7866073674709319	1.4335727704211474	0.7816425932840111	0.8958859833774812	1.5831313161782992	0.5191599692681288	0.37162483154444176	0.259109121851963	0.22096646380294302	0.14829958280065142	0.6757291178340387	0.03280238121851357	0.00491327307222258	0.0334402028673332	0.14785377823625698	-0.10663034099563741	-27114.5591341469	-110.90354888959125	-74.8711154416539
2395000	-29665.012530240732	-2544.3074938549653	-27120.705036385767	18.72079875646953	132.62009328773877	18.72079875646953	13.073118483757852	44.033824932626324	50.02096316913247	29.929266629643564	46.090549149046645	47.23170852869439	69.76086420372232	16.969912669069238	16.84500382504224	44.348052466554	54.175802187191145	3.0	1.0	1.0	1.0	2.0	1.0	2.0	1.0	3.0	1.0	0.808334468856044	1.4214535789078961	0.7369257022604502	0.874158881992369	1.62784820720186	0.53127916078138	0.37498923839699905	0.2650094631684327	0.2202358458429114	0.13976545259165607	0.6317467848955253	0.042944214494641655	0.0073355568951769135	0.04389084963246552	0.17793173755986866	-0.04599926768196907	-27120.705036385767	-110.90354888959125	-73.89377255690688
2400000	-29666.886269084127	-2546.0893324420185	-27120.79693664211	19.879376444747518	151.29821323937767	19.879376444747518	16.674936541671215	363.2913060527953	201.6031893180415	26.712560040863192	29.958072822198176	113.3566263530061	129.25292158502444	43.792777048802044	10.305817433156214	14.95350929991355	10.534860991403937	1.0	2.0	1.0	1.0	1.0	1.0	1.0	1.0	1.0	6.0	0.8458459261576683	1.428458683063773	0.7745691104548889	0.8199526101879294	1.5998945093543597	0.53127916078138	0.3674955276824601	0.2694692456369777	0.22519696979975726	0.13783825688080412	0.6494904745092205	0.0376380170762886	0.006854729654685149	0.03629717381166607	0.17364017258301295	-0.15550816413353966	-27120.79693664211	-110.90354888959125	-71.4168352748135
2405000	-29666.360647574253	-2540.0606530999007	-27126.299994474353	22.0500680707013	157.88688723422592	22.0500680707013	16.99684655257612	201.36791918973083	69.41768207086147	86.6181366017068	38.705193533745415	38.7202513416606	5.98183605222821	9.78316838895993	22.240851386750727	4.607322569281478	7.310059176116816	2.0	1.0	1.0	3.0	2.0	2.0	1.0	1.0	2.0	1.0	0.8467854748210961	1.3966776890951977	0.7547716668386305	0.8291094676295856	1.6594052445198386	0.5132504570956508	0.37472005013433274	0.2622102904907636	0.21747379058171742	0.14559586879318537	0.6684886806199454	0.032395804959709784	0.0024353153011649514	0.03214823400814568	0.07981965933454656	-0.1275857643151922	-27126.299994474353	-110.90354888959125	-72.85321179834955
2410000	-29658.0712671472	-2539.561011545484	-27118.510255601715	19.671016825462722	140.0992302093912	19.671016825462722	14.987205098634357	1350.625758801352	192.24626213951782	67.61871728507997	38.98756820049199	30.423223590295034	19.202708409653194	7.4358693550555826	12.296105358401164	6.83102191191565	8.99533466053632	1.0	1.0	2.0	4.0	2.0	1.0	1.0	2.0	1.0	1.0	0.815943657013181	1.3938431834313787	0.7602837567306664	0.814953280039765	1.7184019372589596	0.4965741855260485	0.3804037034783884	0.2616751748309004	0.22221282866594586	0.13570829302476445	0.6543864755522306	0.03706164020843629	0.005325122990011331	0.037515181645738645	0.14368148781688297	-0.163370441677922	-27118.510255601715	-110.90354888959125	-70.66344164328889
2415000	-29659.29504788207	-2543.024962645722	-27116.27008523635	17.86497731285948	128.1069849997052	17.86497731285948	13.069149955826806	418.07442995940085	154.34552395248133	227.37339801476438	128.32308324317577	62.67039293961159	42.213599596966134	7.610563813032807	7.863296360651417	15.108668835826006	14.365910667101835	1.0	2.0	3.0	1.0	1.0	1.0	1.0	3.0	1.0	2.0	0.815943657013181	1.3511575092627222	0.7953765024829378	0.8576389542084214	1.6999722476119852	0.4799111294207515	0.3740015461869956	0.25943889675318743	0.22079490792524115	0.145764649134575	0.6531825167533798	0.041458812901145184	0.005308210143672079	0.04148167177666174	0.1261684321650745	-0.04110285827136381	-27116.27008523635	-110.90354888959125	-70.05597570549811
2420000	-29673.05310484566	-2550.639752059251	-27122.41335278641	22.08501833730653	179.4243968257611	22.08501833730653	19.97269917986026	254.7468465250793	62.61212563912341	133.52686268458115	88.97306767065508	103.34448228206662	151.9815588127329	37.13117434457497	13.152161911820171	16.1813927898934	17.678143496085337	1.0	1.0	1.0	2.0	2.0	1.0	1.0	1.0	2.0	4.0	0.8296383067523735	1.3421395629523392	0.7516919617050422	0.8795190406488268	1.7032486087661478	0.49376251917526937	0.3739242391110052	0.26621809941582947	0.22020953050334155	0.13964813096982295	0.652885321811766	0.027985416262853887	0.0036894401804738416	0.028097459458888512	0.12949042048746678	-0.27592231999496186	-27122.41335278641	-110.90354888959125	-73.24690767882437
2425000	-29661.13570749822	-2543.019048928861	-27118.116658569357	17.733474384041017	133.10647434537228	17.733474384041017	14.835292973141378	114.58816031643812	16.714961675084602	23.497969598326094	74.98341593102197	206.1401456794569	270.02448236430786	51.23269445837633	25.418156761905262	19.57766254262217	9.404814608370783	1.0	1.0	2.0	1.0	1.0	1.0	2.0	1.0	1.0	5.0	0.8890456059955406	1.3802781765348815	0.7947793635623945	0.8550078805539753	1.5913033516332413	0.4895856217199657	0.37017015814561394	0.26415870538201386	0.2166396952726347	0.14903144119973666	0.6310842899887938	0.040730633946995574	0.004844496118391856	0.040336380759406355	0.11097111105808147	0.18102170927189984	-27118.116658569357	-110.90354888959125	-68.53941587115474
2430000	-29668.499189103415	-2543.1594836257673	-27125.339705477647	20.023080231373264	132.67086302822628	20.023080231373264	15.031629611962146	166.02929112609533	139.92826349799972	21.470101787826547	65.75102396485282	33.58511401346207	18.83034255133729	13.052204861730527	19.95705409597483	41.76328693309668	20.47594033943663	2.0	2.0	3.0	1.0	1.0	2.0	2.0	1.0	1.0	1.0	0.8787446053707069	1.3938671277136534	0.7224255868534146	0.884297751145419	1.5563018087567868	0.5643631201600181	0.37431987774574504	0.25469763331894635	0.22320116743235446	0.14778132150295334	0.6920662602942895	0.04226978275532358	0.006770938419336404	0.040308006157888945	0.14749956394788233	-0.22806100019305656	-27125.339705477647	-110.90354888959125	-72.33758454249792
2435000	-29664.01284936398	-2542.580655999458	-27121.432193364522	16.52428427974004	131.1473486913886	16.52428427974004	14.586747950050919	105.49272330878173	16.476869463080188	43.55030892410542	47.73403152340191	107.72527840873975	132.37725783073873	36.38865452234417	18.63925413238791	15.781934740943573	3.2657466899529224	1.0	1.0	2.0	3.0	1.0	1.0	2.0	1.0	2.0	2.0	0.8418666785238582	1.4037412871888568	0.7336420503840022	0.8875920550558394	1.6608863909545422	0.47227153789289994	0.3714014724446419	0.2610830427206687	0.21580502668321047	0.15171045815147813	0.6811996272505566	0.04119323009536683	0.006114835324371519	0.04204055138399074	0.11347634747204821	0.2617555020406653	-27121.432193364522	-110.90354888959125	-71.04709465555615
2440000	-29655.49940195594	-2538.4846477761553	-27117.014754179785	18.706279358127397	134.94972429187098	18.706279358127397	15.700307541971306	161.10810004607325	120.98771858321012	54.47830198074622	33.76688156874012	23.682559001766588	22.421538633971164	27.706380626498987	13.37223581991247	13.25829955837746	9.871769428780834	3.0	2.0	4.0	1.0	1.0	1.0	1.0	1.0	1.0	1.0	0.8447422183816218	1.411048730986111	0.736359847024614	0.880284611258585	1.689048060556121	0.4385165317929461	0.3691198537133652	0.26241888755929793	0.2185485336224556	0.14991272510488043	0.6464873932841175	0.03968306605465098	0.004847838484533134	0.04014209041800265	0.14291036112716374	-0.2368624976623188	-27117.014754179785	-110.90354888959125	-71.73199432025706
2445000	-29662.03361405509	-2542.5746851306867	-27119.458928924403	21.3012763749747	153.9308143124674	21.3012763749747	17.353702400168558	1774.4447091936072	189.79982665258652	106.54825465008471	38.27560371671065	20.306094406017312	25.277639729570172	7.82100550655223	10.569182453871235	14.173684628640908	6.251386457135143	1.0	3.0	1.0	2.0	1.0	1.0	3.0	1.0	2.0	1.0	0.893721533825136	1.5215587330099556	0.7356638917309464	0.8253197399652401	1.5225885558500285	0.5011475456186922	0.36325996465257465	0.26241888755929793	0.2240441735258196	0.150276974262307	0.6341696129229464	0.0344801841181767	0.005042953258813131	0.03495719361726627	0.14341090740836035	-0.3639275804398977	-27119.458928924403	-110.90354888959125	-71.38945295784865
2450000	-29658.43201619051	-2542.9214500967855	-27115.510566093722	18.061196275532563	153.36106083527085	18.061196275532563	18.061196275532563	276.852834794703	85.98607474072256	56.06433807426448	59.72030769538822	62.11505473372783	51.84061385940574	35.45982839033067	11.979888895206313	17.991072316822514	4.132034876920544	1.0	1.0	1.0	3.0	2.0	1.0	2.0	2.0	2.0	1.0	0.893951217867105	1.364872562672417	0.7104741386786732	0.9512750398526031	1.5782794953105084	0.5011475456186922	0.37301240411661335	0.25633454022225527	0.21865545351453178	0.15199760214659877	0.672561295850531	0.03370871128651117	0.005371645266275219	0.034986128785051564	0.1811559339885716	-0.11850582988283567	-27115.510566093722	-110.90354888959125	-71.68458339506006
2455000	-29657.249263541038	-2539.8924068361202	-27117.35685670492	19.234382725979103	132.6997939881587	19.234382725979103	13.847808442389846	65.32896049300876	85.46955500724422	125.36362911610519	89.21164604968631	69.13356254327279	18.39411345644381	33.76420010835032	24.492941509516072	7.4881763208505445	10.092434685576798	1.0	2.0	1.0	2.0	1.0	2.0	2.0	3.0	1.0	1.0	0.8886839217616443	1.3958438857669415	0.7104741386786732	0.9360426026810934	1.6394369690365758	0.42951848207507065	0.36493656823711773	0.25853903687372315	0.22549519489132902	0.15102919999782927	0.6670815897956754	0.04283063604954349	0.009195779807426866	0.04050995664319585	0.1642118135434696	0.06567036949869455	-27117.35685670492	-110.90354888959125	-70.18524183306629
2460000	-29650.628090468228	-2530.732771901355	-27119.895318566872	18.10228948337934	123.37579684233219	18.10228948337934	14.086467334386727	132.60299362316118	44.20167692012523	56.90430545176921	61.11006464189698	62.672664056875384	10.673735817902218	13.972930940634388	9.928648872144178	4.440959711840971	3.3873860263667575	1.0	2.0	1.0	2.0	1.0	3.0	1.0	3.0	1.0	1.0	0.8790384131201902	1.3796430018172687	0.6626288926467163	0.9196600977266736	1.6723412124508188	0.48668838223833133	0.373210550230675	0.25102216883034684	0.22141857546743526	0.15434870547154209	0.7004532272247553	0.04455909128244174	0.005586108357341181	0.04376747542953724	0.13935546665244106	-0.2668395008819208	-27119.895318566872	-110.90354888959125	-65.84150520328714
2465000	-29654.011050666664	-2534.1229150131135	-27119.88813565355	18.11678055037756	135.8340079216379	18.11678055037756	14.165672306134807	104.98960027130377	102.62772596775501	43.900495637804035	48.463429005741204	22.6168472210963	19.03782441410888	9.429005698811885	12.513003908413246	10.848534380843061	17.72108338821794	1.0	1.0	3.0	3.0	2.0	1.0	1.0	2.0	1.0	1.0	0.8790384131201902	1.4469165665931283	0.7435019421326968	0.9019276428691475	1.5882567800781875	0.44035865520664846	0.3733960230487117	0.25102216883034684	0.22141857546743526	0.15416323265350537	0.6367767423503938	0.03764525020259298	0.007228642698767021	0.03972641906714852	0.13188797815635223	-0.2054182575393662	-27119.88813565355	-110.90354888959125	-68.69702705203652
2470000	-29672.5516938066	-2553.3209648243687	-27119.23072898223	19.741277732893593	147.95158478972127	19.741277732893593	16.54555166845302	984.1060696557932	179.84651140884577	445.79450386648176	87.1040547610048	45.155827230395865	19.081626149156065	80.05108919761678	35.71681140160817	5.916632732354486	2.844950857873369	1.0	1.0	2.0	2.0	2.0	3.0	1.0	1.0	2.0	1.0	0.8055079635005843	1.4082296556103668	0.7367714277733236	0.842692423299359	1.6323998369635853	0.5743986928527799	0.37153122988906057	0.25839527922121036	0.22107535949834756	0.1489981313913807	0.6298788769541677	0.03475097977639467	0.004732660119887742	0.03676253169008342	0.12764478821747952	0.18311935181517744	-27119.23072898223	-110.90354888959125	-75.86097466471024
2475000	-29657.921970626263	-2540.023198191261	-27117.898772435	20.852718997753453	165.2825701582028	20.852718997753453	19.02984352084277	114.63389963929647	80.25785150971915	42.74358669068933	15.918868086942334	10.063011353927944	31.32661319801031	31.463889132207555	18.79473453814148	3.9996886114371533	2.9617449761110692	2.0	1.0	3.0	1.0	1.0	1.0	2.0	3.0	1.0	1.0	0.7545050099214347	1.4407907047985793	0.7746215539754407	0.8884130909820359	1.6230542559867283	0.51861538433578	0.3799498407383757	0.26452499945837926	0.21168921037343033	0.14383594942981395	0.6346986537878033	0.033549755007171625	0.004753444612610327	0.03388275290995404	0.1716677999794413	0.04933564779454527	-27117.898772435	-110.90354888959125	-73.55431374638495
2480000	-29661.698166261936	-2544.327194773661	-27117.370971488275	22.64225179502797	165.06201231974637	22.64225179502797	16.954696541639276	229.81045015918923	77.98111012167489	178.03665276565846	142.6443888779706	27.958152000887356	22.72361207819598	14.332448496288114	8.970458200454535	17.404128012896745	19.663152419610668	1.0	1.0	2.0	3.0	1.0	2.0	1.0	1.0	3.0	1.0	0.8115180846028275	1.4680533945233247	0.8127619847231567	0.8402425509624876	1.5663033007336697	0.5011206844545324	0.3743857087596713	0.2679437809106378	0.21665859949029348	0.14101191083939663	0.6486901030989503	0.03173025900602566	0.007253274978146049	0.031972150953952276	0.22535425538888904	0.20225224785890342	-27117.370971488275	-110.90354888959125	-72.70539089256697
2485000	-29671.883753014	-2544.855822565338	-27127.027930448665	20.601174711509156	158.31314086860309	20.601174711509156	17.13855837406668	174.08136957096596	311.4055261863545	157.0097666048162	45.56015607782478	62.81028725074064	13.732148122830347	54.7479200324074	39.11834752849969	9.24281450402722	4.463620683063711	1.0	1.0	1.0	3.0	1.0	2.0	1.0	2.0	2.0	2.0	0.828689570978372	1.4523830582932902	0.7987407670713479	0.8290619613440184	1.6465533148731613	0.4445713274398085	0.3714185781606088	0.263542379422827	0.21926474345097802	0.14577429896558547	0.657189182897286	0.03651784851051501	0.007093447782759165	0.03513764139914872	0.15688704315378918	0.0014873015205092738	-27127.027930448665	-110.90354888959125	-70.29326358705181
2490000	-29662.45405732211	-2540.715541506319	-27121.738515815792	17.357329187552892	138.50837288153718	17.357329187552892	15.978727289707148	200.0807188907924	164.0754588041829	81.47691069299098	58.26739373821215	83.0072611809634	64.1521546329135	17.735558519711102	5.663176168851248	13.771646770111113	0.659040986501458	1.0	1.0	1.0	4.0	2.0	1.0	1.0	2.0	2.0	1.0	0.8579882389128433	1.3802370338647565	0.7798022768438407	0.8610443511969124	1.6317481573241785	0.48917994185746666	0.38018694496848293	0.2519390203854556	0.22222425737711243	0.1456497772689483	0.6283419562677288	0.03841151259654292	0.005578503218673878	0.039555376217709125	0.15366795415070605	-0.08637693912691567	-27121.738515815792	-110.90354888959125	-70.3518655781586
2495000	-29646.05675705269	-2530.092956740513	-27115.963800312176	15.626509381772374	124.51626120495696	15.626509381772374	15.339648068117622	273.7541839464033	19.028410566350818	37.97190026737014	118.70785475768298	26.683751391484012	11.385551711292896	10.766906456265266	8.140704928005443	10.082125970766457	0.8205491519959843	1.0	2.0	1.0	2.0	1.0	2.0	2.0	1.0	3.0	1.0	0.8183766731115316	1.407735716203952	0.7670179045037907	0.8610391916624456	1.651398859489157	0.49443165502912095	0.37095177216373776	0.2574290334437947	0.22678919721101776	0.14482999718144912	0.651384602940804	0.04063472399848669	0.008763519344629826	0.04189893674989638	0.22472284129771805	-0.06866140600468675	-27115.963800312176	-110.90354888959125	-62.0768817536552
2500000	-29660.44783855391	-2537.477726589001	-27122.97011196491	18.449897265403585	148.68948981260675	18.449897265403585	17.85301389149774	152.55712301778695	38.04152777013444	40.66927564083678	93.45406149619473	55.19650332503439	42.99236994373548	15.437958380460827	13.768023959028943	7.052222959484359	4.353837453098882	1.0	1.0	1.0	2.0	2.0	3.0	1.0	1.0	3.0	1.0	0.8422883684702491	1.3321473176445864	0.8033543529389177	0.8553036270781396	1.647698092621222	0.5192082412468831	0.3863918947551375	0.2548895770031345	0.21612850336286218	0.14259002487886505	0.6683946852100263	0.03581071871054707	0.007934456073909232	0.035595463418632914	0.19002452971855724	-0.03481118607573163	-27122.97011196491	-110.90354888959125	-69.44901381975592
2505000	-29661.596968503887	-2541.6840416472714	-27119.912926856614	20.240238652217297	158.98214040304637	20.240238652217297	17.695632316759845	177.4001440053661	30.374538052912285	56.10859868350943	128.31852305153583	299.20066457528713	102.4267627541905	27.73066027987371	11.432609933017856	16.009372529082437	9.084108987932144	1.0	1.0	1.0	2.0	1.0	1.0	1.0	3.0	4.0	1.0	0.8651154949902491	1.3215929929134798	0.7778574172846796	0.8739849833226757	1.6303127681477572	0.5311363433411566	0.3618405820367995	0.2590227739638363	0.2308006971345548	0.14833594686480875	0.7070999131978569	0.030883548572549827	0.004415082300532657	0.03151393559513328	0.15373740969339653	-0.2592842735148873	-27119.912926856614	-110.90354888959125	-67.69647448741141
2510000	-29670.11802011896	-2552.512925933917	-27117.605094185044	18.98370517848626	130.7584819054432	18.98370517848626	15.172793444592426	2687.3283332900373	73.44651600826114	107.12395106896784	176.8571892377383	812.1481669590074	21.175647039133683	14.59132516706754	15.796491857921215	4.207596909863902	8.984651203045054	1.0	3.0	1.0	1.0	1.0	2.0	1.0	2.0	1.0	3.0	0.8305481629159769	1.3923432396954527	0.7928522531474042	0.7867328148520798	1.6749227155314907	0.5226008138575938	0.3788341826528609	0.25732590964869934	0.21448198430525856	0.14935792339318052	0.6634747413659977	0.043198616684400684	0.007658265618540121	0.040860742552799235	0.1400109841185173	-0.21463831386010865	-27117.605094185044	-110.90354888959125	-71.18387522410515
2515000	-29654.189455988108	-2532.7750639009973	-27121.41439208711	17.489703484107125	133.0819161205016	17.489703484107125	13.387393676184162	154.5542447871133	61.02863250315662	69.93529482837411	51.70228324524188	5.7819328620697235	3.748861894685765	6.6637969776365615	6.813068427576412	10.163812910766833	6.698279770920768	2.0	1.0	2.0	2.0	1.0	3.0	1.0	1.0	1.0	2.0	0.85378112914306	1.3923432396954527	0.7217974219155229	0.7930071670948359	1.7090466966259887	0.5300243455251378	0.3746921501170336	0.2573211129254353	0.22350970794249653	0.14447702901503387	0.6694686057358675	0.04121516390616975	0.004750727770908542	0.04088174045826065	0.11918504017779973	-0.41379607003618263	-27121.41439208711	-110.90354888959125	-69.73275598977904
2520000	-29656.1426349144	-2532.6539671826627	-27123.488667731737	17.85607108437144	132.8441882053651	17.85607108437144	13.73770113463351	87.46699720326569	42.394270962993716	49.71396158986921	40.04377111397366	63.35427120790614	25.731157928216604	8.497468615028064	10.415951463442008	10.722287239227576	4.692148748444704	2.0	1.0	3.0	1.0	1.0	2.0	2.0	1.0	1.0	2.0	0.873808130980506	1.3864173031055798	0.7217974219155229	0.853044499220259	1.6581378669985771	0.5067947777795532	0.3630438841501753	0.26087125686861734	0.22571535290416903	0.15036950607703778	0.6626077794980382	0.03987861206612871	0.0045957833955013435	0.04004863520334376	0.12033728842627534	0.03380484891898176	-27123.488667731737	-110.90354888959125	-67.6988061325396
2525000	-29665.81311459221	-2545.810923191248	-27120.00219140096	19.1477416510496	158.81766637021371	19.1477416510496	17.413494067416174	126.61191552587786	60.004995746647175	195.32777970307285	447.63696074029446	40.210401495343895	60.710060590144565	12.442460242045467	11.72854822462441	15.883542774880087	4.749720644226529	2.0	1.0	1.0	1.0	2.0	1.0	4.0	1.0	2.0	1.0	0.8856566978402098	1.3162066247913222	0.7463026995178362	0.853044499220259	1.7038432677105213	0.4949462109198494	0.37009733411734674	0.2570675584559101	0.22591411200156794	0.14692099542517464	0.7063042776600392	0.03336328526760663	0.00470070183762054	0.03401547598150316	0.1435985478076728	0.253090026680336	-27120.00219140096	-110.90354888959125	-71.55565663643497
2530000	-29662.54078209224	-2539.0764795643754	-27123.464302527864	21.601619234651793	152.72432034263298	21.601619234651793	17.262589778410522	315.2115142873501	126.09637718298963	95.41858488863089	56.112273521281544	42.029235970088635	18.398056256387363	13.823889843060012	12.236338491980296	12.051966067756421	4.856511423301926	2.0	1.0	2.0	1.0	2.0	1.0	3.0	1.0	2.0	1.0	0.7910186519533411	1.3421647905907303	0.7694789848800321	0.840056321624122	1.725455766681662	0.5318254842701103	0.36568332918642743	0.2619114657546556	0.22027404306440831	0.15213116199450802	0.6790571944869932	0.0355665820081632	0.0036907780235140657	0.03494783422561583	0.10187865679626293	0.0057454302113595715	-27123.464302527864	-110.90354888959125	-70.54536846171325
2535000	-29654.2459016926	-2527.844812642484	-27126.401089050116	17.86790678676757	127.60745863837376	17.86790678676757	15.043291620778636	137.37513934336454	33.82944234824065	31.35300773887888	46.770755182516915	7.583065085593546	7.810329831020336	9.82439309791785	5.780232319569486	7.165881872651808	2.8617824694475695	1.0	3.0	1.0	3.0	1.0	1.0	1.0	3.0	1.0	1.0	0.8394572271463985	1.2960497507521562	0.7071850748965903	0.8639972947105916	1.7955680174627893	0.49774263503147154	0.37683305840124165	0.265327640258339	0.2191438101747709	0.13869549116564783	0.6210721009336254	0.04387953686375342	0.0066873854809983806	0.04295343520579123	0.11256397830402556	-0.00412458695539549	-27126.401089050116	-110.90354888959125	-66.69568231125517
2540000	-29646.84596372216	-2531.487582210915	-27115.358381511243	16.266325808292603	115.98021824279611	16.266325808292603	13.396238330172693	97.48890878403915	38.01213789005615	47.823068440683365	29.39402366400463	26.072663457346913	6.919007258349833	19.404106672789894	12.888938849187168	4.64560067093014	7.146661260027562	1.0	2.0	2.0	2.0	4.0	1.0	1.0	1.0	1.0	1.0	0.7936002081186212	1.4173849759809654	0.7957098475246928	0.8207991257565691	1.6742327922339801	0.49827305038516906	0.3730768918226875	0.26483205980371033	0.2175059004583682	0.14458514791523328	0.6842382210195875	0.05178019783458547	0.009587824659767041	0.04745058146914399	0.18336855465353613	-0.109183882557191	-27115.358381511243	-110.90354888959125	-65.43086838633444
2545000	-29663.345994379863	-2542.1371570135884	-27121.208837366274	18.949804207570278	142.0807950445895	18.949804207570278	14.731178295261579	1336.0074479340542	60.74437018274053	54.7261087530731	21.72939462914346	71.9997580578269	55.89793730301328	26.006853939842102	22.416550728309833	8.395580115718	12.439888197081002	1.0	3.0	1.0	1.0	1.0	1.0	1.0	2.0	4.0	1.0	0.7936002081186212	1.322179448385737	0.7391490317999523	0.9681695688356764	1.7481955364681971	0.42870620639181384	0.3845461737520553	0.25480891478767353	0.22111246883673527	0.13953244262353529	0.654399869592272	0.03782777330651605	0.0054663352658096106	0.038095872108037505	0.13014531249815192	-0.046853726590660706	-27121.208837366274	-110.90354888959125	-68.71618048629674
2550000	-29672.606219960784	-2546.0614387517744	-27126.54478120901	17.030009202292714	121.2760144615498	17.030009202292714	13.576769903684333	155.75512181130173	72.22691792605592	61.85738656786158	21.383134958334782	79.13704464101278	167.3492519438351	163.60080815327845	15.79134660125547	16.94305347399684	8.241710548894343	1.0	2.0	2.0	2.0	1.0	1.0	1.0	3.0	1.0	2.0	0.7876906745200397	1.3281089061296099	0.7667198863661651	0.8498039043617435	1.7399774335873759	0.527699195035064	0.3837865820474953	0.25114260899825974	0.2143735700863226	0.15069723886792175	0.6280537021026893	0.047878757989393166	0.007259755747347499	0.04709888834730615	0.1706068373399154	-0.07813356604713502	-27126.54478120901	-110.90354888959125	-70.19653095975549
2555000	-29665.74248904474	-2546.4381981743	-27119.30429087044	18.158943020898548	144.64284606469454	18.158943020898548	16.16649220793244	204.31497512671496	65.11747566565205	184.61238450814847	196.4570681178154	35.39553102314636	72.90626035923198	57.26861437331756	9.856572909860231	4.596792916317431	14.819208762107355	2.0	2.0	1.0	1.0	1.0	1.0	1.0	1.0	3.0	3.0	0.7876906745200397	1.3281089061296099	0.780060600041235	0.8498039043617435	1.7266367199123058	0.527699195035064	0.3791984955122837	0.2541606926139046	0.22222485096015143	0.14441596091365969	0.6828613710325495	0.03499877417034682	0.0054518865905298745	0.03721644187158462	0.16290069115891745	-0.11599700594025747	-27119.30429087044	-110.90354888959125	-71.73988304316809
2560000	-29668.984049934043	-2548.7402037497104	-27120.243846184334	21.221632357727643	154.81627221982058	21.221632357727643	18.18473334761121	71.91863661366308	220.80301179140676	218.40038059651783	228.92634513658868	100.7378417957309	25.955237504907846	42.95378159239156	13.070681255654915	13.06942186703042	9.55188158583394	3.0	1.0	1.0	1.0	2.0	1.0	2.0	1.0	3.0	1.0	0.8082216961939572	1.3176425997876102	0.7969949955416674	0.8933629098209136	1.7320410663973347	0.4517367322585146	0.3791984955122837	0.2577077178973772	0.2199666659165564	0.14312712067378222	0.5928307247563493	0.038038998902656475	0.004277613443454135	0.03754940965167559	0.12757588182648075	-0.0039096779545211395	-27120.243846184334	-110.90354888959125	-73.4462896677614
2565000	-29677.36994715121	-2547.771795269251	-27129.59815188196	15.797299575654964	123.69144465422814	15.797299575654964	13.076473561573268	1141.3151280632364	159.2679723125696	68.1547051302949	59.40696404702731	73.32125435506165	53.48115721700251	17.012289960358842	29.72477518899149	8.39507120108532	5.217737522444464	2.0	2.0	2.0	1.0	1.0	1.0	1.0	1.0	1.0	4.0	0.824606333859079	1.344172318649301	0.7712119662844777	0.8465218311106959	1.7169254441198014	0.4965621059766424	0.3697249434347423	0.2528764635531989	0.23305246725439574	0.14434612575766248	0.6700260715534438	0.04484329386102712	0.0021727584228530944	0.045204854898491555	0.044095859673681896	0.04338131889354993	-27129.59815188196	-110.90354888959125	-72.43455267477682
2570000	-29661.15785734346	-2533.343512194422	-27127.814345149036	15.800147515133018	116.22508775530076	15.800147515133018	13.588477740023492	131.19839897097788	36.585965733995984	44.51603127241528	69.23297587167994	5.156474294358253	5.431659571026552	12.543843370165343	15.679936727687494	7.428761353607917	0.9945775287954981	2.0	2.0	4.0	1.0	2.0	1.0	1.0	1.0	1.0	1.0	0.8048051918269029	1.340203635517142	0.8101620611643601	0.8407343182204028	1.701979986251023	0.5021148070201666	0.3861058261171527	0.24534902387943358	0.2290592845512009	0.13948586545221225	0.6313848828867682	0.04737070982024336	0.0028727849329107115	0.04784472786171093	0.061367134140736135	0.32673934248697833	-27127.814345149036	-110.90354888959125	-68.3809432876977
2575000	-29653.323421895104	-2532.3772342007455	-27120.946187694357	18.856000391392797	126.87378715167553	18.856000391392797	14.05703983251613	235.87015934535918	37.738928280428105	45.53487236088891	10.827998018550419	8.95341471878811	8.221786027294987	19.86797155475812	3.5032101220933103	4.7704215560113425	14.204983663137124	1.0	2.0	4.0	1.0	2.0	1.0	1.0	1.0	2.0	1.0	0.8699748607903758	1.3403106989172824	0.7218438629696151	0.8561768002833116	1.7537039422576939	0.45798983478171873	0.37618080354959305	0.25354854538775085	0.22770486033610726	0.14256579072654837	0.6999863858575013	0.044363233934136624	0.007476883514630697	0.04244423383825816	0.15616084484244774	0.18407757036951658	-27120.946187694357	-110.90354888959125	-68.2122555685065
2580000	-29660.597962656117	-2532.3551054045224	-27128.242857251593	18.813487776317636	146.39501021539374	18.813487776317636	16.20912353853844	385.5626233708652	38.30488038619144	38.95905345105192	14.114556105040274	16.296865480856187	11.292869910892703	5.860154821727419	5.9648001601470755	9.616763057289628	6.446188181804552	1.0	2.0	4.0	2.0	1.0	1.0	1.0	1.0	1.0	2.0	0.770325585177363	1.3495311481019752	0.7647704537106665	0.8810057759406947	1.7778052279073813	0.4565618091619166	0.37459588709605063	0.2568667956639127	0.2247562425373647	0.1437810747026715	0.643573264285907	0.03943723048723698	0.0043533304086363035	0.039376071216499595	0.10519599328625531	-0.1593183160421323	-27128.242857251593	-110.90354888959125	-69.25117316005169
2585000	-29675.016959906206	-2550.006886198799	-27125.010073707406	18.161130253653283	133.95436005327255	18.161130253653283	15.801775923546305	66.24547506465646	219.26968445848044	65.88383053058571	189.93973284114142	216.19666371763537	151.58490666366734	10.451338274893942	12.437383497703024	32.39619780535951	3.4389628589659695	1.0	1.0	3.0	1.0	1.0	2.0	3.0	2.0	1.0	1.0	0.8375416118915785	1.2752590450248111	0.8489303911095796	0.8316691074159985	1.7476218146234257	0.4589780299346038	0.37427627061501106	0.2550315991998884	0.2319277180878219	0.13876441209727816	0.663017718530736	0.043178654375955396	0.006141572587237486	0.04165956757988254	0.15175344747442057	-0.016314308901874925	-27125.010073707406	-110.90354888959125	-72.46671746878555
2590000	-29658.742229124688	-2539.597097887684	-27119.145131237005	20.62721817439078	168.8191590683798	20.62721817439078	19.02666332672769	118.92162247551238	107.72888254981312	132.81508648947488	87.42804745847157	99.50513779453615	12.437902581487066	10.85078373752381	8.09839748074397	2.9840057122113293	1.3690604188110786	1.0	2.0	2.0	1.0	2.0	1.0	2.0	3.0	1.0	1.0	0.812702016853555	1.3458607226958255	0.8106900583211462	0.8581287871247261	1.7121599182212317	0.46045849678351297	0.37091938606935415	0.2610852303766933	0.22798127333429663	0.14001411021965543	0.6526307877818835	0.03147573315143538	0.0024684428158711145	0.03206108620809973	0.07782053750499861	-0.28011435479269114	-27119.145131237005	-110.90354888959125	-72.43961023689397
2595000	-29660.561549554724	-2539.7944228829747	-27120.767126671748	16.80873231809965	131.80312311421073	16.80873231809965	14.772043885030454	357.26865617771614	187.28340456685942	103.89745999466912	98.96218306102428	62.19663598035345	27.711859217683127	5.776297617267039	12.079993850354448	7.8345798214346205	13.563473475257219	1.0	3.0	1.0	1.0	1.0	2.0	4.0	1.0	1.0	1.0	0.8378952401449081	1.3962283442786536	0.8304225056219533	0.8729817670351563	1.6896272417308735	0.37284490118845237	0.3716893244619691	0.25239021724345273	0.22418222557802164	0.15173823271655604	0.6544337255225811	0.04121343136135401	0.007550771266822839	0.040136464274612725	0.15498186159088276	-0.04148410063363695	-27120.767126671748	-110.90354888959125	-68.54126348753522
2600000	-29667.617667383387	-2544.8539875101387	-27122.76367987325	17.358186543246777	140.2881357492429	17.358186543246777	16.06441018782542	742.6470696062984	92.09287383261731	43.4458960088931	53.40987861749922	29.01536710986359	33.845790028217436	15.79222510232493	9.442550921734737	33.51111026741782	9.411135093662255	1.0	1.0	5.0	1.0	1.0	1.0	3.0	1.0	1.0	1.0	0.8306033111437356	1.3335706622240333	0.8000481610494913	0.8109632652110864	1.6908672465508678	0.5339473538207825	0.3728187108770517	0.2604331147257268	0.22418222557802164	0.1425659488191994	0.6424744993044786	0.040333103154448886	0.00708113873120817	0.03818012969365704	0.156052263603482	-0.2910849377304846	-27122.76367987325	-110.90354888959125	-72.02848717217591
2605000	-29655.33735772215	-2535.9531608642396	-27119.38419685791	20.099204821282207	144.47022892959052	20.099204821282207	15.483044252904419	33.27653732900329	53.54797323085838	85.74313713576151	50.762960950170594	92.02827934763401	17.009926869146497	8.34167078361464	7.806273865481003	3.1915975923997655	1.8027755407008663	2.0	2.0	2.0	1.0	1.0	1.0	4.0	1.0	1.0	1.0	0.8460755043490115	1.3335706622240333	0.7814449422232296	0.812287764937524	1.7187325687116164	0.5078885575545822	0.3708745044448665	0.2601055256243835	0.221509555450498	0.14751041448025148	0.6927072311032105	0.03671973526398648	0.004340352393540848	0.037371784272425365	0.09054081989043082	0.1299391105533652	-27119.38419685791	-110.90354888959125	-73.34378998349091
2610000	-29660.64923603668	-2541.686978714791	-27118.962257321888	21.927394426289936	151.9618189544976	21.927394426289936	16.88344201939301	114.55700556858214	48.53571287189014	100.37085334464362	50.44459816246144	58.89976847053812	44.55713930969452	20.134168187968232	35.14166774032723	12.216056493997586	4.674225424141167	1.0	1.0	1.0	1.0	1.0	4.0	3.0	1.0	2.0	1.0	0.8750501417515447	1.3875000484100228	0.7900074316887867	0.8645223525080389	1.6405424640333752	0.44237756160822844	0.3628842833916757	0.26002475056000945	0.22958055156806287	0.14751041448025148	0.6697788954941273	0.03482992734841777	0.004463879941607481	0.03560308231359767	0.13254618372050306	-0.24901225652273534	-27118.962257321888	-110.90354888959125	-71.8932795478749
2615000	-29654.67751826063	-2535.9987396645224	-27118.678778596106	20.381764162656	147.50927835177555	20.381764162656	15.556505010625758	87.79796844636157	79.87292224602739	50.64246427221604	30.195517774277466	8.73431706389971	18.470242456312494	25.288331670544192	21.38224895550501	1.4652908334708106	1.9609450498382524	2.0	1.0	1.0	3.0	1.0	1.0	1.0	4.0	1.0	1.0	0.8459208818561326	1.4192790409530551	0.7484411624840418	0.8645223525080389	1.5947057146503856	0.5271308475483428	0.37887163338420016	0.26183945381970797	0.22076895829818588	0.13851995449790555	0.6460672456047367	0.036993230446302316	0.002926259544764211	0.036953527889316086	0.09515626286701181	-0.20695798233064341	-27118.678778596106	-110.90354888959125	-72.98724824891322
2620000	-29655.926609006005	-2536.6312457281274	-27119.295363277877	19.95165570919191	147.2745425311923	19.95165570919191	16.305903326546105	162.87185276716798	240.1723522484423	104.3633347868346	91.26875607250831	24.598469391326535	8.351443745742225	4.293360968656527	11.247199237966816	5.487569612172507	1.7206159967440466	1.0	2.0	4.0	1.0	2.0	2.0	1.0	1.0	1.0	1.0	0.842414366005437	1.4504651166624294	0.7780358251976692	0.9182984025083506	1.5373731922005398	0.47341309742557086	0.3678908476887281	0.2603308335951707	0.22195653735186335	0.1498217813642375	0.6441985885060145	0.035341738289939306	0.0030625824789367664	0.03623984106530496	0.07896304639576139	-0.14144140739024072	-27119.295363277877	-110.90354888959125	-71.23620915854636
2625000	-29657.223874173465	-2539.2860900528326	-27117.937784120633	18.9726094829223	145.48119444436162	18.9726094829223	16.946234319765033	413.9719614271196	47.487699705095075	71.82540892496397	46.87436047744128	37.272955150086666	9.287777241300493	19.373610808171552	8.694334051984715	16.123597485603977	17.276469944432343	2.0	1.0	2.0	2.0	1.0	1.0	1.0	3.0	2.0	1.0	0.9215550027248846	1.4032030117329117	0.7594258841598058	0.8226606199878319	1.5821704856753998	0.5109849957191632	0.3647115767089249	0.2633565814741087	0.22153404687445774	0.1503977949425083	0.6864006711124341	0.03455401036428884	0.0028717674334909292	0.03405374068272036	0.07264449587606828	0.09915430961315737	-27117.937784120633	-110.90354888959125	-70.08849832140976
2630000	-29653.376287068048	-2538.4859150230586	-27114.89037204499	21.392784118559348	141.37624439510185	21.392784118559348	15.060727707276497	104.76968049694007	87.28968528175443	78.74785265142359	172.94158759416584	87.57023457943205	7.742459458298458	11.831483751053888	12.144402715376437	5.2377018147599745	2.989008090399171	1.0	2.0	1.0	1.0	2.0	1.0	3.0	1.0	2.0	2.0	0.881992728922334	1.4105443499111179	0.7655600453676843	0.8677561125187576	1.6082572600918656	0.4658895031882375	0.36827256785802037	0.2598018840897058	0.22610683245868343	0.14581871559359005	0.6697981274020707	0.03916428939734925	0.006992010868128811	0.037258690947505745	0.17829472291351725	0.016616832896499602	-27114.89037204499	-110.90354888959125	-71.2131628608761
2635000	-29661.565032509057	-2539.5033492979296	-27122.061683211126	19.74636220572946	147.42409443850283	19.74636220572946	16.490314055613194	131.54328892054144	38.49624966012257	97.23486767487934	81.99334338715191	32.7039971845507	44.358820100578484	20.057206080303267	20.24789150849814	15.147577375921228	8.16258471631751	1.0	2.0	3.0	1.0	1.0	2.0	3.0	1.0	1.0	1.0	0.9510815119948866	1.4029393029812183	0.704498276535738	0.8211684443685632	1.6980881694995629	0.42222429462002814	0.36568144011074155	0.2613875483598024	0.22094534348155193	0.15198566804790378	0.6774452634630774	0.036638771989877944	0.004160921176733479	0.03800965559319575	0.10747551718990948	-0.0393210319813124	-27122.061683211126	-110.90354888959125	-70.24587142607238
2640000	-29663.83070648772	-2537.6317422625575	-27126.19896422516	15.429478276183074	125.59676314667263	15.429478276183074	14.01075673480485	656.2205116245158	84.75822843232598	76.56332900683272	25.267053873650266	55.457414801441715	47.81373533638497	15.02429421677939	4.322839935325667	6.979018176023644	7.809595161932536	1.0	3.0	1.0	1.0	1.0	1.0	1.0	1.0	3.0	3.0	0.8694664521413357	1.3851961197572469	0.8145814958940523	0.8759862831372077	1.5883809819133803	0.4663886671567743	0.3717832562517278	0.2567142424946297	0.2304324051351891	0.141070096118453	0.6254892972347913	0.04239638114846217	0.004245693696379443	0.0433079747000533	0.08261013506471321	0.14217534781905444	-27126.19896422516	-110.90354888959125	-66.3578702808518
2645000	-29677.037102870036	-2550.583773804243	-27126.453329065793	21.15874167748893	170.8404389218246	21.15874167748893	20.960022698312713	317.5865956264805	89.18388558451677	217.97609502453065	350.9313022114954	27.26534794084172	12.011152506094549	5.926870284874412	9.760842104203034	17.74476256313346	8.795433580603975	1.0	2.0	1.0	1.0	2.0	3.0	2.0	1.0	1.0	2.0	0.8827687623796013	1.4631641487953326	0.8555809490063978	0.814021422870301	1.6173013139901191	0.367163402958245	0.3651213803084697	0.26133058945330784	0.21739515984206578	0.1561528703961563	0.6754034616357077	0.03138325718015284	0.006685137915798132	0.029439518930228455	0.1838030895201945	-0.03297051820771879	-27126.453329065793	-110.90354888959125	-74.13232076867176
2650000	-29655.813000396935	-2533.9746741894105	-27121.838326207522	17.19337238694082	125.36111696955967	17.19337238694082	13.528941599961412	98.90292931953084	37.17670120736391	42.831518289516175	79.97580096015827	9.149241221808063	15.015722108234295	3.192401639527984	7.989501566980519	10.610407104671632	5.6650299557325665	1.0	4.0	2.0	1.0	1.0	1.0	2.0	1.0	2.0	1.0	0.8870716613757742	1.491129649705266	0.8283486440261221	0.8246109277128556	1.5925722892414702	0.37626682793850863	0.35971149282551707	0.25821481602426033	0.2258615611207701	0.1562121300294521	0.6715071783658142	0.04238278436955974	0.00882375605396574	0.04069929078542603	0.14106484210521067	-0.18785130167220587	-27121.838326207522	-110.90354888959125	-69.33031634030321
2655000	-29652.882757178206	-2528.7664088384668	-27124.11634833974	15.101486040919147	119.76506933404531	15.101486040919147	15.101486040919147	90.11575258132814	99.16312397762495	35.052386954062705	8.277303086574332	3.7889484518066183	6.5419372772421465	9.079680043310466	13.252493168787572	9.437722993706892	7.300500123684227	7.0	1.0	1.0	1.0	1.0	1.0	1.0	1.0	1.0	1.0	0.8419742749781769	1.5039224603540142	0.794314185836496	0.8816091441979124	1.4939966244920053	0.4841833101413918	0.35736376621228716	0.25879949232532345	0.22781504690637122	0.15602169455601775	0.6388490307534058	0.04637917797836966	0.008748999494953308	0.04415237707627932	0.16351191122186404	0.11484151013157343	-27124.11634833974	-110.90354888959125	-65.94483538721295
2660000	-29651.252204163196	-2531.7587249337153	-27119.49347922948	18.31607212193661	133.35130177329967	18.31607212193661	15.106442790845765	86.0001761577369	47.669638663925994	19.49708938818071	22.56567005966623	12.201661893304161	21.613456688392393	23.710780826125617	13.497503336304675	5.318899459205966	5.011286649414817	5.0	2.0	1.0	2.0	1.0	1.0	1.0	1.0	1.0	1.0	0.853029474603216	1.3861747585534092	0.8299311411654118	0.7780150703487009	1.6607262167533714	0.4921233385758875	0.3757115795050428	0.257100099609707	0.22565813991244904	0.1415301809728008	0.6364271053422887	0.04225698032200852	0.006422279251606207	0.042808850225610456	0.14101047480272566	-0.12775736481360575	-27119.49347922948	-110.90354888959125	-69.53383024669758
2665000	-29666.866645149104	-2537.160399803505	-27129.7062453456	19.407778989459608	132.63058521138475	19.407778989459608	14.440834231873486	63.296081577523196	21.976406113030407	36.389135576410496	75.23763292733236	36.196102615008236	7.803971301619282	6.24454016995939	17.92251350310082	26.28081017202395	74.98329654521288	1.0	2.0	1.0	1.0	3.0	3.0	1.0	1.0	2.0	1.0	0.8728684587667146	1.3476402232821707	0.7445990214164874	0.8165496056199394	1.7580877210934827	0.4602549698212021	0.37904709522139507	0.2531488550849792	0.22398099358006168	0.14382305611356366	0.592319140495954	0.04299768712575664	0.005973394026878285	0.04302504312445272	0.11753087157692735	-0.1406177052309587	-27129.7062453456	-110.90354888959125	-68.79267248670035
2670000	-29667.505982112176	-2542.082794855878	-27125.423187256296	18.74635479246441	144.49703922148805	18.74635479246441	16.60609402745938	99.25639468075326	83.48354182670631	125.58369687118764	149.31141108999122	42.239017764744716	36.288766837409234	36.64870753483375	36.53087983154859	9.0107931370097	3.4733506602946327	1.0	1.0	1.0	3.0	1.0	1.0	1.0	3.0	3.0	1.0	0.8800449969237553	1.3202434657643758	0.8159310928866436	0.7958465930256727	1.6916450450081906	0.49628880639135875	0.3694739310060094	0.25511050994255347	0.22386356582302436	0.15155199322841234	0.6708112349937547	0.037500926174792774	0.007614668202928579	0.037435286304584724	0.1573959953151606	-0.13263957709191987	-27125.423187256296	-110.90354888959125	-71.64919971326363
2675000	-29661.924366071482	-2538.566959069129	-27123.357407002353	15.913964777984658	126.09941812099281	15.913964777984658	15.352435856373074	341.59121710175765	202.69300482893127	117.50409493538695	30.454728187577572	11.07453014622447	3.625006400379651	6.264230862262945	6.465383307827186	9.819537001368138	6.200689932873357	1.0	2.0	2.0	1.0	4.0	1.0	1.0	1.0	1.0	2.0	0.8844417564018531	1.3464945856494468	0.8104702644656581	0.8242201544711135	1.690547603834576	0.44382563517734935	0.3684642277697989	0.25877542383428326	0.23145092550341906	0.14130942289249832	0.6354216138490363	0.04452367354910046	0.0053426717250698395	0.04391831458436771	0.10085810023301325	0.10513252773707152	-27123.357407002353	-110.90354888959125	-72.32094055689097
2680000	-29659.690774664803	-2541.567390416368	-27118.123384248436	18.193806994686206	148.2000167710427	18.193806994686206	16.76760002298893	192.42667656184477	85.89220523431884	78.19979638584554	43.0738917139672	38.817536157134946	39.92759807437351	10.301863173756907	14.530645349937814	19.97237542384951	23.00054085968524	1.0	1.0	1.0	3.0	1.0	2.0	1.0	2.0	2.0	2.0	0.8053293907757614	1.3980175534917254	0.8104702644656581	0.7726971866288349	1.730038969408012	0.483446635230005	0.3665467619504046	0.26674677875712954	0.22347957058057275	0.14322688871189268	0.6327146566306572	0.03555800509072864	0.004176725854131121	0.03583235508095282	0.10605415974482989	0.2628129374959299	-27118.123384248436	-110.90354888959125	-72.1948100134201
[truncated: 9,464 more rows]
