# Supplementary material for: Discovery of two novel Torque Teno viruses in Callithrix penicillata provides insights on Anelloviridae diversification dynamics
Source: Front Microbiol. 2022 Sep 8;13:1002963. doi: 10.3389/fmicb.2022.1002963 (PMC9493276; doi:10.3389/fmicb.2022.1002963)
Supplement: Supplementary file 2 [file Data_Sheet_2.zip › Supplementar_2/trim_aln_epsilon_neotropical_Relaxed_Clock_Coalescent_Constant.log.txt]

# BEAST v1.10.4 Prerelease #bc6cbd9
# Generated Wed Nov 10 19:23:45 BRST 2021 [seed=1636579425211]
# trim_aln_epsilon_neotropical_Relaxed_Clock_Coalescent_Constant.xml
# keywords: discretized_branch_rates
state	joint	prior	likelihood	treeModel.rootHeight	treeLength	tmrca(Sapajus)	tmrca(Callitrix_Tamirin)	constant.popSize	gtr.rates.rateAC	gtr.rates.rateAG	gtr.rates.rateAT	gtr.rates.rateCG	gtr.rates.rateCT	gtr.rates.rateGT	frequencies1	frequencies2	frequencies3	frequencies4	alpha	ucld.mean	ucld.stdev	meanRate	coefficientOfVariation	covariance	treeLikelihood	branchRates	coalescent
0	-41345.42526295396	-185.17606677501414	-41160.24919617895	3.239310830411044	8.151265757636942	3.239310830411044	3.239310830411044	1.0	1.0	1.0	1.0	1.0	1.0	1.0	0.2500000001	0.2499999999	0.2500000001	0.2499999999	0.5	1.0	0.3333333333333333	1.1372685175557082	0.3951531147849658	-0.12998693700088004	-41160.24919617895	-110.90354888959125	-12.227825494668487
5000	-27706.026112294043	-216.9989313307936	-27489.02718096325	0.9060730045622413	7.628388973405182	0.9060730045622413	0.9060730045622413	2.48205863621058	1.03060906958842	1.0456719434262383	0.9898671373361903	0.9739356965879856	0.9903986450753421	0.9695175079858237	0.27930127277029426	0.2652667762267114	0.24718693807699596	0.20824501292599834	0.7598965392994668	0.6418204454135658	0.22598036090372337	0.6089469281661499	0.42164071702749445	0.30445821418123503	-27489.02718096325	-110.90354888959125	-29.904687669483057
10000	-27557.176105070095	-214.93904100057335	-27342.237064069523	0.7595725402246452	6.376713175089037	0.7595725402246452	0.7595725402246452	2.1993486659684405	1.016098902535761	1.0695443533092595	0.9905517406300558	0.9621548472365921	1.0067133551667136	0.9549368011216179	0.3234418659482296	0.263202870330404	0.22859279152811213	0.1847624721932543	0.7470049850808642	0.6987565889030838	0.22683111248587529	0.7466674204399715	0.39220488248162244	0.30441338254130823	-27342.237064069523	-110.90354888959125	-27.176893514944904
15000	-27487.765832790323	-218.46182001341396	-27269.30401277691	0.8592063473561795	7.37510322243891	0.8592063473561795	0.8592063473561795	3.6486675515031135	1.0093804714703851	1.0798461847885856	1.018485900823176	0.9604249169555297	1.0151007113572967	0.9167618146050266	0.37768911594957333	0.24948949136655074	0.23182595208008328	0.14099544060379282	0.6304844502551956	0.6528290409850198	0.23004852134913076	0.6979298077976047	0.3777836870621978	0.23081972508993567	-27269.30401277691	-110.90354888959125	-30.927633245460864
20000	-27486.32139390521	-217.9565560228018	-27268.36483788241	0.9991442114873585	7.893764465556119	0.9991442114873585	0.7811486639193578	2.2289521445488085	0.97156274714644	1.0849979807753867	1.0267211214767507	0.9563568583554489	1.044808741153357	0.9155525510926164	0.36679378911573757	0.26582131041854157	0.22562211132572801	0.141762789139993	0.6546566787319651	0.6400690029419007	0.2544304354112501	0.6811870765755405	0.42199288282604364	-0.13856189477550382	-27268.36483788241	-110.90354888959125	-30.86080817684282
25000	-27460.74757141925	-218.52264673322816	-27242.224924686023	1.233170049320396	9.750196150312748	1.233170049320396	1.233170049320396	2.8552233739026245	0.9518356315565695	1.0992488293199465	1.005921741250062	0.9888331888025793	1.0593673037293643	0.8947933053414786	0.3712534281681754	0.25887216294070076	0.22273909043742018	0.14713531845370376	0.6420720193669764	0.5590162499540337	0.1808982603455736	0.5338211184648776	0.3454413874597277	-0.18951455123725972	-27242.224924686023	-110.90354888959125	-33.761370073369825
30000	-27454.86925854046	-216.43816481148508	-27238.431093728974	3.6501302280674093	24.036790659099193	3.6501302280674093	3.6501302280674093	9.492615632968544	0.9412358567523793	1.1047808993295105	1.0497091650316501	0.9939051104858441	1.0691190253538612	0.8412499430467548	0.37010579394207854	0.25825319372993416	0.22467198546112452	0.1469690268668629	0.6991594803709721	0.24927398359956585	0.08495144041120622	0.22438241676768853	0.34640552652549533	-0.3292934669285545	-27238.431093728974	-110.90354888959125	-47.6185714221338
35000	-27429.572314030323	-198.85481512648198	-27230.717498903843	18.281658108927253	129.83428292105827	18.281658108927253	14.840015990823208	39.75003867351259	0.9221784925800743	1.1460428519855899	1.0516734246357815	0.9740117675883534	1.0929608586480153	0.8131326045621854	0.36776662844719815	0.2641244233012692	0.23055318016189066	0.13755576808964218	0.705133786475919	0.04549439428252936	0.019629324112984278	0.040828008252637764	0.3959355355081355	-0.2775036020757243	-27230.717498903843	-110.90354888959125	-74.33703927668205
40000	-27410.060093319888	-199.39903520155735	-27210.66105811833	19.758787779253506	139.73258637505108	19.758787779253506	15.319335682928532	33.88499245889019	0.9305491349754796	1.1660032000958322	1.055929035710783	0.9496749388410942	1.1096323725507111	0.7882113178260997	0.3643022845029666	0.2658369058146806	0.22596148196531302	0.14389932771703995	0.6507619023006931	0.03781242607767071	0.00946979740164516	0.036422136175404005	0.30478965636543104	-0.10672931809254116	-27210.66105811833	-110.90354888959125	-76.19228696382073
45000	-27413.84794579526	-198.83877841795334	-27215.009167377306	17.51876646180068	129.53815070676103	17.51876646180068	15.590308603276647	34.57774259963284	0.8937120601278383	1.1577753009496625	1.046231033058256	1.0051562032484513	1.1358542631928747	0.7612711394229169	0.36528001885016576	0.2651707356947056	0.22889869844065616	0.14065054701447263	0.6562214475614035	0.04089442214021659	0.0039243442377951306	0.040664956313539974	0.09046209116778339	-0.139236884265633	-27215.009167377306	-110.90354888959125	-74.87959130511423
50000	-27411.923722322976	-202.20424914409904	-27209.719473178877	18.523093845437835	147.17741655567306	18.523093845437835	17.332908467816196	64.6938058964901	0.8849904478273749	1.1720289000054498	1.046672296414338	1.0015777990421206	1.145423221876051	0.7493073348346656	0.3581952990906422	0.2612253082814585	0.23777244232436906	0.14280695030353038	0.6676110121235335	0.03142124873368713	0.0042543429343774525	0.03274862471768901	0.14307516621995497	0.010156999934463	-27209.719473178877	-110.90354888959125	-78.14337377847225
55000	-27389.12746335916	-199.80232660032206	-27189.32513675884	18.792941030117266	138.20452695775796	18.792941030117266	15.621303554381253	46.271215117591986	0.8775183290438902	1.1901111840782528	1.0535497171081696	0.9772953191199407	1.1751196749056227	0.7264057757441236	0.3685208276979462	0.2639395295264181	0.22526689358436244	0.14227274919127336	0.6904826813556951	0.037938995602880964	0.004346191871638763	0.03840686528951055	0.10823277425365874	-0.20204971540898167	-27189.32513675884	-110.90354888959125	-76.07246603700634
60000	-27400.6030202665	-201.01507339725293	-27199.587946869247	19.63779187731497	141.84720621382124	19.63779187731497	14.702415674249869	60.29335103710265	0.8441257114497889	1.223779653413845	1.0603656286669003	0.9789179555204742	1.1765981902874911	0.7162128606614997	0.3715409624768853	0.2599123585165061	0.22805846953300507	0.14048820947360383	0.648025960970503	0.037485058774802536	0.0038618535273611245	0.03877488877177564	0.10383915444223286	-0.03979243448537853	-27199.587946869247	-110.90354888959125	-77.24602455682914
65000	-27378.842139807304	-202.4456284995841	-27176.39651130772	20.59669359705137	155.7574322431642	20.59669359705137	17.37536159594479	45.48680025769356	0.8774513222440344	1.252463412860386	1.0718340434959455	0.9037181137804776	1.217698456113203	0.6768346515059528	0.359392870846188	0.2670256885986962	0.22878652089776608	0.14479491965735003	0.6472362572315543	0.03413341938394048	0.005579211623402946	0.033675578875255456	0.1375997912265031	0.1042165973068365	-27176.39651130772	-110.90354888959125	-78.2082922465985
70000	-27369.889176244036	-198.62749200404855	-27171.261684239988	19.01379362089113	130.15390559721519	19.01379362089113	13.650492322184101	32.4762974946735	0.8885681953131912	1.2929038086339923	1.0384570556266122	0.8932370983330734	1.2198354517916776	0.666998390301452	0.3637537438634516	0.26054059490607345	0.22511134665410876	0.15059431457636652	0.5997271658065169	0.04169753893680576	0.008275664790429448	0.04059636898316949	0.1825620783710079	-0.001971910662252449	-27171.261684239988	-110.90354888959125	-75.07642629489942
75000	-27363.871048442194	-201.4038118847472	-27162.467236557448	21.521936565994814	151.67728853791374	21.521936565994814	16.88571852667511	40.62275922675466	0.8821619465057108	1.3097281895714006	1.026689780513722	0.8960457719043352	1.2245063307918	0.6608679807130304	0.3601461940701439	0.2688494261614249	0.22058074879431852	0.15042363097411304	0.673707369951416	0.034900790941489	0.007662526799519124	0.033904822731338484	0.18881715495345086	0.43771989982233117	-27162.467236557448	-110.90354888959125	-77.29531321128081
80000	-27359.399885140643	-199.3053915745561	-27160.09449356609	18.000884251946058	130.80115717291233	18.000884251946058	14.55147116073713	44.79396276706662	0.8683514133948792	1.3146786661465646	1.0363281747049997	0.8661823550188955	1.2487743275555412	0.6656850631791186	0.3692868570052689	0.26306951274490686	0.22191010357413168	0.14573352667569286	0.6712539986328113	0.04125524887168727	0.004522747875737731	0.04127741192134506	0.10689405171474693	-0.04490945127622649	-27160.09449356609	-110.90354888959125	-75.22467817557751
85000	-27358.912332458272	-200.5020425792743	-27158.410289878997	19.6652210320725	142.70455131195067	19.6652210320725	17.588181956436237	35.6865653152084	0.8550500630274616	1.38137489301626	1.0124111342058668	0.8201023055492367	1.2610063955787107	0.6700552086224629	0.3530939963627674	0.2695155121836959	0.22920097516118013	0.1481895162923568	0.6961901734253971	0.03655240126133406	0.006293262972186603	0.0350494728671529	0.15187381075365544	-0.1252975158907833	-27158.410289878997	-110.90354888959125	-76.31941536775855
90000	-27350.465752688277	-200.63864000002997	-27149.827112688246	17.782648067503203	133.86627823128566	17.782648067503203	16.10173511397924	53.330745276148534	0.8728173217403097	1.378525248280307	1.0080867656005665	0.8245973908992288	1.2770220397586731	0.6389512337209137	0.3602494944452456	0.2733590739931079	0.22160964488158255	0.14478178668006414	0.6614096250779953	0.040643916282730834	0.007686180205922727	0.03846961304444129	0.17451270419901366	-0.047620373210730996	-27149.827112688246	-110.90354888959125	-76.09730869296004
95000	-27349.034949016564	-203.0548273961044	-27145.98012162046	21.843907868571936	158.74540106507362	21.843907868571936	17.0689431593248	40.4179313155319	0.9023429637421801	1.4023418839003465	0.956130440314826	0.829801349832564	1.2909480020056587	0.618435360204423	0.3700592883636178	0.26058463191844183	0.22049258462967367	0.14886349508826704	0.7378199152561814	0.03379592744660883	0.004032733876690834	0.0332599605082657	0.11908840291768076	-0.2125352274089645	-27145.98012162046	-110.90354888959125	-78.58575723105739
100000	-27346.279755791333	-201.72121016558685	-27144.558545625747	19.349160132911237	150.342968771303	19.349160132911237	15.894036070704724	61.37096737457143	0.891431142421989	1.3960024417239594	0.9171593253771991	0.8713622072738603	1.298112308171229	0.625932575031762	0.3631819489249945	0.26661849916103886	0.2251403733783431	0.1450591785356239	0.6808126006093757	0.03230595607930531	0.0038564995222831596	0.0328859211305822	0.1335845559851718	-0.17319609768313057	-27144.558545625747	-110.90354888959125	-78.27734260155
105000	-27343.907559972573	-200.53271926329364	-27143.37484070928	16.102514625861513	130.61445137816975	16.102514625861513	16.102514625861513	38.98187072432293	0.8784391871842289	1.3995998005921468	0.9222295998901632	0.8505691189253443	1.3175671054081952	0.6315951879999201	0.3630854609568995	0.2692534018369799	0.2199583513750709	0.14770278583105018	0.62130232745141	0.038899204302947826	0.00553822441626885	0.04189264753886967	0.12402855331433045	-0.20537021582358245	-27143.37484070928	-110.90354888959125	-75.71692745166615
110000	-27346.24481604964	-202.06902570858674	-27144.17579034105	20.039413236305627	138.1085056496014	20.039413236305627	14.413539522912359	64.02380995938023	0.8810045545821463	1.3959472612611878	0.9287940369149472	0.8443672461198845	1.3217181309437556	0.6281687701780773	0.37046008131226327	0.260765268123921	0.2245418856689696	0.14423276489484663	0.6974400663449085	0.045095104586489666	0.010774420693212798	0.0404129941169234	0.1854050952506732	0.05671963053206042	-27144.17579034105	-110.90354888959125	-77.0877600100203
115000	-27343.410137279418	-202.02849629259518	-27141.381640986823	20.62673835174195	149.52148631726783	20.62673835174195	16.76933603650216	59.7040323330765	0.8732150545180223	1.3978268222237717	0.9266714987183113	0.8512383440921065	1.331733993309996	0.6193142871377906	0.36853212997105317	0.2670811797419052	0.21507518199565778	0.14931150829138434	0.6642849186891061	0.035868472913986066	0.005230930524825346	0.03529807306435671	0.13264224674442981	-0.0010475997418806263	-27141.381640986823	-110.90354888959125	-77.7380411770864
120000	-27330.335586905658	-198.84197821058544	-27131.493608695073	19.048762278915028	134.98873310036817	19.048762278915028	14.246119329780733	40.01518900171358	0.8660503643202442	1.40140495633305	0.9324732151673155	0.86962160454757	1.353005798238557	0.5774440613932613	0.3691904001245253	0.26007719364496934	0.22219177327029047	0.1485406329602154	0.6372234600727343	0.03877077339125433	0.004695179041469371	0.03904173548489609	0.12228763796304987	0.2663882145975531	-27131.493608695073	-110.90354888959125	-75.4201628077533
125000	-27334.659875599773	-198.671278689108	-27135.988596910665	15.758295893347402	113.39987860095778	15.758295893347402	12.578544644323232	27.750912043904332	0.8532196159380977	1.4007208539208582	0.9542152063037315	0.8686841082449039	1.3446676924195367	0.57849252317287	0.36513332683730415	0.26931604213349924	0.21683546767722542	0.1487151633519718	0.6300137464131318	0.04792449459749224	0.008583989852948302	0.046170521864800265	0.1724616526301348	0.12902452789125313	-27135.988596910665	-110.90354888959125	-72.84483586550242
130000	-27331.021061090585	-199.0798579647307	-27131.941203125854	17.238553406661698	123.3667971740837	17.238553406661698	14.088701448180451	45.869049208889344	0.854056727444432	1.3992808196438966	0.9355133229518767	0.8847784521116681	1.373470925409959	0.5528997524381655	0.3561543365477571	0.26391564184941096	0.23172264958679048	0.1482073720160422	0.6973615327271484	0.04522786720111497	0.008021046275141537	0.042170896261781644	0.18265069677575596	-0.031197522082190052	-27131.941203125854	-110.90354888959125	-74.21771543660499
135000	-27337.3832924936	-200.01446150879414	-27137.368830984804	19.916723193490085	142.37694915064304	19.916723193490085	16.613322465667355	47.09321490855571	0.8666891391064401	1.4082781827101263	0.9388925664608779	0.8910996822318744	1.3765245582128538	0.5185158712778251	0.360286066342032	0.2644176888197204	0.22854219658502312	0.14675404825322536	0.6640157911211328	0.03724106591344071	0.004408720730338015	0.036048984398734274	0.11697455633127428	-0.19438049452564984	-27137.368830984804	-110.90354888959125	-76.10296643222588
140000	-27336.74867192023	-201.01337274436662	-27135.735299175863	18.346371272261653	136.452056303498	18.346371272261653	14.149084203105165	30.47701918635616	0.875664312683299	1.4370451511029276	0.9368123958755752	0.8599990002858364	1.3796679032809727	0.510811236771387	0.3680890068181322	0.2651423007236138	0.22128045582684766	0.1454882366314073	0.6912675885666899	0.040250266922185994	0.005679397997261888	0.038345371706816796	0.14513865090267528	0.2971492814256219	-27135.735299175863	-110.90354888959125	-77.28142962734752
145000	-27333.506285698462	-200.71920087444045	-27132.787084824024	19.59641018730372	145.2110176393237	19.59641018730372	16.64795583154162	41.78569030729686	0.8651552884666331	1.4390995647368932	0.9526511717955906	0.858862467757014	1.3786202876417408	0.505611219602126	0.36808204337223904	0.27799618741051574	0.2086856773627294	0.14523609185451675	0.6897581484117562	0.036165430290820456	0.005222061645537059	0.03610251854306672	0.13895192269362472	-0.11092282215804973	-27132.787084824024	-110.90354888959125	-76.91986026422211
150000	-27337.695684287602	-206.91882226682094	-27130.776862020783	21.692724588221143	175.9875910096309	21.692724588221143	18.852325342737483	38.55765610965461	0.8452273179738299	1.4495438376823568	0.9281131354198803	0.8914521142770414	1.406220151071974	0.4794434435749148	0.36038559411597443	0.2683675361269047	0.21901586937317313	0.1522310003839486	0.6860754303132005	0.029134191099541858	0.0039250169485986145	0.029018923134761655	0.12099178009701599	0.21682311717712086	-27130.776862020783	-110.90354888959125	-81.58080689764964
155000	-27331.35726191327	-199.29883914771204	-27132.058422765556	18.930677273734695	137.92589587292903	18.930677273734695	14.547463967655618	40.311468157946116	0.8428891739082149	1.4493678501702352	0.9406320295112897	0.897531179864142	1.3968146905905396	0.4727650759555757	0.3740217856427591	0.26366783177754355	0.2149948181355433	0.14731556444415497	0.6988150610695769	0.03607510427836876	0.00659434898956445	0.0381182183330704	0.1895904334603188	-0.11862375495002178	-27132.058422765556	-110.90354888959125	-76.06114477182368
160000	-27330.85323940026	-199.94484022249588	-27130.908399177766	18.75150514275613	139.20899253164305	18.75150514275613	16.309732728607543	34.80545558975306	0.8357945028504872	1.5020994284670048	0.9071054620091458	0.9121897182685258	1.3888400767779676	0.4539708116268663	0.35460360205214886	0.26482232264542555	0.22969126571868229	0.15088280958374434	0.6530756239777744	0.03759561058407437	0.005119039480720676	0.03721197024516497	0.13092529073073833	-0.3455433919746296	-27130.908399177766	-110.90354888959125	-76.38528009114542
165000	-27326.636662928133	-201.06135921789547	-27125.575303710237	20.47836875970861	148.35357822858506	20.47836875970861	16.004154376231227	38.42075687338392	0.8307038982938206	1.5196036269818822	0.8755491876602957	0.9241066281273943	1.3896294510701788	0.4604072078664251	0.3747000203417538	0.2570185467159005	0.22038704586825564	0.1478943870740911	0.6605586907184288	0.03771109726998019	0.00615981640271894	0.03597613471660387	0.15642583919991584	0.048844938797837405	-27125.575303710237	-110.90354888959125	-77.2755971505259
170000	-27336.39542965144	-199.92733397495635	-27136.468095676482	19.56352222329633	137.37933674574694	19.56352222329633	14.979947441702517	50.52034236969329	0.843930843302264	1.4934400537766115	0.8838358442602469	0.9380753644190503	1.4125676879603162	0.42815020628150763	0.37077842620049195	0.2636267597791571	0.2203711435015018	0.14522367051885024	0.6179235781501301	0.041949745242653096	0.004722237017176876	0.04066531147874289	0.09489232507929542	-0.18398369191464056	-27136.468095676482	-110.90354888959125	-75.87281241808975
175000	-27338.586481661758	-204.96866349930627	-27133.617818162453	22.2282831644338	168.1834778283277	22.2282831644338	18.522847326531647	51.95109238312024	0.8605069259108282	1.4912807880224084	0.8690055771732669	0.9397641735725872	1.4059322394721894	0.43351029584871603	0.35331941766443264	0.2701616086156566	0.2182280338598693	0.15829093986004245	0.6873858531894171	0.03046451742194856	0.0026628985113405167	0.03070307446517879	0.08901038437074	-0.3252135400240042	-27133.617818162453	-110.90354888959125	-79.39887388443258
180000	-27332.686537474343	-200.60403754932793	-27132.082499925014	15.92177806587296	131.41791799615632	15.92177806587296	15.92177806587296	42.72088204050759	0.8665855383331498	1.4925738021371953	0.8576076976739458	0.9410163477668996	1.4039652636575457	0.43825135043125973	0.36377550886335785	0.2636343053960792	0.21358632184867993	0.15900386389188403	0.6847384365767162	0.036922297205688785	0.0051095908794470965	0.03800227521952187	0.13048324865296765	0.071625424788102	-27132.082499925014	-110.90354888959125	-75.73504879215113
185000	-27333.27254034026	-201.47193976893945	-27131.800600571318	19.625308653221655	149.98257995539058	19.625308653221655	15.589217035519281	51.286469613578554	0.8768301162978753	1.501864870104878	0.8376066314767561	0.9206322400009725	1.4135928029214162	0.4494733391980977	0.37035771943073126	0.26130173876884405	0.2191423859217466	0.14919815587867902	0.6677196137411459	0.03561261204170216	0.007190465407447119	0.0362160866292784	0.16096782430853102	0.07364657216777845	-27131.800600571318	-110.90354888959125	-77.78421607460344
190000	-27335.981928844813	-197.93395630502434	-27138.04797253979	17.467506487949674	121.29464317546696	17.467506487949674	13.893476590690794	32.289560194670564	0.8918886153760329	1.5451623711902298	0.8314461126376225	0.8983469054049219	1.4281489015495048	0.4050070938416839	0.3613614965482107	0.2567782339694836	0.2297446783138987	0.1521155911684079	0.6395624540052248	0.045362688413940915	0.0071984250602614205	0.04702267778728028	0.12728231146141042	0.3450787673295148	-27138.04797253979	-110.90354888959125	-73.68503134204012
195000	-27331.260447029486	-207.8440556536149	-27123.41639137587	22.766980997779736	170.73047121724971	22.766980997779736	20.375049848686917	59.084819351848836	0.9059023538692563	1.5274023976900326	0.8291128037669296	0.9007151237333523	1.4413047776951011	0.3955625432453234	0.3568909668322922	0.2634626555574994	0.21976570888905536	0.15988066872115395	0.6309025151345372	0.03162854403970323	0.0032244063554123115	0.03179951352783936	0.0881759342190951	-0.1855983853651392	-27123.41639137587	-110.90354888959125	-79.46509169438943
200000	-27335.163369501413	-205.0553040386399	-27130.108065462773	20.34032343249272	168.24298167236614	20.34032343249272	18.31191045156276	55.43703267000399	0.9343844376431283	1.525296002481866	0.849308444752008	0.9065221057627756	1.3997964011060453	0.38469260825417156	0.35783853264787646	0.26981759159503454	0.21962743311799499	0.15271644263909476	0.6702537341468231	0.031131118236397935	0.0035305050470322945	0.03130520917477316	0.12068872623850065	0.1513702181441904	-27130.108065462773	-110.90354888959125	-80.0437738141326
205000	-27328.337558224444	-200.05753188495396	-27128.28002633949	18.573590984206596	138.7055076870078	18.573590984206596	15.308157728804625	35.21549386173545	0.9232464050095291	1.5179137067262238	0.8455288408225218	0.9244751436358224	1.4314100995077794	0.3574258042981181	0.36573136723586885	0.26116355539996167	0.22021073377115388	0.15289434359301649	0.7047767610046118	0.03737505227697096	0.0037799216780235807	0.03720284616562032	0.08437374002278712	-0.11145793003300207	-27128.28002633949	-110.90354888959125	-76.63225030046449
210000	-27329.904491399713	-200.59158532074082	-27129.312906078972	18.622973504268877	143.7642212619178	18.622973504268877	15.03124947697349	44.75487413974222	0.9129588314129646	1.5076270290874338	0.8293965544952387	0.9145716650445547	1.4548817905618896	0.38056412939791345	0.3573670303195967	0.2637639539450891	0.21588014888040571	0.16298886685490935	0.6781452299887877	0.03561590064362233	0.005462488222029742	0.03458113450894333	0.1437727989495855	-0.10676645199397483	-27129.312906078972	-110.90354888959125	-77.11481502342784
215000	-27321.034000057276	-200.20141619590765	-27120.832583861367	20.265198674105516	141.72906780337078	20.265198674105516	14.726244336271199	53.83442341269071	0.8730954609015403	1.5093547121390507	0.8334958668551636	0.8959811953492688	1.4765357815031168	0.4115369832518546	0.36301743173729323	0.2638564883622344	0.21960893864477143	0.15351714125570176	0.678661666600913	0.03704094903517517	0.0046824575118311965	0.03832005676558603	0.1159788390165992	0.07982165121964817	-27120.832583861367	-110.90354888959125	-76.5557641576242
220000	-27318.29372909237	-198.17797339974527	-27120.115755692623	19.52690827761246	127.39051423430071	19.52690827761246	14.192297919004917	47.64031365654147	0.8712151634106992	1.5115224341517435	0.8303417374405034	0.8807895566772418	1.4881711528853652	0.4179599554344415	0.3655588492717711	0.26695138384616496	0.2146925917685914	0.1527971751134734	0.6447062263600046	0.042980167738626535	0.006377568642882738	0.04238678220933831	0.13942511203025876	0.1876086641166497	-27120.115755692623	-110.90354888959125	-74.29549497634835
225000	-27321.713852332647	-199.13719084337552	-27122.57666148927	17.880299267465215	127.55858282450527	17.880299267465215	13.315897186005824	37.61124370117233	0.8376442647720452	1.504884539494413	0.8300708571538129	0.8857431464380414	1.4995849084337347	0.44207228370794704	0.3714452657350391	0.2642299391237844	0.2177243057436496	0.14660048939752773	0.6909080591579279	0.04412842373690439	0.004344902260922897	0.041402554192564285	0.08684445272110254	0.010062284813267361	-27122.57666148927	-110.90354888959125	-74.55272857384978
230000	-27324.180161220294	-199.18244904029683	-27124.997712179997	18.195772648181542	133.8277734034926	18.195772648181542	15.723464650813339	40.75890900048612	0.8467806326515639	1.5012960697704312	0.7950520763391377	0.8556149360273345	1.5513929870835728	0.44986329812795367	0.37221336110870645	0.2572690620636377	0.2230239034220648	0.14749367340559197	0.6532946878193486	0.04048910546807098	0.005754525368995484	0.03800544180841385	0.12040488204756239	0.0373772348693401	-27124.997712179997	-110.90354888959125	-75.22512179765346
235000	-27324.351072979603	-203.50974893346014	-27120.841324046145	20.12251914919826	162.54669582522916	20.12251914919826	17.229833691449404	49.105401842462825	0.8400701307722568	1.4652455789421102	0.7979477683440112	0.8853531832219189	1.5376589688775228	0.47372436984217403	0.3661827880059987	0.2635480609824827	0.22170576972581357	0.14856338128570604	0.6907598393454303	0.032019902026646556	0.004674569481459662	0.032290306876129826	0.14137384674781153	-0.3965065374180311	-27120.841324046145	-110.90354888959125	-79.40909259960087
240000	-27318.402793503516	-200.53073903097516	-27117.87205447254	17.757095615309293	137.4447430860476	17.757095615309293	14.398207332943658	52.76918989506603	0.8070408998118012	1.4734645071395098	0.8102983717660956	0.8705235485841588	1.5488443869887845	0.4898282857096443	0.3660101142745211	0.26689428568240237	0.21832589528859722	0.14876970475448006	0.646422285632	0.03755126611362087	0.00518546902742477	0.03935800978866398	0.1457534608321674	-0.16815323489423217	-27117.87205447254	-110.90354888959125	-76.51961505668135
245000	-27330.28420880151	-205.71493932528432	-27124.569269476226	20.864086558436064	162.5339186993937	20.864086558436064	17.789331274083878	86.39568094027891	0.8376609773368308	1.4795503800731686	0.8164336849816943	0.8462434613433192	1.5679994554572187	0.45211204080776296	0.3827506911881366	0.25690816562677005	0.21454540165074418	0.14579574153434985	0.6555900841646032	0.03225712322656131	0.005238995493768874	0.034476340942415	0.15252177340420536	0.3163191826226445	-27124.569269476226	-110.90354888959125	-80.6073965720785
250000	-27320.86185172738	-200.2446212398118	-27120.617230487565	15.899597414518196	118.37221018033064	15.899597414518196	14.18115464365409	23.167631669185397	0.8122827857363003	1.4994489456790938	0.8302035709756775	0.8235197933473842	1.5671772767866368	0.4673676274749022	0.3734717035251082	0.2679292474545638	0.21511215418678775	0.14348689483354085	0.6623104455014205	0.047317482755525546	0.005861942969939792	0.045940740622425945	0.12369409095935027	-0.0407475278959598	-27120.617230487565	-110.90354888959125	-75.16043438171194
255000	-27323.91863272903	-199.15908262679415	-27124.759550102237	17.28200979776783	118.426035545828	17.28200979776783	12.907576875391483	23.05306987264975	0.7853988649501463	1.4790655007987574	0.8544918181099302	0.7992995735247256	1.6002610727539155	0.4814831698625197	0.3658044158754667	0.27487366130889107	0.21920684065493865	0.14011508216070423	0.7126504105588427	0.04503596151669091	0.0056457783184028784	0.044094401303422945	0.10522093920007826	0.5505897705951627	-27124.759550102237	-110.90354888959125	-74.78116886592603
260000	-27322.984724486243	-199.898089766715	-27123.08663471953	20.709157440366845	136.70884873122242	20.709157440366845	14.428015101652116	27.79696176236391	0.8357957563557957	1.5253672534610105	0.816435732497175	0.8029582621540285	1.5410226279063017	0.4784203676256831	0.3719260485218512	0.26513002319420803	0.21990223297241698	0.14304169531152444	0.644641112197324	0.04162349498036513	0.008051347341491901	0.03970560373618233	0.150747838628723	-0.04605422378542674	-27123.08663471953	-110.90354888959125	-76.38067328079046
265000	-27321.294764009963	-200.52239621486177	-27120.7723677951	18.00501275976083	137.78251336921755	18.00501275976083	16.1865084307913	30.741410726395692	0.820281778658348	1.5308516815711304	0.840579114950507	0.8342846700529499	1.5235323114893906	0.4504704432776691	0.36426762307128624	0.26993365864250835	0.22015093314182568	0.14564778514438043	0.6607148255956675	0.03688640999805422	0.0038536655865371028	0.037791893525819624	0.09786204370148611	-0.09215952798526288	-27120.7723677951	-110.90354888959125	-77.0328297967943
270000	-27327.2614008969	-204.98493120632705	-27122.276469690572	21.245005152699576	164.0198567485018	21.245005152699576	17.646063501513865	75.32890198821178	0.8404883545920261	1.4972952738450793	0.8479148928039908	0.8274586383216861	1.5200266227206947	0.4668162177165181	0.3700632430897739	0.2618531810921213	0.22147450851087547	0.1466090673072299	0.671409113297822	0.032609548678641756	0.007913107402057326	0.031117732077689083	0.16734651865015635	0.022131944929160572	-27122.276469690572	-110.90354888959125	-79.88779197274317
275000	-27333.58877102392	-199.2968802519644	-27134.291890771954	17.32816738537852	125.64302971097139	17.32816738537852	14.376103998317522	27.669070144024346	0.8473981726909131	1.474919589174397	0.8617515541908112	0.8352807083405915	1.5216263261433347	0.45902364945994767	0.358336457635569	0.27501892972442277	0.2180247696524592	0.1486198429875495	0.6206727612636908	0.044072307737129654	0.0021606073223367373	0.04383598116863588	0.03602517407479572	-0.14997511153639617	-27134.291890771954	-110.90354888959125	-75.27456956205101
280000	-27330.83300540107	-203.22426604590802	-27127.60873935516	19.62669181519014	148.27894081165238	19.62669181519014	16.912489681141324	71.3026257451092	0.8443782519780185	1.4798556059870114	0.8443867477149736	0.8394519586477966	1.540602763713394	0.45132467195880077	0.35803947409571374	0.2739936092470613	0.2211898201867353	0.14677709647049014	0.6745460260038825	0.036389446343807565	5.405200625093966E-4	0.03626497798264256	0.013146992477450945	-0.0358944739851955	-27127.60873935516	-110.90354888959125	-78.6688292905767
285000	-27320.630917693747	-200.12276569311211	-27120.508152000635	18.554038997524906	138.76615442761755	18.554038997524906	16.2431628557791	46.55894432468654	0.8515968280953085	1.4909737121030933	0.8421797140693063	0.853041360182236	1.5310868095849461	0.4311215759651047	0.3665029587657463	0.2616460087719042	0.22272732823569294	0.149123704226657	0.6623363449020028	0.03883665309622678	0.004942911497897866	0.03851277154608941	0.11813056419072158	0.27952618752645925	-27120.508152000635	-110.90354888959125	-76.05221695250904
290000	-27339.71041489772	-200.65951097181448	-27139.050903925905	19.178361949002518	146.6213082192923	19.178361949002518	16.275071684653717	42.11176806887624	0.8467685237710558	1.4754846806341293	0.8287118677919121	0.8319017744997089	1.5513950080430057	0.4657381452601828	0.35525813330910444	0.2726649080682961	0.21705190842173286	0.15502505020086707	0.6531457439078847	0.033821653816982405	0.0018585785389566957	0.03340785096356595	0.059463708219757314	0.021475300367756755	-27139.050903925905	-110.90354888959125	-77.37220213673835
295000	-27317.361314356232	-200.0310344647566	-27117.330279891477	18.67929057442377	138.20869684900487	18.67929057442377	16.323859368717955	35.10698543271422	0.8614246051674219	1.4646926037916006	0.7891240085715875	0.8291857436092859	1.5646831231274947	0.49088991573260476	0.3712419333952724	0.2601361658628166	0.21914624181026465	0.14947565893164666	0.6633428862013169	0.039466000763088135	0.003921574677615335	0.039500971568227745	0.09081817528580889	0.1840760826562771	-27117.330279891477	-110.90354888959125	-76.17340548198398
300000	-27325.222347466188	-200.89959130099356	-27124.322756165195	19.402213704265076	131.0446113858243	19.402213704265076	13.160336720721618	63.07435754391391	0.8335435236274126	1.514504496739488	0.7975640107084246	0.8202761583513883	1.5516062383463676	0.48250557222691387	0.36470950952841663	0.26678108198358	0.21603951344371888	0.15246989504428485	0.657591321867455	0.04167533950218146	0.005747394363414589	0.03995294743846087	0.1478584223482074	0.04813627183643913	-27124.322756165195	-110.90354888959125	-76.41420199774143
305000	-27318.077460724606	-199.31005685159363	-27118.76740387301	18.45502414399915	129.44760961144436	18.45502414399915	15.449988408447465	50.44626849817299	0.8334576051489859	1.5037097890159072	0.7922983472940868	0.8059431108870049	1.5648597054254165	0.499731442228594	0.37351339404700773	0.2604932501861982	0.2171145698363063	0.1488787859304882	0.6376743839706429	0.044074136104679786	0.01046741789969913	0.042648555986442946	0.20089097054591326	-0.2688421816917436	-27118.76740387301	-110.90354888959125	-74.94794303926783
310000	-27318.977748798312	-199.02072970994507	-27119.957019088368	17.779763860821927	131.04026219008253	17.779763860821927	16.420663972438085	36.42420117944258	0.8395327865203925	1.4656871432111616	0.7999246249069054	0.7984696426493488	1.5672418757681572	0.5291439269440293	0.36931398425637085	0.2665017966234184	0.21689307093272275	0.14729114818748842	0.644335720281409	0.04160813145539498	0.007110836444810997	0.042455601803658705	0.16855284747142907	0.005187879253655377	-27119.957019088368	-110.90354888959125	-74.74636990081272
315000	-27327.155012424202	-203.1336089992867	-27124.021403424915	21.526743486882587	161.12879466183716	21.526743486882587	16.660337353829412	42.75737008515475	0.8119421231775293	1.5044703674184972	0.79087990267266	0.7910597776683668	1.5646329193375805	0.5370149097253618	0.36663958885703624	0.2738476923208387	0.2130677310747818	0.14644498774734377	0.6672068755721927	0.03375730879947413	0.0056073650858705654	0.03443956493168977	0.12187207009930767	-0.16482670189042353	-27124.021403424915	-110.90354888959125	-79.00437420788182
320000	-27320.786711918423	-202.44342388827232	-27118.34328803015	22.35385806929775	150.42808410018404	22.35385806929775	17.299771867860564	50.011694263275	0.8227611856842082	1.4948843933046676	0.811147853514528	0.8252835800213874	1.5308569622908674	0.5150660251843371	0.36358889189037635	0.2718210777228453	0.2198573741895016	0.14473265619727732	0.6792356148854279	0.03925778804223814	0.007344119128561531	0.037458433434996545	0.18084849875300005	0.031815102819468845	-27118.34328803015	-110.90354888959125	-76.86057850256941
325000	-27319.963484235253	-198.39238121473048	-27121.571103020524	18.293814892783708	121.8384873314931	18.293814892783708	12.88194158861016	29.4750959615807	0.8298855659793809	1.4958567804154794	0.8025156336840436	0.8145697931608541	1.5277252055058106	0.5294470212544273	0.3649841415688707	0.26378370723398176	0.22501734553930508	0.1462148056578432	0.6783925401229881	0.04633105919721772	0.006737348480236277	0.045579648730661886	0.1288243481477673	-0.140195043001895	-27121.571103020524	-110.90354888959125	-73.96104867003308
330000	-27324.0529272841	-202.7914058782883	-27121.261521405813	21.909580107851266	146.98742446410486	21.909580107851266	15.958856204690266	73.5017597585876	0.8516055880477864	1.500031832471071	0.8098338740185556	0.8229554029684573	1.5280610019718783	0.487512300522247	0.3732876238798357	0.25854138839870133	0.22274227563671323	0.14542871208475042	0.7154192301216625	0.03656279066404291	0.004633901644673638	0.03572262752296842	0.13715209035425155	-0.09641775207074356	-27121.261521405813	-110.90354888959125	-78.12808429578286
335000	-27320.156257689123	-199.8141794525962	-27120.34207823653	19.730274218392495	137.42807401793345	19.730274218392495	15.393298740024344	45.47827822352001	0.8672495512279559	1.4778647130971987	0.8247420560353599	0.8424103863297848	1.5316096207058678	0.456123672603829	0.3715370938158606	0.2651096090832633	0.2168773688841673	0.14647592821670952	0.64335924116802	0.04322643454802642	0.005986639831876513	0.04029525305689734	0.14882854831235046	0.08259351168791537	-27120.34207823653	-110.90354888959125	-75.59602285585049
340000	-27316.730036370485	-200.0497225321478	-27116.680313838337	19.725956950919606	140.5136395444769	19.725956950919606	16.193622621926586	51.33961724188919	0.857959744546569	1.515454066297211	0.7915258290454098	0.8318370636428829	1.520621174401449	0.4826021220664748	0.36311128472182147	0.269019041419923	0.21788026664197183	0.1499894072162844	0.6467491129605801	0.038372675825420234	0.005370863973644975	0.03699119570987976	0.1532093524415296	-0.04636768947324935	-27116.680313838337	-110.90354888959125	-76.13435007563704
345000	-27321.450833717678	-200.39654414119988	-27121.054289576477	18.826884586209953	143.57550301097376	18.826884586209953	16.21438208965813	45.810880282446035	0.8785719570946305	1.5138581990711442	0.7804463567333914	0.7888472929965604	1.5367201710116047	0.5015560230926652	0.37101067957133926	0.2622589708923982	0.212021999284553	0.1547083502517103	0.6519236357932099	0.03564782808326795	0.004487981829692534	0.03605685764433841	0.13340528556947887	-0.0473765515295261	-27121.054289576477	-110.90354888959125	-76.77645188855058
350000	-27323.464736485974	-200.18466536347427	-27123.2800711225	18.058965062824413	134.26965553399754	18.058965062824413	15.060964974249801	29.32092943826965	0.894601009660025	1.515549260483197	0.7748046991121109	0.7515787019910254	1.5540194532351572	0.5094468755184806	0.35593379017396204	0.25997466484801945	0.23397474473733373	0.15011680024068555	0.6868170752727253	0.038317180909987064	0.005039018846173545	0.038142072885077774	0.13920809057575792	-0.1762456905313793	-27123.2800711225	-110.90354888959125	-76.83074140672252
355000	-27321.009756931402	-198.41346335729702	-27122.596293574104	18.332543905099868	123.41831022303683	18.332543905099868	13.625701585045746	27.425125744287573	0.9148768983808065	1.5180653273880436	0.7461781397556413	0.7823602556583586	1.5400853803576804	0.49843399845946584	0.3593735526601271	0.26698497677173866	0.2170214939161652	0.1566199766519697	0.6381327661533035	0.045565724345044356	0.00487852911522731	0.04495430570235297	0.10279791454367068	-0.3496839867584363	-27122.596293574104	-110.90354888959125	-74.50947461930184
360000	-27318.754355831094	-196.8980456254956	-27121.8563102056	18.919401695951922	124.21575706599948	18.919401695951922	15.185627830509905	44.92476141578837	0.8810591613110254	1.5053729078061102	0.7792000503574178	0.7927222687254384	1.5499855184383131	0.49166009336169186	0.3640419253037481	0.2675812030439768	0.2198031905211589	0.1485736811311168	0.6693132970800869	0.038940460933995516	0.009672280030846974	0.04049052234877421	0.20505632255141557	-0.10828122677483527	-27121.8563102056	-110.90354888959125	-73.65142484584425
365000	-27324.568516187963	-201.33528945345245	-27123.233226734512	16.03944960346877	132.43627838516537	16.03944960346877	16.03944960346877	47.15377671229815	0.865531831945382	1.468821815486284	0.7951765344893412	0.8103704698805595	1.5528406895776348	0.5072586586207956	0.36595083658354516	0.26321334697626525	0.21626024611835973	0.15457557032183056	0.7188518739405532	0.04077536789766552	0.007866872164463162	0.03986067314925265	0.14820559824510768	0.06832676727398804	-27123.233226734512	-110.90354888959125	-75.76017242701482
370000	-27323.031993523047	-205.44459892779986	-27117.587394595248	18.627596277256373	133.66201853753498	18.627596277256373	14.10445213583914	100.1743303120871	0.8708751768977806	1.4752836530849485	0.7848374505526435	0.831701380590895	1.5417817833698024	0.4955205555039268	0.3721345283984151	0.263027751075841	0.2151730218058943	0.1496646987198504	0.7023047263667738	0.043106983497150496	0.008693030963366048	0.03944476742349591	0.13303651580215434	-0.02852483192378102	-27117.587394595248	-110.90354888959125	-80.25350230395539
375000	-27324.585345139214	-202.80733325304084	-27121.778011886174	19.74622687445552	145.85447471151338	19.74622687445552	16.59913052013943	68.67223888439365	0.90019494627034	1.4407997776561792	0.7636211266346891	0.8431546284620594	1.5323667977450064	0.5198627232317226	0.36633012336048404	0.2610753678646976	0.22309352375806232	0.1495009850167568	0.6883853605416889	0.0388990785313775	0.012100018261323144	0.0375414331109086	0.23569977232988065	-0.044001254670420625	-27121.778011886174	-110.90354888959125	-78.06799031765975
380000	-27317.350892987295	-198.93083846357888	-27118.420054523714	19.878090381106766	131.75270656683892	19.878090381106766	13.401191644056482	33.552328955166246	0.872692418092706	1.4221803859056186	0.7809532781900755	0.8500063872968422	1.5269438365860444	0.5472236939287094	0.36798711756408536	0.2603276148687664	0.2188683618909951	0.1528169056761539	0.6975134051997165	0.04278421766517235	0.00720979775503938	0.041636008065515866	0.1425332597113584	-0.1591466888348013	-27118.420054523714	-110.90354888959125	-74.93877829861384
385000	-27320.425006047273	-200.0024622065892	-27120.422543840683	17.06826046711522	124.56999222931368	17.06826046711522	15.162786951257754	53.92350136488997	0.8755888071838654	1.4249319365895377	0.746802471785688	0.8381897646767188	1.556730361459972	0.5577566583042142	0.36865651443710895	0.26430510657997064	0.2196386108839	0.1473997680990212	0.6462356949575092	0.045510524275534446	0.0051550621112361516	0.044017493693137955	0.10644834170217755	-0.0617267093597138	-27120.422543840683	-110.90354888959125	-74.977749898295
390000	-27320.278079631495	-203.66007265606254	-27116.618006975434	20.68646108277824	162.5549479086221	20.68646108277824	17.25983889402611	57.940681000364684	0.8545441371544424	1.4008051294466133	0.7730755456844444	0.8540210445417199	1.5653132140293102	0.552240929143466	0.37284801400080936	0.261552469674001	0.22138362904795786	0.1442158872772325	0.6253418827400222	0.03250246021075237	0.00429196377190298	0.03237676347489669	0.12413442651214131	0.19965852032303116	-27116.618006975434	-110.90354888959125	-79.36825161133139
395000	-27327.854880495324	-201.81727344805688	-27126.037607047267	20.18598067097235	151.17296827524333	20.18598067097235	16.485648237789956	60.45703074109298	0.7972387957170667	1.4193842103937433	0.7665908743533371	0.8912976856970559	1.5557616814809763	0.5697267523578172	0.37155475838402635	0.2666097476077125	0.21803058289006583	0.14380491111819602	0.6624981889457922	0.033408134088591716	0.003156192988167463	0.033191815845629594	0.091000118957992	-0.0562006042972003	-27126.037607047267	-110.90354888959125	-78.04899052863558
400000	-27325.749087754873	-203.04804314169382	-27122.70104461318	17.968561217798424	143.58579780163785	17.968561217798424	17.378645400826105	67.80645936686211	0.8051991748761075	1.397798011039131	0.7429312361837475	0.8906188616136843	1.6121964100326842	0.5512563062546414	0.3729585791430736	0.2592371002212779	0.222147512982012	0.1456568076536372	0.6318323686403555	0.03639611673025899	0.0063034562125965105	0.0386024708529228	0.1678152662794493	-0.21819862907955032	-27122.70104461318	-110.90354888959125	-78.09336603830621
405000	-27328.093050782554	-199.66936058002517	-27128.42369020253	20.280215613523254	138.83392994517968	20.280215613523254	16.11759069494559	41.46575343626979	0.7962054367354093	1.3753260344440807	0.7238348297403766	0.8953004177414595	1.5873840892795716	0.6219491920590984	0.3756068090173147	0.2583744072688789	0.2210860042371284	0.1449327794766787	0.6551115449258283	0.04228516013521948	0.004506715798400462	0.04152054022166721	0.0964792308233729	0.20499722170995532	-27128.42369020253	-110.90354888959125	-75.43938848437968
410000	-27318.41276463792	-199.1821509829624	-27119.23061365496	19.69949881232622	134.0336599259814	19.69949881232622	15.12950453825042	36.71570233382826	0.7997022430635279	1.3685471311206054	0.7248763331826549	0.9065033862261187	1.5939828192662566	0.6063880871408324	0.38403405154919695	0.25433878580025543	0.21455038240950328	0.1470767802410448	0.6757231983634089	0.04277616003130812	0.007207090401896049	0.03999213374618374	0.14335184095569356	0.04346898718959215	-27119.23061365496	-110.90354888959125	-75.33371714326445
415000	-27325.685390229763	-200.8898103312385	-27124.795579898524	20.487307695737012	146.88613038535536	20.487307695737012	15.745429583118904	47.15133999564198	0.8248979987703514	1.3671721895345836	0.7172364066607584	0.9057534941773863	1.5914821046210035	0.5934578062359128	0.38101374721391323	0.2547848477945201	0.21584725321461928	0.14835415177694763	0.6270363834344714	0.03946203996824208	0.0073308670155182	0.03823488958860741	0.18853659782717974	-0.18057426035418422	-27124.795579898524	-110.90354888959125	-76.7993240819466
420000	-27325.574146968178	-203.7072531200355	-27121.866893848142	20.95005066491309	162.83261896182103	20.95005066491309	17.87354723351297	53.526692328985085	0.810733944706284	1.3603915638015092	0.7254071151790713	0.8775303934747584	1.6292148509529156	0.5967221318854578	0.3753501485816062	0.26391700310497396	0.2165494901891674	0.14418335812425262	0.6865059099287488	0.03175197376872296	0.0027543624450203034	0.03150899491857034	0.09823211098303856	0.12402452530348719	-27121.866893848142	-110.90354888959125	-79.02337522840196
425000	-27316.88325892456	-198.6214339815989	-27118.26182494296	16.922634814881018	123.11188440135474	16.922634814881018	13.429245905176332	32.886410477257726	0.7823678120483876	1.3838070362042978	0.7088095340688836	0.8901103057398897	1.6354098393967085	0.5994954725418293	0.37646400714369155	0.2636903481966869	0.2131397896199131	0.14670585503970848	0.6298973484339666	0.04275880166563554	0.00532266040175014	0.04325911280614301	0.1356162491900908	-0.010554024034537582	-27118.26182494296	-110.90354888959125	-74.19413804997063
430000	-27327.888768803346	-199.3558260794013	-27128.532942723945	18.240517338126953	132.33249363774434	18.240517338126953	15.268874281060093	37.157359434285006	0.7900291027225879	1.385728567544852	0.7002919239408624	0.855605398667788	1.6532634300202746	0.6150815771036318	0.3709129403620405	0.2602931251973005	0.2208369845980715	0.1479569498425874	0.6725069553830743	0.042350067554290105	0.001790214717766339	0.042598854795586484	0.05105046891084548	0.11268889075472867	-27128.532942723945	-110.90354888959125	-75.33914844377917
435000	-27323.579025042505	-201.07125517818807	-27122.507769864318	20.284651787534425	150.8080417639976	20.284651787534425	15.604387572511547	41.727050728030044	0.7762427263075397	1.396802816749681	0.7124725367275337	0.8504300316370477	1.6668932236830534	0.5971586648951416	0.3726799971929762	0.26333578761529153	0.21699257225681287	0.1469916429349193	0.6710585262920665	0.035686862156334674	0.004829268983989323	0.036816124461150845	0.12057620988898152	-0.2059866421383651	-27122.507769864318	-110.90354888959125	-77.54782484343578
440000	-27327.12965189415	-201.50964833628413	-27125.620003557866	20.715751629496427	147.19439844241793	20.715751629496427	17.540588896355317	40.05228035373157	0.8026579503233778	1.4045116842764405	0.6936928182311805	0.8669841769038065	1.6453393304860449	0.5868140397791469	0.3759631157165787	0.2593078754556945	0.2145745072127766	0.15015450161495	0.6314080855302119	0.039658587927332574	0.0030430371328294997	0.03893329848780496	0.06759282837323467	-0.07189903019686784	-27125.620003557866	-110.90354888959125	-76.68558054674374
445000	-27321.747805755644	-201.39415127248856	-27120.353654483155	17.66156590134378	137.1221968525443	17.66156590134378	15.792795199509973	60.48580887337999	0.8031715599074997	1.4173040795134133	0.6776582536720538	0.8960328953352098	1.6516059036183657	0.5542273079534544	0.382652998602889	0.25946886554095894	0.21449671060728087	0.14338142524887104	0.6747279231781811	0.03829376857517215	0.002955799376156813	0.038618707368015474	0.07338304664515678	0.029930628411242124	-27120.353654483155	-110.90354888959125	-76.97636338367371
450000	-27328.66669894255	-200.50547634761296	-27128.161222594936	15.065316276834317	121.35292107125267	15.065316276834317	14.179603299640577	38.84142264737234	0.823292896009636	1.412442349376716	0.6560501918686955	0.9096966641444643	1.6384483713708768	0.5600695272296079	0.3800456377431634	0.2650798754226973	0.2102332912394761	0.14464119559466299	0.6055651174304598	0.04485993564053478	0.005883478240986159	0.04523753782179512	0.13190028632931625	0.07047293152653054	-27128.161222594936	-110.90354888959125	-74.4439075879394
455000	-27331.055919364633	-205.64049845787306	-27125.41542090676	20.50589398443474	163.79274401183986	20.50589398443474	19.147591101318355	64.97616399420669	0.8114250175678124	1.3889256539929133	0.6272285326360237	0.9283756771581417	1.6175084878051595	0.6265366308399453	0.38793172127395903	0.24631571534390537	0.21748594219830222	0.14826662118383316	0.682431982397706	0.034274885486652876	0.009957445868504255	0.03305525538464019	0.2056708242118334	-0.07057619882858214	-27125.41542090676	-110.90354888959125	-79.12861489845918
460000	-27347.783700965658	-208.78005724590182	-27139.003643719756	22.827907285572497	170.8979279176944	22.827907285572497	19.182717181354437	90.49829997344601	0.8184532287550143	1.3996764586508834	0.6232454163142042	0.9110867850594995	1.6441959537409347	0.60334215747946	0.36792893325394294	0.25574840342606575	0.21451287163539937	0.16180979168459175	0.5887914505988036	0.03220615297855178	0.00467360960534888	0.032379605949023886	0.14748539711849465	-0.29175752349286516	-27139.003643719756	-110.90354888959125	-81.4391847723276
465000	-27335.661648679896	-200.48318802734843	-27135.178460652547	18.973809160603288	140.15725329017081	18.973809160603288	17.10127697743852	53.89926415780219	0.8660486557789902	1.3907479394434732	0.6233870299768264	0.9136254034254976	1.607616282728282	0.5985746886469269	0.37090919454509114	0.2503172132339708	0.21681412377293058	0.16195946844800735	0.6979457676497539	0.034878604503610765	0.005991005329401671	0.036054949130176664	0.14575988058814568	-0.0636673673067264	-27135.178460652547	-110.90354888959125	-76.45200712800673
470000	-27317.915767386443	-197.88536133106663	-27120.030406055375	18.353866984727244	124.57248926679381	18.353866984727244	13.854368243719987	34.46473300417592	0.8653806045704105	1.388330393392139	0.6135412207125582	0.9365158214442676	1.6003609580545675	0.5958710018260533	0.37942562465024177	0.2511642812007399	0.2172615407556024	0.15214855339341574	0.6909684440298318	0.045303611140767225	0.006716522332492885	0.04329061211676916	0.12712485931734144	0.1873620506662849	-27120.030406055375	-110.90354888959125	-73.70554307909514
475000	-27336.816441673895	-200.9175891336652	-27135.89885254023	17.89832893093008	142.64180149757064	17.89832893093008	15.641495916423843	43.93736849414456	0.8641023381194326	1.3644008829116812	0.6900351758412462	0.891290242030374	1.6219474580070754	0.568223903090187	0.3691603117987231	0.26183674369273086	0.22093142750614891	0.14807151700239693	0.6472219717165262	0.03796993258343137	0.008060390075911566	0.03774422453606948	0.15153792210878697	-0.11112737309439086	-27135.89885254023	-110.90354888959125	-76.85701365107947
480000	-27327.015428500814	-204.8681611335884	-27122.147267367225	21.30742128528539	161.79816643493763	21.30742128528539	17.678278161048976	32.93200994447117	0.8535071663506195	1.3852862719916408	0.6992372212118599	0.9025067440934129	1.6141547401722023	0.5453078561802607	0.37994348612676204	0.2582497739565754	0.21708808243731756	0.14471865747934476	0.6472219717165262	0.03373423399632692	0.005516561641960679	0.03326293158325643	0.149731147208957	-0.2690881613275546	-27122.147267367225	-110.90354888959125	-80.48011949909228
485000	-27320.58405036004	-200.44046837638143	-27120.14358198366	20.60366601473395	142.2201443708813	20.60366601473395	14.590879379420699	36.62715790503777	0.850092795774854	1.4047508831265598	0.7149462707961314	0.9013211030909071	1.6023730111027006	0.5265159361088432	0.3827935274915685	0.2502760595556211	0.2186067777678633	0.14832363518494687	0.6448045548523996	0.039443976100756464	0.007998775765134851	0.0393025506232875	0.18708433119336723	-0.26095917794372847	-27120.14358198366	-110.90354888959125	-76.80594080696832
490000	-27323.797349718832	-200.51981467686812	-27123.277535041965	17.023363567737817	138.15900783935524	17.023363567737817	15.5515351109224	40.29311881879552	0.842045118735079	1.4165804983804204	0.7094388052054447	0.9195378556699821	1.591840865294121	0.520556856714949	0.3807971466680507	0.25377655245691294	0.21560884813734307	0.14981745273769295	0.7254972484824329	0.03651033751464481	0.003917922745893071	0.037329990002637155	0.10733730536632326	0.15968182974075878	-27123.277535041965	-110.90354888959125	-76.34393281953093
495000	-27318.02346665874	-198.85166684932017	-27119.171799809417	17.900387102396042	127.36245661600336	17.900387102396042	14.008447520145747	39.79064999958045	0.8204997415932633	1.442428071027487	0.7032982311980499	0.9142479601703067	1.588123695310382	0.5314023007005071	0.3684786845664989	0.2556128027782849	0.2180286190329983	0.15787989362221758	0.6913676356734372	0.04458975208030143	0.005861815964232091	0.0416838555565346	0.1492270634423543	0.1314082239703581	-27119.171799809417	-110.90354888959125	-74.38150818894698
500000	-27320.565453023202	-199.75747475260334	-27120.807978270597	17.749522802648467	127.87744412668475	17.749522802648467	13.749376762524635	52.74625170959993	0.8570139512459005	1.4230125901129267	0.7507739885100094	0.8813508555907982	1.5655834019019241	0.5222652126384377	0.3709312928906424	0.25986478577646294	0.22168179476662714	0.1475221265662673	0.6716914493171693	0.04162896399030648	0.004564255759963349	0.04009086552534731	0.11160387822522372	-0.024692094392555455	-27120.807978270597	-110.90354888959125	-75.3056014080371
505000	-27324.35132476921	-199.26407264736008	-27125.087252121848	17.164659283460324	127.10036376576846	17.164659283460324	14.570316712706758	47.431575133388364	0.8685164242357173	1.4053067590912387	0.688196835619894	0.9157541484078325	1.628772256221647	0.4934535764236669	0.36946758882426883	0.2606381006546751	0.21769940742497068	0.15219490309608524	0.6399073247166359	0.03983193977814869	0.007572818877372329	0.04267150040408048	0.2023508557330491	-0.2059735399882785	-27125.087252121848	-110.90354888959125	-75.10910803810548
510000	-27326.624033402008	-202.75853252546574	-27123.86550087654	16.34729717430535	123.63641596759346	16.34729717430535	13.651054444384028	72.60781338510681	0.8378142701735597	1.421514486324867	0.7494466107958452	0.8130605437726793	1.6474967508468386	0.5306673380862065	0.37779843982133443	0.2626737831317847	0.21375020412280393	0.14577757292407678	0.6796866482312253	0.04329227826767072	0.004581628591475585	0.0429233564788041	0.08711634727882135	0.10703052045181381	-27123.86550087654	-110.90354888959125	-77.03408581376915
515000	-27326.222452582002	-199.62929649136106	-27126.59315609064	18.956869685453523	138.18376596300354	18.956869685453523	15.965508998685468	46.17780477057381	0.8624661423139729	1.4408723986170004	0.8089815649798568	0.8194916989156034	1.5462798534130746	0.5219083417604881	0.3679129049461215	0.2554247558399556	0.2247898420678495	0.15187249714607323	0.620924475956894	0.038741906580720034	0.004282145040665822	0.03794509709727194	0.08708360647738768	0.11473527522934251	-27126.59315609064	-110.90354888959125	-75.87469325586832
520000	-27324.6623332505	-201.32807390020326	-27123.334259350297	16.947353699459555	133.13190201439443	16.947353699459555	14.604446115814588	61.04985958563563	0.9460266685647729	1.3870079959000352	0.7448895769468844	0.8138878305329559	1.6184176114051532	0.48977031665019455	0.36820660491783364	0.2559902148991283	0.2224091195493134	0.15339406063372452	0.6401852349763667	0.03849381433025463	0.005786739527263655	0.03946153841296274	0.14912413891871645	-0.03570436315713162	-27123.334259350297	-110.90354888959125	-76.77645779079218
525000	-27319.511901777914	-199.40522584277335	-27120.10667593514	18.15400673294242	129.75766742538534	18.15400673294242	15.382938610875447	29.106823246795827	0.7869144690394179	1.4350024856700765	0.7915233266755829	0.9048764499959305	1.6008488640794625	0.48083440453952603	0.36313900770188745	0.2693762691346225	0.21502960600021917	0.1524551171632707	0.6881687780228658	0.04164210608300388	0.005267316557879508	0.04165760259834073	0.1491538553668183	-0.2552305257719015	-27120.10667593514	-110.90354888959125	-75.74608999071269
530000	-27326.283725284204	-197.85774387374687	-27128.425981410455	16.364428242235547	118.04575429477696	16.364428242235547	13.677887659597	36.348762549483716	0.7520170736128604	1.4303727007474465	0.7542634040303687	0.9984830898301423	1.573763743725089	0.4910999880540893	0.36966536548677925	0.2643302609192933	0.2199458354229414	0.14605853817098585	0.6637801824617517	0.04424617962839929	0.007299873847361219	0.044843456096756884	0.1751650212835094	0.014791981643740536	-27128.425981410455	-110.90354888959125	-72.96563201552513
535000	-27325.218124066865	-198.79188494833778	-27126.426239118526	18.35739622019409	125.69963852345259	18.35739622019409	13.496786480980061	46.331061020414836	0.8131423098125001	1.4794993143648663	0.8365930761141822	0.8029131022755588	1.5790571630473837	0.48879503438550514	0.3601743304581386	0.27115413419034917	0.22999198530775367	0.1386795500437583	0.7098733263811347	0.0429466062871055	0.007028554187654013	0.04258040907675895	0.15793832727825344	0.020094359576799364	-27126.426239118526	-110.90354888959125	-74.44083379711918
540000	-27323.589864417012	-201.5090065997382	-27122.080857817273	18.563478041418723	142.19050100286682	18.563478041418723	17.03265649139065	33.85318144973255	0.7878742809192859	1.3865937051679296	0.8213469568585587	0.8484524978631465	1.6669375248055707	0.48879503438550514	0.3785226203547365	0.2662898583609988	0.2136843615797073	0.14150315970455715	0.6359555646645662	0.04182925247807226	0.009826147523484263	0.03876073175070556	0.1528402052157235	-0.4215581865599242	-27122.080857817273	-110.90354888959125	-76.85162321241306
545000	-27318.319660248086	-199.3837251090415	-27118.935935139045	16.56159882506713	126.43919275295438	16.56159882506713	14.53101894398783	39.58905002472235	0.7682584190437475	1.3865937051679296	0.8409628187340972	0.8484524978631465	1.6474752568514868	0.508257302339589	0.37892276864947727	0.26457504225392087	0.21985013888042068	0.13665205021618088	0.6422207904024095	0.04267496807088324	0.0063148005375863936	0.04142846351446381	0.13353784084208056	-0.05437626670267088	-27118.935935139045	-110.90354888959125	-74.6503004847099
550000	-27325.67869522594	-202.4110913317555	-27123.267603894183	20.837291373682714	155.81689005162613	20.837291373682714	17.433909890452988	52.91881632711428	0.8437893220961948	1.3865937051679296	0.7219371964275816	0.8918849484940782	1.687013022877426	0.46878180493678645	0.3756492868652505	0.2578222685976447	0.21364668868464085	0.1528817558524636	0.667866876575165	0.033794568111573796	0.004784974661285918	0.034075298159927415	0.13583830315718454	-0.1270996055189773	-27123.267603894183	-110.90354888959125	-77.96264221725085
555000	-27322.61175591579	-198.79215593862597	-27123.819599977163	15.869453495366042	112.32393031427743	15.869453495366042	12.378336981089245	41.557608304447825	0.8504500000975308	1.4699541043363873	0.6586180784206174	0.9392990936642334	1.6173046985867496	0.46437402489447843	0.37570338817995846	0.2630558338578165	0.21089678957299152	0.15034398838923316	0.6415589154250415	0.04669221597046811	0.004462745880152238	0.046258374217559566	0.09294112147820886	0.24466970020156426	-27123.819599977163	-110.90354888959125	-72.71743087812354
560000	-27321.658803394537	-199.78547298260673	-27121.87333041193	16.02752464355618	121.27184645223262	16.02752464355618	13.568539168132258	28.464001134566217	0.886770355025916	1.4385665012328497	0.704123087095981	0.8754915576297461	1.6679879863420886	0.4270605126734155	0.36908398141515675	0.25799442002837064	0.2241867633803765	0.14873483517609573	0.6512872504596264	0.045554885244386556	0.0054618141922919035	0.04737646501658309	0.12270285362819584	0.39116107536125144	-27121.87333041193	-110.90354888959125	-74.56809680114594
565000	-27314.35367935086	-196.808513679121	-27117.54516567174	18.83732072544401	119.67068879024882	18.83732072544401	13.88143733455125	29.419536512563734	0.8275364276543827	1.346481041666734	0.7501783831781181	0.9053171617778522	1.74611876740434	0.42436821831856986	0.37285476464362255	0.2585784827447636	0.22254343373703878	0.14602331887457473	0.691008539839401	0.04775301420353857	0.009018254910935164	0.04595340542300754	0.17208754086571543	0.015942495695565547	-27117.54516567174	-110.90354888959125	-72.80509921348823
570000	-27322.729810143774	-201.95300729221142	-27120.776802851564	19.370302855744683	151.8415317803811	19.370302855744683	17.355794561176122	43.69424232267511	0.8665689576526784	1.3170652331460644	0.7501783831781181	0.8812513861847102	1.734823731641564	0.45011230819686165	0.38102350627067066	0.24833511840892283	0.22556098463902155	0.14508039068138456	0.6908414466671203	0.034411208479881966	0.005725532895322429	0.03546832633742811	0.17150580676041086	-0.20320719657689187	-27120.776802851564	-110.90354888959125	-77.76415367824539
575000	-27319.444839559626	-201.4411069160933	-27118.003732643534	16.70777754018463	141.96976758063187	16.70777754018463	16.4216875821256	39.162454709609385	0.8501568011119576	1.3170652331460644	0.7378344502537434	0.8637162726586973	1.711434860325843	0.5197923825036912	0.36850602339728405	0.25956312992354524	0.2227345296428284	0.14919631703634195	0.721911449405268	0.033055481230344026	0.005473304345393917	0.0349578810959034	0.16781983759823568	0.08319408624332417	-27118.003732643534	-110.90354888959125	-77.2587927212491
580000	-27317.86780085537	-199.48362424512112	-27118.38417661025	19.44635505610734	139.8618378999056	19.44635505610734	14.601134557096444	32.394600135840705	0.8528640703302663	1.3350247119869239	0.7942869295319421	0.86167715941021	1.6419957375970533	0.5141513911436011	0.38113047008369866	0.2510126431720865	0.22281911250572164	0.14503777423849293	0.6528476982536799	0.03549348570403304	0.009272789422033478	0.03671344376347269	0.204933465163612	-0.13663621801793122	-27118.38417661025	-110.90354888959125	-76.66066488770525
585000	-27326.50909531996	-200.331591910471	-27126.17750340949	19.22866218343883	138.78641191573456	19.22866218343883	16.810934080944843	36.263022936304225	0.7878409178300659	1.38565082623239	0.772792333869974	0.8531690176568779	1.6471415039053425	0.553405400505346	0.3661669863246219	0.2667925824879282	0.22026812014303981	0.14677231104440983	0.742785774768685	0.04116978280859206	0.00518486314163301	0.03968306089147387	0.09368598398717212	-0.19667550391370994	-27126.17750340949	-110.90354888959125	-75.89877202581795
590000	-27316.39497632262	-200.06229186243974	-27116.33268446018	18.38207923076266	137.86908469169742	18.38207923076266	16.08609448207186	48.241810436720684	0.8518856141729814	1.3693074252355473	0.8346865258879826	0.7646635437994762	1.6471415039053425	0.5323153869986668	0.3647824501989597	0.26225536442500347	0.22802899701064	0.1449331883653966	0.6293649170602886	0.039042842517015126	0.006152766386876965	0.040557941643899156	0.13705556701686913	0.12522454756626458	-27116.33268446018	-110.90354888959125	-76.01907003908318
595000	-27320.56067752903	-199.94468869420297	-27120.615988834827	18.168184703218774	133.81283990831554	18.168184703218774	15.451110323203919	29.20138761993852	0.8918151295423825	1.5559389037391427	0.7437417091956128	0.8354674247004802	1.5364081076349374	0.4366287251874411	0.3588045530422512	0.2748212326923561	0.21027539826527333	0.15609881600011918	0.674956230320626	0.04003973412911034	0.004828932130885153	0.03874369239534276	0.0982758441278721	0.1867070940653013	-27120.615988834827	-110.90354888959125	-76.38639973539667
600000	-27317.368629747358	-199.03016815375773	-27118.3384615936	18.274447846697065	131.64555315986962	18.274447846697065	14.3107669308896	37.44009331062144	0.8751270555879919	1.5080020556364269	0.8177015425659258	0.8447458054951256	1.5007056901271434	0.4537178505873833	0.3584880070022132	0.26887224859879355	0.2180279050275841	0.154611839371409	0.6409370498352861	0.04147504356860162	0.0034055432799668986	0.04016008516371383	0.0758606022380478	0.21719079826076187	-27118.3384615936	-110.90354888959125	-75.20294914768648
605000	-27325.21822094018	-199.13241633491998	-27126.08580460526	17.80038332159447	127.14861858981949	17.80038332159447	14.89226528244657	27.81999622287379	0.8751270555879919	1.487991423948195	0.8308010144264562	0.8026900930768446	1.5803639673389955	0.4230264456215135	0.35506670137639496	0.27137163863792224	0.22326056853417192	0.15030109145151072	0.6425508920487534	0.043532939785051614	0.005008337417479001	0.042593104359790204	0.10045445036491912	0.0714664279882224	-27126.08580460526	-110.90354888959125	-75.33419316988449
610000	-27322.780186133863	-200.19751485592644	-27122.582671277938	18.22446483621801	137.41339625541437	18.22446483621801	15.40742515889439	37.76735310469852	0.7958090960989143	1.4640163845409584	0.7791859373978519	0.8026900930768446	1.5803639673389955	0.5779345215464318	0.37201576757072086	0.2688715197624595	0.2139254886724248	0.14518722399439468	0.6659360248902505	0.04015925172119762	0.004124409780955595	0.040766093309292595	0.08297455894206263	-0.03732356190735602	-27122.582671277938	-110.90354888959125	-76.27993538688733
615000	-27327.904846623267	-203.02521264173373	-27124.879633981534	18.57914552878875	153.99998605252557	18.57914552878875	17.632669269407042	54.615096278805645	0.8078570351727814	1.4475261620526227	0.7900052185980613	0.8319436292217238	1.686811268755082	0.43585668619972523	0.35794538317546154	0.2668780622810267	0.22563579920431412	0.1495407553391975	0.6786934525170019	0.033319681600542043	0.004906019661682359	0.033348844830821615	0.1507000602728677	-0.3848206385757843	-27124.879633981534	-110.90354888959125	-78.40796928172392
620000	-27320.355365776537	-201.39102941446845	-27118.964336362067	20.231658576755486	137.75731567457638	20.231658576755486	15.3752827614985	23.740182581693862	0.8380999797583409	1.5026460545569387	0.7705158315063326	0.8572944932779064	1.5710807469858665	0.46036289391461116	0.3632001460149973	0.264366781213404	0.21814789700048445	0.15428517577111403	0.6300100394054133	0.04021421387846462	0.0032545332208833927	0.0395883434627857	0.09036359716251678	-0.038170450393805094	-27118.964336362067	-110.90354888959125	-78.29500310159925
625000	-27326.002710914127	-199.18782812055366	-27126.814882793573	17.98821308249169	133.85204781451606	17.98821308249169	14.30716430147396	37.34401537103802	0.8859869047405333	1.3395049745850667	0.7943558933675506	0.8595646945080889	1.6541861218869496	0.4664014109118072	0.3632001460149973	0.26047301102521164	0.22949006979476574	0.14683677316502514	0.667188921554171	0.03791870777666924	0.0021238104018011504	0.037989695686537844	0.054808794571446086	0.061120891435646474	-27126.814882793573	-110.90354888959125	-75.64405749257519
630000	-27324.253255696087	-198.73858861888112	-27125.514667077205	19.73093106152483	134.88418371752934	19.73093106152483	14.146894601584988	38.55868160876549	0.9011959903191022	1.406392043557259	0.7408548710674936	0.9128939327572172	1.487951554533977	0.5507116077649472	0.37257570993647793	0.25405649048205825	0.21930221484267248	0.15406558473879114	0.6819986577431313	0.0394591339960891	0.0032297539297264357	0.039128717140538845	0.06983770812339285	0.023076998431877275	-27125.514667077205	-110.90354888959125	-75.23156840221736
635000	-27327.110287937325	-200.8115333472176	-27126.29875459011	18.545089585984567	139.26891335871332	18.545089585984567	15.464304803421797	52.353189647684694	0.8758733290748038	1.5267080773589083	0.631059871595982	0.8687424346832459	1.5345847110963953	0.5630315761906611	0.3724827020371258	0.2584435158061326	0.21239204382215382	0.15668173833458748	0.6289481959892159	0.03982773269061352	0.006475506669607909	0.04108502348628764	0.1403585762728778	-0.059705149270718294	-27126.29875459011	-110.90354888959125	-76.71233617799713
640000	-27318.004128873243	-197.47564266201115	-27120.52848621123	19.5151865135421	126.17568671135771	19.5151865135421	13.864192244907992	35.27005490347905	0.8670016926411354	1.4298537084599579	0.7279082947664649	0.892934292661381	1.6564356330436103	0.425866378427447	0.3695026481595565	0.25514953010221525	0.21740022309892498	0.15794759863930302	0.6626262416869633	0.043794836344067875	0.008946194538549064	0.04330653841527355	0.1504084251716755	-0.22630930605391944	-27120.52848621123	-110.90354888959125	-73.71010895019461
645000	-27323.122384399452	-201.59181511382542	-27121.530569285627	18.27367841544764	136.7988557211886	18.27367841544764	15.065413043218788	65.75878252227096	0.9079170688609484	1.3705085202838208	0.7518711051368588	0.8383865391874815	1.5977727011177745	0.5335440654131125	0.3665914525465848	0.2598772706305705	0.2196080265493359	0.15392325027350862	0.669120573343623	0.038915449182617	0.003080566178419561	0.03892858024603551	0.07694770344115343	-0.07857491620763815	-27121.530569285627	-110.90354888959125	-77.3732233183788
650000	-27316.00831860543	-200.58747035206292	-27115.420848253365	19.216853404275774	141.9910733006261	19.216853404275774	15.814618501006255	50.893178094857866	0.9031520276203538	1.4484507534520106	0.7197717750616863	0.8694579078725585	1.6388025275542368	0.4203650084391502	0.364764536254867	0.25801718652181094	0.2215754131951732	0.15564286402814875	0.6701971366433188	0.03863834408924916	0.004853711728113264	0.037116474966313304	0.11485202176858654	0.31102048687010697	-27115.420848253365	-110.90354888959125	-76.60355680034542
655000	-27316.701054297388	-200.61901674063014	-27116.082037556756	19.394782708901953	147.0152760319573	19.394782708901953	15.406822447359191	43.949717925341034	0.8817891278510486	1.3206724262582326	0.739851550756088	0.894308846895726	1.750119726958687	0.413258321280214	0.36999920155010324	0.25568764796974197	0.22815336840491898	0.14615978207523558	0.6578356857535761	0.03498305471372522	0.004626827010133822	0.03554523578672634	0.1349479456211127	-0.2551532354926318	-27116.082037556756	-110.90354888959125	-77.31849743183935
660000	-27322.779954665108	-200.37754829586873	-27122.402406369238	18.206060273224356	140.17966998736065	18.206060273224356	15.697835687051695	37.36503033926909	0.8948301763318816	1.333752601747633	0.7947199936653484	0.83696114836852	1.640836745686391	0.4988993342002214	0.37166758838568603	0.2607604521011977	0.22501191975412593	0.14256003975899006	0.6685273250414966	0.03666479122006808	0.0039891148480701525	0.036480449032289745	0.09421697532477928	-0.01090768914586812	-27122.402406369238	-110.90354888959125	-76.84294229219883
665000	-27323.52870145597	-199.99157062619472	-27123.537130829773	16.181456654888738	124.42364387163465	16.181456654888738	13.487528236419005	32.115705193944464	0.7883300883229485	1.3290609674488068	0.7863189047383558	0.820877133399147	1.8275631922516156	0.4478497138391221	0.36596023456527355	0.2687355111580857	0.22227062787404012	0.1430336264026003	0.6689979566391148	0.04251966154889397	0.0031608314569585402	0.041883473166082326	0.06851010910403847	0.1019891503485308	-27123.537130829773	-110.90354888959125	-74.99963609122013
670000	-27325.62829595082	-201.13214779879894	-27124.496148152022	20.411774437301677	146.5295815378972	20.411774437301677	15.125772287258366	30.15610293743347	1.0168185357422956	1.4135430419559958	0.7546495991351212	0.8654237668890403	1.490295465755531	0.4592695905220115	0.36185265642602055	0.253629879245578	0.22264942915516572	0.1618680351732353	0.7142438660600278	0.03363358185513008	0.005438051330893982	0.03375351511212848	0.16911793440520875	-0.22801350321789718	-27124.496148152022	-110.90354888959125	-78.36341098954685
675000	-27330.833784849507	-200.64451023118784	-27130.18927461832	22.208640934189198	136.85312799690496	22.208640934189198	14.16821437138808	25.857588805590275	0.87503587161098	1.4912350491865893	0.8596034266897837	0.8845414369978886	1.4770602813531826	0.4125239341615709	0.3735772787422249	0.2547402818908597	0.22826077243004084	0.14342166693687408	0.6595575656009615	0.04279614897454382	0.008306281854537604	0.042093524722329724	0.172536806050368	0.0381782733015918	-27130.18927461832	-110.90354888959125	-76.48105481080496
680000	-27320.406559895666	-200.39843569931566	-27120.00812419635	16.64971452170319	128.33264939771288	16.64971452170319	14.322647451810212	52.10803032840368	0.7892283197366575	1.4457306691164349	0.7065404514414693	0.9242341651818822	1.5672527963209937	0.5670135982025575	0.36455279283627484	0.26958965860772555	0.2183847855819758	0.1474727629740233	0.6639589421789592	0.0410223672603704	0.006203124793882491	0.04202902954802016	0.1344588558968607	-0.26585148629285854	-27120.00812419635	-110.90354888959125	-75.54106768581099
685000	-27328.06580659022	-203.59052080972128	-27124.4752857805	18.95458613995692	147.25149788044408	18.95458613995692	16.636962086764033	27.887399197326783	0.8931846450487244	1.2953453161425477	0.7342584262519852	0.8603075498296225	1.730464478520744	0.4864395842063715	0.3777844955371385	0.2519290302120202	0.21851688862446228	0.15176958562637863	0.653695403090531	0.03800481270031898	0.0035658896287179107	0.03747289852637817	0.08725779860357184	-0.09361780639976895	-27124.4752857805	-110.90354888959125	-79.82580116525791
690000	-27322.987772774577	-203.42469050570347	-27119.563082268873	21.20174730984601	159.44690431156567	21.20174730984601	18.129289391638558	43.96384510514378	0.9009749365871157	1.458846585384338	0.7126197160170985	0.8263355841400597	1.607204654896259	0.49401852297512444	0.37646790106176004	0.262622264596836	0.21201258579303728	0.14889724854836622	0.672096223540391	0.032656545550237844	0.001891126477491805	0.032179426014208805	0.05673404789550008	0.10218929064323629	-27119.563082268873	-110.90354888959125	-78.63994221876868
695000	-27321.423711371808	-199.8304728782481	-27121.59323849356	18.93524958659458	140.9946858974431	18.93524958659458	16.02919325521557	39.191214890601316	0.8771585036155026	1.3983305084742057	0.7503830945163178	0.8729047155225858	1.6199364681936788	0.4812867096777048	0.37546870920239156	0.2531262353914522	0.22009511169957105	0.15130994370658482	0.6520399689860843	0.03636338198586415	0.004854993571980832	0.037684630102346135	0.14580716054796744	0.21367836222874198	-27121.59323849356	-110.90354888959125	-76.42114389810963
700000	-27323.740245744244	-199.70145859947615	-27124.038787144767	17.739863061234068	124.28267774804047	17.739863061234068	14.585149181745056	57.11741388857336	0.7604716157467766	1.3743202743640563	0.8829682472785167	0.8183118963746889	1.682663553058967	0.4812644131769894	0.3682942651777363	0.2609875612255728	0.2258776544936903	0.14484051910300016	0.6186519908019186	0.044820577316321296	0.005844223164051704	0.04528029792172204	0.10839312609772796	-0.29066296118017954	-27124.038787144767	-110.90354888959125	-75.12845261763132
705000	-27313.091107727363	-199.94424370973212	-27113.14686401763	21.44134906715329	142.35729281152874	21.44134906715329	16.5035525689682	36.390579481201	0.7968324111763362	1.3379594789344966	0.7577870261997853	0.9043802498213294	1.7048686832663422	0.4981721506017053	0.3851949740481032	0.25135145746840987	0.21806287617244866	0.1453906923110378	0.6498645961878822	0.03975222100896389	0.004865122005695084	0.037837966948760245	0.12045804343320798	0.14121992739693012	-27113.14686401763	-110.90354888959125	-75.74656962573582
710000	-27320.13947161447	-200.87814062969255	-27119.26133098478	19.48647539053401	141.85262872477443	19.48647539053401	16.117138440571786	28.922712487803185	0.7588260846988856	1.4224120233424775	0.8076033467948884	0.8828270746248653	1.6144496213284074	0.5138818492104704	0.38151913740970267	0.2615868370305005	0.21493874752911143	0.14195527803068494	0.6480750706913865	0.038590994579671016	0.00621263333349717	0.03906114890001671	0.1411489996030698	-0.11143592424276061	-27119.26133098478	-110.90354888959125	-77.45942399598445
715000	-27322.7927854937	-198.83523038313595	-27123.957555110566	17.577194458041728	124.19297878741581	17.577194458041728	14.447105040958311	25.021125335209163	0.7985106943317357	1.5024444788463913	0.8107672858306058	0.8629357736044556	1.4861633826489098	0.5391783847378965	0.3640484802140485	0.2709883971542767	0.21514842824993638	0.14981469438173797	0.6530189850215861	0.04276810847635908	0.00483068160916153	0.042360146885553514	0.10514065330968499	0.13893476718877182	-27123.957555110566	-110.90354888959125	-75.21333105267063
720000	-27325.231265756447	-200.61607757380824	-27124.615188182637	17.991051776248067	133.47202319598136	17.991051776248067	14.8220372732472	58.136456517034816	0.8767600302555797	1.4212219587316421	0.7149550203832257	0.8469077513604018	1.6009768545312488	0.5391783847378965	0.37143264434851947	0.2655387331479058	0.20979417254205007	0.15323444996152424	0.6351561103641605	0.04144310277544236	0.00496916207634012	0.041496841083038985	0.10482221787682049	0.3026303429255173	-27124.615188182637	-110.90354888959125	-76.22856818391206
725000	-27327.047542392665	-200.69073444652184	-27126.356807946144	19.309110086358494	139.21312789806467	19.309110086358494	15.113621424097488	56.586525766383154	0.8716529222826347	1.46716160868669	0.6879669643824	0.9118222248186041	1.5686604535671769	0.49273582626248885	0.37642292253496323	0.2561387281650963	0.21585829123205894	0.15158005806788105	0.6327778061520138	0.04006857950117637	0.0036658841753589595	0.04005807830360463	0.09905635680423397	0.062087001097362086	-27126.356807946144	-110.90354888959125	-76.67829137807922
730000	-27323.34104240964	-201.2650913695132	-27122.075951040126	19.22061572262023	138.6556372859722	19.22061572262023	14.08002612268838	28.933754960907553	0.8583964143258018	1.3582474088006886	0.8047524453682974	0.8785478658980966	1.7145837976731735	0.3854720679339364	0.37522665615565265	0.2537554005552286	0.2231751922104077	0.14784275107871062	0.6841010613603703	0.04012218668555671	0.005506481697388697	0.038289981837506315	0.14447035502809066	-0.2713011268305678	-27122.075951040126	-110.90354888959125	-77.73525393845013
735000	-27317.451937475078	-200.25070467416236	-27117.201232800915	19.338040159527164	144.4305023277356	19.338040159527164	16.275511241205827	42.74159839029136	0.8242069868591757	1.3332075450871803	0.8297923090818058	0.8502431419841043	1.7192537550913227	0.4432962618964056	0.3613336547358379	0.2688602596741976	0.22477649778348185	0.14502958780648223	0.6395872506209561	0.03560740816067116	0.005671756775751154	0.036463304839111414	0.15229994878193318	-0.08079250041060591	-27117.201232800915	-110.90354888959125	-76.769816831979
740000	-27320.860559251418	-200.97823358165368	-27119.882325669765	17.278581295427056	135.68940757114734	17.278581295427056	17.278581295427056	42.218512789538366	0.8335969128142431	1.3395854803938452	0.8297923090818058	0.8502431419841043	1.6907878649132775	0.4559942908127187	0.37078796684778437	0.26319863386872905	0.2209838114770039	0.14502958780648223	0.679674953567736	0.040483388672627886	0.005036433680379325	0.04048518024632857	0.1438610288640237	-0.07607396553543228	-27119.882325669765	-110.90354888959125	-75.78929481667846
745000	-27319.743385234033	-198.97738346526785	-27120.766001768767	18.645313599158857	130.29711642417658	18.645313599158857	13.942157592570531	43.80125190715837	0.8561028509727728	1.340238430302029	0.7501662327791349	0.8295100552111785	1.6810152202208861	0.5429672105139933	0.3795211380366298	0.25370257426879667	0.2270112533097888	0.1397650343847843	0.6864712979982884	0.04130993464858131	0.004895556498414808	0.0411368374215565	0.1104273593703568	-0.03822041322671299	-27120.766001768767	-110.90354888959125	-75.0121561921124
750000	-27319.184610507662	-199.3006413632985	-27119.883969144365	14.069718114806436	104.3311969880417	14.069718114806436	12.631345447587487	36.65640946543101	0.7916227896928866	1.3755998794275295	0.7270012298336127	0.8801887433440159	1.720321619335128	0.505265738366822	0.3773073215651169	0.26425457707810396	0.2179494843262983	0.1404886170304805	0.6439423950848603	0.05127908780386828	0.005968512825270262	0.05282330093113265	0.12403592247228602	0.2216409625532525	-27119.883969144365	-110.90354888959125	-71.45976234172552
755000	-27332.797870539227	-201.08910547389345	-27131.708765065334	23.646949401766665	143.97260983897215	23.646949401766665	16.95964137056362	31.06604398016322	0.8799424549212274	1.3410466711673037	0.7353352038570296	0.8712479828548628	1.663009594311539	0.5094180928880323	0.37973660735352016	0.25819638751742013	0.21853481482284218	0.1435321903062172	0.5851291711001447	0.03980088857400448	0.006314600811139965	0.038247634911239746	0.12061834772207425	-0.03921444937723367	-27131.708765065334	-110.90354888959125	-75.7055090985785
760000	-27319.205223757104	-197.99987380240518	-27121.2053499547	15.82126407160669	106.69816617573346	15.82126407160669	12.773190952960906	40.92610720546001	0.8638165444841974	1.3304630064274812	0.84520114440166	0.7988968197036163	1.6919253575862725	0.4696971273967675	0.3635817486255393	0.2628104315462266	0.22789051974969454	0.1457173000785392	0.641965006701562	0.052948463259580074	0.005598851466836584	0.05130507676134581	0.10785652096791917	-0.1401604626938622	-27121.2053499547	-110.90354888959125	-71.64227157654678
765000	-27330.819529964698	-200.34947876178555	-27130.470051202912	20.75326163306683	147.1180346047138	20.75326163306683	15.292878869320942	42.584925708170104	0.9177824757651163	1.3887180227589984	0.7318784239275709	0.8200894508108647	1.6139977039024673	0.5275339228349774	0.3728193151453491	0.26467894837172984	0.21656928134204154	0.14593245514087907	0.6695188179586197	0.03633332220655957	0.002929956457741079	0.035328644178795464	0.07776137405072718	-0.2682572246760525	-27130.470051202912	-110.90354888959125	-76.82036917523384
770000	-27319.15781548644	-201.2703871146318	-27117.887428371807	19.405438976455983	150.16306141902552	19.405438976455983	16.578155240993528	53.820095929427026	0.8451724056407417	1.378476432196789	0.7631212781528897	0.7667203919825016	1.6886476427940775	0.5578618492329954	0.37137797709983394	0.2640406864579762	0.21868650102781992	0.1458948354143695	0.7106596237361648	0.03173861236330144	0.0051562153379942945	0.034076381734291665	0.14355913219483088	-0.06014343204661798	-27117.887428371807	-110.90354888959125	-77.7579617610051
775000	-27333.618400950338	-203.40692999827667	-27130.21147095206	20.700828748789636	138.73969922067033	20.700828748789636	15.284021440602356	89.54895437470721	0.8434640443165862	1.3296472214337516	0.823048912694045	0.8753679515026042	1.5407190407552873	0.5877528292977207	0.3758593529734267	0.25939729074352136	0.2232089997498598	0.14153435653319174	0.6480786459672606	0.0380928820430112	0.009151256182622521	0.03734239935510868	0.1878381484589273	-0.07070105071269499	-27130.21147095206	-110.90354888959125	-79.17542581770442
780000	-27318.457430113172	-199.8946054710023	-27118.56282464217	20.25764087208038	141.2922675126548	20.25764087208038	14.249016613853714	44.15078219010555	0.8176100778632912	1.4480220340046104	0.6733505541459841	0.9774200385226745	1.5933557760398593	0.49024151942357536	0.37824019543717596	0.2571007115539013	0.2158940871552341	0.14876500585368826	0.6536152241786555	0.038589751681280524	0.005211325359178202	0.03924222299783985	0.1240537388298382	0.17919548319802825	-27118.56282464217	-110.90354888959125	-76.22107056665284
785000	-27318.027200599103	-200.5299703370554	-27117.497230262048	20.313046703790405	143.3569842786943	20.313046703790405	14.858587545005273	44.341879240797	0.9085380591162946	1.4059442871259609	0.7426607971004883	0.9379835396399007	1.5799518079040613	0.4249215091132894	0.36867357969697506	0.26021756375212235	0.2241232862880883	0.1469855702628139	0.6831018356116714	0.0398136648220758	0.006294006024242782	0.03749798003811168	0.1335478591532528	-0.09947544341446689	-27117.497230262048	-110.90354888959125	-76.5764601226783
790000	-27313.38525291699	-199.9101241336391	-27113.47512878335	19.722334131129845	139.40282405694177	19.722334131129845	15.084190712095413	37.33475611514086	0.8474883474352602	1.315742489991227	0.7685919868454772	0.8287113014239009	1.7347739970430227	0.5046918772611073	0.3744792039686891	0.26055128212511525	0.22472196839003097	0.14024754551616428	0.6758291412823312	0.039541652912690496	0.006503076940536173	0.04042229198336275	0.15367204294356213	-0.003390890155272238	-27113.47512878335	-110.90354888959125	-76.3307611824763
795000	-27324.863774514462	-200.36189487538837	-27124.501879639072	18.837106978957596	138.97290220982083	18.837106978957596	14.869204276081668	50.000296628335406	0.8356796640501174	1.3381095818486874	0.8062997622573137	0.8287113014239009	1.652906892103764	0.5382927983162119	0.3689820404376971	0.26390915256748637	0.22848070008915994	0.1386281069056562	0.6632100097241598	0.03852456744260157	0.0033890492842014296	0.038115092899648595	0.09286532951718597	0.10825585985748694	-27124.501879639072	-110.90354888959125	-76.57714883623333
800000	-27315.55819913069	-200.09844346235957	-27115.45975566833	18.55197843117389	142.5676363296576	18.55197843117389	15.297281075256851	45.50073191982438	0.8778698382970676	1.3725486896982202	0.7349247829383672	0.8710689753074496	1.647485089689629	0.49610262406926176	0.3708581541069629	0.25882600974015635	0.22300190670515116	0.14731392944772925	0.640535438146809	0.03484458612007058	0.00546842121475872	0.03575032363758803	0.14940558868871096	-0.023576640650602276	-27115.45975566833	-110.90354888959125	-76.8005227215389
805000	-27330.440157729594	-204.38543155638519	-27126.05472617321	19.771270021608448	159.95874940247552	19.771270021608448	16.917346077683533	77.74208907458369	0.7616160442848884	1.2497309357780522	0.8109622377226371	0.8382459257142173	1.7969196365464	0.5425252199538	0.3771529163111957	0.2639032580676327	0.22623622625502918	0.13270759936614207	0.6652695398121383	0.032699451685426394	0.004752417165136639	0.03440907319463262	0.13946816521887262	0.030569918718595702	-27126.05472617321	-110.90354888959125	-80.01095639203507
810000	-27330.22688871671	-207.0988889984344	-27123.127999718276	18.73860127504718	142.7996214004238	18.73860127504718	17.17511553637073	108.16048412482742	0.7923527065505915	1.3351398805790868	0.8594153655666453	0.7602218122178982	1.800160266326782	0.4527099687589913	0.38176507930490905	0.25754704994529626	0.22123732075903016	0.13945054999076417	0.692607410132114	0.03974122190948724	0.003372813599713534	0.03873220559098416	0.0819703810895708	0.016396044706387575	-27123.127999718276	-110.90354888959125	-81.45046786322564
815000	-27327.24224655566	-200.57639965170347	-27126.665846903954	16.45495380065938	132.44943474067676	16.45495380065938	16.45495380065938	39.117679724237924	0.8697978953202173	1.3469066869562911	0.6811856589781675	0.8535857144142549	1.7674126969797124	0.48111134735135147	0.3827203317409644	0.25834222372206045	0.21810539462813028	0.14083204990884443	0.6217314612110061	0.03959637060283641	0.007088750187437789	0.04296193854648266	0.19903924164754436	-0.22363762100311035	-27126.665846903954	-110.90354888959125	-75.72461299492852
820000	-27315.54332618668	-203.36490335968608	-27112.178422826993	17.325394823358025	141.2871323196184	17.325394823358025	15.968352834390346	76.05209591926473	0.8871513152443209	1.3554076172645158	0.7671469094389027	0.8740188235797153	1.6814447690538588	0.4348305654186813	0.3694729418895436	0.2619616528733216	0.21922742323885935	0.14933798199827497	0.7014540821487084	0.03555527763407101	0.004910912042115309	0.037471436965730076	0.13561122137531562	0.19620063133855117	-27112.178422826993	-110.90354888959125	-78.7219147367799
825000	-27324.345556989403	-200.1436295477934	-27124.20192744161	19.664751235842477	144.60115422222336	19.664751235842477	15.278527693702065	38.919116132849055	0.8981707995412697	1.342887215769251	0.794166583855281	0.7555622366734905	1.763047421960535	0.44616574220016747	0.36407424132091126	0.2584848945026814	0.23223312566123017	0.14520773851517665	0.6649506603447619	0.03617143777500505	0.0019984532808698155	0.03714730467625911	0.056376522724027295	0.126600073005007	-27124.20192744161	-110.90354888959125	-76.88466934332043
830000	-27324.663122045975	-202.97973804350067	-27121.683384002474	17.997508251315367	137.49733292956878	17.997508251315367	15.729273764897862	77.96948176344542	0.8413368628952631	1.3569313789546322	0.8101800157764093	0.8127508807125997	1.566897153939147	0.6119037077219436	0.37305513180135086	0.2569109644438381	0.2259230561764314	0.1441108475783791	0.6597456048994225	0.03889377884390464	0.006972600084576965	0.03787499094454655	0.16925650762510305	-0.09786906706256814	-27121.683384002474	-110.90354888959125	-78.38441416223249
835000	-27320.22418020743	-199.17974631520397	-27121.044433892228	18.11404186103718	128.16721381599888	18.11404186103718	13.514276832705054	30.760173551052706	0.8303631123856846	1.4150136280489698	0.7417347833846293	0.8237246312221782	1.6814614697385388	0.5077023752199944	0.36537570710662387	0.270976702517678	0.2165424693003773	0.14710512107532023	0.6347635956112977	0.04353900821363506	0.007552462473038147	0.0416749119105335	0.18792064942120917	-0.2801729338540299	-27121.044433892228	-110.90354888959125	-75.12807905425325
840000	-27319.712455808443	-201.25488839523945	-27118.457567413203	18.37074627208071	143.68503850659198	18.37074627208071	16.80902403137516	42.83337528816277	0.8303631123856846	1.4752953448973554	0.736016440460472	0.9001465279892477	1.570985877494096	0.48719269677313964	0.36573450036603744	0.2631857739960539	0.22007751582486595	0.1510022098130421	0.6865546134806425	0.03748589163528077	0.002786891293183559	0.037371142317508245	0.08280010512978712	0.11639706024868654	-27118.457567413203	-110.90354888959125	-76.96413244797328
845000	-27325.797692237637	-201.60363685112202	-27124.194055386513	20.75186739130824	153.4819789677275	20.75186739130824	17.205048386437877	45.666355491916136	0.8112736090431719	1.4353695545544067	0.7782044222750717	0.8997599456249863	1.602766354313659	0.4726261141886996	0.3637225816589783	0.26621841568443766	0.22107312726665942	0.14898587538992408	0.6220380213211091	0.03396780776030277	0.003265190457068533	0.03447615427355085	0.07510916665884274	-0.08164586355855398	-27124.194055386513	-110.90354888959125	-77.60214414003168
850000	-27321.795779331937	-199.03895531665438	-27122.756824015283	21.164607605651796	136.3062733076479	21.164607605651796	14.258573608595732	46.51367269573968	0.8837225432469559	1.480513589940776	0.7434259969891339	0.9249732615350442	1.5375780787081879	0.4297865295798974	0.36877496064884907	0.2574423062221019	0.21670736902480267	0.1570753641042458	0.6501317113825477	0.03940556517129731	0.0072980353740852814	0.040467216929582245	0.14341313403987238	-0.15129056880519753	-27122.756824015283	-110.90354888959125	-75.22574823758762
855000	-27318.7313942246	-199.84401055554548	-27118.887383669055	19.674275636010606	138.71437854361264	19.674275636010606	14.76897107783872	47.983972938290954	0.8622612324549964	1.3695395296568376	0.7084998358418209	0.8832168831411303	1.6681081812318501	0.50837433767336	0.36370060770704676	0.2627424581912166	0.22798108055243588	0.14557585354930028	0.684961054562099	0.0392411008389055	0.004010750713889348	0.03857783713700301	0.0993231537381718	0.05494158573123575	-27118.887383669055	-110.90354888959125	-76.07370443125089
860000	-27324.07587544948	-201.31121545354267	-27122.764659995937	19.370726878173123	144.09264107395663	19.370726878173123	16.91669272422758	50.1048950141482	0.7568303906307252	1.3768290352965153	0.8143441273141201	0.9051343033847112	1.636607805042	0.5102543383319231	0.3716061755898476	0.2652597116861662	0.21755825917468544	0.14557585354930028	0.6451213822890149	0.03961983640635808	0.005431266283249448	0.03898444987523834	0.1426874166321181	-0.12283066065999164	-27122.764659995937	-110.90354888959125	-76.75668242310512
865000	-27324.025651125954	-204.32925536830953	-27119.696395757644	23.04488630615925	164.90838761268552	23.04488630615925	17.702104163326773	50.73626378635255	0.855082505206509	1.3885419083266397	0.683767510985951	0.8748290609966838	1.74229788767555	0.45548112680866165	0.3707896224021601	0.2576197781103804	0.2278227865868669	0.14376781290059215	0.6652109244819921	0.03327371430970743	0.0032215398594016755	0.03314631472665694	0.0824566158416457	0.02017805333440565	-27119.696395757644	-110.90354888959125	-78.6506494853671
870000	-27326.797970586802	-200.61105520676543	-27126.186915380036	19.497892951319166	142.85000493645592	19.497892951319166	16.14754025589683	40.96048287872642	0.855082505206509	1.3418165384149563	0.7066297472552282	0.8580723520183131	1.74221819589333	0.49618066121165827	0.3725460078734873	0.26095327486700665	0.21616264537050556	0.150338071889	0.656812446499701	0.04051671894364929	0.004082961479695593	0.040341265719676146	0.11324357976313683	-0.1378961539023892	-27126.186915380036	-110.90354888959125	-76.4899953503264
875000	-27328.828899832166	-200.05285470303718	-27128.77604512913	17.193755623637486	128.00138160750612	17.193755623637486	14.246132078245811	27.644635857553197	0.8173443396171431	1.2763415809140746	0.8604576469594665	0.8390056226558201	1.7106701486418325	0.49618066121165827	0.3722796019477016	0.25880377410948935	0.22898440523616512	0.13993221870664346	0.6114491070611505	0.043085337330323555	0.0011515903806907353	0.0431590260908785	0.0299848016738861	0.0495909214290613	-27128.77604512913	-110.90354888959125	-76.00145608759696
880000	-27325.051059458117	-200.49583655375113	-27124.555222904368	18.71171725540541	144.0277591968128	18.71171725540541	16.06505190497284	39.72309167235847	0.8641266314180992	1.3230916744464363	0.7273913545170646	0.8006081918030384	1.8453506420371015	0.4394315057782551	0.3728158751587473	0.2643462640518724	0.2244849295660441	0.13835293122333578	0.6272509781139084	0.0361525894228466	0.004694384718736187	0.03570594706371697	0.10682922619244146	-0.047840198792151026	-27124.555222904368	-110.90354888959125	-76.99376382901566
885000	-27331.494179332945	-202.2912240730292	-27129.202955259916	19.51518357825001	153.1914334279824	19.51518357825001	17.904369193747268	44.13154583207911	0.8599483706173996	1.335533742218787	0.7123696747480588	0.7817532383892136	1.7914386540819505	0.5189563199445857	0.3723218470927961	0.2646306465253398	0.2271710529626476	0.13587645341921603	0.6888790368435118	0.03328958408752737	0.0038057067715765044	0.03232719424846988	0.12955011094566402	0.16961429417622279	-27129.202955259916	-110.90354888959125	-77.86834340072926
890000	-27340.301354665087	-206.92970252565544	-27133.37165213943	21.07488188619337	162.50247572212245	21.07488188619337	19.976449819430616	72.15838977494994	0.846249613265802	1.3210916444729197	0.9272531230223212	0.7845152397581723	1.6356904751835335	0.4851999042972467	0.36966406430878457	0.2605780417138976	0.23006449336883017	0.13969340060848717	0.6542898233313089	0.03204807222940918	0.0022424814163578993	0.03193757528818716	0.07132003459687945	-0.15355462818245352	-27133.37165213943	-110.90354888959125	-79.71093516465592
895000	-27324.646138634154	-199.36632670944368	-27125.27981192471	17.798155783989024	127.36351721109288	17.798155783989024	12.77715642613471	31.710287696919707	0.7954837324813778	1.4420459775594516	0.7813592922203154	0.7931939373782967	1.5751662687284187	0.6127507916321352	0.38496291447371395	0.26476373169187006	0.2148248979635594	0.13544845587085608	0.7039515982242578	0.04104941651173903	0.004448396731336392	0.0416805409745817	0.11736463096695683	0.09787687648059054	-27125.27981192471	-110.90354888959125	-75.06528031023213
900000	-27333.140312795244	-199.79142406536806	-27133.348888729877	17.427103975338735	134.0556641560427	17.427103975338735	15.741026672395172	35.763376314200094	0.8557262804157127	1.2035647116702977	0.8163360301998778	0.7926258062428996	1.7259285444686263	0.6058186270025814	0.3802201312039001	0.248757887127395	0.23367216661737894	0.13734981505132549	0.6276735713742744	0.03964024084566536	0.003403193585225555	0.040789277210342034	0.08419979434417894	0.03373824634476032	-27133.348888729877	-110.90354888959125	-75.79562850900082
905000	-27320.756445991385	-198.28811717621429	-27122.468328815172	15.962094549027093	112.51967506175247	15.962094549027093	12.490694542413882	32.29427512678553	0.8798897931323383	1.3442623222078591	0.7259822384389047	0.8735635749475807	1.6038878073597813	0.5724142639135311	0.37856438434997564	0.24611410219238777	0.22726053393469867	0.1480609795229374	0.6268720751883881	0.04804960583507142	0.003765726218405127	0.0483473643392571	0.0630659685299703	0.27178983690805525	-27122.468328815172	-110.90354888959125	-72.47149047192958
910000	-27318.82845679104	-203.81506396344477	-27115.013392827597	23.419311657122048	156.13035995286077	23.419311657122048	17.47907339171261	57.21323805961944	0.8831778004581703	1.3813253200020947	0.688919240644669	0.8735635749475807	1.655261962450944	0.5177521014965366	0.3720051585857842	0.2600440353600218	0.22042028596943844	0.14753052008475506	0.672034778628138	0.03619390300208828	0.0055381366708856326	0.034711794185401455	0.16214780220081831	0.025207222168599056	-27115.013392827597	-110.90354888959125	-77.66694719193059
915000	-27321.95908647893	-200.42876411620296	-27121.530322362727	21.38410129771973	146.6048509141782	21.38410129771973	14.787836017533333	40.870866209244454	0.8670615023681133	1.3889173971222806	0.7794562329526492	0.8735635749475807	1.6100078058834348	0.4809934867259367	0.37561615734553544	0.2642281080353085	0.21166112747181515	0.14849460714734045	0.6642327866788807	0.03635038318340477	0.004215099449293888	0.03587387603886045	0.1181968734592366	-0.3002095472419089	-27121.530322362727	-110.90354888959125	-76.83577925141225
920000	-27310.218964260774	-198.7304587533235	-27111.488505507452	16.5502134399682	118.77017014160197	16.5502134399682	12.765058266489449	30.500863427909152	0.8670615023681133	1.4045958312174769	0.7794562329526492	0.8546455338064637	1.559637437150247	0.5346034625050454	0.3652863294280544	0.2610728653223767	0.2235918699030642	0.15004893534650418	0.6503246474963148	0.04568961454285825	0.0051317547220230166	0.045126452280402254	0.12718891705824337	0.0954594057490166	-27111.488505507452	-110.90354888959125	-73.56420648621351
925000	-27319.365217392253	-200.5812441270787	-27118.783973265174	20.886552609379102	142.6955695058036	20.886552609379102	16.07299973279616	31.12524820936297	0.8635106888401399	1.4045958312174769	0.7822147980737226	0.781775918962614	1.665217159835404	0.5026856030706383	0.3711467904762192	0.26332181501354107	0.21931995163798734	0.146211442872252	0.6471683562700419	0.041123504412744614	0.0052780051377311924	0.03946324986814317	0.11362306235363777	-0.3432965307799399	-27118.783973265174	-110.90354888959125	-76.61659805458002
930000	-27315.003956750792	-201.42752141280613	-27113.576435337985	21.105520369871932	139.6639265764941	21.105520369871932	13.767898325377306	27.29627621099166	0.8810651884839054	1.4650381881947798	0.6908672871378188	0.9217208764760938	1.5869327250948213	0.45437573461257663	0.37485866900371534	0.25864016258352907	0.21530922082174828	0.15119194759100693	0.6388640960416196	0.04205817290672341	0.0073402339280754176	0.04000080759389186	0.1604397665294238	-0.23317226136715744	-27113.576435337985	-110.90354888959125	-77.54785873366389
935000	-27316.574839141675	-201.30524049035898	-27115.269598651317	20.19103765269619	150.52458903155602	20.19103765269619	15.805153575703134	45.31207382537835	0.8823798392970054	1.4664090591915766	0.7182974225343645	0.8774424274699549	1.5855618540980245	0.4699093974090698	0.37017241230599607	0.2575710224685238	0.22222105562620623	0.15003550959927353	0.6537513957350842	0.03765597707465947	0.0045554866498785955	0.03706637047001585	0.1058793721757482	0.23216329473616973	-27115.269598651317	-110.90354888959125	-77.38329079652935
940000	-27322.087680038552	-199.55092522230973	-27122.536754816243	19.074633519098683	131.8443959622693	19.074633519098683	14.341402476572235	55.0655992403443	0.813112622827574	1.4721664917546091	0.7528044335902118	0.9504230955543855	1.6018729154068911	0.40962044086632443	0.3659935361797363	0.2588038972481638	0.22002444618233724	0.15517812038976236	0.6640011290587269	0.039565466113554354	0.003859003782930095	0.03910597920045028	0.09197901283754269	-0.09273468916633135	-27122.536754816243	-110.90354888959125	-75.7736889024105
945000	-27316.668529722527	-198.0145533115298	-27118.653976411	18.37024922485465	123.64497553813025	18.37024922485465	14.032419517418372	28.816057501195907	0.8156227457881535	1.5026905626144897	0.7771819586812425	0.9225410880927547	1.508714458509366	0.4732491863139896	0.37456933835910594	0.2640385183665942	0.21448769262488085	0.1469044506494186	0.6464602094209937	0.045855037622246395	0.009974267384007902	0.04390826328407214	0.19155061206637666	-0.37273958524736756	-27118.653976411	-110.90354888959125	-74.10673424959322
950000	-27331.567994947934	-205.266626789177	-27126.301368158758	22.721763413138223	167.71758803985838	22.721763413138223	18.198487167592937	59.96854301525794	0.7703581481452118	1.5651030556850236	0.7313937005906285	0.8686690426315893	1.551281840994221	0.5131942119533219	0.36158041996352386	0.27655553087321033	0.21448769262488085	0.14737635653838452	0.5913902159941784	0.032658123180136105	0.004508242501862496	0.032435546223376584	0.12880996700047323	0.03706849243767325	-27126.301368158758	-110.90354888959125	-79.38851544277122
955000	-27331.01759681769	-198.4609550448798	-27132.55664177281	18.107473623025413	125.3207814097647	18.107473623025413	13.439602475531403	35.4287250299224	0.8350139266288755	1.3138788643815793	0.7051231588181126	0.8962002390856705	1.7233383813565188	0.5264454297292391	0.39004635586583186	0.25194394530155517	0.21091355017412167	0.14709614865849094	0.6555182030230813	0.04370288401168575	0.0014871829996638798	0.043585329920829786	0.03811029665306775	-0.355515098360882	-27132.55664177281	-110.90354888959125	-74.30471213184498
960000	-27328.283854412814	-199.50272247056407	-27128.78113194225	19.98763779015499	139.06798765277085	19.98763779015499	14.927571035639778	48.489570773017725	0.8350139266288755	1.331369326094684	0.7771057282473778	0.8815511301746761	1.64704733054606	0.5279125583083225	0.37961431226555514	0.25454009993775834	0.22056488322431136	0.1452807045723747	0.6482407325515852	0.03773570869624998	0.005864148840137854	0.03726858646171002	0.1508448176060694	-0.24606048932921623	-27128.78113194225	-110.90354888959125	-76.01557072005076
965000	-27326.20035225223	-200.5399381475621	-27125.660414104666	18.885414845727087	141.36269141677508	18.885414845727087	16.09464280088559	40.613045750214354	0.8334831892796071	1.3936007210078185	0.7839307844163841	0.7941185246839776	1.7421806956635228	0.45268608494868595	0.378323567662054	0.2521713759521836	0.2214650460577031	0.14804001032805886	0.6327353085610408	0.0400416095666485	0.0051697214961665735	0.04183008270161798	0.11059584532330918	-0.024788364896970526	-27125.660414104666	-110.90354888959125	-76.5215401918183
970000	-27331.045628100786	-201.59572499908967	-27129.449903101697	14.811049997684883	123.38418760400793	14.811049997684883	14.811049997684883	50.58833995226286	0.9073376505894825	1.2742461782309602	0.7839307844163841	0.8667173863535049	1.7150819154609784	0.45268608494868595	0.382062964183924	0.24522397160445164	0.23313753101901055	0.13957553319261334	0.6535374661944352	0.041537918306276636	0.0074604592740320184	0.04110172153094035	0.16269658149221541	-0.08020421743775062	-27129.449903101697	-110.90354888959125	-75.33702511313628
975000	-27321.165016263712	-199.2152692463656	-27121.94974701735	16.423361484702177	122.59576761180344	16.423361484702177	13.909475429676155	38.6687896273624	0.774662478023571	1.3797888767483903	0.7752468641719964	0.8595269942403128	1.7118805311269965	0.4988942556887289	0.37721744564069754	0.2558188498478054	0.22113152287775165	0.14583218163374492	0.6805616029912013	0.04508212407800494	0.004207232102271117	0.04518713407082716	0.09479900661075238	-0.12809373168526467	-27121.94974701735	-110.90354888959125	-74.05281801965913
980000	-27315.10088296647	-198.92073596731046	-27116.180146999162	19.384885245070002	133.01508561286153	19.384885245070002	13.83440500922784	35.52094126632162	0.84931524139826	1.4514194090372237	0.7376950976220703	0.8526767920573912	1.557171937284238	0.5517215226008128	0.37037368461957976	0.26320929887614175	0.21641196399946588	0.1500050525048122	0.6592028738199782	0.0419322496434568	0.004436053730071294	0.041014755604477364	0.09767936124347111	0.2517162830965874	-27116.180146999162	-110.90354888959125	-75.14322472127635
985000	-27322.25282784218	-199.70972917228562	-27122.543098669896	19.05942657691321	141.92301414243497	19.05942657691321	15.798409150533573	43.437125311453066	0.8987328700222579	1.4484096316664252	0.737961662909274	0.9269240863399384	1.5648933284802766	0.42307842058182393	0.3735266399966044	0.256842648608179	0.2154708796120628	0.15415983178315332	0.6772615753347605	0.0342653406595284	0.0030122686670173908	0.03505779249427792	0.08118013557648619	-0.13546749367568323	-27122.543098669896	-110.90354888959125	-76.53620086435306
990000	-27324.120471435734	-198.4672050273713	-27125.65326640836	17.498190253884292	122.46297272438201	17.498190253884292	13.131434109490202	28.791438622339587	0.9438688210138367	1.4279183341855366	0.673225272403944	1.0023251498976693	1.4867179740262175	0.4659444484727916	0.37028453894407964	0.2553429816536803	0.2138418555254509	0.16053062387678863	0.6489594075941554	0.04299736569672299	0.002880053878757249	0.04199616781564687	0.06346023707955928	-0.19273417052663422	-27125.65326640836	-110.90354888959125	-74.33491469205264
995000	-27319.87780871804	-199.7195962195829	-27120.158212498456	18.00644509006869	136.51317904803435	18.00644509006869	16.42106187628087	35.52314223208667	0.9340552000956888	1.4285361821146567	0.6887698136889638	0.8863417883215754	1.6212436085640318	0.44105340721507924	0.36614591288409915	0.258041618840603	0.22019520349950739	0.15561726477578997	0.6690588984102169	0.039268649825676016	0.007234099386922102	0.037589261725444724	0.18562649588291785	-0.12429133294647542	-27120.158212498456	-110.90354888959125	-75.65768880917835
1000000	-27331.07826677253	-200.75952372670628	-27130.318743045824	16.752392894943338	133.12747872636177	16.752392894943338	14.605553685455781	33.68355947552025	0.8490064387598686	1.436308052419519	0.8006109984294466	0.9097220736282194	1.5703623295612608	0.43399010720168135	0.3643526823827918	0.260627064498822	0.2226499154516181	0.15237033766676758	0.7275211277627104	0.03871074318150196	7.411545798245456E-4	0.03888593677032779	0.016124432970429012	0.13569109252218226	-27130.318743045824	-110.90354888959125	-76.4867246026972
1005000	-27319.554660736812	-199.54002223389637	-27120.014638502915	17.549592305084328	130.28021299947437	17.549592305084328	14.730982567365656	35.07019340342738	0.8922936000511197	1.4691416652656428	0.7787430445743355	0.8300139899954373	1.57831549736434	0.45149220274912044	0.3651836513437239	0.2548450495546065	0.225025096533601	0.15494620256806815	0.7061802733829942	0.04212758088023471	0.0030898175554364667	0.04110356292881837	0.0641966196287405	-0.10255167270222386	-27120.014638502915	-110.90354888959125	-75.34282830807457
1010000	-27318.109826070668	-201.62954194302836	-27116.48028412764	18.02938766497289	137.31549310593093	18.02938766497289	15.268428293541858	66.43408237430907	0.8866598513945677	1.4764727797831845	0.7563289516356791	0.851789104030017	1.57831549736434	0.45043381579220776	0.3728593678356345	0.2629916386419286	0.21447115776503026	0.14967783575740623	0.6762571386075147	0.038391884866166084	0.0040664911591237205	0.038679155535032275	0.10292521641952528	0.13737164798249202	-27116.48028412764	-110.90354888959125	-77.3383886112806
1015000	-27321.899799493647	-199.5362710219791	-27122.36352847167	17.24668211492316	123.55154627633736	17.24668211492316	12.640467333007532	38.89663268214143	0.8489427626072857	1.5108832073127096	0.7069891762947371	0.8328077250773774	1.6083268950477696	0.49205023366011674	0.3727272067984334	0.2589606839023669	0.2201321533257718	0.1481799559734275	0.6930964840648879	0.04500721065816123	0.004855577831146873	0.045577601467179894	0.07766842193966998	-0.0962320189419115	-27122.36352847167	-110.90354888959125	-74.3027097363984
1020000	-27316.711180349885	-198.67474048427152	-27118.036439865613	16.876243679306544	123.76034603773145	16.876243679306544	14.673567467060364	32.20357830448632	0.8498972117295042	1.4312243182125381	0.6961981085760671	0.8899359733846501	1.5344548150875355	0.5982895730097012	0.37364166623582296	0.262137490245786	0.21221353199818987	0.15200731152020075	0.6854259325778831	0.043293716173939935	0.007076674955939505	0.042163108866300834	0.15735560399913928	-0.20717604409848017	-27118.036439865613	-110.90354888959125	-74.29976906701843
1025000	-27319.18433431542	-200.04143009084515	-27119.142904224576	19.492746728945104	139.7939044916071	19.492746728945104	14.985643741801773	40.75568254909209	0.8498972117295042	1.513070438575607	0.655280754245924	0.8653131261270176	1.5354154765743027	0.5810229927476408	0.36816973037821255	0.2650672640117717	0.21612810649024042	0.15063489911977493	0.6734957322037692	0.04053404874234652	0.0046032677713698554	0.04023740301936217	0.11524359066035787	0.16218255092171954	-27119.142904224576	-110.90354888959125	-76.207085840036
1030000	-27322.690593977582	-199.4786132216846	-27123.2119807559	16.329012151948774	119.94892968325462	16.329012151948774	12.769863372983092	34.047033371262266	0.8071777370255584	1.486654374097854	0.7689795455951118	0.8383316141623585	1.5985523996227147	0.500304329496399	0.3704338633010486	0.26591475039374407	0.2107999132954088	0.15285147300979815	0.681237746503514	0.04599162003988757	0.0070126828564523085	0.043778988149872036	0.12062608545258248	-0.09415538568131401	-27123.2119807559	-110.90354888959125	-73.88871341121356
1035000	-27319.936164993018	-199.2862522493412	-27120.649912743676	17.62506414231724	127.20798474678975	17.62506414231724	14.576369953829062	44.280936696865226	0.8156087638853586	1.3210122964916977	0.8233734873549138	0.7537380138259795	1.7303010931607319	0.5559663452813147	0.3831357953069258	0.2591619868007055	0.22156862098488894	0.13613359690747934	0.628407386803832	0.04535070375427824	0.007736621515048557	0.04327364860775423	0.14374455181694018	0.1296012184091553	-27120.649912743676	-110.90354888959125	-74.69531883581696
1040000	-27322.92277589775	-200.0328725538872	-27122.889903343865	15.803268936588974	116.66994332816417	15.803268936588974	13.433076673159714	25.289039576597812	0.8798619249336562	1.4115354405415281	0.8049356313045168	0.7412842113523199	1.673526378025315	0.4888564138426602	0.3621281380487053	0.25694282056576645	0.23299517692236646	0.1479338644631614	0.703028841260404	0.048343451855847354	0.010015749977019843	0.04647681258131935	0.14589157294373004	-0.13390357991119067	-27122.889903343865	-110.90354888959125	-74.41544041575337
1045000	-27321.500643587427	-198.40654619573013	-27123.0940973917	18.581824656490916	126.24668706053906	18.581824656490916	13.436212356811133	27.527307058221222	0.8647498576969634	1.4513305870130668	0.772996013632678	0.8357770326481212	1.6360707087369493	0.43907580027221754	0.36352027588015173	0.2608034521207469	0.23050400211891955	0.1451722698801813	0.6746396174487895	0.044393905852411306	0.009017355813644644	0.04401540942226688	0.15454895396621024	-0.05041187440600428	-27123.0940973917	-110.90354888959125	-74.4659869795345
1050000	-27316.86056132508	-200.71108270183592	-27116.149478623243	20.33254380788101	140.33271297433936	20.33254380788101	15.11495324664824	28.960150732834993	0.8647498576969634	1.3794441399090962	0.772996013632678	0.8257516248728756	1.7091087106639347	0.44794965322444863	0.36366665636722817	0.2627599785837514	0.22687416109402245	0.14669920395499747	0.6913994172683721	0.03963465017643527	0.00442595584970164	0.03825194571441676	0.09602492741186269	0.22892806248947462	-27116.149478623243	-110.90354888959125	-77.3016855232733
1055000	-27327.243074251557	-198.49171666891698	-27128.75135758264	16.852561279450324	114.29538140920657	16.852561279450324	12.498104671590385	26.61533958455982	0.8394916576136221	1.3858346636196825	0.7433668073654564	0.7944976993034234	1.7091087106639347	0.5277004614338775	0.3741180802164481	0.2587544747495523	0.22401025510097164	0.1431171899330274	0.6668823671664531	0.05085808146298524	0.006203056470747375	0.049374954574588355	0.10659519636911993	0.02774228710261902	-27128.75135758264	-110.90354888959125	-73.01072016096128
1060000	-27325.860316971655	-199.348724290059	-27126.511592681596	17.667001880633073	126.68184511942819	17.667001880633073	13.518953116903932	42.67355317651867	0.8448615801233192	1.3695412985582383	0.7653718631711441	0.7988137955808478	1.725402075725379	0.4960093868410682	0.36674028181267293	0.26367337261347895	0.2284155706014186	0.141170774972429	0.6277279351324393	0.04541914362132809	0.005983017001293352	0.04397389294915781	0.11684349226553235	0.42599308299774913	-27126.511592681596	-110.90354888959125	-74.59947196924715
1065000	-27325.10792230642	-198.9145687980505	-27126.19335350837	17.800951895949716	130.12054638718018	17.800951895949716	14.71908250147231	38.713466011482716	0.8504297908805727	1.4977711433506367	0.7841362214386158	0.8179753168388704	1.5681877349489546	0.4814997925423464	0.3575395871360372	0.27050884037268985	0.22404340470493989	0.14790816778633262	0.6617081568467554	0.0407761701829003	0.003768371794250397	0.04016069701893176	0.08747178646845351	0.19703691317545527	-27126.19335350837	-110.90354888959125	-75.02132842724801
1070000	-27324.83156411303	-200.20597015824495	-27124.625593954785	18.85333461078805	137.12870279564746	18.85333461078805	15.773547910809718	36.75014163887031	0.8165010449680417	1.4977711433506367	0.8209912438264774	0.7992621754592211	1.5919588745897812	0.4735155178058387	0.3604472089262967	0.267194284342032	0.2303252489923995	0.14203325773927128	0.6152191709486716	0.04412085174382228	0.005612681753032569	0.04039714082570428	0.12273424637684671	0.08449917778269886	-27124.625593954785	-110.90354888959125	-75.94867034609501
1075000	-27328.58050618703	-200.73241400621453	-27127.848092180815	17.50711272136509	130.47427206614142	17.50711272136509	14.617173604155896	27.565227385158945	0.8150462170089601	1.333131676045569	0.7988817891840306	0.7992621754592211	1.7549236292031396	0.49875451309907615	0.36972001650421094	0.2615589974622239	0.218098458730896	0.15062252730266876	0.615157826359607	0.04541022198944666	0.005405731247156544	0.0444561849233418	0.1007933284092736	0.019382383400342488	-27127.848092180815	-110.90354888959125	-76.45014839249366
1080000	-27326.115992687166	-201.7788453538692	-27124.337147333295	17.205463498140443	131.1599903448571	17.205463498140443	15.19135757495559	67.07838788539532	0.8677532795606564	1.3385016787052548	0.7236355653423426	0.8526577177333571	1.7569409888122167	0.4605107698461688	0.37511450867136603	0.2536635018749787	0.22704129958746425	0.1441806898661906	0.6775860589565994	0.04061536218743247	0.0014120024172122607	0.040692248478870006	0.033503567608215094	0.46230313693091996	-27124.337147333295	-110.90354888959125	-76.98676394649978
1085000	-27329.855804128252	-199.50688819211916	-27130.348915936134	19.16494719635687	137.18472669446425	19.16494719635687	16.67684207798374	43.41167722284787	0.8677532795606564	1.3265404525918805	0.804181268177351	0.8871456481712441	1.6490891149978861	0.4652902365009785	0.36587698417180275	0.25670848314887973	0.22985030948446597	0.14756422319485113	0.6599690914818594	0.03882272168281671	0.006370231569474094	0.03699115773196716	0.16051637539807115	-0.241943817128927	-27130.348915936134	-110.90354888959125	-75.5231437719993
1090000	-27320.31428499945	-202.594391801624	-27117.719893197827	21.010427987190003	157.41030171455404	21.010427987190003	16.658835173367905	57.34122226209548	0.8130825385179431	1.3812111936345937	0.823713129242018	0.8706380185994816	1.604671916299579	0.506683203706381	0.37361084082796564	0.2546602133539116	0.22477980771492725	0.14694913810319513	0.667411566516284	0.03274372236696362	0.00605699827443259	0.03513178023102817	0.15013815850627094	-0.5188412665666878	-27117.719893197827	-110.90354888959125	-78.59992604985968
1095000	-27320.719858994682	-206.0033930775221	-27114.71646591716	20.593855207417487	164.80160676730287	20.593855207417487	18.02311096264596	33.08521067051153	0.8476659453690855	1.398587823331611	0.7891297223908756	0.8532613889024644	1.604671916299579	0.506683203706381	0.3687839847084274	0.2665265634547078	0.21774031373366928	0.14694913810319513	0.659918076645483	0.03406475344956441	0.005708553515523712	0.03429417785014836	0.16939839636178028	-0.04416813839520068	-27114.71646591716	-110.90354888959125	-81.31230654945531
1100000	-27324.88672637879	-200.41705039603508	-27124.469675982757	17.885500196758134	133.03886085547722	17.885500196758134	16.114721246459183	57.8614472583645	0.8871759256562735	1.321624142887026	0.8057474715952877	0.8223693341977725	1.6665159308636326	0.49656719480000433	0.38179625821199387	0.25007962985440396	0.22198886199654677	0.14613524993705504	0.6177102273305319	0.03958228841132492	0.004445350450728052	0.04037547423226316	0.11474102549852738	-0.2909729936243039	-27124.469675982757	-110.90354888959125	-76.11710687279536
1105000	-27329.394886137372	-200.63490408739364	-27128.759982049978	15.750084409593365	128.89585940839652	15.750084409593365	15.150819687640425	45.12189204310674	0.8560144933833123	1.5080055862654402	0.7847360047727346	0.8102621399758995	1.606768703123392	0.43421307247921787	0.36896221215267927	0.2599066483575639	0.22438494853755028	0.14674619095220617	0.6307003816749787	0.039857457195043036	0.003870552038971388	0.041084316086381356	0.10678112531687275	0.23680566835233227	-27128.759982049978	-110.90354888959125	-75.47497860991537
1110000	-27330.370641967755	-203.36347890041841	-27127.007163067337	22.73206323211396	158.73729657186752	22.73206323211396	17.694317865816714	52.08648322911905	0.9296307845859744	1.2999762423962162	0.7003597001399736	0.9301590157883768	1.7065942006829526	0.4332800564065028	0.37387813505973	0.2573484558488816	0.2165909578106895	0.1521824512806985	0.6865263546451781	0.03321957863382735	0.004084029548201448	0.03343399548059853	0.13950131441767277	-0.028406256893156966	-27127.007163067337	-110.90354888959125	-78.00473537349653
1115000	-27329.96408434857	-200.28570075706727	-27129.6783835915	17.50881330543094	131.6660522436397	17.50881330543094	14.39248840860804	27.529077534713416	0.9296307845859744	1.2999762423962162	0.7003597001399736	0.9301590157883768	1.6777047594021848	0.4621694976872706	0.3724360621749515	0.2538305191875714	0.22172450587526074	0.15200891276221598	0.68332572315882	0.0376841674702041	0.004275278895208936	0.037813514793756386	0.12482754757870236	0.010613599809276265	-27129.6783835915	-110.90354888959125	-76.91083692024489
1120000	-27322.364266195287	-200.89289101603998	-27121.471375179248	22.13996541932804	148.25016238056978	22.13996541932804	16.837931597607017	41.216948785251944	0.8585821282041598	1.4483239774155425	0.7276039574207643	0.8999891520446716	1.6097913621777433	0.4557094227371151	0.3674376289161376	0.26235086568274923	0.22353973143930458	0.14667177396180817	0.608011375251521	0.035952304006720004	0.006097278566788447	0.03579061097452122	0.14160821419620845	-0.09503716459521216	-27121.471375179248	-110.90354888959125	-76.62801075494171
1125000	-27334.05004906323	-201.87363849427038	-27132.176410568958	17.497201408769197	142.71462543509264	17.497201408769197	16.96460764275835	52.13529405415581	0.8598859778251111	1.2667029725973165	0.8064271166760787	0.8069148506468341	1.8258447849058497	0.43422429734880663	0.37304065386517526	0.2507399696218029	0.23148818997241635	0.14473118654060513	0.6922410862103808	0.036011200900937054	0.0029950192509645905	0.03661591321948969	0.06283714715151999	-0.14586909933052097	-27132.176410568958	-110.90354888959125	-77.19231295972816
1130000	-27333.338516155294	-201.3580393690807	-27131.980476786215	19.04065732714041	136.5474525985145	19.04065732714041	13.887721406623989	65.17898469336663	0.8658031571652218	1.4360117144846734	0.8206610254424285	0.915370498008357	1.5593605032838735	0.4027931016154425	0.37399299360359534	0.2495912384942097	0.22606808604412518	0.15034768185806943	0.7018264076897683	0.039295045014357446	0.004941460435597747	0.03883241435465783	0.10594315473690646	0.19179900258401755	-27131.980476786215	-110.90354888959125	-77.10631120007515
1135000	-27321.599661376036	-200.90225082365674	-27120.69741055238	18.903096646624643	141.19119679164294	18.903096646624643	16.585310074558755	54.090432034903955	0.844752869401788	1.5021576129366467	0.6563971247414906	0.9569502999857425	1.5696883957412202	0.47005369719310847	0.3770713229066117	0.2612225343892062	0.20679152536084255	0.1549146173433392	0.67981115904097	0.03783401003771763	0.006926992739694819	0.03792370862366931	0.11433518062756005	0.14818019954637243	-27120.69741055238	-110.90354888959125	-76.66092508071178
1140000	-27316.551525177805	-199.31384772443562	-27117.23767745337	17.685326005036746	130.9182985279322	17.685326005036746	15.753061441612903	38.99476450024734	0.8681244037571105	1.366321318702395	0.7179751989426791	0.9688416582322362	1.5819711736634587	0.49676624670211705	0.37857041569975985	0.2533039307625704	0.2167092900551864	0.15141636348248297	0.6713980244595572	0.04211963721901632	0.00370750089466886	0.04174169383701392	0.08509305324968165	-0.12789113988802836	-27117.23767745337	-110.90354888959125	-75.02577929550907
1145000	-27327.438433205414	-200.95817567169968	-27126.480257533716	20.61549906881347	146.2675408515541	20.61549906881347	17.328175959046945	32.52219335599956	0.8827290913263522	1.4027325524552574	0.7683206797000384	0.7597627642260794	1.7524268999333086	0.4340280123589608	0.37310793445056456	0.2652557091650621	0.22251227817494096	0.13912407820943204	0.6488322106156514	0.035513935815061744	0.0032974378634028243	0.036182728982661075	0.07626730709673545	0.1815781508789726	-27126.480257533716	-110.90354888959125	-77.15873377938624
1150000	-27320.35053125183	-198.72493492294092	-27121.625596328886	17.25693953871084	122.33851536011173	17.25693953871084	14.341887914211453	45.63619939065448	0.8151656121430781	1.3544985792216533	0.8123632459903938	0.8605207043901382	1.699562990184779	0.45788886806995455	0.37687144960390956	0.2488266223786781	0.22803736759638515	0.14626456042102687	0.6765427658331591	0.04600371201757638	0.005494626627076219	0.04608962123197046	0.12300357821166884	0.32641258109032567	-27121.625596328886	-110.90354888959125	-73.91119044382397
1155000	-27327.603239480046	-200.0314131979445	-27127.571826282103	18.605485654384	138.12688295976253	18.605485654384	16.354312272384984	36.46082074919693	0.8299772496787032	1.315312914980647	0.800328918213428	0.7647700318242772	1.727036157220519	0.5625747280824225	0.37255864326993343	0.25516249840333793	0.23071783899583673	0.1415610193308916	0.6803229682633536	0.038494040442550906	0.0016126454091121556	0.03834799464989963	0.044330438846377544	-0.2562253540869215	-27127.571826282103	-110.90354888959125	-76.22702246221766
1160000	-27326.251409481734	-199.64432858956377	-27126.607080892172	20.59121141724947	143.50095688317583	20.59121141724947	15.445407493362373	48.45868864718942	0.8929020408210387	1.359665543648787	0.7806940643023265	0.8755333492317408	1.6100483035541149	0.48115669844198905	0.3702524667576035	0.2563351767695276	0.22832087019724528	0.14509148627562332	0.67382534067352	0.0341730551457002	0.0039912548439822735	0.03484427430755781	0.11772999567364517	0.08755798007656979	-27126.607080892172	-110.90354888959125	-76.43879551998353
1165000	-27334.229128293926	-199.6384344485008	-27134.590693845425	20.009043778469188	141.7989484915055	20.009043778469188	14.97525803530028	50.74605281038613	0.9178701615805172	1.3743725824154391	0.7698442512725889	0.9171021956419187	1.6082033674172969	0.41260744167223645	0.3730512852842387	0.2543456395807221	0.22221868180939394	0.15038439332564485	0.6575365056484509	0.03445130774201701	0.004978042761558736	0.034830171911818746	0.15274159444853433	-0.2594842962560492	-27134.590693845425	-110.90354888959125	-76.50680380253166
1170000	-27324.10136985621	-201.2620075441809	-27122.83936231203	20.351048404725827	152.2489152561087	20.351048404725827	16.121164462262612	45.85654623898211	0.9129755203656836	1.428821222723863	0.7331032676355771	0.8642548971968387	1.6077806281730005	0.4530644639050344	0.3645170087518724	0.2596903515469155	0.22378440117036844	0.15200823853084336	0.6451616459213864	0.033528961659646174	0.005886216296223293	0.034899005104207084	0.16591233826915466	-0.010405862718998059	-27122.83936231203	-110.90354888959125	-77.86863962183357
1175000	-27318.321581937857	-200.40876467627817	-27117.91281726158	18.424864084960454	135.4560520132022	18.424864084960454	14.561466958033911	59.213233372334486	0.8793376895485145	1.3976650729589954	0.7472533511061666	0.8642548971968387	1.6248247709176946	0.4866642182717872	0.3645170087518724	0.26325879452395795	0.22112135094472885	0.15110284577944055	0.6646566274057992	0.036499356471279776	0.005161966324610496	0.037569220568078314	0.1461216027202237	-0.2024569297392283	-27117.91281726158	-110.90354888959125	-76.74420608080572
1180000	-27325.118541426506	-201.07818787127525	-27124.04035355523	18.65715318792181	144.3267886268852	18.65715318792181	15.936713808347069	42.10276065861264	0.8793376895485145	1.5108411606859478	0.6812342547206107	0.8873686101798164	1.5744692432864835	0.4667490415786242	0.3623450425877082	0.25962357991956503	0.21741400138443503	0.1606173761082914	0.6514569916662247	0.04006752202288917	0.006169998747359555	0.04059918165419261	0.13123103111251908	-0.25343392290004857	-27124.04035355523	-110.90354888959125	-76.86210952082165
1185000	-27323.957328161272	-199.1897704909585	-27124.767557670315	18.186106837864454	130.28925359461812	18.186106837864454	13.887020125075491	33.17209842902596	0.8793376895485145	1.4412264322767088	0.6916536906275687	0.882151630919955	1.6929784072536682	0.4126521493735821	0.3666424511531893	0.2611457077776757	0.2208600987172308	0.15135174235190393	0.6893807827027432	0.04272807571751888	0.008292105653660802	0.03859046630337084	0.18712475849819601	-0.3445180220194797	-27124.767557670315	-110.90354888959125	-75.1254241413769
1190000	-27317.730475602864	-204.68455613189974	-27113.045919470966	20.884005215196062	167.0287687116085	20.884005215196062	18.39155995855952	55.67082557146277	0.8394220732934147	1.4948441765137754	0.715095547622361	0.896900425359361	1.5564645611999983	0.4972732160110871	0.376565237676683	0.2541389819571065	0.21794403801430634	0.15135174235190393	0.6544288144527968	0.03065759916430372	0.004347769744829907	0.03098381684175644	0.15165025832928078	-0.043217742721018644	-27113.045919470966	-110.90354888959125	-79.6720555583934
1195000	-27331.25722736477	-200.48523860934225	-27130.77198875543	20.36270552987814	139.13446700336817	20.36270552987814	15.101512703513901	27.73732181002308	0.8892234337880902	1.3418326397266416	0.715095547622361	0.896900425359361	1.675295970476221	0.4816519830273231	0.3718848644478396	0.24818515289958173	0.22165958127025365	0.15827040138232484	0.6952742268850749	0.03939071086994122	0.00347687948798504	0.038913415812312245	0.09126110876407971	-0.07372647945722939	-27130.77198875543	-110.90354888959125	-77.19260607465282
1200000	-27317.661021678472	-198.66633360296981	-27118.9946880755	17.241209766654716	117.56578509788925	17.241209766654716	13.066798983012719	46.084543135674046	0.8892234337880902	1.403461655876123	0.7178932135618027	0.8228911272902025	1.692853587170373	0.4736769823134062	0.36903026220976104	0.25693327219085216	0.2263126843221384	0.14772378127724814	0.624669480731707	0.048198009257785224	0.00402130751066045	0.0476557095884768	0.09681641440536096	6.26468855738481E-4	-27118.9946880755	-110.90354888959125	-73.46301054404297
1205000	-27319.864386864887	-200.22369358842064	-27119.640693276466	16.704883194942308	131.27461316885626	16.704883194942308	15.332171903768623	50.86906688863151	0.8271008830819602	1.333072152554334	0.7279967026817756	0.8352166169053163	1.8278598589624027	0.4487537858142089	0.37418758915948014	0.2523530683727946	0.22704313193888545	0.14641621052883955	0.6660062483762522	0.0375627688822406	0.0043853267829265016	0.038600565969138606	0.12165294046121425	0.13849187052630987	-27119.640693276466	-110.90354888959125	-75.83452534729918
1210000	-27319.890507124044	-199.75641875757617	-27120.134088366467	18.995341181587314	139.4859142854037	18.995341181587314	14.612797525816967	36.53892641683394	0.868927434096577	1.316872344904506	0.7532612977498864	0.8280579619320002	1.7432184710276233	0.48966249028940495	0.3775085931072165	0.2473558943729687	0.22976369579779737	0.1453718167220171	0.6567985654739387	0.03784060808448785	0.0046362890041377015	0.03917257669040726	0.1332393270956883	-0.18778014071052898	-27120.134088366467	-110.90354888959125	-76.40459286356362
1215000	-27325.35672622124	-201.11600985750536	-27124.240716363733	18.78711652267917	147.29111282888138	18.78711652267917	15.50920080951135	49.94130061674324	0.8609514979970986	1.319684381286189	0.7532612977498864	0.8124714045365893	1.758627142776653	0.4950042756535817	0.369516935715091	0.25534028194048386	0.22926313765638473	0.14587964468804016	0.6568560011407373	0.03544177191488054	0.0026570067709355367	0.03445928226150236	0.07065018525648552	0.28593325293363175	-27124.240716363733	-110.90354888959125	-77.48961861354755
1220000	-27315.823529569363	-202.32383022698917	-27113.499699342374	20.78473799737816	152.93274370375852	20.78473799737816	16.77827048527422	59.262384987295	0.844822988626932	1.3906411633436289	0.8087673001530363	0.8448188135575923	1.6347744846056322	0.4761752497131762	0.3746054254874833	0.2550110404553481	0.22493027027855417	0.14545326377861406	0.6325435545373292	0.03521231414541411	0.004815559937676762	0.035967286430976866	0.12734558847696956	-0.17656083163298072	-27113.499699342374	-110.90354888959125	-78.07493382572356
1225000	-27334.616913211394	-202.36561822880378	-27132.25129498259	13.324116171789727	106.195201275844	13.324116171789727	11.800782476788463	24.039538929468264	0.8262700961618978	1.431047337378033	0.7959085253728333	0.8010386210606473	1.643098704873016	0.5026367151535708	0.37573010106916543	0.2602362229965554	0.21973663305732924	0.14429704287694958	0.642535716879766	0.05374519180967704	0.009009648205905402	0.05413461048994706	0.14738179248129674	-0.2075139852757846	-27132.25129498259	-110.90354888959125	-73.02087016729926
1230000	-27315.21507360321	-198.9723262451313	-27116.24274735808	18.094540323273876	122.25802977266969	18.094540323273876	13.137855655472203	23.4503349659258	0.8988929803153257	1.4010420220609712	0.8041489799982212	0.8255040011450365	1.62621071447925	0.44420130200119345	0.3609477656958119	0.2569525016266664	0.22935969070176027	0.1527400419757612	0.6286128561401265	0.045145357357701386	0.010640696548435056	0.04413559143237397	0.20262864619049029	-0.23141871222697405	-27116.24274735808	-110.90354888959125	-75.0519512085421
1235000	-27325.201214196662	-198.6310753671175	-27126.570138829546	16.79172695560459	115.35544582902106	16.79172695560459	12.242994663145511	24.980278835961762	0.9273443965291666	1.3307277417733923	0.8041489799982212	0.8533481281875461	1.6609311215869178	0.42349963192475387	0.37339012162383683	0.25628729511792897	0.23026029196794595	0.14006229129028785	0.6755875511446088	0.04433435990749303	0.00779547188340466	0.044602500685133904	0.17256239558673608	-0.1618872242373637	-27126.570138829546	-110.90354888959125	-73.75483744056216
1240000	-27325.834492014386	-209.78676143511495	-27116.04773057927	22.473836888061243	173.76460068093155	22.473836888061243	19.41394643213585	30.011617767642015	0.9152688375030222	1.3752050759234984	0.7777406022288201	0.8138428408140336	1.6271664978972815	0.490776145633342	0.3693377710405384	0.2568208140212254	0.22710187971094214	0.1467395352272936	0.6594483772385609	0.030144539929519133	0.004335802477509925	0.030454793324690487	0.14323719548837463	-0.23331224104296897	-27116.04773057927	-110.90354888959125	-83.6461529239203
1245000	-27320.862156195784	-199.09792985223592	-27121.76422634355	17.662876498708727	124.49079823886314	17.662876498708727	14.02888172940319	46.89579896168141	0.8491760798905452	1.2814747175796972	0.7777406022288201	0.8138428408140336	1.749091238454467	0.5286745210324345	0.3747021256584353	0.2500127913575677	0.2290236867750128	0.14626139620898376	0.672180340805358	0.04616401545805203	0.004703378587764933	0.04740438802839332	0.0959278891918282	-0.0013445954297756732	-27121.76422634355	-110.90354888959125	-74.30691465182201
1250000	-27318.924135457728	-198.48352158487728	-27120.440613872852	18.648477966550473	130.8650536548106	18.648477966550473	15.379157813562777	34.60325934901508	0.8550628028730848	1.2814747175796972	0.7613689561688995	0.8052607833218048	1.690724343316903	0.6061083967396083	0.3745216862520645	0.25895388374004774	0.22647896744968143	0.14004546255820596	0.6630195933054182	0.04375887243832335	0.010111409690601933	0.04201428004341298	0.20823701843664946	0.1456959051443256	-27120.440613872852	-110.90354888959125	-74.50222438480556
1255000	-27319.12820307918	-199.4160355108404	-27119.71216756834	20.709185902006364	138.42726615502318	20.709185902006364	15.035116467706171	39.16017665907684	0.8339620863496396	1.2635719095777411	0.8333231003987527	0.7370743324485959	1.8086097868706603	0.5234587843546079	0.3739342159684648	0.25538231017803603	0.22977632862037042	0.1409071452331284	0.6385829138642963	0.04202725343125283	0.0039185610121153834	0.04052465009091923	0.087559030083906	0.21754621261733073	-27119.71216756834	-110.90354888959125	-75.47969238769419
1260000	-27325.750064277247	-200.8384366206507	-27124.911627656595	21.471808727259592	147.8533211342388	21.471808727259592	16.601845875322386	52.12631349612751	0.8322191909353899	1.4472591195574536	0.8486646454968073	0.723475682764791	1.6284573366668853	0.5199240245786703	0.3712822680324096	0.26803435270891307	0.22556032609608453	0.13512305316259254	0.6311106053859317	0.035590362882350686	0.006197345498887348	0.035814270769615214	0.1602356578237659	-0.3761929421808563	-27124.911627656595	-110.90354888959125	-76.7335532811873
1265000	-27325.449223895546	-200.9269809085469	-27124.522242987	19.595847854081796	146.7609827978133	19.595847854081796	16.080185770742414	38.18736909666501	0.8322191909353899	1.408092847300416	0.8445918382486857	0.7796417738643094	1.5772207109007228	0.5582336387504736	0.3689400712271857	0.2748677280892698	0.21416326434365246	0.14202893633989191	0.6982855349425977	0.035496600927360525	0.004053821322653694	0.03575976249271235	0.10428530410694403	-0.08663786122963016	-27124.522242987	-110.90354888959125	-77.48094399444422
1270000	-27314.849797702405	-196.43794725149831	-27118.411850450906	18.434086846642753	121.29116667832443	18.434086846642753	14.713834814766848	35.56208772680181	0.8056123174794179	1.481194673444671	0.7722541134813704	0.836890683286528	1.5844012422419114	0.5196469700660984	0.3702863722737826	0.2639640624965673	0.2185664040826014	0.1471831611470486	0.6862111984249954	0.042625598383122854	0.007039343548344987	0.042453895627010844	0.16881639103700707	-0.20201677764766643	-27118.411850450906	-110.90354888959125	-72.88866483126921
1275000	-27317.904239538555	-201.17389095397033	-27116.730348584584	21.211908768863267	138.49307013569785	21.211908768863267	14.90132715194172	62.65430400881218	0.8700840283099769	1.471563180166506	0.7518837063559639	0.8431707376045936	1.6081230883274173	0.45517525923553936	0.3609608768576621	0.2661239728569878	0.22621083274873768	0.14670431753661234	0.6341543608088442	0.04223763170135409	0.005510042598920729	0.04138076206356207	0.11740922713122906	-0.2764183110657379	-27116.730348584584	-110.90354888959125	-76.63528624714345
1280000	-27318.263196265652	-198.78792126010796	-27119.475275005545	19.787698481338992	136.49946379365136	19.787698481338992	15.398435884499136	37.07292151812149	0.8594069005697662	1.280683024308824	0.8100004810453086	0.8431707376045936	1.7027329869368497	0.5040058695346548	0.3746124492000649	0.25778833935691225	0.2224109741204806	0.1451882373225421	0.6624998097311047	0.03894944242674295	0.005055300062321752	0.03877058406930164	0.12467948030546246	0.037405590415908886	-27119.475275005545	-110.90354888959125	-75.41285991659183
1285000	-27323.640455765555	-203.34599187805554	-27120.294463887498	20.6377823219359	154.8789917475168	20.6377823219359	18.350057587008354	56.810650013757716	0.837664520187907	1.4526904856695808	0.6801716171234732	0.8137225518980453	1.642463673903097	0.5732871512178936	0.36255850345112983	0.2702676997325253	0.2195713319004383	0.1476024649159065	0.662657193528874	0.03488955944247204	0.0057915739273353755	0.0354702637115925	0.18826061994330032	-0.2856234244626519	-27120.294463887498	-110.90354888959125	-77.98630576711679
1290000	-27325.903216081733	-197.93109984810533	-27127.97211623363	19.06184713149323	129.49699663047704	19.06184713149323	14.28605060755439	38.32456625546391	0.8169958062479941	1.3749468228175319	0.7325229168376782	0.9067183137256786	1.6219264213972282	0.5468897189738863	0.37387912400950873	0.2588000557397253	0.21994936123560413	0.14737145901516177	0.7217833672736296	0.039199934366799534	0.005071160181518972	0.04016940981536535	0.12518016954178018	-0.012327479122436953	-27127.97211623363	-110.90354888959125	-74.52224822531375
1295000	-27330.649095034056	-203.01302336224137	-27127.636071671815	20.13866982574454	154.40151913256577	20.13866982574454	17.458646316781167	52.225651033425656	0.9425535161241398	1.4389858734342809	0.6767937852494635	0.9067183137256786	1.5754722818797944	0.4594762295866399	0.3696211131735973	0.25221280761261455	0.21931086242564818	0.15885521678813985	0.671869715291651	0.03692113783870288	0.002818232491486322	0.03712939242783938	0.07348322481369392	0.06330995074646503	-27127.636071671815	-110.90354888959125	-78.15295864714419
1300000	-27317.097613841677	-198.6107115706553	-27118.486902271023	17.79928685279886	121.47833524816035	17.79928685279886	13.359612923498371	25.257085878765096	0.8840981058174333	1.4672722801236542	0.7708146801598825	0.8499544997714141	1.521252811772845	0.5066076223547676	0.3605764711847484	0.26787717844747183	0.21819770044184772	0.153348649925932	0.7253028558431723	0.044568333218313536	0.007283896118202837	0.04258329297404345	0.13786903416890042	0.06436487173999686	-27118.486902271023	-110.90354888959125	-74.51485629612733
1305000	-27317.1465031074	-200.16275898582336	-27116.98374412158	15.773969230704623	122.60672568785918	15.773969230704623	14.116070902329923	44.94100244142765	0.8533071551737191	1.3618160071624172	0.8006342858343822	0.8499544997714141	1.668651322063768	0.4656367299942961	0.37602448002621675	0.26028514308227957	0.21718844935205467	0.14650192753944893	0.6148946584296431	0.04495902931009796	0.005138885406308799	0.04420913158464055	0.11183540645459258	-0.10224914167551771	-27116.98374412158	-110.90354888959125	-74.52545888406985
1310000	-27335.08621407932	-200.85727799638826	-27134.228936082935	17.03783248318469	134.52227638007886	17.03783248318469	15.567612318986559	50.33710944212256	0.8032459851585572	1.370789698465325	0.7685161055666851	0.8107394993440855	1.7183744067065139	0.5283343047588304	0.38837855608409527	0.2457521266730813	0.21950927837451853	0.14636003886830481	0.6896371104792972	0.04080170400279653	8.73355503779509E-4	0.040669926131261074	0.018891818616940562	0.013468487172114355	-27134.228936082935	-110.90354888959125	-76.03217662776464
1315000	-27324.92771178613	-202.27821515303742	-27122.649496633094	15.135405528815214	120.17195293957916	15.135405528815214	12.592170316405905	53.53555749494591	0.8363061965336986	1.3293098566686645	0.8004401254392057	0.8055079933104645	1.6498318840115886	0.5786039440363753	0.3656751750792862	0.26672260285731103	0.226071118164432	0.1415311038989707	0.6808120282281449	0.04488830354080431	0.003989311615731326	0.0446496936155162	0.0855935355911272	-0.10935880361926097	-27122.649496633094	-110.90354888959125	-75.23764505167108
1320000	-27320.095557042863	-202.8426893699558	-27117.25286767291	20.35752830562752	158.3120377168127	20.35752830562752	17.809527598087456	46.31686507865783	0.8505547954973548	1.413907879803642	0.8190328673331457	0.7593843047796636	1.6125862777479365	0.5445338748382547	0.37180493722701013	0.2670724094896246	0.21961582289236486	0.1415068303910004	0.6904957662483814	0.03316965542326128	0.0038131369975064992	0.0336276100189086	0.09106227320939549	0.05141772373979047	-27117.25286767291	-110.90354888959125	-78.3113653274517
1325000	-27319.820452711312	-200.99489712260078	-27118.82555558871	19.36871524023238	145.01819970928068	19.36871524023238	16.24045525093688	52.5001489487852	0.8385628867243916	1.3757514064683631	0.711880429742345	0.9101595930909917	1.7362801067106606	0.42736557726324526	0.3762629652834683	0.25365451961907437	0.22293552173600745	0.14714699336144993	0.6640935997492208	0.0362518143896443	0.010626366140496975	0.03742038023453921	0.20735631952092357	0.08587650852747579	-27118.82555558871	-110.90354888959125	-77.13956792078844
1330000	-27319.39351719116	-196.07667209398699	-27123.316845097175	18.443743397617688	110.24832111927711	18.443743397617688	12.989595805096686	36.31346678989211	0.8838024139615538	1.284796612857489	0.7206711693973056	0.8035197797962379	1.8288687482105266	0.47834127577688446	0.3804015458531832	0.24926403718520526	0.2270617165392565	0.14327270042235504	0.6739421645482327	0.056926111343995736	0.010805221192276908	0.05082692272325626	0.2127075516809851	0.07024744640750388	-27123.316845097175	-110.90354888959125	-70.75364890718905
1335000	-27326.277146651082	-201.28103173808393	-27124.996114913	18.967226834683714	143.4414398375613	18.967226834683714	16.306672998901547	52.91571165979567	0.8359511804114498	1.3822973064668236	0.7557756777584725	0.8035197797962379	1.7363609619250044	0.486095093642009	0.37247630117517366	0.26330130722468365	0.21701479718894903	0.14720759441119363	0.6376877528043845	0.039607295894344904	0.0046064925301802385	0.0388103491942706	0.10808633445322	0.10153409856875675	-27124.996114913	-110.90354888959125	-76.92584198023627
1340000	-27326.10132489722	-200.19831460082122	-27125.9030102964	17.918168086701133	138.02971819547977	17.918168086701133	14.46813238501489	45.400875505871255	0.8694601297520532	1.3033579087261928	0.8424337951184238	0.8035197797962379	1.6493054583253248	0.5319229282817647	0.3727839372321593	0.26334393888220475	0.22606784591887702	0.13780427796675887	0.6458488971246824	0.03753161132856042	0.002310793903146196	0.037441562840521136	0.06450540704775767	0.379911635639309	-27125.9030102964	-110.90354888959125	-76.40918839637273
1345000	-27314.864847474895	-200.21604705303952	-27114.648800421855	16.781914917316705	122.55809080284767	16.781914917316705	13.293240715925586	55.1072949512598	0.8497521037970848	1.3868843396363066	0.7252124605637402	0.8413977917381105	1.6853618637045698	0.5113914405601853	0.3752757357239317	0.2562205284905775	0.2218953940190148	0.1466083417664759	0.6710963460954605	0.041844423521696136	0.005303211609029481	0.04328865010144722	0.11338581835640793	0.12941777388826572	-27114.648800421855	-110.90354888959125	-75.18974303298359
1350000	-27324.453135862397	-202.69561039754996	-27121.757525464847	18.232023821275057	150.92696570990822	18.232023821275057	18.232023821275057	51.13747712113136	0.8497521037970848	1.407750037790654	0.7147026207460451	0.8833822967768042	1.6630145570179211	0.48139838387148765	0.3740866664076443	0.2587302860861549	0.21452099701650068	0.15266205048970005	0.6421991689518503	0.031043672013925352	0.006213880199465766	0.034302750786542394	0.1734019333527608	-0.19892155829395997	-27121.757525464847	-110.90354888959125	-78.09412366130647
1355000	-27320.343778950846	-205.063205669757	-27115.28057328109	18.4744663061843	161.54775449578645	18.4744663061843	18.4744663061843	49.495593710636626	0.9464204273319222	1.4997876824884877	0.7282053109047953	0.8331415883438317	1.5571432829248626	0.4353017080060972	0.36771029849962417	0.2569050722342863	0.2239250526265769	0.15145957663951254	0.6830171456436656	0.03372455541983245	0.007590895783903345	0.03514795119301262	0.19604847596611638	0.30610687435400924	-27115.28057328109	-110.90354888959125	-79.4975453949592
1360000	-27321.899145432566	-203.91023793016407	-27117.9889075024	17.350051007556516	150.24343301238306	17.350051007556516	17.350051007556516	65.0246365078091	0.9464204273319222	1.4061537143168155	0.7282053109047953	0.8433885486545661	1.6308605554490192	0.4449714433428783	0.3642850374560344	0.26071393951425936	0.22201258900423787	0.1529884340254682	0.6680744397914934	0.03398847120123582	0.0034815277417418263	0.0345192139420701	0.10802409990222271	0.21059620162390702	-27117.9889075024	-110.90354888959125	-78.83561291268171
1365000	-27315.711294181365	-202.46248075228544	-27113.24881342908	20.010402757970912	146.363046085484	20.010402757970912	17.127848706734085	62.60456270791655	0.8327770520163059	1.3837801224238386	0.8515704884651241	0.8172547126668408	1.6426217411265942	0.47199588330129305	0.37207133753985583	0.26721598694747317	0.22298569772216859	0.13772697779050228	0.6407376669058578	0.04042598957038918	0.008762935489720366	0.038181429477618364	0.14816273136278507	0.018356153675805835	-27113.24881342908	-110.90354888959125	-77.38968329807146
1370000	-27329.80314979836	-200.26824161711505	-27129.534908181246	15.690044175102498	115.1054727574932	15.690044175102498	11.95290925826621	31.489829645004907	0.7988939875091852	1.3853445795531072	0.8408204211733078	0.8014328811561491	1.7028450667618293	0.47066306384641793	0.37123301356220045	0.26616452997968104	0.2231327747902781	0.13946968166784018	0.7036195824490689	0.048841762415929024	0.003888188951683746	0.04867124789875303	0.07157534473863122	-0.1016054149150807	-27129.534908181246	-110.90354888959125	-73.50157156687588
1375000	-27331.41801665051	-205.88833368859508	-27125.529682961915	21.707811907013966	169.84069804314655	21.707811907013966	18.110408143208595	36.948330992357064	0.8034217671466733	1.4493248646583463	0.7947230606651571	0.8736289426592009	1.605196635255213	0.47370472961540566	0.3613088349503601	0.2659590183763298	0.22425569353811373	0.14847645313519622	0.7079740827888331	0.031200374689976135	0.0019181460764342128	0.03147755547742391	0.06822122671933357	-0.30194599377321285	-27125.529682961915	-110.90354888959125	-81.02656980350062
1380000	-27320.951915062986	-200.10343770464678	-27120.84847735834	14.771520408883783	118.421708465767	14.771520408883783	14.771520408883783	30.60119778960705	0.950060837619071	1.3777341849289677	0.7477480559564356	0.8290295396087645	1.5692539392031568	0.5261734426836006	0.36956573726134	0.25844713004189507	0.22368839558496453	0.14829873711180017	0.669290825082947	0.042890809961274354	0.003982949976645577	0.04408477168049405	0.10697132441400677	-0.03369832586763284	-27120.84847735834	-110.90354888959125	-74.29255518223826
1385000	-27318.1296306149	-198.28183440312955	-27119.847796211772	16.944210851454347	122.72269577507072	16.944210851454347	14.765494132686278	31.33062069927367	0.9044439510857365	1.4477367710638864	0.8157368306352738	0.781517315267831	1.5543699425032214	0.49619518944404695	0.36761933749929543	0.2599311830946291	0.22719272141919425	0.14525675798688104	0.6981172919327951	0.0432251593911646	0.005504330782440763	0.04404955731313749	0.10494789374194113	0.24321978512071124	-27119.847796211772	-110.90354888959125	-74.01040678963741
1390000	-27319.92355225293	-203.30002920778247	-27116.62352304515	21.829728426749792	158.3446579970856	21.829728426749792	18.30400396732342	48.302734185020434	0.8625058034568366	1.47774051446892	0.7835269499336781	0.8710796182789999	1.5313814029037935	0.47376571095776765	0.37126622828923805	0.2615958686566464	0.21354516874351398	0.15359273431060136	0.6408254641823988	0.03276900715898799	0.0051344188138865605	0.03301986597338253	0.16160364277168165	-0.3136518400017301	-27116.62352304515	-110.90354888959125	-78.13097043458717
1395000	-27324.119972753626	-203.63209442689868	-27120.487878326727	21.265943099727817	161.55835630088717	21.265943099727817	17.86889088413463	43.15118925781544	0.8282351665274547	1.498256502956477	0.7387288498765584	0.847202419755927	1.6110582346621003	0.4765188262214784	0.37047959125915536	0.2582155942904852	0.21384525974436855	0.15745955470599074	0.6576685685911575	0.033312266536936794	0.0046517139436017445	0.032090173195769046	0.12958756966744153	-0.10796439760200167	-27120.487878326727	-110.90354888959125	-78.90420969546084
1400000	-27329.193790844634	-202.1555132738927	-27127.03827757074	17.22840109837986	140.65407755485654	17.22840109837986	15.178894443752752	28.739038770284623	0.9458854922208102	1.3976815227139847	0.7194529104994504	0.847202419755927	1.5605290413416268	0.5292486134681967	0.36002431009769054	0.2582155942904852	0.22553353717754948	0.15622655843427458	0.6627240035164053	0.03548190807772585	0.002444634919456512	0.036948462144218285	0.06013099877195818	-0.350409702046772	-27127.03827757074	-110.90354888959125	-78.69052334603121
1405000	-27321.184012826852	-203.0664617067305	-27118.11755112012	18.793398588969566	147.43499396542046	18.793398588969566	18.793398588969566	57.745292688480596	0.916511990334717	1.4736024018611442	0.771821687819155	0.847202419755927	1.569314129564104	0.4215473706649487	0.3676567671877421	0.2613372196751438	0.21855972904104753	0.1524462840960664	0.6461199202361904	0.03401954562740412	0.003676200060048978	0.03369801616744069	0.10913525616627893	0.09476796551217453	-27118.11755112012	-110.90354888959125	-77.58727769482795
1410000	-27323.070998177056	-199.29365699417838	-27123.77734118288	18.7400282442193	135.6533507762321	18.7400282442193	14.177413329463775	40.38014215800583	0.8387868995729426	1.4324151811185069	0.771821687819155	0.834259548793493	1.522504719062511	0.6002119636333874	0.3769989109905764	0.26164251278035827	0.2148969815259042	0.14646159470316092	0.6326336967891797	0.039052283956202735	0.006437797405957904	0.039315017407435024	0.17242164968004314	-0.15596535680455717	-27123.77734118288	-110.90354888959125	-75.72200732483432
1415000	-27321.122824576025	-203.46921473318548	-27117.65360984284	23.55643676441022	157.77613407055378	23.55643676441022	16.98734169142524	37.78912916371564	0.8012395897130231	1.4021861320747233	0.8035780444943837	0.854526569196188	1.6883363339966988	0.4501333305249786	0.3776069190381629	0.2611496175358956	0.21495284752865895	0.14629061589728234	0.6705171873804568	0.03588045938653767	0.004118049512305106	0.035859378709774216	0.1062296995390964	0.21458870000343822	-27117.65360984284	-110.90354888959125	-77.94542117930425
1420000	-27322.256459142973	-200.4302498126931	-27121.82620933028	17.798686098956694	138.75391559937674	17.798686098956694	16.422953243291612	49.2673985727894	0.8620329486447069	1.359692288438847	0.7790269127159245	0.8481093077546753	1.6519542765836999	0.4991842658621422	0.3734729092909047	0.26062154431694967	0.22102372871650786	0.14488181767563746	0.6313446129989945	0.036070604689761775	0.004317416401771841	0.037836624235249076	0.12996743546229225	-0.13238479076517543	-27121.82620933028	-110.90354888959125	-76.44315894406765
1425000	-27321.129039513195	-199.69466244262009	-27121.434377070575	16.977458818153472	126.90848058348644	16.977458818153472	14.641279703098139	27.947201297513043	0.8127736911715133	1.3475482505569722	0.7782521662765856	0.8545702582463977	1.6768606684254335	0.5299949653230933	0.37071887696088734	0.2648758652531362	0.22051252703564322	0.14389273075033293	0.6784423927646805	0.04161247107390911	0.005726442803878822	0.04329663809347307	0.12779225450702292	-0.06752165114103723	-27121.434377070575	-110.90354888959125	-75.65014842386346
1430000	-27319.667186955936	-203.1422666102361	-27116.5249203457	15.229603216412407	133.05144659906773	15.229603216412407	14.311583586910293	62.61565432420854	0.7859508407015929	1.3475482505569722	0.7329390861568226	0.8741681876085111	1.7191808097755048	0.5402128252005918	0.37990428080682126	0.25673461233224415	0.22348982284193933	0.13987128401899498	0.6304742516982657	0.03759126972517427	0.005961442847870673	0.04027957860030125	0.15694398385547376	-0.14919744972043916	-27116.5249203457	-110.90354888959125	-77.31521413157293
1435000	-27329.946335119435	-203.08766241855085	-27126.858672700884	20.163295606290706	159.2227942046791	20.163295606290706	17.215010323212752	59.353366822497726	0.84562561038045	1.3470185203628544	0.7869406237015231	0.9286773035707828	1.5515251167837933	0.5402128252005918	0.3747668042853239	0.2582505760925224	0.22473871511506216	0.14224390450709135	0.6700210144979221	0.03158462146373107	0.0043186906744390454	0.03270181136169774	0.13518924139579241	-0.22349031721889298	-27126.858672700884	-110.90354888959125	-79.0197296848386
1440000	-27324.119426959973	-198.65039657124336	-27125.46903038873	16.29908871413699	109.98810481009029	16.29908871413699	12.9026032484371	45.370658460133875	0.8306350943524573	1.3925898262224166	0.8374105883943093	0.7667700660388795	1.6692585961789088	0.5033358288130239	0.36663759604622753	0.26295840914436674	0.23106848510976705	0.1393355096996385	0.6327716433050594	0.05372924248033587	0.008879858181401782	0.05049261489020783	0.15601134891703566	0.028490235763327192	-27125.46903038873	-110.90354888959125	-72.39989147782332
1445000	-27319.78134249234	-201.41816830561407	-27118.363174186725	19.29244243534895	145.18711065322174	19.29244243534895	17.267137278789253	43.2379435365882	0.7776950245050539	1.3360672930505975	0.8131665979648539	0.8651970950788876	1.6782153548101775	0.5296586345904246	0.37125295359688065	0.2613256001556778	0.22572283616139632	0.1416986100860451	0.695971046861188	0.03786738821567997	0.004744150416171711	0.03743408532720475	0.11803278711361945	-0.07631823489682919	-27118.363174186725	-110.90354888959125	-76.93593642880349
1450000	-27326.295481100737	-199.45297812269212	-27126.842502978045	18.00049493097715	133.901881455712	18.00049493097715	15.100848675768782	39.49773196254282	0.9161859905019493	1.3792585746961565	0.7787838406328447	0.8543691430611228	1.6442969369039577	0.4271055142039641	0.364898000540085	0.2738851353574351	0.21776117109579954	0.14345569300668023	0.637847128525123	0.040955133777333605	0.0064462261684459865	0.03957550847584573	0.14618517934933029	0.02148919016623851	-27126.842502978045	-110.90354888959125	-75.49583475818005
1455000	-27324.66267453942	-205.60761413228963	-27119.055060407132	19.972466776379562	160.26441114397696	19.972466776379562	19.279965283441683	32.84656399922429	0.7818522339350303	1.4352845161328274	0.7803863266525893	0.9082917918182406	1.5857912813442498	0.5083938501170573	0.38026087247693713	0.26276855793702686	0.20799379202951349	0.1489767775565224	0.689189964710358	0.03215628940806827	0.005754974236878049	0.03439351434328395	0.18105619133391657	-0.05576989025989468	-27119.055060407132	-110.90354888959125	-80.13982820445283
1460000	-27322.269747414935	-203.0573366343213	-27119.212410780616	16.37585265775326	115.08812000719772	16.37585265775326	13.084352559319848	76.34573117427523	0.8290035029495695	1.4103574969146837	0.7408274847755688	0.857281706023241	1.6605478039965447	0.5019820053403868	0.36602883299222005	0.26696502912429293	0.21731868434269203	0.14968745354079485	0.6593057495296576	0.0493456200222926	0.00570784632934915	0.05053695021249553	0.10966205437636597	-0.02374076866489058	-27119.212410780616	-110.90354888959125	-76.68651744328554
1465000	-27324.255128224017	-201.05643239206034	-27123.198695831958	18.83271839538146	147.56380821746583	18.83271839538146	16.6117676631052	45.616709557513246	0.823187361965901	1.3844670815742042	0.8112323496819017	0.833513228606589	1.664630719208692	0.48296925896270665	0.3712992550447488	0.26428757677331577	0.22246512725451054	0.14194804092742475	0.6602865118513901	0.03360330274890354	0.004240045297816305	0.03563344709395874	0.12605693502792675	0.06538239057751656	-27123.198695831958	-110.90354888959125	-77.46954015065522
1470000	-27312.347309699413	-198.28795852613598	-27114.059351173277	17.352541734768142	122.06466923183757	17.352541734768142	13.016752373741896	40.939318135108174	0.8498848495174212	1.3633373593547535	0.8121416530934275	0.8710475466627801	1.658317399502352	0.44527119186926023	0.37008286137101964	0.25965727572652314	0.22612863843593256	0.14413122446652452	0.6927205501337423	0.04128067147682712	0.005767242651132182	0.043406697338724355	0.1338026681583059	0.34908941251579534	-27114.059351173277	-110.90354888959125	-73.82214863267993
1475000	-27320.60863681053	-202.8707512885075	-27117.737885522023	21.97914245498451	149.91681027580148	21.97914245498451	16.625719798283956	68.05917089611293	0.8345320252869273	1.4211330792007493	0.783456913068858	0.8395620620691839	1.6127708823541067	0.508545038020169	0.36653779906246337	0.26729349264727836	0.22203748382373362	0.14413122446652452	0.6286796765333482	0.036974229157738986	0.005141475227054395	0.03539794774829978	0.14382247822358407	-0.2071584027995471	-27117.737885522023	-110.90354888959125	-78.01721155170839
1480000	-27326.448872268542	-200.985754404823	-27125.463117863717	19.150979102644797	143.64101990703855	19.150979102644797	16.5980623755489	43.74938858448214	0.9214299612878842	1.5817357985298175	0.7444411806554941	0.8007585359988856	1.445572611799945	0.5060619117279677	0.3583459361926574	0.2716673245140397	0.21393151211349618	0.15605522717980647	0.649348712646403	0.03962968284369648	0.004992553308417406	0.03841213502169858	0.12831365330506436	-0.02868945153969107	-27125.463117863717	-110.90354888959125	-76.69969678256665
1485000	-27322.418669289822	-199.81715805655705	-27122.601511233264	19.73014266912277	135.37707124171064	19.73014266912277	15.761815659784654	45.554077621078655	0.8348313559037244	1.4555007891155693	0.7114538675433056	0.9682655805782635	1.5390630506420897	0.49088535621704144	0.3725366767511451	0.264830972626143	0.2165167298403969	0.14611562078231471	0.6632330473388643	0.044798490341587664	0.007279638965585315	0.040099044775045584	0.16591874943847798	-0.2797843460482814	-27122.601511233264	-110.90354888959125	-75.33752714776887
1490000	-27314.243537193724	-200.39420747767582	-27113.84932971605	14.793956848969724	113.27218010059944	14.793956848969724	12.73959550938104	42.69256915132947	0.862456637437458	1.500857755334096	0.7910343234048193	0.8765966048904905	1.5536854579595374	0.415369220973593	0.3617515522344225	0.2684405297942958	0.21793248559353068	0.1518754323777507	0.6624275485382598	0.048363517490923415	0.00868472851757247	0.04948836522921767	0.16880394049753086	0.037396848369262006	-27113.84932971605	-110.90354888959125	-73.18639584459441
1495000	-27318.009191074354	-201.6119044495892	-27116.397286624764	20.117892538357502	141.57397374114888	20.117892538357502	15.165606702182476	63.9939729113184	0.8509449507471678	1.4467933830150408	0.697598481301611	0.8765966048904905	1.6757965231691978	0.4522700568764868	0.37167248072659437	0.2591591678595593	0.216183122550489	0.15298522886335708	0.6904417463162069	0.039642166136670015	0.0034913822993661676	0.038915463080556836	0.07890664287103953	-0.15213375228971765	-27116.397286624764	-110.90354888959125	-77.37727728041507
1500000	-27315.31656999343	-199.98081726790298	-27115.335752725525	21.733085714494656	143.9936486589896	21.733085714494656	16.31782755371436	36.25054003482869	0.9245454926049731	1.3258585737615058	0.7339206079356038	0.8881276287424646	1.6572426442892165	0.47030505266623107	0.3780306975781586	0.2504791993948206	0.22309852744348652	0.148391575583534	0.6972764336500833	0.038345562845667217	0.009084737087064693	0.037160358426076824	0.2136192773630854	-0.05367144423296367	-27115.335752725525	-110.90354888959125	-75.81633508328859
1505000	-27324.502190346437	-201.33178091001463	-27123.17040943642	18.039102935092597	141.90676420594679	18.039102935092597	15.285731937293491	44.935882266293234	0.8530702090793336	1.3690284132155959	0.7339206079356038	0.8257853929306599	1.7478903241725707	0.47030505266623107	0.37477504963259206	0.2574582642735579	0.22948482797442735	0.13828185811942248	0.6632741358399193	0.0396136940328037	0.0073596509351466464	0.04034201263089766	0.16817204237808828	0.030414771401449738	-27123.17040943642	-110.90354888959125	-77.10090134172536
1510000	-27323.43969970569	-199.7097562723455	-27123.729943433344	16.514933889785997	120.53020153020938	16.514933889785997	12.37870701884294	47.14471645975387	0.8503285088288343	1.3361680231966402	0.7046078965079198	0.8755355292539874	1.7054483452429248	0.5279116969696886	0.3751577364573859	0.2574582642735579	0.22287216428012113	0.14451183498893488	0.6309477790504964	0.042076934323616845	0.005633458010002566	0.042750061619699374	0.11151892194482735	-0.303854403859848	-27123.729943433344	-110.90354888959125	-74.2884068730177
1515000	-27321.390919589678	-200.40445116694195	-27120.986468422736	15.783559736350501	120.55713773247447	15.783559736350501	14.075553304740273	52.01480959038081	0.812456511088476	1.3740400209369985	0.8160765652198736	0.8755355292539874	1.6848741878010873	0.4370171856995724	0.37491573872481126	0.2623653926995839	0.21889694623940414	0.1438219223362005	0.6615369470765909	0.04531940241677929	0.005687515121496912	0.04479295905306588	0.13473092138834072	-0.10112543761457633	-27120.986468422736	-110.90354888959125	-74.56212663786066
1520000	-27324.645984253777	-199.26218586671007	-27125.383798387065	19.089388173888125	133.65509304633503	19.089388173888125	16.648980182523967	36.166874562029825	0.7665401166728065	1.4193887667348748	0.7479346153512604	0.8208845561955929	1.6328967409735258	0.6123552040719349	0.37669203676010876	0.2657488046669678	0.21669905097789557	0.14086010759502765	0.664220593202616	0.04408584680563328	0.004923971463095194	0.044090262650631526	0.12245404565008562	-0.23896471691752594	-27125.383798387065	-110.90354888959125	-74.8139941257242
1525000	-27323.837148427396	-198.51238587717506	-27125.32476255022	17.669015198826433	126.00844128141068	17.669015198826433	14.882144202168691	39.37301660808544	0.8034120363322761	1.3547396418083206	0.7925536975713245	0.8599513159107569	1.7108863825176042	0.47845692585971294	0.3766704405211514	0.2577176273627576	0.21782830253771238	0.14778362957837843	0.6034674702708961	0.045109552954230824	0.004324946088062913	0.04596609072737138	0.09432087586070628	-0.14065057701489708	-27125.32476255022	-110.90354888959125	-74.215595299185
1530000	-27323.43336944488	-199.3420251554702	-27124.09134428941	19.937614364943542	139.5498848160878	19.937614364943542	14.92307429791856	40.48013858886042	0.7891577965742627	1.4405546169013934	0.7823725489690405	0.9212435041197538	1.549619033464186	0.517052499971359	0.3686950079391774	0.2703110266872079	0.20901942153590483	0.1519745438377096	0.6559688691138327	0.039438527121131293	0.0040939788896576694	0.038921001332930125	0.10019878183103997	0.03221846157260585	-27124.09134428941	-110.90354888959125	-75.74928577542987
1535000	-27334.18179069576	-206.11896702877607	-27128.062823666984	21.243478782539338	169.1243581796553	21.243478782539338	18.348627601812613	77.25766093718285	0.8362249910055835	1.5081930506078538	0.7823725489690405	0.9212435041197538	1.4447335517846263	0.5072323535131376	0.3791227862659237	0.2520886601395642	0.2171014485893245	0.15168710500518734	0.6925344112480034	0.029956209553768084	0.0016524663928244488	0.029877241422877947	0.06550082317022322	0.15890894781035736	-27128.062823666984	-110.90354888959125	-80.73940676091104
1540000	-27322.047972476845	-199.72894815054434	-27122.3190243263	19.53540816866743	138.06080934583997	19.53540816866743	16.234314709652054	39.23734806329198	0.8400257708510762	1.4206362910189132	0.6979791203183341	0.9048335602832481	1.6792708456509067	0.457254411877517	0.37122179482722095	0.25755090602288516	0.22236920048487172	0.14885809866502195	0.6538201395858445	0.040857905279451316	0.003019255801562522	0.03954383273213971	0.06648047857042842	-0.08389572061712876	-27122.3190243263	-110.90354888959125	-75.75940878085254
1545000	-27334.54325235239	-203.63471327563613	-27130.908539076754	16.835762460893935	143.47836448315527	16.835762460893935	14.46459216847365	75.18654082066749	0.8242160160179425	1.4317693058769596	0.6979791203183341	0.9405431104550012	1.6673377223563528	0.4381547249754053	0.3752189672840348	0.2619773585654163	0.21685750766414927	0.14594616648639933	0.6044630284780035	0.034791125358936525	0.0048834605449178435	0.037166646376806764	0.16393008015252616	0.12017330436122711	-27130.908539076754	-110.90354888959125	-79.08635062080448
1550000	-27320.557956622484	-202.6536331668376	-27117.90432345565	19.809943256018766	150.48678853617062	19.809943256018766	16.937205165532134	68.64464196253907	0.8630810439979145	1.2430887265855735	0.8842083373840147	0.859498257852614	1.6575007892997724	0.4926228448801061	0.38288133309249267	0.2517128167761462	0.22385695853319554	0.14154889159816525	0.6658369044397704	0.03346171132047629	0.007509669782662459	0.036344510361750265	0.1990977486673566	0.030819824888035075	-27117.90432345565	-110.90354888959125	-78.53781470520067
1555000	-27315.32627235059	-202.48285184799377	-27112.843420502595	22.163878689284537	156.664018104906	22.163878689284537	16.346040391846095	49.71919214146559	0.8088813586895638	1.360695467375333	0.7645673206808261	0.8809327030413378	1.7495491788789241	0.43537397133401007	0.36848111139918516	0.25944184226412836	0.22313623364868979	0.14894081268799642	0.6473561830949423	0.03636002243289786	0.006118628475685882	0.03440398070107074	0.14156871748854147	0.013753860856129457	-27112.843420502595	-110.90354888959125	-77.81655663018824
1560000	-27318.146397194716	-199.85400440015337	-27118.292392794563	17.647487738142587	133.767911795181	17.647487738142587	14.798127344452539	33.88603188886532	0.8533449753872993	1.3837107618163529	0.7415520262398064	0.7933533491654775	1.6617844188296238	0.566254468561435	0.36991633756478215	0.2672614486133983	0.214034046230915	0.1487881675909043	0.6622665186642681	0.04227894478588905	0.006942431706501683	0.03965832752445664	0.1508743736444611	-0.021770602467888915	-27118.292392794563	-110.90354888959125	-75.66144546873326
1565000	-27319.245267803955	-199.09619785729782	-27120.149069946656	17.827610695957322	130.0234991824094	17.827610695957322	15.658705087175344	38.28786431437358	0.8895166140693097	1.4249539550250645	0.6964953022546231	0.8808401153306842	1.6773879309376738	0.43080608238263945	0.37518303550885684	0.25581706493132356	0.21707367079585135	0.15192622876396805	0.6581556638627654	0.04332749481700131	0.004278666386654577	0.04225225871173793	0.07446376465959997	0.08078974071016484	-27120.149069946656	-110.90354888959125	-74.79899828445808
1570000	-27323.452542948027	-200.49074590685672	-27122.96179704117	17.043711608138473	132.70753987421404	17.043711608138473	14.705491312620328	41.5211044655482	0.7895423604114343	1.4117260315270463	0.7314232296914285	0.8625660447766698	1.7110468555814524	0.49369547801196356	0.3714771329527506	0.27084670975486325	0.21470725988115621	0.14296889741122976	0.639319613236629	0.04254773253705839	0.005936223607942161	0.04218093812494612	0.12558079116802706	-0.016948985939113145	-27122.96179704117	-110.90354888959125	-75.8176556957854
1575000	-27331.701384661952	-202.95067096366938	-27128.750713698282	19.257067026068388	156.40912095308627	19.257067026068388	16.527579235103943	57.94601822019431	0.7810038524237798	1.388486938755969	0.7452486975854025	0.867041782843088	1.6718397510879508	0.5463789773038051	0.38302026942988354	0.2509090272276414	0.2231018059312451	0.14296889741122976	0.6694955304518402	0.0349102499448509	0.005687760215454297	0.036179715354224276	0.15059266702734117	0.15690520718363457	-27128.750713698282	-110.90354888959125	-78.72670279045478
1580000	-27327.358395631905	-200.29253346899247	-27127.06586216291	19.178668900909283	139.10983330675535	19.178668900909283	15.338058039002526	52.13103999818769	0.7836752422955109	1.2391455409778107	0.7268254494486401	0.8707052184552999	1.8479318946000678	0.5317166542226657	0.386307985994297	0.25187688237608885	0.2231018059312451	0.13871332569836883	0.6119454209295568	0.04132480267631023	0.00608367905815857	0.0400565811129091	0.13233638741526618	-0.18045399621921743	-27127.06586216291	-110.90354888959125	-76.17123911746958
1585000	-27324.561954396675	-200.6998183675758	-27123.8621360291	19.699758216370576	142.50996185941605	19.699758216370576	15.180670725236354	60.59159300235111	0.7707001211681878	1.2910270116796243	0.7747114958004223	0.7747819307810188	1.8154067690374425	0.5733726715332995	0.37000001261431537	0.26506231295770866	0.22900124770776883	0.13593642672020687	0.5965642922182399	0.036204117759022665	0.003934273850208101	0.03875316600164403	0.0984406644852489	0.05830911779019942	-27123.8621360291	-110.90354888959125	-77.20307792836871
1590000	-27323.539078841426	-198.8721164231473	-27124.66696241828	19.373484943524893	125.81847837591245	19.373484943524893	12.445508295145013	27.856593688803073	0.75767084102203	1.2967841415446002	0.8867463538028946	0.7337186475133052	1.8154067690374425	0.5096732470797227	0.36917348245106263	0.26484057936173855	0.23366779893869147	0.13231813924850702	0.6167117238007486	0.04481623484090705	0.008146743278232105	0.043776430527567786	0.17524648912922666	-0.27966738539829306	-27124.66696241828	-110.90354888959125	-74.64878733697212
1595000	-27335.138636349016	-202.46024934234293	-27132.678387006672	18.886592198530774	151.12512250256012	18.886592198530774	17.163762427708676	56.80921894322574	0.758937303559988	1.2967841415446002	0.9063737934134392	0.7553112631257028	1.732464463373871	0.5501290349823943	0.3653410533927382	0.27526192334007193	0.22498363017609999	0.13441339309108957	0.6763324985199868	0.03514256521437252	0.005639372522113861	0.03477112642912315	0.11906553171547055	-0.19190602531106396	-27132.678387006672	-110.90354888959125	-77.97700728460008
1600000	-27324.03464173042	-200.27429666319418	-27123.760345067225	18.060271762107888	128.26293160926886	18.060271762107888	13.614081626296644	24.67506576261353	0.758937303559988	1.3567172999489778	0.8061233232300693	0.7950823227202134	1.7468807482660238	0.5362590022747232	0.38598521030302513	0.2588921188884208	0.22176804215993198	0.1333546286486218	0.6270879823835313	0.04282669068200571	0.011244299380382211	0.04130686833244647	0.21184293405104618	-0.23261571944933493	-27123.760345067225	-110.90354888959125	-76.55725399545992
1605000	-27322.994040599577	-198.41765550254598	-27124.576385097032	16.384764744429084	119.24447414931643	16.384764744429084	14.587006217014284	35.4509054182269	0.758937303559988	1.3795001347005469	0.7838295643082323	0.8556396122109976	1.773584832242328	0.4485085529779028	0.38502637256500866	0.2610448265278218	0.21578237578466597	0.13814642512250336	0.598547401338104	0.04679293435676073	0.006877749639881741	0.04852418003079846	0.09789399247339779	0.06907170636379861	-27124.576385097032	-110.90354888959125	-73.49877401814906
1610000	-27323.965925445234	-199.82136201287187	-27124.14456343236	16.11069705661811	119.62671021519657	16.11069705661811	13.988301415426715	28.858104474335313	0.8414382923625121	1.2274605175455044	0.7553969694799252	0.8287873115902392	1.7651833491000308	0.5817335599217838	0.3813870177633846	0.2546256641342477	0.22220153817824007	0.14178577992412744	0.6235132508466749	0.051129907407039314	0.012003162816470002	0.04776448018504526	0.21611050290087624	-0.007041984670745628	-27124.14456343236	-110.90354888959125	-74.15902559688077
1615000	-27322.082803944268	-200.21781709472404	-27121.864986849545	19.418814563379442	142.79663948483915	19.418814563379442	16.19423182333905	49.95271083264663	0.8147573982848225	1.386222066973086	0.8047130416851096	0.7891166111519514	1.7005575524258303	0.5046333294791957	0.37057629779462037	0.2647885863089854	0.2313450829365691	0.13329003295982494	0.6347796100982869	0.03659811350098582	0.004959573390725513	0.036887669681852336	0.10640068659137972	0.355827153781955	-27121.864986849545	-110.90354888959125	-76.52836113999643
1620000	-27318.988657605234	-199.41942698630234	-27119.56923061893	15.260227012330049	110.20544771549856	15.260227012330049	12.823708115978354	44.76012660946423	0.8004404189126678	1.347506643033762	0.834238109107937	0.8247585264173263	1.7005575524258303	0.4924987501024719	0.3729642735382566	0.26551373651281024	0.21735599063819816	0.14416599931073487	0.6827423829664786	0.04657218942806193	0.007493614782156026	0.046599767420580786	0.1404730697412747	0.13500135500008306	-27119.56923061893	-110.90354888959125	-72.99904038094868
1625000	-27329.516995622314	-205.7785917838633	-27123.73840383845	19.899878815205817	157.9558469414816	19.899878815205817	19.171161786145824	75.05998548622775	0.8449544018537513	1.4994942802751925	0.834238109107937	0.8284888535198853	1.5480848498656055	0.4447395053776238	0.36792186628176793	0.26162872462390596	0.2257163220716251	0.1447330870227009	0.6632275943272562	0.03222204065145818	0.006536297039903637	0.032637951974240506	0.15476955575318752	-0.20418318860344606	-27123.73840383845	-110.90354888959125	-79.7133682018098
1630000	-27323.72712463607	-199.66529133519205	-27124.061833300875	17.838242394569804	137.69298306459027	17.838242394569804	15.385415412851952	41.625004654807114	0.9071153394143401	1.3929157939616368	0.834238109107937	0.8733402402614757	1.5803154176284733	0.4120750996261326	0.35878075586269	0.2626407291040179	0.23181029835508873	0.14676821667820325	0.6356987719840937	0.03668965060893967	0.004033873619348098	0.03718987957442616	0.10067319200835109	0.4873503453073716	-27124.061833300875	-110.90354888959125	-76.07373614043495
1635000	-27329.56031524649	-206.99068311891273	-27122.56963212758	20.74379349568296	149.47590602753152	20.74379349568296	16.948506419391496	109.39693888732664	0.9071153394143401	1.4158151505820573	0.6696105512771364	0.8910947782457572	1.6616760064437253	0.45468817403697925	0.36366842055508386	0.25432752337688097	0.2309199655216811	0.15108409054635402	0.6304532692699616	0.03733060965278584	0.004871164752169719	0.0368768059935029	0.11255601182653403	-0.39145509811509716	-27122.56963212758	-110.90354888959125	-81.81578187056391
1640000	-27315.33680302574	-198.86482778963142	-27116.47197523611	19.22758904253922	128.18975022088955	19.22758904253922	12.659493346173985	44.007665635431216	0.8914401115416712	1.4158151505820573	0.7090656347148319	0.9028588560225489	1.664259309433967	0.4165609377049192	0.3716556063387124	0.2503853130223842	0.2255666229685157	0.15239245767038764	0.7006811734126644	0.0405220058393432	0.008233635318938635	0.04131079367345109	0.19033922245742776	-0.1908337535897936	-27116.47197523611	-110.90354888959125	-74.63187308117618
1645000	-27315.964759554874	-201.2912001902079	-27114.673559364666	21.227751632280953	149.36008271621876	21.227751632280953	16.53085240346764	39.55198538085753	0.8846757286646818	1.4482233437889622	0.8070793900322478	0.8528648778909769	1.6003149276491773	0.4068417319739494	0.36521069563694875	0.25750244366842384	0.22411034907700617	0.1531765116176213	0.6753587690611081	0.037288943011857624	0.006074726524442568	0.03634564291551635	0.13822888527550012	0.03563237216235899	-27114.673559364666	-110.90354888959125	-77.15055653504939
1650000	-27318.733838604217	-203.08138293386773	-27115.652455670348	21.630612064730077	161.05728838347713	21.630612064730077	17.66434653073986	43.314342992578226	0.8846757286646818	1.4715102595520548	0.7605037350497583	0.8923807243579565	1.5387574220948816	0.4521721302806624	0.3618229835284766	0.25883263145837376	0.22527452684034674	0.15406985817280294	0.7168423714818027	0.030500730569465898	0.0028925080629749037	0.03139293218687091	0.09548929293470208	0.16713470418111534	-27115.652455670348	-110.90354888959125	-78.79055063219616
1655000	-27318.77250660642	-199.60391730598485	-27119.168589300436	18.040433984469836	127.17902288536926	18.040433984469836	15.37300613426549	58.12213332194465	0.8846757286646818	1.4341859846324518	0.728579986408874	0.8465017234479432	1.6576913966108136	0.44836518023523114	0.36836495521950696	0.2573688039938555	0.2219225550974025	0.15234368568923504	0.6806558400453714	0.04183062898910565	0.005947816835641605	0.04191928318212132	0.12098201353007075	-0.028697104082212748	-27119.168589300436	-110.90354888959125	-75.29509932387731
1660000	-27315.276044567472	-198.4557647225302	-27116.820279844942	18.40468626626886	125.9333368438362	18.40468626626886	15.285397940828727	44.78740967385343	0.8556722458302508	1.4341859846324518	0.7000569199858473	0.8166850361644808	1.6805702081683427	0.5128296052186222	0.35911549067096354	0.26132722103577255	0.22574831605182724	0.15380897224143647	0.640887666480435	0.04583527255100391	0.005689732612176819	0.04429836860126696	0.14610916118863285	-0.2028843266420082	-27116.820279844942	-110.90354888959125	-74.12515644358002
1665000	-27323.25529307066	-200.07469097641666	-27123.180602094242	19.863253812640064	144.98849693096076	19.863253812640064	15.866511267484187	38.15233135969229	0.9017453990925218	1.4683324213390967	0.6980774831089009	0.8777609053015464	1.6072933847674085	0.44679040639052114	0.3802132591863237	0.24507878754072282	0.22261419881421723	0.15209375445873605	0.6284563515230961	0.03484495995819806	0.004536961699706827	0.03544946715501492	0.1266705748791854	0.14153595915368541	-27123.180602094242	-110.90354888959125	-77.00142380616596
1670000	-27327.77258977911	-204.69170557540667	-27123.080884203704	22.734857026826084	155.90722578928805	22.734857026826084	17.2264929658368	77.05608614479999	0.8786486072880996	1.4123128738717898	0.6137831925228598	0.8777609053015464	1.7160739761914618	0.5014204448242381	0.37370385816393353	0.25620725917210196	0.21168863107859157	0.1584002515853727	0.6694067664942572	0.03432728971364402	0.004094572614321218	0.03385752099239959	0.1257033666705213	-0.5467749419082553	-27123.080884203704	-110.90354888959125	-79.18609228662862
1675000	-27317.88488381045	-200.85998587380382	-27117.024897936644	21.9629758208807	145.83418802838068	21.9629758208807	16.35900650675056	46.96765131818575	0.8786486072880996	1.5180647091703277	0.7260066999891231	0.8999172083496796	1.517759141596268	0.4596036336064979	0.36828333501354343	0.2638946124566283	0.2165079644142011	0.15131408811562694	0.6534922543343966	0.039477688541584094	0.0067882682210102	0.03793120621694667	0.14765482949042344	0.0353986505627225	-27117.024897936644	-110.90354888959125	-76.18124147879904
1680000	-27319.61532243417	-199.69047888966787	-27119.9248435445	20.259708431389555	141.7522721006599	20.259708431389555	15.781244790783308	38.42975186116389	0.8861009595191016	1.453135704974229	0.7823523108174189	0.8019865655752804	1.5782950110890748	0.4981294480248913	0.36476348314185963	0.26315441848462795	0.22300430666317514	0.14907779171033703	0.6636255591823873	0.03888431355128059	0.0038133407248848172	0.03856580816004403	0.10959791099052905	0.09787623732427893	-27119.9248435445	-110.90354888959125	-76.02765917039906
1685000	-27320.125834901864	-203.11831177533634	-27117.00752312653	19.012205192319126	145.68495451417	19.012205192319126	16.370924029356114	73.49273805713015	0.918569135661083	1.4714296524730304	0.7677639364526936	0.8986179821186393	1.477482447212203	0.4661368460823464	0.36949776850456817	0.2609586016789474	0.21974225100226372	0.14980137881422045	0.6808234281562711	0.036275525763182485	0.0039601993221497255	0.03677371735759134	0.12606928523656283	0.021255318632324563	-27117.00752312653	-110.90354888959125	-78.7829708379928
1690000	-27330.039740584136	-201.3880409458897	-27128.651699638245	20.83007897426554	148.1164144585245	20.83007897426554	16.22835448226441	45.55961780376589	0.8677451338664182	1.496938758051121	0.8168512279782436	0.8692640030335783	1.483064030988288	0.4661368460823464	0.37976540510153395	0.2593717393197251	0.21435836084328516	0.14650449473545551	0.7243708674827003	0.03871158319718935	0.00460654850766245	0.03765686223098333	0.12362697616754799	0.14106684216179205	-27128.651699638245	-110.90354888959125	-77.03227797180516
1695000	-27328.407877356076	-201.25793292380445	-27127.149944432273	19.017157738506267	145.39289871289847	19.017157738506267	16.52349688131505	54.99589933272775	0.9201599033870818	1.3791763907696821	0.7832614277696935	0.8602000682582326	1.6073693170660606	0.44983289274924493	0.3756292791952033	0.2518312007234382	0.22275478176104474	0.14978473832031347	0.6986779955849406	0.03533409611674093	0.0032803031233660305	0.034803756986552276	0.07923711485671447	-0.01257417450215124	-27127.149944432273	-110.90354888959125	-77.2769412730936
1700000	-27324.095919554216	-201.0351519830918	-27123.060767571125	21.981274912251617	146.68180470362756	21.981274912251617	16.75253721012684	41.18406079983507	0.8790261923693734	1.4083883268631125	0.7832614277696935	0.8843406121129449	1.5239094521230925	0.5210739887617786	0.366886866469993	0.2733470666140966	0.21101789498707982	0.14874817192883025	0.6853405572546504	0.037778669928166565	0.005213373011545221	0.036231218472922266	0.1342766939958214	0.176396300033105	-27123.060767571125	-110.90354888959125	-76.48944945308135
1705000	-27318.686966563266	-201.47417729102423	-27117.212789272242	18.71543249401626	147.44144766849246	18.71543249401626	15.432319037624977	51.339908373815376	0.8617666264546864	1.4398866386274132	0.8250815634358251	0.8197639059504992	1.557806100415458	0.4956951651161134	0.3612938473521323	0.26804620451608596	0.21883946568049925	0.15182048245128202	0.6492142307652078	0.03624816388954786	0.005865747346690427	0.035572797009953694	0.1322559342175272	-0.2728444807667383	-27117.212789272242	-110.90354888959125	-77.68484905164009
1710000	-27327.679129504264	-200.495848683335	-27127.18328082093	19.38644466997961	129.4381396204062	19.38644466997961	14.247650554319813	61.093545326923746	0.824831966745637	1.5845458076571766	0.7687184883672297	0.8547187254615634	1.5180181458571087	0.44916686591127997	0.3646495065764435	0.265403006148171	0.2198516294249987	0.15009585785038634	0.7000363511520461	0.04484550943034008	0.005942434257119012	0.04459404616687903	0.12034550651755999	-0.048301628465480785	-27127.18328082093	-110.90354888959125	-75.90800200674313
1715000	-27320.925215399173	-203.53672482967193	-27117.3884905695	21.350726363513335	157.1774060716328	21.350726363513335	17.42797518238949	33.40601763116126	0.8707123350064767	1.4379319556986012	0.8504458310610582	0.8744057509231171	1.4513209716475903	0.515183155663152	0.3611507500560317	0.2644202762419969	0.22145977465189026	0.15296919905008072	0.6558773288922722	0.03584204545459349	0.005487126479307961	0.032953285914817707	0.15802392137974802	-0.474069229971705	-27117.3884905695	-110.90354888959125	-79.05991950558962
1720000	-27316.24716965206	-198.92561176065357	-27117.321557891406	18.70035011047215	128.49346033755072	18.70035011047215	14.28119947228959	29.39399861167007	0.941136509015565	1.4287966631183662	0.7719493240535096	0.8860026989889572	1.5081188742350484	0.46399593058854904	0.3716807476658799	0.25537896401102805	0.21827772733265358	0.15466256099043799	0.6638565495062654	0.04490994748557428	0.005722914150759818	0.041581179782842995	0.14261389315371484	0.1452626267884563	-27117.321557891406	-110.90354888959125	-75.04910707232497
1725000	-27319.170256745056	-200.06159440519255	-27119.108662339862	16.288480522483006	125.5474924969529	16.288480522483006	13.987789815025748	41.633680925243155	0.907673927590326	1.4512373005316104	0.6507353921824175	0.8612141906239764	1.6114022211433352	0.51773696792833	0.362620214196803	0.2596456205725134	0.22287382463339075	0.1548603405972924	0.7016431072664576	0.04463709724325015	0.004587712336626869	0.041779689217735325	0.09959811669472884	-0.33988316568896404	-27119.108662339862	-110.90354888959125	-74.64084835149484
1730000	-27320.949511175495	-199.6139677243274	-27121.33554345117	17.832118550156885	132.27700360379472	17.832118550156885	14.438313800961865	43.16600047435842	0.8382498897160623	1.4915531480254558	0.6785583347086359	0.902536137356444	1.5527615016525824	0.5363409885408148	0.36892436810099444	0.26415442314155646	0.209830179125612	0.1570910296318367	0.692531228014549	0.04107192999386006	0.005081449444613233	0.040008094368088686	0.14177390689501557	-0.02175151912711618	-27121.33554345117	-110.90354888959125	-75.4145792933099
1735000	-27323.315555171026	-201.1370497109639	-27122.178505460062	20.97203020428551	140.78924578909852	20.97203020428551	16.460926595087983	57.61884143639113	0.8985815525308332	1.5072124424355322	0.7108786408818955	0.8628341076167774	1.5288983752246383	0.49159488131031887	0.36213583507610425	0.2522811381371732	0.22453967136938824	0.1610433554173339	0.703246578553272	0.03947061476134447	0.008075528777059552	0.03742456843614045	0.2239532361783729	-0.1743377824064773	-27122.178505460062	-110.90354888959125	-76.60314391164634
1740000	-27320.106796247437	-198.70965099162908	-27121.397145255807	16.54366710672385	117.94593488459972	16.54366710672385	12.632209308419071	39.40486820827412	0.8990826421732538	1.3897507984761266	0.7147000434474015	0.9027775751163621	1.6411234828629984	0.45256545792385316	0.3747939754191376	0.24726906069157234	0.2223561311388337	0.15558083275045578	0.6790716677890566	0.04287433549247286	0.006839689848629199	0.04375899982893156	0.14332309277907593	-0.1516856742125373	-27121.397145255807	-110.90354888959125	-73.5415099008236
1745000	-27320.033614832635	-201.5070431270163	-27118.526571705617	20.492137337811016	145.56173784638352	20.492137337811016	16.472913619922487	60.4236720760507	0.9086826238152277	1.3456122193758606	0.7148852075406602	0.9147019330648263	1.6449971177056995	0.4711208984977213	0.3843773445236329	0.24451873415204037	0.2223561311388337	0.14874779018549253	0.7099707709760551	0.03662521311365924	0.0056307794391771806	0.034929306529156656	0.1385830687679937	-0.010563241977757395	-27118.526571705617	-110.90354888959125	-77.27195181381141
1750000	-27315.504267599787	-200.34959543309702	-27115.15467216669	15.796533185980678	126.07268143656505	15.796533185980678	15.796533185980678	30.995016634994762	0.8212012484999117	1.340261898180221	0.7509244228282619	0.8768846475661322	1.6898798921174243	0.5208478908080444	0.3826712277925355	0.2568003586930772	0.216730145244904	0.14379826826948286	0.6569916590507341	0.04043396264206887	0.005182395433561403	0.04171034395011502	0.1323302027513984	0.2882949819933309	-27115.15467216669	-110.90354888959125	-75.47125000778193
1755000	-27329.87390233769	-199.47417595077457	-27130.399726386917	15.508753108108795	109.3541910102323	15.508753108108795	11.39006537128108	26.20457012814331	0.7922826922288498	1.3172503883832587	0.6976252212710755	0.9523709483468741	1.8303511842807485	0.41011956548918865	0.39203262274270967	0.24703273829588296	0.21843857762302135	0.14249606133838558	0.6523002533281514	0.049286662818367535	0.006663746254246212	0.051746434764105106	0.11234391494379335	0.20145649201262078	-27130.399726386917	-110.90354888959125	-72.54827525180667
1760000	-27328.445289091494	-199.9196382700282	-27128.525650821466	17.92006132828679	135.445306455079	17.92006132828679	15.406719969842396	39.490752212460286	0.7914533281203348	1.4129092303915132	0.8360926960075624	0.8241978695826907	1.5753091048976824	0.560037771000212	0.37662594636635693	0.26920007560590187	0.21644057104033793	0.13773340698740286	0.6176630223684649	0.041385276394728346	0.003774316330690229	0.041049613145121865	0.08470543316846307	0.25446128826277775	-27128.525650821466	-110.90354888959125	-75.8277610464086
1765000	-27319.953618103173	-197.45873720029667	-27122.494880902876	16.54701367934455	116.64213462996705	16.54701367934455	15.04918436162394	35.893622724482405	0.7588944935493642	1.4182937883890518	0.8171004375102522	0.8708809505665138	1.5840268848739147	0.5508034451108985	0.37964635600097857	0.2559233361933176	0.22064097547664158	0.14378933232906188	0.675406335328407	0.04702930855557076	0.008073429124203549	0.045919434086633126	0.1757923509472468	0.11917776892525905	-27122.494880902876	-110.90354888959125	-72.57632372412338
1770000	-27313.30058659285	-198.11296044048356	-27115.187626152365	17.78220108196136	121.34458260475672	17.78220108196136	13.770498616978887	40.889345464950196	0.8541704229998893	1.4500265621064155	0.6888778531425395	0.799173096883113	1.6381587996450069	0.5695932652230312	0.3718958040836691	0.26177513140064107	0.22166109861336877	0.1446679659023207	0.6424451309038802	0.047330822657073605	0.005355478626048633	0.04520705092990533	0.13189379289109726	-0.10512316841434897	-27115.187626152365	-110.90354888959125	-73.48251790389294
1775000	-27327.93979335489	-201.34392514321422	-27126.595868211676	19.06166613838244	143.75260388139998	19.06166613838244	16.8301036948071	31.395816660413157	0.7908491128519374	1.3748991335138934	0.8596012162320623	0.7575409940904281	1.663205107705664	0.5539044356060103	0.3752583103017967	0.26315011643557323	0.2234893740553079	0.13810219920732195	0.6086798895971212	0.03818209445070739	0.005097387116634382	0.03777363767997968	0.1235818473705344	0.07193361118469935	-27126.595868211676	-110.90354888959125	-77.56648020829891
1780000	-27317.250803831637	-200.11463013499383	-27117.136173696643	19.347889042496067	138.96259143029326	19.347889042496067	14.91155201625631	49.291622590532526	0.8324852801082042	1.400472577533151	0.7579903853142427	0.7991252287988422	1.663205107705664	0.5467214205398915	0.368706362626121	0.2630989186483069	0.2191658631133036	0.14902885561226822	0.7002159690623583	0.03906348936730115	0.004912013914728515	0.037148105122910786	0.12574673665179298	-0.29878641520926574	-27117.136173696643	-110.90354888959125	-76.2745931255451
1785000	-27314.58914771706	-198.12238423301045	-27116.466763484048	16.17604316767981	113.647670386143	16.17604316767981	12.754232520918999	27.766240736209976	0.8298693956760019	1.3925211583739712	0.7649335166158656	0.8637859377064324	1.656646087451278	0.49224390417644637	0.3638389394521883	0.2653649248824509	0.2283233595271068	0.14247277613825374	0.6270322713767699	0.04659195951206189	0.006162424402477786	0.046761678262606195	0.11523680123522875	-0.3136434826927014	-27116.466763484048	-110.90354888959125	-72.90987363838623
1790000	-27323.91940938067	-200.52323083169966	-27123.39617854897	17.517393216091865	128.15796221488878	17.517393216091865	14.08199860153714	26.076693977328155	0.8516628809562725	1.396507933067752	0.7363543111440539	0.8295620047114701	1.7775052896047159	0.4084075805157313	0.38028421892306286	0.25252085987560313	0.21978374482076837	0.14741117638056536	0.6408529924086748	0.04432800206630834	0.0045580974473522955	0.043458771805582316	0.10314492838275774	0.12920065460173594	-27123.39617854897	-110.90354888959125	-76.4237327649037
1795000	-27322.953970855826	-201.5298333374917	-27121.424137518334	21.46682099516375	149.81961721216186	21.46682099516375	15.364523038832976	53.13631136979492	0.8146039789957773	1.4134260952457658	0.6951795264304008	0.9357316475099033	1.5803037193995702	0.5607550324185783	0.3721694158805352	0.25770204889421783	0.22219367288369904	0.1479348623415477	0.6337141086144572	0.0375161396356577	0.0055732377413311865	0.036097916491066404	0.12627113613771634	0.2224153131195858	-27121.424137518334	-110.90354888959125	-77.38146667529385
1800000	-27324.108193616783	-201.8435499544348	-27122.264643662347	19.160482257241796	145.03497295221067	19.160482257241796	15.338121189177063	64.71338750920249	0.822610660132545	1.3781737898918687	0.7622838177523273	0.7782863749161852	1.6894729182506187	0.5691724390564509	0.3615093599915521	0.2676960479989763	0.22607830307839089	0.14471628893108052	0.676813591811302	0.0362116589588596	0.003993650928067306	0.037007682183469726	0.08835120532997853	0.1831481459531377	-27122.264643662347	-110.90354888959125	-77.96326771388385
1805000	-27315.72529345267	-201.55448885842287	-27114.170804594247	18.958226886287825	142.90769142983328	18.958226886287825	17.192327677851633	56.632438560101015	0.822610660132545	1.3413553229071726	0.8242065435433253	0.8380341880893506	1.7116720622609047	0.4621212230666979	0.36978544818664627	0.2597827147867318	0.2265258995122517	0.14390593751437003	0.6984480756786909	0.037902275897778996	0.006108228319380049	0.036952735575733676	0.1598458023473893	-0.15810748358236243	-27114.170804594247	-110.90354888959125	-76.8553904260676
1810000	-27323.951520813316	-200.00417636411478	-27123.9473444492	16.586405700033243	129.23803439822825	16.586405700033243	16.586405700033243	33.359746268223915	0.7833744676700842	1.3223754466757671	0.8582530534275238	0.8579030007214621	1.6145196026228947	0.5635744288822642	0.3724553269229825	0.2643953207917933	0.22568988516371993	0.13745946712150406	0.6490104925376206	0.04209141380373439	0.00828185427266805	0.042849006099387	0.2183712403698793	-0.0970928430660757	-27123.9473444492	-110.90354888959125	-75.05212274137295
1815000	-27314.2254398676	-198.7361163107921	-27115.48932355681	17.129790545659393	125.21769108224731	17.129790545659393	14.049169416490164	37.696487786744214	0.8457330905154808	1.3438854676897167	0.74729835949269	0.8411037554507265	1.692982862289188	0.528996464562194	0.37496779885334947	0.25425270872284167	0.22519314372068588	0.1455863487031227	0.6401815922232628	0.04286683301854958	0.007446123285828023	0.04151425383704063	0.1604682430488966	-0.07505669412638588	-27115.48932355681	-110.90354888959125	-74.36177791597
1820000	-27313.756094824617	-199.64763973129357	-27114.108455093323	18.907534738775066	137.91057137895274	18.907534738775066	15.241192328797435	37.952557804627155	0.8153252756841036	1.3430356885461403	0.8413258653518189	0.7958840130336202	1.7292860152727578	0.47514314211155484	0.3738586814852906	0.2610115507416257	0.2215879305319536	0.14354183724112984	0.6629759753723402	0.03975677715241634	0.006412236817086967	0.039172873497117906	0.15398577142716802	-0.19089851775686142	-27114.108455093323	-110.90354888959125	-75.98091710102955
1825000	-27325.26825036911	-202.74968707694296	-27122.518563292168	19.19079124109017	151.99736638167596	19.19079124109017	17.14611317609491	37.59982389177632	0.8649803147881361	1.3675278554799628	0.755987504589767	0.7555314778448821	1.6794665340091668	0.5765063132880807	0.3732702276372819	0.2579267145162317	0.22453328747804568	0.14426977036844046	0.6495372853964143	0.03667811653631401	0.0022932189464543334	0.03713404342757336	0.07499240202936043	0.11074435002440998	-27122.518563292168	-110.90354888959125	-78.52800379429326
1830000	-27322.151878426994	-200.3918960425824	-27121.75998238441	19.952092042194373	144.22942416442862	19.952092042194373	15.69429724506919	52.133601927274384	0.8936197787087701	1.3266393452055558	0.7332354990965548	0.8832696087845155	1.6794665340091668	0.4837692341954326	0.36309093182738555	0.25274403750619595	0.23656975008125214	0.14759528058516616	0.6277411297224068	0.03687002909694168	0.004298896987835883	0.03634801185553316	0.11340093525800964	-0.03424095092706656	-27121.75998238441	-110.90354888959125	-76.75315920584809
1835000	-27322.608264272454	-200.79323525047545	-27121.81502902198	18.77466896126087	132.72734833595123	18.77466896126087	13.950506142689216	61.43321885898021	0.9210817465774718	1.2852925941261164	0.7910129612670616	0.877014175895584	1.6418292879383294	0.4837692341954326	0.3736655749980438	0.25346095746152586	0.22627963652749217	0.1465938310129379	0.6713658870231815	0.04057418049060759	0.005179013281413536	0.03909158863292938	0.1552810536261017	0.02650204607721139	-27121.81502902198	-110.90354888959125	-76.56978019982769
1840000	-27328.914191775846	-200.0845832640028	-27128.82960851184	18.003320440732214	132.95366105526654	18.003320440732214	16.737449932549104	32.04007549403753	0.9054684257238884	1.3387909412952117	0.7418377229645441	0.9347107731548792	1.638860531391965	0.44033160546950745	0.37214764799388106	0.2495693373124404	0.23017125667657762	0.14811175801710064	0.7071017551633362	0.043001599193777267	0.005607705107824517	0.04150283958363193	0.12536928319275178	0.013765430522732863	-27128.82960851184	-110.90354888959125	-75.49770799370837
1845000	-27320.633790005028	-203.27882063096266	-27117.354969374064	19.78296933077875	150.30929409120176	19.78296933077875	17.200727111274364	28.4944233209737	0.8924714047366935	1.4552772891716108	0.6991152736879765	0.8438747774019791	1.7092407293139207	0.4000205256878151	0.36188778118820253	0.2626258061626347	0.22487734905873213	0.15060906359043033	0.6653491764708164	0.03502789779839096	0.004666980626503462	0.03527559825576737	0.1650121171639886	-0.08410363573215349	-27117.354969374064	-110.90354888959125	-79.64694263285172
1850000	-27320.44465889217	-200.6706277414016	-27119.77403115077	18.80687515846352	141.997346395693	18.80687515846352	16.035630237218147	39.43894280476753	0.8924714047366935	1.416472357780883	0.6632924081060687	0.8866107292443028	1.6823694675234677	0.4587836326085796	0.36801029280876596	0.260521809643259	0.22409246507527636	0.14737543247269838	0.6648258360843247	0.04073244137346248	0.006149447360706299	0.03754333570431248	0.14961224419248279	-0.028762252366201457	-27119.77403115077	-110.90354888959125	-76.48494811786841
1855000	-27317.21961927486	-198.8529527903869	-27118.36666648447	18.037149349268248	129.86394997272683	18.037149349268248	13.490277909727407	38.922699277353196	0.8924714047366935	1.3890398584546577	0.6967319701507518	0.8866107292443028	1.5946737154451374	0.5404723219684523	0.3661586915508344	0.2556655383858989	0.22633969731713952	0.15183607274612682	0.6650605692663029	0.04050085603045163	0.005540863671586351	0.04171799447745654	0.12337398287042119	-0.39247613895392947	-27118.36666648447	-110.90354888959125	-74.83624781881001
1860000	-27315.935233961445	-198.88637413752906	-27117.048859823917	16.02303408339087	117.26515796940026	16.02303408339087	13.010923232931114	35.694073472550656	0.8640366755577986	1.3526881984538732	0.7429513174128752	0.8011137834244207	1.6760065716717945	0.5632034534792335	0.36577173416305736	0.26581220881631146	0.22784522020494394	0.14057083681568688	0.6930568214986017	0.047116280593881725	0.007360506572345476	0.046517001681096536	0.15092275723359927	-0.20413129467496657	-27117.048859823917	-110.90354888959125	-73.08088425597337
1865000	-27327.60928767	-200.06198092783063	-27127.547306742166	18.698131101493278	141.4473526379627	18.698131101493278	14.937871180284127	38.803714486147406	0.9160167086422375	1.3191881920620336	0.8217854515399331	0.805958482207978	1.6867284648738448	0.45032270067396885	0.3632605789487746	0.25584981226918396	0.23272834836432316	0.1481612604177179	0.6561738716255205	0.03675449430794549	0.0037713241481161404	0.036905593796088654	0.09247924304059088	0.12971668969861416	-27127.547306742166	-110.90354888959125	-76.69686507208999
1870000	-27325.6562180483	-201.9145675234697	-27123.741650524833	20.450886845200287	153.35599588379603	20.450886845200287	16.552237541380457	57.61906157782243	0.8889948473085915	1.330312801243446	0.759539488545247	0.7548883174834735	1.7875645455462208	0.47869999987301726	0.372022938037677	0.2586941121199413	0.22627700652266605	0.14300594331971533	0.6218637950741298	0.034312088373485934	0.00364317130026493	0.03447031333040269	0.1237990404887227	-0.349863041625019	-27123.741650524833	-110.90354888959125	-78.0077423225947
1875000	-27325.63631829734	-201.4269163582864	-27124.209401939053	19.732170972666054	148.17704353037715	19.732170972666054	16.116849750435563	50.2936605909293	0.8551240705018199	1.3243991739686596	0.759539488545247	0.7319853080052224	1.766037841630808	0.562914117348239	0.3758846017562475	0.2547596116310177	0.2313702272405398	0.13798555937219475	0.6533734535481099	0.036893281157138164	0.004179728332792804	0.037236612438295756	0.11039647525710196	0.05491499197611591	-27124.209401939053	-110.90354888959125	-77.51963794127475
1880000	-27322.77299576819	-200.60142387124807	-27122.171571896943	19.892709936163495	143.4869383328437	19.892709936163495	15.340668063677006	34.61658519091886	0.8438780287059807	1.3641862342205142	0.793684417555493	0.7583053597145262	1.738633247269875	0.501312712533607	0.36803005395869376	0.2598054737511918	0.2316600211873219	0.1405044511027923	0.6739408663866627	0.039642641627075884	0.005989835496895254	0.03848114361559896	0.1567681011847146	0.2837306678932153	-27122.171571896943	-110.90354888959125	-76.9234162501721
1885000	-27317.705487668576	-200.34702443384253	-27117.358463234734	18.47277471554652	139.16390456178266	18.47277471554652	14.86608205591841	44.234856122973596	0.8964402318655003	1.3604647955815907	0.7901064524633393	0.843997179817107	1.5208835648173185	0.5881077754551405	0.3748608884881806	0.25333866503013275	0.221636316907479	0.15016412957420736	0.668315110706638	0.039754569610663266	0.004959483328118762	0.038664058494043314	0.1127834713761174	-0.12531976557297256	-27117.358463234734	-110.90354888959125	-76.3788106909281
1890000	-27323.519338532726	-201.37088953547521	-27122.14844899725	18.054682311953666	138.96860619551194	18.054682311953666	18.054682311953666	43.526302110489716	0.9334005691095155	1.3887659910532164	0.7211647222925653	0.7490819854727357	1.7564475351861524	0.45113919688581094	0.3523997348327238	0.2623077856406509	0.23182576626175447	0.15346671326487063	0.6993842974389965	0.03620642526585915	0.004475372035305001	0.03741293837433681	0.11984869469898836	-0.08628303189996105	-27122.14844899725	-110.90354888959125	-76.44250958304373
1895000	-27316.479242820318	-199.44796870982566	-27117.031274110494	18.916601975085218	136.24046099074891	18.916601975085218	15.952977837926149	45.687298102012385	0.9466891731538521	1.425764810955439	0.6691857787963946	0.8106448319351356	1.655334895792095	0.4923805093670796	0.3659022781062145	0.25630252360325106	0.2229968364006848	0.15479836188984947	0.6923371218049758	0.0387534649596961	0.0047153118452060135	0.03857156805528041	0.12254511814879712	-0.06128042930971508	-27117.031274110494	-110.90354888959125	-75.62149516153306
1900000	-27315.73884800473	-200.0745990431667	-27115.664248961562	16.645913165459163	129.67991729158257	16.645913165459163	16.19230564068424	46.201717678618884	0.8765923041961249	1.388942927999769	0.7197661297118586	0.8459592130926925	1.6058319207188954	0.5629075042806557	0.3752157754437532	0.25369141800402006	0.22076662290952073	0.15032618364270584	0.6677076875565197	0.040944739875371616	0.004438736985216608	0.04086206827611017	0.10368679872713339	-0.10850039782357691	-27115.664248961562	-110.90354888959125	-75.11301744060391
1905000	-27321.80151711694	-204.19885942754888	-27117.60265768939	21.844996454964797	162.13396251805662	21.844996454964797	16.51477158360557	73.97856279661728	0.8408388491864833	1.4213312366991238	0.7695012354392109	0.8808919489641996	1.556261602744873	0.5311751269661057	0.36429123764256033	0.2673393237538275	0.22299400347791448	0.14537543512569742	0.6711726165923686	0.03221482183734319	0.004724880876896813	0.03242952500522519	0.15939131259224032	0.009666689630062196	-27117.60265768939	-110.90354888959125	-79.7096026007633
1910000	-27322.16967264546	-199.7278739325513	-27122.44179871291	18.729420093450216	138.38430383005698	18.729420093450216	17.033716624004757	46.42082560559346	0.8951303597872868	1.5037072207713984	0.7291823023753741	0.798515964891925	1.556261602744873	0.517202549429139	0.35634946222518393	0.2743475125613107	0.2161936051486652	0.15310942006483994	0.66432323285225	0.03653056011786156	0.006502545199033474	0.0375317015445066	0.1444008574678819	0.17852227824885616	-27122.44179871291	-110.90354888959125	-75.69872931290988
1915000	-27316.156432795317	-200.62974516381792	-27115.5266876315	19.122270066368163	135.2371684345779	19.122270066368163	19.122270066368163	36.36268181691988	0.8341749311905928	1.336086437181768	0.833237472690406	0.8177231746659536	1.6899786970167816	0.4887992872544943	0.36759290594676924	0.2668039624300385	0.22473827381732647	0.1408648578058655	0.6486153506641696	0.039393915252398104	0.00752910494119668	0.03871805280853675	0.21357201190909397	0.01958627944880733	-27115.5266876315	-110.90354888959125	-74.88374015756528
1920000	-27317.20723936491	-198.07423232050212	-27119.13300704441	19.52204225970493	131.35481390073227	19.52204225970493	14.89731730756858	36.26426410520603	0.9168649852701782	1.3143146001977237	0.7550737828313068	0.7969377608980887	1.728881917505598	0.4879269532971007	0.37574044562914805	0.2509126954698907	0.22859512407223773	0.14475173482872325	0.6553702551131859	0.041740415268135954	0.007417269415218597	0.04154398533172115	0.16306612983866633	0.031483808257189744	-27119.13300704441	-110.90354888959125	-74.52614548611629
1925000	-27322.2085863553	-200.57497543551494	-27121.633610919784	20.028840818107238	144.20808367544058	20.028840818107238	15.936019170765022	37.61996666687956	0.863102688093179	1.2917831280343275	0.759264948642023	0.7969377608980887	1.8469439695318672	0.4419675048005107	0.37213456658537153	0.25406493386762025	0.2292066846316364	0.14459381491537157	0.6937332082318463	0.03829271800113576	0.005992181792586734	0.03746778592561051	0.13687487313434024	-0.028123354507788877	-27121.633610919784	-110.90354888959125	-76.84261530409822
1930000	-27319.232759132585	-203.58718194341452	-27115.64557718917	18.874209456911448	155.95920475945763	18.874209456911448	16.995318916705198	62.382200467712174	0.8127502405662179	1.338521717278764	0.7470395247405585	0.8412904878218259	1.773878015906984	0.486520013685646	0.3799398758189676	0.2528343054809305	0.22912127933749563	0.13810453936260608	0.6724101081815353	0.034103717734621064	0.005011276324821748	0.034312504652926255	0.14384467309548774	-0.1206194376446378	-27115.64557718917	-110.90354888959125	-79.13722587625067
1935000	-27329.69678988063	-199.94552261138872	-27129.75126726924	19.96215753369683	140.27469102980618	19.96215753369683	16.17308569573854	43.55878177115534	0.861223829777672	1.3177056205401898	0.8041139871301914	0.8158458693832839	1.7615186991217215	0.4395919940469376	0.3637050858393102	0.2655048480707227	0.23151409268705586	0.13927597340291106	0.6962482462127999	0.03995202678031541	0.003271949957530957	0.040202723082801574	0.08922422509834836	-0.18005299339181915	-27129.75126726924	-110.90354888959125	-75.88056374430475
1940000	-27321.6182469213	-198.4676195509336	-27123.150627370367	17.79172425140649	126.09978191601897	17.79172425140649	14.138987647155723	37.35455662271626	0.8613348816685388	1.3459579613191457	0.6457779320449042	0.9421601889942326	1.678261262149951	0.5265077738232239	0.37675234236373406	0.24525978643444118	0.22820164280116487	0.1497862284006597	0.6467544711656527	0.04570869825057434	0.005152769537458767	0.04442120148381809	0.1235898705605852	0.21964361923745915	-27123.150627370367	-110.90354888959125	-74.03060825603453
1945000	-27328.25149860672	-203.2628133167308	-27124.98868528999	22.54258345837704	157.58265470108492	22.54258345837704	17.304278717807463	48.45848726209524	0.8122051221309382	1.485586554036405	0.7392761780216565	0.9421601889942326	1.5381969254572414	0.4825750313595227	0.3816497326480506	0.2598323962402505	0.21360826820879017	0.14490960290290855	0.725576038804945	0.03583380755730264	0.00584252714101555	0.034114906328489174	0.1436176397423531	-0.06088955041343026	-27124.98868528999	-110.90354888959125	-77.85061850518028
1950000	-27319.962524412585	-200.37794321909703	-27119.58458119349	16.45843383535927	124.74914821216755	16.45843383535927	14.891600298812955	24.9037900646493	0.8147736646885402	1.4096827053474135	0.8230954127120007	0.7363486406899764	1.6617953636253489	0.5543042129367171	0.3721419723434157	0.26104490348865744	0.2205611459435936	0.1462519782243331	0.6689389198620395	0.0411707944471356	0.004209425445405002	0.04221807944166157	0.11261736968924807	-0.26616056644965597	-27119.58458119349	-110.90354888959125	-76.27553261730962
1955000	-27317.42387221832	-199.98467929553408	-27117.439192922786	17.125734969072244	133.3566241040971	17.125734969072244	15.66234283115329	37.716914382745024	0.8414496617271473	1.4127984398860944	0.7959057951054974	0.7593173178279444	1.7027140324373338	0.48781475301597954	0.3683923116880712	0.262865420586595	0.22177762601923418	0.14696464170609944	0.6670000562127104	0.03893907360996136	0.0051014145697201065	0.038865228658517506	0.1308329366657857	-0.10941146623351021	-27117.439192922786	-110.90354888959125	-75.82979830618844
1960000	-27321.124920974053	-199.7719370271817	-27121.352983946872	18.15450607880416	136.6404576922955	18.15450607880416	15.766779355442736	45.88019678710382	0.9160397424731835	1.422125189608993	0.7217054429762727	0.7496732995520656	1.7026415723735024	0.48781475301597954	0.370466262926545	0.26082970241715603	0.2190982624412121	0.14960577221508659	0.7093292639187395	0.038086265739630545	0.004783406667800729	0.038587767826915614	0.13148496921054562	0.04170346538850095	-27121.352983946872	-110.90354888959125	-75.81765266735931
1965000	-27326.054765456593	-205.72866844696335	-27120.32609700963	21.87223300439842	167.59646607064155	21.87223300439842	19.445945315301035	41.14330825718463	0.8639362146906824	1.3108789833317633	0.7840901885185478	0.7691011271708422	1.7922025173301805	0.4797909689579807	0.36576703293109725	0.2597119277014214	0.23220027695073212	0.14232076241674904	0.6544361900235086	0.030224567613041153	0.002915371343501858	0.030932442644588498	0.09483606243907411	-0.036101585760371736	-27120.32609700963	-110.90354888959125	-79.67811011238145
1970000	-27318.517288308187	-197.85269355805755	-27120.66459475013	19.39779443877323	126.60647446222886	19.39779443877323	13.796471529589741	39.85666293702773	0.8907622342324348	1.4139089138565126	0.6892428394031216	0.8747253931364958	1.6538640768426967	0.4774965425287355	0.3608386741614277	0.2631490901812041	0.2230390617347768	0.15297317392259124	0.6538478705875763	0.04603827089381475	0.007093393495514085	0.043502067131317546	0.16599677447944627	-0.1187533866075701	-27120.66459475013	-110.90354888959125	-73.63100367461561
1975000	-27323.39544054202	-201.9639521577705	-27121.43148838425	17.966254740828287	148.29144577703775	17.966254740828287	16.830061724565496	44.14748490236532	0.8621440027881304	1.3888438816600495	0.8070699252767395	0.9115344949557009	1.6124777799861405	0.4179299153332359	0.3713363067236977	0.25994042448018684	0.2252820638139181	0.14344120498219717	0.6615109470139694	0.03435687402674388	0.0065143396160988526	0.034989317384200094	0.16753670798519782	-0.43176982197705716	-27121.43148838425	-110.90354888959125	-77.87301332683398
1980000	-27320.065201674777	-201.96352406757381	-27118.101677607203	19.005806831839102	146.99694963667278	19.005806831839102	17.719015512578828	42.20904968820965	0.8157156367881848	1.3045266838726515	0.7503978105021194	0.8484848376466299	1.7880857459611703	0.4927892852292407	0.37456765361958294	0.25824901997212474	0.22268543774502267	0.14449788866326946	0.6246078864515654	0.037593942823007195	0.0051979995067649816	0.03721562215112219	0.12742102276299655	-0.203142072836299	-27118.101677607203	-110.90354888959125	-77.27144864575358
1985000	-27313.007260162314	-200.33569674992657	-27112.671563412387	14.742236919851836	119.37522049525803	14.742236919851836	14.272219447335331	38.522654221224094	0.8157156367881848	1.3765415977431255	0.7625448238086084	0.846763842094389	1.705644814336448	0.4927892852292407	0.37171807945478846	0.2610873536900616	0.22243108327176297	0.14476348358338675	0.6645675750150899	0.04588945519405906	0.0076745228496354415	0.045584581339301156	0.17517769955018156	0.09940848054243304	-27112.671563412387	-110.90354888959125	-73.78458011408978
1990000	-27316.81635621685	-201.25175381792133	-27115.56460239893	18.08992604781484	137.00299428618436	18.08992604781484	16.252262531087787	60.206123616681346	0.8041270754462952	1.368478060094844	0.7625448238086084	0.8548273797426703	1.7172333756783376	0.4927892852292407	0.3817248960471306	0.2597136329222583	0.21696289824235132	0.14159857278825957	0.6555507238760502	0.03877952825231416	0.003107234559384614	0.03913355666361257	0.07613056159166513	-0.03765298585183733	-27115.56460239893	-110.90354888959125	-76.85451071392679
1995000	-27333.32834411465	-202.8828315541733	-27130.445512560476	21.810629049004508	154.35730302722496	21.810629049004508	17.288327845485558	45.54270797417434	0.8041270754462952	1.3444330282722285	0.8045129516250287	0.8765480580013567	1.6077433740276286	0.5626355126274587	0.387820671225582	0.2577469435856665	0.2159220985792997	0.13851028660945167	0.6111155348307722	0.04009287697633775	0.004265968846972527	0.038669430987819935	0.09086101833573264	0.2199979336637261	-27130.445512560476	-110.90354888959125	-77.50483336603106
2000000	-27313.23936469542	-198.8260798145206	-27114.4132848809	17.58895516213388	126.95998228716111	17.58895516213388	13.31114625776943	38.41105889591606	0.8855471773682624	1.4256977513300073	0.7439373086822065	0.8858864059865432	1.546204843812053	0.5127265128209239	0.368480024325294	0.2653654551352054	0.2159622124219647	0.1501923081175359	0.6713420445393623	0.04113100484547871	0.005728853359697136	0.041065587554689115	0.1392370450272859	-0.01792545267007878	-27114.4132848809	-110.90354888959125	-74.56001775469491
2005000	-27330.00783046195	-199.04243098157707	-27130.965399480374	17.354776831157192	127.55799187545506	17.354776831157192	14.965223048941423	46.48736030196811	0.9255533546336875	1.5165323574390202	0.7256949567017127	0.8174795967159909	1.586338431792282	0.42840130271730315	0.37252025222183427	0.25802889970273085	0.22035975424450938	0.14909109383092542	0.6724905274493957	0.04027345398324592	0.0034874051481704623	0.040806984525340054	0.08084397958258956	-0.2001725370393546	-27130.965399480374	-110.90354888959125	-74.89477204427892
2010000	-27330.164744932965	-200.98272866519773	-27129.18201626777	18.307432036987688	143.12349967850247	18.307432036987688	15.315660496411644	49.75701357631752	0.9390347774734317	1.4519217513280858	0.7328343722653139	0.8055153129099925	1.569454222832835	0.5012395631903372	0.3790168180917164	0.25933491556450944	0.21774728494823076	0.14390098139554347	0.6699272281975005	0.03807911011815924	0.005470526639050296	0.03828428681547832	0.1427674085111643	-0.2127459919178009	-27129.18201626777	-110.90354888959125	-76.93302383402411
2015000	-27320.970848641173	-199.96782702510205	-27121.00302161607	15.71552821579928	123.60589822781373	15.71552821579928	14.42746364735825	41.80845899062659	0.8422465444439893	1.2691321063359706	0.7722887761116709	0.8311953573406241	1.803380441525941	0.4817567742418002	0.35934407541406094	0.25680189166449263	0.2356462220810829	0.14820781084036355	0.6553976011759409	0.04396753177353748	0.00538709445054694	0.04302230328139707	0.10946413478173259	0.10225041824579721	-27121.00302161607	-110.90354888959125	-74.41372106019368
2020000	-27313.482659292586	-199.1410239547135	-27114.34163533787	18.415859581533446	129.0895288111627	18.415859581533446	15.05355838251326	28.008574578354676	0.8534420365493028	1.3620523768697559	0.7504998701536276	0.8662346588194653	1.6953488185998729	0.47242223900797164	0.3774757143203256	0.2584790089637064	0.21452668321667678	0.14951859349929117	0.6579556701912586	0.04327832642393869	0.0056027529282471535	0.04222971879997266	0.14862435082085634	0.16524974985935778	-27114.34163533787	-110.90354888959125	-75.49303914107884
2025000	-27320.577525251792	-200.34037794545372	-27120.23714730634	19.292462119059454	139.23092328379906	19.292462119059454	15.302005887489493	43.91945988692022	0.8672009715601329	1.347439758070043	0.7249108126167079	0.9236408743983984	1.6756157117261472	0.461191871628567	0.37754540864310515	0.25522165513941697	0.2224994756319202	0.1447334605855577	0.6581030742334105	0.04401408079956377	0.008734303602692345	0.04152265455379546	0.1538261434248571	0.3011011092831992	-27120.23714730634	-110.90354888959125	-75.90057071610087
2030000	-27317.40380702789	-199.76258826527746	-27117.641218762612	17.149996118915052	128.1820378533277	17.149996118915052	13.499612889849622	41.58720463294696	0.8672009715601329	1.347439758070043	0.7249108126167079	0.8082329660995983	1.6891733853088735	0.5630421063446408	0.37821820068436274	0.2514704573335769	0.22797687501963815	0.14233446696242222	0.6623007724882818	0.04081933186580137	0.005515490052490163	0.04127845904284127	0.12956404878924854	0.14607747930872067	-27117.641218762612	-110.90354888959125	-75.2736265900647
2035000	-27332.84655154366	-198.41062905078127	-27134.435922492878	17.40831586814314	127.2564782340197	17.40831586814314	14.978106022263267	37.78251489857042	0.8672009715601329	1.3199718862702026	0.762019416648336	0.8359758107953459	1.7787456005631044	0.4360863141628744	0.38139619198220326	0.2520626732003377	0.21774184015276274	0.14879929466469635	0.5956016337763239	0.04153282915842974	0.003033650344858535	0.04141551270073349	0.06276008029066152	0.048420573051319304	-27134.435922492878	-110.90354888959125	-74.4888784516689
2040000	-27317.8591870173	-199.06973187845603	-27118.789455138845	19.385313609639077	134.3462909179135	19.385313609639077	14.002180190799002	40.28868139165961	0.8115725326394456	1.375853941519246	0.7900526864133953	0.8079425410302865	1.7277097433735082	0.48686855502411464	0.38505049320538426	0.24893818969060938	0.22335083594300556	0.14266048116100083	0.6502229484562784	0.04095644867772386	0.00665468804287223	0.04136600061555715	0.17163149444505538	-0.14389766319257982	-27118.789455138845	-110.90354888959125	-75.31252728927406
2045000	-27319.438149796744	-198.50676686141009	-27120.931382935334	19.394982980489686	131.4532220525869	19.394982980489686	13.869922606746417	41.51016126521876	0.8717027528402851	1.3836838915693825	0.8274469073135637	0.8041990426898942	1.5754561079093552	0.5375112976775157	0.3680454926014527	0.2585339272733274	0.22829340250207378	0.14512717762314623	0.6472087409861492	0.04184278346140251	0.004482791156117434	0.04197830724088968	0.10701188756366486	-0.2262293845170465	-27120.931382935334	-110.90354888959125	-74.6805655753235
2050000	-27325.98695657379	-201.10973743833677	-27124.877219135455	16.99660556873004	132.9951585995448	16.99660556873004	15.927145069526317	56.69784455177877	0.8470356383873442	1.3659826033439237	0.763772857038361	0.8099097103688472	1.748500204823255	0.46479898603826564	0.3757304599399838	0.2587776055031757	0.22078601447862653	0.14470592007821415	0.6481454000509141	0.040109829434698055	0.004335642401652119	0.040496437030245296	0.0939724496943363	-0.15202535264702605	-27124.877219135455	-110.90354888959125	-76.2893587484189
2055000	-27316.438175983556	-200.59618352721967	-27115.841992456335	18.47094570499605	135.5770228713832	18.47094570499605	15.033395313913928	57.8758483882813	0.8470356383873442	1.4063146351309104	0.7970603093845684	0.9358749876758223	1.6200509176366074	0.393663511784744	0.37914767767475865	0.25157427283614514	0.2165648936546214	0.15271315583447492	0.6749247804716652	0.040466879085993814	0.006508740003322753	0.040283175360148755	0.16118861063191783	-0.23760808318639137	-27115.841992456335	-110.90354888959125	-76.36221481678504
2060000	-27325.248999050196	-199.34636501811235	-27125.902634032085	19.62219623856959	136.4411934115886	19.62219623856959	14.910337779335297	38.36394554854988	0.8452165479968049	1.368444568765993	0.7851878560850024	0.8747169850448987	1.6298020230011276	0.4966320191061702	0.37593667328942243	0.2608373061970768	0.2203600941699027	0.14286592634359818	0.7028124379837345	0.041318403865483674	0.004644472464797088	0.039831851462243766	0.13193598188867106	-0.29232741705619997	-27125.902634032085	-110.90354888959125	-75.53254786597817
2065000	-27323.10376197943	-201.24968047209592	-27121.854081507332	17.97414188659468	144.50491894293887	17.97414188659468	15.636024614231115	49.65448090710961	0.8197265496092678	1.3743212896713477	0.8432949975496756	0.8183255530187628	1.6759984572452515	0.4683331529056913	0.36028799153324276	0.2710870141845074	0.2247596704472165	0.1438653238350334	0.6279472535871486	0.03644506717302493	0.005090129441299432	0.03673087156861793	0.1362475025981664	0.07938442511828697	-27121.854081507332	-110.90354888959125	-77.32345321188072
2070000	-27319.97146199247	-200.72521113383823	-27119.246250858632	18.555870109588522	141.8729260671573	18.555870109588522	15.72657001131753	39.28600791831943	0.7862388778549921	1.3792319409731322	0.8767826693039513	0.7474008543024242	1.655150422708985	0.5551952348565119	0.3718771551869652	0.2687826551642168	0.22130532981883724	0.13803485982998087	0.6212404655834302	0.039956740368347544	0.00339460429373214	0.03947833736755493	0.07905523300929944	-0.12093989729404288	-27119.246250858632	-110.90354888959125	-76.77790952889845
2075000	-27329.409011293294	-198.8630669388451	-27130.54594435445	16.554678602523246	111.25853977618183	16.554678602523246	14.185132900349192	52.194246044633324	0.837121590022128	1.3594908173109534	0.8170947851523828	0.8109957762276441	1.675020093466468	0.50027693782042	0.36513592242849535	0.26202825626722714	0.2247231339771173	0.1481126873271602	0.6088946554405535	0.05367045155048834	0.0069774862795556405	0.05431853177197565	0.12428682488547842	-0.2578242399755229	-27130.54594435445	-110.90354888959125	-73.11056684730578
2080000	-27324.72974884734	-206.1480421239377	-27118.581706723402	22.51184108643876	164.75284549041874	22.51184108643876	19.711852103676136	44.337554874141425	0.7738367872718176	1.4507070805553568	0.8056822390454847	0.8109957762276441	1.708689828718929	0.45008828818076435	0.3736923426959632	0.25898509918204143	0.2237158204342815	0.14360673768771384	0.6677297885376295	0.03432646863574326	0.004468002623453	0.032712615815177544	0.1329319387621715	-0.1853428715755126	-27118.581706723402	-110.90354888959125	-78.70524978620976
2085000	-27321.360954962944	-200.42341169267428	-27120.93754327027	18.47594614348006	139.7707685881202	18.47594614348006	16.347738722736906	51.7795996903343	0.813988364918891	1.418157254051698	0.6890947403588102	0.8631673932896693	1.7131481614099862	0.5024440859709415	0.36637461943178784	0.2563134064924705	0.2242522305139285	0.15305974356181312	0.6550663166668647	0.036939082352206706	0.003790928286441556	0.03831755237370211	0.11019670830276686	0.09155713546279365	-27120.93754327027	-110.90354888959125	-76.45763864131418
2090000	-27322.96608272429	-198.72588191467761	-27124.240200809614	17.517304175536925	129.88483780083496	17.517304175536925	14.611490386411885	37.19654862531903	0.9378796678082362	1.4019436347495584	0.7707968232160312	0.8922128823460042	1.5615018042788473	0.43566518760131906	0.36624952977210956	0.26096103401983684	0.21803027640906333	0.15475915979899024	0.673703548156964	0.038565820507077256	0.004325978272147592	0.03905905054486389	0.11690687225304366	0.043375860747969834	-27124.240200809614	-110.90354888959125	-75.02999621571061
2095000	-27322.25563236222	-200.50587388546796	-27121.74975847675	17.23273265859231	129.09764054470273	17.23273265859231	14.711732798787766	57.21681014644018	0.8436089584050004	1.4485378610415638	0.7903787077404676	0.8416585420843894	1.5734541473959527	0.5023617833326226	0.367729612040986	0.2641221519208011	0.216677912334187	0.15147032370402594	0.6972038338453856	0.040500125531143835	0.00489491457535367	0.040573773457372585	0.1014718390924685	0.20341108490247228	-27121.74975847675	-110.90354888959125	-75.93840762792505
2100000	-27320.312392997756	-198.53654987903718	-27121.775843118718	20.062387975854072	128.91853096042794	20.062387975854072	14.32106413375499	45.18627747552931	0.8342056770447956	1.4602198140956333	0.7950073588957027	0.8068994966197617	1.6059345211667158	0.4977331321773875	0.37107883267364805	0.2635841628448466	0.2221353019854356	0.14320170249606978	0.6012718591163713	0.04524820268109579	0.01123997621502677	0.043090694236450545	0.18822516612053714	-0.13155757383459585	-27121.775843118718	-110.90354888959125	-74.44005631012024
2105000	-27321.711609831884	-206.30314382063023	-27115.408466011253	22.688127131889694	170.15522483682037	22.688127131889694	18.085765623730758	36.554197332761426	0.8762459700241021	1.4230943263235218	0.709204870372924	0.8320783795715643	1.676431413693875	0.4829450400140097	0.36715201220304167	0.2545662351943412	0.2298357203050723	0.14844603229754494	0.7016720140060592	0.03121791450316553	0.004061629875620757	0.03144457059305944	0.11693548099452607	0.07895530933056638	-27115.408466011253	-110.90354888959125	-81.01160089172596
2110000	-27326.527522362234	-201.22190648720303	-27125.30561587503	18.84790347184689	148.7153289506403	18.84790347184689	17.073216800139427	50.086515785025306	0.8944829199800957	1.4478829979944114	0.7733818739564353	0.8310968467544811	1.6507532206502433	0.40240214066432967	0.3728020266107058	0.25641612637800615	0.21498838038113968	0.1557934666301485	0.6103331467661749	0.033418016215953944	0.005440055166719917	0.03503242031490997	0.14084000368645358	0.078546046254261	-27125.30561587503	-110.90354888959125	-77.39989300719
2115000	-27323.526652856126	-200.44475539659422	-27123.08189745953	16.5162248664078	121.59618255838114	16.5162248664078	13.35235226624099	55.92771189700033	1.0009579904926462	1.4362019696868245	0.7733818739564353	0.8775843398936093	1.4943920556941175	0.4174817702763638	0.36910179969973256	0.2534887508488275	0.23087242206937095	0.14653702738206908	0.7182216149714448	0.042044952897924134	0.007842862684512642	0.04199307890205032	0.12958537593331312	0.13249316391507196	-27123.08189745953	-110.90354888959125	-75.1545002045884
2120000	-27328.253151172394	-201.30639658913907	-27126.946754583256	16.262054139500016	133.7494913777551	16.262054139500016	16.262054139500016	47.58418095310407	0.8792097667278961	1.452048455198311	0.7846284179485519	0.8823310576619852	1.4276248255038722	0.5741574769593802	0.356075892872003	0.26872040957685733	0.222569102605688	0.15263459494545173	0.7109684962051952	0.038404348553134654	0.005033933741964169	0.038404961536083373	0.1312634386820166	6.6656018909998E-4	-27126.946754583256	-110.90354888959125	-76.14585308757971
2125000	-27325.15803367085	-202.47640121934586	-27122.681632451506	20.084097630242326	152.6103009298292	20.084097630242326	16.565775704535042	32.68208950496025	0.7593361159303839	1.3751189936822625	0.8382055093022228	0.9079380238397741	1.603775535635715	0.515625821609638	0.3812740471439368	0.2628099162190543	0.21062679919309402	0.14528923744391486	0.6423612576325376	0.03469509913783699	0.005400642932654027	0.03465579768296577	0.1523995087404988	-0.11105665866734964	-27122.681632451506	-110.90354888959125	-79.06760059721087
2130000	-27328.19820649156	-199.56772867535648	-27128.630477816205	17.69980354198982	130.83138896113206	17.69980354198982	14.297952714579113	29.044274610991803	0.7680098579934334	1.4062307148913167	0.8214002122452855	0.8914947676862999	1.5928486510842872	0.5200157960993734	0.37323793059196936	0.26210201628594343	0.21806572133429827	0.146594331787789	0.7009258991910184	0.03824822624918865	0.003832883260084639	0.03854738290850031	0.11730754496265497	0.004071256413812745	-27128.630477816205	-110.90354888959125	-76.13148066106785
2135000	-27326.87762051635	-202.76612593166442	-27124.111494584686	20.78976585440166	153.3696481012426	20.78976585440166	17.216464013033274	34.59089374146385	0.7911719715888617	1.4901982157666962	0.7779007839473128	0.885251757878094	1.5300105290688266	0.5254667417502045	0.37041994638605424	0.26123539133381446	0.2221067938625481	0.14623786841758332	0.6267265496468288	0.036901515456120436	0.0034711520095685087	0.0369256402141719	0.08014304076491854	-0.18081741691504521	-27124.111494584686	-110.90354888959125	-78.53110335860426
2140000	-27322.665827046752	-201.16616703964962	-27121.499660007103	20.428343455434838	147.94044346621993	20.428343455434838	16.731824297479836	37.09195964848355	0.9334587816654032	1.464086686209961	0.6572232979987884	0.8842986881927445	1.569862268554907	0.4910702773781913	0.3768989540448467	0.2456669349791796	0.21666466441172666	0.16076944656424724	0.7070000836833528	0.038482105902897495	0.006635660501988843	0.03646383386767063	0.16486550250124013	-0.27239765472817773	-27121.499660007103	-110.90354888959125	-76.93366028875924
2145000	-27325.06435785611	-199.47889279778673	-27125.585465058324	17.253206873679197	131.0868703299059	17.253206873679197	14.292036200754868	32.583901981074916	0.9198205960770339	1.393597673310526	0.7106168214620876	0.8842986881927445	1.6005959435794124	0.4910702773781913	0.3578440397389348	0.26069312655199406	0.22415267591763688	0.1573101577914345	0.6807441035309243	0.039471154519691846	0.0038455724140696633	0.040695263406244096	0.10688675150105652	-0.24371760942161458	-27125.585465058324	-110.90354888959125	-75.55397051187624
2150000	-27313.539631512445	-198.30182585492383	-27115.23780565752	18.367242185541404	128.4576496730355	18.367242185541404	14.09352307744387	33.70058471172862	0.9341897512159565	1.420035031579918	0.7410235917568807	0.8588828031825019	1.6230758015376132	0.42279302072712543	0.3662037218646146	0.25766509563372486	0.22691918128318245	0.14921200121847839	0.692838025283683	0.04109223882904919	0.003507127858273539	0.039987027711242254	0.09368227205315442	-0.146769339971816	-27115.23780565752	-110.90354888959125	-74.64143548475482
2155000	-27315.249498803372	-198.90674002955848	-27116.342758773815	19.631223612677783	134.1719566031992	19.631223612677783	15.0961017818307	38.502929905181134	0.8873825514699456	1.366030104911857	0.7732503866910833	0.8880870768473151	1.6230758015376132	0.4621740785421815	0.37253537920765	0.2615599727886688	0.2195333472168677	0.14637130078681376	0.6523636001316748	0.043840855109161476	0.009172827280203744	0.0406156918462748	0.17946187028613353	-0.3862618729341808	-27116.342758773815	-110.90354888959125	-74.88899532046536
2160000	-27322.154322402417	-199.50295320870424	-27122.651369193714	16.03273535089333	124.38982470714988	16.03273535089333	14.42952444841133	33.3049361349089	0.800877993649126	1.4144533194746411	0.8268272501137306	0.8402801656918294	1.6043705763217622	0.5131906947489064	0.37768906396927404	0.2603871373256868	0.21966005297080957	0.14226374573422995	0.689967264357336	0.04180039365312013	0.006633243537171347	0.04165331018875255	0.1580365535770388	-0.18300293547625066	-27122.651369193714	-110.90354888959125	-74.63427613794211
2165000	-27318.17560280225	-199.83417846704475	-27118.341424335205	17.712880894690787	129.16818897413899	17.712880894690787	14.928390886830153	51.905256110486356	0.8272672769963483	1.3501869648183724	0.7483282484759419	0.7734701411165631	1.7945942454449328	0.5061531231478376	0.3725646325213966	0.25836738482086297	0.22680423692351082	0.14226374573422995	0.6704805834565585	0.0433472409380592	0.005454554120676264	0.0440183648666895	0.11840996839041205	0.23261978174407075	-27118.341424335205	-110.90354888959125	-75.2613305292449
2170000	-27317.79697099417	-199.2012850742169	-27118.595685919954	18.736939564539224	129.22342003662126	18.736939564539224	13.216695541131422	33.07992356024547	0.827191177579566	1.279473163046132	0.8069510646858272	0.8418806436205998	1.7945942454449328	0.4499097056229382	0.38174375259516047	0.250638801402214	0.22535370026839585	0.14226374573422995	0.6728707901052063	0.0440474844615354	0.006767779961986844	0.04155340500190782	0.12480811867605483	-0.14684800541357196	-27118.595685919954	-110.90354888959125	-74.96655013852398
2175000	-27334.615990630526	-207.8180614718297	-27126.797929158696	21.55610749278664	164.82573669385263	21.55610749278664	19.160050485117605	87.20783510072461	0.8367654385512481	1.3703069645448183	0.8388181743917449	0.8075446333614218	1.663519471731281	0.48304531741948237	0.37419113690671096	0.2586420255818885	0.22850808096258474	0.13865875654881618	0.6482796687719851	0.033161189747073605	7.213424242773774E-4	0.032906616082659816	0.021449014815396742	-0.011448088317550745	-27126.797929158696	-110.90354888959125	-81.02720369895572
2180000	-27319.694533091908	-198.69615006517	-27120.998383026737	17.44615288593614	123.47922707927052	17.44615288593614	14.836306135654999	48.835202230445894	0.8668059120211407	1.3653610809853112	0.7987339868150892	0.9050147646993537	1.5977662886737751	0.4663179668053262	0.36993713172390896	0.2597235686052902	0.22549668713970814	0.14484261253109298	0.6833692861738222	0.04343444917436344	0.0054116061974899266	0.04132913435467581	0.12740338481258864	0.04985456202430218	-27120.998383026737	-110.90354888959125	-74.24010802383759
2185000	-27319.13407214474	-201.67873030935402	-27117.455341835386	18.909687242921663	136.0563283779298	18.909687242921663	18.909687242921663	44.319782898444444	0.8735507413052572	1.430948048673365	0.7871430731282169	0.7839506035545342	1.66587818348026	0.45852934985836263	0.37247207388260467	0.26269462665691523	0.2193585218373256	0.1454747776231549	0.6545309395634374	0.04278826530165009	0.010652815162220481	0.040800511972581846	0.19696038798236987	0.08310238651944339	-27117.455341835386	-110.90354888959125	-75.37087845277327
2190000	-27322.2346484072	-200.13223384905814	-27122.102414558143	19.79617843643862	143.21325690131943	19.79617843643862	15.667874412367386	43.00446198977301	0.819886227537298	1.4037978959258428	0.6743120299774594	0.9580841546838531	1.645756131433685	0.49816356044185756	0.37530339226847653	0.2573128066797568	0.21222478604143197	0.1551590150103351	0.6716677274802384	0.03832729253146191	0.006897937992899822	0.037089029539932615	0.1274669806729705	-0.1302797388775811	-27122.102414558143	-110.90354888959125	-76.39925557535479
2195000	-27322.98755711727	-200.07530434763189	-27122.912252769638	17.215016497731643	134.2655345181288	17.215016497731643	14.964414404086623	43.76215257665042	0.849593999904284	1.4076338817179483	0.7513816854365805	0.9190013793385341	1.5355244354012778	0.5368646182013717	0.3685094112829439	0.2570421614078053	0.21605120040211	0.15839722690714125	0.6926744024660725	0.03976927301152738	0.005183742435047762	0.04069035072237828	0.11287345381336988	0.027088614580259334	-27122.912252769638	-110.90354888959125	-75.69513923994586
2200000	-27320.2152172926	-202.14220669999537	-27118.073010592605	21.861634740291095	153.56477752860846	21.861634740291095	16.83399494500832	48.103539372270426	0.8250218357529318	1.4315099546829804	0.7316300692489993	0.8778620299075872	1.632386037654722	0.501590072752776	0.3621483830248266	0.26682480059465224	0.2174305012013483	0.15359631517917327	0.6716706269482032	0.03659648899811786	0.003094627621805207	0.036054789550708635	0.08072771653931883	-0.25218699263710515	-27118.073010592605	-110.90354888959125	-77.44319262331427
2205000	-27315.700813530708	-201.32142177799125	-27114.37939175272	16.43304568356576	128.25842391385802	16.43304568356576	16.43304568356576	26.041827439104733	0.8457283467622747	1.4345077620563789	0.7163025890973904	0.8778620299075872	1.6295835415707103	0.49601573060565507	0.3775116022736013	0.25305490991248486	0.22488127001401367	0.14455221779990057	0.6582780275700243	0.042642674583299636	0.006208923417108175	0.04279824394668922	0.1465940885930257	-0.06922491466738394	-27114.37939175272	-110.90354888959125	-76.5212343350641
2210000	-27326.610694503877	-201.25758570882462	-27125.353108795054	22.86798350722124	149.10483780967746	22.86798350722124	14.324188309137094	40.612490202183345	0.8730307616911364	1.4292878853523026	0.687813894345724	0.8778620299075872	1.6393990548025141	0.4926063739007323	0.3799515596267484	0.2599322654579152	0.2139986750210954	0.14611749989424141	0.6475139792542264	0.036497386309435165	0.006542611999853218	0.036350830314893404	0.17841740431496145	-0.15360531729641233	-27125.353108795054	-110.90354888959125	-76.88316909966726
2215000	-27327.6382664162	-200.3978157287687	-27127.240450687434	19.348878872795627	139.10200404711222	19.348878872795627	16.2883448826308	46.96710783711887	0.913148926752307	1.386621836889012	0.6672787940404229	0.8328159758823449	1.7079179617577938	0.4922165046781161	0.3770417844606734	0.2554840535791649	0.21739353033198638	0.15008063162817586	0.6821441392105964	0.041018116581345666	0.006267775460672954	0.040822940086820754	0.14714686550991996	-0.04607097206816209	-27127.240450687434	-110.90354888959125	-76.07997973298608
2220000	-27320.11635335649	-200.45552026442442	-27119.660833092064	20.367105137375027	145.70565375022179	20.367105137375027	16.451378457734428	51.76599736678899	0.913148926752307	1.3871863930637456	0.828178558726021	0.8013886109393463	1.6322445862426553	0.4378529242759216	0.3581894757393233	0.26505313432316924	0.2295146615630366	0.14724272837447147	0.6730579039155039	0.03508594662212564	0.005875215197046967	0.03467353565792976	0.15617468976083262	-0.07713766791367799	-27119.660833092064	-110.90354888959125	-76.71043373596744
2225000	-27320.916912062396	-200.26240718940073	-27120.654504872993	14.75934016349337	103.44772112307912	14.75934016349337	10.641010497560604	25.51368003242584	0.8859379769116171	1.4623899096019832	0.7295030160375762	0.7959312573499238	1.6059648509399609	0.5202729891589357	0.36889752588146657	0.26309203587288976	0.22210601111333145	0.14590442713231278	0.6561798306829898	0.05094878377298877	0.01036047928275612	0.05378524014358455	0.1907062923544168	-0.2804810080679132	-27120.654504872993	-110.90354888959125	-71.91027689781254
2230000	-27317.372253713987	-198.78652250288937	-27118.585731211097	16.685161517972716	120.39223308132225	16.685161517972716	13.171742169333571	36.35950066694076	0.803921813788077	1.3805037325534433	0.8132085705011557	0.8656491699378648	1.6563906904519743	0.48032602276748204	0.3761034862958298	0.26390789227132594	0.21930202576519633	0.14068659566764852	0.6161047371287716	0.047168406734591765	0.008058097824456672	0.04880710009718048	0.174139576997308	-0.20240284428661448	-27118.585731211097	-110.90354888959125	-73.54136905910435
2235000	-27322.277378802613	-200.46790893773618	-27121.80946986488	17.19878715605009	134.42413590870026	17.19878715605009	15.781083300053028	45.0247293962991	0.7643795529884858	1.427725877641933	0.7943489365783752	0.8137054833417529	1.6433626625473985	0.5564774869020515	0.3791671342770957	0.260649894562204	0.21794837956550336	0.14223459159519752	0.6953547567254704	0.04075508404569404	0.0031399375128040212	0.039788234290807876	0.07849451319154	0.14532734361289013	-27121.80946986488	-110.90354888959125	-75.79671621144931
2240000	-27322.027407213416	-200.02830191785813	-27121.99910529556	17.165112188753998	128.18760301970892	17.165112188753998	17.165112188753998	44.33484663022824	0.8644055462234341	1.3585096115025783	0.7335694204182795	0.8281922222382317	1.6588457127154217	0.5564774869020515	0.37994760572246955	0.25877004447720553	0.217485130961742	0.1437972188385835	0.6644200564717212	0.04305984114100306	0.004030144040581966	0.04207581086924401	0.08386617755496394	0.3988439513077689	-27121.99910529556	-110.90354888959125	-74.74374743078603
2245000	-27321.582498817414	-201.9136492739982	-27119.668849543414	20.070089262098758	147.4942999441472	20.070089262098758	15.876620938937876	63.095995322993254	0.8644055462234341	1.3256579091151268	0.795784883406082	0.8831795569808963	1.6588457127154217	0.4721263915590359	0.37299454917994973	0.2504623942134258	0.23007993944730495	0.1464631171593201	0.6537141404479088	0.0374460458673226	0.0043575786941036495	0.037844715696081076	0.08414678171685318	0.02958181652778169	-27119.668849543414	-110.90354888959125	-77.78562341036738
2250000	-27330.707244520294	-199.51453220867847	-27131.192712311615	19.69031631561773	131.52508274931145	19.69031631561773	16.514610632856527	51.69981676534972	0.9086020498972442	1.3296584552099608	0.7644824236635913	0.8527050273331059	1.6775236149197905	0.467028428976304	0.38175170748823073	0.24814874775836862	0.22750428145843035	0.14259526329497088	0.6451838302490527	0.04365351142871446	0.007182595240710942	0.04040654954892392	0.13914185502575013	-0.19194554632981517	-27131.192712311615	-110.90354888959125	-75.01731928696394
2255000	-27324.841210982944	-202.7784450939289	-27122.062765889015	19.84768249388483	134.4275266633987	19.84768249388483	14.490432744435157	83.15399023329617	0.8823852337390269	1.3990165942282025	0.7840111205725706	0.8682735935952143	1.609251324887558	0.45706213297742465	0.36876811939313675	0.2555862596719433	0.22375372712985103	0.15189189380506948	0.6593197716315183	0.04032724795045557	0.005043230245326255	0.040076821191285805	0.1192343423989878	-0.4799913436111862	-27122.062765889015	-110.90354888959125	-78.48706747892777
2260000	-27314.336424580797	-201.86717677900765	-27112.46924780179	21.657912539575864	146.5666667272907	21.657912539575864	16.297599379003945	60.612465292519936	0.9056176181497023	1.4060906682486425	0.703809886344228	0.8491122446572846	1.6672267248877402	0.4681428577123991	0.3655382259261309	0.2570909700128703	0.22399271596051887	0.15337808810048054	0.6794500972216634	0.0388664812377622	0.005528691213986366	0.03717081359852095	0.16275921317070155	0.07413067084685247	-27112.46924780179	-110.90354888959125	-77.09671720950534
2265000	-27322.54695352112	-203.5155847436584	-27119.03136877746	20.12563424915639	155.7936247755158	20.12563424915639	17.76390043763797	59.457167321914156	0.8648633599249177	1.3648977649322915	0.7248910857002133	0.8627578913457966	1.6672267248877402	0.5153631732090375	0.382971501944834	0.25395943088771566	0.21461008458517214	0.14845898258227877	0.6988825934227655	0.03556640205973595	0.0036027598341170065	0.03461731268735044	0.09447858936078331	0.14436307981172003	-27119.03136877746	-110.90354888959125	-78.43433296260116
2270000	-27323.92695863931	-202.74937258127187	-27121.17758605804	19.732951968950573	152.0585821660385	19.732951968950573	17.10299837689818	32.0331202651505	0.8715229099746026	1.3342595997760636	0.7248910857002133	0.9451813228350027	1.6105287276930362	0.5136163540210781	0.3688623568837186	0.25783983280918193	0.21992727622661593	0.1533705340804841	0.6322599464327224	0.03495542549011496	0.004209969117761703	0.03444230090660549	0.08963041300682863	0.04745860927915309	-27121.17758605804	-110.90354888959125	-79.08069715085014
2275000	-27332.91654287136	-203.02616055667949	-27129.89038231468	21.580434246997537	156.25803783891638	21.580434246997537	16.62365841413869	66.52558682609022	0.802294577776432	1.3890697596874193	0.7768535769062295	0.8188341110068386	1.6690080614986373	0.54393991312444	0.37772919742134625	0.2621205231315883	0.22164285434050088	0.13850742510656516	0.6955519710270719	0.03300071474232703	0.0031063834697181857	0.03293367929567124	0.10745061407867675	0.01280466350700342	-27129.89038231468	-110.90354888959125	-78.68343819009966
2280000	-27322.90680766661	-200.31683643077776	-27122.589971235833	18.929425809029617	137.85079896487704	18.929425809029617	17.602987309170015	35.8090315345037	0.7627595548172289	1.44049457699654	0.7615527407725964	0.8188341110068386	1.6285926095490655	0.5877664068577274	0.3759427867108974	0.27009362666383663	0.21155607172556778	0.14240751489969877	0.6356648873902783	0.04052573692760358	0.004565529973888258	0.038869984880382465	0.10893895065480867	0.15089410873594442	-27122.589971235833	-110.90354888959125	-75.70805172863658
2285000	-27324.93193424874	-201.5240259229277	-27123.40790832581	14.09231550971348	114.70134911362518	14.09231550971348	13.734672497623311	25.06000566917494	0.8681971863004571	1.4848506786018494	0.667938380730105	0.8691072646320281	1.631918806054184	0.4779876836813736	0.3645550630855856	0.2625859968288319	0.22198696551225428	0.15087197457332882	0.6902323044405487	0.046588526344537695	0.005393199581499497	0.047072055480405335	0.09616583224541173	-0.2356901994901773	-27123.40790832581	-110.90354888959125	-74.59689423689294
2290000	-27314.671048526998	-198.69919229242595	-27115.971856234573	16.72910406333181	122.63248968822529	16.72910406333181	13.846898455190118	42.361975653919075	0.9050299724709964	1.4200665662821135	0.7325552212377109	0.8691072646320281	1.6386586066276563	0.4345823687494921	0.37487133666314804	0.2518846331813963	0.22334148750442687	0.14990254265102937	0.6696722790163617	0.041533179638573996	0.00863477326712328	0.042017947868248626	0.1841945666707078	0.07397338275154981	-27115.971856234573	-110.90354888959125	-74.12519497835045
2295000	-27316.24225648047	-201.03235277075433	-27115.209903709714	20.695771246106382	148.75765197560673	20.695771246106382	15.99939506935149	45.196864920596994	0.8695341240812048	1.4207162900589474	0.7702434422430776	0.8747212473691413	1.6179477158079316	0.4468371804396947	0.3644135770379996	0.25451823244273697	0.22936901693661135	0.15169917358265259	0.6595802436689937	0.03825743110299666	0.005780128430263709	0.03767867671860011	0.14317864603087746	-0.17086479823124956	-27115.209903709714	-110.90354888959125	-76.95769139463793
2300000	-27319.085767142198	-204.78964743069866	-27114.2961197115	23.22026906837624	164.15979042375778	23.22026906837624	17.944587397239037	39.132570309449456	0.8992056453477884	1.421738360398909	0.7528149618268968	0.8847250723557347	1.6223152027484489	0.4192007573222196	0.37117540037338564	0.25578191084850843	0.21749032744807176	0.15555236133003458	0.6722232111150126	0.032752523489649826	0.004066496416341627	0.03181355484919634	0.10770654987972443	0.09623096226851682	-27114.2961197115	-110.90354888959125	-79.16787204008618
2305000	-27319.291478594056	-199.71345958132625	-27119.57801901273	16.673318147730832	127.46041347964098	16.673318147730832	14.509071798794391	41.77651847499184	0.8711542332713962	1.4117993838830576	0.7401806149382573	0.8108945814153713	1.661229922583546	0.5047412639083689	0.3778073129532985	0.25402269987902903	0.21930491281534278	0.1488650743523301	0.6986041062881061	0.04246474426143736	0.007025381152366801	0.04369105358424042	0.14535577059665397	-0.00522991074562925	-27119.57801901273	-110.90354888959125	-74.87584882428739
2310000	-27327.216193435608	-202.43382749125607	-27124.782365944353	20.905791655277994	154.31855554816735	20.905791655277994	16.245395174227184	56.750657966846816	0.7926074144550053	1.4138149733884973	0.8091578240197324	0.8658633312713465	1.5986333998168365	0.5199230570485798	0.3722862439501142	0.26121648465998865	0.22182505261352126	0.14467221877637632	0.6425466604901742	0.03629838942653763	0.004995923464764374	0.034951763649081806	0.10353720691869066	-0.19399852995257078	-27124.782365944353	-110.90354888959125	-78.18550284389786
2315000	-27323.017817435437	-204.39389947937218	-27118.623917956065	22.471962891817526	149.96754970161388	22.471962891817526	16.42479258753198	79.85167527913882	0.8420114731850987	1.4470230346899418	0.7849339123955197	0.8994773244348511	1.5461649936030137	0.48038926169157276	0.36999067250685885	0.2628806438798568	0.2208061689539947	0.14632251465929	0.7506966958555176	0.036870885270614405	0.0047415814588020015	0.035544040597418135	0.12075187971233428	-0.17970296477060313	-27118.623917956065	-110.90354888959125	-79.00762889228162
2320000	-27320.503200493582	-201.3617232899809	-27119.1414772036	17.262128853621114	133.22820100974468	17.262128853621114	15.998000473451166	26.99656691348379	0.8484137190743818	1.3420349867148391	0.7622962618894685	0.851676011363318	1.7575686787552443	0.438010342202746	0.3740816745030967	0.2512014910873753	0.23109476731394696	0.14362206709558137	0.6763854551170895	0.04345530912045785	0.005618927041722128	0.04197398491700763	0.1361036648228803	0.277033104719451	-27119.1414772036	-110.90354888959125	-76.8635553714912
2325000	-27320.770974228966	-201.9355541145501	-27118.835420114418	17.450642710538947	145.06124139383618	17.450642710538947	17.183375809103673	39.37811113822085	0.8393004952270209	1.317768113808568	0.7296688460118361	0.8909340548278554	1.7515248497862885	0.47080364033842903	0.3779450464005301	0.259326299122381	0.21667702311800133	0.14605163135908789	0.6547033478773763	0.035789414372723226	0.006089155945965601	0.0364361426027853	0.15522893241630756	-0.018973671033768517	-27118.835420114418	-110.90354888959125	-77.41009551127017
2330000	-27317.65048128964	-202.13246331341986	-27115.518017976217	16.791998437329873	137.02281772820214	16.791998437329873	16.791998437329873	60.2831423426708	0.8245623899151864	1.368777449566919	0.7982563911364663	0.8350380694044748	1.7000747649092938	0.47329093506765774	0.3716852041439923	0.25748795801224217	0.22312816583308046	0.1476986720106855	0.7034229007922367	0.03731138955149893	0.005062374091020998	0.03787796264924182	0.1426708315824662	-0.0030647265018619372	-27115.518017976217	-110.90354888959125	-76.94759176144143
2335000	-27320.568297399368	-200.05763451225278	-27120.510662887114	19.761478136137022	142.75365472263914	19.761478136137022	15.198997167243562	36.562488531455536	0.8428065146846807	1.4509408278940963	0.7080565081909799	0.9255206312827068	1.6177011211098842	0.45497439683765	0.3714007788337673	0.26163742300022613	0.221365072388602	0.145596725777405	0.659478338363197	0.03791559767426151	0.004949697730237698	0.03685680884804788	0.1406365786548923	-0.14676171995318432	-27120.510662887114	-110.90354888959125	-76.66312226520046
2340000	-27330.57293733544	-202.4795810159349	-27128.093356319507	22.268499149550845	152.3096545256768	22.268499149550845	16.137661958199406	58.70405508688949	0.7310331444430526	1.3339630394976076	0.764654006429707	0.930531553675821	1.7207498061072244	0.5190684498465851	0.38857734426200324	0.2508304941550477	0.22217045156373183	0.13842171001921771	0.6190109552647479	0.03882261554944058	0.0022069685632481128	0.038666241246379594	0.05761460045565912	-0.24524537745149053	-27128.093356319507	-110.90354888959125	-77.47707751145046
2345000	-27320.87156132908	-203.66505442687506	-27117.206506902206	20.02320350789409	156.73652626374817	20.02320350789409	17.681828909296954	65.65428847788002	0.787047069258001	1.3529451795446628	0.7975400233835377	0.8814173975063214	1.6858852276372929	0.4951651026701821	0.3738994365118505	0.25510361947735355	0.22901017437126064	0.14198676963953594	0.6474857098625392	0.03416999636147264	0.005725862750839283	0.03404423758695389	0.14394745946079765	-0.021312875026413356	-27117.206506902206	-110.90354888959125	-78.85323272057173
2350000	-27326.16749195601	-199.3568846776392	-27126.81060727837	15.901973128190178	116.06617359407475	15.901973128190178	13.63069411386648	25.802622147704813	0.836855850362267	1.4428008912298904	0.7481272799141946	0.8814173975063214	1.5956334783171422	0.4951651026701821	0.38864094649911773	0.25989342200879423	0.2105367034224229	0.1409289280696659	0.6523108741325834	0.05063752757588977	0.004550171279059251	0.05102327769526637	0.07599912625295295	-0.1032028608894309	-27126.81060727837	-110.90354888959125	-73.72846993924128
2355000	-27324.54840673083	-197.83119561053394	-27126.717211120296	15.014299029421554	107.73303280347689	15.014299029421554	12.795647664863163	29.14935180345895	0.763512493120733	1.4487912570049797	0.7455356651087226	0.8798566443289053	1.667138837766475	0.4951651026701821	0.38251008880829696	0.2576879652094534	0.22201481112650778	0.13778713485574262	0.6292856374112921	0.04727136179775933	0.010193623122609824	0.04822520888780511	0.19983375722346083	0.138956055196329	-27126.717211120296	-110.90354888959125	-71.69963935065796
2360000	-27317.864626479775	-201.38861403233324	-27116.47601244744	19.32929471952462	140.89953657714196	19.32929471952462	14.79823896317301	63.78871795018955	0.8231110011859707	1.4104443342755268	0.7588874454816481	0.8822933488249718	1.6996664174340774	0.4255974527978028	0.3736654796536969	0.2630673075039006	0.21702372303910622	0.146243489803297	0.6543702442213042	0.03809879649240458	0.006156185486770661	0.037962825331999635	0.13945222523443182	0.22168023130676862	-27116.47601244744	-110.90354888959125	-77.45500365035096
2365000	-27319.301102156965	-201.99288705555233	-27117.308215101413	20.384813413944205	150.50630746507684	20.384813413944205	15.916291124558917	32.56549427866813	0.8405597028740118	1.384725903262748	0.75272147925456	0.8984398598002504	1.565956904468789	0.5575961503396385	0.380705327933491	0.2569315578130442	0.21716374327146548	0.145199370982	0.6662947714357327	0.034717718657431965	0.0033725724978657047	0.03424225966755628	0.08645385625189264	-0.14149447727990186	-27117.308215101413	-110.90354888959125	-78.82129339713867
2370000	-27328.72390174726	-201.43072159115377	-27127.293180156106	19.680003523771894	148.4237257979481	19.680003523771894	16.234248492178867	58.96137705170631	0.8263407621017506	1.3793767237095833	0.7946412100136054	0.8150530040887682	1.5995071751908205	0.5850811248954696	0.36778554571946975	0.26727143820019666	0.21653190395144906	0.14841111212888516	0.6653377611172842	0.03431621323240161	4.3091020418875424E-4	0.034344157659032946	0.011233963292581195	-0.05217512761443971	-27127.293180156106	-110.90354888959125	-77.71987285746302
2375000	-27319.93478009339	-197.79095949701923	-27122.14382059637	20.081208839151298	127.06570621607834	20.081208839151298	14.330564348719898	26.802448524927375	0.9188764579050708	1.4015878822260401	0.7206459951911066	0.913731016719421	1.6253379399296022	0.41982070802875676	0.37588606797764296	0.2473329788826871	0.21863706850782208	0.15814388463184853	0.6361383792254595	0.044261562345898106	0.007441117583089563	0.04454510592887419	0.1718391575258756	0.019561149557690012	-27122.14382059637	-110.90354888959125	-74.37235573529391
2380000	-27325.326466202663	-200.6791672589132	-27124.64729894375	19.172973175255937	145.69685958976564	19.172973175255937	15.828413236804659	46.21210456973698	0.8853227260761032	1.4212066440325053	0.7495969443349486	0.8468156228477322	1.5882289555724756	0.5088291071362329	0.37021576640815546	0.2638788005318849	0.21197559648884018	0.1539298365711201	0.6659756906075441	0.035536853329033544	0.003925392394154927	0.03608481187306209	0.09711309309686426	-0.27947638178862244	-27124.64729894375	-110.90354888959125	-77.1561550184444
2385000	-27316.351394457073	-199.18451915164002	-27117.166875305433	21.56978571572987	138.95113484601254	21.56978571572987	15.35147074305657	38.94918508501263	0.9292005902955591	1.3534756325189992	0.7150416174808201	0.843814656616685	1.6948502680912554	0.46361723499667923	0.36827094917482667	0.2532247379800899	0.23074392726411133	0.14776038558097276	0.6818382153297833	0.03856883544708431	0.0068635293510047116	0.03796004431979316	0.1502553910347548	-0.4068442216967973	-27117.166875305433	-110.90354888959125	-75.42485758517223
2390000	-27320.903705685705	-199.76858044404833	-27121.135125241657	19.26635729967741	141.06552179087578	19.26635729967741	14.772375851529976	41.09033174071758	0.8897884319452048	1.3528583007079693	0.7199178367694047	0.8673231557429851	1.7286649440825164	0.441447330751918	0.37877578951645907	0.25355371562599616	0.22243337265859078	0.14523712219895457	0.701527126772618	0.036344847935618596	0.0046506243976661525	0.03826822356922998	0.12411129588712605	-0.36656413615906686	-27121.135125241657	-110.90354888959125	-76.44103539867234
2395000	-27319.354870089464	-200.12597957290487	-27119.22889051656	19.05835481181736	142.02801929227516	19.05835481181736	16.11076979939586	39.16425898305441	0.820722716087018	1.2783092646157503	0.7889835526275916	0.8430443928577046	1.7687861816606913	0.5001538921512426	0.3702349740986243	0.2633945637020032	0.22607759174529954	0.14029287045407351	0.6896988380296678	0.037584709684718436	0.005445318473491134	0.0384357507823889	0.1328533635225753	-0.03957144874108977	-27119.22889051656	-110.90354888959125	-76.41527517168805
2400000	-27313.541216611073	-200.6375638569103	-27112.90365275416	18.460169529944878	132.2713812903539	18.460169529944878	12.70016967720132	51.58196673317257	0.8125645198758376	1.2883274283376214	0.8089565298386981	0.8411844253470139	1.748880655300905	0.5000864412999224	0.38087956072691154	0.25681608629493535	0.22522680114320837	0.1370775518349453	0.6467523084464114	0.04216702594448546	0.007259916133311873	0.04124301956624467	0.151505578678136	-0.1448336324490492	-27112.90365275416	-110.90354888959125	-75.81762891021987
2405000	-27321.626648802678	-200.46192771832517	-27121.16472108435	21.62430411487196	145.82641065753302	21.62430411487196	15.264684026147883	52.412776163045585	0.8125645198758376	1.4300695035737268	0.7329274661196421	0.8963681627287471	1.6278201795826257	0.5002501681194195	0.3721108877406886	0.25006330507245256	0.21963322939740018	0.1581925777894592	0.6546548400186263	0.03577578539508188	0.010408631296932157	0.036026515505430706	0.20250870168556523	-0.0036306818906766685	-27121.16472108435	-110.90354888959125	-76.64395760591307
2410000	-27320.246497071497	-198.61161075817586	-27121.63488631332	19.55216438716304	129.02026472968302	19.55216438716304	13.020410603003118	32.89686807974517	0.9083022339995448	1.4093483776152498	0.7176867388060563	0.8903119398924646	1.5838796096078003	0.4904711000788828	0.3821319575933213	0.2551609634072184	0.21722535094235756	0.14548172805710324	0.6184889086608778	0.04387052378676326	0.008064751751234762	0.040284294416033616	0.16484516914305397	-0.058481248787435595	-27121.63488631332	-110.90354888959125	-74.56452738224228
2415000	-27324.41453555569	-201.04506203866242	-27123.36947351703	18.64770931135611	136.54927355913853	18.64770931135611	15.482396976801718	63.106689192128634	0.8949851974141113	1.4093483776152498	0.7176867388060563	0.8013608125563283	1.6216754931409418	0.5549433804673111	0.3741316609751099	0.25887029121503125	0.21990907631883957	0.14708897149101982	0.672931160203902	0.03912899368892388	0.00401559841689899	0.036638997805916104	0.14241922761497489	-0.3055561961892715	-27123.36947351703	-110.90354888959125	-76.90710748700573
2420000	-27317.4625328307	-199.04585588053945	-27118.41667695016	19.507950853421537	136.32469214812585	19.507950853421537	14.327721141637726	32.1115061880961	0.8949851974141113	1.4750080240168975	0.7167387926668722	0.9309359255504615	1.5305768385078267	0.45175522184382944	0.37706879179354874	0.25489179053478034	0.21194246372297115	0.1560969539487004	0.6632178236853046	0.036940759827087326	0.006030151222196914	0.037363580132515395	0.12447160495365892	-0.17804733783220902	-27118.41667695016	-110.90354888959125	-76.09153445470027
2425000	-27326.902114935867	-199.87560288365944	-27127.02651205221	19.189945847427833	134.19374968421334	19.189945847427833	15.294216840613567	48.67211416998456	0.8119823815896848	1.476542273968682	0.691965149285397	0.9248625518629547	1.5747921497904378	0.5198554935028419	0.37584582958499346	0.25450176176731937	0.21537433062322237	0.15427807802446541	0.6893404000518824	0.045315109226909366	0.005443092105481598	0.044284678060978445	0.10566432658803328	0.0037152287700996846	-27127.02651205221	-110.90354888959125	-75.28039542243502
2430000	-27318.131891641988	-199.46501520223802	-27118.66687643975	17.373735716784925	130.80479648534728	17.373735716784925	15.165700473068625	34.77906535257054	0.8569872649153054	1.4315373906430615	0.7665418122288978	0.8815914601162951	1.6180632415370975	0.44527883055934103	0.3702779891704472	0.2582984176007609	0.2238627549820922	0.14756083824670038	0.6525454750760679	0.0415047254540313	0.0030039475353052215	0.041623040817745656	0.07742844789648853	-0.4668612475643711	-27118.66687643975	-110.90354888959125	-75.35543333665836
2435000	-27331.992134170076	-205.85380955781852	-27126.138324612257	21.66966425811127	154.76381652872922	21.66966425811127	16.032078994938395	102.61385581220611	0.8806836030345522	1.40003258320987	0.7914182160081522	0.8478660162357282	1.6559667004227634	0.4240328810889324	0.35630983568772606	0.26357539108470074	0.22837399226359562	0.15174078096397822	0.656153455733687	0.03206676874447281	0.001929218764614615	0.03304700148792552	0.07202615828480086	0.0733118830996525	-27126.138324612257	-110.90354888959125	-81.55624838380425
2440000	-27322.59824230826	-201.6851861806619	-27120.9130561276	20.320995451147795	149.5927729288888	20.320995451147795	16.024501669529222	34.72845964164278	0.7817389462952508	1.5209538996540162	0.7914182160081522	0.8323383772693675	1.5677990023279114	0.5057515584453004	0.3591820187717782	0.27459193282803823	0.21663487889685687	0.14959116950332735	0.6727494150693668	0.03660430606512898	0.004320349428273139	0.03615455116427779	0.11355772085242477	-0.1936513949804118	-27120.9130561276	-110.90354888959125	-78.12809455443676
2445000	-27330.51911944152	-199.65920237666592	-27130.859917064856	17.20576232040819	121.81947210082373	17.20576232040819	13.421512530670096	46.11097130333341	0.897703141138701	1.485130219615341	0.6994610054904404	0.8031881490748214	1.6562347968239728	0.4582826878567222	0.3687660151951201	0.26487570362529067	0.22402290692219362	0.14233537425739623	0.6560483867778913	0.04891189405782711	0.006149432883386385	0.047468217573643716	0.13805716402059917	0.1055789392302733	-27130.859917064856	-110.90354888959125	-74.2381619887231
2450000	-27326.82706972483	-203.40247386978467	-27123.424595855045	18.82150104571438	140.5719965888191	18.82150104571438	15.466684350042623	23.493482703277067	0.7863137927991358	1.535919938021331	0.8062491500181522	0.8358685897839105	1.5542827264310675	0.4813658029464019	0.3753755820104102	0.2684604416018723	0.2109542259130165	0.1452097504747015	0.7076162609153228	0.038108861084616814	0.007175137042579403	0.03939537672700742	0.1406825804990235	-0.2855734558833302	-27123.424595855045	-110.90354888959125	-80.2335538478514
2455000	-27326.311743523165	-204.77073697363463	-27121.54100654953	20.421922269893543	154.76279211642606	20.421922269893543	17.589269409285098	77.74425601300702	0.8437648006861765	1.4780056061781635	0.6895927860769119	0.858878130656551	1.5676021130394888	0.5621565633627071	0.37229043460851236	0.2638150570965492	0.21881954838484283	0.1450749599100962	0.6335722012921882	0.03709313414000231	0.004620513003325257	0.03607328476989977	0.11561421889910163	-0.21802853442115597	-27121.54100654953	-110.90354888959125	-79.43308558278781
2460000	-27329.360349675266	-200.2269611645367	-27129.13338851073	19.02596385711391	140.69799845197116	19.02596385711391	16.16363516886615	47.039099137442626	0.9017725367459006	1.4505176805045672	0.8228549383017169	0.8807679228889902	1.567297870043939	0.37678905151488473	0.3737489510388416	0.260736914650113	0.21156499466970838	0.15394913964133763	0.715584424829878	0.03792942337293962	0.004844059828316764	0.03779324372954849	0.13667907116656505	0.06529502077794938	-27129.13338851073	-110.90354888959125	-76.25187829238277
2465000	-27325.577652153555	-201.73347986816214	-27123.844172285393	20.10224782970885	151.3376800726934	20.10224782970885	15.73206322565086	34.678936499186705	0.9296433584995	1.4586846367879824	0.7833916531819484	0.8589863450188489	1.5875758634637183	0.38171814304800067	0.35703139589194127	0.2644010689392839	0.22813656090884132	0.1504309742599342	0.6891997694172859	0.034599271800049236	0.00473016484451296	0.03506370686432831	0.11248248505757974	-0.06464095114243648	-27123.844172285393	-110.90354888959125	-78.50504622213242
2470000	-27319.700613218098	-200.24216603488316	-27119.458447183213	17.611947825877053	131.44709434284712	17.611947825877053	14.409944598657477	55.59494998147402	0.8977550636793983	1.3439671513180398	0.7179957747123015	0.937696324794569	1.6319847715120521	0.4706009139836382	0.38052492475957683	0.25404987758394143	0.21967954437066606	0.14574565328581635	0.6866859699404227	0.03856530892518827	0.003301660422240754	0.03928443941025042	0.08150933843429148	-0.17966718894855827	-27119.458447183213	-110.90354888959125	-76.09385578714308
2475000	-27328.155660041557	-201.19783394779014	-27126.957826093767	20.64343551760874	148.69287979937107	20.64343551760874	15.889827580486646	54.8588566510133	0.9057479098017802	1.342971283953764	0.785346854877543	0.8604924230403616	1.6319847715120521	0.47345675681449784	0.37524599898967304	0.24560789969450703	0.22865065122557054	0.1504954500902501	0.6837580745773928	0.03656313916972146	0.005446040072486329	0.036058213892611525	0.14030439120287325	0.14510832511348554	-27126.957826093767	-110.90354888959125	-77.19709065465028
2480000	-27329.245015770866	-201.62865467571942	-27127.616361095148	18.953781663437034	144.51476088492225	18.953781663437034	16.747708062439195	59.2954164903156	0.8935819924205719	1.4421160853890311	0.6982766781345792	0.8600960599063133	1.577172390328946	0.5287567938205571	0.36937324292180734	0.2572163165866805	0.21928244953748885	0.154127990954024	0.7081437293733307	0.03517063300950461	0.004494800048990713	0.036086195903724735	0.1341048733685816	-0.05057356869353558	-27127.616361095148	-110.90354888959125	-77.48819741111724
2485000	-27322.28979695472	-202.0939938290183	-27120.1958031257	14.538980341075279	113.84513476129436	14.538980341075279	12.686955020918798	55.38931995603211	0.8458491548773098	1.4004670311395706	0.8204091800601621	0.8260662997921616	1.577172390328946	0.5300359438018485	0.36921892077960566	0.26489171260316086	0.22200791465677971	0.14388145196045446	0.6719532754882774	0.045961294818505576	0.0043265307029886875	0.04788320749050789	0.09206182661386278	0.39811760402637913	-27120.1958031257	-110.90354888959125	-74.58513443069972
2490000	-27318.72028856154	-202.34795631161853	-27116.37233224992	17.7961771119927	131.11349741556788	17.7961771119927	13.636801085039629	73.45467598218963	0.817182067278191	1.4772315731408625	0.76448629703008	0.8135429362154234	1.5778892662657875	0.5496678600696545	0.3641126160101027	0.26678831118317975	0.22060753910745734	0.14849153369926088	0.7078092197805111	0.04058093850477405	0.006694211128088608	0.03994385418240554	0.15300149710191432	-0.0859048936950552	-27116.37233224992	-110.90354888959125	-77.49977366361601
2495000	-27319.398546116445	-200.50515130038286	-27118.893394816063	19.51335767823535	143.0848127524343	19.51335767823535	15.836669748077052	35.90278205646462	0.8593718774516588	1.5112009821942383	0.730307864256314	0.8934685650433455	1.557791521294479	0.4478591897599634	0.3652100036155997	0.26119989834154367	0.2180566131960295	0.15553348484682775	0.6813133180886713	0.040178519147445864	0.007742270224614528	0.03805141011661272	0.15120097596811052	-0.1323760968407415	-27118.893394816063	-110.90354888959125	-76.5913162846192
2500000	-27320.597182382837	-199.92077519607176	-27120.676407186766	19.310627362187052	139.2967187537071	19.310627362187052	16.456205238074745	50.625321231481216	0.8646850847081281	1.4273515004653097	0.749342058405113	0.8066316593324024	1.6489865023636248	0.503003194725421	0.36165760119498513	0.26787288238425333	0.2193839995196128	0.1510855169011493	0.6285902270750595	0.0377538398410975	0.006096564333139991	0.037994763079050684	0.18479576901942033	-0.2518112011905395	-27120.676407186766	-110.90354888959125	-76.05409867512255
2505000	-27317.404682202672	-200.02795758698616	-27117.376724615686	14.994388628699795	119.22439922682689	14.994388628699795	13.916750542606872	30.970758775767298	0.8514547410717244	1.3743699090936603	0.7778974628685356	0.8066316593324024	1.6811831876448302	0.5084630399888463	0.3752214642176319	0.2588629971468019	0.2221051866598845	0.14381035197568226	0.6618894468843676	0.04350444654476079	0.0046804028120740115	0.04449637817408436	0.10806472189471386	-0.01348634456665723	-27117.376724615686	-110.90354888959125	-74.21708479669479
2510000	-27326.701462162713	-201.7758629368255	-27124.925599225888	19.933704630560456	152.7004788188038	19.933704630560456	16.80916901988664	48.010393143945755	0.8778661800813886	1.2614039186857526	0.8605107550929643	0.8357897033979673	1.6829748989944746	0.4814545437474516	0.37435178565494653	0.26579902293709157	0.22065734483267488	0.13919184657528763	0.6954523419739912	0.03429031560817427	0.003813719715550293	0.0350849137348483	0.10989373893931315	-0.14089368697749197	-27124.925599225888	-110.90354888959125	-77.8326718698301
2515000	-27322.188761079247	-198.0501475072889	-27124.13861357196	17.27961234990509	122.11371624788202	17.27961234990509	14.176686917676982	32.79398301327196	0.8279367477807119	1.2997493106991602	0.7554424301008934	0.8160468208246815	1.7433724524628242	0.5574522381317278	0.37689233588701904	0.2534939952765071	0.2292053998971575	0.140408268939317	0.6380482369302447	0.04630154226726139	0.005949936717805694	0.045283668668263985	0.11100513907900364	-0.25078316458924366	-27124.13861357196	-110.90354888959125	-73.597469495301
2520000	-27321.778173481252	-201.7499740107009	-27120.02819947055	17.91548317166547	133.09421860017343	17.91548317166547	13.726150122025803	25.714369509418717	0.7613796376112227	1.471458272442049	0.773352200179594	0.8456028947957487	1.6952716383991153	0.45293535657226924	0.3734721171367576	0.2648566715586131	0.216716007558795	0.14495520374583498	0.6137732636407015	0.043168005037864735	0.006382648816295102	0.043272452798428306	0.13868971584313872	-0.222298649823287	-27120.02819947055	-110.90354888959125	-77.77232839594686
2525000	-27321.8040380003	-202.02881180729645	-27119.775226193004	20.393713531170054	155.4027498714883	20.393713531170054	16.526267092652958	48.93422443260852	0.858463616267453	1.4744648932203483	0.7780484117083001	0.8835540816370692	1.5109436834843877	0.494525313682441	0.3697047827485819	0.2679434820410039	0.21002364493004375	0.15232809028037123	0.6840954081638173	0.03376253182714452	0.004344973421226732	0.03366796628072081	0.1074464823948019	-0.1769988786899874	-27119.775226193004	-110.90354888959125	-78.20551392363357
2530000	-27319.23425107904	-199.75735509146205	-27119.47689598758	20.712793288830817	140.7490329401526	20.712793288830817	14.982596442559396	50.63449619488268	0.8919930335656422	1.4514824886665028	0.7440847077195845	0.8728182172141804	1.522816881801173	0.5168046710329167	0.35854835747463226	0.26040666013255354	0.22379467442078663	0.15725030797202832	0.7009348675771264	0.03708146279672713	0.004708812730762905	0.036378725444469164	0.13504652083998184	-0.2545759477660201	-27119.47689598758	-110.90354888959125	-76.10749400681797
2535000	-27320.362317036135	-200.9403268301893	-27119.421990205945	19.064655068367127	143.22945626231302	19.064655068367127	15.636153263913732	58.040856472894475	0.913701927955439	1.4348517829231646	0.766269950911746	0.9492890224682383	1.5966878983278132	0.3391994174135983	0.3641552665098302	0.2564266822562	0.22574597814564346	0.153672073088327	0.7189802626581466	0.035185314428773755	0.00518716991110424	0.03604769402204966	0.15280408572891144	-0.0179469844834402	-27119.421990205945	-110.90354888959125	-77.23806512636311
2540000	-27319.171335824438	-198.38093068523415	-27120.790405139203	18.609052989475998	128.5744967214851	18.609052989475998	15.158600511279918	41.71853323442688	0.9015053932835444	1.4023068761046436	0.777045527842338	0.8217761433654053	1.6042214108221025	0.4931446485819656	0.367317121065996	0.2593359301685668	0.21814627244685506	0.15520067631858275	0.6529783690632898	0.04294778462968119	0.006447031960249845	0.041877159574213216	0.14764465687569706	0.3294993992158584	-27120.790405139203	-110.90354888959125	-74.45996833027824
2545000	-27316.595133296	-199.0296538869648	-27117.565479409033	18.00344235770472	132.40851442197456	18.00344235770472	15.690884083811023	38.358606739257	0.9015053932835444	1.3596907421918984	0.8472182579266552	0.8555394337577706	1.6042214108221025	0.4318247620180282	0.3632651826599724	0.25564938600994863	0.2272205745694723	0.15386485676060732	0.6459123619665961	0.04114240012287571	0.006782683669807293	0.040224656461502244	0.14395008781433793	-0.2780841034677896	-27117.565479409033	-110.90354888959125	-75.03580250423931
2550000	-27322.647879396503	-199.05009069983095	-27123.597788696672	22.85616344481682	134.22175847846773	22.85616344481682	13.81114654202487	33.4831895510098	0.9352462829327045	1.4067520649228826	0.7259149366260503	0.8695834500428017	1.6130005973490122	0.44950266812654777	0.3612342586822794	0.2646472706877316	0.22528102504068284	0.14883744558930687	0.6823066581421506	0.04417726644189025	0.01170113410637399	0.040046363648337274	0.22874484963409555	-0.172127676521885	-27123.597788696672	-110.90354888959125	-74.04412961221075
2555000	-27316.071982147136	-198.9661438282787	-27117.105838318857	17.799083964262284	118.98084956906315	17.799083964262284	12.861552115658778	23.38080226435013	0.837195301159173	1.5294296820734523	0.7204754226317694	0.9069416074103074	1.5443889695665414	0.46156901715875576	0.36779567542116604	0.26478637037825925	0.2132901299864055	0.15412782421416996	0.6511833009017551	0.04911902848208054	0.010380834564173585	0.047463590887619915	0.19741905323608408	-0.01418521345508885	-27117.105838318857	-110.90354888959125	-74.36413071840262
2560000	-27326.892662773735	-202.02896361155916	-27124.863699162175	20.26953938518885	154.51559671050558	20.26953938518885	16.525698095267472	48.37778155690038	0.8573453600894427	1.4902411184486082	0.7341699265004795	0.8852719676146739	1.5714026101880392	0.46156901715875576	0.37203574727741107	0.25338960638134617	0.21997900171118712	0.1545956446300564	0.6828850404233252	0.0355841329655483	0.003830004944503057	0.034666098597162104	0.09113357307313094	0.27615999188161355	-27124.863699162175	-110.90354888959125	-77.95045361667546
2565000	-27329.774934692927	-201.39668818758327	-27128.378246505345	16.232610291328406	129.50182072212016	16.232610291328406	16.232610291328406	56.70756998268581	0.8801475720586807	1.487026359595299	0.6932900648364695	0.8883913857159681	1.5698317920111142	0.4813128257824679	0.3584005947324237	0.2732101034373479	0.21870459274864726	0.14968470908158188	0.6351530015890033	0.04105827086917502	0.008002394780277146	0.0395528891715572	0.185396523548452	0.29389961360438915	-27128.378246505345	-110.90354888959125	-75.96134184089237
2570000	-27317.67426071422	-198.8270959931785	-27118.84716472104	20.80279644475666	138.11529376229976	20.80279644475666	15.389888082548092	39.66994444327448	0.878123569997465	1.483560603357559	0.709639049634106	0.9269209063357645	1.5387113598138185	0.46304451086128656	0.3716059194620247	0.2597757297036333	0.21423602257267813	0.15438232826166468	0.6786365079706624	0.038984565385151784	0.006320816652421648	0.038817407585240785	0.15181102918371717	0.12153497208351131	-27118.84716472104	-110.90354888959125	-75.21462861758131
2575000	-27321.6453014999	-199.24554599912523	-27122.399755500774	16.923746882059767	122.04686482825021	16.923746882059767	14.280355354536724	47.80020905898184	0.9171949310859981	1.511146619177564	0.7165283007545458	0.9257425327679105	1.5153433263533356	0.41404428986064534	0.3662872675626348	0.2563091793300639	0.21696975339898772	0.16043379970831434	0.6169066776206097	0.04533570631526685	0.006596232307358954	0.04568962180164789	0.1506455732311019	-0.33229286131214403	-27122.399755500774	-110.90354888959125	-74.39627486306982
2580000	-27324.62333249996	-199.4021495563292	-27125.22118294363	19.206385859161266	135.96406372518805	19.206385859161266	14.062870051087803	43.37827739759818	0.9411782004245082	1.4330150541370874	0.7165283007545458	0.8351549501106609	1.6600792047125519	0.41404428986064534	0.363444597184584	0.25880016881900436	0.22296843537219938	0.15478679862421296	0.6974298530857745	0.03908953416718743	0.003915147108667213	0.03801923560744138	0.09668478998670088	0.12103474505458356	-27125.22118294363	-110.90354888959125	-75.69125156872087
2585000	-27320.87217009584	-199.3983788884487	-27121.473791207394	16.844908696416578	123.79614034283352	16.844908696416578	13.13602634953802	30.088714918232302	0.8972928863556571	1.4800963123323378	0.7527210532680947	0.823175767201144	1.5127590393105586	0.5339549415322071	0.3651402825951277	0.2622153450124903	0.2170379301691993	0.15560644222318332	0.6552405227952027	0.04234208798868184	0.004859391209250696	0.04265901360071386	0.09188105828218877	-0.01836101163570509	-27121.473791207394	-110.90354888959125	-74.8675049255042
2590000	-27322.153284986205	-200.95329136859507	-27121.19999361761	16.30476627637317	134.0378005150592	16.30476627637317	16.30476627637317	40.87673487440213	0.8513027180543402	1.3783772287039215	0.7161930339937195	0.847186107810155	1.6729859699056562	0.5339549415322071	0.3787530734311629	0.25063602034818516	0.22260304336247932	0.14800786285817327	0.6970880303290706	0.038447946916474886	0.004838006649858878	0.038340123687026405	0.1243242790582353	0.022246424419084736	-27121.19999361761	-110.90354888959125	-75.97333437987075
2595000	-27322.69680366567	-202.74353673647403	-27119.953266929195	19.338881937471044	149.54843102073926	19.338881937471044	15.711799004891438	34.107599689166896	0.8142516593670636	1.31385986249883	0.7440352425854426	0.8481271445556032	1.7976555305174593	0.48207056047560143	0.37211111273995207	0.2566769974620646	0.22826996753524822	0.14294192226273578	0.6751183658499884	0.03946135246343083	0.010963260659967312	0.036652755468567604	0.24833844043177564	-0.052855310441329746	-27119.953266929195	-110.90354888959125	-78.77252476766573
2600000	-27322.664051156968	-199.7912098264634	-27122.872841330503	19.18320918717647	138.0601338725654	19.18320918717647	14.985301264411621	34.44633655271826	0.8452891987622712	1.3119283802567665	0.7440352425854426	0.7640446123000529	1.8561664112828542	0.47853615481261247	0.3705922844984868	0.2516594117167838	0.23382817714861842	0.14392012663611167	0.636686498028532	0.03948454028219797	0.004654312281911085	0.038815581493767175	0.12929395191240883	0.0985684838407198	-27122.872841330503	-110.90354888959125	-76.38143949632912
2605000	-27323.422987335034	-200.88583387358176	-27122.537153461453	18.343716518462937	142.34882165755465	18.343716518462937	16.3046129007757	36.59225728486587	0.8031173324668893	1.3393155496751135	0.7802251923598202	0.9362792294680553	1.7159149339742845	0.425147762055837	0.37624683903886746	0.2592861730702392	0.22332182384802884	0.14114516404286517	0.6616137535210102	0.038545064432380025	0.00600063034007996	0.03704029055435633	0.13890549102071667	-0.31971905931973	-27122.537153461453	-110.90354888959125	-76.88572592265685
2610000	-27320.359843223472	-200.6562135232869	-27119.703629700187	16.299140126692528	130.41602038095257	16.299140126692528	16.299140126692528	39.75869086689436	0.880679136675995	1.3323758136403054	0.771459195359809	0.7564711086919162	1.7637296372337166	0.4952851083982579	0.3680993613572468	0.2549613775327399	0.23307567886144037	0.14386358224857365	0.6652270747144913	0.0417440815143659	0.005431280801522773	0.04098093948250482	0.12334299328321127	0.16280776345278494	-27119.703629700187	-110.90354888959125	-75.41833864849802
2615000	-27325.18459058945	-200.06273877502994	-27125.121851814423	18.32638523286836	131.4905744725388	18.32638523286836	14.239151258945782	51.50120598390761	0.8623171422981646	1.2588078597503298	0.7308900886453594	0.8395740278285014	1.728289534517916	0.5801213469597292	0.3716667049038478	0.2575531350000494	0.2304839213941309	0.14029623870197266	0.6882925084308424	0.04377800585829887	0.0062960999894942846	0.04173213475570569	0.13639230749024112	-0.06381347745506569	-27125.121851814423	-110.90354888959125	-75.49539309485705
2620000	-27327.829731028374	-201.8721612634147	-27125.95756976496	17.75030238375628	147.77736411706204	17.75030238375628	16.17633740148403	55.65242538866026	0.8916046378718349	1.2106575305601963	0.8871906840946354	0.7978905775817726	1.7124509712924354	0.5002055985991255	0.3658864035965229	0.2527525632947498	0.24323080855630597	0.13813022455242216	0.6322736344935911	0.03344850518757878	0.004677664873830695	0.03415736465966909	0.13041779397920913	0.0954200264120123	-27125.95756976496	-110.90354888959125	-77.96118880114663
2625000	-27314.354417080096	-200.49719285581358	-27113.85722422428	16.87015319766616	118.22791797547656	16.87015319766616	13.295191031858069	61.490324180242	0.8367111824703803	1.3956645414807989	0.7831374123075522	0.7978905775817726	1.6863906875603705	0.5002055985991255	0.37161182425624956	0.26106165788530306	0.22469948414954635	0.14262703370890187	0.6799633244240695	0.044506255952237714	0.007818021533797894	0.04812475815968911	0.13192119861178028	0.16522646296888896	-27113.85722422428	-110.90354888959125	-75.21145401951708
2630000	-27314.09518126391	-199.82787011742704	-27114.267311146483	19.293249052038526	139.84772185413232	19.293249052038526	15.414551440042425	38.52501750504982	0.8633027564850091	1.416234925847699	0.773437615167096	0.8023870014149646	1.6863906875603705	0.458247013524861	0.3648143428874456	0.26839105477573566	0.2256331334051515	0.14116146893166814	0.6569783300671211	0.03818418308349976	0.005010121641664297	0.037870195386018754	0.09830172112447882	0.08009264621592142	-27114.267311146483	-110.90354888959125	-76.3801857562898
2635000	-27334.22737263437	-200.09786422163575	-27134.129508412734	17.838699405333927	130.8979377235359	17.838699405333927	14.980940644808758	53.876902225812664	0.8387275747832507	1.3360240685183453	0.7717708026423291	0.8023870014149646	1.7977818704116286	0.45330868222948206	0.36984365343388076	0.257065844178227	0.2299354344646698	0.14315506792322336	0.6694247962384312	0.042663741539414615	2.8882544917314593E-4	0.042706219603910425	0.005878569533854303	-0.20700995830741642	-27134.129508412734	-110.90354888959125	-75.59005631457948
2640000	-27323.83267769938	-202.7666425263345	-27121.066035173048	19.582357910127175	149.17776449546847	19.582357910127175	17.0435295122611	62.75867265461991	0.8594714301371474	1.3712816559710426	0.7972196235866024	0.8009260940766878	1.7370754620146582	0.43402573421386204	0.37203380997969154	0.257065844178227	0.22761646468756347	0.14328388115451893	0.675823828197343	0.03871329951906326	0.0048237038245347525	0.038335430665889125	0.11596304373269832	0.07923852769862984	-27121.066035173048	-110.90354888959125	-77.84101113016442
2645000	-27318.485548829543	-200.44700303425105	-27118.03854579529	20.62697986552873	143.4516886562017	20.62697986552873	15.82220543062131	36.58308613562888	0.8894156655706719	1.2737191090286	0.7828997034359422	0.8036704186839138	1.8107117021634038	0.43958340111746863	0.3755358991534174	0.2568366587847404	0.2258780734743606	0.14174936858748252	0.6279554095502972	0.040234337445112144	0.005277127288155379	0.0393187853013605	0.10069986331112261	0.02611249904750398	-27118.03854579529	-110.90354888959125	-76.58227074483504
2650000	-27317.975977486654	-201.70034609544928	-27116.275631391203	14.35252727007725	116.99319457850744	14.35252727007725	12.83375480968509	43.7702720496236	0.8202210502375603	1.3464495369433649	0.7848576580823946	0.8721407867379891	1.7394871198473043	0.4368438481513871	0.37581288788955763	0.2552899414614861	0.22293000754069844	0.14596716310825883	0.6849237121652161	0.04565332338485654	0.006744443253622914	0.04622275878634684	0.11744712319046181	0.01979085903957829	-27116.275631391203	-110.90354888959125	-74.17224091100525
2655000	-27317.980528136562	-198.67170013200692	-27119.308828004556	17.914254120063994	120.28026297920769	17.914254120063994	13.191860347386687	24.164682352010463	0.8407785621757382	1.4107534183936696	0.7564113138184333	0.9450842739805797	1.6292309866541226	0.4177414449774564	0.38411416603867604	0.251914061648673	0.21463569200887234	0.1493360803037795	0.6350577044436623	0.04627276833553047	0.006042214722848972	0.0442087502340498	0.1282039840285785	-0.07054229338470017	-27119.308828004556	-110.90354888959125	-74.6074464479547
2660000	-27317.656637522192	-200.3412156614707	-27117.31542186072	19.262736106132543	143.27891856765788	19.262736106132543	15.20494260794641	48.13878904571395	0.7991221629410771	1.4125023393024578	0.790774492599049	0.8266753469868877	1.5886804909220045	0.5822451672485235	0.37773796230929907	0.25889078259947007	0.21610707781729907	0.14726417727393268	0.652881791282548	0.03648408624189841	0.004413487899129154	0.03794648988404276	0.10911234259549929	-0.08003834026743253	-27117.31542186072	-110.90354888959125	-76.8470981326653
2665000	-27323.940405622114	-198.53420259543208	-27125.406203026683	20.487409495820522	131.87876788247002	20.487409495820522	14.233298442488708	40.57010318387787	0.7881787415360413	1.3823803733109348	0.7665521527620134	0.8425240900887534	1.6381194750537331	0.5822451672485235	0.37336650289215395	0.26925463637660035	0.21487457278218836	0.14250428794905814	0.6738975047950061	0.04388793523728498	0.007707194701307782	0.04409071784388457	0.15646244167425302	-0.0681204019464132	-27125.406203026683	-110.90354888959125	-74.4402007758922
2670000	-27320.520062434032	-199.60060454843992	-27120.919457885593	18.637340602185276	135.90354534030286	18.637340602185276	15.137821386339619	40.48436581561698	0.7716325025914088	1.414124246677079	0.7564666618562454	0.9073079448473598	1.6333661507028292	0.5171024933250772	0.3737221519149762	0.2590634180198579	0.22024069680330913	0.14697373326185756	0.6665413178917993	0.04165271669286567	0.005518055652219996	0.040728616137661544	0.15030549155791287	-0.07691353985515745	-27120.919457885593	-110.90354888959125	-75.59876403503907
2675000	-27320.85544604416	-204.60017076732063	-27116.25527527684	20.663854318021215	166.29775582837496	20.663854318021215	17.661541276120648	48.64295102247527	0.8736476856938823	1.3173978570346385	0.7564666618562454	0.8454861952780676	1.764988489491452	0.4420131106457132	0.37917557834557947	0.2530914785273238	0.22359517474389282	0.1441377683832047	0.6529657285993273	0.0335501387735466	0.006618846130967871	0.0327234067089758	0.171248925096998	-0.05185580183115384	-27116.25527527684	-110.90354888959125	-79.85249159232784
2680000	-27317.253150141878	-201.95673416824957	-27115.29641597363	16.349389633517244	134.9276492025852	16.349389633517244	16.13880673631775	56.70049062176508	0.861756488187236	1.3173978570346385	0.7683578593628917	0.8957166160866934	1.714758068682826	0.4420131106457132	0.36963452371962713	0.25670278890353004	0.22359517474389282	0.15006751263295073	0.6870125715577838	0.03761555941280598	0.007917794943688317	0.0381652096173263	0.1885128889134943	-0.4409069406454196	-27115.29641597363	-110.90354888959125	-76.84434624144194
2685000	-27333.48270441823	-202.64366624647795	-27130.839038171755	20.723789813184982	154.420655199975	20.723789813184982	15.683432512741254	58.92949930866601	0.8904898865636641	1.3111165930435769	0.7288422882985618	0.9328847557567506	1.683542457972482	0.45312401836496347	0.3727266085727944	0.2507702981623469	0.22643558063190872	0.15006751263295073	0.6504106743573083	0.03718698189008118	0.0025969511882466493	0.036224610614076246	0.044836368553491934	-0.07868615585436699	-27130.839038171755	-110.90354888959125	-78.38775531325282
2690000	-27326.711207471584	-202.3243482012657	-27124.38685927032	17.82787043992612	133.30306262120197	17.82787043992612	14.289859503170849	71.90610164094957	0.8904898865636641	1.477379598471465	0.7629674406544524	0.8196362942499258	1.6147999267471416	0.4347268533133499	0.3701721082371517	0.25819703052342224	0.21961709968231508	0.15201376155711177	0.6982681218178757	0.040412996127745134	0.002179151191251124	0.04050775914903451	0.05373221165104798	0.11582431069521386	-27124.38685927032	-110.90354888959125	-77.64713777007418
2695000	-27321.450320288397	-199.98548034895703	-27121.46483993944	16.735746603356016	127.86648433260568	16.735746603356016	13.826025485718521	30.95615924310036	0.8935303219925899	1.3612473794571491	0.6948791674219335	0.893972116036289	1.6147999267471416	0.5415710883448959	0.3707285140058849	0.25210831448142884	0.22747258245158067	0.14969058906110644	0.6717925892921026	0.04119278368221933	0.004364613891134508	0.04007658343197951	0.09248783509214421	0.270100300451218	-27121.46483993944	-110.90354888959125	-75.58351766409828
2700000	-27324.08753112276	-202.59247131449007	-27121.495059808272	21.89513412792794	155.6277807159528	21.89513412792794	17.991380340714286	42.004136551387454	0.8525470029659219	1.434672804944195	0.6623238847795213	0.8687146178685039	1.7001620654504601	0.4815796239913967	0.3752545702052635	0.2483731211938923	0.22595643841331453	0.1504158701875306	0.6470622826263901	0.034220736542119046	0.004644891954645355	0.034679931584898495	0.12465730274607421	-0.022066602952568928	-27121.495059808272	-110.90354888959125	-77.62688804495518
2705000	-27323.229089405908	-199.03998720525877	-27124.18910220065	17.94387412922078	130.5171796361414	17.94387412922078	14.385951250176735	38.18649027114806	0.8557796258074724	1.376951349359992	0.7921669774708102	0.8116701966309936	1.6332155211449602	0.5302163295857708	0.3745788388073046	0.25863539631662064	0.21669728616980458	0.15008847870627118	0.711000716465186	0.04190547974134858	0.0038851568097725353	0.04202905087074488	0.08129655058436759	0.1279920287709802	-27124.18910220065	-110.90354888959125	-74.91759547070038
2710000	-27323.207367996434	-199.47292090593226	-27123.7344470905	18.990540042497	135.36030844814744	18.990540042497	15.472121692480398	43.493932134151855	0.847690994934073	1.3795924983713617	0.7455546038644885	0.9053958919022982	1.6402124047610382	0.4815536061667398	0.37698285603293946	0.25126518971842093	0.22179196803052426	0.14995998621811624	0.6771847401022666	0.04201817027314204	0.007076550342418198	0.03912084253264205	0.19217069679515617	0.4905112942086005	-27123.7344470905	-110.90354888959125	-75.3866229360621
2715000	-27322.05215357929	-202.72475896753497	-27119.327394611755	18.214246161750154	142.46122451847782	18.214246161750154	18.214246161750154	54.954328109581425	0.8646431146725584	1.3305230289872858	0.7612617937709265	0.8554991913426493	1.678831666281291	0.5092412049452885	0.37883096920223064	0.25569324488810763	0.21716912514418452	0.1483066607654781	0.6523547485201696	0.03864119934262772	0.008869052861582412	0.038973333362873445	0.2108656169614634	0.005252219220023661	-27119.327394611755	-110.90354888959125	-77.0743806284307
2720000	-27323.079594385337	-202.1768704765479	-27120.902723908788	20.929695409490638	154.3519168970302	20.929695409490638	16.3208864219456	37.59747124804201	0.8538121622182195	1.36388659424294	0.7529794570235551	0.8578314880999629	1.6896626187356298	0.48182767967969226	0.37116437281923104	0.26465329138514493	0.21774744453883682	0.14643489125678813	0.6380394342587475	0.03563771089789611	0.002609649549006161	0.0357858911352305	0.06390759749201488	0.025748824231925857	-27120.902723908788	-110.90354888959125	-78.43407058721363
2725000	-27317.46434371937	-201.52897370610543	-27115.935370013263	19.352737349320225	136.56249817666094	19.352737349320225	13.657481685600798	65.6191028211754	0.8461565910981832	1.3996876276957306	0.7750721977116649	0.8900884133333123	1.5315747730386484	0.5574203971224603	0.37962152102301	0.2519345165570606	0.21855497327526496	0.1498889891446653	0.6299603295334334	0.04045046045339113	0.007377266059143266	0.0404196588114677	0.1624204255796674	0.2573626027242404	-27115.935370013263	-110.90354888959125	-77.21504264438798
2730000	-27317.206722296418	-202.04930966720167	-27115.157412629218	18.32376420744951	144.89315224096777	18.32376420744951	16.106083327777156	65.44789244421645	0.868398873255904	1.444889812345966	0.7656408473953241	0.8513619949029084	1.5623299788949034	0.507378493204994	0.3679784135558898	0.26412981175549244	0.22029951354008018	0.14759226114853854	0.6629535711208027	0.03467899336455424	0.0044753365513865075	0.03553171264810093	0.09962036861664127	0.08081246477728038	-27115.157412629218	-110.90354888959125	-78.0554930265809
2735000	-27317.157097404113	-199.2363955659486	-27117.920701838164	16.399008784523712	116.25821186732938	16.399008784523712	12.453171861111478	25.954038739745275	0.8632632132690047	1.4730088725733503	0.7603873945250685	0.8323264821385143	1.5426675978355855	0.5283464396584763	0.3724760668711497	0.2641118868648218	0.21237889985875827	0.15103314640527116	0.6576292630545388	0.04723061142434993	0.005870375262411786	0.04730527024411611	0.12570872287940182	0.10631341712203057	-27117.920701838164	-110.90354888959125	-73.82743418571314
2740000	-27320.056955581957	-203.1113565450633	-27116.94559903689	17.43739382521685	134.60958289340837	17.43739382521685	14.830256230972367	79.41923183841327	0.8697329720691674	1.3963984987283695	0.7036037449062381	0.9269545779851412	1.5641004756880055	0.539209730623078	0.3724760668711497	0.2661282903299276	0.2127027805581905	0.14869286224073314	0.6723814249615128	0.03872793184641812	0.006475381449885763	0.038991520279142905	0.1371206139481771	-0.13808975769340787	-27116.94559903689	-110.90354888959125	-78.43378051119699
2745000	-27319.269701967856	-200.07810106452322	-27119.191600903334	17.277010081550035	135.50699802221277	17.277010081550035	15.250521932526135	32.25248900996398	0.8998605745540338	1.3919851359164697	0.7742321911702825	0.8950881833863583	1.5955973625429578	0.44323655242989757	0.37666715415947827	0.261707486553991	0.2123449005081852	0.1492804587783465	0.687078516112339	0.03633584135210559	0.004983725326113053	0.03724465947803555	0.12082334464962101	-0.27971965541129645	-27119.191600903334	-110.90354888959125	-76.49880225981364
2750000	-27321.51753812761	-199.837400159736	-27121.680137967873	18.050809946961113	133.60656088239287	18.050809946961113	14.700871851977126	37.1325142949208	0.8998605745540338	1.37893267790683	0.7351572477378441	0.8623239112366274	1.680489036134767	0.44323655242989757	0.3684628025694162	0.25860767990061895	0.2217066916398076	0.15122282589015823	0.6472294119581451	0.04245073704358728	0.0069561878058582915	0.0415283125543297	0.12713694205973297	-0.2612295050090096	-27121.680137967873	-110.90354888959125	-75.73609481664192
2755000	-27318.461615465156	-201.60875453221848	-27116.852860932937	21.04970977561714	148.968642478772	21.04970977561714	15.035026664278549	63.97344741830284	0.8055253370594535	1.4074727603826953	0.7351572477378441	0.8325155503711319	1.6989683478997066	0.5203607565491684	0.37278208764206994	0.2601451045291934	0.22168607207341112	0.14538673575532657	0.6481336056160648	0.03340865929943676	0.004860310772539674	0.03596876211134402	0.1451827796918469	0.030879770560609962	-27116.852860932937	-110.90354888959125	-78.08661018414976
2760000	-27316.150179668395	-199.55322574582345	-27116.596953922573	15.758478730333653	113.31375687736737	15.758478730333653	12.111654518038282	40.56546023740409	0.79920738445129	1.3809246031280928	0.7784359129417036	0.8199609620587077	1.6762267474223167	0.5452443899978889	0.3734609841996959	0.2630605305391078	0.21924760554271477	0.14423087971848259	0.635801570992626	0.048741530527548	0.00517874561209759	0.048158180831492065	0.08622767654315548	-0.37760987427393106	-27116.596953922573	-110.90354888959125	-72.9361710822864
2765000	-27319.293771684737	-203.59091032850984	-27115.70286135623	22.158615119967806	153.8150329223437	22.158615119967806	15.916252143835315	72.9979504934488	0.8254802197604983	1.4006420081877666	0.7813808046269111	0.848145492191971	1.647716697568283	0.49663477766456954	0.3711044900665998	0.25729013308232906	0.2278109079803093	0.14379446887076286	0.6259852917923643	0.03504055417206424	0.0044731838468974805	0.03429766641115732	0.13816666274122844	-0.009983299961336073	-27115.70286135623	-110.90354888959125	-79.04679045690919
2770000	-27320.97627206542	-201.87302191484292	-27119.10325015058	21.54016237084845	153.60001678342562	21.54016237084845	16.954932417187653	40.24261566147159	0.8701333044401471	1.3223430360105444	0.8088351366229585	0.8278012473059801	1.7101787688329075	0.460708506787462	0.36890648944259585	0.25746578289684297	0.22659058762091192	0.14703714003965038	0.6261663092846526	0.03459963942547195	0.004199257201309451	0.035176291544864804	0.14210547252126887	-0.169384095009166	-27119.10325015058	-110.90354888959125	-77.8262706670383
2775000	-27323.593536038465	-201.17551215320378	-27122.41802388526	16.786466392607977	135.76656344356704	16.786466392607977	15.53834745927443	49.571734724944754	0.8364720824588919	1.3970033444288488	0.8373768674197095	0.7727608223263909	1.6571594355086767	0.4992274478574821	0.3626245509466506	0.26328520794848576	0.2279935320538104	0.1460967090510544	0.70174291080198	0.038753842030447384	0.004534581496925545	0.037830632543929855	0.09504985053744036	-0.008147914197710918	-27122.41802388526	-110.90354888959125	-76.4354812011164
2780000	-27325.189802221237	-200.63603355102032	-27124.553768670216	19.57806971411234	142.73614490481634	19.57806971411234	16.383451046301435	48.56134210033859	0.8364720824588919	1.3895021347237544	0.812024870291652	0.8402598576467311	1.7266413331834563	0.3950997216955143	0.3648565992538286	0.27174966181734755	0.22041657583139693	0.14297716309742808	0.651911715084708	0.03822024948832635	0.0033677100904124873	0.037332278361912045	0.07539887623638258	-0.08945239808024188	-27124.553768670216	-110.90354888959125	-76.63936744596532
2785000	-27322.574669313024	-201.02485910466703	-27121.54981020836	22.59890062604822	142.73259348120988	22.59890062604822	15.795209517147239	27.51055095758962	0.8892517399429759	1.3446983379745814	0.7448309007640729	0.7940037575986645	1.8321155420241908	0.3950997216955143	0.3713542843390943	0.246184264015246	0.23128768241185893	0.151173769233802	0.6782895131104406	0.03859726549165941	0.006871965800984275	0.03744702443778466	0.19683924139914266	-0.16759714206238416	-27121.54981020836	-110.90354888959125	-76.9495478465776
2790000	-27326.512222110287	-199.04029288243345	-27127.471929227853	17.799732202821755	124.71888515666652	17.799732202821755	13.843843750944883	26.976291253187586	0.9236397660643534	1.3425955382575336	0.7655783173871299	0.8219408259817286	1.7472918494302254	0.39895370287902865	0.36540073476569523	0.25364358349110255	0.22918641761632114	0.15176926412688224	0.6368115353909599	0.04480804326813467	0.005451315743450717	0.044940505841450804	0.12199114894735555	-0.05983184506587898	-27127.471929227853	-110.90354888959125	-75.06147854505295
2795000	-27329.270095547017	-200.40645753418286	-27128.863638012834	20.273531462418795	142.2340275298791	20.273531462418795	14.440067606737625	53.125573978306605	0.8385261890347734	1.2080231357078897	0.9063102412940989	0.6958465985126677	1.7935555308274562	0.5577383046231139	0.3659038457357884	0.2603955208483684	0.2347851464316172	0.13891548698422726	0.6402011221615481	0.03787533264246202	0.006137144340179606	0.03747472173421411	0.1623313160004747	-0.19047595362802908	-27128.863638012834	-110.90354888959125	-76.67623255653245
2800000	-27315.19787817858	-198.0552472496999	-27117.14263092888	17.986685990468292	124.3520444784973	17.986685990468292	14.03634429100451	42.98068179315812	0.8385261890347734	1.2478527383103921	0.7798010921284761	0.8149672485440757	1.7881580261230408	0.5306947058592418	0.37115201441568074	0.2573447245520306	0.23016914090231755	0.14133412012997237	0.6392298147803469	0.04407363578365634	0.008159434814203882	0.04248400733343559	0.16432237299248745	-0.08460348034857121	-27117.14263092888	-110.90354888959125	-73.83976822885437
2805000	-27326.579282399773	-199.90044143127858	-27126.678840968492	20.10923547027189	138.41578561003223	20.10923547027189	15.510210349588021	30.213801581982764	0.835121942821665	1.332864804624077	0.8224378656524859	0.8149672485440757	1.7242523079415861	0.47035583041611045	0.3762722608691391	0.261760564986239	0.22715523154248524	0.13481194260213797	0.6266505093624548	0.039658376168404445	0.004867520731450327	0.03822713720399918	0.11798999754881202	-0.1453459424915901	-27126.678840968492	-110.90354888959125	-76.6109281508589
2810000	-27334.02744269103	-204.3630243075138	-27129.664418383516	18.118732013635316	143.54116028008275	18.118732013635316	16.654839767879455	78.10700743644992	0.7825041878051632	1.3390928399545345	0.7924462018348563	0.8199721358761068	1.709840855907203	0.5561437786221364	0.36808481939504717	0.2658403684080106	0.22924735904429808	0.13682745315264544	0.6623194164498699	0.04070147750327523	0.008046397308376398	0.03854461230499607	0.1745274490917287	-0.350158825071081	-27129.664418383516	-110.90354888959125	-78.99226729225255
2815000	-27319.24176890098	-199.80636740258944	-27119.43540149839	17.37077317701868	129.50147656580916	17.37077317701868	14.087603958160333	40.48946671611409	0.7901034013132754	1.4554337237264152	0.7923620102389621	0.8647268190907019	1.5844268903291503	0.512947155301495	0.37249027510847293	0.25951977499554446	0.22307095629172366	0.14491899360426028	0.6490531813439799	0.044092719983298945	0.00678369986292232	0.040411182271340954	0.15403870141902298	-0.1441380810105628	-27119.43540149839	-110.90354888959125	-75.14785585218814
2820000	-27319.388664239723	-197.9974793480382	-27121.391184891683	17.90474086296122	120.89711769582533	17.90474086296122	12.62785711191285	39.4569891226727	0.7901034013132754	1.4778992965268112	0.7560098850316701	0.8853011536416844	1.6244208785037215	0.4662653849828375	0.3764168827818709	0.25964157433608215	0.21760995338329386	0.14633158949875436	0.6472639257495734	0.045102925034271976	0.0068083383490185586	0.04338131198890147	0.18214305454439747	-0.15630348266353253	-27121.391184891683	-110.90354888959125	-73.24673005463835
2825000	-27324.665118448833	-201.434667334118	-27123.230451114716	18.077963022774274	133.76383418711455	18.077963022774274	15.616904073076022	66.44072415207236	0.9083842992975631	1.4504635265093717	0.6800336556609684	0.8853011536416844	1.6095519799075748	0.4662653849828375	0.3650391307219711	0.25866787674425723	0.22037693341962233	0.15591605911415063	0.6550625269796866	0.0400658996278743	0.0036025274103345297	0.040636672022230515	0.07062608911998601	-0.1464612217343929	-27123.230451114716	-110.90354888959125	-77.0335684744932
2830000	-27327.203964370015	-199.98557186356203	-27127.218392506453	18.6935923024753	138.87056901117498	18.6935923024753	16.323332086513602	39.67957900525257	0.8452435840080073	1.5762309834032064	0.6493415218330689	0.8714430411779178	1.5014361983483986	0.5563046712294013	0.3710889787097649	0.25896171972324344	0.21654574179740152	0.1534035597695914	0.7172401773406663	0.03830713414048476	0.0031375093789055325	0.03860629610024352	0.05934320479983001	-0.15641736757135088	-27127.218392506453	-110.90354888959125	-76.05609791008436
2835000	-27315.597581354203	-199.7395916840592	-27115.857989670145	19.67302247863551	136.06696726457892	19.67302247863551	14.486486505960722	30.58864158818171	0.8452435840080073	1.4764823203490907	0.7040798086182878	0.8714430411779178	1.5891695406512203	0.5135817051954766	0.3668000561745216	0.26336634078087756	0.21509582642557656	0.15473777661902552	0.7134077976698068	0.0409879729948583	0.006888209106267506	0.03994093839726118	0.12841997850836578	0.10204454728755318	-27115.857989670145	-110.90354888959125	-76.16922637464917
2840000	-27317.66101510344	-201.7553909385473	-27115.905624164894	18.140460417751296	149.27400134650065	18.140460417751296	15.428465603959953	52.6691020002469	0.8696747863732871	1.4271629641868484	0.7381376581646041	0.8720171457999755	1.587653084607033	0.5053543608682525	0.3674892258419962	0.2627696872697966	0.21855826585000168	0.1511828210382068	0.6742730605244055	0.034163496568835064	0.006334938222056632	0.035471286181856417	0.15540903507339218	-0.07798862409123201	-27115.905624164894	-110.90354888959125	-77.98926244896823
2845000	-27320.844047535873	-203.17944188257377	-27117.6646056533	17.762347498444548	142.64016219268768	17.762347498444548	14.592509732373474	29.04340776600445	0.8696747863732871	1.491564855987898	0.7381376581646041	0.8403513330232538	1.6063554151638304	0.45391595128712714	0.3647908992995011	0.2581685283718288	0.22402499795817848	0.15301557437049293	0.7014134779129276	0.04014078650684323	0.005333585748380307	0.03911901846750992	0.1156791918954895	0.1570835584080645	-27117.6646056533	-110.90354888959125	-79.09831390953843
2850000	-27326.703481706576	-201.92750483846373	-27124.775976868114	15.956094435502672	126.85387547186289	15.956094435502672	15.956094435502672	60.32127282157693	0.7743891527665282	1.4136118460636162	0.7731775294917377	0.8387896697265048	1.6063554151638304	0.5936763867877832	0.3732504346074627	0.26028772078701057	0.22334146986318176	0.14312037474234618	0.6811648617777872	0.04147650013062397	0.004828842419847597	0.04250325168763921	0.11086521064450743	-0.015457640315006096	-27124.775976868114	-110.90354888959125	-76.25544889718435
2855000	-27321.30860317427	-197.6814266306091	-27123.62717654366	19.839435093741038	127.01281545198663	19.839435093741038	14.306999537905403	37.3357019272718	0.8874217214006919	1.2982147092398317	0.6085119173909695	0.9131639469133029	1.7151852121495865	0.5775024929056176	0.38559765385296957	0.24606305134687387	0.22198998199447967	0.146349312805678	0.661181353128359	0.04436444670163384	0.00833270374550388	0.04225912355923037	0.19513927220275898	-0.12897733608733766	-27123.62717654366	-110.90354888959125	-73.86348539975431
2860000	-27320.920639408865	-200.37197692352865	-27120.548662485337	18.217380078687615	140.08391536872918	18.217380078687615	15.048070914631875	47.46199345572045	0.8732728456677241	1.2982147092398317	0.8538337689068562	0.8501550515237382	1.6487464069302	0.47577721773164994	0.36493107825233406	0.2613937345496807	0.22928333750642566	0.14439184969156077	0.6462699758947263	0.03833887471395008	0.0059871217283700845	0.03699534134086694	0.11478432197589285	-0.1486739053744094	-27120.548662485337	-110.90354888959125	-76.46962259484468
2865000	-27317.202939588118	-198.99618412610806	-27118.20675546201	16.377525238344003	121.8188705122017	16.377525238344003	13.813413998511777	34.71166507871765	0.8732728456677241	1.3749699632664143	0.7088743937864906	0.8539785085409222	1.715506617577107	0.473397671161342	0.3650068489391775	0.25812619574628487	0.2314731056980606	0.14539384961647825	0.6490600844738534	0.04667980097935713	0.010294233656792402	0.04244360833265196	0.1773542623650105	0.2830557555793671	-27118.20675546201	-110.90354888959125	-73.74663798061144
2870000	-27318.895087081684	-199.47560584979294	-27119.419481231893	19.03265549657202	135.7638191639121	19.03265549657202	15.270293369333178	36.58663316620133	0.844243678450562	1.3840641562170832	0.7088743937864906	0.8044200249741582	1.6921318841126338	0.5662658624590721	0.37653612943024745	0.25946035083364005	0.2235590918917542	0.1404444278443595	0.6333037772143764	0.0418819583045915	0.006192419911429482	0.03970706763124351	0.12759278973788293	-0.13426415699484232	-27119.419481231893	-110.90354888959125	-75.69101732148957
2875000	-27325.252389279696	-203.05333718733243	-27122.199052092365	19.252991672880565	150.9361246133346	19.252991672880565	17.58903242184909	67.38651393416933	0.8081683868428216	1.3792407833667897	0.746066054004198	0.871628890941549	1.7380000156665187	0.4568958691781231	0.38111322539695464	0.2526462671517166	0.21922434358202783	0.14701616386930205	0.6412529245884723	0.034024018407424104	0.003646826309194413	0.035678112826709664	0.10893137367519501	0.06772524170395176	-27122.199052092365	-110.90354888959125	-78.45506031271167
2880000	-27321.687761088357	-202.49911095084775	-27119.18865013751	18.71698172895368	153.6993059933573	18.71698172895368	16.918868414403065	49.058979471983044	0.8260338842770397	1.4126358005320965	0.7689590042080782	0.8463352220590002	1.630896192318962	0.5151398966048234	0.38111322539695464	0.2663213994409607	0.20830994848003975	0.14425542668204602	0.6811258548856508	0.03329138730957525	0.003760895844895366	0.03342701660664461	0.10051081465146054	-0.02051521573216422	-27119.18865013751	-110.90354888959125	-78.48647121380309
2885000	-27319.43969822135	-200.04712608181902	-27119.39257213953	16.210067343445647	126.68558509297375	16.210067343445647	16.210067343445647	32.206288305272295	0.8298186598394173	1.435238373959791	0.7185664191560392	0.9187916040744325	1.6238976236974594	0.4736873192728605	0.3740062585682214	0.2585175275445283	0.2174630360979672	0.15001317778928427	0.6836351666626725	0.04069191793289294	0.007283487630205839	0.04272632884107985	0.1810424428154292	0.0223623210484851	-27119.39257213953	-110.90354888959125	-75.2287736447055
2890000	-27320.322636146466	-200.31447296202936	-27120.008163184437	16.530922993868913	129.0798240959032	16.530922993868913	15.25369344170076	47.78385251790704	0.8298186598394173	1.4271038328527246	0.7503284298693018	0.9187916040744325	1.5691537211453517	0.504803752218772	0.3718169981049218	0.2643561808500753	0.21466658560733703	0.14916023543766702	0.7047432178539448	0.0406858608128207	0.004545948685284137	0.040227627113389106	0.10570255398611239	-0.03400203301575209	-27120.008163184437	-110.90354888959125	-75.4294196504746
2895000	-27316.662587362138	-198.36897089523833	-27118.2936164669	18.060358605215605	125.162409184309	18.060358605215605	14.414312951570896	27.594398054683488	0.8352619361732557	1.458493927472946	0.783438147974016	0.8914962871995407	1.5691537211453517	0.4621559800348898	0.3692632501602805	0.2652559375766839	0.21819213308360905	0.14728867917942765	0.6597643389828994	0.04581482679174876	0.007725648856185615	0.045866450707114655	0.1689360174925111	-0.23580585301681317	-27118.2936164669	-110.90354888959125	-74.38248202076379
2900000	-27322.455303771338	-198.87082814404081	-27123.584475627296	18.960925919164332	135.24861779874593	18.960925919164332	15.33104848725713	36.67115354982511	0.9326933092181591	1.4330814412742858	0.7148676874558616	0.9077805523055111	1.5589608628229592	0.45261614692322294	0.36593432264981246	0.25693682548445734	0.22570016903272538	0.151428682833006	0.6662332608442215	0.03891114767912275	0.003719521371388399	0.03973709701651818	0.086519907088066	0.020977868289422913	-27123.584475627296	-110.90354888959125	-75.46306540928941
2905000	-27333.693147638234	-203.10392353983232	-27130.589224098403	22.076868487497798	159.59002632280504	22.076868487497798	17.03543924810078	42.60230868361763	0.9591977394946649	1.415670242991804	0.7264387184239836	0.8840737665411482	1.5471218949918264	0.46749763755657253	0.36708942648966325	0.25687305121750426	0.22519846616688588	0.15083905612594775	0.646160024731642	0.03385912669556535	0.0011536784145041385	0.03417199206205011	0.033735396265655505	0.07305542779201354	-27130.589224098403	-110.90354888959125	-78.65955005359325
2910000	-27327.6888158473	-200.69396319590751	-27126.994852651394	19.57393425287145	147.12698169940555	19.57393425287145	16.22178954245633	47.35203794330695	0.9577309906510407	1.3916947548713103	0.7755220082326422	0.9221323114918072	1.539264860187739	0.4136550745654602	0.36124141964357326	0.252073321186218	0.22816511633282777	0.15852014283738206	0.7550655771461976	0.03357736334704537	0.004489447615377075	0.033750306092243894	0.13806295403767513	0.30836127222684195	-27126.994852651394	-110.90354888959125	-77.1677601519625
2915000	-27325.250752111788	-201.12933348889896	-27124.12141862289	20.822656722445117	148.31025562875354	20.822656722445117	15.92622346807505	51.80290507325844	0.9485910360665812	1.4222229351536888	0.7554234410987404	0.8438615353681971	1.558672070070324	0.47122898224246795	0.36604339013254433	0.2504237069695365	0.22660512369185531	0.15692777920606502	0.7057028136583763	0.03619505647451333	0.003966842680831609	0.036022595827713284	0.09760069590875602	0.11480640673945453	-27124.12141862289	-110.90354888959125	-77.18006719622116
2920000	-27322.96171954076	-202.1162184228217	-27120.845501117936	18.37441514396129	146.58910657959808	18.37441514396129	16.591035587115073	60.94153720020231	0.9097022690781297	1.363870320922764	0.8008862849636986	0.8523879761734441	1.5687874357426352	0.5043657131193284	0.3603390712071005	0.26298624894929806	0.2190153066995361	0.15765937314406656	0.6975080317328503	0.034240342559385184	0.003959434258928781	0.035050255788821906	0.10300611140648169	-0.1996338008671083	-27120.845501117936	-110.90354888959125	-77.97458662620222
2925000	-27323.613945274774	-199.92987287891765	-27123.684072395856	15.848384917470096	123.1295662902692	15.848384917470096	13.983771831181414	29.55941790755703	0.9457906040673735	1.4282134901811878	0.7880472367267597	0.8668348429300261	1.553115749208922	0.417998076885731	0.35791462812001623	0.25974238293404556	0.2270590469619344	0.155283941984005	0.6496966352564365	0.044132858345056515	0.004593268893066816	0.04281732135676535	0.11091886782331356	0.04051029904240415	-27123.684072395856	-110.90354888959125	-74.76758109586612
2930000	-27320.593294415787	-200.62141405039907	-27119.97188036539	18.02303877428448	140.3013842274213	18.02303877428448	15.548059367842027	47.88301536332203	0.9307448999883987	1.3830130178301154	0.7903438096943557	0.8871665009284834	1.5148855316593017	0.49384623989934506	0.35847189186356065	0.26325710561521803	0.22710671748078887	0.15116428504043367	0.7535636752756489	0.036843603767867564	0.005173629536254042	0.03727202444038694	0.12352117723632723	0.04037949294677546	-27119.97188036539	-110.90354888959125	-76.59307093591511
2935000	-27326.0223911396	-199.63325746313689	-27126.38913367646	17.01599303976393	129.35109615075004	17.01599303976393	14.109771448775772	40.610898097741206	0.9441658362616205	1.3967826334690372	0.7438999041317056	0.8618701397893654	1.5251565769421926	0.5281249094060785	0.3670100113955454	0.25007549833637704	0.22386842748807995	0.1590460627799988	0.7312200662209952	0.04016926681128118	0.0011933545528062797	0.04019055076560692	0.02601762771734149	0.08436855596128776	-27126.38913367646	-110.90354888959125	-75.18688600020366
2940000	-27321.912715953633	-198.61905497606335	-27123.293660977568	18.819447557921528	131.98605752223972	18.819447557921528	15.531674100373378	32.94511915045928	0.8964571233564709	1.4718250706470042	0.7376223858961314	0.9178205117015776	1.544137788130593	0.4321371202682228	0.364431677522237	0.25780937425436873	0.2164292421713187	0.16132970605207672	0.6343249484914474	0.041203166823643535	0.006865352670009189	0.041587798340328073	0.1505012365960795	0.11178502162070347	-27123.293660977568	-110.90354888959125	-75.09688520652317
2945000	-27315.990436352717	-201.13862240227832	-27114.851813950438	15.895189113799967	118.85440669444158	15.895189113799967	13.73343464313769	59.43206595585781	0.8416040534585016	1.483839194559407	0.7016493289756729	0.8713248636416074	1.558415165809407	0.543167393555404	0.3774121221060203	0.2545664485149742	0.21874768911064893	0.1492737402683577	0.650414591033603	0.04584461402327767	0.007760134540123089	0.04576048846912469	0.17053610638346034	0.13249694548942384	-27114.851813950438	-110.90354888959125	-75.18702798667853
2950000	-27327.166661275278	-198.7693925316342	-27128.397268743644	19.12722933757589	130.10263151685317	19.12722933757589	13.92091041789562	45.650972984460374	0.9097190979786929	1.403029685805449	0.7687545456816142	0.7882794203724488	1.724106749055556	0.4061105011062389	0.3560777532707186	0.26428103744337633	0.2307883515192672	0.148852857766639	0.6657205842326325	0.042743861116487744	0.007351386323978327	0.04238461001485908	0.17731875046606216	-0.15906817193733463	-27128.397268743644	-110.90354888959125	-74.7011642435994
2955000	-27335.5411002983	-199.3988159732211	-27136.142284325077	16.12436628628563	112.50039452419367	16.12436628628563	13.529407068749899	48.44610144704007	0.920026954743749	1.3290474204998526	0.7584466889165581	0.8770531138174232	1.6955772152824335	0.41984860673998303	0.3514486557255473	0.2627819737521855	0.2355451175633023	0.15022425295896608	0.6762420335172284	0.052720592395967096	0.005950545582256802	0.05221878721843781	0.11344267936099553	0.20726009061829598	-27136.142284325077	-110.90354888959125	-73.14482053996568
2960000	-27327.314039953584	-202.91637856800236	-27124.39766138558	20.581719719231625	151.96125916802217	20.581719719231625	15.847864856468911	69.67370151542107	0.90355767895988	1.4887604577700617	0.740568295398075	0.8593813009419254	1.587883660190074	0.41984860673998303	0.36388679655906747	0.25586602229770256	0.22399204025651656	0.15625514088671455	0.6858467379905983	0.035234000891090154	0.002788475751012022	0.03473286205408354	0.06793352479010027	0.12485432891437041	-27124.39766138558	-110.90354888959125	-78.81148329169407
2965000	-27325.579856951525	-206.31895134451293	-27119.26090560701	21.802785132382954	155.07806303947646	21.802785132382954	18.132194848489995	94.14120065316096	0.9263698556637409	1.4336750554779722	0.6882916200851428	0.8408681987929525	1.6661036228803148	0.44469164709987635	0.3694955552065178	0.2545241090371744	0.22316112658952394	0.15281920916678507	0.6441310027425127	0.03286531652819227	0.003439983461484204	0.03260668354387429	0.11815215282500977	0.1677863226121147	-27119.26090560701	-110.90354888959125	-80.7220379632627
2970000	-27318.668940656637	-198.9106378592174	-27119.758302797418	17.604803508412285	127.3360796016183	17.604803508412285	14.020567202141065	44.75130220142725	0.8204181396523171	1.446054252014088	0.6882916200851428	0.8776403458434953	1.6564383287955018	0.5111573136094544	0.3705801136367251	0.26241726491765105	0.21690381000938738	0.15009881143623757	0.6673999245775347	0.04070948927086458	0.0038241823937318234	0.04108298205005081	0.11336000477927216	0.03673856311703423	-27119.758302797418	-110.90354888959125	-74.78632316614515
2975000	-27329.87364020769	-203.86407520501803	-27126.00956500267	21.70665236777475	158.90869578479652	21.70665236777475	19.034545688973477	38.56744057252509	0.8992359194818079	1.4579632957448667	0.808566270939582	0.8369271123073256	1.5598690826341959	0.43743831889222107	0.35818719601290544	0.2615942680539815	0.22745371581356905	0.15276482011954515	0.6897988510809986	0.032326305293007784	0.006319996181431216	0.0339337514091889	0.1730103581487506	0.11211943122958878	-27126.00956500267	-110.90354888959125	-78.19919269157919
2980000	-27323.396542245864	-198.7763460232132	-27124.62019622265	17.053044078923694	128.13283469702873	17.053044078923694	14.85803847980042	33.70534916716884	0.8979674709208283	1.367375980857446	0.7980113777558416	0.8359598115953354	1.5408844265424093	0.5598009323281384	0.3574214972916531	0.2632647361158485	0.22717250467329933	0.15214126191920033	0.659334057949877	0.04016851055198085	0.006914991771552444	0.04085491553362785	0.162267641806624	-0.18364883507188184	-27124.62019622265	-110.90354888959125	-74.78950419002348
2985000	-27323.75454484183	-200.57545965421866	-27123.179085187614	18.63067947151474	139.88156032518373	18.63067947151474	15.01839191570049	49.64525273555692	0.9533885784935521	1.42903452145115	0.7353182111999887	0.7898195072018387	1.6585923664305977	0.4338468152228719	0.3547472485359839	0.25779510200875144	0.23325681399525824	0.15420083546000765	0.6828897280512626	0.03892216798569173	0.002648245497356468	0.038841551104034595	0.06250578510298119	0.24512163317599325	-27123.179085187614	-110.90354888959125	-76.61422670632398
2990000	-27321.34432912348	-200.17581605645637	-27121.168513067023	18.617644545015597	138.58276200803436	18.617644545015597	15.989261643688916	44.33291762554941	0.8421210749578453	1.3641605338947682	0.8731354600171007	0.831534904706996	1.6233039332512647	0.46574409317202436	0.3595620553983397	0.2606089145995501	0.2310828403438344	0.14874618965827704	0.6866078672293945	0.03995490909046168	0.004871803774995861	0.03922947437512322	0.11640674204548886	0.024043126186482414	-27121.168513067023	-110.90354888959125	-76.04302997596933
2995000	-27319.344837993467	-201.64671386433437	-27117.698124129132	18.605202932399262	144.09241255008212	18.605202932399262	15.647126738217807	33.07548455133311	0.8481325491226226	1.3667545715062086	0.7022343154417574	0.8507119856408232	1.7080941184079486	0.5240724598806389	0.3707866910785069	0.25557674603419095	0.22781844897663642	0.1458181139106669	0.6696498857443374	0.04029991939383478	0.008071701189383449	0.0378708393870044	0.17825223484234462	-0.12499466454611433	-27117.698124129132	-110.90354888959125	-77.65659737865546
3000000	-27322.23671521728	-201.33010568633824	-27120.906609530943	17.13370662537908	129.98450979359092	17.13370662537908	14.680402657891088	59.971465781279804	0.8519530048575573	1.3566223762319656	0.733966861005702	0.8515465279288549	1.6178395335013016	0.5880716964746179	0.36027245357561	0.2678533292695997	0.21982562387607055	0.15204859327872097	0.6882996365907104	0.04256198102125364	0.006535413474711845	0.04148146467334578	0.15426966550943072	-0.11844264767607303	-27120.906609530943	-110.90354888959125	-76.34496657747567
3005000	-27319.422907781118	-200.70086773847328	-27118.722040042645	16.423510985768207	128.13915086203963	16.423510985768207	14.320196746586031	31.346358575105057	0.8249851099800442	1.4143566677581578	0.7066710292532572	0.8788423596812996	1.6178395335013016	0.5573052998259388	0.37792816200496326	0.2533161194966343	0.22185796167745114	0.14689775682095255	0.6726593010003594	0.0431061642614097	0.004075179200757394	0.041676800281711744	0.0970833313413985	0.008654483446384519	-27118.722040042645	-110.90354888959125	-75.89620143190766
3010000	-27328.662282865283	-202.01062307466472	-27126.65165979062	18.523442375948864	148.90293031449826	18.523442375948864	15.680651185225841	43.94652055924976	0.8249851099800442	1.3768705399492986	0.7663579716669129	0.8480069469891982	1.6505034595190389	0.5332759718955067	0.3835429918155827	0.2548461603034973	0.2236982637444935	0.13791258413642765	0.6644752757589908	0.03730744996460865	0.004451225933705162	0.038002508119209	0.10568056952668689	-0.40069190685243095	-27126.65165979062	-110.90354888959125	-78.03402750010105
3015000	-27317.090721570305	-200.55668226054536	-27116.534039309758	19.05790860933993	144.9391687625006	19.05790860933993	15.42407999860627	46.63916601324873	0.8175001868681679	1.375840375919103	0.756053806998014	0.8321449043498689	1.7408044206054196	0.477656305259426	0.3795479604048397	0.25078330016378464	0.2203606930554494	0.14930804637592748	0.6299284135673611	0.03598082859894481	0.004516204925232008	0.03627114264736608	0.12677537479151668	0.09438679244574039	-27116.534039309758	-110.90354888959125	-77.10700194723165
3020000	-27324.902784498943	-200.68387422297053	-27124.218910275973	21.43168355172842	147.56063344476755	21.43168355172842	15.398630096750928	39.17531045248644	0.7952936200970617	1.4017374768165767	0.7586401490890081	0.9029102848878847	1.6377593991122128	0.5036590699972552	0.38323902727364406	0.26351723528191284	0.21336667617029695	0.1398770612741473	0.6227630631687383	0.03610324982363171	0.006404364478331199	0.03587299926602923	0.13695409685541024	-0.058852515142857616	-27124.218910275973	-110.90354888959125	-77.17103810595798
3025000	-27318.13291962343	-200.37786453577257	-27117.755055087655	16.042071965595216	128.6133480048748	16.042071965595216	14.304462222956953	44.79495135020191	0.8539697943295556	1.4022906085148819	0.7470230179580742	0.8704510891412637	1.6377593991122128	0.4885060909440112	0.3697949067994673	0.2540251057964567	0.2255597954848312	0.150620191919246	0.6655014047248361	0.038299452561592257	0.003974605771659232	0.03896432762130344	0.09906329855320535	-0.049599897511058685	-27117.755055087655	-110.90354888959125	-75.594204471203
3030000	-27332.775570030917	-204.48983078912403	-27128.285739241794	20.503858442085	154.49773622062025	20.503858442085	17.25054720719563	75.10890476569537	0.7618608227588197	1.5338536199875712	0.8253506083594169	0.8692286704231966	1.58479833633061	0.42490794214038474	0.3689743059733029	0.27022927237808886	0.2123426949198769	0.14845372672873253	0.6658542495889012	0.037281485797034594	0.005127792543266945	0.03756249968682323	0.13978596850226885	-0.004661944160748127	-27128.285739241794	-110.90354888959125	-79.3145998564754
3035000	-27325.26673516973	-202.54986419646696	-27122.716870973265	19.423372785025325	152.52624278723425	19.423372785025325	17.210663654368112	54.48312952366812	0.8552177472976341	1.3802431481127608	0.7753858555878532	0.8748922735343486	1.5485958288874975	0.5656651465799047	0.38017746024973076	0.2571161711925824	0.21448048540865494	0.14822588314903315	0.673662019216279	0.03511526697359683	0.004396706701631801	0.03556165746085404	0.11038338859304474	0.10566685134271807	-27122.716870973265	-110.90354888959125	-78.13726309728918
3040000	-27323.439539909108	-199.40022101067925	-27124.039318898427	16.261348428465467	127.80062507641861	16.261348428465467	14.4433848689145	39.246023686402324	0.9549335376485278	1.415445875901562	0.6859616424885161	0.7640653502675543	1.6588233734133637	0.5207702202804753	0.36043895381659485	0.25938153369643774	0.22947433923606872	0.15070517325089997	0.6546963266546739	0.03792171791033312	0.00475762584717544	0.03947799446428551	0.1341461125025244	-0.023194042190448093	-27124.039318898427	-110.90354888959125	-75.04019149483463
3045000	-27320.348563909432	-200.0529597803428	-27120.29560412909	17.057092829547173	128.14364665104918	17.057092829547173	13.758416560494778	45.721217347287705	0.8238447524030642	1.4296851889435533	0.7730435751031249	0.8341746566709715	1.6557281254904235	0.48352370138886225	0.3636309613300114	0.2666226790078442	0.2222233020428394	0.14752305761930626	0.6317144119155147	0.04352657943647407	0.006759887503427724	0.043569640376802776	0.16796958084486174	-0.3726347226646988	-27120.29560412909	-110.90354888959125	-75.1802475435221
3050000	-27322.427484726784	-200.57511081316318	-27121.85237391362	16.466740198809504	132.49183892350385	16.466740198809504	16.466740198809504	34.04797108659693	0.8238447524030642	1.4399127924666482	0.8351540174230637	0.8098338845818599	1.5758812237361879	0.5153733293891755	0.36761449590360273	0.2658543449833718	0.22044398810207969	0.14608717101094704	0.6677815835204906	0.039379977596231804	0.006980443073372226	0.04083636328910834	0.15442131421924357	-0.04334469155837429	-27121.85237391362	-110.90354888959125	-75.80387194617703
3055000	-27325.393135822444	-201.97256173318203	-27123.42057408926	20.86233020794958	148.93066919185063	20.86233020794958	17.296131818456228	54.94400676585083	0.8238447524030642	1.4399127924666482	0.8351540174230637	0.8098338845818599	1.5833377845524799	0.5079167685728834	0.3603460043783165	0.27451703100545494	0.22361877588009918	0.1415181887361307	0.6513817834849538	0.03782438046100114	0.00455784485521881	0.037003453279060725	0.1318007086513927	0.07780977554631692	-27123.42057408926	-110.90354888959125	-77.15885933431905
3060000	-27317.81691155088	-201.73009777946183	-27116.086813771417	20.11406845546603	149.9653650735535	20.11406845546603	17.12876323172593	36.88118853754598	0.9201366693305466	1.425544228048855	0.7909465454866322	0.7845876281859585	1.5619646507524256	0.5168202781955813	0.3620857774008692	0.25520252071283195	0.2293088185848911	0.15340288330140908	0.6674513631919764	0.03533046528558914	0.004756146363899483	0.03599346992845593	0.13508334652598936	-0.046525089765261644	-27116.086813771417	-110.90354888959125	-77.84013317262695
3065000	-27331.019971725626	-203.75975759469776	-27127.26021413093	21.065933299074466	159.73566317380568	21.065933299074466	16.264356467863582	67.53034117830244	0.9619567919067181	1.3139265682748873	0.7909465454866322	0.8303185651595607	1.626938317977992	0.475913211194209	0.36653303820661176	0.2509845212923752	0.2300927662580458	0.15238967424296862	0.6641040363166325	0.03522937023745388	0.006976756851347183	0.0328062738847062	0.175082641927005	-0.23655751057327334	-27127.26021413093	-110.90354888959125	-79.25371175103807
3070000	-27315.893933475727	-199.21645640671437	-27116.677477069014	18.175141340306165	126.6290460699057	18.175141340306165	12.837913536492495	48.50072055626209	0.9339863054210877	1.3488534791549838	0.7909465454866322	0.8292096927028036	1.6258842119199994	0.4711197653144922	0.36811496388471077	0.2570735038461507	0.22719506137533813	0.14761647089380192	0.6935783789848361	0.04063451490151315	0.003907138401289327	0.04029284758970438	0.10381983289023543	0.0037114027973048623	-27116.677477069014	-110.90354888959125	-74.78391728053978
3075000	-27317.9379293207	-199.95474290543086	-27117.98318641527	16.92289759873202	132.76255286763097	16.92289759873202	14.776835408133193	39.45052594274201	0.821096820187796	1.379324543121067	0.7377877769628177	0.8849418760708363	1.6601099427116537	0.5167390409458283	0.3765792902139264	0.25392687028181576	0.2238638506570718	0.14562998884718756	0.6136078824794684	0.04005161869198995	0.0034720028849542024	0.04096282690315748	0.09293182291665456	0.10933849339269947	-27117.98318641527	-110.90354888959125	-75.67984816640424
3080000	-27321.151141538758	-199.15352384735192	-27121.997617691406	19.4805834961028	136.880696870123	19.4805834961028	15.447754065813577	38.49707479842869	0.821096820187796	1.4121559435602182	0.8034745378740654	0.8849418760708363	1.6601099427116537	0.41822087959542936	0.37462860198819437	0.26136826055526513	0.21598578574950117	0.1480173517070408	0.6351353515550819	0.04061232191098788	0.003014845585610871	0.04046611098278533	0.0838012338234446	-0.1913822361785634	-27121.997617691406	-110.90354888959125	-75.51268684836744
3085000	-27319.6498675021	-201.999137815306	-27117.650729686793	19.887256459801304	147.9675427345005	19.887256459801304	16.57839365961536	31.423363623910973	0.821096820187796	1.3786257101773027	0.767436121758548	0.8350195869688165	1.603313836066991	0.5945079248405448	0.3685498831156681	0.26247146843017966	0.22349718538949132	0.14548146306466234	0.6696602125540876	0.03606147584767399	0.004829487514131429	0.03573184862408965	0.11717738042724002	-0.02046534950097971	-27117.650729686793	-110.90354888959125	-78.49673839672718
3090000	-27315.276736621207	-198.9599884138609	-27116.316748207344	15.988652319287384	120.583612556388	15.988652319287384	13.739387150028252	40.66269520299727	0.9293813880836341	1.3788408852856535	0.7526090943653415	0.8423583023525997	1.665557756775916	0.431252573136854	0.36233268281350167	0.2610563746579718	0.22814782924364024	0.14846311328488757	0.6996083823864595	0.04180023074589434	0.0056990117877736765	0.042307419008295745	0.13790077989454835	-0.01994059641400946	-27116.316748207344	-110.90354888959125	-73.83672835084298
3095000	-27320.33531882417	-198.85384378656613	-27121.481475037606	17.95939378294099	127.31764284488624	17.95939378294099	13.2835674316207	39.054866742906405	0.8550594755742948	1.3613824640988315	0.7848277606750813	0.8831797305123598	1.5845943910880789	0.5309561780513525	0.36454056523491984	0.2704370483755225	0.2169034156523978	0.14811897073716113	0.6734339090430015	0.043319488823858145	0.007483592918674359	0.042142869122586406	0.17250113752618385	-0.06473380822127343	-27121.481475037606	-110.90354888959125	-74.39883431097297
3100000	-27320.85027129486	-199.95754803975723	-27120.892723255103	20.762127384642177	142.47058516025368	20.762127384642177	16.387302451500748	40.13219476773676	0.9010169733801406	1.405298865068988	0.7555289761465541	0.8821846886710534	1.6084318284405235	0.44753866829273925	0.3685994997620269	0.26071569490097346	0.2228429431174518	0.1478418622195491	0.6847657168147727	0.03763439472307548	0.0032878246734853868	0.03740561432937424	0.08464007348186481	0.28068793217611493	-27120.892723255103	-110.90354888959125	-76.13111223394789
3105000	-27328.285068357844	-200.30768762443964	-27127.977380733402	17.429006292520683	135.34626072498185	17.429006292520683	15.461657486605688	47.22564888202775	0.8581010642784622	1.3734577598947297	0.7555289761465541	0.9542598636409558	1.6137784380045503	0.4448738980347468	0.36973857501549573	0.2534011302853855	0.2228429431174518	0.15401735158166818	0.7186417505250811	0.03851546665842777	0.0031055502115711615	0.03850365655433491	0.07023463694178085	-0.03752617807756921	-27127.977380733402	-110.90354888959125	-76.02634679007645
3110000	-27323.176713652374	-202.2453067019497	-27120.931406950425	19.534456639356954	142.39742062659232	19.534456639356954	16.384588724324136	65.47559509278175	0.8355194377142632	1.3624610999702926	0.6942658518592101	0.888624158821393	1.659400394974626	0.5597290566602138	0.37083100474702585	0.26140731052968064	0.21963664277303963	0.1481250419502551	0.6806103031737939	0.040333859663622615	0.004950824678918476	0.03838474278679677	0.11228192010241565	-0.15280065180225877	-27120.931406950425	-110.90354888959125	-77.56752205329815
3115000	-27316.9115623718	-199.08924501220943	-27117.82231735959	18.861498484113696	136.35014911111548	18.861498484113696	15.767623181087774	34.10516436136301	0.8414378063723087	1.437640520293453	0.6567095216760063	0.8765361008344899	1.6731929689164506	0.5144830819072904	0.3739125087625203	0.2587485442768635	0.21876565796834388	0.1485732889922735	0.6574783438298147	0.040595877788112064	0.008356675546578464	0.039554315012389984	0.16897341087445875	-0.025917222013184523	-27117.82231735959	-110.90354888959125	-75.37087040322682
3120000	-27324.885000529397	-204.2610014281536	-27120.623999101244	18.445190005394373	142.02979031731164	18.445190005394373	15.659105104679721	91.15983328539977	0.791045205623585	1.425938995399358	0.6894428832550589	0.9248951477679498	1.607662439196409	0.5610153287576383	0.3710709710034124	0.26254869358563154	0.2167717139463705	0.14960862146458684	0.635935060239458	0.0359710555851492	0.008032887655722144	0.03729315461197157	0.2231883554168006	-0.38449847110121727	-27120.623999101244	-110.90354888959125	-80.02265990698207
3125000	-27323.48884479255	-200.76527668092353	-27122.72356811163	19.835050689786666	149.04830836785496	19.835050689786666	15.671171380442665	45.49972666552	0.8360995051724248	1.3918402007978732	0.8640625762829806	0.784711275074451	1.6112323124602732	0.5120541302119963	0.366286020547672	0.26166601900516684	0.21999930712000446	0.15204865332715797	0.6798940185301079	0.0355162958407109	0.006072450766903806	0.03495434755138064	0.13388682069683536	-0.36462597791881224	-27122.72356811163	-110.90354888959125	-77.21570897448544
3130000	-27323.03224520897	-201.07532023513556	-27121.956924973834	20.295772301595992	148.8802364678861	20.295772301595992	16.16072130388323	48.7724204265764	0.7869639641265157	1.3539853250635947	0.8594096070370453	0.8104249300646361	1.6848412320415713	0.5043749416666359	0.37858137080953763	0.263379833170722	0.22129249177765636	0.13674630424208523	0.6455904134725647	0.035741163734923045	0.003068010248428995	0.035701712749863265	0.09621850313035996	-0.3315994149405362	-27121.956924973834	-110.90354888959125	-77.35961469432127
3135000	-27319.17659757677	-199.8693508516338	-27119.307246725137	16.676572315269812	129.52772798466685	16.676572315269812	15.002179688915243	40.48241592367493	0.9182556822330217	1.3530728623265948	0.7674383190342734	0.8596549790104075	1.6846626680420762	0.41691548935362566	0.3826191944412868	0.2557760201381718	0.22044309996444744	0.14116168545609517	0.6814222683791434	0.041379052200614774	0.004888594370798596	0.04238063747329154	0.09927033418231866	-0.16417026943397295	-27119.307246725137	-110.90354888959125	-75.19744199264068
3140000	-27322.15545658701	-199.13313812870635	-27123.022318458305	18.860983138465077	129.51929328369948	18.860983138465077	14.879744741665165	28.200000490502493	0.9479674756520129	1.3761594999118938	0.7636424398760651	0.8983377822892445	1.5544728588141463	0.4594199434566369	0.36764915133241566	0.25299037695230914	0.22153664371851609	0.1578238279967604	0.7515689549516541	0.0426400798102652	0.0051274860688599625	0.040322965657407846	0.1435581719769185	0.41937988683088395	-27123.022318458305	-110.90354888959125	-75.48982411403641
3145000	-27324.13753650806	-198.18120628506185	-27125.956330222998	16.88678551911404	116.38879186746628	16.88678551911404	12.55045520154259	28.239229117740127	0.9346345577421297	1.443095014772554	0.7334379940017085	0.8724796636147967	1.5317348782563946	0.4846178916124161	0.3786928830169212	0.2530746629372015	0.2147451597357425	0.15348729431013605	0.7020448350391928	0.04566617631646309	0.008516067874137856	0.042233415792940106	0.166423118759037	0.06258580971482156	-27125.956330222998	-110.90354888959125	-73.17880093428262
3150000	-27319.826570018184	-198.72402991751142	-27121.102540100674	19.55836252866678	131.8026879144657	19.55836252866678	14.532857582730019	47.78091292815396	0.9265016448945544	1.4473805417305856	0.7232879359305165	0.8697046519025485	1.5919587394092265	0.4411664861325681	0.3660390701934169	0.26295964029359337	0.21672277824378838	0.15427851126920258	0.6996497152408431	0.04072965081060371	0.0054058038835807735	0.0391872572888646	0.1377582374009555	0.16026349080259933	-27121.102540100674	-110.90354888959125	-74.93242109406746
3155000	-27313.90582229976	-200.26478814051956	-27113.64103415924	20.16272596627845	140.42305717841313	20.16272596627845	15.925033379710793	31.12975923588631	0.8624239432349231	1.51842595890916	0.731838539834073	0.8697046519025485	1.5375077322366963	0.48009917388259876	0.36998631064171345	0.26239695647784267	0.21281884049844185	0.15479789238200325	0.7032855503744647	0.03871235434242275	0.0045409694001104384	0.03739624379996155	0.12432726002787192	0.3841971830436547	-27113.64103415924	-110.90354888959125	-76.77328516567803
3160000	-27323.270796652265	-198.73586519023115	-27124.534931462033	18.791771060678865	132.3756170682502	18.791771060678865	16.36608523301708	30.285834242690125	0.8993964954464001	1.4183247046934657	0.6554463435400225	0.931447850923037	1.6363052766147692	0.45907932878230523	0.3637504972109495	0.26081100065679785	0.2250963076564083	0.15034219447584563	0.6596837401948499	0.03972325865681972	0.006923646433459147	0.041330446696179905	0.1406430504743599	-0.1775892545846283	-27124.534931462033	-110.90354888959125	-75.20767949846565
3165000	-27321.271615473383	-199.1802073460911	-27122.091408127293	15.770854748627706	120.37582792409955	15.770854748627706	14.006854769717213	32.210793670663854	0.8937217641042667	1.4357918745068827	0.8083113745463595	0.892694306527589	1.4891149769505656	0.4803657033643363	0.3562283993179541	0.26290406678568773	0.22414398488087064	0.15672354901548877	0.6922967627582798	0.04378214316185181	0.005966588158797404	0.04206919530204889	0.13668793994020934	-0.02636943405959101	-27122.091408127293	-110.90354888959125	-73.9382321274509
3170000	-27315.587112265013	-197.03063057577532	-27118.556481689237	18.797515834013783	125.75537499185967	18.797515834013783	15.278463275005041	35.921864923686904	0.8217155234769186	1.5514747498121073	0.7574748854695104	0.8268511010990895	1.5100217427447726	0.5324619973976015	0.3670292273625518	0.2627926021820352	0.2112940119134899	0.15888415854192434	0.7107453094538091	0.042414519297327716	0.010570265339328687	0.04140700501479661	0.21734222587157592	-0.17593005575451773	-27118.556481689237	-110.90354888959125	-73.35285151802732
3175000	-27323.91343371674	-199.68040305371176	-27124.23303066303	18.308693979113226	133.98814344409564	18.308693979113226	14.954934802225335	43.36755051432598	0.93132854471912	1.4310620189599574	0.723387167184247	0.8717385289943013	1.5100217427447726	0.5324619973976015	0.3742076895537639	0.25509124851080106	0.22095472206008046	0.1497463398753558	0.6373592204257953	0.04346981008231439	0.002872078917700601	0.044058074119588855	0.05971855912786186	0.29847017126542913	-27124.23303066303	-110.90354888959125	-75.39116554913484
3180000	-27326.713284922767	-199.97466965748995	-27126.738615265276	19.546879066230822	138.22313687038	19.546879066230822	16.292907497183727	51.017476776525555	0.894914612621773	1.3374808810100447	0.7578024772917701	0.8095575780285518	1.707833257023186	0.4924111940246743	0.36768605153333084	0.25916073007456625	0.22378339190801405	0.14936982648409	0.6236701365260224	0.0384486480064354	0.0067156422413307765	0.03960857102580433	0.13538949374513617	-0.1032541664891178	-27126.738615265276	-110.90354888959125	-76.12896359815808
3185000	-27314.877901196676	-198.31764809985071	-27116.560253096824	19.078578821138738	123.9244108048466	19.078578821138738	13.030006949936316	44.09817264979856	0.8650256615375727	1.394894733039517	0.826797886043568	0.7873964316417754	1.6612485465428908	0.46463674119467596	0.366653883006865	0.26615029813071145	0.2211437754465964	0.14605204341582825	0.6929782331906813	0.0449856719344861	0.0074760419044233905	0.04399910720436578	0.15455738432207747	0.0814915124046875	-27116.560253096824	-110.90354888959125	-73.82558436283072
3190000	-27316.12846716557	-197.11918144108319	-27119.009285724485	18.177904414529575	121.30191422346167	18.177904414529575	13.927008937262531	35.595444017298014	0.8557991921246572	1.338546169935336	0.7806943657101575	0.8333165369025903	1.642077563572223	0.5495661717550354	0.38196692128846066	0.2531067466976264	0.2197838830634623	0.14514244895045184	0.6318693681250187	0.0478403546430521	0.010377342457127292	0.04532331082981641	0.1919468384785553	-0.07480430025836919	-27119.009285724485	-110.90354888959125	-72.77207358304751
3195000	-27323.41878915378	-200.4462675262034	-27122.972521627576	18.75254796548526	137.72344149493256	18.75254796548526	15.947546027201515	31.132830782565353	0.7550408258359056	1.338546169935336	0.7806943657101575	0.8620167452359307	1.7428359298609744	0.520865963421695	0.3811849956605896	0.2523606385700491	0.226201231097893	0.1402531346714695	0.6578451076279196	0.040804674363139705	0.004102380921663766	0.039724895577318224	0.06734731526514065	-0.007456851535150594	-27122.972521627576	-110.90354888959125	-76.67753554567311
3200000	-27324.578060350712	-199.16525414541195	-27125.4128062053	18.698141884485374	134.1654390429246	18.698141884485374	15.841934239885777	32.934875872101124	0.8765721860646879	1.344759053817527	0.7603711575359312	0.8620167452359307	1.6820590645506206	0.47422179279530213	0.3793396757964635	0.24400523372189153	0.2221202458148221	0.15453484466682407	0.6290733255643465	0.04090496833019808	0.004799370315872346	0.041336251541686436	0.11661760777233407	-0.10955959069237477	-27125.4128062053	-110.90354888959125	-75.52725794094552
3205000	-27328.37939850662	-204.39585859183427	-27123.983539914785	20.869994103060698	163.12208522949388	20.869994103060698	18.497916002291866	40.16290956802993	0.8836799718717823	1.3995085832653487	0.7774226127071254	0.8769180062891739	1.6167042038537829	0.44576662201278644	0.35989458767738586	0.264756330182295	0.2211029602444519	0.1542461218958685	0.6574896826546065	0.032428717846715	0.0041023538442326495	0.03228144655254612	0.09756809304731447	-0.17112717370553027	-27123.983539914785	-110.90354888959125	-79.39868771583737
3210000	-27329.205024624727	-203.00250842959434	-27126.20251619513	15.820569205064913	123.56371251650744	15.820569205064913	14.292550456988813	72.31341529021286	0.8759945782782425	1.308530534332194	0.8197060605910884	0.7608343600144731	1.74851617037847	0.48641829640553186	0.3685255386552683	0.25529613531372963	0.22138404523920258	0.15479428079180077	0.677423344465758	0.042476366735283114	0.006490819071524615	0.044006493872430344	0.139517235822853	-0.16181712786217842	-27126.20251619513	-110.90354888959125	-77.12827399325155
3215000	-27320.00377291397	-200.83751707147766	-27119.16625584249	16.938930659504447	136.42564549894385	16.938930659504447	14.51652951443764	37.14896607324932	0.8420911520413887	1.358041448469328	0.7694681577860385	0.8497362998144365	1.6805604433426455	0.5001024985461628	0.3592155105151882	0.26600343075490634	0.22796127160734667	0.14681978712256002	0.6514505084745098	0.03847686222427428	0.008692796310532346	0.038333141069734414	0.17377174703648596	0.028156423271736668	-27119.16625584249	-110.90354888959125	-76.6265196886204
3220000	-27322.555605362897	-199.5973883818373	-27122.95821698106	20.25859125803606	134.53706335462016	20.25859125803606	14.474113835372226	26.04997182774755	0.7625318874528771	1.4355999283510412	0.760645723481675	0.918663263835872	1.6634751253253075	0.45908407155322706	0.3734311156143909	0.25243224988415847	0.21773641352282788	0.156400220978624	0.6775065290679168	0.0407429798173529	0.004066923947288391	0.04156112615321454	0.11029900882403061	-0.10031970529900948	-27122.95821698106	-110.90354888959125	-76.35766820406667
3225000	-27330.50557402509	-197.97660045241508	-27132.528973572676	18.627847821372374	129.84866003304012	18.627847821372374	15.812628010014985	41.16020099334277	0.9090439741775013	1.4256662032903946	0.798792627946259	0.7980257101654372	1.5899149205178387	0.478556563902569	0.3504010144823124	0.26285570731264535	0.22488301112791345	0.16186026707713	0.6541287112688003	0.04006438974388506	0.007696633386149147	0.040106346067601266	0.14812487487564166	-0.008609462826427881	-27132.528973572676	-110.90354888959125	-74.32514936183036
3230000	-27318.517274211117	-200.02616069902285	-27118.491113512093	17.04762228325409	134.63765835451852	17.04762228325409	15.36229532762224	37.81779190518573	0.8953729930534158	1.4393389356405133	0.7137835492128998	0.8425270022613052	1.573208008256612	0.5357695115752538	0.36702980861054757	0.26286594186070916	0.21896727732697113	0.1511369722017734	0.6617219933159454	0.03790482066800341	0.0033864916643127512	0.03893395355238827	0.08423467886182708	-0.1270224967816281	-27118.491113512093	-110.90354888959125	-75.99481158482835
3235000	-27321.222039644443	-200.3870474125037	-27120.83499223194	20.52140101835507	144.2331281886486	20.52140101835507	16.01255393658088	50.80947518494671	0.8281491406065978	1.5146622371176053	0.7024417229257354	0.7945394774347172	1.6244379103400906	0.5357695115752538	0.36835912611859895	0.26529669206911377	0.21896727732697113	0.14737690448531734	0.6738685789763955	0.037733353846896696	0.004618332074128029	0.03770958290250208	0.11494383144468365	0.1690316455634145	-27120.83499223194	-110.90354888959125	-76.43024340476472
3240000	-27315.41510602785	-199.02719527165775	-27116.38791075619	14.747551624931848	112.39053461078613	14.747551624931848	13.59910016372593	31.387333596040857	0.8386353412764777	1.381188651514201	0.7834771023872215	0.828526578923035	1.6587666388573494	0.5094056870417154	0.36692568430564376	0.2647612009593665	0.21967876562821934	0.14863434910677162	0.6462698481589595	0.04748392072039924	0.009013157158068262	0.04680758482055114	0.20120815821865484	-0.16902414016751657	-27116.38791075619	-110.90354888959125	-72.64437513027075
3245000	-27327.437187926535	-200.96197785029153	-27126.47521007624	21.84100822226096	149.1260919184911	21.84100822226096	16.725248920720304	43.22304669304336	0.9128218430126689	1.330524378866413	0.7948809171560329	0.8521307643379868	1.5660059016399945	0.5436361949869037	0.36901661973796174	0.26240895966670846	0.22440607225627296	0.14416834833905806	0.6212522289152591	0.03706464033219948	0.0034912758006238635	0.03588169214908134	0.0823346243335986	-0.16585014773487228	-27126.47521007624	-110.90354888959125	-76.60334185862268
3250000	-27322.109557784494	-199.69868256722873	-27122.410875217265	14.806030274398092	107.45529814284957	14.806030274398092	12.701312605655247	44.887156664683374	0.83959828064046	1.303975806690752	0.809640735040337	0.8833182012244304	1.68845429141514	0.4750126849888805	0.3721042715360106	0.2618558359804941	0.2247893156535975	0.14125057682989894	0.6329675768595987	0.05093127688283018	0.011532534081099336	0.05293445355887483	0.16879637919133908	-0.014380110520908398	-27122.410875217265	-110.90354888959125	-72.4353052232184
3255000	-27318.193806071642	-201.0973856105495	-27117.096420461094	12.925116844972148	107.02203975697518	12.925116844972148	12.925116844972148	33.68495430602519	0.8956302645286127	1.381266540355356	0.7697720647419884	0.8276785301160737	1.6303585431123164	0.4952940571456526	0.36972988749574887	0.26152561782817446	0.22241895221661306	0.14632554245946475	0.7064897146067167	0.04388234435963386	0.008965756713314394	0.0472541119022158	0.20875291380509872	-0.27738901106545016	-27117.096420461094	-110.90354888959125	-72.58839788706742
3260000	-27314.397099983482	-200.5448466243732	-27113.85225335911	18.57827120662814	138.38284153877805	18.57827120662814	15.883100492835457	54.97563442920456	0.8467118055963211	1.395403316069145	0.7648939049030129	0.8673383731735517	1.6303585431123164	0.4952940571456526	0.37853149127885755	0.25793557754196755	0.21850193172948196	0.14503099944969403	0.6452912004645183	0.03881109530758725	0.003902334974337607	0.03912022762473568	0.11360514697854322	-0.027630383120572997	-27113.85225335911	-110.90354888959125	-76.48072179105816
3265000	-27324.26370434084	-201.59632753390258	-27122.667376806938	21.000568214292528	153.80737454560892	21.000568214292528	16.70499749158289	44.07404594035367	0.8729756161273305	1.395403316069145	0.7660681160697215	0.8634496378488724	1.6277453547559353	0.47435795912899487	0.37133879132472253	0.26463259503491093	0.211145835108956	0.1528827785314116	0.6886038836913521	0.032724967318898734	0.005188334599783654	0.03413665840033953	0.12692725638550303	0.2337937766461295	-27122.667376806938	-110.90354888959125	-77.9151951808156
3270000	-27318.479610079656	-199.3849297359487	-27119.094680343707	21.583202138031275	142.26995114392378	21.583202138031275	14.903707895463452	42.0560383789867	0.8882542533917516	1.395403316069145	0.7660681160697215	0.8634496378488724	1.5532218136567981	0.5336028629637115	0.37856639631638045	0.2589964055335855	0.21652099523646232	0.14591620291357274	0.6560398909028502	0.036540010589186496	0.004999563414388558	0.03674233822980656	0.12597002943945096	-0.017812246286215125	-27119.094680343707	-110.90354888959125	-75.82863856439295
3275000	-27325.24858959467	-201.24927043557017	-27123.9993191591	20.656688313510266	150.32873721920663	20.656688313510266	16.285711832494336	51.65490358937189	0.8397840878695029	1.5091798697040761	0.7556894886740988	0.7752034231617929	1.5937813252287676	0.5263618053617618	0.3722963200181904	0.26130771250621115	0.2148902606963246	0.1515057067792748	0.6772272363156093	0.03472504546293328	0.004559753937596515	0.0341751930359089	0.12311544266497954	-0.5340170752755949	-27123.9993191591	-110.90354888959125	-77.44557429018832
3280000	-27314.048549581956	-199.55900116333254	-27114.489548418624	15.282841839956351	114.54464077772778	15.282841839956351	12.712828654934683	32.944594190278906	0.8783294429663123	1.472078792980957	0.7840678751645472	0.8891723904395885	1.5376927197600168	0.4386587786885783	0.3746884604630202	0.25748795747461184	0.2136923145267151	0.15413126753565393	0.6615353070444926	0.04539510955241029	0.005985570500281018	0.04467168383496265	0.14315380926041907	0.28944192441069816	-27114.489548418624	-110.90354888959125	-73.41688574895205
3285000	-27327.77030796433	-204.05814659032325	-27123.712161374006	20.510303873488503	160.03989348347042	20.510303873488503	18.60481038059596	46.00271754002894	0.9102465570825062	1.4990248487222817	0.6851220059289048	0.8891723904395885	1.5376927197600168	0.4787414780667021	0.37870734211589746	0.2577435546091864	0.21102346876273245	0.15252563451218473	0.7203444073551065	0.03282393661144442	0.004099125216274464	0.03314530263398473	0.13066850433798244	0.09824802634134788	-27123.712161374006	-110.90354888959125	-78.77270367980505
3290000	-27322.831967401788	-199.9133374050291	-27122.91862999676	18.37713517233679	133.89623195891375	18.37713517233679	14.12692514763046	48.112445934648846	0.9823000933996846	1.3548490496240115	0.7250765301234479	0.7956611881240078	1.7028548431135355	0.4392582956153129	0.35883301973932	0.2567162934382997	0.232589727149299	0.15186095967308216	0.6618220986351486	0.040573473730797706	0.005866307544295214	0.04138845205667665	0.13355013958341044	-0.19039103296987547	-27122.91862999676	-110.90354888959125	-75.8350129081926
3295000	-27320.04091428148	-201.53020513769337	-27118.510709143786	18.063065412808054	143.18985250348393	18.063065412808054	16.34553737818889	41.98498380341711	0.9350130319488805	1.3121641889505853	0.7250765301234479	0.8463986614311261	1.7420892919306477	0.4392582956153129	0.3774883938619804	0.24971660180885058	0.22228270350844656	0.15051230082072337	0.6533959965346416	0.03928241501138271	0.00933647791237752	0.038652549991144466	0.1797117847526394	-0.17426818440180522	-27118.510709143786	-110.90354888959125	-77.13779858247042
3300000	-27324.653024233074	-202.07583676662313	-27122.57718746645	21.24601305209574	152.21716268131536	21.24601305209574	16.130271426475858	32.264749295508146	0.8079057136103616	1.2918174408274368	0.7767031639960827	0.8463986614311261	1.8033494437168536	0.4738255764181396	0.3789699697065362	0.25168202571199166	0.22851465012760128	0.14083335445387174	0.6608153807751724	0.03623832220407319	0.00542787787275173	0.034968770106786194	0.15186775504807778	0.02859239600831353	-27122.57718746645	-110.90354888959125	-78.39391304634374
3305000	-27322.48157124144	-198.7619191019931	-27123.719652139443	17.419739060230718	124.0538935187339	17.419739060230718	14.342327386160735	42.54354416102449	0.859947566727293	1.2773665878601002	0.7397143219003572	0.7800089231668833	1.8859920694969472	0.4569705308484192	0.37857917576259437	0.2536019450724595	0.22698552471107522	0.14083335445387174	0.6339245896888114	0.04673232780475732	0.004039810965903125	0.046027510926325406	0.0878993179682875	-0.003597649618704795	-27123.719652139443	-110.90354888959125	-74.02566204413668
3310000	-27320.967360676535	-197.6130218063768	-27123.35433887016	19.027575225768192	125.58474908697357	19.027575225768192	14.336945361410038	32.79762109476275	0.8603669150362837	1.361757573073734	0.7474846822315213	0.7746080367229586	1.670639379567564	0.5851434133679386	0.3777057222364381	0.25706883166513983	0.22265144274495444	0.1425740033534685	0.6643627770906105	0.044992369301676285	0.004558336651218957	0.042745368789278926	0.12958197305136443	-0.10567276063142533	-27123.35433887016	-110.90354888959125	-73.81928863083672
3315000	-27329.147769615618	-201.6120185066289	-27127.53575110899	20.37510165282755	150.2359042483385	20.37510165282755	17.153464551546467	47.565154202003534	0.8361007537931554	1.423930153091253	0.7825393315250698	0.7638195486725384	1.70322737854506	0.4903828343729237	0.3598753518541348	0.27489920204744317	0.22265144274495444	0.1425740033534685	0.6475562408445462	0.035992470451832494	0.005318074022779689	0.035645358842702445	0.13715181043680366	-0.04214461080162562	-27127.53575110899	-110.90354888959125	-77.3578523520369
3320000	-27328.292775443388	-201.5423094763965	-27126.75046596699	18.956542706046267	141.91803202095275	18.956542706046267	15.861696060034301	61.74816621184694	0.8502350330921402	1.43705400875406	0.8290071420203153	0.7638195486725384	1.6182337985632316	0.5016504688977146	0.3573655432263533	0.2708224207132176	0.22058242913631612	0.15122960692411394	0.6672083820179443	0.038346512750131574	9.741471866544262E-4	0.03852275072420742	0.027922724529095094	-0.15525850154743606	-27126.75046596699	-110.90354888959125	-77.37227859224674
3325000	-27317.655063018454	-200.87243224529408	-27116.78263077316	19.265159742943986	136.85997265131962	19.265159742943986	16.375789995931388	63.87608926324674	0.8021808844184533	1.3781461125815122	0.8432791495441145	0.8135164251400059	1.6720103108037647	0.49086711751214934	0.3706323524846549	0.2584188169165839	0.23151596045419817	0.13943287014456388	0.6799507755815226	0.03795721457165032	0.007447749700972163	0.03886251182725155	0.18140411358647232	-0.05721336772482584	-27116.78263077316	-110.90354888959125	-76.7451921585905
3330000	-27326.218741310826	-201.0986818683723	-27125.120059442455	19.795594062357377	143.84894976534338	19.795594062357377	17.323681492472453	36.99078166431576	0.8453824268656391	1.4464575590683972	0.7600441885758711	0.8739638885961618	1.577666585411173	0.4964853514827574	0.37128596244744977	0.26824607736816114	0.21206414026208256	0.14840381992230745	0.653189681411356	0.03892643211486904	0.0038310449736505226	0.03736690836321869	0.10191508565408305	-0.22749555139461028	-27125.120059442455	-110.90354888959125	-76.7471461799768
3335000	-27315.953127763896	-200.02728659513417	-27115.925841168762	19.006154689867973	134.51227717828857	19.006154689867973	14.307032450856193	46.03041447794061	0.8195769866605663	1.3717421193880066	0.6935160724816275	0.9025025808747166	1.694666874589118	0.5179953660059647	0.3769097954403142	0.26163670274797257	0.21508094848433862	0.14637255332737548	0.6665695751373104	0.04641329552508313	0.009934093724609766	0.04218310811529726	0.16011139462390847	-0.13615517108427094	-27115.925841168762	-110.90354888959125	-75.29145616616884
3340000	-27333.05348080015	-204.63012342833213	-27128.42335737182	24.602429621544022	159.2645381039594	24.602429621544022	16.180759477626843	60.49038499612753	0.8829390869435301	1.4378499460596579	0.6388922031054763	0.9348622377348178	1.624683948291211	0.48077257786530697	0.387237781635202	0.24701855728757888	0.2183114368386205	0.14743222423859945	0.5971205973037695	0.03735878027467322	0.004622936101909324	0.0365409712869464	0.14340046970653283	-0.05160414962179156	-27128.42335737182	-110.90354888959125	-77.94371480644868
3345000	-27323.922040772155	-200.85467854536665	-27123.06736222679	20.828283700112692	145.59662366688255	20.828283700112692	16.7943444197071	38.03861208106006	0.9123775213725601	1.4304137455485426	0.7695002890286603	0.8637502722135845	1.505902536741404	0.5180556350952485	0.36931370161376254	0.25947593558697324	0.2235245050038861	0.14768585779537896	0.632134778372627	0.039889149066789996	0.0049377032889975445	0.03848267666070746	0.12572908879755798	-0.18862977935843928	-27123.06736222679	-110.90354888959125	-76.52434116373186
3350000	-27314.728922991693	-198.3134280513827	-27116.41549494031	19.971080456482234	130.542597802011	19.971080456482234	13.758003711655684	41.7112131724492	0.9146505066457269	1.3943167412922204	0.8095563326425079	0.8931998244828869	1.5046752941372823	0.48360130079937563	0.3633127506750494	0.25569960595708113	0.2246491524246917	0.1563384909431787	0.6962930566816148	0.04202738297334556	0.008675391438898646	0.038972848465798994	0.18602405929953914	0.13802049293256138	-27116.41549494031	-110.90354888959125	-74.38008262751035
3355000	-27321.167742889847	-198.80485972603202	-27122.362883163816	17.845291774697092	129.57877685545458	17.845291774697092	14.992524049082142	42.61347848589325	0.9038621712444711	1.39551616956829	0.7443585702528085	0.8159145225973922	1.5821460311002584	0.5582025352367801	0.36105952879963527	0.2590856649103403	0.23055542389814257	0.14929938239188284	0.7100479892415122	0.0409907383243873	0.006675048202159269	0.04027028467217819	0.12726445025819827	0.16223567008409984	-27122.362883163816	-110.90354888959125	-74.72175780680125
3360000	-27318.457006779186	-200.80867322072334	-27117.648333558463	17.74980208767181	140.207180558627	17.74980208767181	16.3777929779102	34.45017840081191	0.89978972763751	1.39551616956829	0.731988508885843	0.9010077255502373	1.5843404475920428	0.487357420766077	0.36592126484338766	0.2594672433921155	0.2260357183755011	0.1485757733889966	0.7001923432868743	0.03618401354418138	0.006988792139058708	0.03556681583026258	0.1633133295374171	-0.177438853983572	-27117.648333558463	-110.90354888959125	-76.96490307385004
3365000	-27329.101107248018	-199.4636702422295	-27129.63743700579	18.011015030510507	132.86263649813154	18.011015030510507	14.224826056244455	36.98465360788369	1.009140982817328	1.39551616956829	0.7123544615231642	0.7794112197168452	1.6486303259780575	0.45494684039631533	0.3602945751437624	0.25853068463746975	0.2270013395337799	0.1541734006849889	0.6768411903369933	0.04008316494502555	0.0036265993590416726	0.04106691559917061	0.07827568666174557	0.02817933340690329	-27129.63743700579	-110.90354888959125	-75.61990901124813
3370000	-27320.697426343813	-201.61861256346998	-27119.078813780343	18.965763333760936	146.70886208407117	18.965763333760936	15.529101084283928	33.68836117437402	0.9247121850707816	1.4045077319490908	0.6917453183876299	0.8650363021523951	1.6733136786303424	0.44068478380976034	0.37041140710365295	0.24435217151841945	0.22795645493514902	0.1572799664427795	0.6561746699508788	0.03712494149209913	0.0037981882163023693	0.0369733231785243	0.10699106784328884	0.2601361260202715	-27119.078813780343	-110.90354888959125	-78.16871005502212
3375000	-27326.3073282704	-200.04666814620973	-27126.26066012419	19.660273934370142	141.5172502291536	19.660273934370142	14.394135559630433	44.688917019228526	0.9574663854435556	1.4870637389035801	0.603255189143635	0.8650363021523951	1.681510351477522	0.4056680328793123	0.36828697619752926	0.25422760151055507	0.21761470052057363	0.15987072177134284	0.6629217599552388	0.0373762809271748	0.006298220129803121	0.03688422634999829	0.12691697935407675	-0.056202084207941955	-27126.26066012419	-110.90354888959125	-76.54175929275868
3380000	-27315.20092705225	-201.03153747620826	-27114.169389576044	21.009574229534692	149.48182309751493	21.009574229534692	15.98001394397001	40.044291993881195	0.9133916615697262	1.3887000242753325	0.7577112074385106	0.8380011739821952	1.662460132809223	0.43973579992501305	0.36705466528868985	0.2562050023741317	0.2288398425566943	0.14790048978048492	0.6629831352357062	0.03601506895166802	0.005897102808692674	0.03661853345157892	0.15917051068285834	-0.14903016143309325	-27114.169389576044	-110.90354888959125	-77.35795683196157
3385000	-27326.193309366947	-202.82780161759422	-27123.365507749353	20.125871551584876	156.61251771560262	20.125871551584876	16.676160378292938	35.06285090039528	0.844407771208014	1.3924637805711642	0.7747890611306866	0.7973812348051147	1.6895237567161348	0.5014343955688861	0.36883955972921056	0.25843007267057283	0.227810688245096	0.1449196793551213	0.6574958753123707	0.03244145744845451	0.0053448932762343755	0.033124642059613844	0.16597911750295039	0.08291175334611445	-27123.365507749353	-110.90354888959125	-79.5276126008071
3390000	-27316.302454500885	-199.52331037468852	-27116.779144126198	18.14433544427587	132.20163528555483	18.14433544427587	14.419028540404828	44.53193416394524	0.8715971440377687	1.4461412895791166	0.689502223899563	0.9213678464886849	1.6243037315423525	0.44708776445251475	0.3699343873828761	0.2594018003098121	0.22034199433187673	0.15032181797543584	0.6731056467589321	0.04246524734010485	0.005394281381462888	0.04263487129853739	0.1108357129063662	-0.062650232926364	-27116.779144126198	-110.90354888959125	-75.25682195805642
3395000	-27322.637547875285	-200.30022549531157	-27122.337322379975	16.42418638492261	132.1107487643267	16.42418638492261	14.818643540747601	37.70475475621572	0.8542691317610908	1.486862120051598	0.7378707021310157	0.882329914688481	1.5562686783015771	0.4823994530662379	0.3697361866739249	0.25436402137161435	0.22268650372739987	0.15321328822706168	0.6780730381129922	0.03694560935309102	0.0027360705665508624	0.03798119309150252	0.06494269914044554	-0.014774880802294105	-27122.337322379975	-110.90354888959125	-76.08162253888801
3400000	-27323.1942922629	-202.6551354053563	-27120.539156857543	22.981910169420235	146.93889401692059	22.981910169420235	16.406668367202933	64.56019297233281	0.8198582569787374	1.486862120051598	0.6746192956209557	0.887288080077066	1.6127648692879677	0.5186073779836756	0.36944387349129637	0.27173393239527677	0.21022935098405712	0.1485928431293705	0.6325130107671274	0.03882414692766629	0.005137061354940042	0.03828685009692945	0.13622951995026417	0.41458880335605536	-27120.539156857543	-110.90354888959125	-77.21995795528525
3405000	-27338.796176518048	-205.21798829227225	-27133.578188225776	20.6023872652924	156.5397167992646	20.6023872652924	18.521610002123513	79.55499836030701	0.7817816453116242	1.4299992216089548	0.7042285770485295	0.8914930866917542	1.64167809469948	0.5508193746396575	0.3739287318205883	0.2592264958191759	0.21864340551192224	0.14820136684831434	0.6761099350064103	0.03181775815252078	0.0019804470998153285	0.03145364298224218	0.04459394128558505	-0.04089536253151654	-27133.578188225776	-110.90354888959125	-79.8253642008671
3410000	-27331.847023386123	-201.42602007168904	-27130.421003314434	18.817039526654256	136.4713477953983	18.817039526654256	14.88440167919417	68.72092699364609	0.8423689173775512	1.4387016813037736	0.7172537132612046	0.7948654070589464	1.6827402791350095	0.5240700018635148	0.37005832710884495	0.26355719651972476	0.219868253742067	0.146516222629364	0.6609574266484048	0.03877539912462499	0.002817567949558423	0.037795114924546784	0.060243122201349	0.00640985366472633	-27130.421003314434	-110.90354888959125	-77.37467861487687
3415000	-27327.220639508276	-202.03751527511304	-27125.18312423316	22.16573517045456	155.41009342051314	22.16573517045456	15.226669582520131	54.45251106072515	0.7869933170912485	1.5360766474926295	0.7161933009456003	0.8246278285858815	1.6529778576080743	0.483131048276566	0.3636439057155859	0.2643070338608828	0.2198540445298759	0.1521950158936562	0.6123437015185212	0.03578949136647528	0.0041029938759367815	0.03634895801768122	0.11711272520814517	0.06846292242218788	-27125.18312423316	-110.90354888959125	-77.75752001533898
3420000	-27320.89374310037	-202.4387186971297	-27118.45502440324	18.31430575822385	150.74245068720091	18.31430575822385	17.1354602765433	42.49868219387174	0.8782062663514985	1.4513664332438196	0.7540514383174605	0.828783628699295	1.576608624614636	0.5109836087732907	0.3722376610994665	0.2578254615949485	0.2183079750369261	0.15162890226865963	0.7095332170308629	0.035157850612298695	0.0056877206813391624	0.03602373275761755	0.14261878130510947	0.06320781085272671	-27118.45502440324	-110.90354888959125	-78.04606061718233
3425000	-27326.281407260096	-199.36736141743216	-27126.914045842663	19.228806411967966	134.93749064128116	19.228806411967966	15.143131898483452	30.257687429492762	0.8556126850756576	1.4057005771219444	0.7540514383174605	0.8228566717341692	1.582535581579762	0.5792430461710071	0.36995427154950944	0.26405327867596695	0.21482511982382108	0.15116732995070326	0.6819675167844401	0.03857062107025899	0.006786088551702571	0.038376238640575086	0.14819529630470066	0.017952377279720783	-27126.914045842663	-110.90354888959125	-76.23695236984192
3430000	-27319.16490296833	-202.5342928547385	-27116.63061011359	18.70080301835215	136.24997595183538	18.70080301835215	16.6274649553941	76.14751791266748	0.8115265423561286	1.3542524477949054	0.8331883961586726	0.7967695911103164	1.6980907136984498	0.5061723088815279	0.37000213353394484	0.2639729892775754	0.22221184179300313	0.14381303539547738	0.6088085767246286	0.03962028473511396	0.004295999211301996	0.0392420658583853	0.11409585888477297	-0.36832637447906186	-27116.63061011359	-110.90354888959125	-77.93652596717071
3435000	-27320.188037193973	-199.62864236116354	-27120.55939483281	17.70451027599235	132.91690190771791	17.70451027599235	15.38274924491692	40.7391902467549	0.8612436714006906	1.3050545093086485	0.7854899784503644	0.8842793879624855	1.668636463819294	0.4952959890585178	0.384178243730328	0.25084994240089525	0.21945331415677546	0.14551849971200204	0.6515794609153929	0.042317519424022634	0.006283967940657006	0.03977699915073507	0.13539462385007972	0.11868444624982832	-27120.55939483281	-110.90354888959125	-75.29842525570649
3440000	-27322.97314137278	-199.5952225289493	-27123.37791884383	21.57174704776083	141.1734218799396	21.57174704776083	14.698144151615299	44.20393970188704	0.8278578679405747	1.3266141936992513	0.7854899784503644	0.85406712534431	1.6423347224817262	0.5636361120837746	0.3727442817294791	0.256246042666267	0.22676071402909462	0.14424896157516	0.615907025126431	0.03822507670286851	0.004114365168495832	0.038380388019887655	0.10291302713704376	-0.13221274124024568	-27123.37791884383	-110.90354888959125	-75.84684828296086
3445000	-27318.295817296937	-201.53753050019998	-27116.758286796736	17.96189683664428	135.85167644259613	17.96189683664428	17.198412537358337	26.92143624809157	0.9301851790410448	1.3611973777791595	0.6809491703904837	0.8645900750981537	1.6912933280423927	0.47178486964876687	0.37094472326491507	0.2511475790540225	0.22880071634597285	0.14910698133509018	0.6668344683453209	0.040001201959562326	0.008086391020936117	0.03866480372683342	0.19163512975594588	-0.22336624179365033	-27116.758286796736	-110.90354888959125	-77.25901567512446
3450000	-27334.258504359568	-204.13657096388067	-27130.121933395687	21.043081953465407	156.13025267668414	21.043081953465407	16.21604475267505	79.98650925608634	0.9053766832916075	1.2942976664412311	0.7514269974306282	0.8801093606194755	1.6393182848184442	0.5294710073986146	0.3625557532261747	0.26246122723411414	0.22578578948056272	0.14919723005914906	0.7062486344830011	0.03405874901543207	0.005586134846166926	0.03403817700144354	0.12457988108146881	-0.14563329084414117	-27130.121933395687	-110.90354888959125	-79.71876365419277
3455000	-27326.133008326735	-203.95387593245266	-27122.17913239428	22.88650131842609	158.89553665130214	22.88650131842609	17.21875948158049	33.72932026635218	0.8245680658312049	1.3718088684221985	0.7803720690592759	0.8801093606194755	1.7174324329286623	0.4257092031391841	0.3786858685498683	0.2568173751153654	0.22183207109866948	0.1426646852360974	0.6652748538821368	0.03610926976504896	0.006058522018577863	0.03534890428551605	0.15939065068059577	-0.023792979594299234	-27122.17913239428	-110.90354888959125	-78.79037463547809
3460000	-27332.385940209453	-198.22816433644596	-27134.157775873005	18.40986338889632	106.90335347986858	18.40986338889632	10.555080006746689	23.253420073077248	0.8815958211262452	1.4560860269121163	0.8080182533788766	0.7601506436941038	1.5735861051803188	0.5205631497083407	0.3762505641221324	0.263123262893107	0.21272388933188996	0.1479022836528712	0.6427860325991158	0.062141415635012104	0.012075021131996579	0.05650213674223594	0.19276785972786417	-0.24967799992395467	-27134.157775873005	-110.90354888959125	-70.97631162831784
3465000	-27319.619982200536	-199.70740441540943	-27119.912577785126	18.89905786308619	138.47704863023404	18.89905786308619	15.358836679987636	35.900601772511855	0.9196305472432212	1.4331122292937033	0.7427249510590707	0.8834589832195884	1.6188086948761211	0.4022645943082968	0.363664806593146	0.25691591866273866	0.221000870667438	0.15841840407667795	0.7132478458646874	0.03799348120274922	0.004347850125060094	0.03870394686244959	0.09940632121495128	0.06255220423367787	-27119.912577785126	-110.90354888959125	-76.23378266811687
3470000	-27321.36562308461	-203.45337777921108	-27117.9122453054	17.58214774240225	140.16839457584297	17.58214774240225	14.681821447190632	71.02456320954609	0.8896427374278162	1.448546256553135	0.8395777280596185	0.7662759251567461	1.5573991269274763	0.4985582258752093	0.356824805914834	0.26299605724540337	0.2290435387063377	0.15113559813342547	0.6182227912591041	0.04237413525267736	0.010376479797476258	0.039115618543371256	0.17109673847544563	0.33126038511173084	-27117.9122453054	-110.90354888959125	-78.30076380572926
3475000	-27316.706808195424	-198.13826563891965	-27118.568542556503	18.05352869195495	126.81872403696913	18.05352869195495	14.079236557284108	32.49262243682656	0.8018205146752042	1.4279710666427463	0.7597628691482722	0.784412732027047	1.649870038319342	0.5761627791873898	0.3718475007140127	0.2716776645171588	0.2140156567720514	0.1424591779967777	0.6219192695045005	0.0420954127324426	0.007963504510681932	0.04119346607603105	0.1439220669205165	-0.19682666043326721	-27118.568542556503	-110.90354888959125	-74.44871599647092
3480000	-27331.364456362393	-204.23497646463926	-27127.129479897754	21.841976379194243	161.6643840907134	21.841976379194243	18.313291749297637	61.106992660730434	0.7774895200619367	1.31291252926988	0.8089020559448312	0.8230441743766996	1.774258376712107	0.5033933436345469	0.3634683146389462	0.26649285315403093	0.22572662863655493	0.1443122035704685	0.6220437695921865	0.031947799107494096	0.0013184454849722096	0.03239341759364692	0.03502052657397011	0.24883531138732912	-27127.129479897754	-110.90354888959125	-78.9137085026738
3485000	-27322.250041096246	-198.6893008390733	-27123.560740257173	17.422884888838738	126.58722681452991	17.422884888838738	15.183816927601564	39.55673431247978	0.7774895200619367	1.291276276710369	0.7696766438360712	0.8901465127767337	1.7425069329669394	0.5289041136479513	0.3849717788595095	0.2610624436520429	0.21714117666127558	0.13682460082717254	0.6076890887818094	0.04541217814338394	0.0068634999983357495	0.04621475194746784	0.12984449881466206	0.13141683772210724	-27123.560740257173	-110.90354888959125	-74.17272965765893
3490000	-27328.12099934985	-202.60131910147692	-27125.519680248373	18.618925496395224	140.992434115478	18.618925496395224	16.09215839417724	25.014880611633092	0.7774321781597938	1.306637148240939	0.8169336613732294	0.8189282742173438	1.8257869381403418	0.4542817998683534	0.37577047719358253	0.25982214877295906	0.22746214125495964	0.13694523277849927	0.6428452294357909	0.04027074496713336	0.006075359022846551	0.04058802391994805	0.1360473395285629	-0.0835800650865296	-27125.519680248373	-110.90354888959125	-78.95779182437047
3495000	-27318.464398346154	-202.12193301249505	-27116.34246533366	15.76767805220712	135.98553274968054	15.76767805220712	15.477328242485529	45.39878551427195	0.7955180607859582	1.3328074978389546	0.7913401888087417	0.8283874772783218	1.7208462697755569	0.531100505512468	0.3849288748133859	0.24968510237608774	0.22726507825100842	0.1381209445595185	0.6806619952063868	0.039765816308138247	0.0070182541187318115	0.039442306693525005	0.14924760310742372	-0.2639168781919991	-27116.34246533366	-110.90354888959125	-76.5831527075173
3500000	-27321.30836079057	-203.27638074848167	-27118.031980042088	19.424892752851566	156.416624202867	19.424892752851566	16.71855436252184	59.69746284180581	0.8144537853239974	1.4347823152077412	0.7907367182156051	0.8094517527402827	1.6334814737373171	0.5170939547750577	0.3720910964797615	0.26363325224655115	0.21603920389384387	0.148236447379844	0.6352753125809146	0.0365115739669981	0.006457970030590188	0.03562522460044639	0.1994360981022457	-0.12433765202173919	-27118.031980042088	-110.90354888959125	-78.74970546165757
3505000	-27320.952664169017	-201.01654840056364	-27119.936115768454	20.41674095148438	147.98345930424532	20.41674095148438	15.822590977645328	43.1633189804603	0.8895987968678402	1.4583936949660574	0.7385250814350305	0.7805271878351107	1.5810774343649212	0.5518778045310413	0.3596729252991766	0.26587900158588346	0.22539235882380587	0.14905571429113473	0.6487707314525535	0.0373412402539212	0.005169100950642403	0.037737673954868066	0.1285684688087436	0.14994890205546102	-27119.936115768454	-110.90354888959125	-77.26851038926957
3510000	-27328.748909341946	-202.76421195334376	-27125.9846973886	17.970836853353067	137.43231836942502	17.970836853353067	17.970836853353067	26.260842911200005	0.8773744126640106	1.4906450083095057	0.825114936869848	0.7577168997389313	1.5036261198053629	0.5455226226123424	0.36052611112695004	0.2609850383621617	0.22663221019232951	0.15185664031855947	0.5930462402592342	0.042807504764969175	0.008612150421758492	0.040417188335562876	0.1774731361990889	0.3747159821430365	-27125.9846973886	-110.90354888959125	-77.63580683544423
3515000	-27326.855079640478	-202.85710771095702	-27123.997971929522	20.695680807658718	154.26905759999158	20.695680807658718	17.258154830082827	33.171041747036476	0.8473543576706495	1.3642222592593916	0.7218159260362871	0.842723132491639	1.6749815967077222	0.5489027278343117	0.38519088484583885	0.2550254947916376	0.21568606032604073	0.14409756003648352	0.6555322497177815	0.034072308024258986	0.0030162693569592116	0.034105174805313665	0.07432310886223192	-0.15029814034489944	-27123.997971929522	-110.90354888959125	-79.04350236770001
3520000	-27329.83207205796	-199.40513919634168	-27130.42693286162	16.980983851288237	126.80294792851505	16.980983851288237	14.394466078674773	38.48339196998467	0.88417274009578	1.2941772884577247	0.7114261133239583	0.8367372721736626	1.783905024562775	0.4895815613861004	0.36856906547109536	0.2632690551702983	0.22595100895432996	0.14221087040427713	0.7380172965316123	0.04274432730167358	0.00195379028774046	0.043366728179425724	0.041705997356655304	-0.08803684804668593	-27130.42693286162	-110.90354888959125	-74.75792767542048
3525000	-27325.89762040662	-198.10329078206257	-27127.794329624558	16.614432159867192	110.29106367605719	16.614432159867192	12.301600082808383	24.051329256086188	0.8325733581506068	1.2952210135546636	0.7450054854396444	0.9053776735666071	1.6593248276444226	0.5624976416440565	0.38431507062910036	0.2566385089857415	0.21345836908331473	0.1455880513018441	0.6501534404768745	0.051870269257547924	0.005151345651537037	0.05120416227219329	0.10113238976801549	0.05509523138286328	-27127.794329624558	-110.90354888959125	-72.53759847384863
3530000	-27326.245929415727	-200.3487429881369	-27125.89718642759	18.009973347089833	140.3824561090109	18.009973347089833	15.173862173727002	45.50054382889272	0.8325733581506068	1.2949194697499307	0.7872840520626161	0.9124289788441738	1.6793675512016253	0.4934265899910481	0.3763353291339373	0.25751002377721993	0.224621718215566	0.14153292887327737	0.6217699726627967	0.037061817850068145	0.0025481450018632443	0.03703223514514192	0.06442398810528198	-0.25606216872869475	-27125.89718642759	-110.90354888959125	-76.64774311479444
3535000	-27327.66322400641	-200.1108971489824	-27127.55232685743	18.755547051951922	133.07869332516785	18.755547051951922	13.370616754720054	46.73261518719773	0.8799039488627672	1.3992461477266944	0.6944148749324538	0.9414438647271891	1.7367964812547414	0.34819468249615493	0.38238668998138226	0.24861865985880668	0.2158299903150474	0.1531646598447643	0.6635244442219389	0.04361581410085212	0.007966594582659699	0.042738310002195176	0.17480331003995875	0.04556911351564523	-27127.55232685743	-110.90354888959125	-75.52224305325151
3540000	-27318.09519003778	-197.96614210058075	-27120.1290479372	16.84984059088703	110.1346837143551	16.84984059088703	13.081678310477344	20.161522543661597	0.8847337712199573	1.4372551908350404	0.6944148749324538	0.9276807529687264	1.5817805834608372	0.47413482658298567	0.3718687662452931	0.255742537633687	0.21138912328267578	0.16099957283834485	0.651238519367539	0.050106471939562504	0.008041266106845142	0.04824288839372584	0.1487621830715976	-0.036107767453071364	-27120.1290479372	-110.90354888959125	-73.39248108302688
3545000	-27323.696589741667	-201.4831195010376	-27122.21347024063	16.73905585273618	131.8289002981644	16.73905585273618	15.359496568041124	25.365998875981354	0.8847337712199573	1.3310503681793766	0.765308832924916	0.8857962352286562	1.6305563386279218	0.5025544538191726	0.37185669544246014	0.25258671466434324	0.2235276031684754	0.15202898672472193	0.6951681002304593	0.038089746742058075	0.007269356007753357	0.038800650015415224	0.1945349598061812	-0.22335368498304817	-27122.21347024063	-110.90354888959125	-77.64718600004434
3550000	-27315.886251807104	-200.7476974781304	-27115.138554328973	20.943714987828123	147.47758550409353	20.943714987828123	16.094775027418734	41.441044333190966	0.8914707607874299	1.4800207888821062	0.6895843141660318	0.8347570018693876	1.6457190406271829	0.4584480936678622	0.3735761117499623	0.2559287510470006	0.21986873693572123	0.15062640026731658	0.6790751630860596	0.03931160417824506	0.008194778702158265	0.036604629550027086	0.1848388763341596	-0.03981765626706271	-27115.138554328973	-110.90354888959125	-76.51557231937933
3555000	-27324.728174473537	-200.5982429249745	-27124.129931548563	18.2472918127845	127.60615609580924	18.2472918127845	14.343726990324669	59.23105184711328	0.8914707607874299	1.508768979519092	0.6671176733643479	0.8347570018693876	1.6299689790218834	0.46791660543786	0.37290940952499396	0.2548186261279328	0.21970003523758805	0.1525719291094858	0.6868401744617326	0.045742043856936955	0.009008905372890546	0.04256678028191236	0.1870133657539475	0.1272022907781081	-27124.129931548563	-110.90354888959125	-75.75759787716528
3560000	-27324.720272754534	-200.10171586697635	-27124.61855688756	15.730149406306959	109.95487311058173	15.730149406306959	12.283430175047437	21.165106174498096	0.807113168307256	1.3570504214479466	0.6979304069039025	0.9018693899898929	1.7184906489305039	0.5175459644204988	0.3646642842803543	0.26472139562274344	0.22287228701026265	0.14774203308664022	0.6514584199523057	0.054628226863623466	0.008619727067435606	0.05183595431144145	0.11696559959405592	-0.07381588394533677	-27124.61855688756	-110.90354888959125	-73.63499250118534
3565000	-27316.946701661574	-198.6923084829748	-27118.2543931786	17.641025394882053	123.23857337670376	17.641025394882053	14.676368579387363	31.299872335084018	0.7875384125998895	1.3761848581412064	0.7423494200230476	0.8000791142562226	1.7299435439488104	0.563904651030824	0.37475991015077187	0.26350505975954025	0.21838618383520372	0.14334884625448474	0.6634233040956966	0.05062932220163936	0.009570151594413743	0.04524399337658483	0.14793625152792644	0.0718683224988198	-27118.2543931786	-110.90354888959125	-73.84593961723719
3570000	-27324.75954913818	-201.42997893025847	-27123.329570207923	17.79480442987609	139.2608989504066	17.79480442987609	17.79480442987609	35.95819292271428	0.8114297072257383	1.333481458970154	0.7626995985316094	0.8528644159456824	1.6717973710917757	0.5677274482350406	0.3769230933663835	0.26940670425392305	0.21323517757829583	0.14043502480139824	0.692911195317339	0.03987788676062626	0.005120022631418215	0.038084694881566954	0.0938579520392919	-0.2413196478192465	-27123.329570207923	-110.90354888959125	-76.23316631982291
3575000	-27319.405973506153	-203.72712661549647	-27115.678846890656	23.181607207772604	158.25293593599324	23.181607207772604	17.24890900830577	36.80704521952298	0.8652455977047814	1.347359054293537	0.7223829003731119	0.8363087810151411	1.6717973710917757	0.5569062955216533	0.3795575745890387	0.2572986531900828	0.2185774649074083	0.14456630731347087	0.6873571755795884	0.03580594060589602	0.004284988426544685	0.033831072622287135	0.10563836629427364	0.10846945705472978	-27115.678846890656	-110.90354888959125	-78.30423197315069
3580000	-27319.132190160177	-201.11458209356388	-27118.017608066613	20.302288869656298	147.6771266069839	20.302288869656298	16.458057561286775	46.60262111330752	0.8593646804222962	1.4314214553008198	0.8546947334927868	0.7946974118508392	1.5907866211370023	0.46903509779625585	0.3578595380539784	0.2663979966238109	0.2257523091614689	0.1499901561607424	0.6735838859621056	0.03758910083608323	0.005075411141720467	0.037082119151092365	0.10254461570216397	0.03817178165242001	-27118.017608066613	-110.90354888959125	-77.01175663984793
3585000	-27330.839207095913	-203.55291564474743	-27127.286291451164	18.07924485511492	154.9492262652723	18.07924485511492	17.809629696787276	55.51167352507699	0.8741257021394138	1.3049765283328854	0.7616697200635653	0.7476761274617307	1.8161612049586058	0.4953907170437992	0.3683966644338611	0.2561595571910589	0.23510481348574552	0.14033896488933514	0.6329427060104448	0.03270538400407759	0.004976104896506447	0.034299758677277824	0.13792715016055548	-0.17922635894145666	-27127.286291451164	-110.90354888959125	-78.78745279290801
3590000	-27322.56420037432	-200.10911291324317	-27122.455087461076	16.502380530613618	129.1664912956716	16.502380530613618	14.480758562849289	43.40892386240165	0.8685464406284121	1.3370146463568153	0.7752395171973574	0.79957436174412	1.6451984688768906	0.5744265651964044	0.3745299385059284	0.2578541455833199	0.22815221676948905	0.13946369914126325	0.6383037533279511	0.04102481052220603	0.0050242234189534435	0.04200378409655706	0.10178381413671765	-0.06583469741040575	-27122.455087461076	-110.90354888959125	-75.37553034127973
3595000	-27328.158111642297	-201.1353683162783	-27127.02274332602	20.290787377390114	148.8750808943808	20.290787377390114	16.756595411312954	41.050608103389415	0.8601156763266957	1.3115256387965741	0.8350699404258334	0.8126129447523706	1.7329760053131844	0.44769979438534196	0.36772384319957374	0.2653484465749068	0.2233487129071853	0.14357899731833476	0.640383831596279	0.036212197627784645	0.0028265815664937697	0.035633097898894336	0.06609560003623646	0.03443954360639988	-27127.02274332602	-110.90354888959125	-77.28119041560717
3600000	-27317.448252843158	-203.27788096736842	-27114.17037187579	18.735186436919616	135.12682931924925	18.735186436919616	15.387877397487486	81.11864831087138	0.8601156763266957	1.3748731848469664	0.7687455749034736	0.8210939794486578	1.7274717900888645	0.44769979438534196	0.3634531743566059	0.2626745139209821	0.22927550428463075	0.14459680743778186	0.6598232281863766	0.04338818974161043	0.005155286372130134	0.040313067385300744	0.10880995363939344	0.06561493105125923	-27114.17037187579	-110.90354888959125	-78.37116402630939
3605000	-27319.462710087704	-200.4401307425431	-27119.02257934516	14.880198593747714	104.56516173937169	14.880198593747714	12.438680383354345	48.65260267273253	0.877987865107033	1.3209481276728894	0.8463923282571628	0.8095949331472024	1.6764143084521348	0.4686624373635778	0.3665864872683585	0.25653015040757693	0.22675506617974187	0.1501282961443233	0.6302671682121032	0.05850955078958512	0.007719046299817838	0.053594992457772904	0.1297671946886908	0.02855212310472576	-27119.02257934516	-110.90354888959125	-72.30284671989773
3610000	-27311.20486749932	-199.27992023750102	-27111.924947261818	19.220268270843352	137.74637098836	19.220268270843352	15.374547136754458	42.91057329312701	0.8685833666669767	1.3345186312811796	0.7879832102304486	0.7966106599200381	1.7540537805416658	0.45825035135969144	0.37191388998549063	0.2609802204228713	0.22610488546592972	0.141001004125709	0.6384782517072262	0.03984759093746767	0.0077418292285426635	0.03868756705803732	0.19492546920949086	-0.23612127450436993	-27111.924947261818	-110.90354888959125	-75.57030512052634
3615000	-27320.779012566763	-198.06047706146188	-27122.7185355053	17.087657614191254	116.37609203215005	17.087657614191254	12.968618871121475	33.24163455551912	0.8962343944548996	1.3206019688981827	0.7091080462156767	0.8143452619149958	1.7601527117847784	0.49955761673146726	0.37665065773269707	0.2551389021871163	0.22287468878447605	0.14533575129571122	0.6204504474037835	0.049783629587994586	0.004024725059996644	0.04963937931761661	0.09324716927563376	0.09621729699711468	-27122.7185355053	-110.90354888959125	-72.907082862339
3620000	-27327.280398175648	-200.0628984674766	-27127.21749970817	18.730271086062334	136.35494936458753	18.730271086062334	14.617743711127973	53.32396056141826	0.8392502842647191	1.3898483226258063	0.7744408404894274	0.8463249997624619	1.6481805792069353	0.5019549736506502	0.38033811520985084	0.25241296301627597	0.22191317047816264	0.14533575129571122	0.6914674621040825	0.03805510373720634	0.002200840867359807	0.03861234527096667	0.06538090518749784	0.1848795914869102	-27127.21749970817	-110.90354888959125	-76.28690179484272
3625000	-27316.593636866193	-202.48469018582028	-27114.10894668037	17.928810174387934	134.88653621130442	17.928810174387934	15.712048946159914	72.36315511813315	0.8392502842647191	1.4546627655750504	0.7355695593388084	0.8463249997624619	1.6293812405740906	0.4948111504848696	0.36101739023909085	0.26884971040904493	0.2160250940764822	0.1541078052753826	0.6424881923625769	0.041003545040586196	0.006752028735662044	0.0408660886165594	0.14940035490753928	-0.12921244286793507	-27114.10894668037	-110.90354888959125	-77.75569230514238
3630000	-27323.476383756883	-199.30379153081816	-27124.172592226063	19.619575352385915	139.48051997747785	19.619575352385915	14.761295071476471	46.447774389087385	0.8459776766945815	1.4130698086287343	0.7754914991891135	0.8291924730202476	1.5895839881166487	0.5466845543506743	0.372947930033113	0.2527940894450851	0.21995299342176136	0.15430498710004115	0.6602442763960665	0.03513267908679042	0.004153364332756417	0.03528397184942966	0.09809416632715708	0.06384094693472257	-27124.172592226063	-110.90354888959125	-76.21238333494769
3635000	-27325.803016856164	-200.4837590510023	-27125.31925780516	16.741419744828285	128.5512908999202	16.741419744828285	14.34121539085877	51.32848614541591	0.8459776766945815	1.3871849703684607	0.7806947109558873	0.9005906796547487	1.6538541143925536	0.4316978479337682	0.3762990412548565	0.2554661360021231	0.2194901799689652	0.1487446427740558	0.6893565345259703	0.04228037153491977	0.004932142184650276	0.042067754405858665	0.13842707994722253	0.2462777916771946	-27125.31925780516	-110.90354888959125	-75.47393111656653
3640000	-27318.517247202086	-198.7704451895542	-27119.74680201253	18.39442696076615	132.4714200612411	18.39442696076615	15.487041158819418	34.57643261259721	0.8616403854720023	1.2745883698850753	0.7995399267969907	0.8738364117270192	1.6538541143925536	0.5365407917263587	0.37960554340178365	0.24854209585899412	0.22759784239063077	0.1442545183485921	0.6856117695076458	0.04037850663202591	0.006131807161473892	0.040898056143827084	0.1556882217180383	0.34023299287179903	-27119.74680201253	-110.90354888959125	-75.09009266258316
3645000	-27317.497868705803	-197.6914464298028	-27119.806422276	18.167504469782266	124.86859948270353	18.167504469782266	13.993518813851122	34.32870132890188	0.8560076012115546	1.4555010441227976	0.7334700239230375	0.8540419120695792	1.6394414107031685	0.4615380079698624	0.3692915444148544	0.254497204907253	0.23093315217904237	0.1452780984988508	0.6329930724554093	0.04228420241120471	0.007745483560634255	0.043975342709726604	0.19813543608196135	0.07331749214451849	-27119.806422276	-110.90354888959125	-73.9980408904271
3650000	-27324.430677916964	-200.39750710452654	-27124.033170812436	17.32947734132811	124.59139335935578	17.32947734132811	14.614583004975131	58.22152301823727	0.8538850603686767	1.3119178415774173	0.731560546662544	0.8944963392180207	1.7489176888997238	0.4592225232736173	0.37217793518308295	0.2573936087430412	0.22225112116192178	0.1481773349119547	0.6285965942733822	0.04600955680790378	0.007073068841034861	0.043945095485516936	0.14289923477555008	-0.14332183999265383	-27124.033170812436	-110.90354888959125	-75.40540441156011
3655000	-27323.01411000008	-196.85503633903062	-27126.15907366105	16.914342306961288	114.0471982804157	16.914342306961288	13.985655567590896	30.131949540007163	0.8350189752930274	1.3293512763981752	0.6770863762605477	0.8951439324978955	1.748670492607159	0.514728946943195	0.37414402405231234	0.26008208526301263	0.21930900211617416	0.14646488856850146	0.6758997520512108	0.04894089933192346	0.0065070102479347965	0.04646314886581221	0.13404977927245904	-0.16323867081941645	-27126.15907366105	-110.90354888959125	-72.16428572886826
3660000	-27321.768140955548	-201.19070673648585	-27120.577434219063	19.79629795185495	143.75255838825112	19.79629795185495	16.279826904912948	57.627904747433305	0.8742375412867315	1.460630054547145	0.7495965131283634	0.8636853704602063	1.6497956788062824	0.4020548417712714	0.36037463759608135	0.2648234265163587	0.2279530045022777	0.1468489313852828	0.6785340175612229	0.03768397230014416	0.004874980124294594	0.0363724824374811	0.12990663456506973	-0.043269693288460996	-27120.577434219063	-110.90354888959125	-77.06508880406355
3665000	-27323.69991624828	-202.24099008075137	-27121.45892616753	19.58705968486679	144.10140409655577	19.58705968486679	16.34109114697335	28.194516132831858	0.8396190978361484	1.4799902726837229	0.778018119403246	0.7885601969799485	1.5842706145715644	0.5295416985253699	0.36466957333592115	0.2685859138927796	0.21971369523053283	0.14703081754076708	0.6748151394567082	0.039511958409075766	0.00504566581282351	0.03889236293792839	0.10851331105320451	-0.31140216595146325	-27121.45892616753	-110.90354888959125	-78.50409031625628
3670000	-27313.44793990735	-198.8148982476472	-27114.6330416597	17.296070216636068	118.86993509452796	17.296070216636068	13.20133753981277	24.98887420718441	0.8784639211001819	1.3623644249647604	0.8086220481529636	0.8322800414339705	1.6608240570550168	0.45744550729310673	0.368843647970011	0.26205467344630856	0.22069521017037164	0.1484064684133094	0.6816480312578386	0.04518301196850879	0.007152763897718589	0.04400747573413674	0.14143240318601902	-0.20672437639693025	-27114.6330416597	-110.90354888959125	-74.52614030437658
3675000	-27328.288373895688	-202.5144151909921	-27125.773958704696	17.112022682941546	128.00938935125174	17.112022682941546	14.721214276431036	76.89038500619982	0.9439703893236292	1.4591430776658267	0.8000499065319107	0.7676279812002548	1.571763137985272	0.45744550729310673	0.3567656640638455	0.26267451555701615	0.22285539560052517	0.15770442477861377	0.706758075952126	0.039925779643991965	0.0053445888772098386	0.039992288229560274	0.11751627471178812	-0.38041083436295126	-27125.773958704696	-110.90354888959125	-77.68262159741555
3680000	-27327.832054833856	-202.89188871319604	-27124.94016612066	21.335985359768177	155.68264439216605	21.335985359768177	16.759150620567215	34.65485653979958	0.7622605622805213	1.4025049517667982	0.7873934116950205	0.7576665889987655	1.7415796395873637	0.5485948456715308	0.37618265786695876	0.25616715754170755	0.22642040145023107	0.14122978314110318	0.6896565118637603	0.036342186743178066	0.005198830750449425	0.03519718937375329	0.11084652993370217	0.06308359482130253	-27124.94016612066	-110.90354888959125	-78.66752354058683
3685000	-27325.138616991047	-201.19745617498336	-27123.941160816063	14.620042461176546	120.8505753601543	14.620042461176546	13.754112158964716	32.791072807532494	0.8126224497528407	1.3612822054960545	0.8711518563008153	0.803303532826403	1.7147333803666949	0.436906575257192	0.3695758035799213	0.25772971189926397	0.2226587743027367	0.1500357102180786	0.6720801033369783	0.04437044949046779	0.005576697311624602	0.043511391115700924	0.13240778318948113	-0.029623372445494303	-27123.941160816063	-110.90354888959125	-74.68504575827363
3690000	-27327.37048884566	-202.85585659881437	-27124.514632246846	21.039514851474873	158.89754710988478	21.039514851474873	16.497132085018688	58.92896948571406	0.8260355443725472	1.4245819464997647	0.7305748360936439	0.7875287643195834	1.7428677057115123	0.4884112030029488	0.3656820237665107	0.26525779400427596	0.2166103552901468	0.15244982693906714	0.6452900645603536	0.03398537933128865	0.005004333775588437	0.03452503704361277	0.11898309346681532	-0.018095819093001588	-27124.514632246846	-110.90354888959125	-78.68689901854718
3695000	-27320.301630378894	-200.88474987841659	-27119.416880500477	21.206103336293047	143.88487478523294	21.206103336293047	15.577208735425796	55.93326323350466	0.8613464214722385	1.4670151644214864	0.7702244443439963	0.7970039207491575	1.6159988460101729	0.4884112030029488	0.36320065916921895	0.2618530137843501	0.2175350760114016	0.1574112510350299	0.6159960912424771	0.039700612874660625	0.006279885019827699	0.03781335373143199	0.15305952550351934	0.06901972041632566	-27119.416880500477	-110.90354888959125	-76.62042490159574
3700000	-27316.629281541944	-199.97088628466014	-27116.658395257284	14.729104448529709	111.56977228399862	14.729104448529709	14.729104448529709	48.080721830317636	0.8546900861902125	1.4255571203184167	0.7611107410724888	0.8120403199370628	1.6374485924029991	0.5091531400788202	0.3661138782495713	0.25788175934091706	0.22334071186184945	0.15266365054766273	0.6316474938272292	0.04876846387023456	0.006311119537842992	0.04896553586299915	0.12957389059533947	-0.13824828703145883	-27116.658395257284	-110.90354888959125	-73.27343994596119
3705000	-27323.492414383916	-197.78976156200355	-27125.702652821914	16.42683127679343	109.07625837568739	16.42683127679343	12.480296976936645	32.845937781916476	0.8546900861902125	1.4774938651612861	0.7862436052419068	0.8690612177329411	1.5855118475601298	0.42699937811352384	0.36761063851103937	0.26333247465789567	0.2185615705016847	0.1504953163293808	0.6450962253338764	0.05566388968435284	0.008507926091370724	0.05135297133348942	0.16101882414264485	-0.30392114651379776	-27125.702652821914	-110.90354888959125	-71.50538153641618
3710000	-27321.78752974989	-199.05665259418083	-27122.73087715571	18.765229373044555	135.79097588977874	18.765229373044555	15.433275042649775	39.5737282979439	0.8600337654585197	1.4658574292731488	0.7514797473919178	0.8570304678043241	1.5446177995308668	0.5209807905412228	0.37122503556201053	0.2602764374016245	0.22291390581579232	0.14558462122057308	0.6576115519725237	0.03942554728144014	0.0033241552428226423	0.039200380744242175	0.08774061286026891	-0.14201631923328895	-27122.73087715571	-110.90354888959125	-75.43844514659138
3715000	-27325.36516150927	-206.79006239492998	-27118.57509911434	21.526584395408165	171.65324753821514	21.526584395408165	19.596968417308325	67.28110964913554	0.8235816056492834	1.3071046310483565	0.8005009523778833	0.9153985313451707	1.6331145410496692	0.5202997385296368	0.37367408413305403	0.25999489017028937	0.22210590655536228	0.1442251191412948	0.6624982832498422	0.029552726784732405	0.0035193233760827444	0.029599943628063088	0.09873245731695163	0.28067250154311346	-27118.57509911434	-110.90354888959125	-80.18664462071386
3720000	-27324.635055419436	-204.47546735448873	-27120.159588064947	19.06370590832295	165.15173200288416	19.06370590832295	17.155948385650042	55.912634987100944	0.8625213426963294	1.2840646226975514	0.7241327392044464	0.8590867609791742	1.7268547875420566	0.543339746880442	0.37125538601090313	0.26014373927736023	0.22264702053873273	0.1459538541730043	0.66029143683151	0.03341002723706386	0.006502167105459888	0.03343710357134079	0.20022791749530044	0.20976036107781662	-27120.159588064947	-110.90354888959125	-79.94082258349614
3725000	-27335.94237383461	-205.07735565615275	-27130.865018178454	21.299513493277875	168.94676413834802	21.299513493277875	18.601867882799038	61.94091463846571	0.8632292770189155	1.3542287495203644	0.7352523903634185	0.8228450864460103	1.8095688896988393	0.41487560695245185	0.37495990313615446	0.2556224584470843	0.2186481754882051	0.15076946292855653	0.6577441249122368	0.029434744277673227	0.0021470531820091624	0.03002497763014036	0.08108409259113664	-0.12327865159359404	-27130.865018178454	-110.90354888959125	-79.83446122916105
[truncated: 9,255 more rows]
