# Supplementary material for: Discovery of two novel Torque Teno viruses in Callithrix penicillata provides insights on Anelloviridae diversification dynamics
Source: Front Microbiol. 2022 Sep 8;13:1002963. doi: 10.3389/fmicb.2022.1002963 (PMC9493276; doi:10.3389/fmicb.2022.1002963)
Supplement: Supplementary file 2 [file Data_Sheet_2.zip › Supplementar_2/trim_aln_epsilon_neotropical_Strict_Clock_Coalescent_Skyline.log.txt]

# BEAST v1.10.4 Prerelease #bc6cbd9
# Generated Wed Nov 10 19:23:48 BRST 2021 [seed=1636579428324]
# trim_aln_epsilon_neotropical_Strict_Clock_Coalescent_Skyline.xml
# keywords: skyline
state	joint	prior	likelihood	treeModel.rootHeight	treeLength	tmrca(Sapajus)	tmrca(Callitrix_Tamirin)	skyline.popSize1	skyline.popSize2	skyline.popSize3	skyline.popSize4	skyline.popSize5	skyline.popSize6	skyline.popSize7	skyline.popSize8	skyline.popSize9	skyline.popSize10	skyline.groupSize1	skyline.groupSize2	skyline.groupSize3	skyline.groupSize4	skyline.groupSize5	skyline.groupSize6	skyline.groupSize7	skyline.groupSize8	skyline.groupSize9	skyline.groupSize10	gtr.rates.rateAC	gtr.rates.rateAG	gtr.rates.rateAT	gtr.rates.rateCG	gtr.rates.rateCT	gtr.rates.rateGT	frequencies1	frequencies2	frequencies3	frequencies4	alpha	clock.rate	meanRate	treeLikelihood	branchRates	skyline
0	-53524.09781293319	-10319.638510889417	-43204.459302043775	162.8146462002775	759.5651891327556	162.8146462002775	162.8146462002775	1.0	1.0	1.0	1.0	1.0	1.0	1.0	1.0	1.0	1.0	2.0	2.0	2.0	2.0	2.0	2.0	1.0	1.0	1.0	1.0	1.0	1.0	1.0	1.0	1.0	1.0	0.2500000001	0.2499999999	0.2500000001	0.2499999999	0.5	1.0	1.0	-43204.459302043775	0.0	-2257.6788796967953
5000	-29939.363783330235	-2418.2651119915663	-27521.09867133867	13.97368306838016	113.91998303576152	13.97368306838016	12.009623028464308	57.14840068070818	13.127276295054164	26.997687528454986	43.19236393251792	17.385274085137237	2.6273476834433507	3.355027472130624	3.626147960907248	1.5484185506820258	0.7659165490308398	1.0	1.0	1.0	4.0	4.0	1.0	1.0	1.0	1.0	1.0	1.0066097934401788	1.0347023924530219	0.9711458455077702	0.9542025506540938	1.0452932782778541	0.9880461396670814	0.2783065597696078	0.25253935827329	0.25296419876337456	0.2161898831937278	0.7895380539838882	0.03942065580763512	0.039420655807635145	-27521.09867133867	0.0	-69.26518414923243
10000	-29808.991430737566	-2426.768022504739	-27382.22340823283	20.155190494599	163.54620529080353	20.155190494599	17.40922082834606	304.01445962454267	39.61080403117093	70.52180140417272	20.028972566086907	11.160804350527528	8.063331728951109	21.13787995131362	12.374272778993848	2.3335514466069385	1.295171933734239	1.0	2.0	4.0	1.0	3.0	1.0	1.0	1.0	1.0	1.0	1.0016204129783393	1.059285720376345	0.9543582652107879	0.9510351938539933	1.0767936229579707	0.956906784622563	0.30698428257786153	0.2601860674316856	0.2403533509549056	0.19247629903554742	0.6877651895867299	0.030007846913641546	0.03000784691364152	-27382.22340823283	0.0	-73.31284363735838
15000	-29694.186131669172	-2425.8013698132763	-27268.384761855894	18.13917219467765	132.53087122321418	18.13917219467765	14.290505475967382	130.67826360741742	23.917955959918384	52.371008750277205	76.67569446233834	38.16301643020543	22.29054646561862	19.786368281555607	33.95235596963137	3.735861410626039	1.681620017313348	1.0	2.0	2.0	3.0	1.0	2.0	2.0	1.0	1.0	1.0	0.9741224732668197	1.0874259735886969	0.9482756450892158	0.9552615164275501	1.0922599971996234	0.9426543944280935	0.3432862741879926	0.2799053467943163	0.2230405212080103	0.1537678578096809	0.7268101244129654	0.0402819772447737	0.0402819772447737	-27268.384761855894	0.0	-68.86838663815821
20000	-29658.08435704666	-2423.4169103581644	-27234.667446688498	18.555024447173828	137.56378111511313	18.555024447173828	15.188660262515228	97.21077551550952	63.747490721050404	43.63960771879332	78.38592452763318	7.137248663138316	4.0941136314537685	9.775947218201765	13.35760865226385	9.07413528747228	3.782058501851245	1.0	5.0	2.0	2.0	1.0	1.0	1.0	1.0	1.0	1.0	0.9730876207282428	1.1051190827377777	0.9233031562207495	0.9397274494888317	1.1281786867177883	0.9305840041066092	0.3682535611747419	0.25969955602617967	0.23176153014223083	0.14028535265684763	0.6900322878708679	0.037020243412755394	0.03702024341275537	-27234.667446688498	0.0	-70.36170890627727
25000	-29649.07326227767	-2422.595819783187	-27226.477442494484	18.25826612213576	130.74880863715947	18.25826612213576	14.174065587573182	73.43375527109606	138.41513313904431	155.83922633572058	26.423470834085045	11.75149639683906	9.418565595862349	8.92791367730003	13.627161386412938	3.3304272782223983	1.3385265124343615	2.0	4.0	1.0	2.0	1.0	1.0	1.0	2.0	1.0	1.0	0.9700292305681076	1.1417306199612298	0.9241629916825408	0.899414043751329	1.1413585672642552	0.9233045467725366	0.37102871914895874	0.25809686829830814	0.22269087440095248	0.14818353815178065	0.6533439662658406	0.03854701447897795	0.03854701447897796	-27226.477442494484	0.0	-69.9166665333635
30000	-29642.505686305045	-2427.775057276351	-27214.730629028694	19.669279008684594	154.44581016397527	19.669279008684594	16.451239429257026	105.3912420462667	43.94236260116597	119.49120102816005	154.68127743419893	58.39201434982053	13.400421090597664	2.9932065659384017	8.034049671811948	4.3805093271993325	2.525172737382624	1.0	1.0	3.0	1.0	3.0	1.0	1.0	3.0	1.0	1.0	0.98396978560058	1.1803569645848058	0.9043590306693473	0.8867966766250416	1.1487051254004326	0.8958124171197916	0.366983942658193	0.2589302457547675	0.2280663858337796	0.14601942575325993	0.7083594705337474	0.03314504852388095	0.033145048523880956	-27214.730629028694	0.0	-71.8947698513365
35000	-29648.542843291503	-2429.6460888286624	-27218.89675446284	19.18932743872462	141.20424618220537	19.18932743872462	16.18144855068517	323.69393513893107	86.4784206823747	100.84269651164985	262.1689765004403	17.550172305930538	9.42712289508426	14.75932614533864	8.442915991694049	5.9364616399989965	1.7513282576064806	1.0	2.0	4.0	2.0	1.0	1.0	2.0	1.0	1.0	1.0	0.9612736202328437	1.191244011298431	0.9134684243009494	0.8739482314743637	1.1651012940405943	0.8949644186528167	0.352775606411625	0.2634918651024797	0.23556906182852677	0.1481634666573687	0.6841985487489538	0.03482119759420529	0.034821197594205294	-27218.89675446284	0.0	-71.61583730785328
40000	-29636.46597790237	-2432.529024079473	-27203.936953822897	19.74150181179548	156.43720652501744	19.74150181179548	18.309429578575095	129.0079109628052	136.59009282073137	208.97558517274365	415.88922264417937	27.268727415954398	46.266938812540545	9.945671173051498	15.965547615655526	5.48448912077171	1.1461906657422705	1.0	2.0	1.0	1.0	1.0	3.0	4.0	1.0	1.0	1.0	0.9518321520653736	1.223868789436958	0.9049604376321185	0.8357283204226835	1.190406562825927	0.8932037376169383	0.36165337504689654	0.270185437932832	0.22527425721217892	0.14288692980809276	0.7113430690018704	0.03293839351934125	0.03293839351934125	-27203.936953822897	0.0	-70.08178583824798
45000	-29619.393852288897	-2431.6951547449385	-27187.698697543958	18.755986310150462	143.72114311498072	18.755986310150462	15.951039664334541	86.91949135754851	157.0102181671652	198.73188877222776	346.152517941336	18.58456675141997	15.86811796829898	14.883096538316472	19.35886548851477	7.077655636902428	3.5717873948580605	3.0	1.0	2.0	1.0	2.0	1.0	3.0	1.0	1.0	1.0	0.8915729294606909	1.2547271663070332	0.9192445195615665	0.85464430558856	1.2057669698621944	0.8740441092199539	0.3711997258277908	0.2614513013676482	0.2234868505770109	0.14386212222755032	0.6897925332342505	0.03549528382740519	0.03549528382740521	-27187.698697543958	0.0	-71.87973915832998
50000	-29616.52280671573	-2434.4437645704584	-27182.07904214527	22.07058240887478	162.8048975462919	22.07058240887478	17.340900253530986	111.86974912629962	113.66964901145101	105.53282246711062	361.55063148696155	25.28815552690193	10.884000271907562	12.192318186846432	2.2742083674483027	14.256890762012953	11.702465857517572	3.0	2.0	1.0	1.0	2.0	1.0	2.0	1.0	1.0	2.0	0.8640945678226823	1.3012052055683887	0.9109662531290988	0.8080337810953189	1.2345495908778144	0.8811506015066958	0.36660747443234304	0.2676481758659362	0.21972930692116716	0.1460150427805538	0.6513431600884745	0.03159469183885442	0.031594691838854425	-27182.07904214527	0.0	-70.50475909406528
55000	-29598.829425022366	-2430.2201640410954	-27168.60926098127	18.691070713036186	137.74029188044722	18.691070713036186	14.780775293866668	123.96188771539651	48.342350130705874	171.50418275804327	173.9001173544577	21.135870965718006	28.84951193544389	8.003643755747923	11.499920707302138	16.957180602184902	12.379550702540154	1.0	3.0	3.0	1.0	1.0	1.0	1.0	1.0	3.0	1.0	0.8703075591523294	1.3404639145090806	0.8656191689538978	0.8374447469300249	1.2371614090721221	0.849003201382544	0.3730792998674643	0.2648311284822501	0.21939937851886626	0.14269019313141956	0.6994631502128689	0.03730488182948746	0.03730488182948746	-27168.60926098127	0.0	-69.75043445014632
60000	-29594.23969849284	-2428.3285737622714	-27165.911124730566	20.403347889020573	148.5642122639728	20.403347889020573	16.837658890492488	141.17639226896375	68.10082453558917	112.58721408868143	61.056284358269295	5.088106103855553	12.95748468383241	34.694401307187114	5.735774038084524	5.572177082438115	6.395564051950756	1.0	2.0	2.0	3.0	2.0	1.0	1.0	2.0	1.0	1.0	0.8561054600227098	1.334301244458527	0.8596640772465114	0.8489362682986493	1.2642804216459196	0.8367125283276817	0.36962598034589117	0.2689538513406512	0.21648589730660622	0.14493427100685166	0.6690216290975357	0.036969983287636725	0.03696998328763672	-27165.911124730566	0.0	-70.77142683330412
65000	-29590.91102640448	-2427.5255199128896	-27163.38550649159	17.238017394470056	125.46173874552301	17.238017394470056	14.096138701254155	44.17464523527115	205.98994489355516	66.5442256231863	74.39943331317856	19.29207076347483	2.5375370859368314	9.915973139421368	3.480697428340066	2.5293578057945436	6.490726324930152	1.0	1.0	4.0	1.0	1.0	1.0	1.0	2.0	1.0	3.0	0.8455938855717262	1.3499103965359478	0.8541746590315861	0.8482893451570345	1.2853750185705621	0.8166566951331422	0.3697308196260097	0.26015103190923944	0.21891752129052677	0.1512006271742244	0.6312014820428777	0.0435935564646466	0.0435935564646466	-27163.38550649159	0.0	-70.1855116344611
70000	-29579.180054687073	-2422.632400252091	-27156.54765443498	17.901649985405147	137.5581954307546	17.901649985405147	16.04716922351287	93.10614972902917	48.356583868450315	58.040760606742595	37.25565202792935	7.0963186055900875	11.388902767384486	11.500267909170821	15.04309806611186	6.772680672164151	2.712058236532085	1.0	1.0	1.0	5.0	1.0	1.0	1.0	2.0	1.0	2.0	0.8173308554000457	1.3653376290620454	0.8849207296522207	0.8555160676958985	1.2838109957094193	0.7930837224803694	0.3688267109446851	0.2707398547843733	0.22224530397213985	0.13818813029880195	0.649804560560498	0.03896322533227168	0.03896322533227167	-27156.54765443498	0.0	-70.1095339673121
75000	-29586.554609758517	-2430.9954604260824	-27155.559149332435	22.11642359295576	161.61351853798286	22.11642359295576	18.34810902702966	91.1437510209999	86.14495208881429	29.568029186638814	126.86788224444899	24.293725435616096	5.513324034011173	4.820816054599017	3.960139554875698	6.389128195105596	9.046328236877779	1.0	1.0	1.0	4.0	1.0	2.0	1.0	2.0	2.0	1.0	0.8003792594913901	1.3837804131644598	0.8456466570635708	0.8781119856035671	1.307984377857342	0.7840973068196693	0.36987664387616825	0.2666362714602439	0.21808157106091444	0.14540551360267348	0.6157839851423513	0.03377963890424703	0.03377963890424703	-27155.559149332435	0.0	-74.41950743814239
80000	-29570.158206961692	-2422.1886826924956	-27147.969524269196	17.226599620205477	127.07056876035224	17.226599620205477	14.106445036808871	89.70691346968225	54.867190953890464	78.54201376448137	62.926925163950294	15.262116427525479	24.64844362415945	11.024583216156984	4.54175982088054	6.735988154454945	5.571511584144584	1.0	2.0	2.0	2.0	1.0	1.0	1.0	3.0	1.0	2.0	0.7951630858840443	1.3939971786946899	0.8501105885422539	0.9211391210556588	1.3082066813818332	0.7313833444415189	0.3657724497565349	0.26846719387493273	0.21884463946352953	0.1469157169050029	0.6818049244267055	0.042846757965578304	0.0428467579655783	-27147.969524269196	0.0	-67.47526840781879
85000	-29575.700516220102	-2427.9946854622426	-27147.70583075786	16.82268099093979	132.57184948351792	16.82268099093979	14.56979188688039	172.95902157546848	258.36569007222937	47.136361573212334	89.86493283916391	37.22744182582603	35.44109055867047	15.541069554182098	5.477745485600856	11.185309381951306	4.081042381930843	2.0	1.0	1.0	1.0	2.0	1.0	1.0	3.0	2.0	2.0	0.7840902871131087	1.415439044206039	0.8222980036948426	0.9146856584917596	1.3296117404557757	0.7338752660384731	0.3746206795700782	0.2667216499815658	0.21272293064609912	0.14593473980225694	0.6456384508586133	0.03762901887882294	0.03762901887882293	-27147.70583075786	0.0	-68.44248242863802
90000	-29578.200282656424	-2425.4083383903912	-27152.79194426603	16.608775939615267	123.3569168870461	16.608775939615267	14.330956033633086	53.76676725591471	40.68090975535577	49.69197439971436	71.46156881466277	22.691465393476147	12.718015121118672	18.244087104115064	16.88403727735033	19.105682977579402	6.033106629660374	4.0	1.0	1.0	2.0	1.0	1.0	1.0	1.0	1.0	3.0	0.7781316622700519	1.4180417827503458	0.8160050355169465	0.8967266861949715	1.3514264992364338	0.739668334031249	0.3619275077008411	0.2754980027931778	0.21400569730648467	0.14856879219949642	0.6878509427842244	0.04509505697861721	0.04509505697861721	-27152.79194426603	0.0	-69.00590353181701
95000	-29578.884322882863	-2429.85267818671	-27149.03164469615	19.064568528492842	141.1853634762352	19.064568528492842	16.564774464450547	81.66719372584569	123.05613639159466	12.323911011580831	34.19120679659607	27.35483929477882	13.93716951766603	11.623607315228256	11.117201592524497	8.107858935077868	18.841674390194868	2.0	1.0	1.0	3.0	4.0	1.0	1.0	1.0	1.0	1.0	0.7891282672867069	1.4459027258119357	0.7861168070183057	0.9026569377795345	1.3371839241377699	0.7390113379657465	0.375249561142452	0.268843185075147	0.2102638117385811	0.14564344204382002	0.6884971535984198	0.03818779845858808	0.03818779845858807	-27149.03164469615	0.0	-73.71842084905674
100000	-29571.440051928552	-2424.9803866749608	-27146.45966525359	16.89018496172715	127.98049830865973	16.89018496172715	14.881550089029448	137.68582295619737	63.447750408600115	39.50538271242621	69.89425823888823	11.451523937746249	7.101128202339702	19.50437572070684	20.63515506190149	10.668995668293865	9.268540803566848	2.0	1.0	1.0	3.0	3.0	1.0	1.0	2.0	1.0	1.0	0.7659393609680307	1.4716915907772654	0.7732595818611282	0.8801674398321957	1.3462847686898616	0.7626572578715175	0.3753586022477457	0.277181412388206	0.20835539146927043	0.13910459389477803	0.6562080910720973	0.04290957570434088	0.04290957570434088	-27146.45966525359	0.0	-67.76568645357695
105000	-29564.70885370112	-2421.692491772866	-27143.016361928254	19.178511240510094	138.5463901061849	19.178511240510094	14.903407057246161	95.87251506336858	141.09314763630937	68.20184347447521	26.169002692420857	10.550083044278038	12.102930426605342	13.825835753933557	14.246513113260352	8.505340114763813	4.585227751844625	5.0	1.0	1.0	1.0	2.0	1.0	1.0	2.0	1.0	1.0	0.7652870031274817	1.4968280017905273	0.7550937759403495	0.8858130657281285	1.3506919577273133	0.7462861956861988	0.3673196057932984	0.2713807086070049	0.21304788818511747	0.14825179741457928	0.6280096561276828	0.03969780020932509	0.0396978002093251	-27143.016361928254	0.0	-67.99020517951202
110000	-29569.617973686705	-2422.3635819301207	-27147.254391756585	19.42181436130097	144.2432525706358	19.42181436130097	16.229491087425576	72.77342249673008	54.23529803887571	57.05967594617899	15.386501771731945	23.780283632016975	9.621605988387191	5.36722165020752	5.739507618448694	8.648335241217493	11.007388815996602	1.0	2.0	4.0	2.0	2.0	1.0	1.0	1.0	1.0	1.0	0.745783659417568	1.4840943879051933	0.7297663325655855	0.9029154338860846	1.3763038591327859	0.7611363270927816	0.364986016473515	0.2793370568320011	0.2119572984814296	0.1437196282130544	0.6776753236942109	0.036719481065401786	0.03671948106540177	-27147.254391756585	0.0	-70.8676941963553
115000	-29572.855908729452	-2430.6853878546476	-27142.170520874806	21.920519388825745	163.90276269181345	21.920519388825745	17.644919191090093	88.64537048841953	87.54001043728435	112.02335822108267	57.976283581682424	73.67677756107433	16.662144440569268	10.71208286945687	8.405381728666676	11.822497711987307	5.729009655923841	1.0	2.0	5.0	1.0	1.0	1.0	1.0	1.0	1.0	2.0	0.7628115781634413	1.4925418658805072	0.7651951779091076	0.9032672990454743	1.3803843799744904	0.6957996990269782	0.3693737914656189	0.26971530787907294	0.20905062904466143	0.15186027161064672	0.6544885720073721	0.032028721873062355	0.03202872187306237	-27142.170520874806	0.0	-73.1645301989093
120000	-29568.340829573444	-2429.796336642682	-27138.544492930763	18.655671163102852	140.1675006167764	18.655671163102852	16.712005777818565	95.70187144798336	94.53791382380393	48.13888526425716	91.0116131109347	142.26755859720802	24.548456410294577	7.568802312738203	7.525046511009688	15.169362895517159	15.685621845730697	1.0	1.0	1.0	3.0	2.0	1.0	2.0	1.0	3.0	1.0	0.762915647150074	1.5117350993189445	0.7677411105299071	0.8816956377991974	1.3998402505916652	0.6760722546102108	0.37121320640830513	0.26948858823320293	0.21131406191144309	0.14798414344704874	0.631841168785066	0.03965276845186835	0.03965276845186836	-27138.544492930763	0.0	-70.06821725172253
125000	-29563.21929551712	-2425.3903230177543	-27137.828972499367	19.359996402436288	136.1850495864869	19.359996402436288	14.777101366558949	135.91067754382945	91.20240848253142	149.08104690245338	45.89948984724443	26.535585432469265	23.55858217581371	4.19139719573499	7.35715595815477	5.676245710946672	8.978193740872605	1.0	1.0	1.0	2.0	2.0	1.0	1.0	3.0	1.0	3.0	0.796898270230458	1.516941164941782	0.7783973467467976	0.866229982092237	1.4082623935866112	0.6332708424021127	0.37645352066745885	0.2564646188182261	0.21963045110083054	0.14745140941348445	0.6888288422248727	0.040676877416119465	0.040676877416119465	-27137.828972499367	0.0	-69.42678971155117
130000	-29571.573120475437	-2426.481102136656	-27145.092018338783	18.140862675692905	137.78234478391943	18.140862675692905	16.238071330003176	72.99842190466941	20.35975793317289	27.739978319995863	72.07084653613947	37.2698137628082	8.245436451408857	1.4441082252551125	10.97292295210936	16.56432796846496	4.930830877574178	1.0	2.0	1.0	3.0	1.0	2.0	1.0	3.0	1.0	1.0	0.7954360148407976	1.54069373697647	0.776671760882412	0.8655401599163611	1.414964119022644	0.6066942083613139	0.3519342533274829	0.28214622178125043	0.21756507616831255	0.148354448722954	0.6471263434971158	0.04012455578909134	0.04012455578909134	-27145.092018338783	0.0	-68.17064213417231
135000	-29559.492037087824	-2425.0055759075867	-27134.486461180237	20.64349498924123	152.99207548840428	20.64349498924123	16.945159875831987	125.66973248434026	65.44091321065757	72.83272536327794	122.1302250561813	14.703903875837112	18.376687295930584	3.9381524598973403	5.3485813462189435	10.53202526235255	8.01427980445696	1.0	3.0	2.0	2.0	1.0	1.0	1.0	2.0	2.0	1.0	0.8320787602148952	1.564224628035099	0.7308525073679119	0.8796161311473706	1.390898684696066	0.602329288538656	0.3792650742304262	0.25497258089363806	0.21077593186618784	0.1549864130097478	0.6716896760668998	0.035820802501498106	0.03582080250149813	-27134.486461180237	0.0	-68.9007391947029
140000	-29564.5592625957	-2429.500914774311	-27135.05834782139	21.501375232083497	155.5765562527783	21.501375232083497	16.872274293290925	104.42205761919921	53.77196332446701	58.139244994545926	113.76252264602672	21.43927100591466	23.780839042994348	16.814044314308457	12.032856275407648	23.679226032935155	6.344885063434575	2.0	2.0	2.0	1.0	2.0	1.0	1.0	2.0	2.0	1.0	0.8174711106088085	1.5624279380435955	0.7454173665519211	0.8791711857798338	1.3935347022798563	0.6019776967359836	0.37586241273260673	0.2571232694632643	0.21749067129193847	0.14952364651219036	0.6574813337158535	0.034862468165436596	0.03486246816543659	-27135.05834782139	0.0	-70.97257938577306
145000	-29553.26724958765	-2422.1989297765335	-27131.06831981112	18.905998969405246	137.4913196877693	18.905998969405246	15.370113696968566	116.52351541195655	25.288181936646644	45.99783452240671	49.95064962917639	32.90483804656629	13.352214806483198	6.975783077654658	8.938851050689216	8.871673189364179	10.05291967437547	1.0	1.0	1.0	4.0	2.0	1.0	1.0	3.0	1.0	1.0	0.8385891100460678	1.559745776026723	0.7408088509543667	0.891379229420786	1.3824628569169612	0.5870141766350943	0.3676301932577375	0.2648527582663551	0.217133574757561	0.15038347371834632	0.672064261037302	0.03897679540175456	0.038976795401754555	-27131.06831981112	0.0	-68.50422640231318
150000	-29555.049824912458	-2422.443326079205	-27132.606498833255	17.92749164649553	134.20832089732843	17.92749164649553	13.910995883962217	73.04561816018615	68.23964981676473	60.728414735086695	53.27105635879623	36.56591193509677	7.764868981092958	5.584336986778902	4.164955285545175	4.935116771417581	13.24784214796154	2.0	2.0	1.0	2.0	1.0	1.0	2.0	1.0	1.0	3.0	0.8303027591091883	1.562524102042732	0.7473657396142225	0.9042345769961491	1.3906352868645724	0.5649375353731347	0.3620808368483354	0.26919544095869535	0.21116624372379103	0.15755747846917814	0.6988979363273226	0.03954909081679406	0.03954909081679405	-27132.606498833255	0.0	-69.11093146853938
155000	-29553.628617345235	-2421.861966018018	-27131.766651327216	18.617822965770852	144.85807571164338	18.617822965770852	15.679198315677539	163.21101816433108	46.38383822414903	42.912372670953246	56.65017507219155	26.88511414941097	6.507270363447104	11.115596739815269	9.841204224791733	4.429007413998298	5.348843093858187	1.0	1.0	1.0	2.0	4.0	1.0	3.0	1.0	1.0	1.0	0.8598638275907604	1.5437330654339856	0.7652994879309551	0.8993595098567834	1.3756506616361035	0.5560934475514105	0.3643851627114621	0.26798887547862327	0.21189876267777294	0.15572719913214172	0.702900435196775	0.03447659133704369	0.03447659133704368	-27131.766651327216	0.0	-68.77048814102035
160000	-29557.14160612433	-2418.141876145244	-27138.999729979085	16.781684112833496	128.52384629081502	16.781684112833496	13.905418073919305	152.6815799441003	51.18209934258336	36.564581674453756	8.699244469139172	11.575415712563329	5.792210092315326	12.431011986462757	12.656068253282244	6.973015365557946	3.9512050915637453	1.0	4.0	3.0	1.0	1.0	1.0	1.0	1.0	1.0	2.0	0.8348164124751224	1.562391676088355	0.8015123298861317	0.9114295661112921	1.3739886700314055	0.515861345407692	0.36242477131463857	0.2672350992682582	0.21625689886925142	0.15408323054785183	0.6485146883563823	0.04281938144940393	0.04281938144940391	-27138.999729979085	0.0	-65.8901083697317
165000	-29569.120875284556	-2428.2541361512913	-27140.866739133264	17.74040067097486	135.3174101211136	17.74040067097486	14.838794714789136	544.8796081437321	72.10219269016291	49.87780321085447	46.63695891676027	15.176970503627318	10.216526499529216	10.85362368852987	12.717115516992	37.37622835876789	1.7734077365145275	2.0	3.0	1.0	1.0	2.0	1.0	2.0	1.0	2.0	1.0	0.867600990743956	1.5168584246844656	0.8026533783695619	0.9117478949572446	1.3477463206085427	0.5533929906362275	0.3586696842333046	0.2692246740235034	0.21785937453483623	0.15424626720835588	0.69665607302172	0.03642858571546153	0.03642858571546152	-27140.866739133264	0.0	-69.40521104199925
170000	-29571.72265056841	-2430.5195809695915	-27141.203069598818	20.200766956605566	145.652805252519	20.200766956605566	15.65756249380541	178.0617691983887	193.48800854521156	99.00818317496366	16.622417318874	6.10823161480672	16.391622834133052	7.944580650763754	14.96951900327482	35.02883362781744	4.261324659765239	1.0	6.0	1.0	2.0	1.0	1.0	1.0	1.0	1.0	1.0	0.8424324897216826	1.5105098885665311	0.8094810378184725	0.9427444601244055	1.3618322664490727	0.5329998573198343	0.3782971588014226	0.2633091089542729	0.20930315644812583	0.14909057579617882	0.6797899155082516	0.0387254791353926	0.03872547913539261	-27141.203069598818	0.0	-71.99770243411386
175000	-29561.65127030056	-2428.0222451584777	-27133.629025142083	18.724995693882324	139.38480041785988	18.724995693882324	15.524086721095674	483.54992184422684	107.55880996449059	56.39663083565976	9.318173563523843	19.125836801551547	28.674017460106768	12.311115768593632	16.16069599953865	16.599249011053015	12.538488757219975	1.0	5.0	1.0	1.0	1.0	1.0	1.0	3.0	1.0	1.0	0.8569245437507765	1.5010645384532355	0.791734743661671	0.9467555826012517	1.345477186792668	0.5580434047403955	0.3667530782137948	0.2619287411843603	0.21787208456305307	0.153446096038792	0.7033012606531827	0.03786463198407789	0.03786463198407788	-27133.629025142083	0.0	-69.60321159186648
180000	-29573.30758653087	-2432.158428982864	-27141.149157548007	19.033742576922986	143.60635830080216	19.033742576922986	16.5528259391694	411.60817576803305	81.28759960483917	63.33655933834324	9.71693830732538	13.812909660875368	12.312529532803431	23.530978470790604	41.69279075103182	40.46317486215944	69.96268516466078	1.0	2.0	5.0	1.0	1.0	1.0	1.0	1.0	2.0	1.0	0.8720746281568452	1.481243405725267	0.8113839217242045	0.927093275155711	1.3675932913780622	0.540611477859908	0.36847042266105634	0.26641717210596944	0.20922526228152688	0.15588714295144745	0.6244312428627433	0.035178645517893015	0.03517864551789301	-27141.149157548007	0.0	-71.22357276804863
185000	-29563.710864226603	-2432.1419562611477	-27131.568907965455	21.114894067815783	151.9415963407595	21.114894067815783	16.81419109371595	77.99155418661667	61.47013709505193	85.18473057990754	91.21996163478526	47.04689073203812	51.56146265119213	13.431340235519952	32.83376510315388	22.000426411037243	16.03367879722094	1.0	1.0	1.0	3.0	1.0	1.0	1.0	1.0	4.0	2.0	0.8803664568152536	1.4725059783263936	0.8026563454831547	0.9330626478257648	1.3761585149223872	0.5352500566270442	0.3696950870126406	0.26381103797747407	0.21798002810419373	0.1485138469056917	0.6476839061889431	0.03646944493674108	0.03646944493674108	-27131.568907965455	0.0	-71.19164295182159
190000	-29569.057087625915	-2431.9149781518827	-27137.142109474033	18.34573208576642	138.64597502934157	18.34573208576642	14.85287005228154	241.51867599006547	144.06486243090174	41.99150011553716	110.77515519998302	102.15636391086508	25.378300156281526	6.237743021589856	32.50625002527208	11.795088968507992	8.800226215808747	1.0	1.0	2.0	1.0	3.0	1.0	2.0	1.0	3.0	1.0	0.8790647430262493	1.4954641118465763	0.8089136248703206	0.9065919485912736	1.3998716111640146	0.5100939605015639	0.3757402987602712	0.25393018095879877	0.21912101662649366	0.1512085036544364	0.7213120174415134	0.037524803324192224	0.03752480332419224	-27137.142109474033	0.0	-67.88934247164174
195000	-29569.781924239367	-2433.202968227487	-27136.57895601188	20.320505403229983	154.7774841615646	20.320505403229983	17.577644145859953	166.40945835220614	102.8835485231585	107.82785127848481	118.57120316554986	67.35777257842247	81.80751574291861	18.31059554094432	16.307368744321533	6.302212247180267	7.919760217000237	1.0	2.0	1.0	1.0	1.0	1.0	5.0	1.0	2.0	1.0	0.8959950045531689	1.4688951592483297	0.7826014304296465	0.9073341082431907	1.4084506290071561	0.5367236685185064	0.3664280881677133	0.2588253122070544	0.2159016180361669	0.15884498158906535	0.6771291083652562	0.03537487831541962	0.03537487831541962	-27136.57895601188	0.0	-71.89252480896087
200000	-29564.7485896386	-2431.0667523240745	-27133.681837314525	20.902907386060342	151.82424005159604	20.902907386060342	16.367168872999613	138.65613577607252	37.314857913426884	89.71531395619199	69.1385319386516	122.34710300662987	38.01847468448998	7.740473361232897	15.45767584998074	15.809694267301907	6.720551099016185	1.0	1.0	1.0	1.0	1.0	2.0	5.0	1.0	2.0	1.0	0.9240738985384375	1.4786948565334934	0.7589168541792426	0.9249426431038796	1.4101186740337888	0.5032530736111568	0.36084937401311684	0.2562725293244145	0.21986824503626337	0.16300985162620515	0.6703263706169535	0.03367379110534416	0.033673791105344145	-27133.681837314525	0.0	-71.13087915158324
205000	-29557.30955723964	-2424.380924716382	-27132.92863252326	18.101287570177533	138.91894209101346	18.101287570177533	15.689884752576283	192.31784829500018	37.13549774609535	73.19359817250607	53.08480886681955	20.139074534463784	29.860015930525734	14.666979764348723	13.621569308962842	9.164311355594347	1.312332000212132	1.0	2.0	1.0	1.0	1.0	5.0	1.0	2.0	1.0	1.0	0.9403491135908472	1.4741730471345094	0.7579196359127814	0.9374348128318347	1.3978905673387556	0.49223282319127093	0.36622256646104123	0.26104282670398415	0.215599843360819	0.15713476347415553	0.6887617729598516	0.03923710728541406	0.039237107285414075	-27132.92863252326	0.0	-67.9747207627192
210000	-29564.778650401615	-2430.008301706743	-27134.77034869487	22.17411553320746	165.90753756272747	22.17411553320746	16.95035031392517	153.65990113139847	52.31461780599952	52.009551139662804	70.10544153307006	42.68196865838618	19.857961757076474	42.59747371516759	10.512428879605256	15.561129001973415	7.590665985445575	1.0	2.0	3.0	1.0	1.0	1.0	1.0	4.0	1.0	1.0	0.960191024463889	1.4580584898489723	0.7491801817689138	0.9604173164451205	1.3818597253068812	0.49029326216622166	0.36356097926921427	0.2569673428311398	0.2206770839499247	0.1587945939497212	0.7142799072208718	0.030800380180805054	0.03080038018080505	-27134.77034869487	0.0	-70.83027593950254
215000	-29565.093278310007	-2427.804447875293	-27137.288830434714	16.95181516967	132.85631601166307	16.95181516967	15.81878559649844	171.244966648118	10.986866406596276	13.801637650013006	61.3320516360037	43.19937649538568	28.56744948052335	17.735601287689658	13.474503949502756	19.45578077380514	2.6451959060877233	1.0	1.0	1.0	1.0	1.0	3.0	3.0	1.0	3.0	1.0	0.9098498920602429	1.4794308415792947	0.7565468814279911	0.955341820690595	1.4133869473185443	0.48544361692333043	0.37100574736584774	0.24773439553230592	0.22080293741053142	0.1604569196913148	0.6966861292992709	0.039982852045339336	0.03998285204533934	-27137.288830434714	0.0	-69.10470332672146
220000	-29550.45515790134	-2422.1948182515275	-27128.260339649813	17.09310426857309	124.66216746383803	17.09310426857309	13.622221101513585	149.83452459299295	45.862730417858295	73.39151394974805	57.07355689427193	45.84345864671957	11.146977066407839	11.499067150079851	7.588589240216859	12.268958343453845	3.52564570893869	1.0	2.0	1.0	3.0	1.0	1.0	1.0	1.0	4.0	1.0	0.907977274725809	1.4951672680022514	0.7593698563808445	0.9259929337113821	1.430898571566649	0.4805940956130622	0.3664334312223127	0.259513258609851	0.21624849743518568	0.1578048127326505	0.6520337700706954	0.04429387096287855	0.044293870962878554	-27128.260339649813	0.0	-65.63267636025809
225000	-29566.789816765	-2431.928083468915	-27134.861733296082	20.351215853488657	154.287461942348	20.351215853488657	17.06269384732706	225.41392147536973	103.56108637537812	73.71259371334794	95.61988748439208	55.12263416848889	34.01092987847125	7.5044566743064784	3.5463921709434802	12.686404861931475	0.4282430273867013	1.0	3.0	1.0	1.0	1.0	2.0	3.0	1.0	2.0	1.0	0.9146671112968033	1.4950842609082255	0.732776642234376	0.936897418243627	1.4534391006013365	0.46713546671563033	0.36934408616209513	0.25439557673122937	0.21936033255337162	0.15690000455330377	0.6664209420367757	0.03560577118817804	0.03560577118817802	-27134.861733296082	0.0	-73.06069120011188
230000	-29558.59221582805	-2425.0301223071974	-27133.56209352085	14.882009542783608	115.76336977779613	14.882009542783608	12.238403415223603	308.1083177047365	73.69745011602615	52.84561187357872	52.002472851645656	30.949388200948697	11.737832742187036	24.690326832393403	8.585260261555854	4.973190553345001	0.8508290396942602	1.0	2.0	3.0	1.0	1.0	1.0	1.0	2.0	3.0	1.0	0.9199268285663685	1.4717258606995196	0.7442769693788216	0.9172231461523046	1.4559242291577374	0.49092296604524727	0.3718724643224946	0.2640060058055682	0.21222885811752684	0.15189267175441024	0.699497345995117	0.042269604011578046	0.04226960401157806	-27133.56209352085	0.0	-66.53632157345037
235000	-29557.518432247234	-2425.064663948892	-27132.453768298343	16.9766114050344	123.27871913005328	16.9766114050344	14.542130126460597	779.9005503457531	45.73869445648549	106.91838539599344	51.92635464354088	27.238207312130736	6.858097017604282	5.432225871902201	7.143559677398758	1.6062918036329186	1.4781181116224342	1.0	3.0	1.0	1.0	2.0	2.0	2.0	2.0	1.0	1.0	0.915590845720751	1.440745298058759	0.740262930359742	0.913026768034572	1.4442837215129527	0.5460904363132225	0.3670849808707432	0.25461154792063595	0.2285962554516808	0.1497072157569399	0.6466287878433753	0.04445903847811959	0.04445903847811959	-27132.453768298343	0.0	-69.35921287942378
240000	-29554.09368034211	-2423.691783707266	-27130.401896634845	16.64599206644334	120.7164828822009	16.64599206644334	13.851663185662426	577.7900962130888	138.82815737647306	35.442540377778194	69.95732927719531	8.78351675147385	10.047085944744493	5.7280709064021975	8.310410117366848	9.056639530802771	1.5547319259784735	1.0	2.0	1.0	3.0	4.0	1.0	1.0	1.0	1.0	1.0	0.9535486881895741	1.4538964687276634	0.7360215299511366	0.8962464567875897	1.4405040001357394	0.5197828562082965	0.36733931343845205	0.2530122616838641	0.22325040906656765	0.15639801581111606	0.6488269640615305	0.044644411914077684	0.04464441191407767	-27130.401896634845	0.0	-66.72154983553344
245000	-29561.753956712197	-2433.044399583928	-27128.70955712827	19.612686608891828	141.04912245800168	19.612686608891828	15.716323997153012	459.52173970519056	618.9318742085761	85.29834233884645	109.15302302580875	7.3829703604820756	6.8939690945834124	11.238453817249374	4.716320284479678	9.834793939875123	2.9525576596900835	1.0	3.0	1.0	3.0	1.0	1.0	1.0	1.0	2.0	2.0	0.949547786112437	1.480088922662764	0.7413944799503807	0.8847825282199965	1.4424954363218638	0.5016908467325577	0.36744535726548133	0.25996025491520625	0.21585790125354046	0.1567364865657719	0.6798483438073986	0.03673478346328876	0.03673478346328876	-27128.70955712827	0.0	-74.38403554049253
250000	-29556.480358299803	-2428.4143401134484	-27128.066018186353	18.511616480671623	137.78052244961356	18.511616480671623	15.189035969888234	195.04174410687529	282.5198278408049	275.0581179684975	63.572988183582325	15.815823746472681	16.23284120097292	9.941415282098323	9.58680001001348	8.455219559499035	12.009280465720305	3.0	1.0	1.0	2.0	1.0	1.0	2.0	2.0	1.0	2.0	0.9020178375395804	1.4907957886620158	0.7348437072232666	0.8973043446893489	1.477098938242371	0.4979393836434165	0.36757703060820907	0.2544960373822212	0.2269923602708632	0.1509345717387063	0.7056246260132137	0.03747179327460571	0.03747179327460571	-27128.066018186353	0.0	-69.78314160980027
255000	-29561.123395928964	-2431.848783707131	-27129.274612221834	22.654661539286344	164.9624941124384	22.654661539286344	18.901583790782986	230.18367101361326	89.75496412831771	144.58100809448288	46.95543176900317	5.488996127910135	7.5922970094985835	2.0045688878892793	5.237117410748774	14.889024279871697	17.070908016210865	3.0	1.0	1.0	3.0	1.0	1.0	1.0	1.0	1.0	3.0	0.8763028504244411	1.4853543833039038	0.7427063622203599	0.9218836948602229	1.44960917407762	0.5241435351134518	0.36816442282251927	0.2584841166452344	0.21295908499934144	0.16039237553290475	0.6801949367668352	0.030804126185366026	0.030804126185366005	-27129.274612221834	0.0	-73.22687324250072
260000	-29550.06567524488	-2423.302594817399	-27126.76308042748	19.026157421113673	146.40021051698355	19.026157421113673	16.709324349916383	358.0704418250298	56.48746896772256	37.77837763821469	27.357119475336624	6.004876597003082	10.165938669512588	15.815581539100636	15.066745810982011	9.44327511445339	8.223294399078492	1.0	5.0	1.0	2.0	2.0	1.0	1.0	1.0	1.0	1.0	0.8772725825826898	1.5013595777582356	0.7368004606671209	0.9197273772281273	1.4628629225966523	0.5019770791671735	0.3672261705557793	0.2645916916139793	0.21351087305587813	0.15467126477436333	0.6784980982394603	0.03691438460154927	0.03691438460154926	-27126.76308042748	0.0	-68.19518799485758
265000	-29553.634311541813	-2422.836784947271	-27130.797526594542	17.364064076731033	133.11553461808546	17.364064076731033	15.511286832501138	74.40383201304216	66.80104095330496	74.33095030033854	23.40086681920268	8.993016443506455	9.016152140130773	14.322296071101578	29.42728412305219	7.046650486191833	10.21166077086414	1.0	1.0	5.0	1.0	3.0	1.0	1.0	1.0	1.0	1.0	0.9127864054688356	1.4686178732110877	0.7643244526777055	0.91763163670638	1.4927078570540258	0.4439317748819645	0.3542897851218034	0.2640312994128799	0.22083889195978934	0.16084002350552742	0.6994869813445688	0.04001661641362728	0.04001661641362729	-27130.797526594542	0.0	-67.77666755501426
270000	-29561.637014529962	-2429.8341383472793	-27131.802876182683	19.237115092430173	143.44175210893613	19.237115092430173	15.624459801621578	220.62094297407467	135.49561657220275	64.20600495212807	38.44754512836886	4.914775491334216	8.991308316957369	37.81321233227653	18.251126824034284	35.565584198169645	6.852365089566057	1.0	1.0	5.0	2.0	1.0	1.0	1.0	1.0	2.0	1.0	0.9043200604409032	1.4806297923166356	0.7623355624887604	0.91742043786009	1.504978195549813	0.4303159513437974	0.36072525153784685	0.2548315468507864	0.22730206542194992	0.1571411361894169	0.6386205232848204	0.037229183660134446	0.03722918366013445	-27131.802876182683	0.0	-69.40812199970819
275000	-29559.65522781382	-2423.2383257626825	-27136.416902051136	17.511194176450037	129.6130921878832	17.511194176450037	14.583069984138392	365.62607575932515	35.99726480677221	98.1217448730054	8.893121871957629	2.6689333827624564	7.618310353468459	15.731758351211846	13.60669702503956	24.005270446045454	8.486269399559202	1.0	2.0	4.0	1.0	1.0	1.0	1.0	1.0	1.0	3.0	0.9397838481498473	1.4877513414318513	0.7414434353691985	0.9120623098340332	1.5114411284637344	0.40751793675133435	0.36013360198215744	0.2562124549371165	0.2191943563984447	0.16445958668228142	0.653306551197813	0.04031781779073413	0.040317817790734116	-27136.416902051136	0.0	-65.35513917624546
280000	-29565.827980197224	-2431.486868431375	-27134.34111176585	18.771359544644405	141.49504942456542	18.771359544644405	16.1796937957057	858.3304783868616	62.24554273021516	23.03003624549168	25.61194458203566	23.380165848069385	6.684934953296373	8.302328912153161	17.12851959092421	23.62893216896228	18.736882485693204	1.0	1.0	2.0	3.0	1.0	3.0	1.0	1.0	2.0	1.0	0.9549629936139692	1.4687619225304689	0.7496504230839944	0.9030251919555623	1.5282259989535916	0.3953734698624129	0.36922813726508164	0.2565816931199407	0.22805014660243103	0.14614002301254655	0.6450183481316667	0.03850204132028197	0.038502041320281954	-27134.34111176585	0.0	-73.1382946477889
285000	-29559.88203973458	-2432.811348202377	-27127.070691532204	17.335748563728313	125.81318722466168	17.335748563728313	13.556174185859565	394.36645718061624	58.45124753380334	61.21741199091888	131.15048302917143	23.644329816029302	29.926564190254837	37.51265867703693	12.572577816164188	18.912601601553316	10.658188878511908	1.0	1.0	1.0	1.0	3.0	1.0	1.0	2.0	2.0	3.0	0.9015515631799005	1.5111676069810172	0.7691236585648997	0.8775994204375109	1.51480000481377	0.4257577460229008	0.37103700266163114	0.2599235499275251	0.21723174421882915	0.15180770319201453	0.6387080001754897	0.043071249928716276	0.04307124992871629	-27127.070691532204	0.0	-70.12331990853674
290000	-29566.294992777675	-2437.4129852277047	-27128.88200754997	19.487769838021396	138.11012878266058	19.487769838021396	16.0373905395352	329.1943189744496	99.08008917069941	173.5277205447262	33.52065803688613	53.998498701883456	13.399790378551556	50.497186175725766	48.53112273314477	12.33093339778673	7.577249586924081	1.0	2.0	1.0	4.0	2.0	1.0	1.0	1.0	2.0	1.0	0.9034342291704327	1.500670591919506	0.7581327341617657	0.8860764370883827	1.50690326230796	0.4447827453519513	0.36066895235885654	0.25969078494132736	0.2189840766121352	0.16065618608768079	0.6867077367798834	0.04049769836390076	0.040497698363900776	-27128.88200754997	0.0	-72.92785544885749
295000	-29565.524106452733	-2431.0337425629937	-27134.490363889738	19.71233058483989	145.83319030964137	19.71233058483989	15.966113590898235	173.00239635854336	144.93516396662537	177.25564177456053	52.5194671628758	28.15867724040192	10.650189355673836	21.59217235926436	10.388182303029083	25.843037320843074	5.97252050624653	1.0	1.0	1.0	3.0	2.0	1.0	2.0	2.0	1.0	2.0	0.8677048088342537	1.4783489765734685	0.7813189950104377	0.8903309642896805	1.5164210417633097	0.46587521352884903	0.3634034642774015	0.25964974727211393	0.21951038914888973	0.15743639930159467	0.6341696554184744	0.04093943871675776	0.04093943871675777	-27134.490363889738	0.0	-70.50732012096147
300000	-29548.187669411393	-2424.080624354443	-27124.10704505695	18.63609949156871	137.23004557881313	18.63609949156871	15.332740198588713	91.05635765048082	62.26316570654785	43.815577401642614	49.009961345771735	31.399851026202768	13.122431134368487	4.573292463120148	8.856546748894369	17.12401310485675	21.97482710321019	1.0	1.0	3.0	2.0	1.0	2.0	1.0	1.0	3.0	1.0	0.8703844300447964	1.4634040689207206	0.7813646520883385	0.8713577424858083	1.5606432168358837	0.4528458896244523	0.3645897853766586	0.25822420763137827	0.2207892977855964	0.15639670920636664	0.6498926590177434	0.03804092684606877	0.03804092684606876	-27124.10704505695	0.0	-69.0661200980642
305000	-29561.080299335998	-2426.231202725713	-27134.849096610284	20.408289538639576	149.86713825200252	20.408289538639576	17.481030167738805	52.149804128395516	16.17808376280171	30.007401814051306	17.10141725511468	29.35581203041038	19.124852440027194	3.0605033658785294	8.762115514896957	10.491365934092993	3.0847591710947406	5.0	1.0	1.0	1.0	1.0	1.0	1.0	1.0	2.0	2.0	0.8897260843870919	1.460039053060886	0.7996091909314021	0.8374995631411524	1.5671994698205565	0.44592663865891075	0.36412616839481615	0.26915143341324976	0.21460505774228822	0.15211734044964575	0.7032898799573184	0.03638049275452035	0.03638049275452035	-27134.849096610284	0.0	-74.17994149850036
310000	-29555.94154998846	-2424.9247530188936	-27131.016796969565	16.675623300332095	125.27145332964162	16.675623300332095	13.597981422579885	142.939525994739	42.58288936208234	44.19871874499665	61.47022771826655	26.927799888437672	42.029629126865785	26.26115678106581	7.8334678813982626	4.147129355344495	4.330957392935489	1.0	6.0	1.0	1.0	1.0	1.0	1.0	2.0	1.0	1.0	0.8993632262997229	1.4564095840491125	0.8016600388265516	0.8426348511483569	1.5532178098313087	0.4467144898449473	0.36745548119232907	0.2594344194438105	0.2202553398921053	0.152854759471755	0.6662310212802321	0.042448671778829196	0.042448671778829196	-27131.016796969565	0.0	-68.42641814406284
315000	-29550.991030152174	-2422.7261948145406	-27128.26483533763	17.81531057498838	129.0733726036744	17.81531057498838	14.086411291446607	123.46466359321553	52.29509424495949	92.8297074477551	40.19042765293666	15.555627722015936	9.904159015765977	7.5277177741656445	13.044659782642388	3.132204515791283	0.6961990560840413	1.0	4.0	1.0	1.0	3.0	1.0	1.0	2.0	1.0	1.0	0.8825320610187025	1.44820999241031	0.8113822186470386	0.8441310331298066	1.5810531602378286	0.43269153455631354	0.37076027493458996	0.2542245167266913	0.22326440480860493	0.15175080353011375	0.6798832589154378	0.04142341956667283	0.041423419566672816	-27128.26483533763	0.0	-70.3664830274382
320000	-29558.724003975378	-2422.4569219884165	-27136.26708198696	18.264052394523013	136.5260728992585	18.264052394523013	16.00892608265776	135.25281565038588	39.008240368980964	65.52865846167747	40.31193867250392	32.16282457900098	40.74682642854634	5.752532909306835	9.445205945466425	6.211575428740422	2.1755447952583644	1.0	3.0	2.0	1.0	1.0	2.0	2.0	2.0	1.0	1.0	0.8783372344208309	1.4775683755649016	0.820623853038268	0.8283856306328117	1.5647542620788522	0.4303306442643358	0.3631455442564661	0.2651470883546428	0.21890309901125077	0.15280426837764027	0.6623894665560803	0.03816273657127609	0.03816273657127609	-27136.26708198696	0.0	-67.8289625700432
325000	-29564.009000006292	-2426.4440012014225	-27137.564998804868	18.16003182081883	135.47454139500442	18.16003182081883	14.914522402278559	81.50804875906663	51.867012876410456	38.60468663472031	59.037349797312096	76.01790926853411	17.40747261563583	4.634381872730252	23.02306539760218	3.26106532113472	2.017134552848771	1.0	1.0	1.0	1.0	1.0	6.0	2.0	1.0	1.0	1.0	0.8674832934939859	1.493018319843016	0.8006760720061689	0.7898518015251814	1.5879287659084216	0.4610417472232268	0.37444083144474993	0.25636239274858735	0.21956968737992547	0.14962708842673741	0.6545277339471269	0.04045651192960065	0.04045651192960065	-27137.564998804868	0.0	-69.50902717414606
330000	-29552.100896886866	-2421.046975623093	-27131.053921263774	18.655116297389153	135.0029843943184	18.655116297389153	15.41490195586859	87.65188906015747	27.786467613058043	50.590493236789364	41.20524396748607	41.89004092469176	15.752749913371293	3.359379810953519	4.312574629366795	8.515809979226466	3.1117161592078886	1.0	1.0	1.0	3.0	4.0	1.0	1.0	1.0	2.0	1.0	0.8584549331010699	1.5033837537338677	0.7871968873172844	0.7869394408560219	1.5919596219411702	0.4720653630505857	0.3575399219811624	0.2704544156849979	0.22171874642395212	0.15028691590988774	0.6338455185047372	0.04322264268274225	0.04322264268274227	-27131.053921263774	0.0	-68.4254129118253
335000	-29552.060510261115	-2422.742350663788	-27129.31815959733	16.085821062461953	118.29310525055719	16.085821062461953	12.827343779050976	366.38426661498136	73.01769084656135	24.702751494372915	37.9141160881714	60.47018781931253	24.91589390412741	8.353570330098972	5.488715461837369	2.1551927671957047	4.86468989323391	1.0	1.0	1.0	1.0	3.0	1.0	2.0	4.0	1.0	1.0	0.874465749094286	1.4990771423870755	0.8163086567225599	0.7559890490895346	1.5846352934252783	0.46952410928126526	0.37214242480855053	0.26493637236768897	0.2204139177022271	0.1425072851215336	0.6475125755657982	0.04618857978453213	0.04618857978453211	-27129.31815959733	0.0	-65.30307901896276
340000	-29559.0608819071	-2428.846787258239	-27130.214094648858	17.515552603747846	135.43209666784068	17.515552603747846	15.26802046682815	664.8795895617407	106.24660596437589	45.93610184147903	24.640876534649323	26.57118980813033	36.01321774896753	9.600348182197028	7.262488701412657	3.8770293480675906	3.7910744820699844	1.0	1.0	1.0	1.0	3.0	1.0	4.0	1.0	1.0	2.0	0.8705725383285223	1.5224895474522668	0.7862818327228248	0.7776591326127749	1.5593294163862328	0.48366753249737804	0.3578391437218067	0.26297609905727626	0.22860273795018424	0.15058201927073292	0.6972271502031498	0.03962825989778126	0.03962825989778127	-27130.214094648858	0.0	-72.33599558075144
345000	-29563.993776706513	-2433.4441402228954	-27130.549636483618	20.6880499067471	149.4210777639667	20.6880499067471	16.615055294508725	519.273813834559	111.96430022338096	115.06875800100713	144.77062526288222	50.634806140279075	69.49376243651167	14.180469877820853	10.583454982357312	16.539020956519472	3.291659235902025	1.0	2.0	1.0	1.0	1.0	3.0	1.0	2.0	2.0	2.0	0.8534453019573918	1.488372867123137	0.7618848659296696	0.8101183814773995	1.5704809344612147	0.5156976490511871	0.3611696714579088	0.26685047104889154	0.2216012294742911	0.15037862801890867	0.6857280555749449	0.034620838170641495	0.034620838170641495	-27130.549636483618	0.0	-70.8449872982396
350000	-29561.94769128206	-2435.0532662264736	-27126.894425055587	18.984499890973275	143.46200205525892	18.984499890973275	15.798955719664283	953.9366343552971	95.73342473493037	96.2844995443652	95.216050100717	36.94198693906137	24.40338674051503	13.110448759684251	25.30598054055803	30.95639073877512	17.25786490965853	1.0	4.0	1.0	1.0	1.0	1.0	1.0	2.0	1.0	3.0	0.832385447168358	1.4481071781688593	0.7867480306080535	0.8559977329417569	1.5865989890589844	0.4901626220539874	0.35429044474857024	0.26742285929606024	0.22141215810979176	0.15687453784557773	0.6792436968858077	0.035878388453811305	0.03587838845381132	-27126.894425055587	0.0	-71.72059047142339
355000	-29563.2058504348	-2431.4918230258872	-27131.71402740891	17.69576021798517	137.64915081081756	17.69576021798517	15.183526949805252	2162.526245232692	110.44921037907233	111.45559953774446	66.46130663205875	49.24198929392449	36.20925346871961	4.312751652025595	5.514470829384428	3.146030526673161	5.635387308043643	1.0	1.0	1.0	1.0	1.0	2.0	1.0	6.0	1.0	1.0	0.8494273336359895	1.4320010689770564	0.7864109553479174	0.8388637323790276	1.6010322188071884	0.4922646908528202	0.3543689729340423	0.26812207665525095	0.22752554024900376	0.14998341016170302	0.6832945428989767	0.03759673480882398	0.03759673480882397	-27131.71402740891	0.0	-70.92050204929873
360000	-29563.80982271886	-2432.418859175922	-27131.390963542937	19.42391605820378	146.40572809243227	19.42391605820378	16.346700766627844	392.2668108281616	236.82776899755805	49.06212868916975	87.1795343308333	52.84323267232177	28.467488454897445	3.7999941933778727	13.62549669519832	4.834371188007685	13.598964012688212	1.0	2.0	1.0	2.0	2.0	2.0	1.0	1.0	1.0	3.0	0.8631353314484387	1.4149000336007513	0.7680885542581088	0.8686674687783925	1.6153742107200728	0.46983440119423486	0.3700134658991787	0.2567147209648171	0.2269713885444714	0.14630042459153272	0.7188604069275609	0.035629367155909086	0.035629367155909086	-27131.390963542937	0.0	-70.45721152502104
365000	-29562.253740270728	-2431.2586050952827	-27130.995135175446	20.49433590858667	152.18888827557808	20.49433590858667	16.626434562579387	221.1837943585583	98.0510200793678	122.09177302684823	135.12511561634773	76.86428108318093	27.137190007535995	9.727868946110156	15.997454749026293	8.552692313421499	16.1714581463125	1.0	1.0	1.0	1.0	3.0	3.0	1.0	1.0	1.0	3.0	0.8878578889887929	1.4092079949725234	0.7522091795381627	0.8646277661056624	1.6410877789241585	0.44500939147069934	0.36605637690850273	0.25552418033417656	0.23039185343207888	0.14802758932524177	0.6976971431758556	0.03495207312211662	0.03495207312211661	-27130.995135175446	0.0	-70.29988231244873
370000	-29570.079078507133	-2435.2121068039587	-27134.866971703173	19.471749901086927	151.8582701493588	19.471749901086927	16.840913615684347	140.40452768555988	71.98031628290124	113.1120019097624	91.70981779523598	195.29465008636683	24.589547642690878	55.358614768927445	5.721278829338202	7.6393212401991	5.915758944061505	1.0	2.0	2.0	3.0	1.0	1.0	2.0	1.0	1.0	2.0	0.8959232262860858	1.3832504417069622	0.7584623277898843	0.8751941007271749	1.636850792069536	0.4503191114203557	0.3671783208373683	0.2533124585351731	0.23310813720992193	0.14640108341753663	0.6544085429901663	0.03484511045039859	0.034845110450398585	-27134.866971703173	0.0	-73.05260711649896
375000	-29558.20522551293	-2426.582904990668	-27131.622320522263	18.88554884063142	142.51888612317177	18.88554884063142	15.603062456822409	49.35858925460497	44.08254632916195	77.85024785738996	56.45868446531625	61.45907037218353	31.24747833120007	8.435838302340663	7.2954057639142	18.367863672768298	15.758046193432715	2.0	2.0	1.0	2.0	1.0	1.0	3.0	1.0	2.0	1.0	0.8973160679961325	1.349619220160934	0.7682981247819372	0.8636572163054519	1.6205469669586734	0.5005624037968701	0.37017265598939214	0.2520587617861235	0.22780837410195431	0.1499602081225299	0.6989857107090995	0.037574291467403764	0.037574291467403764	-27131.622320522263	0.0	-69.78166347814569
380000	-29569.332834578974	-2437.336746909371	-27131.996087669602	18.583400336301867	139.2543741539752	18.583400336301867	15.266378110101325	161.34914195891892	179.44282959113013	62.28512492876088	187.2392665903422	129.73783458693381	205.89623140250922	5.431136170441062	9.773560312530023	11.533100390075901	12.327215255153686	4.0	1.0	1.0	1.0	2.0	1.0	1.0	2.0	1.0	2.0	0.8522015149613886	1.3382136328830492	0.7902933359223085	0.8712507450380789	1.628431488530337	0.5196092826648374	0.37287576814078405	0.2624441922044268	0.21736268689697658	0.1473173527578124	0.6354287423975905	0.03752821926696409	0.037528219266964064	-27131.996087669602	0.0	-72.65688693518591
385000	-29562.166096145396	-2434.8887638529905	-27127.277332292404	18.9363418742727	146.38737516553405	18.9363418742727	16.72834117176626	70.7168999543849	72.49765382899943	64.04347208162706	32.75102977491733	73.36353533987433	195.84680779270906	8.259213226725974	9.60968191685807	16.1214388306169	29.77575589079928	2.0	1.0	2.0	1.0	3.0	1.0	1.0	2.0	2.0	1.0	0.8710128454672654	1.4002299082920429	0.7862918639818155	0.8438736361473872	1.5825716019702707	0.5160201441412179	0.3718462234335352	0.25477474499676533	0.22370071253494145	0.14967831903475776	0.663576179004407	0.035253186795782626	0.03525318679578262	-27127.277332292404	0.0	-72.85017665853933
390000	-29564.065511272456	-2432.6607424806566	-27131.4047687918	20.179441755845758	143.50075576778138	20.179441755845758	15.906816094544675	99.6941186501836	84.77225589816453	54.3528881928245	119.20855929788789	136.8936751917849	130.3927164801654	4.70748713009749	11.799782546789718	15.087096597645774	13.73104375906994	1.0	1.0	1.0	2.0	3.0	1.0	2.0	2.0	1.0	2.0	0.870066498403728	1.3853916313442038	0.7580366236129801	0.8574889202842215	1.614502522700862	0.5145138036540038	0.3835357746339805	0.2556549930559235	0.2129655750549634	0.14784365725513238	0.6298135726816275	0.03556319811803536	0.035563198118035357	-27131.4047687918	0.0	-70.91961007195812
395000	-29569.878155569695	-2440.0111282705943	-27129.8670272991	21.929115584761245	159.90579608869254	21.929115584761245	16.62967435215005	119.82692102696213	103.35778049056304	93.2467159316079	107.33939206425116	185.4231933654215	37.08978032702336	51.57508763515748	16.032797595666473	48.649258397397816	11.726107318808674	2.0	1.0	1.0	1.0	3.0	1.0	2.0	2.0	1.0	2.0	0.8794470949198743	1.387138338395389	0.7230855646280274	0.8857998708413922	1.6286607881875734	0.4958683430277424	0.3794359873013828	0.25125295000938325	0.22018804713510046	0.14912301555413332	0.6801852837136698	0.03232854842996007	0.03232854842996007	-27129.8670272991	0.0	-74.3220779200437
400000	-29570.464993657526	-2432.775320028496	-27137.68967362903	19.957940018141137	144.1548063841342	19.957940018141137	16.522971202383488	175.75934288259742	84.09732400086787	87.60985724474446	84.88691048069403	195.9098976022714	111.34845571421434	27.09202605746312	12.459496764092261	16.63134478837787	5.583714525604031	2.0	1.0	1.0	1.0	1.0	1.0	3.0	2.0	3.0	1.0	0.8809856808976106	1.3659099929281886	0.7223449868451639	0.8895009125690392	1.6298908512157937	0.5113675755442029	0.3799309572005698	0.2591468025495627	0.21753124853664885	0.14339099171321826	0.573976599962545	0.03896274864052984	0.038962748640529836	-27137.68967362903	0.0	-69.79134681044337
405000	-29570.337900888484	-2440.482532910341	-27129.855367978143	20.064746465346936	155.11415361009452	20.064746465346936	17.22197920661172	397.4014910744274	665.6575510250224	128.12022470231483	85.59950393039345	178.86843315923988	51.310502635335375	26.172025476579268	32.127414610733425	9.915137286056579	8.49521868712564	1.0	1.0	1.0	2.0	1.0	1.0	1.0	1.0	2.0	5.0	0.880738888214663	1.3574404584049529	0.7233456575741722	0.8949442480468991	1.6337304136280195	0.5098003341312916	0.38552677172699595	0.25068967301503503	0.21378571921249834	0.1499978360454703	0.7199329032712127	0.03323311916632921	0.03323311916632923	-27129.855367978143	0.0	-73.72427901943342
410000	-29570.384025828662	-2438.9637226552622	-27131.4203031734	21.633893397741396	155.05225977717888	21.633893397741396	16.571994911971842	741.1448398250934	436.5111794560036	29.472147480072337	33.54497887806061	96.34982978201604	10.53463293958857	12.556636480036282	11.619097523554414	16.247434290262476	18.536444385402337	2.0	1.0	1.0	1.0	4.0	1.0	1.0	1.0	3.0	1.0	0.8577444203978992	1.3906679135835625	0.746760176768236	0.842401177978777	1.6516590781979792	0.510767233073544	0.3824946570790864	0.25783683855495504	0.2155508083149907	0.14411769605096753	0.644149569558515	0.03477533120473122	0.034775331204731225	-27131.4203031734	0.0	-75.57222657053359
415000	-29562.36424526856	-2432.586048108384	-27129.778197160176	18.574204549021594	137.1902250562037	18.574204549021594	15.239657039140408	733.7997979170408	376.9624101114132	44.028005078180975	80.82189859818193	31.599370917018785	6.091648945484909	7.23353740664231	20.874234089341083	7.288861784302401	9.328426550259952	1.0	1.0	2.0	2.0	3.0	1.0	1.0	1.0	2.0	2.0	0.8604353487628169	1.4280077349659184	0.7480664784824079	0.8912070577608965	1.619626190792735	0.4526571892352224	0.38031504761560636	0.25667681646629503	0.21030910989928694	0.1526990260188115	0.6422187742621419	0.04175161042469163	0.04175161042469165	-27129.778197160176	0.0	-71.15949300681513
420000	-29567.342298049905	-2441.670862524479	-27125.671435525426	16.807374555843182	125.20985199603004	16.807374555843182	14.36955993527835	2199.3843571502334	659.4785803193081	87.20518213451348	49.55581817525682	64.78533138997885	53.12243968704408	4.25473893881487	9.08116817694674	21.350942022850234	26.461215886592928	1.0	1.0	2.0	2.0	1.0	1.0	2.0	3.0	2.0	1.0	0.8738302362418112	1.4111002535568413	0.7559094399724191	0.875446546081653	1.617416197856385	0.46629732629088705	0.3661454630390617	0.26169930907184774	0.22043117749976723	0.15172405038932324	0.6335960655225132	0.04350678140745969	0.04350678140745969	-27125.671435525426	0.0	-73.90669265010423
425000	-29562.09800550687	-2431.934720478954	-27130.163285027913	14.800702610488244	114.039499373685	14.800702610488244	12.922252505099118	612.0727359968243	471.5574871073207	96.37336001590826	176.1224752709142	41.47440791973782	39.556057462883054	6.654395643612598	11.698844819192646	6.550293939961552	1.8105988255474523	1.0	1.0	2.0	1.0	2.0	2.0	2.0	1.0	3.0	1.0	0.8724619497471318	1.447369202637347	0.7557823858771325	0.8771313494645976	1.5859573519399814	0.4612977603338065	0.3675807468751863	0.2604080887062506	0.2195176245732986	0.15249353984526434	0.6737973956450153	0.0468948019746016	0.046894801974601615	-27130.163285027913	0.0	-66.83898614854013
430000	-29562.49048665754	-2435.4438054675675	-27127.046681189975	15.150366777221214	117.65705229514133	15.150366777221214	13.427573507638593	1491.257703627252	244.16932563088147	163.95204436977153	28.718285211798314	37.95887824091325	5.959548905400163	8.5594493290493	1.79947358355377	4.035721003813727	10.701702797250706	1.0	1.0	5.0	2.0	1.0	1.0	1.0	1.0	1.0	2.0	0.8717102094499292	1.4265404721907196	0.7352616186108069	0.8765414245032643	1.6063388178158784	0.48360745742939815	0.36667938037261727	0.25737907557948214	0.21645908526909963	0.15948245877880085	0.6945887245823082	0.04501167617581494	0.04501167617581495	-27127.046681189975	0.0	-72.95116311966721
435000	-29564.317161035506	-2435.952970428519	-27128.364190606986	21.05420586136583	143.64137572622508	21.05420586136583	15.527918314929547	2473.011834524507	317.2059633976255	153.0938032759534	13.467988585780201	10.406193039477069	9.156928322354528	8.512424058235611	2.151159989826317	3.1946616525506495	5.646898478643593	1.0	1.0	3.0	3.0	2.0	1.0	1.0	1.0	1.0	2.0	0.8580048176292592	1.4407073416355725	0.7205017132475442	0.9154370611402465	1.5977744864382264	0.4675745799091471	0.37053010146543536	0.26411248541578736	0.21983470984842357	0.14552270327035347	0.6405448574650948	0.039559712654570735	0.039559712654570735	-27128.364190606986	0.0	-78.54912585454149
440000	-29561.285993040125	-2430.33109979514	-27130.954893244983	19.852244535209287	144.46708707299024	19.852244535209287	16.260900094817124	2326.907260967545	235.4634933336386	211.9589647926153	30.143415376233662	1.6462552714058425	5.392626909358503	13.432138799064282	6.903522881568466	7.154010740964125	3.1814402110095084	1.0	2.0	4.0	1.0	1.0	1.0	1.0	2.0	2.0	1.0	0.8254758330567673	1.4800177730750201	0.7470984471085304	0.9030831657460953	1.5771633019275773	0.4671614790860056	0.3758020295830341	0.25798849330936063	0.22020922572459145	0.14600025138301348	0.7098890695140715	0.03532608953255261	0.03532608953255261	-27130.954893244983	0.0	-70.41899961628508
445000	-29559.514364522933	-2426.9973986095683	-27132.516965913364	20.196984739909887	149.03474991363834	20.196984739909887	17.231435265055993	420.157075020572	136.67253341425007	49.60580866280449	35.69249714500921	17.95429975260261	4.469468758166451	5.258853836451283	9.231483568845569	20.077742422511516	7.469520399527944	1.0	4.0	2.0	1.0	1.0	2.0	1.0	1.0	1.0	2.0	0.830923473363794	1.4739774420430594	0.7239681415128277	0.8721693063471253	1.608703749815801	0.49025788691738814	0.38006211787508226	0.2667261072435852	0.2045953884998869	0.1486163863814454	0.6817860771457525	0.03629038080951302	0.03629038080951301	-27132.516965913364	0.0	-70.3446732693936
450000	-29554.298516586634	-2427.035706020439	-27127.262810566193	19.403361762414626	147.2899330545979	19.403361762414626	16.51968880223278	198.31195984160178	177.09163108311395	127.11259133933746	67.00471913867626	12.393819633672114	10.264022686880224	8.87005639677987	11.718995480484839	17.661133903024872	2.2109966360841122	1.0	2.0	3.0	2.0	2.0	2.0	1.0	1.0	1.0	1.0	0.8226676944517859	1.5108403724499488	0.7426089366945492	0.8572203030431792	1.600283654135788	0.4663790392247443	0.3728811873305429	0.25993140662358694	0.21833223037355648	0.14885517567231343	0.6767959430735213	0.034934075675261966	0.034934075675261966	-27127.262810566193	0.0	-70.26421270927064
455000	-29553.89625248908	-2428.8831625992834	-27125.0130898898	17.508984831479598	129.0834119417171	17.508984831479598	14.38572750305118	119.84277972565485	93.91628645825419	288.84420020108973	194.93379387899654	38.983703493735874	26.058787211151134	16.099734089459087	6.504032596811718	10.753132724038803	2.8565979316072734	3.0	1.0	1.0	1.0	2.0	1.0	1.0	2.0	3.0	1.0	0.8164907434253301	1.5107111475092743	0.7506263772066906	0.8698962781687168	1.5926673467897265	0.45960810690025744	0.36809742586377686	0.26139282155641613	0.21858869440277265	0.15192105817703414	0.6670299836610823	0.041188918579388556	0.04118891857938855	-27125.0130898898	0.0	-68.33202707528795
460000	-29562.16000240511	-2432.247382383855	-27129.912620021256	17.60206335626554	129.3135082937159	17.60206335626554	14.649494763257268	93.8755953837504	64.26496905969995	98.39812171314222	295.81847520951	60.21634414235958	20.76058732546477	19.666557462278483	25.450674545264402	24.833463784322483	4.568908589565744	1.0	1.0	3.0	1.0	1.0	2.0	2.0	2.0	1.0	2.0	0.8162567108892939	1.5153616826698415	0.7470230801144148	0.8928553297515732	1.6036770677910104	0.4248261287838621	0.3740280586500724	0.252658691453885	0.22494208062706414	0.14837116926897811	0.690459640944607	0.042857230309556085	0.04285723030955607	-27129.912620021256	0.0	-69.56751863653616
465000	-29559.428918010515	-2430.3227140486874	-27129.106203961826	20.581167388608677	158.8909027129497	20.581167388608677	17.486150669971657	231.44845782629721	52.932289414623575	71.34091032936699	138.98602875309587	42.21201461334831	14.817704567323739	16.72378271881064	34.816225794311315	15.365917671597442	4.440445886052713	1.0	2.0	1.0	1.0	4.0	1.0	3.0	1.0	1.0	1.0	0.8162597158136994	1.514005395233577	0.7431587097381821	0.8874349260401899	1.5924692173673147	0.44667203580703274	0.36883653008268047	0.26841498567142685	0.2142557024553268	0.14849278179056555	0.6165554786622746	0.03432175832085117	0.034321758320851166	-27129.106203961826	0.0	-69.28171047097592
470000	-29565.202919622538	-2428.6654573479805	-27136.53746227456	19.614856316646364	142.94728586674657	19.614856316646364	14.649397830050248	203.04853308186745	56.03740422067547	111.9950287706022	74.87596952413493	26.609244474809852	13.924995862713743	36.7525157489359	24.47416863255366	3.9712850173541843	3.4453954641078233	2.0	2.0	2.0	1.0	3.0	1.0	2.0	1.0	1.0	1.0	0.7978517586491192	1.5270454628058232	0.7289802737845247	0.8809714730342504	1.5584330333080023	0.5067179984182765	0.3651463109041729	0.26383731318272075	0.22025015428299202	0.15076622163011408	0.6327932613384882	0.03780372776306984	0.03780372776306984	-27136.53746227456	0.0	-70.22589810127309
475000	-29564.721255386274	-2434.9618155206103	-27129.759439865662	19.703952936975675	150.13508825714786	19.703952936975675	16.362216765370622	543.4975346961734	264.76548856771336	267.9187687014872	112.3725286293712	10.809083078870223	9.753991986545097	7.079024097408904	7.337989117582015	4.927869569115888	10.035700247133647	3.0	1.0	2.0	2.0	2.0	1.0	1.0	1.0	2.0	1.0	0.7687419116737103	1.544827360934514	0.7528900475121519	0.8562219928848049	1.5665361303948424	0.5107825565999731	0.3737134230939869	0.2644474683184366	0.21385171393736097	0.14798739465021526	0.6715593997619652	0.03513697080538405	0.035136970805384055	-27129.759439865662	0.0	-76.22433957288781
480000	-29559.60141948383	-2429.1259547588984	-27130.475464724932	18.02712044696683	130.38747091796142	18.02712044696683	14.097927779735187	505.93931446376666	120.1456591479337	150.04565987525814	117.53083321752682	31.843774030697766	13.775555953647679	16.017041240100305	7.273006507036183	8.856222613540119	5.401864160678306	1.0	2.0	2.0	1.0	2.0	2.0	1.0	2.0	2.0	1.0	0.7668543432846577	1.5048957348176937	0.7625946172519544	0.8761770877201996	1.5817572314048318	0.5077209855206598	0.3733281463938033	0.26708792348956945	0.21488160522320662	0.14470232489342055	0.6227788290890381	0.04360978262188911	0.04360978262188909	-27130.475464724932	0.0	-69.3420126957548
485000	-29555.31861131004	-2427.091126434114	-27128.227484875923	20.28557768969815	155.38608889424694	20.28557768969815	17.435019967160194	114.47979532232104	83.68006197380147	60.67177003197075	54.50635222194618	11.29199385601859	20.232738707678564	11.492151419661662	19.675061619058116	17.58137788278251	13.007489694861594	1.0	1.0	5.0	1.0	1.0	2.0	2.0	1.0	1.0	1.0	0.788080714746195	1.44758076272162	0.7576964375653814	0.8765180639581602	1.609086432784823	0.5210375882238168	0.36940408303301575	0.26657362902550796	0.21843249136903756	0.1455897965724387	0.7027845812916228	0.03357256428400123	0.033572564284001224	-27128.227484875923	0.0	-69.8980716665783
490000	-29562.44172762588	-2427.8389636300417	-27134.602763995837	18.84785887993	142.1210306931706	18.84785887993	16.444672174427538	462.68615849749386	47.66842221352428	44.93484374992644	53.594677098345976	13.271672024863461	26.046196851946878	17.08951186348177	16.967882551794823	17.528561788081962	12.891719703507025	1.0	2.0	4.0	1.0	2.0	1.0	1.0	1.0	1.0	2.0	0.7829540694589414	1.423042438962281	0.7727443832546366	0.8844419414291474	1.6130074025761671	0.5238097643188229	0.382592048567926	0.2615118091894526	0.21229983522828813	0.1435963070143332	0.6216396636778911	0.03627089460937697	0.03627089460937697	-27134.602763995837	0.0	-69.03420916513019
495000	-29566.7033508917	-2436.552567695887	-27130.150783195815	15.727202801812624	116.32157600093436	15.727202801812624	13.00083698700219	302.4304332443051	103.44371365230172	289.75402298234616	21.06067649210778	68.37687624128864	7.549421735144251	32.26489225522747	7.736665628739233	3.1684107465155025	1.0488759435338493	1.0	3.0	2.0	2.0	2.0	1.0	2.0	1.0	1.0	1.0	0.8058524799792144	1.4349152740557882	0.767446794922688	0.8982992560877715	1.5843365758766748	0.5091496190778595	0.37221931820850185	0.27212142676507084	0.2087012280938075	0.14695802693261975	0.6211825103182922	0.043999870511242226	0.043999870511242226	-27130.150783195815	0.0	-72.36489925453482
500000	-29555.8750714481	-2429.1909787077498	-27126.68409274035	19.412718575136108	149.9560998750797	19.412718575136108	16.001885674296286	118.12061811732057	101.63363802014732	82.76192116746205	16.753708732690548	29.892649125499293	1.990151828354856	6.2249620427922645	8.7523527692843	5.6836659646505545	5.336054583042217	1.0	1.0	3.0	4.0	1.0	1.0	1.0	1.0	2.0	1.0	0.8145548352418805	1.4397048670918529	0.7688748833703878	0.8891003301464169	1.6025943609377267	0.4851707232117317	0.3692713337235023	0.2589263336696267	0.21867393133608296	0.15312840127078797	0.6870613647921648	0.03375520587266824	0.033755205872668226	-27126.68409274035	0.0	-75.76158134670499
505000	-29563.81897773778	-2430.3285583393435	-27133.490419398437	19.33418490042142	144.34510935923794	19.33418490042142	15.454265564209516	105.61472714688061	53.676987504280355	140.14334074199374	55.08612173893948	16.540657389316266	14.941190477483163	41.53560820597853	28.540323921935382	24.0951183314315	14.142382975560322	2.0	2.0	2.0	1.0	1.0	2.0	2.0	1.0	1.0	2.0	0.9258217953349541	1.439115224392492	0.7556784779218625	0.8334658668667466	1.5119791802735578	0.5339394552103836	0.369776278568177	0.25483171241821395	0.2229846749843836	0.15240733402922535	0.691123931216566	0.036198799558004736	0.03619879955800472	-27133.490419398437	0.0	-70.21787557285033
510000	-29555.083510225995	-2423.5062013472716	-27131.577308878725	16.2849515603758	121.35425535044185	16.2849515603758	13.824728976830817	305.58179886897074	77.2494697759324	29.494594820777444	51.2313700487958	14.081372289578605	13.081431780318015	9.767175487309066	10.225582091710304	6.578598269788281	1.7304513342314283	3.0	2.0	1.0	2.0	1.0	1.0	1.0	2.0	2.0	1.0	0.866844776332623	1.4644817499314264	0.7639969785364336	0.9415714290687566	1.6083609258664584	0.35474414026429846	0.36247552202749816	0.26038476004123384	0.22486676683834184	0.15227295109292605	0.644342820008383	0.04475549651480112	0.04475549651480111	-27131.577308878725	0.0	-68.1809962421727
515000	-29558.74868917512	-2431.931421287086	-27126.817267888036	21.001748242906814	157.77237729081435	21.001748242906814	18.43349590601742	92.19259262398029	197.69223957465937	196.42328172032222	84.90144608464	81.18855368238879	19.787974075988735	11.138254543998674	6.530986600377861	12.416813893050048	4.390768640232365	3.0	1.0	1.0	1.0	2.0	3.0	1.0	1.0	2.0	1.0	0.8539841659068838	1.4515664314320567	0.6682138132937747	0.8790144114106417	1.6359626308240298	0.5112585471326101	0.36567069321391177	0.2617641674532297	0.2154592104305037	0.15710592890235453	0.6233882656080723	0.03493122101306203	0.03493122101306203	-27126.817267888036	0.0	-71.26780609103413
520000	-29556.124609388964	-2427.2844919556524	-27128.840117433312	16.7769797886846	132.63432349239883	16.7769797886846	14.391733417185295	69.1324474014167	150.14885161289783	193.92181295530466	16.180583682440076	27.523998992198287	13.472506062992933	7.332314983349781	6.492894135598591	3.747833237253658	6.031637753178465	1.0	2.0	2.0	1.0	1.0	1.0	3.0	1.0	1.0	3.0	0.9260582593579022	1.4568084051355132	0.7213050957707304	0.8069403179596233	1.5728679047416265	0.5160200170346009	0.3664806427398114	0.2585504883710378	0.2228723567684479	0.15209651212070274	0.6920282199304062	0.03928396881536735	0.039283968815367366	-27128.840117433312	0.0	-71.76120500938784
525000	-29564.89312648974	-2430.7496425190016	-27134.14348397074	18.828248051443808	140.18511103749307	18.828248051443808	14.86908171109776	955.7909943675393	26.21247293013978	61.660060633781995	81.42920062321724	26.212691170382932	16.903371230578475	34.81401159372897	11.663114928757928	16.064129250300798	6.444705164034769	1.0	1.0	1.0	4.0	1.0	3.0	1.0	2.0	1.0	1.0	0.9134898405191714	1.5014560694841557	0.641760377419855	0.9341705062622178	1.6132660322340378	0.3958571740805591	0.3709289137178554	0.2573851591012718	0.21286004044272624	0.15882588673814643	0.6642108568348464	0.038630556273110836	0.03863055627311083	-27134.14348397074	0.0	-68.81456610321428
530000	-29568.266385210583	-2432.929039485681	-27135.337345724904	19.985394976741567	147.10379089551	19.985394976741567	15.451637481583264	120.93012997326291	43.690934597439075	45.9988578849066	198.60743779821635	59.75754774417093	61.19227438953048	21.53688080497338	21.342609607072568	22.459275588240814	8.468357092764641	2.0	1.0	1.0	1.0	1.0	1.0	2.0	2.0	3.0	2.0	0.894707389959279	1.498297340401256	0.7901558782965278	0.930965061956767	1.4937668063566651	0.39210752302950125	0.3587669878318301	0.2633063421444293	0.21837403368532252	0.15955263633841804	0.6547655696537412	0.03507489497768414	0.03507489497768412	-27135.337345724904	0.0	-70.89619409654121
535000	-29562.117032260772	-2429.8498582704256	-27132.267173990345	18.53289621550918	139.35273655371336	18.53289621550918	15.918337232176508	325.27489787011984	183.86007865939874	119.48045816622539	76.53107550654472	39.42638186488217	21.41172388191908	11.375212052404637	10.339388919810206	14.282715717149111	9.27550762920575	1.0	2.0	3.0	1.0	3.0	1.0	1.0	1.0	1.0	2.0	0.9397984697091384	1.3885176221722617	0.8046981552990582	0.812145870722358	1.6899136957032153	0.36492618639396474	0.3666405466146247	0.2571370281230343	0.2265965506260305	0.14962587463631047	0.6839734856138278	0.03681985545285645	0.03681985545285645	-27132.267173990345	0.0	-70.73996905354585
540000	-29561.372858041377	-2427.711296966408	-27133.66156107497	17.07860676595692	126.28623902417033	17.07860676595692	14.00087825631017	423.97727378340517	67.46567335411817	42.530634697842565	65.45637988550041	44.33475706072091	5.10711145643124	2.272069875989826	4.8475468872201155	19.899112314114628	24.709187459701493	2.0	1.0	1.0	2.0	2.0	1.0	1.0	1.0	2.0	3.0	0.8559501482056673	1.3909227077522304	0.7618363488353725	0.945598033867949	1.6488163568765821	0.3968764044621953	0.36601641460817774	0.2683179607210159	0.22232852203567047	0.14333710263513585	0.6920230199878461	0.0430257454444652	0.04302574544446519	-27133.66156107497	0.0	-67.89942739745607
545000	-29559.694674575057	-2429.815426248362	-27129.879248326695	18.445684999353038	143.3360242314339	18.445684999353038	15.804590838206986	279.08958919104185	56.02139245753252	72.68554728449486	49.09723181522141	75.88094781065949	6.661414061913257	4.4593825618368115	20.240454444923596	39.15400363602688	7.937432167916327	1.0	1.0	3.0	1.0	2.0	1.0	2.0	2.0	1.0	2.0	0.9322406340661911	1.3730822140292243	0.8118770047868396	0.819650294719855	1.5840389868141818	0.47911086558370514	0.3719314097961497	0.2511494632175496	0.23653398069551387	0.1403851462907868	0.6950558619343771	0.03660935640991207	0.03660935640991206	-27129.879248326695	0.0	-68.02378681826194
550000	-29560.645406864645	-2428.551051179476	-27132.09435568517	17.35254594047852	131.3083244940495	17.35254594047852	13.993026013551635	698.9402123806507	63.80163091675006	23.29461794123708	32.57757361925472	65.28233595679522	18.6440557757644	12.739402280500498	20.412980523819684	11.093028438671283	2.6710852835935692	1.0	1.0	1.0	1.0	1.0	3.0	3.0	1.0	2.0	2.0	0.9791356501578776	1.3820865424057414	0.6447279512434507	0.9444148519195995	1.571359474599966	0.4782755296733613	0.3720776567934631	0.24818188482522996	0.22272427747558884	0.157016180905718	0.6925164314001572	0.03985730526735994	0.039857305267359935	-27132.09435568517	0.0	-69.07741881061195
555000	-29562.416036316245	-2434.051253789106	-27128.36478252714	19.62772107997478	145.42999430408886	19.62772107997478	16.98156036135109	326.88687521695886	539.37534611606	136.94358330019554	21.12974459594548	14.585402784320452	27.276144325335398	4.885082408840458	10.774098738871313	11.038472562252979	2.1084019552764945	1.0	1.0	4.0	1.0	3.0	1.0	1.0	2.0	1.0	1.0	0.8498311153776171	1.400348158128167	0.7357039847929135	0.9383108540854824	1.6021729407374872	0.4736329468783292	0.38034122530672887	0.2525161861499811	0.21838997615083772	0.14875261239245222	0.6706660478956319	0.0373624277245532	0.03736242772455321	-27128.36478252714	0.0	-74.48456192198785
560000	-29556.563777764277	-2425.525397227612	-27131.038380536665	18.956224585578752	146.51757161703378	18.956224585578752	16.999587048927314	232.07428301050803	54.512390347111875	49.6758479596265	103.96921210979298	60.34763791591688	16.892996286429828	15.639989705312155	12.849690385127909	6.7412547864410435	2.395991982481873	1.0	1.0	2.0	1.0	3.0	1.0	1.0	4.0	1.0	1.0	0.8603864697996749	1.4010254420184403	0.83761187454481	0.8185209595236677	1.6552153680906592	0.4272398860227445	0.36276360735595664	0.26474065394456386	0.2228726995199223	0.14962303917955713	0.6791649902323114	0.03629799370682466	0.03629799370682465	-27131.038380536665	0.0	-68.07582384526253
565000	-29557.85080636578	-2428.323453527825	-27129.527352837955	21.61026417575019	165.6575896554719	21.61026417575019	18.127421931476356	102.98689229165757	60.9611303897316	106.1695087696899	58.43647463945109	102.0796134556377	17.892658776885618	12.457532637024132	11.622314680060237	5.475307442283597	4.784765510829272	1.0	1.0	1.0	3.0	1.0	1.0	3.0	3.0	1.0	1.0	0.8144702102520966	1.3359486225628316	0.8047351615221365	0.7954503714438846	1.6632149132172018	0.5861807210018453	0.3737797914248721	0.25615893867814454	0.22458844633151157	0.14547282356547173	0.6452222860091169	0.034084900675981106	0.03408490067598111	-27129.527352837955	0.0	-69.96000110415231
570000	-29556.560070308624	-2430.5743108042243	-27125.9857595044	19.700105783747013	140.90378421134258	19.700105783747013	15.462823013701477	73.20603557289432	78.18018385260523	221.8307275597108	60.204588487691346	70.44750867991226	53.549990961455556	6.994405800915101	3.163865615652961	8.809373974736276	3.3232163086237354	1.0	1.0	1.0	2.0	1.0	3.0	2.0	2.0	2.0	1.0	0.8147979042369213	1.4583189835862729	0.7210485706648004	0.8763197019156908	1.6445423874668161	0.48497245212949486	0.3757926666376266	0.2578384764040623	0.21524241277184966	0.15112644418646135	0.6730911039129344	0.04027309466012803	0.04027309466012799	-27125.9857595044	0.0	-71.84913968548945
575000	-29562.79918021295	-2427.81010926656	-27134.98907094639	17.317275595710765	142.2705697942987	17.317275595710765	15.313947177742428	104.94832498510526	11.869616200779019	35.84466518955265	60.54380541737484	70.51564529198897	99.88399389176926	18.40836697805881	8.218736814061367	10.307845923931742	3.1319589240190493	1.0	1.0	1.0	4.0	1.0	1.0	4.0	1.0	1.0	1.0	0.7771896998007164	1.4116723256348758	0.777893522470746	0.9080320811407259	1.6468729017312143	0.478339469221718	0.3662822945003432	0.2619642898572742	0.21887161350759055	0.15288180213479188	0.6928945073947893	0.034783324024034064	0.034783324024034064	-27134.98907094639	0.0	-69.69694179216549
580000	-29548.391696763236	-2423.046236269957	-27125.345460493278	19.820893994967836	147.37696836332907	19.820893994967836	16.251794568310473	152.2038048614154	41.90390219305426	80.59913769298147	66.23061910195052	17.003681684815895	1.7319939797680797	5.893403780125746	10.51790059343237	9.05623476463445	2.794033898043996	1.0	2.0	2.0	2.0	1.0	1.0	1.0	4.0	1.0	1.0	0.8906913641037744	1.333197041086187	0.7063612749648769	0.8757825186371322	1.7156283319863077	0.478339469221718	0.3734217918877468	0.2547910328607249	0.22364941119167164	0.14813776405985646	0.651969356012049	0.03475847218095875	0.03475847218095874	-27125.345460493278	0.0	-68.80301290954546
585000	-29564.82962825357	-2430.922771014109	-27133.90685723946	20.052425109369043	144.90164596058744	20.052425109369043	15.573505100697908	128.54069407073493	78.56167474482154	56.654468554100795	41.439094102857	54.86999482000686	16.340212676410935	3.081201404394752	7.054711694928816	24.799903250171884	43.702873399460294	2.0	1.0	3.0	1.0	2.0	3.0	1.0	1.0	1.0	1.0	0.9319333200824501	1.3285405221429896	0.7932011025438858	0.7970306806610927	1.6554128850267507	0.4938814895428276	0.3734217918877468	0.2572091444747355	0.22364482522440474	0.14572423841311286	0.6252221120427487	0.034318851368070016	0.03431885136807002	-27133.90685723946	0.0	-72.51378663013594
590000	-29559.938446384436	-2426.978560798907	-27132.95988558553	19.831814306318226	149.54038066654618	19.831814306318226	16.67606203632871	86.49710721879504	158.17760006242673	65.78898025348845	107.89142203113049	77.63404508159822	11.227288688287413	15.105792746021876	9.914426131767188	11.069263775506151	3.391844212693595	4.0	1.0	1.0	1.0	1.0	3.0	1.0	2.0	1.0	1.0	0.8977969583933433	1.3174986308622012	0.7973907657237291	0.838512392670477	1.6666045523585291	0.4821966999917165	0.36726553763748826	0.2532248845336688	0.2298962743820189	0.14961330344682391	0.7340992343256211	0.035283679476816786	0.035283679476816786	-27132.95988558553	0.0	-68.85073271590338
595000	-29553.96669322811	-2426.6602718232402	-27127.30642140487	19.931205423702426	152.04413349283232	19.931205423702426	16.865999544835294	289.7080619901907	55.534131610636166	48.97368256515064	46.344468671656486	36.8642393223014	18.64317977193176	24.467737651778165	9.640863039480157	2.569839549268579	3.4858367824969125	1.0	2.0	1.0	1.0	3.0	4.0	1.0	1.0	1.0	1.0	0.898104628044745	1.4753484678386064	0.717417613508388	0.8626799390483142	1.6168238386114824	0.42962551294846013	0.37353245422521875	0.25612499785765974	0.22067421540865179	0.1496683325084697	0.6709264899961469	0.03423760629521898	0.03423760629521897	-27127.30642140487	0.0	-71.19631143152765
600000	-29562.080362422523	-2432.2667479434153	-27129.813614479106	18.115214191461277	135.62291246480768	18.115214191461277	15.525757582472338	1974.4709433979685	66.5301137802272	54.652909775324225	54.08340797970132	54.03342107905918	51.77400282985054	15.16051549654914	5.944204731265115	13.116646576156743	8.872334218020043	1.0	2.0	2.0	1.0	1.0	1.0	2.0	1.0	1.0	4.0	0.8674191872663292	1.360186404758047	0.7643109359190553	0.8626799390483142	1.6680234596102477	0.4773800733980029	0.3728958669561721	0.2579114728643278	0.22304604131114447	0.1461466188683556	0.6552360566615558	0.040902975010533006	0.040902975010533006	-27129.813614479106	0.0	-69.38466713048842
605000	-29570.44720929722	-2428.2312532942565	-27142.215956002965	21.04247827217453	147.69482513108608	21.04247827217453	16.379110468255874	621.5045448038645	40.769062835417685	33.775728472685536	57.85746026994441	42.803980454389375	20.818482917841642	9.788755098234082	12.659782703554786	20.02511823386313	5.872025836983837	1.0	1.0	1.0	2.0	2.0	1.0	2.0	1.0	1.0	4.0	0.8277204000396088	1.3477078679223997	0.8800310910116081	0.8817193703730052	1.6340167340149465	0.4288045366384279	0.38021961839971424	0.2557597424816158	0.21141518170952342	0.15260545740914652	0.6477851594138947	0.03646326586330237	0.03646326586330237	-27142.215956002965	0.0	-69.12807878630849
610000	-29560.24596588571	-2437.080810690599	-27123.16515519511	22.15164818883345	160.81004479378151	22.15164818883345	17.391499236931942	594.3655708753516	245.9850657215655	369.17377222556564	101.81440902098034	79.84187709435977	72.6875644243194	21.132205669286513	7.055844849276028	8.486473280115495	3.7338047010203894	1.0	1.0	1.0	1.0	1.0	2.0	3.0	1.0	3.0	2.0	0.8331024109096358	1.422548722080088	0.744843274740402	0.9210101512593418	1.6496909043721006	0.4288045366384279	0.3733892656641533	0.2567911176939881	0.2206442507365724	0.14917536590528624	0.6772047113691677	0.033082586949507616	0.03308258694950761	-27123.16515519511	0.0	-72.62112635019453
615000	-29561.949169271033	-2428.126288054687	-27133.822881216347	19.136451696841938	142.00977723450282	19.136451696841938	15.579093136380346	184.6633681194101	357.4522902268004	114.42127041800619	74.95710596711199	51.372025041310145	14.35495004721313	7.357186242612394	11.637366183962333	8.77055988755528	3.4404174630786795	1.0	1.0	3.0	1.0	3.0	1.0	1.0	1.0	3.0	1.0	0.8678442525440296	1.400514562561355	0.693814184973367	0.8982495249344911	1.632941784995757	0.5066356899909964	0.3726077271927724	0.25538292399806717	0.22074224536961046	0.15126710343955005	0.6496713620929686	0.03780782757609873	0.03780782757609875	-27133.822881216347	0.0	-69.79958456598504
620000	-29556.503999069057	-2426.520056873854	-27129.983942195202	16.697405971286464	125.01006320302811	16.697405971286464	13.36621850577084	305.24480740866323	98.80070147640518	252.4396298749266	76.00211667644808	32.4520706287733	3.2315934200522274	3.7467478137791215	8.01850569003021	11.734099508289477	6.850122560407559	1.0	3.0	1.0	2.0	2.0	1.0	1.0	2.0	1.0	2.0	0.8666910877647788	1.4371965216003437	0.7720837339506765	0.9159548787925254	1.5774080380669582	0.4306657398247138	0.38209296103573814	0.256360862304875	0.21351743876695703	0.14802873789242993	0.6687974343363753	0.043896336307041525	0.04389633630704153	-27129.983942195202	0.0	-66.87594033126364
625000	-29562.29184528242	-2432.1289851431784	-27130.16286013924	19.17103557612092	143.08877384594155	19.17103557612092	16.15773383313095	158.34718519150533	108.00268222873528	206.70126506242175	228.14371957487202	24.91571408966614	23.232096568651347	20.12634970039883	22.64467319483997	17.669823943371707	3.9896866517754543	4.0	1.0	1.0	1.0	1.0	3.0	1.0	2.0	1.0	1.0	0.8666910877647788	1.4374085630854923	0.7830042907557503	0.8434840451893301	1.5636610300491864	0.5057509831554584	0.3786347294839909	0.2541364009516316	0.22273458736102533	0.14449428220335223	0.6261013305339806	0.03618573938919326	0.036185739389193255	-27130.16286013924	0.0	-70.96983023243335
630000	-29562.835410192976	-2433.424369790272	-27129.411040402705	19.44851596335007	136.3068077549424	19.44851596335007	15.191323859400883	307.9541019605071	171.2258732851843	91.99210983954556	172.1801106640211	75.1716525251483	24.49538717381183	8.061889309530104	19.402323266642796	15.422405492074335	26.362072783985965	1.0	1.0	2.0	1.0	2.0	1.0	3.0	2.0	1.0	2.0	0.9249686372315705	1.4071046167469938	0.7124631911545655	0.8462725058101283	1.6306971534243084	0.4784938956324296	0.36236712326080234	0.2648448751026821	0.21964624674204378	0.15314175489447182	0.6825309898936125	0.04123289995928623	0.041232899959286216	-27129.411040402705	0.0	-69.97584925379427
635000	-29557.87922128042	-2428.1180599191166	-27129.7611613613	19.568080863574544	149.05701596265965	19.568080863574544	16.568674134202613	54.51661842314732	110.88883758059123	87.81520741903174	71.84094264204705	18.45591991703023	10.06866285186128	5.049180106540829	13.916023871257241	22.542916655027934	17.00342671223089	3.0	1.0	1.0	2.0	3.0	2.0	1.0	1.0	1.0	1.0	0.87047371070182	1.3699387294431724	0.8065753467277468	0.800256499573275	1.689057467942681	0.46369824561130124	0.37415262821709006	0.2576539423339389	0.2241737373481607	0.14401969210081042	0.6388580755683285	0.03567123638878368	0.03567123638878369	-27129.7611613613	0.0	-71.25078157274069
640000	-29560.58164695982	-2433.755198825125	-27126.826448134696	16.786128239106834	127.79711320187798	16.786128239106834	15.315571222199459	831.6797472503541	284.2352357109409	41.95667613653508	74.7758723940857	128.828969840572	47.12473249527076	28.776322845879616	9.339287351565325	3.7779979735163605	7.557641393685455	1.0	1.0	1.0	2.0	1.0	1.0	1.0	3.0	1.0	4.0	0.8823737867908839	1.3873156609125965	0.7748273953037044	0.8305460691359873	1.6037052562439102	0.5212318316129143	0.3642147164099092	0.26201816435785197	0.22611353266330605	0.14765358656893285	0.6297459081430208	0.04384519376693283	0.04384519376693283	-27126.826448134696	0.0	-69.41099705301599
645000	-29554.597339746862	-2424.1851274996084	-27130.412212247255	18.481609345876898	138.83387644839414	18.481609345876898	15.047961429325373	51.74126600755983	70.49124348051211	100.09614417912776	33.67489961102209	52.6523932924334	9.520101126855876	6.099744904511865	2.6512274746065865	3.0060406109637965	9.843749279176842	2.0	2.0	1.0	1.0	2.0	1.0	1.0	1.0	2.0	3.0	0.866174404689448	1.3525294883188634	0.8231534841404216	0.8305460691359873	1.658136156995502	0.4694603967197744	0.36994175945550917	0.2567948631139131	0.22777555968738708	0.14548781774319083	0.6353306472361901	0.03793865932361345	0.03793865932361344	-27130.412212247255	0.0	-70.8751263204819
650000	-29567.05487318261	-2438.3567946402363	-27128.698078542373	20.74916224019273	157.2411409200095	20.74916224019273	17.109928142801554	340.26116913524766	114.12371607822595	59.77334093933155	92.17430109493485	24.429711376111566	37.042777861277806	11.787832984108954	23.050455476149317	28.312039579014872	42.67153826814478	1.0	1.0	2.0	1.0	1.0	3.0	1.0	1.0	3.0	2.0	0.7887255619805792	1.4153980810621958	0.7427996766515786	0.87327040734729	1.6422167822225966	0.5375894907357561	0.38374954760723246	0.26295829456251346	0.21407300212648167	0.13921915570377255	0.666569861575978	0.03425850561142789	0.03425850561142789	-27128.698078542373	0.0	-75.2503015001858
655000	-29563.927410088578	-2428.969390945439	-27134.958019143138	16.786414649802335	124.19641968499703	16.786414649802335	14.079424274962726	64.91003527074034	42.651199291701815	36.39858670219116	48.395729442730975	39.19977652169281	12.525337814706132	8.787732382836335	18.681159293811383	13.78684755117034	40.19735115903091	1.0	1.0	2.0	2.0	1.0	2.0	1.0	1.0	3.0	2.0	0.8271142117389173	1.3857825934090926	0.7427134906661101	0.8675717100385277	1.665312615020593	0.5115053791267552	0.37931556848072456	0.25864626652424233	0.21910938897726503	0.14292877601776824	0.6388499701735476	0.04126975165687276	0.04126975165687276	-27134.958019143138	0.0	-71.5761247305172
660000	-29565.046818697163	-2426.494312969122	-27138.55250572804	17.9530492032222	135.70606902201078	17.9530492032222	15.010848904913926	252.76774842247997	77.45183103356572	48.916276082045606	93.7477408978391	49.42195411685556	24.782809454411623	7.555438832954848	11.184128777777248	8.406511670980725	6.303431321045135	1.0	3.0	1.0	2.0	1.0	4.0	1.0	1.0	1.0	1.0	0.873945381129935	1.5403346235141049	0.7478883490876144	0.8117677123239582	1.5777837061209254	0.44828022782345806	0.3669569751056363	0.25278955698818817	0.2259296546066166	0.15432381329955916	0.6562991425731122	0.04052871217420746	0.040528712174207476	-27138.55250572804	0.0	-68.70481682962394
665000	-29552.778136097215	-2423.7257599746167	-27129.0523761226	19.78327420889162	141.5903511037084	19.78327420889162	15.321212672080785	150.7746685404523	45.07116684019444	46.31018906877898	23.330593867953223	36.32734823524952	17.137818527282835	8.303503413264302	4.735508091264901	15.946148519338001	9.738778509633725	1.0	1.0	1.0	1.0	4.0	1.0	1.0	1.0	3.0	2.0	0.817476042308278	1.5403346235141049	0.7971706492525549	0.8499146415481613	1.4743656719701597	0.5207383714067373	0.3688600076102654	0.26833908156100084	0.21079459351728044	0.1520063173114535	0.6866784145621728	0.03777253658206898	0.03777253658206897	-27129.0523761226	0.0	-68.56990120030957
670000	-29562.508525099634	-2432.7594325106566	-27129.749092588976	18.952141469762257	144.6571746845803	18.952141469762257	15.499257152817998	107.44331706062447	135.91953823267352	185.81634583410442	77.82615079497394	58.56854707077442	24.43570922376091	28.88483363436698	6.972043771448704	17.47410982158506	11.941724439907125	1.0	1.0	1.0	1.0	2.0	2.0	1.0	4.0	2.0	1.0	0.869934903867458	1.5164910934959799	0.776800442852835	0.8039333183796824	1.5141731809956434	0.5186670604083975	0.36871254580168905	0.2677257461978393	0.2156573173794613	0.14790439062101052	0.6825262736544003	0.03676621308135011	0.03676621308135013	-27129.749092588976	0.0	-72.02188598021225
675000	-29561.1778226734	-2425.179190055956	-27135.998632617444	18.022859792002205	141.4020329124245	18.022859792002205	14.927304875326595	153.57928437999152	45.98272664773776	81.61344521403021	112.09791080128109	73.86288264259971	28.686674405125277	6.820921304994427	2.989290556995774	11.765042735309201	6.2350311479223866	1.0	1.0	3.0	2.0	1.0	1.0	1.0	1.0	4.0	1.0	0.85620577701812	1.503939416470446	0.776800442852835	0.8437201264646682	1.5370923503069764	0.4822418868869504	0.37284006189723984	0.25443401899059503	0.21867764914507992	0.1540482699670854	0.6656691807218703	0.03718668635783394	0.03718668635783396	-27135.998632617444	0.0	-66.60397178695224
680000	-29565.295040330115	-2433.560460908379	-27131.734579421736	17.83546078549543	131.51304827432145	17.83546078549543	14.113636881341346	112.39155844892655	103.90215476270892	314.32071094891865	27.64962850680585	22.502329087861593	7.112457931334841	17.86813068517664	10.522987246463947	8.994639663197546	29.90247459573077	2.0	1.0	1.0	1.0	4.0	1.0	2.0	1.0	2.0	1.0	0.9035213016773002	1.4106791239976975	0.7555390858805066	0.8808801448240284	1.5789552491504117	0.47042509447005176	0.37693208324928207	0.25546891107454484	0.21581919281078862	0.1517798128653847	0.683061474528609	0.04114830901559355	0.041148309015593555	-27131.734579421736	0.0	-72.23266239258346
685000	-29554.5397938263	-2425.4118457426716	-27129.12794808363	18.047843010892443	130.3633354803408	18.047843010892443	14.38305103236318	163.7610199459632	130.96292571176272	41.636360314499136	94.21704757834596	51.10970419846553	35.76746189676911	6.701701907197687	11.519001346655065	2.8848083301256513	3.672089049049163	1.0	1.0	1.0	1.0	2.0	3.0	2.0	3.0	1.0	1.0	0.9531419960915013	1.490280195778493	0.739407102353582	0.8808801448240284	1.5195560865049356	0.41673447444745587	0.36916067484567944	0.257892601012505	0.2143319574869014	0.15861476665491447	0.6745676459023229	0.041070599070712345	0.04107059907071233	-27129.12794808363	0.0	-68.08719775635613
690000	-29566.41536203644	-2433.4624252242406	-27132.952936812202	19.99483976073648	150.43941610324575	19.99483976073648	16.32961278716765	40.322308810681356	73.6887996042952	131.76938411796652	52.28287884647273	62.76542688060806	83.91997228647898	42.89548808611414	10.175798729220643	20.020998129493044	13.058505290863748	1.0	2.0	1.0	1.0	1.0	1.0	1.0	3.0	3.0	2.0	0.8645072535421436	1.4732897962355618	0.7546316935352622	0.9439605461414752	1.4895975333738805	0.47401317717167285	0.37056849720269225	0.2560647970086985	0.22040965892954079	0.15295704685906872	0.6231213685368573	0.035838029076695116	0.03583802907669512	-27132.952936812202	0.0	-72.6990500330185
695000	-29555.365550896324	-2430.1254537424406	-27125.240097153885	19.07898100812303	143.86351751816952	19.07898100812303	16.512309940080787	53.226836679325324	40.33567325124152	53.68603963669782	35.42788415875001	16.931570360080745	17.254701238755892	19.18531175087926	34.5145888469734	48.892804610993274	20.65063608961512	3.0	1.0	2.0	3.0	2.0	1.0	1.0	1.0	1.0	1.0	0.8797005646774348	1.384749398311419	0.6857129842567251	0.920762694997899	1.6353461968132845	0.49372816094323363	0.3716954519693826	0.25410128485325434	0.22192981065112727	0.15227345252623606	0.6950099814234698	0.036188239304185445	0.03618823930418545	-27125.240097153885	0.0	-73.06399677113438
700000	-29550.20919624583	-2420.109513250163	-27130.099682995664	18.130444744133566	132.5689968482805	18.130444744133566	14.077653501502173	264.4115769600371	54.88336827083602	64.00934563491634	28.72461148763959	19.921154805742322	18.319865498429664	6.506790933613357	12.09985599770747	5.6425636310467215	3.026246084911491	1.0	2.0	4.0	1.0	2.0	2.0	1.0	1.0	1.0	1.0	0.8147099934526006	1.3734410020857004	0.702725510185257	0.8531058255058807	1.7116203931793872	0.5443972755911701	0.3754262355219258	0.2587812555689486	0.22357278290710772	0.14221972600201815	0.6728352196833558	0.039700068948408815	0.03970006894840883	-27130.099682995664	0.0	-65.87271444329046
705000	-29560.638229130793	-2424.1555334414184	-27136.482695689374	18.262638420231063	143.32853719203723	18.262638420231063	16.22726881901172	118.07931126712222	122.21106344308473	33.430660889180466	87.7619079077733	47.084091695783805	13.490478217716616	8.381652548753369	10.061946602705744	1.8254667024954894	2.4476221822704405	1.0	1.0	1.0	4.0	1.0	3.0	2.0	1.0	1.0	1.0	0.8123827279644612	1.4019203469657715	0.7826624064370871	0.8852829873877733	1.5667328952973432	0.5510186359475598	0.3865207904607597	0.25979171973646414	0.2139278601778508	0.13975962962492555	0.6603813163922437	0.03764454647181451	0.037644546471814505	-27136.482695689374	0.0	-69.17863845263008
710000	-29558.216492062584	-2427.7662120027917	-27130.45028005979	18.779481271239234	134.14224118508264	18.779481271239234	14.37128819567145	196.71187718377863	85.23355981464735	74.41516070563969	92.67946372814872	122.85168682781284	71.07373951011269	31.148876561724933	13.75979760830609	5.976293465129769	3.1318547554563687	1.0	1.0	1.0	1.0	1.0	1.0	2.0	2.0	5.0	1.0	0.834866952098944	1.3588716310249913	0.7574341195547816	0.8852829873877733	1.6887527221071077	0.4747915878263982	0.3734695895501853	0.257711755831823	0.22014399689573833	0.1486746577222536	0.6501436624950842	0.03895091508861778	0.03895091508861778	-27130.45028005979	0.0	-68.14145934593992
715000	-29568.82910363449	-2441.190846914008	-27127.638256720482	21.110399297617676	158.33544796497367	21.110399297617676	17.843741629609788	219.05793639448166	867.6705255339397	109.48042383574233	90.86923738755021	59.261345306611176	52.62914495362787	36.36990655167671	19.124609285323643	18.234611910832825	3.015652468166532	1.0	2.0	1.0	1.0	2.0	1.0	2.0	2.0	3.0	1.0	0.8032794687588302	1.3439923455021807	0.7890216028948954	0.8852829873877733	1.709768347624687	0.46865524783162943	0.3823227918161895	0.2556416458709761	0.21978484909860313	0.14225071321423144	0.6471891959644913	0.03551370209637456	0.035513702096374555	-27127.638256720482	0.0	-74.22256055044934
720000	-29555.39088807509	-2426.5743836457023	-27128.816504429386	18.79302535002522	141.50422043071072	18.79302535002522	15.559920055536367	80.34860615711573	116.98808503515465	99.90374616879596	29.12197528534902	15.48696282204378	23.44736047663534	5.707928571304941	16.18166335228485	11.061032038801143	8.794711676240276	1.0	1.0	4.0	1.0	1.0	2.0	1.0	1.0	3.0	1.0	0.8696795973950264	1.4467959727571496	0.7455344826141066	0.9019729472127274	1.5849415803460982	0.45107541967488807	0.3720766879158958	0.2593183750902132	0.2140416953504506	0.15456324164344054	0.6801854419324874	0.04022785067794916	0.040227850677949165	-27128.816504429386	0.0	-69.93852939560054
725000	-29554.665349108134	-2425.712998806435	-27128.9523503017	20.287083602521495	147.14398089362987	20.287083602521495	15.754817415846961	80.60404086997951	14.639346755038146	41.89589747921199	57.05811383470867	10.995413417211887	12.236267733567969	11.144462906909878	6.901872146872754	11.239793947497237	25.645854845377944	1.0	1.0	2.0	3.0	1.0	2.0	3.0	1.0	1.0	1.0	0.8633986981167994	1.4083997109975543	0.7203532215323193	0.8201953047857866	1.723938172746157	0.4637148918213798	0.373448756135989	0.25490124572621886	0.21988568679934162	0.1517643113384506	0.6530294616161054	0.03885289355817192	0.0388528935581719	-27128.9523503017	0.0	-70.7124053095705
730000	-29556.228525997285	-2429.4505767375076	-27126.777949259777	20.305597388738185	146.26116172611984	20.305597388738185	15.683305375211205	392.63748757443307	287.9821585453518	58.94693378549426	65.06390693941971	41.607922457411334	25.925267156046132	14.158878469446941	7.275396991535006	8.148263169101524	3.50239488825797	2.0	1.0	1.0	1.0	3.0	1.0	1.0	3.0	2.0	1.0	0.8789903449384352	1.482474329644385	0.737343596152924	0.9132284688251392	1.490571373852624	0.49739188658648903	0.36261461677176654	0.2622412634628969	0.21924754880199995	0.15589657096333673	0.6533375428600686	0.03818306484592023	0.03818306484592024	-27126.777949259777	0.0	-71.16786735291214
735000	-29557.474060373977	-2427.1219789245138	-27130.352081449462	18.963624325368066	140.50165093413918	18.963624325368066	16.47537979173623	58.50942855822823	103.02264003968135	55.954230250696426	87.40755448603218	51.48642262970309	7.351744243287442	15.760696369979133	7.319996043535812	1.9941889720542894	0.8930572850646044	3.0	1.0	2.0	1.0	2.0	1.0	2.0	2.0	1.0	1.0	0.8607209861506453	1.4273929842329054	0.7477183934733321	0.8374461000193092	1.6265428181510337	0.5001787179727707	0.36660789076858113	0.25774632628853766	0.22318572562099734	0.15246005732188397	0.6200297503953959	0.035872648354397595	0.03587264835439759	-27130.352081449462	0.0	-74.0480260233288
740000	-29561.853465861655	-2428.6203008287002	-27133.233165032954	18.780586815782623	147.3528761313846	18.780586815782623	16.51743516641716	152.40538489134354	29.85757610762197	70.10101014362544	127.66972902249347	114.70465678534933	39.638847784854846	23.781998079184316	10.250680815024046	8.578569485862083	0.5791605556041459	1.0	1.0	2.0	2.0	1.0	1.0	2.0	4.0	1.0	1.0	0.8607209861506453	1.426133171299023	0.8298074911902434	0.8332466398929202	1.653701989211634	0.39638972225553015	0.3710242562013789	0.2584682559155405	0.22398182108397133	0.1465256667991094	0.6721183133122366	0.03551179492723583	0.03551179492723584	-27133.233165032954	0.0	-69.62833451146803
745000	-29554.347945432986	-2426.6000410247775	-27127.74790440821	17.716660711019415	139.42014015799248	17.716660711019415	15.59416921560608	94.6299074793153	51.88658494277944	23.90826563914966	44.938570289316125	13.686074637258786	4.595263578755107	13.552640087043088	75.61414872049805	1.2420931425402595	1.2653088546098499	1.0	2.0	1.0	3.0	2.0	2.0	2.0	1.0	1.0	1.0	0.8607209861506453	1.4638066858883902	0.7466070298147451	0.8787735866790513	1.607714294039311	0.442377417427853	0.3746312919390299	0.2602917113864817	0.21906890997373896	0.14600808670074958	0.669456673811829	0.03806032188273271	0.038060321882732714	-27127.74790440821	0.0	-69.13588276468595
750000	-29553.32364438954	-2425.8350212357445	-27127.488623153797	19.247887661419465	146.70037705444727	19.247887661419465	15.725636225452657	109.84152765867482	196.25194224853524	116.23833693582624	91.10884769126375	18.9924177477167	7.96705113317524	7.299178227130381	6.226678406173228	6.007459302901354	6.381942233049952	4.0	1.0	1.0	1.0	1.0	2.0	1.0	1.0	2.0	2.0	0.8043731910573669	1.3160261303584733	0.7785621513087235	0.8691103283866968	1.6719068978436034	0.560021301045132	0.379579925772034	0.2585468989053866	0.21906890997373896	0.14280426534884066	0.6354329206372379	0.035992119169983704	0.035992119169983725	-27127.488623153797	0.0	-71.20676572228834
755000	-29556.190655497016	-2424.8435151252975	-27131.34714037172	19.597366266503325	152.09062936600296	19.597366266503325	17.067441073614432	135.36455371400754	107.12054773102075	73.22258918262969	35.99418568528958	85.34196420098417	6.12681376719892	5.685968741162243	6.510331888800699	10.999404602661722	3.795300871824363	1.0	1.0	4.0	1.0	1.0	2.0	2.0	1.0	1.0	2.0	0.7861635084156653	1.312815925452306	0.7318182382497563	0.8500827626597469	1.7375745530666813	0.5815450121558399	0.37045396969880634	0.2637454699362877	0.22347077701618945	0.14232978334871668	0.6474882390518385	0.03536114121340413	0.03536114121340413	-27131.34714037172	0.0	-68.63548785600717
760000	-29563.110034184676	-2429.196457081866	-27133.91357710281	18.36325836280274	144.39678984904998	18.36325836280274	17.004138130400772	55.45613939357164	95.20384319349263	72.184528585107	10.580620459002496	45.08308834297821	5.734203379317869	13.41837168613218	43.44451058084224	25.065858686592666	5.351933243402456	2.0	1.0	2.0	1.0	1.0	3.0	1.0	1.0	3.0	1.0	0.8010088199753497	1.394696856198313	0.6945513243826954	0.8418459363406792	1.7375745530666813	0.5303225100362771	0.3760233310889946	0.2642515265721554	0.21846165287150618	0.14126348946734404	0.6378591828314351	0.037129721464417564	0.03712972146441758	-27133.91357710281	0.0	-68.16679905682567
765000	-29559.16583236496	-2428.421612755425	-27130.744219609536	17.790010672497882	132.16889669816106	17.790010672497882	14.449912758620817	238.5500161394721	125.41960263399245	99.9757924127531	77.58934403275705	17.42220013750927	24.42801389777586	7.994148159455343	4.7633560100415435	18.015832211477164	5.690760000866322	1.0	2.0	1.0	2.0	2.0	1.0	3.0	1.0	2.0	1.0	0.9085318987024568	1.3471531198783067	0.7853875114242493	0.7876376777689713	1.7102189682406148	0.461070823985397	0.3661944746771503	0.25649097778090924	0.2268667463188511	0.15044780122308968	0.6609656779794122	0.04207683709521499	0.04207683709521498	-27130.744219609536	0.0	-69.0590156303302
770000	-29550.85424725516	-2425.1102034903024	-27125.74404376486	18.227115975844306	143.66995171671556	18.227115975844306	15.211611774305846	128.27009025056148	56.47725647779281	103.22280754978364	108.50464834899081	5.010248650994581	8.787323323357073	6.619526476836481	10.60452919081134	22.02319179128514	6.414384613224282	1.0	2.0	4.0	1.0	1.0	2.0	1.0	1.0	2.0	1.0	0.8855824975323315	1.3610985789488463	0.7360773124611575	0.8398982846340806	1.7102189682406148	0.46712435818296505	0.372069411254729	0.2562490622426288	0.22283393605088492	0.14884759045175763	0.6693192290546177	0.036141592161847286	0.036141592161847286	-27125.74404376486	0.0	-68.43645712474887
775000	-29554.24243363407	-2425.445475445211	-27128.796958188857	16.428200681610253	124.9321942878865	16.428200681610253	13.479420837587531	98.15012506054394	83.46709034533332	41.1805910821946	42.930753390738666	39.50828711099903	19.391977907322428	22.811104947262148	23.08798137999434	14.075574973397323	5.759268976848992	1.0	1.0	1.0	4.0	1.0	2.0	1.0	1.0	2.0	2.0	0.9082615062964162	1.3396916200744529	0.7415923023343542	0.8833824715409027	1.6922783423111898	0.43479375744268006	0.3689724166600334	0.2553030003115675	0.22394090353405455	0.15178367949434488	0.7084967850992937	0.042081714638313346	0.04208171463831335	-27128.796958188857	0.0	-67.66431745705388
780000	-29550.753822523347	-2423.242340814654	-27127.511481708694	16.544084942859236	130.12058516106862	16.544084942859236	14.73765709090493	117.8514078677822	39.45949500165981	69.16269188851506	52.30975817149656	17.596342010398157	4.926447829114342	18.08190944971004	20.75966179131386	5.3841912559718095	2.6024217603555844	2.0	1.0	3.0	1.0	1.0	3.0	1.0	2.0	1.0	1.0	0.8834346876758253	1.4527825268763752	0.7255608577647196	0.8833824715409027	1.610993368882073	0.4438460872601	0.37372856184167685	0.2547932987530894	0.2188960441418663	0.15258209526336777	0.6718112208174765	0.04048702809442553	0.04048702809442553	-27127.511481708694	0.0	-67.0340358497881
785000	-29556.755123421968	-2429.1157060687196	-27127.63941735325	20.221529946361994	140.27866254764456	20.221529946361994	15.335305997171796	64.65868113408752	53.88462050583195	101.4348450597531	46.02756270293159	12.32266130557612	11.97631839311609	6.128313465478912	28.564035540606405	37.32753171382065	30.05328548371759	3.0	1.0	3.0	1.0	1.0	2.0	2.0	1.0	1.0	1.0	0.934734446297217	1.4527825268763752	0.692786732842422	0.8861885292045508	1.622419090545966	0.4110886742334649	0.3718063242113133	0.2483418220509816	0.22096146707164227	0.15889038666606314	0.6504430259422892	0.039100823814981506	0.03910082381498151	-27127.63941735325	0.0	-70.21222109283255
790000	-29549.265013292727	-2420.5755644426144	-27128.689448850113	18.98242333099514	135.31792636246482	18.98242333099514	15.085477180278072	108.20567811605854	51.29169621818588	40.08734462858215	48.624883467104695	18.558314784530296	9.796382111242066	9.303904185372096	3.534010745922232	4.239673846144188	1.9107261824376205	1.0	4.0	1.0	1.0	4.0	1.0	1.0	1.0	1.0	1.0	0.8404090355253417	1.368472204212579	0.7296489954839276	0.9197093238022881	1.7029643851218463	0.4387960558540132	0.3822184566425748	0.24776920358353086	0.2241932820088677	0.145819057765027	0.6302680370480667	0.04256090744320245	0.042560907443202456	-27128.689448850113	0.0	-70.17739129376642
795000	-29561.51255977288	-2431.2280352144976	-27130.28452455838	22.096322558362655	170.86147452453383	22.096322558362655	19.426642067912777	242.06095480319806	21.538404547105042	45.94045634925574	93.91481537881636	120.7235104038148	31.305484437117318	14.654440296531952	8.173207250389332	4.397665180838114	3.1876899150816707	1.0	1.0	1.0	1.0	1.0	2.0	2.0	5.0	1.0	1.0	0.851845084931596	1.3300931966568124	0.8262912285931199	0.8328783176349691	1.6588860896430957	0.5000060825404029	0.37353291612867884	0.25555553460191577	0.21944935093117152	0.15146219833823427	0.6769822813990007	0.030241209455177772	0.03024120945517776	-27130.28452455838	0.0	-70.8931091719948
800000	-29556.2585215607	-2428.8374963869514	-27127.42102517375	20.404245557047016	148.24051412204466	20.404245557047016	16.010051938975018	146.0319469122589	57.253039430154544	58.03271860917319	47.605632306133806	65.11293258029632	32.54695526623683	27.090443496173297	30.337901114770293	11.933139160819792	4.662446566775815	1.0	1.0	1.0	4.0	1.0	2.0	1.0	1.0	2.0	2.0	0.851845084931596	1.406781792193892	0.7367252192777911	0.8066562033358036	1.6717635034213447	0.5262281968395685	0.3766542774369992	0.26037569157496887	0.21967296247517493	0.14329706851285745	0.6835240680644719	0.03621619431324294	0.036216194313242946	-27127.42102517375	0.0	-70.52554248039718
805000	-29564.661024597317	-2427.9867642872296	-27136.674260310087	18.062561761882844	143.09733288422916	18.062561761882844	16.348430822565046	141.91223150075925	49.49211959462048	40.68778267546107	86.63099471650163	143.448883117053	23.158575083717746	10.35949993980286	13.235021233985728	10.098125718057101	7.537373204359535	1.0	1.0	1.0	1.0	3.0	2.0	2.0	1.0	3.0	1.0	0.7852679431834982	1.452805269860666	0.7582377912297333	0.7885698986980173	1.6357506082090796	0.5793684888190016	0.3764834084864477	0.26710553597601955	0.209306035070944	0.14710502046658913	0.6474307104637561	0.04027718415581759	0.04027718415581758	-27136.674260310087	0.0	-68.76570040788151
810000	-29548.40841405657	-2420.869965169564	-27127.538448887004	17.499506551431317	130.88217054368081	17.499506551431317	14.97546806672252	85.09657127631911	61.37217211361808	44.88053991597537	53.0257460974045	19.91516693093583	8.769001809888856	5.892939766028172	8.41029562589812	8.824942859532845	12.351841853993182	5.0	1.0	1.0	1.0	1.0	3.0	1.0	1.0	1.0	1.0	0.830107397953017	1.3710997957496618	0.7086321901858167	0.8882545853611101	1.639245614827776	0.5626604159226146	0.37625242576969103	0.25741241405181664	0.21867218175167577	0.14766297842681694	0.6555233496786164	0.040686045130597065	0.04068604513059706	-27127.538448887004	0.0	-67.70000548013682
815000	-29565.141502270908	-2435.710028866626	-27129.431473404282	21.992530405573866	157.74981657248244	21.992530405573866	18.652836173197922	126.9854465292714	53.829261866435026	103.55503125190523	69.09582951087519	155.34138091639352	32.80520400141769	30.073643044064102	14.59774247917819	9.186119744197965	25.119138426085453	1.0	1.0	1.0	1.0	1.0	5.0	1.0	1.0	1.0	3.0	0.8623582355461218	1.3978642514316422	0.7986429057771548	0.8848798415913606	1.608765230800188	0.44748953485352894	0.3694674193338478	0.2565876186459522	0.22545718818751895	0.14848777383268139	0.6831619779985644	0.032965765369689565	0.032965765369689565	-27129.431473404282	0.0	-71.52929542962302
820000	-29559.595721350364	-2430.6299856957025	-27128.965735654663	19.48965484187008	144.33182893472062	19.48965484187008	15.15946326701799	241.51227132978067	115.49661049139966	94.71375047316283	100.87191585642708	33.1214431759592	3.298191266705891	13.407306097701259	27.93427732798249	44.673948733299405	2.0207944058622624	1.0	1.0	1.0	4.0	2.0	2.0	1.0	1.0	2.0	1.0	0.8623582355461218	1.4283298835307756	0.7393965756878589	0.9068024335673178	1.5947324182958522	0.46838045337206985	0.37749111114869555	0.2527156805720061	0.21617959114500718	0.15361361713429147	0.6572937992564083	0.035117266393602034	0.03511726639360203	-27128.965735654663	0.0	-68.5555609136941
825000	-29555.500277755484	-2428.9372022833822	-27126.563075472102	14.651001556041882	105.3081477656789	14.651001556041882	11.586406416559633	453.1253781819062	16.909602651384553	64.91360584879729	62.901613747297674	32.51974642973516	66.85036552855762	4.4324380839853825	9.366701810141457	9.291712991127701	12.130992502253028	1.0	1.0	2.0	1.0	2.0	1.0	1.0	1.0	1.0	5.0	0.7960062483581567	1.415309398820905	0.768150106145201	0.8331359700839158	1.6891434628552349	0.4982548137365829	0.37318863455400164	0.26782323439764055	0.21503007750285957	0.1439580535454986	0.6692234167426225	0.05111721573746001	0.05111721573746003	-27126.563075472102	0.0	-62.85600775310798
830000	-29565.115889191446	-2434.5933394190542	-27130.52254977239	19.79347412509941	144.09731764505597	19.79347412509941	15.677569826658756	360.76338878606526	138.95382939819567	64.81374271411529	38.63131576156357	21.647961906976963	40.91125731369322	39.28240813190865	24.87434487728261	29.019432486516997	6.297872823473251	2.0	1.0	1.0	1.0	1.0	1.0	2.0	2.0	1.0	4.0	0.7796869011963303	1.3790437024302817	0.7634421441815068	0.849165970451374	1.7100958086256177	0.5185654731148855	0.37966279069582115	0.26405309483500394	0.21326254818648283	0.14302156628269244	0.6336222672676299	0.04072416996593674	0.04072416996593676	-27130.52254977239	0.0	-73.07970016841598
835000	-29566.009271069423	-2429.6553331863784	-27136.353937883043	17.688250805355096	131.91486033045877	17.688250805355096	14.577425118239692	292.0737427096179	48.944322070929296	72.31078407950112	107.430490612526	71.90676016476338	21.844375963819456	25.064443211093447	7.162501099905301	22.56672390974855	15.18918291015097	1.0	3.0	1.0	1.0	2.0	1.0	2.0	1.0	1.0	3.0	0.8606823993317614	1.3685836131974425	0.8240739044744286	0.9132976871383973	1.5350141043156937	0.49834829154227256	0.37345023620229484	0.2585877886739524	0.2213972110128032	0.14656476411094993	0.6848520297866348	0.03623814711880699	0.036238147118806976	-27136.353937883043	0.0	-67.9047666467542
840000	-29561.750322187156	-2431.19642411475	-27130.553898072405	18.419955638485572	141.5414517198195	18.419955638485572	15.766672217933118	132.4326244483051	192.6254525557997	233.6071805648607	61.402419042218796	44.83811219136987	3.963555438668787	8.991415459980466	8.056316213101606	14.144756454979344	9.777375291170332	1.0	3.0	1.0	1.0	4.0	1.0	2.0	1.0	1.0	1.0	0.8136583315567157	1.4672297946747344	0.8240739044744286	0.8932195124825978	1.6121592196371308	0.38965923717438894	0.36856179560287433	0.25537931943888975	0.22384112049077703	0.15221776446745924	0.6627129932220575	0.03540477418158147	0.03540477418158147	-27130.553898072405	0.0	-72.65732651468383
845000	-29563.698282494704	-2430.259697864176	-27133.43858463053	18.19289211098266	133.0288970583163	18.19289211098266	13.47406119041375	80.84884933256917	71.71505222765012	178.54614239085996	118.9475671054656	112.08275019428902	27.86267574987583	10.552414890523034	32.47923265975146	8.68849374575629	4.795913853714453	1.0	2.0	1.0	3.0	1.0	1.0	2.0	1.0	3.0	1.0	0.9654843202150561	1.4451375296706261	0.7004646544864875	0.8479107163186405	1.5571810836927675	0.4838216956164183	0.3600701862519771	0.2555245933619662	0.22167465856175564	0.16273056182430137	0.7015805549270466	0.038403861918793344	0.03840386191879333	-27133.43858463053	0.0	-68.73368133005278
850000	-29560.298523142046	-2431.35855204787	-27128.939971094176	17.094229491268205	129.14661506153467	17.094229491268205	14.887215115147697	20.650221275699863	28.826080189407467	31.497909837686777	64.58287628789428	265.2463484822038	17.108396152053285	7.300384180744305	6.8459251288664476	8.930486404294633	0.8913706993945465	1.0	3.0	1.0	1.0	1.0	4.0	1.0	2.0	1.0	1.0	0.8429196025955172	1.5111275212647517	0.7751342935457717	0.8716945763582191	1.5252840194736321	0.4738399867621043	0.3643024391753684	0.2625283551391875	0.223312772126899	0.14985643355854544	0.6308081169064892	0.0420994639177885	0.042099463917788515	-27128.939971094176	0.0	-74.86676478217616
855000	-29568.407972024892	-2436.9645946034093	-27131.44337742148	21.372014358667233	157.01482247470125	21.372014358667233	16.50843299320825	374.76696994461895	48.3861187372279	91.76386787362	125.81284295424447	131.22268721271274	40.237566434591656	69.95146025800048	25.324500736479358	19.675645357407827	8.531642848396665	1.0	3.0	1.0	1.0	1.0	2.0	1.0	1.0	4.0	1.0	0.8431802090944218	1.4601753614047506	0.750262070595177	0.8591050065149307	1.5398420228547967	0.5474353295359196	0.3796253144985639	0.2542328375583371	0.2157577544788103	0.15038409346428902	0.651776798294927	0.034123941119280236	0.03412394111928024	-27131.44337742148	0.0	-71.86320466396543
860000	-29554.568827099676	-2426.4004812725852	-27128.16834582709	19.110029521378653	135.1733615015324	19.110029521378653	15.266457561662683	201.15672296150746	70.0570041186429	81.4328140659026	55.92594300846665	22.891984532629746	30.83696074476842	16.16912661063927	10.582312319065464	11.958001839698538	7.191922022457306	1.0	2.0	2.0	1.0	2.0	1.0	1.0	4.0	1.0	1.0	0.9063469834958796	1.4550062439755327	0.741166775185538	0.8065594945469665	1.6098107376987059	0.4811097650973735	0.370243616961698	0.26100514523267243	0.2210227140849224	0.14772852372070752	0.6551690470848919	0.04202559610956369	0.04202559610956368	-27128.16834582709	0.0	-69.0975787977766
865000	-29559.49504273908	-2432.487763772566	-27127.007278966514	18.037952538714933	135.78046881119997	18.037952538714933	15.053618894747288	235.63973343963085	131.11596524383174	226.05912512416532	110.19132288260212	24.912932556426533	49.49378883090793	27.60949313775376	8.81745428684752	24.935036981532466	4.149592765684239	1.0	1.0	1.0	2.0	1.0	2.0	3.0	2.0	2.0	1.0	0.7822287138013919	1.498466541868369	0.7504316315534394	0.9184010250235275	1.5392237870018615	0.5112483007514071	0.37886158009646637	0.2595028173663823	0.21505236608384326	0.1465832364533084	0.6768528278193382	0.039299401444513216	0.039299401444513216	-27127.007278966514	0.0	-68.95639553980105
870000	-29556.728561029617	-2425.995633636061	-27130.732927393554	16.279121915195198	119.23821055283528	16.279121915195198	13.31133835343938	80.21813071801783	37.56318716464714	63.25796510220257	46.31409251873448	75.97117409600688	89.25039108321165	4.130319581047697	10.548452978467513	7.907686825755456	4.745678610038154	3.0	1.0	1.0	1.0	1.0	1.0	1.0	1.0	1.0	5.0	0.8526297745140612	1.4264031028397948	0.7326252176256313	0.834770176594319	1.6207000701766683	0.5328716582495218	0.38132416720581325	0.2610962189921177	0.20917160383569708	0.14840800996637227	0.6954000295222703	0.046544374180369115	0.04654437418036912	-27130.732927393554	0.0	-66.6379143690123
875000	-29560.06346510898	-2425.103011924401	-27134.960453184576	19.061456860943384	142.9902293210181	19.061456860943384	16.532465312286398	117.04639974342389	120.11947335608731	112.7232284953246	50.026584334801974	67.2896907063872	17.458338313711316	5.53564726686917	2.5485427852174363	8.051975068658715	3.943860442363334	1.0	3.0	1.0	1.0	2.0	2.0	2.0	1.0	1.0	2.0	0.940297700700127	1.3812968407326214	0.7906028308779577	0.834770176594319	1.5920885492668762	0.4609439018280953	0.36356328090358525	0.2634946428478565	0.23228153415500621	0.1406605420935523	0.7023626523201911	0.036302383017583734	0.036302383017583734	-27134.960453184576	0.0	-69.08834913889893
880000	-29554.292309937817	-2427.8249207381846	-27126.46738919963	17.964217483796663	136.37932306113018	17.964217483796663	15.453635841179208	95.99555719419699	61.57838615867605	131.6002555691008	32.67193066883981	29.92203924960281	20.237671013808843	36.448241000086746	17.80450722194682	17.061965929832674	7.637910043432863	1.0	2.0	2.0	1.0	3.0	1.0	1.0	1.0	2.0	2.0	0.7793528819570202	1.372729658663733	0.8110914841199279	0.8434250411023547	1.6402579995409698	0.5531429346159908	0.37808197001226085	0.2594389472587834	0.21938158089543888	0.1430975018335171	0.6456889052642026	0.03898069875052305	0.03898069875052303	-27126.46738919963	0.0	-69.2705017688069
885000	-29564.401635951494	-2432.561197599369	-27131.840438352123	17.78025358090441	134.70115420279532	17.78025358090441	15.335241936622836	159.3602361854673	173.92726243689887	48.65802216078888	115.12112516002446	154.04913399701144	44.55502418736472	9.479100423160105	13.328353475735039	3.4126814330693502	1.2764255302146594	1.0	1.0	1.0	1.0	5.0	3.0	1.0	1.0	1.0	1.0	0.829932876765985	1.3767431717723215	0.7347801596362606	0.875049345416621	1.775413427460011	0.4080810189487971	0.37028929148301504	0.2649931473484497	0.2223063716462398	0.14241118952229567	0.670778625785264	0.04007343880490547	0.040073438804905485	-27131.840438352123	0.0	-72.99394405150791
890000	-29569.662221322415	-2432.7574579639913	-27136.904763358423	18.988209798171344	146.7222124699731	18.988209798171344	15.767869177592297	570.130291530499	224.6937407024769	246.45765804733497	54.52302916757974	43.80803567655402	7.424501145873519	8.597844175248552	18.66648244355713	25.62735614197464	3.6736475275582463	1.0	1.0	1.0	3.0	3.0	1.0	1.0	2.0	1.0	2.0	0.8780180829317821	1.3589587070917408	0.7986158966525485	0.9046396600850732	1.6319347346267503	0.4278329186121015	0.3820866082132011	0.25083710961415134	0.22131567305707214	0.1457606091155755	0.7488579906047785	0.03529587915539625	0.035295879155396254	-27136.904763358423	0.0	-70.87134381224331
895000	-29557.573023263514	-2428.1823648514232	-27129.390658412092	18.215812480074266	138.23666204159548	18.215812480074266	15.328705143916157	917.9988315004147	37.28827321389893	23.491676745548776	35.210913489930164	62.6644750007847	9.841074462466013	20.345456002906314	3.5272922011723935	5.7705571878345765	3.3248722877326133	1.0	2.0	1.0	3.0	2.0	2.0	1.0	1.0	1.0	2.0	0.8777669121370182	1.3862923303848693	0.6915446829824121	0.8315937270451751	1.73418333762559	0.47861900982493194	0.3760929101717012	0.25844837659693215	0.21975057369784057	0.1457081395335262	0.6636350145561533	0.04014944783120907	0.040149447831209086	-27129.390658412092	0.0	-70.12052072383348
900000	-29564.155203245435	-2427.2098080709434	-27136.94539517449	20.182025223340844	153.364405421306	20.182025223340844	17.121556800893718	161.26598653010473	53.46755808460666	62.32270263649359	47.43722607933944	75.16959488703301	9.458631781400676	18.249994953962815	17.091151333052707	8.716939034650805	1.9744221603216396	1.0	1.0	1.0	4.0	1.0	3.0	1.0	2.0	1.0	1.0	0.8389300261939239	1.1740657778494268	0.7023681544719099	0.7869324388150812	1.8875321474907794	0.6101714551788755	0.3874070006663873	0.2438122253936421	0.22685303819482236	0.14192773574514844	0.6624701855922938	0.03693955197379484	0.03693955197379484	-27136.94539517449	0.0	-69.61230987530796
905000	-29558.560897580348	-2422.6787539986803	-27135.882143581668	17.727728512867344	132.35167107281674	17.727728512867344	15.225526680244212	78.33222065211248	19.253187773353293	57.62295564317509	6.885741064756469	18.452142538867736	6.0200564992046175	12.55030127125047	7.529735567271168	7.40317379976392	8.565017730374997	2.0	1.0	4.0	1.0	1.0	1.0	2.0	2.0	1.0	1.0	0.8573845061992718	1.2854074883573876	0.8748874473198586	0.762300233746939	1.7823681620456129	0.43765216233092685	0.38044151268016707	0.2527766796862615	0.22800930941259812	0.13877249822097348	0.6989329515984976	0.03982596187027234	0.03982596187027234	-27135.882143581668	0.0	-69.49664115504973
910000	-29554.38069207899	-2424.1279495671147	-27130.252742511875	20.342896244612792	147.88162334419277	20.342896244612792	16.455520790127522	217.58261627822972	119.2953571506247	77.13324128927289	17.740178175588337	9.041508583352961	10.612565933623216	13.880428681772349	8.661795581545476	5.4365336801250095	9.779470138909593	2.0	3.0	2.0	2.0	1.0	1.0	1.0	2.0	1.0	1.0	0.8573845061992718	1.2854074883573876	0.7485329346351461	0.876513386721453	1.6906477274843172	0.541513956602421	0.3742812823746657	0.26568462832560524	0.2171943533771728	0.14283973592255647	0.644284469262412	0.03572950519615555	0.03572950519615554	-27130.252742511875	0.0	-70.17049971219886
915000	-29560.345045600076	-2429.511618734598	-27130.833426865476	17.740141386111674	125.89427417755927	17.740141386111674	13.323386138152156	343.51677784877256	127.78997951398912	35.19522039279552	10.345796469397058	2.5037606401532626	13.848522803699696	27.39265579970338	50.06365495298698	13.746156479279316	2.5381887785057704	2.0	1.0	4.0	1.0	1.0	2.0	2.0	1.0	1.0	1.0	0.8613389065857039	1.2372007269755962	0.8047591110464439	0.8213546952569772	1.7501504388901057	0.5251961212451696	0.3802462887518407	0.25416536432310893	0.22790070887057104	0.13768763805447953	0.6223556941148874	0.043090184961473	0.043090184961473	-27130.833426865476	0.0	-69.27906594158834
920000	-29551.1455041652	-2426.6006980066713	-27124.54480615853	17.83132646374742	133.90515425788152	17.83132646374742	15.675382328670548	269.06042834128266	73.901491938873	47.55242469980907	68.98206229817262	52.82538425587622	30.127725631595997	13.005497906761745	9.960477908230983	13.918126324583476	7.662111577922031	1.0	2.0	1.0	3.0	1.0	2.0	1.0	3.0	1.0	1.0	0.8796077766748148	1.315313809509897	0.7568477224417175	0.840613905794292	1.6702187564229118	0.5373980291563635	0.3706525066582911	0.25780334553142287	0.22459951292188	0.1469446348884062	0.6768137498466708	0.040248380435942914	0.04024838043594291	-27124.54480615853	0.0	-68.12971792405772
925000	-29557.018101638176	-2428.057529628691	-27128.960572009484	14.636613587793633	109.92411586798488	14.636613587793633	11.864711998230785	59.783597276969104	29.034402609248872	46.99944507472886	26.29835853693026	70.39645652005963	7.98589621781942	23.082356279603072	18.267971484934623	25.378194731637073	6.1039726173763915	1.0	2.0	2.0	1.0	2.0	2.0	2.0	1.0	2.0	1.0	0.8740040354010731	1.3537843875994273	0.7075253834465207	0.8555922786985676	1.6702187564229118	0.538875158431496	0.37679118993702115	0.26032156069985135	0.2162375229449093	0.14664972641821836	0.6793840686328904	0.04642672181056459	0.0464267218105646	-27128.960572009484	0.0	-66.38509262291782
930000	-29553.443259606283	-2422.3835533075962	-27131.05970629869	18.079677910495906	138.30726381656743	18.079677910495906	16.082332562566968	86.9961449078255	44.85272416877787	72.82411802328474	31.178062360913106	19.94621270768646	26.463037482344458	8.949119299512176	10.521917735932927	4.325020013269209	3.4710942265865614	1.0	3.0	2.0	2.0	2.0	2.0	1.0	1.0	1.0	1.0	0.8056925725895062	1.3069121972931579	0.7356328940116657	0.8898473858396444	1.7230397918345264	0.538875158431496	0.3715989698745953	0.26149187069682395	0.2183476114270088	0.14856154800157217	0.6941255101563305	0.04055784758934367	0.04055784758934368	-27131.05970629869	0.0	-68.97259107367826
935000	-29554.23024168902	-2424.4817891407133	-27129.748452548305	19.798005594887947	147.87874325301226	19.798005594887947	16.46282765703523	44.92453496194123	34.11638287043977	26.808790221760198	30.451649181599652	40.353144187323664	6.308580556436128	8.106405220653315	10.791242263717862	12.332330661484981	9.601881438126934	1.0	2.0	1.0	2.0	2.0	1.0	2.0	1.0	2.0	2.0	0.8056925725895062	1.3666809860227231	0.8063671783614272	0.7545811660347753	1.7147477073137356	0.5519303896778289	0.37380036950324463	0.27166274259405093	0.2145633466070176	0.13997354129568712	0.6522640161066064	0.036730520383001404	0.036730520383001404	-27129.748452548305	0.0	-72.57043218563018
940000	-29551.34596053281	-2424.1895980285362	-27127.156362504273	19.08435168690853	144.01028382287447	19.08435168690853	15.712509449518661	97.19848962901108	10.045899545994825	23.418299081037414	48.606973147904675	19.370985899292094	15.696444946111313	12.71565787765153	8.203888072487088	8.232350242917022	5.932789898915926	1.0	1.0	3.0	3.0	2.0	2.0	1.0	1.0	1.0	1.0	0.8585825679830724	1.3966229547151043	0.8047901514527318	0.7519238590813974	1.6344230339553583	0.5536574328123323	0.3704602790282773	0.26523778037635193	0.2243283992996839	0.13997354129568712	0.6531598736195221	0.036729977939508766	0.03672997793950877	-27127.156362504273	0.0	-71.76564602954602
945000	-29551.59943351927	-2423.077653503166	-27128.521780016104	17.85567430907858	138.2560335867004	17.85567430907858	16.01381477826357	81.99642689184783	27.47303159530038	84.65479897622593	50.818697142454035	22.383592386957936	6.190986254089334	7.2623954495466805	6.585497185849517	7.522841641490003	2.3276705695001203	2.0	1.0	1.0	1.0	3.0	1.0	4.0	1.0	1.0	1.0	0.8276878009133551	1.3587776460333392	0.8498639918693761	0.8249929953418512	1.6617851774638353	0.4768923883782398	0.37770088415224107	0.25432505892968366	0.22408892063857644	0.14388513627949912	0.6752535684107269	0.03928119378552327	0.03928119378552325	-27128.521780016104	0.0	-70.25464217190388
950000	-29552.029264632412	-2425.7634325947333	-27126.26583203768	22.977114815210157	159.90472932899416	22.977114815210157	17.243729731022995	120.28303362862879	82.3019344729989	59.97206635307594	31.452033147279653	30.7803107926499	7.5203981452792545	5.042074553791363	4.125462940241398	6.854076462207965	5.084154570527379	1.0	2.0	5.0	1.0	1.0	1.0	1.0	1.0	1.0	2.0	0.8336324196319674	1.3775904382579918	0.7588013203520934	0.9252175983287353	1.6677762795618873	0.4369819438673213	0.37277830295170944	0.25887649361055004	0.22164061580013097	0.14670458763760993	0.6642076441371371	0.03418511576549439	0.03418511576549438	-27126.26583203768	0.0	-72.60010129120595
955000	-29555.950080601546	-2420.9634235068634	-27134.986657094683	18.713392603872983	135.14676232939883	18.713392603872983	15.751231392096674	106.08441300110364	93.95018073467023	72.13698755277713	41.65652722094277	11.299902780659155	9.431786624624243	7.331056967982182	14.599361186205638	3.6043855732548056	1.4422581486529717	1.0	3.0	3.0	1.0	2.0	1.0	1.0	2.0	1.0	1.0	0.7887932608871712	1.4013845363106199	0.8485017124310519	0.8524110134183558	1.6236887237078466	0.48522075324495134	0.3671173190829957	0.26334365628249856	0.22872577302835	0.14081325160615601	0.6006208709861489	0.040839569257592356	0.04083956925759236	-27134.986657094683	0.0	-68.85382167098754
960000	-29562.714920121816	-2427.2006397147293	-27135.514280407086	20.198443281826954	145.37029110620455	20.198443281826954	15.834303569494448	266.27926490303014	212.92683846851295	45.756033083651815	70.09411375081059	62.48526693237184	10.003109326883514	9.27829613557417	12.214341230495098	4.265236454438086	2.6609120764208667	1.0	2.0	3.0	2.0	1.0	3.0	1.0	1.0	1.0	1.0	0.9142171745482265	1.3589352381806	0.6820763851723416	0.8014799692083361	1.7338157335392774	0.5094754993512155	0.37246353918736624	0.26250197775310447	0.22231605664609974	0.1427184264134299	0.6861540258114782	0.038805668760047304	0.03880566876004729	-27135.514280407086	0.0	-70.21113529717567
965000	-29562.133277170848	-2433.6482563298423	-27128.485020841006	21.565977044099544	159.02143930278186	21.565977044099544	17.7811134859835	37.840098297156274	133.8563267258573	88.38535832781764	32.3531318235298	19.757748300255486	23.14758004301406	10.041138777297204	22.602732904298243	19.851769530134664	6.855089721034934	1.0	1.0	3.0	2.0	3.0	1.0	2.0	1.0	1.0	1.0	0.8187066460174495	1.4148701813331068	0.787435858232824	0.8525046304995455	1.6925391710621516	0.4339435128549197	0.3790659381479649	0.25852993012527087	0.22004414659427168	0.14235998513249296	0.6452689786424387	0.033649919216707035	0.03364991921670705	-27128.485020841006	0.0	-75.02357079171094
970000	-29555.606148229308	-2425.7144403859365	-27129.891707843373	13.347672274244463	102.29577469909937	13.347672274244463	12.165941480074606	190.09335697753124	43.96569535576077	42.332962940672054	55.04539701618961	16.49218899279581	5.870285565241409	6.109002194937147	20.021814985398915	22.145736332248134	4.634552797957695	1.0	1.0	4.0	1.0	1.0	2.0	1.0	2.0	2.0	1.0	0.7655415685873018	1.3523329664729402	0.7095061232192157	0.8379317628420562	1.7596897069676718	0.5749978719108111	0.38203593622893933	0.2595330979104097	0.21512816185435826	0.14330280400629314	0.6471511176734046	0.05477206881704957	0.054772068817049595	-27129.891707843373	0.0	-63.88208165464653
975000	-29554.298026422697	-2424.225923189656	-27130.07210323304	17.716295657757833	131.87635376276572	17.716295657757833	15.307267541885059	69.03920936657674	35.24217646566613	18.96171233895126	69.93981304304253	74.78979626776122	20.478624023519384	10.727131207611007	11.518791556398712	9.512476298234507	1.9929037599310537	2.0	1.0	1.0	1.0	1.0	4.0	1.0	2.0	2.0	1.0	0.805317887920375	1.3698267735438658	0.6768327395729434	0.8629756403131575	1.7417911456339286	0.5432558130157263	0.38140187132129294	0.25779875497226573	0.21857611479320732	0.14222325891323437	0.6131451807408391	0.04092847831682265	0.040928478316822635	-27130.07210323304	0.0	-68.83475616505643
980000	-29555.968508526963	-2428.2358289661533	-27127.73267956081	21.18769696160814	150.63577391894336	21.18769696160814	16.325875345351832	150.4894276046807	40.08947464878814	46.563733749982845	56.52859499833287	52.13763386699655	18.9332920010434	5.881493105161867	19.288318320496305	18.896900800132794	11.528175954317655	1.0	2.0	4.0	1.0	1.0	1.0	2.0	2.0	1.0	1.0	0.805317887920375	1.3311275564442047	0.7793815920104291	0.8629756403131575	1.6729657380858716	0.5482315852259589	0.38603061913277487	0.2522992315160633	0.2191878561116062	0.1424822932395559	0.6437669587888566	0.03549142558724733	0.03549142558724733	-27127.73267956081	0.0	-70.1527017378809
985000	-29556.840235187443	-2425.0058001551174	-27131.834435032324	20.280185063715106	148.87369177652246	20.280185063715106	15.781929360570182	103.46468759023507	49.92850965009687	112.81294163364318	31.305321093280725	13.961547069926697	10.176342055011894	4.529823552247247	9.227833741453141	6.742427254055913	7.127145339393155	2.0	1.0	2.0	2.0	1.0	1.0	1.0	3.0	1.0	2.0	0.805317887920375	1.3388217635066677	0.8234899307719377	0.810660730109924	1.6729657380858716	0.5487439496052208	0.37049201318276753	0.2586255569348508	0.23243764160335803	0.13844478827902404	0.6599212781772001	0.03692618661288941	0.036926186612889406	-27131.834435032324	0.0	-71.87326512021679
990000	-29558.23800850388	-2424.531107186031	-27133.706901317848	15.048841420243967	113.83617446001968	15.048841420243967	12.61235664833343	187.9173035261081	51.36943734352039	56.29063133488248	73.06663870016752	11.042888430693559	8.490594144816725	15.048893099941221	9.63275990190359	10.54599819500611	5.273125510833287	1.0	1.0	1.0	4.0	2.0	1.0	1.0	1.0	2.0	2.0	0.8499659400733613	1.3359978662622336	0.7364204703987742	0.7957120890876523	1.6582110354474413	0.6236925987305335	0.361382472042659	0.26237754013680836	0.2326131301461141	0.14362685767441896	0.6859026705969913	0.048843719604971934	0.048843719604971934	-27133.706901317848	0.0	-66.18215773777503
995000	-29556.681600695498	-2424.0922610843672	-27132.58933961113	19.34836466867958	142.75185119568803	19.34836466867958	15.043271775288535	118.48530801007317	60.27036627755985	81.00486925377595	61.547997621383544	32.18337720442284	34.42190183331596	5.986230010643325	7.20540926442609	3.592177635223969	6.894879516363958	1.0	2.0	1.0	1.0	4.0	1.0	1.0	1.0	1.0	3.0	0.9778033929798677	1.414102597387628	0.6858472059130706	0.8340207782202238	1.6645781113297005	0.4236479141695059	0.3662288426505455	0.24698868366380877	0.2253508518217906	0.16143162186385554	0.7286096970218877	0.03754860274273117	0.03754860274273118	-27132.58933961113	0.0	-69.20983522663036
1000000	-29557.424873726002	-2426.4570626204754	-27130.967811105525	18.697295305789687	135.2500427870098	18.697295305789687	14.817844364729435	185.74289903564403	21.39639792326341	48.96168774420997	72.73057049511993	108.46091593823093	28.997706865252383	24.004853589818843	13.978952197949573	5.957743566820875	8.672237327520481	1.0	1.0	1.0	4.0	1.0	1.0	1.0	2.0	1.0	3.0	0.9495265219134879	1.496055554639861	0.7450434618897959	0.790532577614115	1.5883441258163384	0.43049775812639846	0.3624015313168536	0.25559875277850835	0.22516992988725668	0.1568297860173818	0.7215745067411233	0.03798351174350489	0.037983511743504894	-27130.967811105525	0.0	-67.58950104512627
1005000	-29567.99524005327	-2432.033440331592	-27135.96179972168	22.469770035294193	162.2833830086002	22.469770035294193	17.221011438730564	107.67607360378781	51.16465850533706	95.73027341391429	153.05169056275702	116.57577528561448	10.3285453391181	25.38898527563687	23.260093477852934	4.48341755854785	8.504499487490977	1.0	1.0	1.0	1.0	1.0	1.0	1.0	1.0	1.0	7.0	0.8801886482570165	1.3178194450407357	0.7512197811830508	0.8035207693162487	1.797431815933249	0.449819540269696	0.36337594785378463	0.2546243362415773	0.23560930339423197	0.1463904125104065	0.6527086867770809	0.03346877856008067	0.033468778560080674	-27135.96179972168	0.0	-70.11999160841107
1010000	-29556.77014908003	-2427.130069043506	-27129.640080036523	21.796319386080967	162.60060473623943	21.796319386080967	17.14649992900856	121.90870504355829	78.94763078997968	23.806782248028203	37.47793967904913	82.91625784294507	27.369309626871242	9.767229355673575	8.070572204177992	10.445861452757969	4.94689690139554	2.0	3.0	1.0	1.0	1.0	1.0	1.0	3.0	2.0	1.0	0.8718603053704975	1.3680429284100706	0.7235918264236756	0.8625502796839568	1.71128819284542	0.46266646726637617	0.375195885616775	0.2527303636456362	0.22352302248271244	0.1485507282548767	0.6367003697756547	0.033739192683397916	0.03373919268339792	-27129.640080036523	0.0	-70.43267456294824
1015000	-29552.00651554661	-2424.0812930673774	-27127.925222479233	17.682041420476008	127.128269225398	17.682041420476008	14.390706720376079	139.7613529855705	22.713498001071283	61.03628867784308	99.54644179731274	29.571858383474883	5.0619468464345125	7.777172825666281	11.723341046823087	11.698485628306967	4.01498116145972	1.0	2.0	1.0	5.0	1.0	2.0	1.0	1.0	1.0	1.0	0.8733729853730724	1.3971877382372477	0.7683192365115065	0.8625502796839568	1.5439325775583352	0.5546371826358779	0.3760064081966532	0.2583695825745128	0.21742125562446626	0.14820275360436813	0.6666892032866762	0.04200103764575364	0.04200103764575364	-27127.925222479233	0.0	-67.89255376911245
1020000	-29564.110158923202	-2433.0673306095005	-27131.0428283137	22.15800042745858	157.83630745843112	22.15800042745858	17.3152909995372	173.51853647168122	255.31544169244725	151.6394456204114	45.15045849974836	30.626956759608106	17.758689801455553	12.025508037459867	5.931412029398062	8.25017362464164	14.266813775729446	1.0	1.0	1.0	1.0	3.0	1.0	1.0	3.0	1.0	3.0	0.8804819757579171	1.4923358066024992	0.76726553951554	0.8636039766799233	1.4908054428629434	0.5055072585811737	0.3607805020341678	0.2687236648834844	0.21637815869724328	0.15411767438510485	0.6636151378064684	0.035315555646560234	0.03531555564656022	-27131.0428283137	0.0	-73.88694411471315
1025000	-29551.903398430804	-2421.48629494229	-27130.417103488515	18.92765136210932	145.98085485843748	18.92765136210932	16.021482847552026	99.83902824864698	16.29318449701567	56.30691791583828	38.86894493406194	35.48713880514884	8.010141295196057	9.990378292813762	8.680736909982501	2.698670613819848	2.6666691107041745	1.0	1.0	4.0	2.0	1.0	2.0	2.0	1.0	1.0	1.0	0.8494476085365081	1.4121273766618236	0.7210144439303889	0.9236905667763182	1.6504189188485314	0.4433010852464265	0.36039855842342455	0.264017379462134	0.22376574538663416	0.15181831672780768	0.6856807072865095	0.03777997556894048	0.037779975568940485	-27130.417103488515	0.0	-68.86594341120524
1030000	-29553.9518516533	-2423.3010197872086	-27130.65083186609	18.110788127456786	140.80949327827597	18.110788127456786	15.531818144507636	124.26009296799629	61.335923624467966	31.18920364374106	5.560162339732761	2.1541046034678857	5.07477696524502	10.643365359387282	20.99864753853838	12.952850238181803	5.580370697119558	3.0	1.0	3.0	1.0	1.0	1.0	1.0	2.0	2.0	1.0	0.8773925682639654	1.4500592095789577	0.6285409253650069	0.856901813914665	1.6741047989660205	0.5130006839113812	0.3766432655345574	0.2580381484881724	0.21400309661136863	0.15131548936590195	0.6837037377607377	0.038487720359080296	0.038487720359080296	-27130.65083186609	0.0	-71.96243757971101
1035000	-29551.50517571971	-2424.6478269360186	-27126.85734878369	18.00658735091945	134.20923941454848	18.00658735091945	15.827204887173357	118.61708724384634	42.75049511040933	40.423428576758376	36.61353546455309	8.840248011323236	9.26893750351978	3.3994317191307664	2.5928777308591147	7.178751512343018	4.787834389975502	1.0	1.0	2.0	4.0	1.0	2.0	2.0	1.0	1.0	1.0	0.7499643522832519	1.37278490503573	0.7875759389192475	0.88206400302166	1.7152757077484637	0.49233509299164385	0.3789771663005607	0.26507105968909755	0.21202790902690938	0.1439238649834328	0.6546837649470578	0.04147296929765326	0.041472969297653255	-27126.85734878369	0.0	-74.15077123640575
1040000	-29559.610588311603	-2428.446629995598	-27131.163958316007	18.568861673941186	136.03113218085147	18.568861673941186	15.65002724696013	291.7663951843368	45.4288897432451	71.89096025081666	76.76274702844489	106.30678251615633	89.23620549491386	21.026063480850585	4.906405103731642	7.749029990557343	9.214259942572454	1.0	1.0	3.0	1.0	1.0	1.0	1.0	2.0	1.0	4.0	0.8576404400374664	1.4339822587120055	0.7036367651892536	0.8884995216945012	1.5680592087824547	0.5481818055843155	0.37195651569414695	0.26050546940758745	0.21268875260485723	0.15484926229340887	0.6642715213096886	0.03900785214332329	0.0390078521433233	-27131.163958316007	0.0	-67.79434685424194
1045000	-29565.845691610426	-2436.38890598283	-27129.456785627597	18.852977057172023	144.8538858483999	18.852977057172023	15.059006665871726	260.496047956138	64.53983031323982	107.31171021263935	94.4318305524552	252.38709107310783	35.26538150300558	37.5414757756685	20.000437288877908	9.291551712693964	6.5890023079137325	1.0	4.0	1.0	2.0	1.0	1.0	2.0	1.0	1.0	2.0	0.8576404400374664	1.4980919896169127	0.6867297506876576	0.8692095473527064	1.5670140184521	0.5213142538531537	0.37185093106844874	0.2633426637115958	0.2075176137271157	0.1572887914928402	0.6856166652193404	0.03604961798548419	0.0360496179854842	-27129.456785627597	0.0	-73.0530542138722
1050000	-29560.116247675574	-2431.0836887636938	-27129.03255891188	17.055163415001168	126.547103256435	17.055163415001168	14.661126515336173	739.5436486056292	166.38158233326925	291.7866657422702	57.17237832922095	22.135864866249673	3.805855216534788	6.187763588808885	5.775365819930097	7.914282476729557	16.780342466833222	1.0	2.0	1.0	3.0	1.0	2.0	2.0	1.0	1.0	2.0	0.9763435809849826	1.2958297626008313	0.7668269534331937	0.8874520714372711	1.6191061114502452	0.4544415200934727	0.3710207702388433	0.2521181199214956	0.22234374090100717	0.15451736893865442	0.6537131494283256	0.04176744181780294	0.04176744181780294	-27129.03255891188	0.0	-70.78586732801003
1055000	-29565.332581651972	-2433.9420534588526	-27131.39052819312	21.00825059010111	147.38417442691943	21.00825059010111	16.172112526246543	52.61326384126061	157.04124579027922	109.6513969718179	250.86637845403172	97.44401813756534	14.989566115184607	15.544432373764673	9.125983771894635	18.089147275778497	7.081069205340505	1.0	2.0	3.0	1.0	1.0	3.0	1.0	1.0	2.0	1.0	0.8662178636317267	1.4095912356202598	0.7187599911055912	0.8874520714372711	1.6635373181116753	0.4544415200934727	0.376216149348005	0.2529026614224018	0.21937948618718744	0.15150170304240612	0.6688358075965155	0.03619188866254772	0.03619188866254773	-27131.39052819312	0.0	-72.31230012133439
1060000	-29559.258080340926	-2428.9563180839828	-27130.301762256942	19.672115448315818	137.97830738960474	19.672115448315818	15.52739382876794	77.01244427436832	26.692848925657835	39.271809905811395	115.44981645817379	20.949872125414778	29.29055699124655	35.37869613253719	10.199683107459391	17.021406605316756	10.529478615395021	1.0	1.0	5.0	1.0	1.0	1.0	1.0	1.0	3.0	1.0	0.8028453357507684	1.3843470887552656	0.7163074817669204	0.9622299544644788	1.613073358777742	0.5211967804848218	0.3789917805682705	0.25484077464820737	0.21696043678676996	0.1492070079967526	0.7149984692726483	0.038927263930718416	0.038927263930718416	-27130.301762256942	0.0	-70.59581661445668
1065000	-29581.16250743962	-2452.468113495218	-27128.694393944403	21.951853362431105	171.86354983810187	21.951853362431105	20.24659667400599	845.2656529161006	400.86979645147426	154.60226317458745	122.91248151250073	200.90593341376683	56.95564969796919	30.093585400163462	56.75579482653154	13.649755480717701	25.46588829474751	1.0	2.0	3.0	2.0	1.0	1.0	1.0	1.0	2.0	2.0	0.7960697314099974	1.425556160080867	0.7808475507780164	0.87088501338173	1.6054447638645641	0.5211967804848218	0.3705651896840233	0.25967825286108615	0.2189526561898632	0.15080390126502777	0.6883457359550266	0.03009783968642728	0.030097839686427267	-27128.694393944403	0.0	-79.30634101075006
1070000	-29565.25323033912	-2435.169012740963	-27130.084217598156	19.894988251573846	155.94390521028004	19.894988251573846	16.87778033526946	84.74081362612564	64.60222909538791	23.364395949857915	153.8317440725167	59.767806242305085	141.57809801982825	23.242473094254333	26.734030518214283	4.772815369593889	0.866213802514513	1.0	1.0	2.0	1.0	1.0	1.0	6.0	1.0	1.0	1.0	0.8312979162422032	1.43264611832927	0.8440246049549585	0.8086569548408405	1.58382542907042	0.4995489765623048	0.3717672272401631	0.26580085048173596	0.2164550034991533	0.1459769187789481	0.719197107387209	0.03440457268763999	0.03440457268763998	-27130.084217598156	0.0	-71.71284277066519
1075000	-29556.933276555472	-2430.343360791333	-27126.58991576414	19.535375726113024	151.0159352533851	19.535375726113024	16.512733925390243	159.26830083740833	96.48000650129413	68.65671477626856	92.28392361423354	110.61667890382435	129.46555055719614	16.08011406543111	6.81590487159859	10.588579714875788	10.336224196282453	1.0	1.0	1.0	3.0	1.0	1.0	2.0	2.0	2.0	2.0	0.9195720372590294	1.405756423630006	0.7044832782939286	0.9300904970728663	1.5608910237845723	0.4792067399595944	0.3634251562684608	0.25656320176139086	0.22460086322173112	0.15541077874841766	0.6348286785904345	0.033154399830740186	0.03315439983074017	-27126.58991576414	0.0	-69.78611102356888
1080000	-29563.79630946253	-2434.4279805989922	-27129.368328863537	21.353521797497294	156.43715700604207	21.353521797497294	16.646908724042362	42.43971784791829	56.21467153006242	110.89637207727003	164.7417630113426	60.241833327474815	7.807031165401451	43.69497615932401	18.14726638932381	20.93331804950645	9.230191627834502	1.0	1.0	2.0	1.0	3.0	2.0	1.0	2.0	1.0	2.0	0.9136434784168606	1.340527160649796	0.7560028983230664	0.8822123351360276	1.6590188823752567	0.44859524509898974	0.37163759761866855	0.25336931117828004	0.22517020200165788	0.14982288920139397	0.6651806874073103	0.03647255553339692	0.03647255553339693	-27129.368328863537	0.0	-70.94113830479357
1085000	-29566.47683122707	-2432.742594141928	-27133.734237085144	20.015393183534268	152.73083485444772	20.015393183534268	17.294192561914066	85.31613831672432	19.57627006822363	42.29727552403872	56.18323286938985	193.43329187989983	190.60247942123203	8.3864020627674	6.93912814084645	17.542307675549747	12.066958978425356	1.0	1.0	1.0	3.0	1.0	1.0	1.0	1.0	2.0	4.0	0.8895457240190714	1.3650588880676366	0.7605342242138968	0.9396357175255724	1.563700831125491	0.4815246150483288	0.36916849202097557	0.2555390596872904	0.22472027131873973	0.15057217697299477	0.7337834610053585	0.03321299747489662	0.03321299747489661	-27133.734237085144	0.0	-70.41095762782034
1090000	-29559.196467778616	-2428.0493999517125	-27131.147067826903	19.472616263043392	139.89654502262667	19.472616263043392	15.33926783802178	72.72894931617033	76.36526540187002	225.89842761540896	199.52502520507622	32.27505669828408	7.03013165335026	9.146420794217338	8.964250203618306	13.17763834983245	4.30174853074217	2.0	1.0	1.0	2.0	2.0	2.0	2.0	2.0	1.0	1.0	0.8780350421349598	1.4579569180509733	0.7856527305202547	0.8503638140514038	1.5685442147327682	0.4594472805096373	0.3601426327374483	0.26376147863537747	0.2187270778987296	0.1573688107284451	0.6637220000614986	0.03835324264802411	0.038353242648024116	-27131.147067826903	0.0	-70.09431813772257
1095000	-29564.772136543786	-2434.0847352484275	-27130.68740129536	17.001603475354024	124.04037633863172	17.001603475354024	13.29902156297447	1597.463387515434	78.99747334253254	76.02843748077085	95.19264225078366	87.89670055852639	24.532484673310336	27.66037346018394	10.2362849930434	10.930222651864206	16.782031207562603	1.0	1.0	1.0	2.0	2.0	2.0	1.0	2.0	2.0	2.0	0.8863859120104611	1.483839250384417	0.7904494671930408	0.8313568932826064	1.5685442147327682	0.43942426239670357	0.3652777827063964	0.26736534015280167	0.21533289942367395	0.15202397771712844	0.6329927958779971	0.043453579113905856	0.043453579113905835	-27130.68740129536	0.0	-68.95688980599402
1100000	-29565.528735098385	-2435.505826152159	-27130.022908946226	19.79288979351435	153.89275720715318	19.79288979351435	17.25337132302168	73.82576127204408	34.64543361434506	72.9009699144972	49.51656744940865	90.88172958260247	109.99301922680215	141.2134183781827	21.203844610827627	6.084714194977542	15.293095909686203	1.0	1.0	2.0	1.0	1.0	2.0	1.0	2.0	2.0	3.0	0.8577419006959649	1.4335646884857685	0.8125067253202513	0.8018437410791223	1.6521830001192626	0.4421599442996278	0.3727935669454403	0.2596399534031498	0.21812333638009002	0.1494431432713203	0.6726141834360874	0.035242383934524855	0.035242383934524855	-27130.022908946226	0.0	-72.36823911915519
1105000	-29560.015418568702	-2427.970584074007	-27132.044834494696	21.117500621716392	149.9887955984648	21.117500621716392	15.689038240900999	254.214470059133	119.66013048533544	33.04776715845601	41.834169905343884	102.0378188342669	43.760873305905456	8.945711093160464	1.5308298066524855	4.568108752917744	5.416108769407805	1.0	1.0	1.0	2.0	2.0	2.0	1.0	1.0	1.0	4.0	0.8411419340872238	1.3501514995240915	0.7415030517475039	0.8844727428578341	1.6761676725032482	0.5065630992800957	0.3801077266513402	0.25732619578472166	0.21142985453185809	0.15113622303208055	0.701298515703638	0.03721199228266947	0.03721199228266946	-27132.044834494696	0.0	-69.92407379378041
1110000	-29561.41331175231	-2431.257768490528	-27130.155543261782	19.231421972427636	137.44488626809428	19.231421972427636	15.345497406239492	43.860363240351425	105.75940616698385	358.67612057501725	103.57683059084847	11.48927200817839	14.575123374851202	8.177582226265397	25.5991315562455	9.127777823537055	4.5822064801033955	3.0	2.0	1.0	1.0	1.0	3.0	1.0	1.0	1.0	2.0	0.8411419340872238	1.4361032619229652	0.7867107297372937	0.7889317174445671	1.5749574049744677	0.5721549518334796	0.3667408507244557	0.26158524511401615	0.22394567224722464	0.14772823191430393	0.6813427700255983	0.04053636366371643	0.04053636366371644	-27130.155543261782	0.0	-70.93458634428592
1115000	-29559.701521870556	-2430.957791620785	-27128.74373024977	17.641356432067575	138.73280255357335	17.641356432067575	15.575569523804859	112.14649770444605	216.8134641581621	42.39255016239114	24.51031981315085	21.43426336517757	9.06039920100024	25.95735400343253	6.161328950307154	14.659699260962592	17.985128983574363	1.0	3.0	3.0	1.0	1.0	1.0	1.0	2.0	2.0	1.0	0.8400322389848442	1.4523790144952846	0.8261078678630105	0.8316560706625351	1.5418954503310935	0.5079293576632287	0.36143329078467773	0.25841386453406673	0.2277844566126197	0.1523683880686364	0.7074857857912424	0.03779886223814179	0.03779886223814178	-27128.74373024977	0.0	-72.35458676403253
1120000	-29561.642539184926	-2431.8872935660957	-27129.75524561883	20.69668721561758	157.23892941204303	20.69668721561758	18.290897388361675	123.33908809456032	103.66391024041455	69.94667411271027	72.74026605426226	44.57717212412403	25.492163065222694	25.28038540611831	17.13147567389133	20.883528709379007	7.6921219545070505	2.0	1.0	1.0	1.0	2.0	1.0	2.0	1.0	2.0	3.0	0.8408953878307626	1.4467099439963833	0.8252649432791815	0.7793289338196232	1.6158826728408073	0.49191811823323883	0.3662726688640334	0.26993492871690006	0.2145366030485645	0.14925579937050254	0.6887626122390054	0.03397641581800541	0.033976415818005416	-27129.75524561883	0.0	-71.93133523021491
1125000	-29563.668712622322	-2433.7328321706627	-27129.93588045166	15.976361868598243	118.30481034143307	15.976361868598243	12.951370614098137	203.3853285673596	152.96524884373173	106.06098200705149	63.37870209013679	49.63302141005764	31.36406825700092	42.11944104158084	30.478001247806105	8.65825398605961	24.197968696729276	1.0	1.0	1.0	1.0	2.0	2.0	2.0	1.0	4.0	1.0	0.8570304562472951	1.5401178247786667	0.7022261167860531	0.9176642523265122	1.5571479203003058	0.42581342956116375	0.36812023691225293	0.26475789452767945	0.21281955467950903	0.15430231388055904	0.6837595968977493	0.0462590103903416	0.0462590103903416	-27129.93588045166	0.0	-69.01751714073275
1130000	-29560.053762135303	-2429.9587481974645	-27130.09501393784	18.445932554692984	137.3889085049899	18.445932554692984	15.974895297160225	172.77447933910014	53.77960807522887	13.3488393482288	33.34375845607797	14.714252216857377	21.21961108989299	44.397069689159494	56.590583669342806	13.983481167864081	6.786113784162875	1.0	4.0	2.0	1.0	3.0	1.0	1.0	1.0	1.0	1.0	0.8362771616089708	1.5587631259759371	0.6942276697082326	0.8678700046000655	1.5110272227139034	0.5318348153928871	0.36848001723989604	0.2603638898463298	0.21669527034487934	0.15446082256889526	0.6897009805028224	0.03955957833013738	0.03955957833013738	-27130.09501393784	0.0	-71.26455934856183
1135000	-29558.020796545785	-2426.4245053827767	-27131.59629116301	17.568668483436348	134.26742663670882	17.568668483436348	14.726450895938104	87.7620610634121	114.17122486196423	11.039668347540163	32.05437370215595	18.759077572436826	28.73370368850714	15.562837604252195	12.033903417847148	16.116989190193234	2.0385632900770294	1.0	1.0	1.0	2.0	1.0	2.0	4.0	1.0	2.0	1.0	0.8210793657952034	1.486055166022845	0.8125432693917886	0.7650881218983074	1.5907072828669222	0.5245267940249302	0.3676121389520258	0.26305529119442717	0.21852079560085427	0.1508117742526932	0.6384139913470928	0.04029121478891125	0.04029121478891125	-27131.59629116301	0.0	-70.21758958511049
1140000	-29569.193999308824	-2437.2731210101274	-27131.920878298697	22.795854648602884	172.68470784134948	22.795854648602884	18.7129648309627	690.5271694836198	273.33340720441083	115.98465444176408	37.94682893114194	64.42391119659285	16.56885945752217	6.946863224900402	15.761863637124012	18.547064121331186	3.172648757044522	1.0	2.0	3.0	1.0	1.0	3.0	1.0	1.0	2.0	1.0	0.8222402580315898	1.4184335113013857	0.706699695724466	0.8413761588185157	1.6755287479781629	0.5357216281458765	0.37536332822751456	0.2605075865924549	0.21685209535487093	0.14727698982516013	0.6521447987051981	0.029639554284102698	0.0296395542841027	-27131.920878298697	0.0	-73.69470694392415
1145000	-29572.522794562246	-2437.8330029561002	-27134.689791606146	16.106963464338605	119.61068703255128	16.106963464338605	14.371249261495926	111.34295784671687	78.21162973074276	182.9450765116764	112.35747874824337	52.89284094952503	52.44972942287517	38.0506187319096	73.30782132795973	7.752269864814084	8.112781544230913	1.0	1.0	2.0	4.0	1.0	2.0	2.0	1.0	1.0	1.0	0.8473214529551328	1.3953411574008177	0.8182013204759528	0.813776808157517	1.6371650271630669	0.4881942338475094	0.37431760190159497	0.25536262074567795	0.22517883246382	0.14514094488890764	0.6019029868859176	0.04667474591815742	0.046674745918157436	-27134.689791606146	0.0	-72.93231299025497
1150000	-29566.039475351725	-2428.9835876199945	-27137.05588773173	17.4947494637308	134.54450737564545	17.4947494637308	16.491037469393717	73.90236425843624	50.953794419062106	76.57423333923191	137.3065042875993	33.45335638699045	69.05508120484964	30.49095859763944	11.689954341685548	6.831227510934086	1.1446647793934313	1.0	1.0	1.0	2.0	2.0	1.0	5.0	1.0	1.0	1.0	0.8473214529551328	1.3214035996659574	0.810909556050071	0.8477716378926893	1.6631711499586492	0.5094226034774967	0.37124269061618936	0.25506309476809386	0.22708594676346053	0.14660826785225683	0.6409616675729243	0.0396786182234622	0.03967861822346221	-27137.05588773173	0.0	-70.32821083804265
1155000	-29550.882261767274	-2425.748174187335	-27125.13408757994	17.377851263396355	130.96146919615035	17.377851263396355	14.585102476924458	164.40700310007543	187.32757315930093	76.07153054314281	67.75618963405489	43.49248442818328	10.590801432388972	13.439776093318581	13.479116426840633	9.156834544251408	5.941057015299182	1.0	1.0	2.0	2.0	1.0	2.0	1.0	4.0	1.0	1.0	0.8851681148402913	1.3073745640237697	0.7327722769233451	0.8944267355348094	1.6685709472358838	0.511687361441897	0.37550984069043697	0.2556363774934421	0.22227255845317162	0.14658122336294985	0.6654489115243706	0.039760364487663374	0.03976036448766337	-27125.13408757994	0.0	-68.18137515787899
1160000	-29561.446900646577	-2433.829632262607	-27127.61726838397	19.842098945545146	142.92416295773168	19.842098945545146	15.268852369836008	344.45031434923214	167.35251148848943	96.18991085971233	389.210860946955	18.702949789695268	11.58169638039538	17.563528489458246	4.398022076027486	2.9109646823171285	2.965676819503296	1.0	2.0	2.0	2.0	1.0	1.0	3.0	2.0	1.0	1.0	0.7849065966510631	1.318795304166675	0.7676512255371708	0.8535689552560147	1.7433466692379769	0.531731249151096	0.36771839625481384	0.26766495142925034	0.22003884319263498	0.14457780912330143	0.6467695080642539	0.03852389983780086	0.038523899837800864	-27127.61726838397	0.0	-73.83984392671293
1165000	-29559.456502013694	-2425.7885765128362	-27133.667925500857	19.150860416423203	151.15801048726394	19.150860416423203	16.870295033821403	123.76910449718581	125.78294958058292	46.35986513493708	37.83693274436439	62.70402630972666	13.670500055542945	11.864697409515138	25.242332470856923	4.902430458785399	3.202982496926391	1.0	1.0	1.0	1.0	3.0	5.0	1.0	1.0	1.0	1.0	0.8469465690944509	1.3613805853344525	0.7645121690050052	0.7598920107240077	1.7105421880854115	0.5567264777566687	0.3769431081142725	0.25454332187148077	0.22683296832550726	0.1416806016887401	0.6061640816336312	0.03677616272551828	0.036776162725518285	-27133.667925500857	0.0	-68.76062832014978
1170000	-29557.101338102126	-2430.794439361978	-27126.306898740146	20.260815553608417	154.43001476476798	20.260815553608417	18.06354343396489	137.5801780542081	34.78762806854094	33.89215401553235	39.936900446120134	14.00515677545356	20.11601943894664	18.382201144451855	28.004853133433418	33.81072566556337	16.310273604885026	1.0	3.0	2.0	1.0	1.0	1.0	1.0	1.0	1.0	4.0	0.8327232026940428	1.380987032887186	0.8040712155667471	0.7883866380617724	1.6972611199549594	0.4965707908352889	0.3701825840813508	0.2564011427342195	0.224947056748989	0.14846921643544136	0.6499264534578031	0.03424073845721722	0.03424073845721721	-27126.306898740146	0.0	-72.81663993555635
1175000	-29563.446408920834	-2432.593091076088	-27130.853317844747	19.16741260735298	140.15737576835727	19.16741260735298	14.885603070193739	88.32617115163373	155.48040575881683	83.99440662107479	81.02936626303656	94.35869758268962	36.6914104025296	14.283980067400757	11.237299915049103	34.791680296410775	24.49339155172096	1.0	1.0	2.0	2.0	1.0	1.0	4.0	2.0	1.0	1.0	0.9104214797526676	1.3261174813833205	0.8868153754110657	0.7379888104038421	1.663775911481447	0.47488094156765326	0.36276518668511587	0.26691323378551424	0.2318240761876835	0.138497503341687	0.6933646828091827	0.037827717744349794	0.037827717744349794	-27130.853317844747	0.0	-70.61398945804545
1180000	-29563.909774922362	-2431.914493837082	-27131.99528108528	17.49103834844888	140.6463159666811	17.49103834844888	15.269678545662227	105.45726132883033	118.26461293265173	343.77364543124867	176.95926169545066	54.896682717377445	54.73070810951762	21.986195338139435	6.358655622033821	11.096663349553943	4.085635305261948	2.0	1.0	1.0	2.0	1.0	1.0	2.0	1.0	4.0	1.0	0.8779755362449818	1.3390339252772405	0.8215797630388619	0.7538141029733179	1.7352560345800871	0.47234063788550673	0.36057183366104406	0.25507935314730046	0.24024658260252046	0.1441022305891356	0.7079879864089025	0.035786532778050745	0.035786532778050745	-27131.99528108528	0.0	-69.91546579030904
1185000	-29569.82041171054	-2432.064190434374	-27137.75622127617	19.33459108795258	153.38209406741925	19.33459108795258	16.352925908820872	256.0265990877693	96.31896021936134	32.43675899653597	71.22175963911748	124.86950301375016	36.32802822419703	30.277348566761024	29.218455949760045	6.65329254913097	7.66180617345034	1.0	1.0	2.0	1.0	1.0	2.0	1.0	1.0	1.0	5.0	0.8541858189854695	1.3046340831655994	0.8579406837395512	0.7873397140247641	1.7397939719788917	0.4561057281057202	0.35715193780847804	0.2626883469265988	0.23417147976810174	0.1459882354968219	0.6762046901234277	0.034352451305784924	0.03435245130578493	-27137.75622127617	0.0	-70.760309433142
1190000	-29560.440676532948	-2434.574406651786	-27125.86626988116	18.638640624640892	132.82692571515628	18.638640624640892	15.075791206138158	1378.697572568674	77.75346938942802	147.64503517418518	127.2609698634582	88.63157933392446	68.57738273249964	37.324045462215956	9.960903393808332	5.894302709879369	9.098144324866835	1.0	1.0	1.0	1.0	2.0	1.0	2.0	5.0	1.0	1.0	0.847965436054199	1.4376472593399303	0.7680010014353863	0.8318443456694692	1.5969568661471938	0.5175850913538176	0.37653173932369177	0.25998314212484946	0.21296377204090863	0.15052134651055069	0.6443190834716352	0.04168337206105565	0.04168337206105563	-27125.86626988116	0.0	-69.37950502603222
1195000	-29560.62268229358	-2433.3900690438245	-27127.232613249755	18.543599034759012	138.2683110802647	18.543599034759012	15.662968639056496	280.8367648351234	46.670497807010356	131.20834829336096	88.90640157181896	37.96378595265714	44.44075282435647	18.90589463642536	12.936705225572787	27.889100548623034	20.913129960994954	1.0	3.0	1.0	1.0	1.0	1.0	1.0	1.0	4.0	2.0	0.8894213520397974	1.3237191062595373	0.7347891895447126	0.8760390086736973	1.6903967189183964	0.48563462456385526	0.38011282403529034	0.24906301117357685	0.2269766491685602	0.1438475156225732	0.6670521204226533	0.03953557892396404	0.03953557892396404	-27127.232613249755	0.0	-70.44690423698718
1200000	-29568.87955900974	-2437.5899630769086	-27131.28959593283	20.110135389105874	148.0810306781135	20.110135389105874	16.19218737724481	141.06776868838708	56.76770907728236	158.87480834054927	175.5746041585766	145.04549032425976	64.43796874505792	17.658629699110506	66.20271996814522	18.900761087686902	14.570095604768827	1.0	2.0	2.0	1.0	1.0	1.0	2.0	1.0	3.0	2.0	0.8841648694287848	1.3094004535926433	0.7280131816641695	0.8481126633877693	1.6469910145133062	0.5833178174133233	0.38100569772946924	0.2533819302008309	0.2137057062976579	0.1519066657720426	0.6509598469133541	0.03483869666152695	0.03483869666152696	-27131.28959593283	0.0	-71.17552740364735
1205000	-29567.690119556228	-2433.898788214302	-27133.791331341927	18.78645063975287	142.8132631455381	18.78645063975287	16.66789689872642	248.17478267993425	97.5073763730478	122.45241094333387	175.2946142969317	97.65085856046281	103.00369099862849	29.666366215759794	17.588677424788475	14.061925755886621	3.319774586910832	1.0	1.0	1.0	1.0	1.0	1.0	3.0	4.0	2.0	1.0	0.8754721886880047	1.4230913199909638	0.6615102716049241	0.9445077421667053	1.575389999377269	0.5200284781721295	0.3662504183623139	0.25772723097568406	0.22764054036996745	0.14838181029203515	0.6844078041790289	0.03688831346263961	0.03688831346263963	-27133.791331341927	0.0	-70.59935957476425
1210000	-29576.796437655088	-2452.30353722259	-27124.4929004325	21.889395709905816	160.10172582935587	21.889395709905816	17.764744027311327	557.9315270861293	453.0638385817991	624.4169696789172	972.2544783131752	101.93177999211827	65.34415584311274	126.32491835307513	15.873005878295205	17.826844172116022	14.020233268888921	1.0	1.0	2.0	1.0	1.0	2.0	2.0	1.0	3.0	2.0	0.8754721886880047	1.3554065849176107	0.7982836017296946	0.8549303298632389	1.6651522165393926	0.4507550782620551	0.3749051768934715	0.25931065825528554	0.21665694577269928	0.1491272190785442	0.6469682224381537	0.0335044665820185	0.033504466582018506	-27124.4929004325	0.0	-78.64566587229258
1215000	-29562.573084167296	-2427.1076494783624	-27135.465434688933	15.088892651331804	119.7413009174526	15.088892651331804	13.686027542300762	274.5698046901111	101.97074058018741	139.76624104092613	117.89845543998196	28.20089520604458	2.3374482341481553	5.937544223063809	5.110969956927178	13.942817203126616	13.691930021972071	1.0	2.0	1.0	1.0	3.0	1.0	1.0	2.0	2.0	2.0	0.846216875072863	1.5053729065123322	0.6597769799115834	0.9570784819578624	1.5620619084942964	0.4694928480510592	0.37103101959051127	0.26390023190078116	0.21496860436196613	0.15010014414674203	0.6857487764624939	0.044047482861072663	0.04404748286107268	-27135.465434688933	0.0	-66.03461518495364
1220000	-29566.7621819544	-2429.903767893936	-27136.858414060465	16.975749068778335	126.93298206689587	16.975749068778335	14.653683044635676	182.39928465210548	48.60116010815396	112.78192225294625	124.54139606461631	105.89703240608334	35.20167637382844	7.314403410203486	22.19773079245143	14.837598961165194	9.273761715723698	1.0	2.0	2.0	1.0	2.0	1.0	3.0	1.0	1.0	2.0	0.846216875072863	1.4567221378539026	0.6497271623906428	0.894365954298104	1.6627412210024513	0.49022664938203314	0.3694364844519856	0.2604716649656112	0.2215479411953302	0.14854390938707351	0.6828383420826754	0.04408034631172049	0.04408034631172048	-27136.858414060465	0.0	-66.80783735278311
1225000	-29565.397217611764	-2434.8384197070604	-27130.558797904705	20.746149444404164	152.93549452001233	20.746149444404164	16.219935527695956	365.46492357567183	34.726528596884336	98.84962633496578	39.014598404795294	68.61867360490557	18.490679633175507	36.700093245189834	15.317403967352831	30.999123105487325	21.050881937873534	1.0	1.0	1.0	1.0	1.0	1.0	1.0	2.0	2.0	5.0	0.9372493980320608	1.433902226880172	0.7881749092970883	0.8585717225109298	1.4970659657083387	0.4850357775714069	0.35887984381116866	0.2647241984830315	0.2269955315991573	0.14940042610664306	0.6677315462634624	0.034673140534998224	0.03467314053499822	-27130.558797904705	0.0	-71.17982326554612
1230000	-29558.445571187774	-2431.546469911578	-27126.899101276198	20.701532577832126	158.40012278280665	20.701532577832126	17.20167007850156	103.10939365652345	101.79527832280385	46.36155271895115	105.8861269166166	62.60089545369216	56.142715723314225	72.29317921708261	45.606182794161434	8.022852464096019	10.651482289040144	1.0	1.0	1.0	1.0	1.0	1.0	1.0	1.0	3.0	5.0	0.9141593606679581	1.5079782073288135	0.6861837377786221	0.8901448325786283	1.5083257777151002	0.49320808393087445	0.3690243392068796	0.25150060159732607	0.2160269388690722	0.1634481203267227	0.6477397683590431	0.03313476633972633	0.03313476633972634	-27126.899101276198	0.0	-69.16992758451843
1235000	-29561.06041257325	-2431.675892908926	-27129.384519664323	19.281777057535475	140.41265250306506	19.281777057535475	15.316892860765032	67.1092282231556	135.8161201709466	174.0576771640088	112.92387096463324	27.1065158348765	17.279021688441354	46.043653090704105	6.748618816548936	1.6746191896565354	3.8367453131711113	4.0	1.0	1.0	1.0	1.0	1.0	3.0	2.0	1.0	1.0	0.8489835215663613	1.4922441061233407	0.6442563589382629	0.934430523775428	1.5818927808932437	0.4981927087033602	0.38340735017611705	0.25423530877857664	0.2128561295942002	0.1495012114511067	0.6382980787956045	0.039495175902028154	0.03949517590202816	-27129.384519664323	0.0	-73.1458763138818
1240000	-29557.773054665155	-2428.3523187529936	-27129.42073591216	20.505557461672424	151.91349428103942	20.505557461672424	16.553853605066177	257.2406512243133	85.42896171564307	130.38589605546412	6.058641354750438	10.526257534208229	17.079547021261018	38.80642877778682	16.076162677977905	7.369422486364608	3.9220739001575238	1.0	6.0	1.0	1.0	1.0	2.0	1.0	1.0	1.0	1.0	0.8361292770746831	1.355778616808358	0.7064264089973333	0.8103836512331561	1.6996776708880281	0.5916043749984377	0.3723455266609352	0.25760463337659967	0.22276425364254837	0.14728558631991734	0.6575633693327295	0.03778185005882988	0.03778185005882987	-27129.42073591216	0.0	-70.33508136795453
1245000	-29559.005597909774	-2435.486328750123	-27123.519269159653	17.635754466096877	127.37270807805146	17.635754466096877	14.7679010616351	130.82430101901542	72.2913053392449	151.1172941324294	84.3932561419867	195.51649997555313	220.577650835017	15.361454850343042	23.312786399229065	6.392257067506346	3.2330944387989593	1.0	1.0	1.0	3.0	1.0	1.0	1.0	4.0	1.0	2.0	0.8330958594622557	1.4197130322066285	0.7353904376077964	0.842050563038485	1.6047746888587249	0.564975418826106	0.3768965245810397	0.26099370769380215	0.21655289073960385	0.14555687698555483	0.662331230045691	0.04251842482733489	0.042518424827334894	-27123.519269159653	0.0	-71.36003953338056
1250000	-29556.419386565933	-2425.8948116162887	-27130.524574949643	15.78637839161979	124.42508960777366	15.78637839161979	14.197688017293693	105.14068424929461	117.1993852717628	73.27250829306968	45.14322919663602	77.1807964762176	6.15889949648856	23.24110802621861	13.259892856157379	2.948208840185566	1.235169757383602	1.0	1.0	5.0	1.0	1.0	3.0	1.0	1.0	1.0	1.0	0.8946750487916328	1.2973662022688857	0.7812956708855648	0.8302977555171054	1.6937293284101858	0.502635994126622	0.37690831381324175	0.2531419004944446	0.2264095215036402	0.14354026418867402	0.6895579099249929	0.041842884772966896	0.041842884772966896	-27130.524574949643	0.0	-67.23917280223597
1255000	-29566.29191508902	-2434.00847056709	-27132.28344452193	19.403014731356897	142.68691128548872	19.403014731356897	15.537578234668253	70.79446037402145	18.59558055931169	45.8517535140826	56.455584236664926	75.13929074991394	137.85916099737324	51.1907346742868	82.30434986070863	21.463150784627196	3.4440740000490555	1.0	1.0	1.0	1.0	2.0	2.0	2.0	1.0	3.0	2.0	0.808909742042964	1.4391154805252293	0.8143152056293803	0.8000341140814676	1.5832476150987145	0.5543778426222404	0.36211983707253864	0.2642903883055097	0.2319843183351487	0.14160545628680346	0.6610509856404339	0.03892528859418093	0.03892528859418094	-27132.28344452193	0.0	-71.73484748939174
1260000	-29560.265178167738	-2432.873064343341	-27127.392113824397	21.576122276099806	157.32222682625076	21.576122276099806	17.224436754713974	35.95950705908872	72.59735924815203	58.9326334898728	145.46610615049983	38.4402357500858	49.09906114161374	8.285537272431908	20.144345465714785	16.056250168311824	6.900114783895978	1.0	1.0	3.0	1.0	1.0	1.0	5.0	1.0	1.0	1.0	0.8410663493524375	1.4391154805252293	0.7076601359986162	0.8377627945469635	1.6017286324973334	0.5726666070794165	0.3649892473648413	0.2696286633917378	0.21773348432409637	0.14764860491932508	0.6530576641984803	0.03400897390126796	0.034008973901267975	-27127.392113824397	0.0	-72.90688801104629
1265000	-29558.541478660114	-2433.2810258912336	-27125.26045276888	18.109660963573603	143.56733938140715	18.109660963573603	16.690102004995445	960.4717165328686	65.55846987303408	106.99943527877916	83.79058195312348	48.609836768226536	12.87437358469533	6.229129110154875	4.727360764102451	20.003606781007782	5.530766920126971	2.0	1.0	1.0	1.0	2.0	2.0	1.0	1.0	3.0	2.0	0.8527880669332184	1.3989928299651788	0.8067594614476145	0.8377627945469635	1.6533033347152157	0.4503935123918055	0.36942033228881455	0.2630063143399362	0.2211607664215395	0.14641258694971032	0.6902316426242429	0.03650122546213565	0.03650122546213563	-27125.26045276888	0.0	-71.17737236882697
1270000	-29555.389190943468	-2424.7864841770056	-27130.60270676646	20.279667038492054	153.50745062257104	20.279667038492054	16.250284789081736	75.23403725213424	46.186022962596006	56.1770956705918	116.42155304095958	71.24803844644809	8.141434725147315	3.3473082549487927	4.602666124842595	10.191890458206922	1.854668976481396	1.0	1.0	4.0	1.0	1.0	2.0	2.0	1.0	1.0	2.0	0.8535725722449399	1.3467609852279427	0.7769170171073875	0.8635230331672312	1.5586834651144783	0.6005429271380169	0.3699766269174056	0.26149905119607514	0.2257149479601009	0.14280937392641896	0.6519380990845922	0.034599443857078034	0.03459944385707804	-27130.60270676646	0.0	-70.69534662496167
1275000	-29572.668388573224	-2436.4339173346534	-27136.23447123857	19.29810433295541	139.5853328016443	19.29810433295541	14.927984308579797	935.8057962648903	420.98634461092	94.12386052032082	73.80994244965524	40.48676485640112	24.22315847255652	20.831792520200498	14.964138631022863	24.997611648285265	3.2234002896908747	1.0	3.0	1.0	2.0	2.0	1.0	2.0	1.0	2.0	1.0	0.8650620545251069	1.465412129068823	0.8541107913949516	0.7752277550261335	1.6182631431376848	0.4219241268472973	0.3628481121177752	0.2567281789895743	0.22228447904680063	0.15813922984585055	0.6534285504711158	0.03700471517334227	0.037004715173342285	-27136.23447123857	0.0	-73.70261847898867
1280000	-29558.250855349044	-2426.4457910122755	-27131.805064336768	19.50796742363556	143.29308509146188	19.50796742363556	15.620846723415083	63.220741822118924	63.85378941282869	164.45218658620098	116.3254541206941	14.493689573998616	24.74656704334921	13.487934799573216	8.000065630561387	6.846197842614029	2.5470441508856734	1.0	4.0	1.0	2.0	1.0	2.0	1.0	2.0	1.0	1.0	0.9029862047718819	1.3188256439266357	0.7220914149300512	0.8927592875494281	1.6321231647418506	0.5312142840801496	0.361955510132085	0.25191977221308226	0.23200063861586795	0.15412407903896552	0.654674493465409	0.036311053679846265	0.036311053679846265	-27131.805064336768	0.0	-70.76638169480101
1285000	-29567.673537083952	-2437.9623167622212	-27129.711220321733	17.052536456353664	121.08952188643833	17.052536456353664	13.17402432041163	392.5658820848984	245.69961675437477	273.81601291548543	25.99501169245102	23.242511472598437	19.348205167201122	8.2832599598265	24.56037169157907	35.345228529730655	2.409444420297984	1.0	2.0	1.0	1.0	1.0	2.0	1.0	3.0	3.0	1.0	0.9018803477873594	1.3727610081010544	0.7390747812002414	0.8535302037497134	1.709498798410107	0.42325486075152124	0.37145820686403214	0.2520698600851308	0.2293477728175704	0.14712416023326724	0.6998432626746736	0.046805348607787706	0.04680534860778769	-27129.711220321733	0.0	-73.86861287117523
1290000	-29553.786646747176	-2425.4009872499987	-27128.385659497177	17.598203497493845	134.8265672397629	17.598203497493845	15.24281106119981	98.779666899355	60.26580641070436	44.55874371423003	130.86327366001427	46.71940239441065	7.554208375601953	7.197641235191827	8.99897554946217	8.742844163309895	20.97941864575314	1.0	4.0	1.0	1.0	2.0	1.0	1.0	1.0	1.0	3.0	0.7689485835933627	1.4152570448947785	0.8324877032467733	0.8131963904438754	1.6888278759456221	0.48128240187558496	0.374068810712466	0.26215408202609297	0.2188168694550936	0.14496023780634806	0.6657228346242027	0.04004082885599672	0.040040828855996725	-27128.385659497177	0.0	-67.6742349922802
1295000	-29551.78458744256	-2425.486007451023	-27126.298579991537	18.996198661922776	136.6104832615713	18.996198661922776	15.360553336495403	116.60548963318394	87.35879175535206	165.52580231791296	84.59195183690731	27.210187400382008	6.2495538464546625	9.044784761593368	11.767843594249767	3.178961098561657	1.1570875215238157	2.0	2.0	3.0	1.0	1.0	1.0	1.0	3.0	1.0	1.0	0.9201341137469031	1.4152570448947785	0.7891201529253302	0.8727575869182571	1.518914609697752	0.4838164918169762	0.37604869336262237	0.25305540633759394	0.21796143142618102	0.15293446887360337	0.6522584192886054	0.039287742779548565	0.03928774277954857	-27126.298579991537	0.0	-71.2548772058621
1300000	-29556.5169218233	-2428.284313756844	-27128.232608066453	17.53416645840834	127.1824736548578	17.53416645840834	13.42672207545869	67.36181449766696	82.73761177632132	139.4862505688713	58.62435595575014	49.85194886747875	48.84583940085386	23.033719123082015	7.881288740567858	16.476949673255042	15.904050755649065	1.0	3.0	1.0	1.0	1.0	1.0	1.0	3.0	2.0	2.0	0.862982863143241	1.423318709760942	0.7077494487076024	0.9280422503567395	1.6243062008535611	0.4536005271779112	0.3770292664415692	0.25373714678578463	0.22124425476454296	0.14798933200810394	0.6835976543994617	0.041441617919594234	0.04144161791959423	-27128.232608066453	0.0	-68.16647589304563
1305000	-29568.23820650265	-2437.220947130237	-27131.017259372413	22.53730532278579	170.56581370955686	22.53730532278579	18.664820986914343	421.2781493715786	121.97743313737708	90.46019178294489	82.28949940315529	66.31918868764102	44.624571047864514	9.764629069879295	12.716842504068277	21.609509868355456	13.596231216785664	1.0	2.0	1.0	2.0	1.0	4.0	1.0	1.0	1.0	2.0	0.8246088136937371	1.4264780196016058	0.6759387784373713	0.9544398106272465	1.6140988468181559	0.5044357308218808	0.3770194083870498	0.2565315019361812	0.21043442872437787	0.1560146609523919	0.6836346394360325	0.03251936664213653	0.032519366642136525	-27131.017259372413	0.0	-73.13209399642427
1310000	-29560.279990734434	-2430.178324314196	-27130.10166642024	18.355534629342525	138.15388998744862	18.355534629342525	15.08839863346278	328.96252270183317	10.760703592152664	46.337087000740794	34.095147177711226	119.88065649327069	186.4665167597127	8.411641448995866	9.287947866147896	6.686859645810379	5.52478746191958	1.0	1.0	2.0	1.0	2.0	1.0	2.0	4.0	1.0	1.0	0.8936181342329164	1.4378701239430585	0.7238885123465526	0.9550087438652893	1.5260824501177557	0.4635320354944247	0.3731532918061815	0.25838064025316454	0.21152703804439485	0.15693902989625985	0.6549962398550606	0.03804182913831587	0.03804182913831585	-27130.10166642024	0.0	-67.06611003570713
1315000	-29554.325433088863	-2422.1188382047726	-27132.20659488409	18.551089277111195	136.80904483073147	18.551089277111195	15.122249197264901	61.85514216407131	26.40735193431254	27.33185669000742	40.0260405816102	18.453826197916364	13.927890515772692	12.724306344934137	7.142657189583072	5.6063179552067	4.283773760281896	1.0	2.0	4.0	1.0	2.0	1.0	1.0	1.0	1.0	2.0	0.9206478064668533	1.3108986328453245	0.7024708010068174	0.8223250655417256	1.7824338476244168	0.4612238465148598	0.3662903715500805	0.25157138736378565	0.23190245389103695	0.15023578719509767	0.6416444389664681	0.03709558766879767	0.037095587668797676	-27132.20659488409	0.0	-72.2583528576176
1320000	-29566.255077282534	-2425.1848035443704	-27141.070273738165	19.277654326662553	135.55276489234888	19.277654326662553	15.946251299087086	188.8128633930963	28.84875635270008	29.49957887181546	38.76677737791509	53.99217532592343	57.80004789014865	10.981450108234654	11.970012186129132	10.171840284966644	9.949362273171015	1.0	1.0	1.0	2.0	1.0	1.0	1.0	4.0	3.0	1.0	0.7887639117291712	1.335667543022182	0.7740107400375138	0.8111837486957219	1.728426424791364	0.5619476317240446	0.3671210808971126	0.25525560096781197	0.22953359979052088	0.14808971834455525	0.6157052732821175	0.04115599502357833	0.041155995023578314	-27141.070273738165	0.0	-68.1110100109596
1325000	-29562.024224542605	-2430.5861652750723	-27131.438059267533	20.14942632491739	150.7904994351034	20.14942632491739	16.92616386907523	268.3345240323295	50.553717965371405	42.107084819952924	67.17564417949148	175.2295341477188	59.78100894570236	15.696599114433328	8.62317735220568	19.642762603242538	2.2418124742192447	1.0	1.0	1.0	1.0	2.0	1.0	2.0	2.0	3.0	2.0	0.805757271850189	1.3313185831104681	0.8105846983244283	0.8444628302370696	1.7764885692298278	0.43138804724801494	0.37959731488029735	0.25612850823365085	0.2282166600709509	0.13605751681510156	0.6502152729359826	0.035927063768197647	0.03592706376819765	-27131.438059267533	0.0	-68.59255672505977
1330000	-29551.317108315732	-2424.181195468304	-27127.13591284743	17.81295277820673	134.68218118331023	17.81295277820673	16.103416069500557	129.12675036142508	41.82229697823856	55.23316645000942	89.27930200815325	80.91416187220182	10.742480401898476	8.136976866224675	7.4476273143955165	18.59669789814709	7.423914901196098	1.0	1.0	1.0	1.0	4.0	2.0	2.0	1.0	2.0	1.0	0.8196051197181877	1.3238149634742848	0.7949623183868074	0.8445583920922877	1.7023992128917789	0.5146599934366509	0.3757971023268893	0.26061457024483353	0.2230392677216197	0.1405490597066581	0.63965104870855	0.03994841610478979	0.039948416104789775	-27127.13591284743	0.0	-66.36570325971323
1335000	-29552.24124547985	-2423.867247116626	-27128.373998363226	16.385295336531044	121.75758042152017	16.385295336531044	13.629971102263367	64.53702074436063	22.737618425321465	34.96566158896617	30.960659469599456	25.325709661059314	14.094122488335486	4.401278902140154	10.994007108194054	20.109526673698895	9.851867232828788	2.0	1.0	1.0	1.0	3.0	2.0	2.0	1.0	2.0	1.0	0.8581444346323887	1.3486579567379973	0.7542887076973657	0.8438307413141843	1.6804181661814106	0.5146599934366509	0.3762498670380659	0.26160909761750784	0.21991167339680157	0.14222936194762528	0.6464733478527841	0.0440038456716055	0.044003845671605486	-27128.373998363226	0.0	-69.24507473249727
1340000	-29557.681892455847	-2430.8625977072243	-27126.819294748624	16.329836915295825	116.2769063949094	16.329836915295825	12.11080242955088	312.93831460160516	307.59037479981225	37.8650785344255	124.7651772604715	55.14045238675559	12.59500597463462	10.59854461573743	23.71212776018426	7.688427578970032	7.558795977164089	1.0	1.0	1.0	3.0	1.0	3.0	3.0	1.0	1.0	1.0	0.8903543540391388	1.3920027850805348	0.7252498150790235	0.8438307413141843	1.6516426628438097	0.4969196416433065	0.3669475689946716	0.25890919533756046	0.22401625793569357	0.15012697773207487	0.6953767407887161	0.04543182604675423	0.04543182604675422	-27126.819294748624	0.0	-66.5652363406103
1345000	-29558.04562859004	-2423.3826213928364	-27134.663007197203	19.665332637839295	151.31672703262205	19.665332637839295	17.00277507427114	86.76663103335561	47.52328399957628	40.341960148067294	33.89871864375876	10.576819957042838	7.265607431491656	7.57036647120461	28.83839487592892	8.174703429952514	2.3428267375651317	5.0	1.0	1.0	1.0	1.0	1.0	1.0	3.0	1.0	1.0	0.8888647060233708	1.468894207663492	0.8331923916273017	0.8567445829642419	1.5398738629487845	0.4124302487728066	0.3619328825688838	0.2570411137162855	0.23191370979158996	0.14911229392324127	0.6472544358655076	0.037156249416448704	0.03715624941644871	-27134.663007197203	0.0	-69.60217526908008
1350000	-29563.314370051667	-2428.8093598698656	-27134.5050101818	19.11963862628384	141.10214639759832	19.11963862628384	15.804791347145805	115.13182466906005	133.884458581343	148.31183061566526	32.06025288872791	4.77854945350812	14.016963143469114	13.046869449511215	16.663679027964676	17.454756158782164	1.839348843590344	3.0	4.0	1.0	1.0	2.0	1.0	1.0	1.0	1.0	1.0	0.7815831713384491	1.31792235310873	0.7906805880058352	0.8918251412975954	1.7328041778574346	0.48518456839195323	0.37634004291949846	0.25380809381465547	0.21890993902547326	0.1509419242403733	0.678063164392984	0.04046547685083775	0.040465476850837755	-27134.5050101818	0.0	-71.47892603788483
1355000	-29552.440097178816	-2422.200520350704	-27130.239576828113	20.469105543127075	146.26398076050668	20.469105543127075	16.46407022030436	82.30399995576683	91.57951588378711	71.49419653762676	10.0498712384646	6.992053367586688	10.928050286750658	11.139744149241926	9.451631594720352	10.091397120438158	8.282511985743891	3.0	4.0	2.0	1.0	1.0	1.0	1.0	1.0	1.0	1.0	0.8512339973848997	1.4353998222022104	0.7729974297165025	0.8316012506604288	1.582332190742519	0.5264353092934371	0.3647799582615607	0.2670165698734132	0.2212961322845206	0.14690733958050606	0.6079818798098466	0.03825469042436906	0.03825469042436906	-27130.239576828113	0.0	-69.96171138513604
1360000	-29553.731720049524	-2422.6965539047433	-27131.03516614478	19.90904420362433	145.65624539559136	19.90904420362433	15.429923716357653	68.85761848463926	93.88312320534321	174.29780596858862	24.35274411253442	15.309884819833188	7.060615213970461	9.372188534636441	6.169089191037713	1.7440082769646938	2.869911831272296	3.0	3.0	1.0	1.0	2.0	1.0	1.0	2.0	1.0	1.0	0.8843641735910842	1.4699977680405674	0.7729974297165025	0.8490675313148845	1.582332190742519	0.44124090659444	0.3648283460630961	0.26438632535626905	0.22281259385886115	0.14797273472177425	0.6610952579307728	0.036917408942126154	0.03691740894212615	-27131.03516614478	0.0	-71.1494717771936
1365000	-29556.98895549672	-2429.1793512797917	-27127.809604216927	19.66059390339238	153.381936370604	19.66059390339238	16.641315579980752	119.10488913830292	27.419251730326607	28.85151336154354	41.08459568805838	98.19371961040106	10.974470547379985	14.24044451015519	7.401507936669207	11.209158326708042	17.838909814889345	1.0	1.0	1.0	1.0	3.0	1.0	3.0	2.0	2.0	1.0	0.8844638857390048	1.4865256888058922	0.7729974297165025	0.8756625092244608	1.5365156337651018	0.44383485274903545	0.36426171749241093	0.2635621923015949	0.22053226348213747	0.15164382672385723	0.6930224976601423	0.036065129310541406	0.0360651293105414	-27127.809604216927	0.0	-71.95994802325399
1370000	-29557.50093582522	-2428.1031542364262	-27129.397781588796	19.909282724115204	147.11740208654913	19.909282724115204	16.6261610436261	46.107998138142825	30.43636808583305	39.65938522774186	27.407742437848974	14.750123968344125	36.54319544138266	11.161131814234343	30.24840075932254	5.6817068360443805	6.641003913811625	1.0	1.0	4.0	1.0	2.0	2.0	2.0	1.0	1.0	1.0	0.8271035829479055	1.428999165498405	0.8491417117631739	0.8663821922875468	1.5562445534038	0.47212879409916625	0.366470030885202	0.2607968387197503	0.2188656221671821	0.15386750822786607	0.7095963008032916	0.036710093332522585	0.03671009333252257	-27129.397781588796	0.0	-73.14516366065753
1375000	-29569.482892951033	-2432.320154888865	-27137.16273806217	17.62171146827598	131.2901480827351	17.62171146827598	13.360305073173238	267.27286577409797	24.855671690638673	24.153792305356777	81.6346186772762	132.6625787909918	37.76253867613913	30.137936241655066	22.61863411366047	8.6956025081048	8.793080141980761	1.0	3.0	2.0	1.0	1.0	1.0	1.0	1.0	3.0	2.0	0.8827131685411526	1.4922802415744048	0.6666094674257848	0.8630240338294529	1.6878030866802018	0.40757000194900067	0.3759341875971004	0.25448523661386974	0.2186406745370377	0.1509399012519927	0.7152862008009991	0.04009181917176603	0.04009181917176602	-27137.16273806217	0.0	-70.39409185903111
1380000	-29562.389999255913	-2430.010979736104	-27132.37901951981	18.05833432211921	135.32978144787228	18.05833432211921	15.431212538663857	215.38248807763003	61.08996123223628	33.574126157131985	27.02424136517711	63.43149742484568	62.55703650643739	10.19193878189584	27.60834342486952	10.675987409950723	1.9147553241956705	2.0	1.0	1.0	2.0	1.0	2.0	1.0	1.0	4.0	1.0	0.8901814457774775	1.3179264314106758	0.7213901205087255	0.8531564711142743	1.7481217666591249	0.46922376452971987	0.37690911685881656	0.24088435769997504	0.22952564457114527	0.1526808808700636	0.677541693378702	0.040452632231515406	0.0404526322315154	-27132.37901951981	0.0	-70.5303713275856
1385000	-29564.574836036943	-2436.000371728053	-27128.57446430889	18.55815997054428	140.74707562133975	18.55815997054428	15.007618466288685	126.02257294153931	23.13935769733249	63.97697343348762	168.178671993577	74.04244007263887	160.9005285381707	285.6568254127224	33.05447089894166	10.023176422128367	2.295037698266517	1.0	1.0	1.0	1.0	1.0	2.0	1.0	1.0	6.0	1.0	0.8780499551649614	1.3710859020381323	0.7895484774474276	0.8723018494291083	1.690232172606921	0.39878164331344707	0.3722794375327162	0.2590202871375609	0.22122734637779676	0.14747292895192662	0.6336771566757422	0.03736151393982083	0.037361513939820824	-27128.57446430889	0.0	-69.90469442575456
1390000	-29562.14345474898	-2429.902041700048	-27132.241413048934	15.674779803110027	123.79102626607619	15.674779803110027	13.479261428604724	228.73597376098292	194.61763677585407	49.23440066359281	37.58049340249911	32.887365839267645	53.464375275565295	53.82612028518157	4.7962949978849085	9.71294091066746	1.5293647794351979	1.0	1.0	3.0	1.0	2.0	1.0	1.0	1.0	4.0	1.0	0.919580961183865	1.4238227081856145	0.7157932346871729	0.7650138861294209	1.6568096093167075	0.5189796004972167	0.3615578753958416	0.26119914675288547	0.2272310188124429	0.15001195903883047	0.6856959701542203	0.04255816699822296	0.04255816699822295	-27132.241413048934	0.0	-68.56566743669981
1395000	-29569.11435741176	-2436.089616619905	-27133.024740791854	16.613906571903847	137.61845357587583	16.613906571903847	15.687853973327476	542.1454512429515	216.59618446057002	283.16510702459294	256.29096080820017	36.325062020085404	22.48059605276026	21.822051061230773	35.02708389310397	5.674708565182262	1.8329487273117449	1.0	1.0	2.0	1.0	2.0	1.0	4.0	2.0	1.0	1.0	0.9177453158731723	1.4998012463808128	0.7086763285484179	0.8327865737073419	1.5242522903230542	0.5167382451671984	0.3725779387365753	0.25754793019308514	0.21916655641676905	0.15070757465357104	0.6790534640863998	0.039184109134729875	0.03918410913472988	-27133.024740791854	0.0	-71.58274049104709
1400000	-29582.0689824081	-2442.757252043159	-27139.311730364938	22.01624390084908	158.64982185356823	22.01624390084908	17.004846832364375	270.79097622292363	276.68663173868987	82.24041817383308	217.02846950674586	97.48470999369646	140.52687336649694	32.30744123838562	49.02148684736125	8.641072115028388	19.679626787393655	2.0	1.0	1.0	1.0	1.0	2.0	1.0	1.0	5.0	1.0	0.934654715951831	1.5092176489104787	0.7869815396668005	0.8901787895793031	1.424787964196328	0.45417934169525626	0.35180977481978193	0.27171230146016034	0.21741539394792864	0.15906252977212962	0.6604806106034122	0.032733400035188556	0.03273340003518855	-27139.311730364938	0.0	-73.81316717103671
1405000	-29571.03654842853	-2441.176966806711	-27129.85958162182	21.27430460286889	160.9067854855259	21.27430460286889	17.48963711259882	1100.9635749551499	169.40307890065884	207.18323656558857	176.92296066434724	288.9160399509988	204.67736451744278	6.368372305298768	10.010486588724303	9.131760061653274	10.832255937974923	1.0	1.0	2.0	1.0	2.0	1.0	2.0	1.0	1.0	4.0	0.96275832565807	1.5799824691450828	0.7213304726629512	0.8747860685601521	1.416987268494123	0.4441553954796186	0.36261662491036634	0.260628745024018	0.21427337585093004	0.1624812542146861	0.7081624392051824	0.033289998229093315	0.03328999822909332	-27129.85958162182	0.0	-72.36860614314797
1410000	-29570.249889680963	-2439.092899962034	-27131.15698971893	24.003967186955876	169.44616145395648	24.003967186955876	19.05715075599338	139.36326879191984	149.87398377293007	220.96130471976605	106.86676950261102	94.97396923321011	33.69956075056811	28.289806252014305	6.427923619951907	13.610768079327638	9.34121318563822	2.0	1.0	1.0	1.0	1.0	1.0	5.0	1.0	1.0	2.0	0.96275832565807	1.5030218487760434	0.7013092873133763	0.8344328300355436	1.534301127387771	0.46417658082919355	0.35818478188880365	0.259545575872636	0.2231381345495465	0.15913150768901432	0.6645352004564294	0.032481653759650425	0.03248165375965043	-27131.15698971893	0.0	-73.64278644513314
1415000	-29559.94791885533	-2428.07005216753	-27131.877866687802	16.76305459161735	131.90741443731338	16.76305459161735	15.225057398955778	111.70404311836232	38.52139450176449	15.757662327519624	38.16858997566145	68.53754891307595	57.993967848354	32.492517643147494	15.312989638502987	10.676497852924149	4.721375845425039	2.0	1.0	1.0	1.0	2.0	1.0	1.0	2.0	4.0	1.0	0.8345001773326269	1.4439322866728876	0.737425885504726	0.901612299120238	1.6732766793819882	0.40925267198753096	0.37092937923093866	0.25756944702586076	0.21871870999997503	0.15278246374322604	0.6291994291737976	0.04095305620007634	0.04095305620007634	-27131.877866687802	0.0	-70.11789335268514
1420000	-29559.996785823434	-2425.1349027942374	-27134.861883029196	18.69294724977599	130.8744503999778	18.69294724977599	14.260605183426577	61.17034795617097	61.94545943599166	54.805961382845126	87.29053969921061	10.954853627110978	13.126885046111635	14.035718348749299	7.572805065281953	7.191049614002062	26.830903602796948	1.0	4.0	1.0	1.0	1.0	1.0	3.0	2.0	1.0	1.0	0.8432044402146972	1.2424225933765591	0.8223969245927553	0.8487889025508535	1.8339344672776017	0.40925267198753096	0.3754297823712915	0.25733575862213837	0.22077291474195987	0.14646154426461075	0.6447941973165966	0.0393291652214729	0.039329165221472895	-27134.861883029196	0.0	-69.070542060478
1425000	-29559.33829749385	-2428.9272026039916	-27130.41109488986	20.62596167143269	151.67286671201234	20.62596167143269	16.937084335485984	156.08996329012749	66.26995764742382	49.201836152509856	100.06960553483992	22.560899072390594	29.76651720498094	5.61578137270186	16.216845458607022	6.53703098330761	6.353891028793706	1.0	1.0	2.0	1.0	1.0	2.0	3.0	2.0	1.0	2.0	0.8671921553584347	1.364208317906745	0.6609089510275458	0.9316745955310876	1.7057155746753834	0.47030040550080116	0.37680384520660504	0.2550589016623248	0.2211246796517285	0.1470125734793422	0.5954867897111048	0.03515357288190773	0.035153572881907715	-27130.41109488986	0.0	-71.16896012117999
1430000	-29558.392065802735	-2430.0815735457363	-27128.310492257	19.132318917067554	139.62197800585005	19.132318917067554	14.977486665597583	150.7481248611858	37.92109449035791	24.836991438393248	39.987918127124146	74.02467683496646	14.422085526997302	19.083299936872788	46.07055060613953	28.856635445146953	3.3248111324374783	1.0	4.0	1.0	1.0	1.0	2.0	1.0	2.0	1.0	2.0	0.8693071802880442	1.364208317906745	0.7228495534026361	0.8780987967090972	1.6475627542754412	0.5179733974180338	0.3708928072751911	0.2600767636738448	0.22353244229683256	0.1454979867541321	0.6704919804029036	0.03969948803307844	0.039699488033078455	-27128.310492257	0.0	-70.55686917497609
1435000	-29553.28878492539	-2426.9368059090284	-27126.351979016363	18.6353335289779	134.68902408873564	18.6353335289779	14.80741279391051	77.92066174660964	130.16329519024694	236.3184661710848	146.38628488864802	30.08095922215944	10.39663818938286	15.86659409279782	16.895808549076985	10.882095380776022	4.893569917584377	2.0	1.0	1.0	1.0	3.0	2.0	1.0	3.0	1.0	1.0	0.9035969284323168	1.3465073812825614	0.7669304805673044	0.857404945802953	1.6556387112862445	0.46992155262861746	0.374624554296317	0.2518836747639538	0.2284810310812309	0.14501073985849883	0.641007418247177	0.038104710867349054	0.03810471086734905	-27126.351979016363	0.0	-68.4017707196676
1440000	-29571.13448996226	-2437.169182397766	-27133.965307564493	18.25489116312961	143.59791857565244	18.25489116312961	15.080388030113188	152.39494259753482	447.6639000169109	67.93769467693458	106.26828455885368	20.123500024796076	17.670667750170896	43.64992532576781	91.25944488060074	6.173909169021518	1.5669872020224656	1.0	1.0	1.0	5.0	1.0	1.0	3.0	1.0	1.0	1.0	0.8715444520031915	1.4843461699204281	0.7182298569682253	0.7909786634468778	1.610596403519239	0.5243044541420356	0.37887724729549127	0.25416400678679174	0.21636912187906102	0.15058962403865644	0.6337926241502762	0.03664709217136938	0.036647092171369376	-27133.965307564493	0.0	-72.91557217721049
1445000	-29561.30906323135	-2427.3341377174174	-27133.974925513932	19.37786021889468	142.85025246077913	19.37786021889468	16.053174898128983	116.07490944650434	141.46177846240036	16.7083765632261	51.16570573587002	52.83996188726726	25.185188719384502	18.542564508136746	6.202790781508994	17.79437180275657	5.289867509517678	1.0	4.0	1.0	1.0	1.0	1.0	1.0	1.0	4.0	1.0	0.8715444520031915	1.4168386712498229	0.70421852362482	0.8529623716503327	1.5578127430088113	0.5966232384630195	0.3607284275802302	0.27756662758702616	0.21661769437083378	0.14508725046191023	0.6764358675893003	0.038339906996491056	0.03833990699649106	-27133.974925513932	0.0	-68.30020611622277
1450000	-29560.52777316564	-2426.9160396852294	-27133.611733480408	19.856939671697685	144.65850389330694	19.856939671697685	15.661306167032908	226.78527793263106	106.82771835439911	67.87442061938637	86.0100523330706	39.52124096846917	9.414384607993773	6.710293893470108	4.2655285049086356	9.88817902780207	19.207426437756453	1.0	1.0	1.0	4.0	1.0	2.0	2.0	1.0	2.0	1.0	0.7956365623642998	1.3756744268328123	0.7050457672010839	0.8386070129875026	1.6729566571206893	0.6120795734936099	0.3819651742775345	0.2615126448527151	0.2174727008004441	0.13904948006930667	0.6645009442878357	0.03784343664324697	0.03784343664324694	-27133.611733480408	0.0	-69.79174472719762
1455000	-29556.964697850315	-2425.984751261615	-27130.9799465887	16.939151133070247	121.93846788483044	16.939151133070247	13.220181929069273	82.67103360074643	32.54288732513468	28.27491547811675	39.23458770480591	23.5105067340576	24.845905904356684	29.4365930241742	8.634825537577811	7.019855897780284	14.232313899587286	2.0	2.0	1.0	1.0	2.0	2.0	2.0	1.0	2.0	1.0	0.8290657499457502	1.380357856616896	0.7395605310057782	0.8151687787945031	1.7181924180195536	0.5176546656175167	0.3803899262431339	0.25419249371105557	0.22028083106142057	0.14513674898439027	0.62613813162653	0.0445334239120311	0.044533423912031106	-27130.9799465887	0.0	-70.22134477523117
1460000	-29553.645172673943	-2424.9482594424053	-27128.69691323154	18.00526075198515	131.75754463216603	18.00526075198515	14.824129716450509	208.31833931867732	54.704919338086356	64.91434548032449	34.80776985942068	97.03923168445687	6.873600490224529	8.187037545633753	9.73706308420762	8.625817404215228	4.414376249119909	2.0	2.0	1.0	1.0	2.0	2.0	1.0	3.0	1.0	1.0	0.8009204866342046	1.3452368926784037	0.7101945082398033	0.839307039535887	1.7834868900084688	0.5208541829032303	0.37754172971139	0.24974954339525937	0.2260315408771876	0.14667718601616336	0.6235016613977581	0.041275488481537344	0.04127548848153733	-27128.69691323154	0.0	-67.91483343012959
1465000	-29568.87192133623	-2439.6026881174053	-27129.269233218827	21.09386734623543	158.9966070181933	21.09386734623543	16.895349063255733	415.4253205393826	248.1787380653357	228.3185057202451	224.24921590383477	21.533857573767815	15.064978205011737	12.78512738698742	33.32609622901997	26.321446277408192	15.00253444470121	1.0	2.0	1.0	1.0	4.0	1.0	3.0	1.0	1.0	1.0	0.9014131357419489	1.4129213109630925	0.7035483819948722	0.8565975714056279	1.6355203187036877	0.4899992811907687	0.37131142665226435	0.25405712086964194	0.2252065754166143	0.1494248770614798	0.6672029586178836	0.03450350955391472	0.03450350955391473	-27129.269233218827	0.0	-74.77286533252357
1470000	-29570.177251580146	-2444.2060847892826	-27125.971166790863	17.657519533469067	130.05911335375814	17.657519533469067	14.707527123911834	834.4973016880928	93.22184535087261	17.453568058165338	98.55560402420203	164.78467188959903	37.98571000807309	36.610421387590314	16.71101314678919	28.767891698427235	49.301211452404964	2.0	1.0	1.0	2.0	1.0	1.0	2.0	1.0	4.0	1.0	0.8179249326160448	1.4129213109630925	0.8065576849362476	0.8276510673704567	1.6065034647175322	0.5284415393966241	0.3640813109536707	0.2654285296626196	0.21906651303634997	0.15142364634736016	0.6449833989480317	0.04189092155274995	0.04189092155274995	-27125.971166790863	0.0	-74.35108198279875
1475000	-29552.95134839916	-2427.420251261622	-27125.53109713754	18.27920119550276	132.51064614911684	18.27920119550276	14.549187465344536	52.82826155765745	70.64993881650626	53.34665710495568	29.668914054167193	12.95816095378114	33.49135043324101	36.08952920784037	15.04103422554218	19.34531778302846	5.161315506106383	1.0	3.0	2.0	1.0	2.0	2.0	1.0	1.0	2.0	1.0	0.9141620385104035	1.4277061498081045	0.7295318055016232	0.8619516140115058	1.5421123144875872	0.5245360776807736	0.36870979392245196	0.25987580001137045	0.21949575560211307	0.1519186504640649	0.673868420099981	0.041890849682544334	0.04189084968254433	-27125.53109713754	0.0	-70.70953876710752
1480000	-29565.287327297374	-2433.8991983847495	-27131.388128912626	18.562106253456868	142.84895382088462	18.562106253456868	16.279838948603956	62.87018870881514	73.7432067681408	48.1346448912651	57.60605341736537	31.358783270866564	21.459275798773607	29.813020708673097	90.32973285627533	14.422417822105855	7.065723140486518	1.0	2.0	1.0	2.0	1.0	2.0	2.0	2.0	1.0	2.0	0.8203324796614626	1.4571247197330188	0.8212019243046951	0.8772929122753873	1.6116946447921507	0.41235331923328344	0.3740329315457242	0.2611633966332257	0.22120220568979493	0.14360146613125557	0.700219556297884	0.03866161935018302	0.03866161935018303	-27131.388128912626	0.0	-73.79149216745975
1485000	-29560.99551263262	-2427.6053477474225	-27133.390164885197	16.86996679385229	130.77369133799797	16.86996679385229	15.348146817529534	80.99351620223389	104.50525674566447	37.23331085632802	15.161149255391877	12.614501438210265	24.414401654656633	30.252541595746756	17.617812898733284	59.93686386654277	2.9668500538241678	4.0	1.0	3.0	2.0	1.0	1.0	1.0	1.0	1.0	1.0	0.8203324796614626	1.3762377414630724	0.7843356394241595	0.8769451159832314	1.6957014921971816	0.4464475312708904	0.36459870184464405	0.2692256724232523	0.21713685086831425	0.14903877486378986	0.6331229024509955	0.03965491424290192	0.03965491424290191	-27133.390164885197	0.0	-68.29640417452119
1490000	-29562.610985537307	-2431.6422236161543	-27130.968761921155	18.875738449383267	143.22325981013174	18.875738449383267	17.49885454134899	111.69787958651473	315.4027437107174	115.90033254773931	85.65476302431769	67.15264100302909	16.81403977071119	9.648404980479876	5.923704811632353	9.30690801317373	8.317336656943406	1.0	1.0	1.0	3.0	3.0	2.0	1.0	1.0	2.0	1.0	0.8203324796614626	1.3193956331052499	0.8593369778007715	0.7548524676891684	1.7587249495197639	0.48735749222358227	0.3780402249949627	0.26509332395978324	0.21796348927322842	0.13890296177202613	0.6357027270660439	0.038598702938463375	0.03859870293846339	-27130.968761921155	0.0	-71.69672256615718
1495000	-29572.02241147734	-2434.4226280613766	-27137.599783415964	17.699338261949872	140.82038420811168	17.699338261949872	15.703151895798301	74.13588208187024	88.14163774167007	50.88876900076236	43.07039733597968	146.7882967741101	48.439403289551606	21.957052023708638	39.364642389996845	17.10962588561158	21.06226926124466	1.0	1.0	1.0	1.0	1.0	3.0	2.0	2.0	2.0	2.0	0.8203324796614626	1.3241812442843501	0.8334381446234616	0.8522471577190202	1.6120904619242598	0.5577105117874441	0.3744863336277024	0.2581344471099841	0.2239421660836166	0.14343705317869748	0.6293903173225672	0.03948744942637021	0.03948744942637022	-27137.599783415964	0.0	-71.6362084314311
1500000	-29577.556753443914	-2447.073413423355	-27130.48334002056	20.821357553085107	155.79847888894952	20.821357553085107	17.60579899074781	7657.2166016209085	374.1489794694242	133.62619818325336	94.20829907573984	69.51292922999096	75.89303384916947	109.13362166950476	27.8095263505062	11.582258410471933	8.422455897469149	1.0	1.0	1.0	2.0	2.0	1.0	1.0	2.0	1.0	4.0	0.8734571162579754	1.5571194744534376	0.662522616355604	0.8837548543276048	1.5148378934820648	0.5083080451233117	0.3706414943206587	0.25129990815926795	0.22144428326302296	0.15661431425705102	0.6739141736675434	0.03351747625367005	0.03351747625367006	-27130.48334002056	0.0	-75.68025660021735
1505000	-29566.93813778154	-2437.0569310313267	-27129.881206750215	21.839792662901445	165.78782157800447	21.839792662901445	18.0112314121584	684.9010086517857	90.81795185740829	76.56338640543981	90.04587038177355	31.046021888415815	6.8398602429287285	26.007389526671822	22.121589961199188	25.833377648614295	8.453172187171608	1.0	2.0	1.0	1.0	4.0	2.0	1.0	2.0	1.0	1.0	0.8991360275964146	1.4469062214587882	0.7864176561648482	0.9413774454036438	1.5373425929003248	0.38882005647597884	0.3610387129998201	0.2575193104778189	0.22006597561865657	0.161376000903705	0.6618019441219865	0.032013755375474934	0.032013755375474955	-27129.881206750215	0.0	-72.88681585179538
1510000	-29568.414892449684	-2439.3896571255377	-27129.025235324145	21.661229905121274	160.14530282546042	21.661229905121274	18.658930936430316	441.86593357538743	90.7044715560191	91.61072894061968	36.25934101633929	63.059157269708244	21.332917195866344	12.806879240373435	29.467013500480814	22.554409089358796	20.14748028582514	1.0	2.0	1.0	1.0	1.0	1.0	2.0	1.0	4.0	2.0	0.7553857254792636	1.4400368080226935	0.7864176561648482	0.8931607143043315	1.622223614536657	0.5027754814922045	0.3741125289545056	0.2648106643991044	0.21589955473453804	0.14517725191185255	0.6162788142943103	0.03565202600825076	0.03565202600825076	-27129.025235324145	0.0	-75.25273206353623
1515000	-29566.560726269374	-2435.347480575817	-27131.213245693558	19.988558793005655	152.106412751337	19.988558793005655	16.598372855850613	223.5434468631574	43.25762465271744	56.661983184124246	89.81914521606677	155.51861647075307	20.138448670646742	7.530131683547379	22.89522337984361	36.718809792779474	15.94417908358175	1.0	2.0	2.0	1.0	2.0	3.0	1.0	1.0	1.0	2.0	0.7692550956188463	1.3808981969693817	0.7775495047417254	0.9192869635959182	1.6765353899673765	0.4764748491067506	0.37760037857324497	0.263811653479709	0.21548431157601353	0.1431036563710331	0.644621710668959	0.035707310879951576	0.03570731087995156	-27131.213245693558	0.0	-72.16599230638826
1520000	-29573.236265348092	-2435.4371568041856	-27137.799108543906	18.131535810743273	148.4481727350382	18.131535810743273	18.131535810743273	92.3846658543345	97.97544492916467	107.24867477076425	130.15270376797406	270.1612266183341	118.41734321396676	25.37863688438815	17.40743222975258	6.173262867580035	1.6743833682736686	1.0	1.0	3.0	2.0	1.0	1.0	2.0	1.0	3.0	1.0	0.8626977490108898	1.318655896996052	0.7502177006726725	0.8298833556737376	1.6453605670968885	0.5931847305497584	0.3718714575477402	0.2583424799936581	0.22847676288659877	0.14130929957200344	0.6448955269746137	0.033963975407364046	0.03396397540736405	-27137.799108543906	0.0	-72.77013973540828
1525000	-29557.25309917419	-2426.9068003736074	-27130.346298800585	16.23659718620114	129.8662567786826	16.23659718620114	15.080916622628184	127.83321173757825	72.56811286466147	53.91870452543755	145.42399239600388	48.79330561192648	34.52311121333437	6.606385908510414	11.112372562397354	4.424947448502174	0.5383106758354624	2.0	1.0	1.0	3.0	1.0	1.0	1.0	2.0	3.0	1.0	0.8370442509396677	1.318655896996052	0.8319288605774036	0.833028048500668	1.6977266235361212	0.48161631945008615	0.3764836053385629	0.25649642336075856	0.21956741529384355	0.14745255600683554	0.6869497946677068	0.04143692086340242	0.04143692086340243	-27130.346298800585	0.0	-69.20778148885815
1530000	-29555.720888318414	-2427.008230374208	-27128.712657944205	20.29138577890119	145.6404416423234	20.29138577890119	16.644203631867494	65.71976763732918	76.98674765096462	37.26310893213567	36.28665260181006	45.4704086320139	38.780336127449665	18.40658372662896	15.621995215080338	8.017477783763033	2.4649105012425996	2.0	1.0	1.0	3.0	2.0	1.0	1.0	3.0	1.0	1.0	0.7983648048484924	1.399598080021957	0.7450266692192519	0.8504038701718382	1.7294807214238685	0.47712585431459076	0.3696425126232011	0.25940898354913833	0.2239521704570115	0.14699633337064974	0.6310512915313319	0.03797316558196661	0.03797316558196663	-27128.712657944205	0.0	-71.97415292873211
1535000	-29556.70097256257	-2432.5918619611143	-27124.109110601454	17.242365815503696	123.45255657921321	17.242365815503696	13.698205847542418	486.4172546499508	53.69247055515554	121.96352876024088	90.79215802928132	97.89806277252187	8.463171834789325	24.494338390523453	11.118141339495756	8.074661388199381	16.152383121461128	1.0	2.0	1.0	2.0	2.0	1.0	2.0	1.0	1.0	3.0	0.8778534434729789	1.4805560598937362	0.7421274043768367	0.8504038701718382	1.5719333677700178	0.47712585431459076	0.3602340176008887	0.2631011219536206	0.2197472578318598	0.15691760261363155	0.6560642603739176	0.0442689482537324	0.0442689482537324	-27124.109110601454	0.0	-68.45645624094054
1540000	-29576.416860634436	-2443.5154104877483	-27132.901450146688	19.265193230757944	144.07236253868803	19.265193230757944	16.439812832812308	25.050666351402434	89.4864102826706	135.69039732232528	141.14462893970048	110.0923456636602	34.87785764583798	88.89927531622988	15.81361642450398	15.01482318834396	16.729153330232933	1.0	1.0	2.0	2.0	3.0	1.0	1.0	1.0	3.0	1.0	0.8778534434729789	1.4590139730301506	0.7460432675033339	0.8156521252880989	1.590416609368877	0.511020581336559	0.35631206826452927	0.2636674343795665	0.22063228790686804	0.15938820944903687	0.7445364303793915	0.03483571108237436	0.03483571108237437	-27132.901450146688	0.0	-79.85453540485
1545000	-29553.35712546322	-2426.0487568472563	-27127.308368615963	17.655369325252142	133.41190300890747	17.655369325252142	14.99312637587376	183.45881044357864	107.01073005749979	68.98230331133267	230.47393646309354	9.053147019097269	5.772822009202999	5.068289796866143	10.914580209052055	9.734058651134262	5.013990293330227	1.0	4.0	2.0	1.0	1.0	3.0	1.0	1.0	1.0	1.0	0.8491739288587611	1.436045120517416	0.7990796676114539	0.8780633712006142	1.590930040661977	0.44670787114977595	0.3662183586177986	0.26033416009087695	0.21812094185856906	0.1553265394327561	0.6622259406358282	0.03803631624658635	0.03803631624658638	-27127.308368615963	0.0	-68.5557907730941
1550000	-29559.159139683303	-2427.668964490761	-27131.490175192543	19.902117222972407	152.04194007102473	19.902117222972407	16.59450546329039	311.7857641396095	65.25816572147643	42.05179526382321	43.48505984880534	14.351676152940799	33.47922063757709	23.19638315647736	12.635304238111706	13.411036726222466	9.04792021200281	1.0	2.0	3.0	2.0	1.0	1.0	1.0	2.0	1.0	2.0	0.8962522548657892	1.4243186183431837	0.7905592333735076	0.8477812528693164	1.5799668003369967	0.4611218402112045	0.3737754480157034	0.24832072897263738	0.21776912061567003	0.16013470239598993	0.6934523305525823	0.032928062694687434	0.032928062694687434	-27131.490175192543	0.0	-70.03247935954597
1555000	-29562.024297052147	-2427.236151720285	-27134.788145331862	17.266754856286227	134.26327561384218	17.266754856286227	14.696070302215285	54.47676448249561	129.76600662234807	49.25225801428475	38.1433826359193	35.66666773679955	43.61579419871682	10.551022480449658	4.839194857506333	7.488492868398094	11.217046552560893	1.0	2.0	2.0	1.0	1.0	2.0	1.0	1.0	1.0	4.0	0.8985710724887812	1.4969708565039446	0.6207350510999307	0.9520304457685801	1.5705707339275574	0.4611218402112045	0.3634558719001524	0.2596493174162639	0.21205413039375784	0.16484068028982665	0.6475796336374224	0.04099037834043928	0.040990378340439275	-27134.788145331862	0.0	-70.67062313585338
1560000	-29556.07055007884	-2426.7403757257066	-27129.330174353134	19.801077276754423	142.35461357202288	19.801077276754423	16.064620858200392	149.2591580944506	82.22025189019139	210.53468816846018	140.4762956575988	38.428475820445314	9.014336749091372	11.099489920679433	9.008317950397906	8.932955707554258	1.6688296327346488	1.0	1.0	2.0	1.0	3.0	3.0	1.0	1.0	2.0	1.0	0.8594496677675231	1.486582745448266	0.6791691691032428	0.9360261781738561	1.618653688160631	0.4201185513464796	0.37016824502224466	0.2639080402998357	0.21483896206239775	0.15108475261552265	0.6792566668492882	0.0386137978288648	0.03861379782886481	-27129.330174353134	0.0	-69.01167196977785
1565000	-29557.218476911377	-2429.3437336712486	-27127.87474324013	18.625088600266846	140.39348336872322	18.625088600266846	14.874109958049445	66.82377960715014	17.16688853125302	21.589400119112877	43.609929776088165	85.20477086738623	20.096356180024213	9.245462529351602	11.254229841419184	23.71094973823422	23.32196777892611	2.0	1.0	1.0	3.0	1.0	2.0	1.0	1.0	3.0	1.0	0.8952678882344005	1.479431369536907	0.729194251120963	0.9109958838455688	1.5380838042604215	0.4470268030017377	0.3757541620966329	0.25415488787106866	0.21668619621861263	0.15340475381368654	0.6930499506313431	0.03663221661720136	0.036632216617201355	-27127.87474324013	0.0	-72.98628601676928
1570000	-29561.313999001304	-2429.1215570017625	-27132.19244199954	18.99473504408427	146.26083749664937	18.99473504408427	15.404549910307333	128.97797958006467	85.16951466655749	49.938018939771	69.42943029012265	125.87097045858894	28.0189097003849	5.4653382037087415	9.641367825608707	27.92186723242446	4.335918716542788	4.0	1.0	1.0	1.0	1.0	1.0	1.0	2.0	2.0	2.0	0.8755115122202427	1.4715858312338588	0.7237857928209629	0.9196020601490524	1.5493262538686892	0.4601885497071925	0.3606182027001506	0.2650739374787145	0.2216996473277077	0.15260821249342799	0.6875952829880421	0.035801774654877036	0.03580177465487705	-27132.19244199954	0.0	-69.14861011524629
1575000	-29557.177628455887	-2426.025497286006	-27131.15213116988	20.035341590588548	148.5272988329164	20.035341590588548	16.287454439300163	329.1918457046626	20.348885159822142	45.62713799690589	43.20172152138319	27.96207808850556	17.66275946970316	16.85612987945143	11.905934705929146	15.488595056210416	9.486545857324366	1.0	1.0	1.0	4.0	2.0	1.0	2.0	1.0	2.0	1.0	0.8978665000363893	1.3421934373748958	0.7986542623221189	0.8730867562346093	1.6894387178831378	0.3987603261488472	0.3670967362714494	0.2580673426894898	0.23373171614748167	0.14110420489158	0.6246255960058943	0.0367044258314566	0.0367044258314566	-27131.15213116988	0.0	-68.74940441949839
1580000	-29559.040913669633	-2427.729139033547	-27131.311774636084	18.042179553591705	141.70386308153883	18.042179553591705	15.971337810992413	82.84708057744531	74.7627912210576	44.99562761347991	24.3478923671	52.749786253904254	35.122564442303215	16.843780590694806	4.693196821435104	10.066738785602553	2.5546996471624692	4.0	1.0	2.0	2.0	1.0	2.0	1.0	1.0	1.0	1.0	0.8978665000363893	1.393852370505815	0.8007253872568184	0.8234394964101553	1.61013982523153	0.4739764205592903	0.3752043458946099	0.2579566176643885	0.21997985905793283	0.14685917738306964	0.6710810859035214	0.03752857746860892	0.03752857746860891	-27131.311774636084	0.0	-72.34196495339472
1585000	-29551.979816007024	-2422.906444880052	-27129.07337112697	15.901815621965964	116.79391652244094	15.901815621965964	13.651947316595766	109.0652034890601	45.868310145516816	70.4677706689618	20.568564685917345	19.813728920619525	11.260577247013165	11.470676912856524	5.107921036434274	8.556941606423928	4.8869851708009655	3.0	1.0	1.0	1.0	1.0	1.0	2.0	1.0	1.0	4.0	0.8978665000363893	1.4736829216688183	0.7301228628887894	0.7947142211102703	1.566350133371409	0.5372633609243218	0.368517541008245	0.26023990139307157	0.22197309227179446	0.14926946532688973	0.6334330174782598	0.047879413355753096	0.04787941335575311	-27129.07337112697	0.0	-68.518736227533
1590000	-29565.872168196038	-2438.731722418732	-27127.140445777306	20.84704048383707	159.7353092245731	20.84704048383707	17.85612253437925	118.42921753645761	30.39938495057424	62.62066009321095	44.67693845254063	113.35187447853664	40.37492766270883	30.066670908327406	86.49573565960453	29.19702185338482	10.154543549934719	1.0	2.0	1.0	1.0	4.0	1.0	1.0	1.0	2.0	2.0	0.8148047724898724	1.4705409502384106	0.7499105746852052	0.8384175266807746	1.6297067622984416	0.4966194136072939	0.371036193359981	0.26922374685548284	0.21220000008638285	0.14754005969815412	0.6351013979106537	0.03337825214080448	0.0333782521408045	-27127.140445777306	0.0	-74.40062139337103
1595000	-29574.064423193297	-2440.460333639551	-27133.604089553744	23.993625838861607	169.46022174648044	23.993625838861607	19.216488313260786	227.5054578047662	25.442660676120894	68.31828310140321	95.31359077303203	150.8500714798704	81.92265891299847	17.010449646603245	20.518200134749687	14.711589443297843	4.887342326536587	1.0	1.0	5.0	1.0	1.0	1.0	1.0	1.0	2.0	2.0	0.8497462823114454	1.5698910163510953	0.7499105746852052	0.8117504607717908	1.5077656887086524	0.5109359771718096	0.36142137194040536	0.2622390185783547	0.21981253239796184	0.15652707708327895	0.6631178995192564	0.03459459045261482	0.03459459045261481	-27133.604089553744	0.0	-73.8208319766574
1600000	-29568.88507559286	-2435.8751680621167	-27133.009907530744	21.707420939088784	161.444350731734	21.707420939088784	16.68901494342147	337.80643117778357	350.76051669016135	128.43042963781903	73.11295202375346	40.59849096710758	7.537731170745638	18.804903048989352	19.38194143612105	33.60774994694918	21.688953350225518	1.0	1.0	1.0	4.0	1.0	1.0	3.0	1.0	2.0	1.0	0.8655020663110229	1.4928577812546515	0.730705278186919	0.86815045591795	1.547604225157223	0.4951801931722322	0.36759838483181695	0.2610785461087741	0.21981253239796184	0.1515105366614479	0.6238892301338059	0.03229624534987666	0.03229624534987667	-27133.009907530744	0.0	-72.58859260451302
1605000	-29558.146708752414	-2427.8166813712687	-27130.330027381147	20.53034632233513	147.8040388934551	20.53034632233513	16.759529062909994	89.56528745148717	81.19258194056401	78.1611016126776	84.01343059893226	21.73723388502912	21.30754481354761	24.710190358177623	6.08937097237309	14.489549048499018	6.868021901520331	1.0	3.0	2.0	1.0	1.0	1.0	1.0	1.0	2.0	3.0	0.8448866707371058	1.4115600103566321	0.8120030490849384	0.8720473088840998	1.6409977259021888	0.4185052350350338	0.3738692235335046	0.2669818907389175	0.21771346498868308	0.1414354207388957	0.6417966111171158	0.0358091103781273	0.03580911037812727	-27130.330027381147	0.0	-70.53450621063129
1610000	-29559.04249214082	-2428.4291592468708	-27130.613332893947	16.485767392859618	123.95968235254018	16.485767392859618	13.788530423404582	170.79004651205534	268.5624027100478	172.0943462590039	42.343946838046875	36.54350288186299	19.219432775893903	5.460226450030558	15.924318263412493	3.6514163650339992	2.3602997188766155	1.0	1.0	2.0	1.0	3.0	1.0	2.0	2.0	2.0	1.0	0.8682179279816856	1.458051570612116	0.6893748141731038	0.9360924523835139	1.55775041740376	0.4905128174458194	0.3824695860156769	0.2514271329169492	0.21213992559880437	0.1539633554685705	0.6576402227509023	0.043764708467347514	0.0437647084673475	-27130.613332893947	0.0	-69.326993094897
1615000	-29557.430128109983	-2429.2739294460766	-27128.156198663906	17.660248091212992	133.40958738982235	17.660248091212992	14.591879283308284	425.0538464550428	62.78477552953846	43.82829341837356	103.02905865823743	40.48362301796488	12.360846195872504	15.986398571520251	17.996780441962596	39.633622836259754	7.438039717048736	1.0	1.0	2.0	1.0	2.0	2.0	1.0	3.0	1.0	2.0	0.8637389250697496	1.4905432487636627	0.7429577455994443	0.8742126071001819	1.565194192889824	0.463353280577136	0.37150319696072603	0.25349091018126174	0.22134440055113083	0.15366149230688228	0.6834267962471796	0.039204178765321424	0.039204178765321424	-27128.156198663906	0.0	-67.33970415933425
1620000	-29554.480779600417	-2422.15907850492	-27132.321701095498	16.62371120249461	122.62293599958768	16.62371120249461	13.86590990099027	229.63791485416115	97.75757886085316	53.12320777318494	41.69126884432718	40.5323385364182	14.061576002373217	6.76530061185283	6.246273928466037	6.210461986963788	1.536556960606767	1.0	4.0	1.0	1.0	1.0	2.0	2.0	2.0	1.0	1.0	0.873250921861766	1.4905432487636627	0.7495795775874206	0.9129158105503056	1.5018183229763855	0.471892118260458	0.35420612720722505	0.26849968258424367	0.21716558244853246	0.16012860775999962	0.6782563901941175	0.04586586716412305	0.04586586716412304	-27132.321701095498	0.0	-67.12014520068807
1625000	-29559.188250746978	-2431.119457574312	-27128.068793172664	20.372044054316323	152.54950473314764	20.372044054316323	17.125115633114152	276.3700854986019	126.47687043152969	108.9838754180176	89.1363322930751	50.215899739726	23.870971175831166	23.14525718875077	15.548731481923843	10.79075349199921	2.725900817067853	3.0	1.0	1.0	2.0	1.0	1.0	4.0	1.0	1.0	1.0	0.873250921861766	1.4763405450824636	0.7187922513942185	0.9129158105503056	1.5155615393477948	0.50313893176345	0.36929019029534893	0.2644385162329343	0.21205997536896443	0.15421131810275324	0.6285579603058616	0.03551223810593511	0.0355122381059351	-27128.068793172664	0.0	-71.64026915218928
1630000	-29559.71886694701	-2429.1996669875434	-27130.519199959464	19.31577477282849	141.80029796658522	19.31577477282849	15.708544638544252	113.65406221765544	102.85746547705767	123.0886347713973	27.780259193173006	61.70333500652713	41.280641792851455	9.749720468825487	11.47236027669214	12.91879095542822	12.269956147702345	3.0	1.0	2.0	1.0	1.0	1.0	3.0	2.0	1.0	1.0	0.8631029910092373	1.5233715652060156	0.7208643800536293	0.8670358537838587	1.492506322057282	0.5331188878899756	0.35994978118452486	0.2724483320206777	0.21142224816182795	0.15617963863297032	0.6551417145892622	0.03621638235881647	0.03621638235881646	-27130.519199959464	0.0	-70.7690466320518
1635000	-29564.017231693048	-2433.2766317897704	-27130.740599903278	21.5715703546019	157.2047056525339	21.5715703546019	17.22134030577579	1648.5470893422696	112.35859763447726	131.09748862088256	44.052407311249794	43.651268968145146	8.788875493700317	16.41864336536518	15.063397065219014	5.4516962796681785	2.67317746633231	1.0	1.0	3.0	1.0	1.0	1.0	3.0	2.0	2.0	1.0	0.9289780214363474	1.4756639109027463	0.7456930278722929	0.8240918348698474	1.4934880484935733	0.5320851564251915	0.35970739082150366	0.26269253830820677	0.2218587601506154	0.15574131071967498	0.6924356732946167	0.03189576804134366	0.031895768041343656	-27130.740599903278	0.0	-72.45723388863246
1640000	-29559.36885736759	-2430.4551336127874	-27128.913723754802	20.67967267462592	158.46705654408595	20.67967267462592	17.19209523210523	117.23971471517612	103.72471471721884	166.60502315375547	199.0178776445838	58.66213451378562	18.73919419584751	5.831426284116064	11.663784570324273	5.778539277433616	6.302509780351233	1.0	2.0	1.0	2.0	1.0	1.0	2.0	1.0	2.0	3.0	0.9091717590998047	1.510067422132222	0.73109577897936	0.8341303414589555	1.4941478823097216	0.5213868160199352	0.37093344888002394	0.2545342150792732	0.21621172725611223	0.15832060878459128	0.6641785049859878	0.0322849675933857	0.032284967593385686	-27128.913723754802	0.0	-71.82571639061274
1645000	-29563.73113780687	-2431.4227150735487	-27132.30842273332	21.323892316488998	161.0552318531895	21.323892316488998	17.664641285667166	72.17172797811384	240.7060773031027	198.3423394503654	37.69431811461767	19.1667770456522	10.918023878555944	17.221909698097754	8.019098241948202	5.840617248774216	11.012152101473363	3.0	1.0	3.0	2.0	1.0	2.0	1.0	1.0	1.0	1.0	0.9080070677063576	1.5021365261481734	0.6844632070671377	0.9434816801838249	1.540971424140438	0.4209400947540674	0.3725707829784415	0.2550642422795983	0.2145743931576947	0.1577905815842662	0.7256404130469128	0.030762831186199217	0.030762831186199213	-27132.30842273332	0.0	-73.07966661075373
1650000	-29553.49751263463	-2426.0306802291893	-27127.46683240544	19.766389542421273	142.06918784856472	19.766389542421273	15.527612111738273	53.73601369686886	50.03733361822128	154.44027457616363	81.17534013343258	19.808143387244364	19.16135298770554	11.378828111011579	2.25685704699933	6.310115104773196	9.588863011872592	1.0	1.0	1.0	4.0	2.0	1.0	2.0	1.0	2.0	1.0	0.9138555703299127	1.427789782212292	0.7091065528072911	0.8324580647548997	1.620555457162603	0.4962345727330001	0.36759687211881115	0.2582055133587877	0.21716686492039333	0.15703074960200847	0.6925721069284647	0.03831147033332652	0.03831147033332653	-27127.46683240544	0.0	-70.11846861061673
1655000	-29559.803511437003	-2421.89553716426	-27137.907974272744	16.56836267595489	128.82250327056983	16.56836267595489	14.549720066709352	77.65331951973317	72.63303738479786	107.56829296771626	2.160316844502796	4.380092893611339	13.466899797302705	8.345722437605184	11.942890805636896	9.650958177089704	7.392343253559375	4.0	2.0	2.0	1.0	1.0	1.0	1.0	1.0	2.0	1.0	0.9138555703299127	1.5009703566016206	0.7327542458731278	0.8200769803263814	1.612322372013485	0.4200204748554711	0.3603729338283008	0.2611662611604112	0.22725201059165953	0.1512087944196291	0.6646661460563537	0.04183920731106758	0.04183920731106759	-27137.907974272744	0.0	-67.51832749489218
1660000	-29562.94662098999	-2429.743326893333	-27133.20329409666	21.65967243694808	153.41665257507105	21.65967243694808	17.821728610761795	100.43620479975486	212.89769063970434	130.97553954261548	24.461513347610676	20.171946881713165	17.896264441290256	5.011811387175425	12.108490573787568	13.360729041040521	1.3319157222392235	4.0	1.0	2.0	1.0	1.0	1.0	3.0	1.0	1.0	1.0	0.8119672171120229	1.379205874604593	0.7435350913506793	0.8206768611007236	1.771127066085065	0.47348788974691447	0.3680152468539973	0.2681652704777472	0.22095160870863484	0.1428678739596215	0.6557698769249383	0.04015377538673943	0.040153775386739414	-27133.20329409666	0.0	-71.26215657385137
1665000	-29560.307408242606	-2431.3173239685866	-27128.99008427402	20.708166579854453	151.18229920075353	20.708166579854453	16.434573076240767	169.1244860950324	72.98741863781927	251.8912472627284	98.73437514747322	65.9064045767488	18.848828284475978	12.045361254088975	9.261653795664818	2.0516881975139802	4.5640131639418335	1.0	1.0	1.0	3.0	3.0	3.0	1.0	1.0	1.0	1.0	0.863603396023295	1.5011800256925365	0.7435350913506793	0.7994082666655647	1.6258971423834068	0.46637607788451635	0.35653859169528407	0.2655175945819876	0.21894533684651074	0.15899847687621843	0.687556677263311	0.035111014911533914	0.03511101491153392	-27128.99008427402	0.0	-72.20195790663412
1670000	-29557.793054701695	-2420.3320776236906	-27137.460977078004	17.354934665145095	129.50284547444946	17.354934665145095	14.286667345532774	81.12495018592175	57.62157944594122	45.27259611511923	36.323061151343396	33.40982772034194	17.12344663687449	4.983651994004083	6.936441067625095	11.591365886643109	3.43962420814932	1.0	3.0	1.0	2.0	2.0	1.0	1.0	1.0	2.0	2.0	0.863603396023295	1.3903653786627066	0.7229867602569212	0.9006029937960311	1.6258971423834068	0.496544328877638	0.36937314724378995	0.25313189938077424	0.22086911422851133	0.15662583914692535	0.6739019354910964	0.041550327303929824	0.04155032730392981	-27137.460977078004	0.0	-66.97745975720186
1675000	-29553.042309430828	-2429.211196850694	-27123.831112580134	15.715100676855842	115.69741254972028	15.715100676855842	12.398465358623683	59.85136687636243	23.98589466609687	37.158757085076374	28.112608362242426	56.62597637259243	151.38782718381825	21.707769257957956	9.589137633682254	12.338220238365848	11.785485399094597	2.0	1.0	1.0	1.0	1.0	1.0	4.0	2.0	2.0	1.0	0.8830592437702394	1.3692413141501651	0.7529898319590695	0.8299367890204585	1.7069639003710282	0.4578089207290379	0.36733346256420474	0.2590742918882263	0.22515389585531004	0.14843834969225977	0.6607325094903314	0.04746444543228593	0.04746444543228591	-27123.831112580134	0.0	-68.2576438681671
1680000	-29552.67746270336	-2421.0877014538105	-27131.58976124955	16.28470493882019	131.6159804962299	16.28470493882019	14.798831361305405	216.04443924127835	142.40364664867087	50.56593924394161	61.13320465627878	6.845428041097283	5.105906576597157	9.576099518365956	7.766036245204832	4.924982714741032	4.730210244183532	1.0	1.0	1.0	5.0	1.0	1.0	2.0	1.0	1.0	2.0	0.8473690779483153	1.4173992090720529	0.6873193332634382	0.7890104387781407	1.7110934904922637	0.547808450445788	0.3748982027107525	0.2621002289975313	0.21330358141072692	0.1496979868809901	0.6624128752309052	0.03842037531918156	0.03842037531918156	-27131.58976124955	0.0	-66.89148019255937
1685000	-29552.93866878816	-2424.963594550001	-27127.97507423816	19.614903075142657	142.43900478750518	19.614903075142657	15.662371287067211	550.0670481557365	123.9282146230864	22.69127673563496	41.71150030914638	9.843677393843732	6.074701006314155	4.325603324714486	9.513051915935815	4.888633901656919	8.893063035613219	1.0	1.0	1.0	5.0	3.0	1.0	1.0	1.0	1.0	1.0	0.8621210197207495	1.4173992090720529	0.7977874732798188	0.8421788015144195	1.6223219485735956	0.4581915478393624	0.362780461182345	0.2641969053128411	0.22367056789305406	0.14935206561176056	0.6164751476383394	0.0388504406584968	0.03885044065849678	-27127.97507423816	0.0	-70.24879185117261
1690000	-29559.97974572581	-2427.0267283262147	-27132.953017399595	17.450648730953368	130.58294191181307	17.450648730953368	14.00516939295046	131.0086640705164	100.4397128231535	47.090528960610015	102.43318387402267	45.26993853847216	37.57915424403229	3.4742340041747184	13.63919318347001	5.244247429337343	4.117753642074299	1.0	1.0	1.0	4.0	1.0	1.0	1.0	2.0	2.0	2.0	0.9121936614683256	1.4152919574990004	0.8103453736838142	0.8318329096727775	1.635843628581777	0.3944924690943041	0.37068931419531986	0.26449719710173125	0.22348429553368737	0.14132919316926215	0.6500269309095512	0.04132527391403198	0.04132527391403198	-27132.953017399595	0.0	-68.01471154624264
1695000	-29554.550589643295	-2424.7560556156996	-27129.794534027595	17.62084770538291	130.19699905580893	17.62084770538291	14.336181533559612	142.42991024704418	53.81699562495429	29.346050027287053	17.217125328239373	58.63598130749455	18.146131159401115	16.28873120979671	14.743450695042364	8.960858349223768	8.223790009649019	1.0	4.0	1.0	1.0	1.0	1.0	1.0	1.0	4.0	1.0	0.8329273925848754	1.4152919574990004	0.7560455122303403	0.9094155939423222	1.6099360917672418	0.47638345197621856	0.37397929639173116	0.25608165492782625	0.22683467703185967	0.14310437164858358	0.6830463310701813	0.04050232524577729	0.04050232524577729	-27129.794534027595	0.0	-68.29827849514251
1700000	-29558.01836710555	-2428.465872953611	-27129.55249415194	17.162127947825887	127.25398557305644	17.162127947825887	14.201068291816341	125.10686120198129	40.12297708085052	124.19418434746488	49.371312972568745	79.37360569482291	65.21790617000748	22.23056885844083	4.272725366587448	8.816693745693115	12.4968730377097	1.0	1.0	1.0	1.0	1.0	2.0	2.0	2.0	1.0	4.0	0.9018048770381224	1.5047284069432652	0.7385696295601675	0.8320158920639208	1.5946785368648442	0.42820265752967845	0.36431995307184234	0.25920225625421867	0.22471965878741387	0.15175813188652587	0.6665429654959982	0.04278693994336244	0.04278693994336244	-27129.55249415194	0.0	-67.28107254279902
1705000	-29552.48770696732	-2424.6366703074395	-27127.851036659882	15.737786733195604	117.72868702655137	15.737786733195604	12.589288590549573	74.73268325534644	88.15287247558499	122.27436732246102	41.674195856834544	18.213751605377574	22.796722472236336	22.948618949985605	13.597988687066495	6.04402498179125	4.559266318586354	2.0	3.0	2.0	1.0	1.0	1.0	1.0	3.0	1.0	1.0	0.8933568507346292	1.5267842996331336	0.7118416805288045	0.9254576242407103	1.4617261817851126	0.48083336307760843	0.3729321246720738	0.255400999542434	0.21284471500403404	0.15882216078145892	0.6802204898020026	0.04341735650216111	0.043417356502161115	-27127.851036659882	0.0	-67.05039510324227
1710000	-29571.133184429265	-2436.8091677141406	-27134.324016715123	20.980466189692798	164.61038369732535	20.980466189692798	17.881608012257992	2326.0745552874496	60.63892560869502	20.382736665922124	72.20423624095817	44.558432037727506	10.6570293342285	8.46176298646665	7.016671190796285	24.0256488985702	2.368310054269977	1.0	2.0	1.0	3.0	1.0	2.0	2.0	2.0	1.0	1.0	0.8643593963623233	1.500589569399326	0.7079315094352365	0.9845599799403918	1.4617261817851126	0.48083336307760843	0.36610383411528624	0.2596565276481208	0.21811647382895502	0.15612316440763874	0.7067212953330271	0.03188367496101356	0.031883674961013554	-27134.324016715123	0.0	-72.9698840982306
1715000	-29568.591997216474	-2439.1225497126047	-27129.46944750387	17.015750818023403	137.5811057595215	17.015750818023403	16.14006653045108	2400.4696061543796	352.30456185424254	274.06165105419245	124.97094260824343	46.76348062280242	15.125994479064909	22.585329516216134	18.490359759099753	22.734591714021402	1.1871999378053935	1.0	2.0	1.0	1.0	2.0	2.0	2.0	1.0	3.0	1.0	0.8503754223824934	1.500589569399326	0.7444181963302132	0.873855780868711	1.5788690526239595	0.4518919783952957	0.36916561221754257	0.2647888023985548	0.20953728918257924	0.15650829620132425	0.6737520081864312	0.03729386923217223	0.03729386923217224	-27129.46944750387	0.0	-72.46133895546814
1720000	-29554.623843940793	-2423.9670972461463	-27130.656746694647	18.13911237801691	129.16860048438647	18.13911237801691	14.82527412358093	148.80128419362921	16.001067184422034	37.26990130185379	31.86229585820274	55.74652483588702	27.769699383602962	4.84242844172945	12.141103251981644	3.740722168196055	11.3718361706635	1.0	1.0	1.0	1.0	1.0	3.0	3.0	1.0	1.0	3.0	0.8827136254115739	1.3925913014972757	0.6634129350815801	0.8387513167719395	1.6630351781107604	0.5594956431268693	0.37049260410878704	0.25420655381011803	0.22472692398479568	0.1505739180963001	0.6193101088386809	0.04384174405548936	0.043841744055489365	-27130.656746694647	0.0	-66.62586917610673
1725000	-29562.80827628819	-2435.5389639409887	-27127.2693123472	20.977510880659576	159.36824958041032	20.977510880659576	17.70627655146227	129.26025308191507	48.09017803772383	61.10697531204535	65.38193661862337	46.68023494723241	87.10659942927792	42.28912988351044	33.435307552896944	15.88198338009602	20.543462364311843	1.0	2.0	1.0	1.0	2.0	1.0	4.0	2.0	1.0	1.0	0.9015704665202781	1.4405169635426478	0.6779389254772535	0.8457802004385143	1.6261112750700146	0.5080821689512907	0.3690053341041038	0.263432969080478	0.21910766416250912	0.14845403265290996	0.703799853863017	0.032530502297377084	0.032530502297377084	-27127.2693123472	0.0	-73.55697481116384
1730000	-29567.02628859454	-2436.7266482132054	-27130.299640381338	18.900330784904604	133.65733604522327	18.900330784904604	14.897893129576692	603.7315472114759	483.84145445327795	234.75131557662903	55.50053298385901	94.56421555151188	45.936725910417394	15.106630694021641	13.756452723964543	26.839762325388815	10.92235324309614	1.0	1.0	1.0	2.0	1.0	2.0	1.0	1.0	4.0	2.0	0.8722229406567253	1.4381762282471542	0.7693369031543116	0.8150707295226473	1.5904899520027769	0.5147032464163837	0.3832440633482866	0.25744491653186957	0.218269431509284	0.1410415886105607	0.6674762042359133	0.04023799480080803	0.04023799480080803	-27130.299640381338	0.0	-71.24795258383185
1735000	-29554.460604480446	-2425.6715987964085	-27128.789005684037	18.537573409331852	133.9110464931728	18.537573409331852	14.530108968213822	115.98249153623537	41.11116677631544	52.79728218974434	73.80708814677499	36.262258342500296	24.193200421290104	26.429352223335314	8.77071672818592	22.053603574176297	1.609724229327561	1.0	2.0	1.0	1.0	1.0	1.0	2.0	4.0	2.0	1.0	0.8430569457351972	1.4498595047406855	0.7035285468715361	0.905916065729785	1.5358339186293917	0.5618050182934037	0.3656224394303548	0.26544573977893493	0.21812198449581843	0.1508098362948927	0.6468689563015039	0.03875099201915943	0.03875099201915942	-27128.789005684037	0.0	-68.09550119829396
1740000	-29557.572580865824	-2427.9354216640077	-27129.637159201815	17.84941185361965	127.63309781711169	17.84941185361965	13.89231875454464	1240.4686384072074	74.80929877720088	76.14457094139267	31.31694955328522	37.486642021211786	37.97045164917373	9.340783847278775	7.8852036629667	12.489353698157695	4.901602118821032	1.0	3.0	1.0	2.0	1.0	2.0	1.0	2.0	2.0	1.0	0.8710982229905513	1.4847540184619157	0.7432007400373025	0.8950359392186198	1.5425464979590064	0.4633645813326033	0.3705912615156714	0.2634953265076686	0.21169532180360967	0.15421809017305116	0.677662067905626	0.04025409408735719	0.04025409408735719	-27129.637159201815	0.0	-67.76754103449176
1745000	-29561.44966594429	-2424.2244022312434	-27137.225263713044	20.22555580384476	147.0994718949837	20.22555580384476	16.925003479265165	166.35827288882624	29.387348395417018	54.417927384574796	95.92978960104259	62.79577877430542	4.3533651483440226	10.007061872777205	9.272794816928014	10.189926601304963	14.310342917162359	1.0	1.0	2.0	1.0	3.0	1.0	3.0	1.0	2.0	1.0	0.8748741695051591	1.4976728926250313	0.6919874679182696	0.9305067653026383	1.5047935108326485	0.5001651938162521	0.3692863755239429	0.2604041656486915	0.21379557131325838	0.15651388751410805	0.647767423563512	0.03734855060476271	0.03734855060476272	-27137.225263713044	0.0	-66.2165126216409
1750000	-29570.635846247995	-2433.341245194903	-27137.29460105309	18.22817728599929	146.2047842073103	18.22817728599929	16.77712825977091	259.9049871352737	183.89575143322125	37.780386685966846	77.17733701827689	138.09359966719438	163.720436788393	24.69444887273488	18.727292498225776	2.111603385364273	3.32123763213341	1.0	1.0	1.0	3.0	1.0	1.0	2.0	4.0	1.0	1.0	0.9142865239670986	1.1997878537652265	0.8133224017324379	0.793444370054265	1.7540661143452545	0.5250927361357167	0.3728728727346698	0.25589054947925166	0.22868721041989354	0.14254936736618584	0.6908248063781053	0.036746878501416634	0.03674687850141662	-27137.29460105309	0.0	-70.27859692340027
1755000	-29567.510423649088	-2435.897747702873	-27131.612675946213	20.154954796902224	151.57506797211857	20.154954796902224	16.381088552460934	429.6784619521794	125.59868215834264	97.00160609321324	33.27658580386505	53.431146845004314	114.32079943130144	15.509598223487895	3.8638381297423616	13.548753288960707	25.722421815376475	1.0	2.0	2.0	1.0	1.0	1.0	2.0	1.0	3.0	2.0	0.9396736446606561	1.3188876658387385	0.7266201278583178	0.8085645625433562	1.698843524835057	0.5074104742638735	0.36291353115556757	0.2561918156511387	0.2338092432392926	0.14708540995400202	0.7268042566642945	0.03464801946778798	0.03464801946778798	-27131.612675946213	0.0	-71.75933614687577
1760000	-29570.220114780248	-2431.5342180607677	-27138.68589671948	20.70610542245871	155.1418386552429	20.70610542245871	18.287094548394734	253.77037447624363	139.0768007793538	32.30136868722005	44.09150034014571	9.516642549635709	7.693924887393149	10.99542576656371	17.552885817319037	25.358575668877045	22.70743503756547	3.0	1.0	1.0	3.0	1.0	1.0	1.0	2.0	2.0	1.0	0.8360712717193937	1.4237171795560155	0.765895987432295	0.8649336915981918	1.6733794236546842	0.43600244603941885	0.3770673027695927	0.2561918156511387	0.22062071304298903	0.14612016853628038	0.6286782841176906	0.03560044527966512	0.03560044527966512	-27138.68589671948	0.0	-72.84351993849111
1765000	-29555.032986394657	-2426.9522792324738	-27128.080707162182	16.502850448615366	126.0134421589773	16.502850448615366	13.855269637724199	130.56666034894556	152.87644316879081	312.6014880746401	40.7805456649992	28.47548572162491	10.761794306048982	4.323999772357123	7.173732259171372	10.2552817737756	4.660114630775194	3.0	3.0	1.0	1.0	1.0	3.0	1.0	1.0	1.0	1.0	0.8360712717193937	1.418309945029048	0.7530388841909237	0.8703409261251593	1.6601684409156758	0.4620705320197986	0.385359573953548	0.2556189072031442	0.21252595067348762	0.14649556816982107	0.6633240365491758	0.04252556189142799	0.042525561891428	-27128.080707162182	0.0	-68.88462017424419
1770000	-29564.843901730117	-2433.402866288604	-27131.441035441512	21.149497320872143	163.91237953179464	21.149497320872143	18.986359013674537	208.30026619012523	70.5593291394641	128.98736339332993	23.36289428220612	15.996449637063357	42.942950443233265	14.288143347195582	9.93525727179019	27.233687975161757	7.042510826305705	3.0	3.0	1.0	1.0	2.0	1.0	1.0	1.0	1.0	2.0	0.7955411476269226	1.418309945029048	0.753133781074447	0.9107761533341071	1.6601684409156758	0.4620705320197986	0.381511390482995	0.2573159841764971	0.21461516566065458	0.1465574596798541	0.636820398566166	0.031595928311818997	0.03159592831181899	-27131.441035441512	0.0	-71.45997595732116
1775000	-29560.441655470473	-2425.9617850503114	-27134.47987042016	17.037929329661665	127.41323856899058	17.037929329661665	13.803553346767659	104.3780457082857	39.06703053388348	17.20388624431486	25.113639476545924	7.027156854397599	11.072363920000665	14.969189752071111	16.335341545494693	30.799610714227324	9.07488121053853	2.0	1.0	1.0	5.0	1.0	1.0	1.0	2.0	1.0	1.0	0.7993514411174477	1.4479867604532146	0.7450056189568054	0.9664095923743428	1.5984588188966047	0.44278776820158416	0.3734216700679263	0.26086247912720517	0.21869211575675984	0.14702373504810945	0.7004845627919186	0.03883681214899973	0.03883681214899972	-27134.47987042016	0.0	-71.63524606311026
1780000	-29549.867119713515	-2421.7819576664806	-27128.085162047035	17.347964656997885	123.89464629938836	17.347964656997885	14.279329854273762	84.71637359559404	69.5712731160774	46.98610920659379	57.40288594240875	38.28277591515863	18.032707351609417	18.252665263860635	10.049830504094961	3.2770413114666717	3.5072337044059387	1.0	3.0	1.0	2.0	1.0	1.0	3.0	2.0	1.0	1.0	0.8148215019846209	1.4300977338174972	0.7798977334084355	0.8842707303155994	1.6335203820509476	0.45739191842289856	0.3696670507230372	0.26206153759236983	0.22200000653056456	0.14627140515402925	0.6134012438408047	0.045246882651991775	0.04524688265199179	-27128.085162047035	0.0	-67.45630590619533
1785000	-29564.573469377665	-2437.403506282986	-27127.16996309468	20.287412704274598	150.79721654597583	20.287412704274598	16.73012525845723	419.76625338726825	16.884255572663015	62.066791888640346	101.23451977250075	201.72094140085184	51.68432693529316	25.89321696859118	30.935667137993626	10.975162835035777	9.280136617701938	1.0	1.0	2.0	1.0	1.0	3.0	1.0	2.0	2.0	2.0	0.8507679229161232	1.4306784131383203	0.7435691469050363	0.8185230428412597	1.699069555776361	0.45739191842289856	0.3686273094396754	0.27075203993111496	0.21641928451857345	0.14420136611063697	0.6501401987536163	0.03580531613522559	0.03580531613522558	-27127.16996309468	0.0	-72.01272113639675
1790000	-29572.804960852307	-2443.2863783901907	-27129.518582462115	20.646775371575266	159.00821940254025	20.646775371575266	18.0615332412979	798.4174677494093	200.49635733572504	90.25171178321585	89.46653970396042	96.24517312791015	105.79297033682764	18.858071706640708	10.013343532507406	27.36634984049566	24.17686283108937	2.0	1.0	1.0	1.0	3.0	1.0	2.0	2.0	2.0	1.0	0.8608600743624207	1.326328660609947	0.8609836357331794	0.7990879858934766	1.742892923746187	0.4098467196547884	0.3635786914549205	0.262436691165388	0.23310260671292066	0.14088201066677158	0.6652758235393169	0.03423400664551823	0.03423400664551824	-27129.518582462115	0.0	-75.79722504683967
1795000	-29558.944710446154	-2427.8341954505736	-27131.11051499558	19.83738784212571	152.34968468381044	19.83738784212571	16.562187526872847	175.99119273700475	91.3969468589801	62.39855961546348	12.705864460719003	8.515666968150288	14.409569792032334	6.6844345813230825	5.1040372393086555	10.36115822798481	39.23924936292699	2.0	3.0	2.0	1.0	1.0	1.0	1.0	1.0	3.0	1.0	0.8367293303125412	1.3946260291774968	0.8154423452924846	0.8011912474738554	1.6439299626889317	0.50808108505469	0.3619430418203848	0.2644309331735942	0.23149439970556718	0.14213162530045462	0.7357482148929058	0.03372620759552074	0.033726207595520745	-27131.11051499558	0.0	-72.11160446744135
1800000	-29560.019998203352	-2422.8078997518987	-27137.21209845145	19.35342778535237	148.22672221424872	19.35342778535237	16.56263079226436	127.83494117108955	14.690586714720231	57.782274940016926	70.8134968859889	34.6979950775814	7.628849219517686	6.035490705921468	8.099190950091252	10.357553569768248	5.981523815476099	1.0	2.0	1.0	2.0	2.0	1.0	3.0	2.0	1.0	1.0	0.8763421205902097	1.3120200635449812	0.7751873968737465	0.7615784571961869	1.6727350442651947	0.6021369175296808	0.3651629443942849	0.2595618541596609	0.23192941539156936	0.1433457860544856	0.7353105574143565	0.03507757465015459	0.0350775746501546	-27137.21209845145	0.0	-67.49372405212215
1805000	-29561.444569651765	-2426.0198227101937	-27135.42474694157	19.317191550474938	144.16930571063335	19.317191550474938	17.098405208023657	132.92211354419595	52.91731032340325	92.8378035880556	38.47313050310734	39.63260470117258	45.69691720466247	5.953564311142142	8.066269674771549	6.977998117715118	6.298655196544273	1.0	3.0	1.0	1.0	1.0	1.0	2.0	2.0	3.0	1.0	0.9067495667471567	1.3127232221418406	0.8896869309696839	0.720259113211063	1.6285407939254408	0.542040373004815	0.36493877261551266	0.2581825129458628	0.2363915328632302	0.14048718157539516	0.6680501719581654	0.03709170126155335	0.03709170126155335	-27135.42474694157	0.0	-69.60833034896633
1810000	-29558.259656179813	-2432.9495093988503	-27125.31014678096	17.623334945086782	134.01192627745047	17.623334945086782	14.625406189380387	626.3314092180318	143.09057893399822	56.29582265204671	33.915442107817476	69.94250314099973	25.604678475157606	29.62046249704628	41.95292874522123	2.5262149144152346	1.2613196724205396	1.0	1.0	1.0	1.0	1.0	3.0	5.0	1.0	1.0	1.0	0.8917602755368189	1.415223905641226	0.6938884225341885	0.8408871507975135	1.6342348393540902	0.5240054061361626	0.36521279961685815	0.26394934068237447	0.21580292880943389	0.15503493089133438	0.6798141825114958	0.03830893420515704	0.03830893420515704	-27125.31014678096	0.0	-72.31252190499525
1815000	-29583.584555922207	-2447.326448436516	-27136.25810748569	18.68965953192305	141.18669808583678	18.68965953192305	15.03939244515215	3481.4821269683825	2291.683376972904	1700.9840243402919	145.58474298932856	62.86731052730041	157.05602107341423	19.651390518661735	13.144205529048788	14.133320884856147	6.559899143949724	1.0	1.0	1.0	2.0	1.0	1.0	1.0	2.0	5.0	1.0	0.8861060483847409	1.4503716773792794	0.6938884225341885	0.932444325998968	1.5075298924145824	0.5296596332882406	0.3686575146858521	0.2570433709887792	0.2207760025403129	0.1535231117850566	0.7089912956700017	0.03624577674520961	0.03624577674520962	-27136.25810748569	0.0	-74.21099950923775
1820000	-29555.410733964018	-2430.846027112495	-27124.56470685152	19.095883839437015	145.9543472603428	19.095883839437015	15.964239339919025	172.96294914088946	110.8117575041322	114.81921709617316	16.66720623343222	15.770716104272758	33.98288085955791	6.833745481590989	9.0212654650563	5.917301593246639	16.488675705556393	1.0	1.0	3.0	1.0	3.0	1.0	1.0	1.0	2.0	2.0	0.8352787703131516	1.4503716773792794	0.7158667150106721	0.8642836906354207	1.6704522115913838	0.46374693507009246	0.377034189398148	0.2595506417206222	0.2184556651016562	0.14495950377957445	0.6856852540791605	0.03694358380757938	0.03694358380757936	-27124.56470685152	0.0	-73.42572415206882
1825000	-29552.220414619693	-2425.6069434418487	-27126.613471177843	17.337666717371018	126.68096996528209	17.337666717371018	13.85323744829886	105.50770422738705	109.23058510313953	79.90395872890873	74.26073589045734	94.24639024719745	4.023129559009873	4.064962621955405	5.98912247415309	7.396069890132667	9.14041868720887	1.0	1.0	1.0	1.0	4.0	2.0	1.0	2.0	1.0	2.0	0.7881554900527346	1.4051997736733952	0.7942610222806511	0.8556654558954992	1.6803599229444615	0.47635833515325837	0.375178374028855	0.26317974552851264	0.21469612812404845	0.14694575231858473	0.6552620280394728	0.04312067623033956	0.04312067623033954	-27126.613471177843	0.0	-69.25724055747526
1830000	-29558.61661235654	-2432.4441953291503	-27126.172417027392	20.640589903964994	149.4234698844934	20.640589903964994	16.74746804839893	190.07566537933783	224.06936779389858	98.45697659587296	31.34925693784073	22.589884251641436	14.231138830437086	7.091967864461149	23.67581888799948	5.584515352426003	15.98397696560815	2.0	1.0	2.0	1.0	2.0	1.0	2.0	3.0	1.0	1.0	0.852471181498644	1.3574069451632147	0.768844080722473	0.8240464885625871	1.6822961462738444	0.5149351577792367	0.3794690843037907	0.2505280345255428	0.22338160128674325	0.14662127988392407	0.6582964714638018	0.03727294280141344	0.037272942801413425	-27126.172417027392	0.0	-72.49357508278938
1835000	-29555.46696881388	-2429.217456961701	-27126.249511852177	19.51084001658043	147.42661668698437	19.51084001658043	16.644817239699165	233.01840022581047	218.2775669944158	96.8082188916144	41.76373563491307	91.03402902645128	4.501298324694139	14.115164836943888	17.58318453364593	13.029218822198297	1.724793878038657	1.0	1.0	3.0	1.0	2.0	1.0	4.0	1.0	1.0	1.0	0.8757979807030951	1.456302604276124	0.7903644027816956	0.790407816215977	1.6119508136916512	0.47517638233145687	0.3641285733715102	0.2616508798802456	0.22746785604463732	0.1467526907036076	0.6846982289605756	0.03615354217819029	0.036153542178190314	-27126.249511852177	0.0	-68.3346351407655
1840000	-29556.306672942614	-2422.1886756621147	-27134.1179972805	17.083250427749185	125.34433314195228	17.083250427749185	13.39476250891267	101.8412570654984	44.548776915952615	35.97685936252572	45.571860292126594	63.220273621320906	26.34189280552871	11.78057223618055	8.007028349714355	7.126915215916944	4.8625307523990156	1.0	1.0	1.0	5.0	1.0	1.0	3.0	1.0	1.0	1.0	0.8872070249328493	1.3408082340997505	0.7903644027816956	0.8944931421625965	1.6119508136916512	0.47517638233145687	0.3644237519888405	0.25485903333471727	0.22188673037199286	0.15883048430445004	0.6581729737309409	0.04009923952275424	0.04009923952275425	-27134.1179972805	0.0	-67.4081671323922
1845000	-29564.434831673832	-2430.2895284811702	-27134.14530319266	18.862292386864254	141.9227851872629	18.862292386864254	16.22118194560068	248.26254059655494	58.95563321484536	45.930951058257435	36.296788640910826	44.98744314250061	131.43002240024083	14.382849357517316	13.419576867300178	4.755234832579271	7.891009794325969	1.0	2.0	1.0	1.0	1.0	2.0	1.0	1.0	3.0	3.0	0.798463501329062	1.4515652140789115	0.815281514188732	0.8546813326458701	1.5762841974260842	0.5037242403313403	0.37527890446258694	0.25499836253796854	0.22893675360954777	0.14078597938989756	0.6099393079885661	0.04080012184892456	0.040800121848924564	-27134.14530319266	0.0	-70.0159059264726
1850000	-29566.273745088576	-2434.022348584147	-27132.25139650443	16.879623583446197	127.83588108449167	16.879623583446197	13.831589375950665	245.7907122989644	1109.2331464197555	112.07739789041126	48.75452496131296	53.921901307139315	37.62076643728879	8.920021467295088	11.931616834004405	6.568065051229766	5.632484077945255	1.0	1.0	1.0	1.0	3.0	2.0	2.0	3.0	1.0	1.0	0.8996238371631199	1.4085579187523254	0.7958615875636568	0.7948281874401969	1.6454040179524076	0.45572445112829363	0.3722893928749467	0.2643291352156272	0.21769541745528578	0.14568605445414112	0.6576135450156141	0.0423165696442351	0.0423165696442351	-27132.25139650443	0.0	-69.62666432536497
1855000	-29572.172306323326	-2437.034010821021	-27135.138295502304	17.86500986741941	134.59818008317987	17.86500986741941	14.721739491781458	507.8235745011039	494.7446336408475	187.06014567921903	67.95531851926323	167.48846842584146	66.82479873788945	18.135110009427574	13.118575661420273	12.419888823507932	22.591992852272373	1.0	1.0	1.0	2.0	1.0	1.0	2.0	3.0	3.0	1.0	0.8051817965516707	1.3917042053334125	0.7256124164225948	0.9116029183252703	1.5014793206462183	0.6644193427208338	0.3767139242379044	0.26142611719265046	0.2134280961013473	0.1484318624680986	0.6629557410238461	0.038444463059601475	0.038444463059601496	-27135.138295502304	0.0	-70.4628045788632
1860000	-29566.448899136085	-2434.5071094859463	-27131.94178965014	19.88509563441736	149.5760304695756	19.88509563441736	16.45866217126008	597.3545177489146	255.67407442195073	124.78792985915858	31.100134791496387	54.265225212133906	14.869564760105906	20.334182234671598	9.099368150594035	5.574643095955235	2.489370582677242	1.0	1.0	1.0	4.0	1.0	1.0	1.0	1.0	3.0	2.0	0.9157264126937904	1.3411038955406582	0.7487361272723201	0.8481136284824015	1.6532019157515618	0.49311802025926843	0.3724640482742506	0.2500609611124994	0.22914972967297867	0.1483252609402721	0.6953195331697569	0.0358546546294424	0.03585465462944239	-27131.94178965014	0.0	-75.38468024723608
1865000	-29558.823689027588	-2427.248589354783	-27131.575099672806	20.470270107333988	159.3572966182863	20.470270107333988	18.10339715289009	68.01847579593172	72.86991076206388	13.75475772256358	47.751963846627945	10.32467577361845	22.552086569908877	22.17995072782199	31.93375905288895	5.827932922167092	3.248244074460665	1.0	1.0	1.0	4.0	3.0	1.0	2.0	1.0	1.0	1.0	0.9498915340460959	1.3832163224014655	0.7504506667678583	0.8188547596964934	1.5862125138530725	0.5113742032350146	0.36972116365383967	0.2509495820818605	0.22964165629520822	0.1496875979690924	0.7061451577912295	0.031580250080756544	0.03158025008075653	-27131.575099672806	0.0	-70.46452770309389
1870000	-29562.788705626677	-2427.4855855368137	-27135.303120089862	19.666165547546385	145.1641943478831	19.666165547546385	15.27670003932304	81.7027701466048	39.30493617361485	20.912618563855936	47.48757145012926	76.69286956587787	12.004043862796017	19.391052418301783	13.722974526416339	8.725628394505929	7.778442223530402	2.0	2.0	1.0	1.0	1.0	2.0	1.0	2.0	1.0	3.0	0.7593440364351822	1.351497791788281	0.8441487691207878	0.8350161552313105	1.6816767754280968	0.528316471996342	0.38237934599159135	0.2507716778224991	0.22151729828664932	0.1453316778992611	0.6788910787157603	0.03810390285232019	0.038103902852320196	-27135.303120089862	0.0	-71.90203412840367
1875000	-29557.44613667288	-2426.8564199559046	-27130.589716716975	18.881108505017114	148.0215072142995	18.881108505017114	16.6010977042361	65.57806571936125	91.43439952645369	35.56937251908452	66.06305153592012	40.58987911568141	12.798094049959344	9.09185949500692	7.076582573810011	15.638694507748351	2.5115358144344544	1.0	1.0	5.0	1.0	1.0	1.0	2.0	1.0	2.0	1.0	0.8294843648540594	1.3582053759735622	0.7398441431307281	0.8772087849792107	1.66680841675401	0.5284489143084301	0.37608065443405997	0.2575571601466006	0.22335990005014483	0.1430022853691954	0.6323803065864235	0.036568992225742294	0.036568992225742294	-27130.589716716975	0.0	-71.65830126635693
1880000	-29553.264842882498	-2423.1321956003667	-27130.13264728213	18.087102121282165	135.6735749927961	18.087102121282165	14.953188585567094	76.13354097768546	51.49216248775836	58.777920006112204	48.66059953137536	14.129937116915745	9.06535377880074	25.86574162953849	22.698980748729944	11.270224363480764	2.409411820658151	2.0	2.0	2.0	1.0	2.0	2.0	2.0	1.0	1.0	1.0	0.7873832491540622	1.3401515383793892	0.7483415492458069	0.8337821023848481	1.6958738360216745	0.5944677248142199	0.38458407609572093	0.25892120336191243	0.2140753473385555	0.14241937320381207	0.6278872908296282	0.041214287754149155	0.04121428775414917	-27130.13264728213	0.0	-67.81155535029151
1885000	-29556.24013658474	-2429.1553871907254	-27127.084749394016	21.175414721862357	156.51833501188017	21.175414721862357	17.334778557020293	110.12863489993906	36.34832156653589	207.7142673337325	78.76717151953048	28.461268879405726	7.040433218176132	7.4571297270078185	13.882710598749295	11.658191060771818	12.701031699257529	3.0	1.0	1.0	2.0	1.0	1.0	2.0	1.0	3.0	1.0	0.8519836978354123	1.2845566774459276	0.843128228653106	0.8127753958579651	1.7267622947881367	0.4807937054194529	0.3787424553860035	0.2574375472707189	0.22098061111374676	0.1428393862295318	0.6635286415370113	0.034695924961875374	0.034695924961875374	-27127.084749394016	0.0	-68.75637484975502
1890000	-29555.286086031032	-2425.7524462930187	-27129.533639738012	18.211904568997817	140.52851382029235	18.211904568997817	15.218282842523541	232.16940908166225	66.3223843410543	25.97122872914557	30.97861081462017	139.27287870466216	8.146468984662654	8.548156132091416	10.450721041431132	2.3335353002564356	1.3128418091746727	1.0	1.0	1.0	1.0	4.0	4.0	1.0	1.0	1.0	1.0	0.8114298105957558	1.3720657958704416	0.736400686578358	0.8848581078894517	1.7267622947881367	0.4684833042778566	0.375185079225103	0.2581998241607336	0.22377571038463248	0.1428393862295318	0.6062239425945151	0.03778362853900717	0.037783628539007144	-27129.533639738012	0.0	-69.44929836056599
1895000	-29555.418685544213	-2424.0587829313176	-27131.359902612894	19.51625780835947	143.21651684161912	19.51625780835947	15.909896092276654	169.38558680769196	49.28263074443383	72.5878638993621	83.41547775424301	14.27509430562541	12.19758258270574	10.473220793306849	12.133177374735233	22.282567255538765	2.968425413026976	1.0	3.0	3.0	1.0	1.0	1.0	2.0	1.0	2.0	1.0	0.8427019878039113	1.3553548487074731	0.7225977665176763	0.862732634730579	1.6513993717875073	0.5652133904528537	0.366591655885999	0.2603985934210815	0.22237510092344595	0.15063464976947444	0.6986338549099008	0.036632830074233465	0.03663283007423346	-27131.359902612894	0.0	-67.56035269282079
1900000	-29565.252819644847	-2425.0688467581913	-27140.183972886654	16.533133128599108	124.63571497262525	16.533133128599108	13.339217183199109	164.57916112673232	41.13970625709052	23.741462993349312	23.952912693933307	17.921680457464973	11.94453619803483	24.13714120341944	18.05332699112356	9.165947110523701	4.870614667698795	2.0	2.0	2.0	1.0	2.0	1.0	2.0	2.0	1.0	1.0	0.9035696220961176	1.3966940585515741	0.7675537032518435	0.9365771525757312	1.5775567107004451	0.4180487528242891	0.35289381429528266	0.2617556990970127	0.22459815553347764	0.16075233107422784	0.7194530764752104	0.04514759356957105	0.04514759356957104	-27140.183972886654	0.0	-69.52803772665476
1905000	-29563.081117640977	-2434.4090416094346	-27128.672076031544	20.85128467605376	157.66368741502822	20.85128467605376	17.193334890781834	155.43258836589317	97.98579267321664	97.47209246106922	73.31884368024471	138.2322754948442	40.28786667833061	77.35066670761447	8.324960777179978	5.719636476052982	8.245358767917537	1.0	1.0	3.0	1.0	1.0	2.0	1.0	3.0	2.0	1.0	0.9580934706644957	1.439204819412891	0.680539609567621	0.897741839039317	1.5775567107004451	0.4468635506152306	0.35953779357311333	0.25498534340644025	0.22543516554011345	0.1600416974803338	0.7125334685632864	0.03201848443126832	0.03201848443126831	-27128.672076031544	0.0	-72.37694915626136
1910000	-29563.479919802223	-2425.46272729437	-27138.017192507854	14.795365933743923	104.9418922943861	14.795365933743923	12.244199476314868	404.0255790018047	51.260093905420696	63.28173984940206	82.62091632960066	115.40128661871253	17.99509721512916	4.874769457357296	4.225710235606939	3.503834609626999	3.051805725091641	1.0	1.0	3.0	1.0	1.0	1.0	1.0	3.0	3.0	1.0	0.9147410087190233	1.3645190756188603	0.7525078192934396	0.9354092701285777	1.5859592756248693	0.4468635506152306	0.37851812412379643	0.2435987227394873	0.22536306891264268	0.15252008422407443	0.6868450512814502	0.05575710618457933	0.055757106184579366	-27138.017192507854	0.0	-64.93577565838062
1915000	-29561.87802421975	-2432.195704572149	-27129.6823196476	19.875869266791415	150.30668360994838	19.875869266791415	17.11997823772382	162.76681898172677	195.50116479112302	111.05225869470034	55.405845378592275	80.1027607421935	4.577961822512184	10.499646105475412	8.520664492553276	11.835004441699889	9.803663432618235	2.0	1.0	1.0	3.0	1.0	1.0	2.0	1.0	2.0	2.0	0.8724784972434404	1.4802602201152733	0.6926269095139125	0.8204156527574077	1.68041162378363	0.4538070965863367	0.3640289403760883	0.2596260502163313	0.22118842642034223	0.15515658298723903	0.7172263909808395	0.03462656801435628	0.03462656801435628	-27129.6823196476	0.0	-73.01262622138687
1920000	-29569.395416938478	-2434.588967405387	-27134.80644953309	20.37624729798536	158.48566211924245	20.37624729798536	16.918066025328283	480.2983576627479	225.5320015905854	59.26320435002522	45.30872372246374	98.56458330027004	65.82316867591238	20.369103212277132	9.3964102140679	14.9358550820219	12.736474048622526	1.0	1.0	3.0	1.0	1.0	1.0	3.0	2.0	2.0	1.0	0.8371248962541433	1.4363125070869986	0.7794462728673831	0.8429214178160161	1.6081971070545988	0.4959977989208604	0.3598786295083827	0.26744278455511356	0.22515481191101405	0.14752377402549058	0.7284763835332699	0.03264942020419272	0.03264942020419271	-27134.80644953309	0.0	-71.76028049544607
1925000	-29558.75934572251	-2428.149569967335	-27130.609775755172	17.627306827512992	131.83887002828453	17.627306827512992	15.200903956383522	120.93082160560297	154.5195445253301	50.20381690238985	81.21069253975027	33.60454826713955	44.5015284927257	19.605294618785713	10.676685045367623	4.388068530416541	13.360238090000948	2.0	1.0	1.0	1.0	1.0	2.0	3.0	1.0	1.0	3.0	0.8319202274974498	1.417062871050088	0.7794462728673831	0.8210001414447426	1.7040636453611497	0.4465068417791871	0.37690746437663813	0.25291264338914204	0.22632403931716508	0.1438558529170556	0.6884702284037504	0.040252284017367655	0.040252284017367655	-27130.609775755172	0.0	-68.53710703330461
1930000	-29554.68473249176	-2424.232106325567	-27130.452626166196	17.235090862053365	130.97764412063816	17.235090862053365	14.550637362210743	122.02478657718922	50.126277189523464	82.73550737902384	23.075672363933375	38.638948336942946	3.6534309276175843	4.269290624168108	13.192562187233435	7.023878494660614	12.186212052038522	1.0	2.0	2.0	1.0	4.0	2.0	1.0	1.0	1.0	1.0	0.8549325435425168	1.3341019765894164	0.8291031610265326	0.8283883198776315	1.7567689869776648	0.3967050119862385	0.3656494382580953	0.26030628333313804	0.2230532807418908	0.15099099766687674	0.6274072418635904	0.04053840372690517	0.040538403726905155	-27130.452626166196	0.0	-68.35851069539
1935000	-29554.996487376484	-2425.6485248029967	-27129.347962573487	20.109693438308618	148.11152940399674	20.109693438308618	16.794655506630757	111.48365087562148	103.74897698859009	83.39908340076516	36.543254784150335	16.856024396233085	13.366615241579495	5.632117463609751	5.631140363619614	5.017252411907733	8.510762488980612	2.0	1.0	5.0	1.0	1.0	1.0	1.0	2.0	1.0	1.0	0.8603877005509314	1.3709516086818314	0.7565960833780933	0.7595186698786901	1.729011546403304	0.5235343911071506	0.3685141755281981	0.25686437567067955	0.23313310547161478	0.14148834332950846	0.6131809434887473	0.03843959650296974	0.03843959650296974	-27129.347962573487	0.0	-72.4333236034
1940000	-29561.196207313504	-2431.675157929346	-27129.52104938416	23.118479770023466	166.01362956559439	23.118479770023466	18.878438462742796	222.27976403042484	48.5281352499945	79.46693835650781	22.907897981342153	40.17169769185138	11.043890809547973	17.551505149975398	11.427696634290315	9.349572023406502	18.0732724458939	1.0	1.0	3.0	1.0	1.0	2.0	1.0	3.0	2.0	1.0	0.8501398151918201	1.3588268694310202	0.7463392120097346	0.8746972974694559	1.707406464630546	0.46259034126742393	0.37737862062405664	0.2569619215874479	0.21858657473472468	0.14707288305377167	0.6395011194752636	0.03251072078132632	0.032510720781326316	-27129.52104938416	0.0	-71.21681899542247
1945000	-29568.28137386029	-2443.9762887614625	-27124.305085098826	20.57865705501034	148.89955107138613	20.57865705501034	16.759426645558896	1025.919982395528	978.0759584440083	607.6106967419203	228.30868126650353	139.63049176460973	58.48447146705087	15.303159646935395	24.368383944865553	12.423961179312641	2.18097398454379	1.0	1.0	1.0	2.0	2.0	1.0	2.0	4.0	1.0	1.0	0.8585565663583528	1.3404384380640846	0.7582923678060979	0.8823289584373301	1.6954597660872042	0.46492390324693134	0.37695159296970016	0.25600380754753516	0.21864001475062067	0.1484045847321449	0.6529176353846206	0.035977796034867546	0.03597779603486756	-27124.305085098826	0.0	-75.48584794419365
1950000	-29571.878053685905	-2436.8719056901305	-27135.006147995773	18.07111253077558	134.1284036298535	18.07111253077558	15.980067300009395	177.38644071934112	307.7465242205558	118.1084817719127	283.1472759392275	137.833528251946	79.67613178957404	30.239736291121122	7.625652807873173	19.977809713489894	19.789642381021995	1.0	1.0	1.0	1.0	1.0	1.0	2.0	5.0	2.0	1.0	0.9082183146042628	1.4457945593190438	0.6037778586161363	0.93758209639883	1.6702298918448273	0.4343972792169006	0.3754001917445002	0.25138675925141774	0.21705223598160556	0.15616081302247745	0.6527266834964153	0.03901022521029801	0.03901022521029804	-27135.006147995773	0.0	-69.88891517154502
1955000	-29563.563204659775	-2430.339782297419	-27133.223422362356	21.589733109714192	153.26078615498437	21.589733109714192	16.815259941558054	399.5228090093252	92.60598398160029	65.33584525412748	60.30015492720904	17.915017033688155	25.89556372994725	22.03354826673088	11.084229411308105	9.065666057629603	19.116320408650182	1.0	2.0	2.0	2.0	1.0	1.0	3.0	1.0	1.0	2.0	0.9217697461521108	1.457982545434446	0.653316048046305	0.8352409006085296	1.658298724295247	0.47339203546336245	0.37140578899284193	0.26189061067605235	0.21703886630137728	0.1496647340297293	0.6921999525415157	0.035310907895993504	0.035310907895993504	-27133.223422362356	0.0	-70.52318764124558
1960000	-29562.49650196325	-2434.936877888779	-27127.55962407447	21.600898015014778	159.15212210017475	21.600898015014778	17.88787270028316	115.15839485353149	152.47618830745472	149.63496217451979	146.05517269066752	134.62651556619457	24.37510219121236	13.17407833699672	24.31089743576762	9.765256981335288	8.73225253387267	1.0	1.0	1.0	1.0	1.0	4.0	1.0	2.0	3.0	1.0	0.9217697461521108	1.4150277219124714	0.68678553413205	0.8781957241305041	1.658298724295247	0.4399225493776175	0.37035957433637906	0.25078034364233215	0.2275196328742238	0.15134044914706588	0.6741150036977975	0.0341421901234846	0.03414219012348462	-27127.55962407447	0.0	-72.26337718868942
1965000	-29558.181598054936	-2427.4286177844288	-27130.752980270507	18.846968787123934	130.54179337184388	18.846968787123934	13.660024363481424	40.29224285307039	10.080306648061288	15.83789816050055	52.566044405958586	104.66390023479036	9.403771703089436	12.02297154942638	5.64307776247351	6.340934341945461	9.801939897219329	1.0	1.0	2.0	2.0	1.0	1.0	2.0	1.0	2.0	3.0	0.888105846272084	1.3785770786386131	0.8173804575698015	0.8770156736127273	1.632774099327902	0.4061468445788729	0.3682621838158336	0.25975214163657234	0.22135645055284095	0.15062922399475398	0.6635280121087354	0.0401106305332463	0.040110630533246275	-27130.752980270507	0.0	-73.63277055123812
1970000	-29550.71917742576	-2422.604834588779	-27128.11434283698	16.940530625577818	128.0082247912969	16.940530625577818	14.634960552410567	63.96699535471822	42.24576959306535	43.65165305543022	62.94004555486328	58.36447667714243	15.4950238874	9.699752512031846	7.480821703164781	5.734238034279152	3.0888848787267524	3.0	1.0	3.0	1.0	1.0	1.0	2.0	2.0	1.0	1.0	0.888105846272084	1.4301412065039267	0.6879125895134975	0.8322289928250088	1.645587481657838	0.5160238832276459	0.3769202966179857	0.255773583680668	0.21894723170343625	0.14835888799791092	0.7045905630285166	0.04166607403996436	0.04166607403996436	-27128.11434283698	0.0	-69.15558471400436
1975000	-29560.20397184077	-2427.027749176846	-27133.176222663922	18.627217351554027	133.19434967143022	18.627217351554027	14.388438517277905	71.57942707599257	76.95422811929932	90.39194855106227	95.47661388371638	22.67596610386808	16.85210619520809	12.273930925927408	7.940229387184033	2.475649530871468	3.7129723525330434	2.0	1.0	3.0	1.0	2.0	1.0	1.0	1.0	2.0	2.0	0.9517193044817416	1.3306737525015948	0.7888337932542574	0.8850556098630397	1.6424390765825736	0.401278463316794	0.3707890850777749	0.2519139829258385	0.22985271589881662	0.14744421609757083	0.6226640718472894	0.04158313054196617	0.041583130541966176	-27133.176222663922	0.0	-73.28306682859255
1980000	-29568.108604096644	-2436.0658549571394	-27132.042749139506	19.936414249752993	152.65653228120033	19.936414249752993	18.422542405853175	40.5697817656554	150.84158457113597	188.71545136401105	55.61598740729664	85.57516436316949	59.367174873607965	9.776757522557762	24.24112420733033	8.245730476324061	3.2020501227752125	2.0	1.0	1.0	2.0	2.0	1.0	2.0	1.0	3.0	1.0	0.8345963601794899	1.3373363024704628	0.8042468659810676	0.8082878054306073	1.699993638396939	0.5155390275414341	0.36187028723410575	0.27149845566912073	0.22676599669186448	0.13986526040490987	0.6351770246472206	0.03517347936529948	0.03517347936529948	-27132.042749139506	0.0	-73.38239122488918
1985000	-29562.493265240995	-2430.9067940299024	-27131.586471211092	20.370703799281365	145.89090967773672	20.370703799281365	15.869705572849199	43.65017365351055	64.5139578982568	33.9671207437915	65.6457522960781	102.67723680417325	152.5316265928642	28.315064054484473	10.28572340138519	6.273743021295425	13.257236028331981	1.0	1.0	1.0	1.0	2.0	1.0	3.0	1.0	1.0	4.0	0.8562762956392665	1.3614764713909402	0.7360134601720584	0.7677087305779596	1.7523420551354503	0.5261829870843258	0.3723018424442806	0.2652344631367305	0.22033719240201982	0.1421265020169698	0.6479651647038887	0.03618501951325624	0.03618501951325624	-27131.586471211092	0.0	-71.55132268156359
1990000	-29559.29445374729	-2426.567151538305	-27132.727302208987	16.227452634017823	118.9620360561101	16.227452634017823	13.234902773020687	183.13661220160154	306.79358292871825	50.13838793582018	21.502663640816326	4.331838612608441	4.18958001839655	7.147985563926202	22.780685284325212	7.374045301228005	16.90167915527598	3.0	2.0	2.0	1.0	1.0	1.0	3.0	1.0	1.0	1.0	0.9045746698420122	1.3857532414385807	0.7747456851065192	0.8495960470645039	1.496037837939145	0.5892925186092399	0.3660256682612581	0.262776572532238	0.22476689651623744	0.1464308626902672	0.7049485678442394	0.04562129750009609	0.045621297500096095	-27132.727302208987	0.0	-67.87769416253163
1995000	-29558.8812173316	-2428.967052203809	-27129.91416512779	19.879048473012563	145.6241068483987	19.879048473012563	16.455840506286226	46.91761288196499	68.22472518878479	154.83407257724056	39.202945311721216	43.48135918464385	13.274898959576065	13.024573046950861	29.248232217085885	15.053254217075542	6.3971349791465535	1.0	1.0	3.0	1.0	1.0	2.0	2.0	1.0	2.0	2.0	0.8351291294326434	1.4273338116638024	0.83584092158821	0.789948990300218	1.5965675642831467	0.5151795827319808	0.37110074015323924	0.2659007347313641	0.2212422307141704	0.14175629440122697	0.6611700065043707	0.03916245405496047	0.03916245405496048	-27129.91416512779	0.0	-70.5987480644689
2000000	-29571.486019439682	-2435.4209624219548	-27136.065057017728	19.12645992927793	143.57372543643316	19.12645992927793	15.616323297697955	1109.6393238906783	100.16832970829748	58.45055630656006	82.20020456296122	25.91629446428717	17.855193266227054	7.634049085756237	26.394364880889746	31.530764903516427	12.95172077817879	1.0	1.0	2.0	1.0	1.0	2.0	1.0	3.0	3.0	1.0	0.7903703898991127	1.3536646297982036	0.7990477255397975	0.8179738315260848	1.7564585666505637	0.48248485658623885	0.374803711116052	0.25851219426415184	0.2181224263071602	0.14856166831263667	0.6024610852402041	0.03785039788093719	0.03785039788093719	-27136.065057017728	0.0	-72.2565893697177
2005000	-29561.249591151496	-2431.073461294294	-27130.176129857202	19.321874524160414	143.76254640315102	19.321874524160414	15.730836271488897	49.01567902820771	53.97587802828162	39.3639678749093	124.99233552140528	42.96411435400092	33.76160247220895	37.28757394647534	5.134957445565813	16.782376224776353	7.533376743971591	1.0	2.0	1.0	3.0	1.0	3.0	1.0	1.0	1.0	2.0	0.8173895007054729	1.3207897855774875	0.7968897904301129	0.8513925431444979	1.735812003933671	0.4777263762087593	0.36798079361962976	0.25858668854406813	0.22698897541445337	0.14644354242184948	0.65289170374399	0.03766324801190942	0.037663248011909414	-27130.176129857202	0.0	-71.68993268963573
2010000	-29557.984200762072	-2426.91562515826	-27131.06857560381	18.81273086227316	134.9678948736568	18.81273086227316	14.755590517714385	216.80977824398806	176.416889777042	83.93620943096543	26.983248026856373	30.068155450012746	17.167349172504768	11.458375214901633	1.2604289632769934	3.1084629257519354	5.131351926976143	2.0	2.0	1.0	1.0	2.0	1.0	3.0	1.0	1.0	2.0	0.8815400018308838	1.3439542671425415	0.7731433961619711	0.7289709779832116	1.7984212422936505	0.4739701145877425	0.3702079183103958	0.25758618608827744	0.22698897541445337	0.14521692018687415	0.6302441622776284	0.042092658187071585	0.042092658187071585	-27131.06857560381	0.0	-72.04708752142322
2015000	-29563.101846742837	-2433.606661785705	-27129.495184957133	20.800183387841603	155.79170633097425	20.800183387841603	16.354148528176026	61.93174398573204	72.48547631191893	72.10645607752627	114.84966098851811	87.2240383407975	69.3791144607715	64.47402462755544	24.61115214030319	8.301104713185422	10.49534560535715	1.0	1.0	3.0	1.0	1.0	1.0	1.0	2.0	4.0	1.0	0.8769749841919963	1.3575419787683827	0.7170427602466688	0.9118603160815153	1.6922548146094278	0.44432514610201	0.37779806016095396	0.24438255285349123	0.22427801326411048	0.153541373721445	0.6951732372913367	0.033084013016855346	0.03308401301685536	-27129.495184957133	0.0	-73.02776309345504
2020000	-29557.20940957291	-2430.7396936526966	-27126.469715920215	16.617666827393144	121.79700368055104	16.617666827393144	13.504164036242843	414.50924511313644	20.781932983066124	50.02717162085626	126.09002501565138	62.5673856223518	28.759226972883837	10.43106534941572	8.582221983535083	26.600202297071867	3.5796324569276363	1.0	2.0	1.0	1.0	1.0	3.0	1.0	2.0	2.0	2.0	0.8769749841919963	1.3147552682214918	0.7406982377258068	0.9071211125818395	1.6354460978012557	0.5250042994776107	0.3762686972610925	0.2532640214537356	0.2225298305021511	0.14793745078302137	0.6567451391394129	0.04460426993900411	0.044604269939004106	-27126.469715920215	0.0	-67.15860816111541
2025000	-29559.62458004439	-2427.731811089286	-27131.892768955106	18.127982603701568	131.14185921892815	18.127982603701568	15.218333153682625	239.87493204713118	117.38759514866275	121.84340494223517	45.978975537171976	22.568418783692266	30.89901188564275	28.65200806454358	13.406618821098032	2.1143706293873468	1.0606647105324245	1.0	1.0	1.0	3.0	2.0	1.0	1.0	4.0	1.0	1.0	0.9238789044063977	1.33998613520868	0.6953533043277185	0.8467399282951885	1.6921210926349397	0.5019206351270764	0.37683489124181996	0.2495470005313535	0.22846494664253023	0.14515316158429695	0.6248307857474713	0.040905307077332385	0.0409053070773324	-27131.892768955106	0.0	-71.44438683079022
2030000	-29559.747160159644	-2429.5940747874315	-27130.153085372214	19.655459245298115	146.24924215313547	19.655459245298115	16.400816106533917	488.4608342943775	123.97773444610561	131.17629292598193	73.49470752856638	59.31061430680848	28.04300108519652	10.05147135915038	10.206935487808291	15.878949673742325	4.1551031538913215	1.0	3.0	2.0	1.0	1.0	1.0	1.0	3.0	1.0	2.0	0.8360512954656617	1.3788379073194585	0.823726256758417	0.8023611254583788	1.648594041347519	0.5104293736505657	0.3684321933849349	0.2717424184297962	0.21644919250192066	0.14337619568334892	0.6655099599009575	0.03720729648726886	0.037207296487268844	-27130.153085372214	0.0	-69.18898563317155
2035000	-29555.911459188017	-2424.509087186977	-27131.40237200104	19.46677048363742	146.7557387128864	19.46677048363742	15.68431895161216	184.55279374636822	42.64068464045846	94.70538464126604	30.389695976439533	19.124927857903543	9.810964661425249	6.276588510573634	6.770783115589474	4.225852715776997	0.8597975888123212	2.0	1.0	2.0	3.0	1.0	1.0	1.0	3.0	1.0	1.0	0.8608781463727883	1.3487197701374798	0.6986753801672767	0.8366015426391118	1.770982116698158	0.4841430439851859	0.37225996700597563	0.2594777355830071	0.22545034614664552	0.14281195126437238	0.6760441254225565	0.037749378088661974	0.03774937808866198	-27131.40237200104	0.0	-72.6729174075526
2040000	-29562.696377798427	-2428.2262222731997	-27134.47015552523	19.90143305368837	143.64512009386735	19.90143305368837	15.65063350510717	312.5697389229696	152.56218616469383	60.44645607387442	147.94568802814325	66.76224917324038	12.860827163116376	4.481788784100885	11.707087964541463	5.570603576105718	3.4340621831815032	1.0	1.0	1.0	2.0	2.0	3.0	3.0	1.0	1.0	1.0	0.8092814524029086	1.3354586297962143	0.8142115358846909	0.8369169744831261	1.683133299269389	0.5209981081636714	0.3673586676345677	0.2573233259991387	0.226808327896807	0.14850967846948726	0.7145806307842426	0.0357296847368377	0.035729684736837714	-27134.47015552523	0.0	-69.73058125613578
2045000	-29557.0529387377	-2422.9034932458885	-27134.14944549181	19.503365452461065	146.2911414909731	19.503365452461065	15.387678806987209	90.04326947816341	61.11468852751321	88.07089523806694	23.882771407782514	9.95579528228151	12.987757209324606	19.36142563185375	6.732370460585694	10.470218037492225	4.4868977397985255	1.0	3.0	3.0	1.0	3.0	1.0	1.0	1.0	1.0	1.0	0.894601065777512	1.6024572865286368	0.6667136128054377	0.9660989685315285	1.403430309566117	0.46669875679076833	0.37463657864017763	0.2552689747457889	0.21423582696708593	0.15585861964694825	0.6823958594356458	0.03620830299912872	0.03620830299912873	-27134.14944549181	0.0	-69.63069360329314
2050000	-29561.287986765474	-2427.019492077862	-27134.26849468761	18.977893138465777	138.1638797679646	18.977893138465777	14.669941184308346	45.14992714365976	64.10639513401811	33.56820974532363	76.87966241594263	33.877050214133206	24.18088348888369	19.87291521651626	10.25276038755342	15.660581557936872	16.161769083189725	3.0	1.0	1.0	2.0	1.0	1.0	1.0	2.0	1.0	3.0	0.9141140360467717	1.4343512190450645	0.724615080028598	0.9109387417341117	1.5446677109149647	0.4713132122304896	0.3643823479902144	0.2615941592574369	0.21968198004465897	0.15434151270769042	0.7079210246097178	0.034155535292431344	0.034155535292431344	-27134.26849468761	0.0	-71.30537080478695
2055000	-29561.289236798795	-2428.333035638953	-27132.956201159843	18.421407714003315	136.802464416466	18.421407714003315	15.047052976450036	218.67394645858553	82.8776037933401	94.61954373923218	66.57481797358378	84.38850642574823	24.958227135764215	19.17629231116757	21.688790959262732	5.920752541587961	1.711498920048604	1.0	1.0	3.0	2.0	1.0	1.0	2.0	2.0	2.0	1.0	0.864045061107386	1.4020468254232794	0.7596045607780583	0.8517135067288808	1.6429623786464969	0.47962766731589895	0.37210824700154965	0.26736319873039	0.21651501934487874	0.14401353492318233	0.6949402552478441	0.04030952278707665	0.04030952278707666	-27132.956201159843	0.0	-69.66784788379528
2060000	-29561.676258627907	-2433.7546769497053	-27127.9215816782	18.986853588327385	144.419977695911	18.986853588327385	16.126565347272123	524.6622175096609	435.3148682572885	109.36372566017958	119.44677818902409	94.83256826575082	60.28299902002199	9.147750071283395	16.233431094753684	14.281151569250776	2.5101169564085417	1.0	2.0	1.0	1.0	1.0	2.0	3.0	1.0	3.0	1.0	0.8866035366568202	1.3977754587916926	0.7468990833348753	0.8459476948511501	1.6682821769688287	0.45449204939663357	0.37657223280297814	0.250914401712259	0.2257967348407431	0.14671663064402046	0.6778563259638385	0.03523580030145458	0.03523580030145458	-27127.9215816782	0.0	-70.26835908449108
2065000	-29561.681827249908	-2428.1578857908876	-27133.52394145902	18.19752155444147	144.70693966951393	18.19752155444147	16.61614755573623	353.03412330440773	39.798943320974885	58.33849123909895	40.28163644718661	68.42750173321103	7.939194404769412	8.066597416160382	16.67889372831404	3.7616340986521952	4.088829465404324	1.0	2.0	1.0	1.0	2.0	4.0	2.0	1.0	1.0	1.0	0.8866035366568202	1.3343123987830312	0.7468990833348753	0.8811293608890027	1.7570828104465221	0.39397280988974887	0.3730272210411311	0.2502376472747458	0.23003081165856237	0.14670432002556144	0.6491040573250879	0.034924833628796545	0.03492483362879653	-27133.52394145902	0.0	-71.14815117873545
2070000	-29559.37709203804	-2430.1007304369773	-27129.276361601063	17.837690711042764	135.23951257430494	17.837690711042764	15.10091245341842	258.2658203736577	140.84385044825578	260.65242398067534	215.08728588092237	19.98110197074084	3.982602532538214	10.240161022515203	6.708550663982077	13.856517276967322	1.2184317892943815	3.0	1.0	2.0	1.0	2.0	1.0	1.0	2.0	2.0	1.0	0.9023164951242945	1.355183079236378	0.7469824738793399	0.8219273679786283	1.7020998773966858	0.47149070638467455	0.36342218452612274	0.2535093773507083	0.23415229522011632	0.14891614290305336	0.669382420580458	0.03812318064074822	0.03812318064074822	-27129.276361601063	0.0	-70.17841519402376
2075000	-29574.981402595928	-2439.268780617109	-27135.71262197882	21.375226443924323	172.11954540238486	21.375226443924323	19.330088564052794	271.960788569504	138.97839295535616	197.5764056816905	101.70609950182009	214.68828004001404	30.888601745166827	9.996581871152399	13.087507499701248	16.350998715455855	18.95383090770474	1.0	1.0	1.0	2.0	2.0	2.0	2.0	1.0	1.0	3.0	0.8657572315268939	1.3398655581437873	0.7801093225810659	0.8710426775152736	1.597018135158792	0.5462070750741883	0.3786619642673211	0.2577350751886667	0.21867434996400337	0.14492861058000953	0.697840288023	0.03178398375847871	0.031783983758478705	-27135.71262197882	0.0	-72.7038720642086
2080000	-29561.396501402407	-2427.9036097762632	-27133.492891626145	19.054690447344814	137.00230153241716	19.054690447344814	16.607982897072052	230.78727166250326	14.933481070945724	51.35438627676305	100.2911496977765	106.00774194806515	49.02770334847106	21.372617096626314	9.735381897446825	7.869345288580927	2.213411460235198	1.0	1.0	1.0	1.0	2.0	1.0	2.0	2.0	4.0	1.0	0.8205258460382931	1.2993113560834297	0.8034864893563569	0.8719663763338622	1.6992469530054413	0.5054629791826175	0.37841286476828273	0.25672860522032526	0.22258697745812325	0.14227155255326948	0.6217495207572474	0.039362675514945614	0.03936267551494563	-27133.492891626145	0.0	-67.89691366439786
2085000	-29558.221420684997	-2432.1988725997344	-27126.02254808526	20.399796690839736	143.4401877144627	20.399796690839736	15.835808919969189	198.457269311391	12.568117727696263	13.828529196071575	24.4116484609598	42.33904905842864	63.83225840188131	28.72613198722092	28.93269114235675	25.812356690373136	12.15308741064128	1.0	1.0	1.0	2.0	1.0	1.0	2.0	3.0	3.0	1.0	0.8467156351029728	1.4231951528895483	0.7536418037858823	0.8414479690380235	1.6472120389549156	0.4877874002286583	0.37854232475385036	0.25847066499002636	0.21766488836833967	0.1453221218877844	0.6534267234254242	0.03737317553705454	0.037373175537054534	-27126.02254808526	0.0	-73.7884074828651
2090000	-29566.896401069323	-2430.978706288015	-27135.91769478131	18.88237300384788	129.8364292026197	18.88237300384788	13.992711252912656	698.9699078449578	84.38250162696812	127.13670781744918	93.33527781171503	15.610264826747349	54.60415345387907	8.725756817089449	16.58783356578493	10.181448568111179	6.391653382006784	1.0	1.0	1.0	2.0	1.0	1.0	3.0	3.0	1.0	2.0	0.8717892376815426	1.338788124562373	0.6692566725275698	0.9136588903749334	1.718719674624924	0.4877874002286583	0.367037189934116	0.2608221648750887	0.2161271167180695	0.1560135284727266	0.6237456455389249	0.04387212890726621	0.043872128907266224	-27135.91769478131	0.0	-67.58927294240057
2095000	-29568.20364676935	-2428.7244464570035	-27139.479200312348	19.85613780040223	146.6112981947044	19.85613780040223	16.25022695329824	212.97966356063066	117.29721749416599	256.37366076678063	113.34755223747054	95.37769604569513	36.836099157143444	6.348753791098979	12.469308761696654	8.062097835728652	5.525033048324544	1.0	1.0	1.0	3.0	1.0	1.0	2.0	2.0	2.0	2.0	0.8930640812770776	1.3826942891803518	0.7475440360451074	0.9258251725155048	1.5630850207533011	0.4877874002286583	0.3718791208876005	0.25689659494195377	0.22632108340662088	0.14490320076382557	0.6587002153809095	0.03610923294213617	0.036109232942136166	-27139.479200312348	0.0	-67.83182990015052
2100000	-29564.536048534297	-2430.1064623078864	-27134.42958622641	17.691831025587188	132.1022689759855	17.691831025587188	14.697719486296412	234.38957029285234	35.491229992364566	43.1741346228916	61.409546953628094	80.01913508869612	85.53875542519008	7.724818532729279	7.8247641863224375	21.471339581613375	10.365851405619493	1.0	1.0	3.0	2.0	1.0	1.0	1.0	4.0	1.0	1.0	0.8740313466896491	1.414908707840547	0.6853537249896318	0.9065101535392286	1.631408666712286	0.4877874002286583	0.3624588912417858	0.2597609978421271	0.22115882290869593	0.15662128800739186	0.6737935863033133	0.03861953809848703	0.03861953809848704	-27134.42958622641	0.0	-69.40642604094272
2105000	-29565.11400975248	-2434.591842577639	-27130.52216717484	19.563456771295186	146.73743834906034	19.563456771295186	16.982981764414628	189.81090710057072	114.86952127567108	71.78481774813487	65.92107899996577	77.16528236696159	28.864883591775943	105.99294149373094	14.649499916437913	20.619718590559593	10.743702578483184	1.0	1.0	1.0	3.0	1.0	1.0	1.0	2.0	1.0	4.0	0.9692746005501329	1.5157377526316569	0.6853537249896318	0.9333667429829163	1.4408344156785313	0.4554327631671314	0.3760682426897109	0.2538429269810914	0.21532787911268153	0.15476095121651684	0.6885766535052112	0.036205927886867134	0.03620592788686715	-27130.52216717484	0.0	-70.32181585295197
2110000	-29569.136141524963	-2430.485816023658	-27138.650325501305	17.18989940797523	139.9763487520538	17.18989940797523	16.002485504069085	204.88098861189584	82.65427003184193	76.80165094969243	96.24286895100423	42.34226267498761	44.22414834659686	10.812812885202446	29.65398722361248	12.63091212950108	3.520540157429086	1.0	2.0	1.0	1.0	1.0	1.0	2.0	3.0	3.0	1.0	0.8927486515032493	1.6042074125595047	0.7834949246984485	0.8538840300489434	1.393401004226778	0.47226397696307665	0.34679614458442437	0.27763623360367046	0.22064761440128272	0.15492000741062315	0.6615342893247603	0.03627868891676363	0.03627868891676364	-27138.650325501305	0.0	-69.76310903305288
2115000	-29571.678182765314	-2435.120348552101	-27136.557834213214	18.434945573405784	137.75304330518844	18.434945573405784	15.380301236842149	334.3017665999454	241.52395786264287	328.6101718140612	38.10347950156658	18.72122268853132	12.209671354840637	10.281105236728953	40.81340801534886	28.942843292098406	8.255008406757185	2.0	2.0	1.0	3.0	1.0	1.0	1.0	2.0	1.0	2.0	0.8952810331174534	1.5821722526255402	0.7746413197287505	0.8286671782247331	1.4249390794064822	0.49429913689704125	0.36153777617480043	0.2695641829214893	0.21397803349308775	0.15492000741062315	0.6589397628773576	0.03753652969264153	0.03753652969264153	-27136.557834213214	0.0	-72.00570163254102
2120000	-29560.076138610424	-2428.0313725686797	-27132.044766041745	20.54057680853573	151.6098713616755	20.54057680853573	16.388014593976074	229.3023829079144	137.03676974644105	117.42561798515162	51.756704429971705	26.778720851883325	18.37631845987236	11.058010978210753	11.365489750837323	15.468304829383161	4.15129867639789	2.0	2.0	1.0	3.0	1.0	1.0	1.0	3.0	1.0	1.0	0.9012593184516782	1.4376005237262046	0.7380544218682321	1.0186468873811514	1.4751494892485146	0.4292893593242195	0.3632104420667166	0.2558302288628986	0.21861393264773982	0.16234539642264578	0.6740788017396921	0.03502915580402726	0.035029155804027254	-27132.044766041745	0.0	-70.66628863813239
2125000	-29558.607994152793	-2424.3960810716635	-27134.21191308113	16.940738735935373	129.14943013701262	16.940738735935373	14.741296869740662	689.3765118685897	83.32340652413433	42.00393294315805	28.091913595255498	9.897211413783404	7.351507705944144	4.455444473708731	9.954406061400814	8.230054937795314	4.206896798624875	1.0	3.0	3.0	1.0	1.0	1.0	1.0	2.0	1.0	2.0	0.8624491210224712	1.4950045918602297	0.7243811173215466	0.9498492603132738	1.4017512636395781	0.5665646458429011	0.3779149485974697	0.2590996141309074	0.210115470232592	0.15286996703903163	0.6795179801937358	0.04038459497870834	0.04038459497870833	-27134.21191308113	0.0	-69.66662747400294
2130000	-29568.570776438348	-2423.8151916279435	-27144.755584810406	19.24541082674377	144.0637257457506	19.24541082674377	16.739751039144764	263.4628844925359	28.89992165616499	22.704577995052606	18.903616648263124	7.876991492664094	16.621945432700965	13.007309752323154	11.808223148823243	7.044864520111375	5.983016631730731	1.0	5.0	1.0	1.0	2.0	1.0	1.0	1.0	1.0	2.0	0.8061534301204611	1.4783975167704935	0.7944081187650759	0.8884259235382875	1.6200956471763306	0.41251936362935193	0.3880943893225825	0.25723810271396885	0.21078644198961777	0.14388106597383163	0.695777070984125	0.03783655048037808	0.03783655048037809	-27144.755584810406	0.0	-70.83826740286618
2135000	-29553.20730379086	-2427.81343145214	-27125.39387233872	20.386628249295093	152.47674427986925	20.386628249295093	16.27287514097349	94.35714569496146	40.826171780526934	74.53302715618712	80.53481445723776	110.26160960783098	7.729653350814785	10.051081509150404	7.215313618139229	7.199150887988969	8.267824790602278	2.0	2.0	1.0	1.0	2.0	3.0	2.0	1.0	1.0	1.0	0.8607346102823192	1.4647579347224293	0.7249441976308741	0.8951231793480816	1.5927692544117136	0.4616708236045826	0.3760105133866523	0.25767300316406	0.21966924846703834	0.14664723498225016	0.6995752358204158	0.03469054328295885	0.034690543282958855	-27125.39387233872	0.0	-71.66636076921047
2140000	-29565.145008236756	-2430.7828972684765	-27134.36211096828	18.80159832257637	144.49713963129173	18.80159832257637	16.46699044356878	42.92117610714962	67.31990605895801	73.76337805932488	101.80941272187361	32.518508314876236	47.42511566471279	12.738603168949975	3.154291991714292	13.444896215670118	5.6698094524909495	1.0	1.0	2.0	2.0	2.0	1.0	2.0	2.0	2.0	1.0	0.8331784782880003	1.4015037809305246	0.7535503471998873	0.8597534507680684	1.6202931978995068	0.5317207449140132	0.3709610684010547	0.2572349198822387	0.2240994174005477	0.14770459431615973	0.6195742774955852	0.03734703770156001	0.03734703770155999	-27134.36211096828	0.0	-72.57690856603358
2145000	-29548.102636759333	-2422.4546094287834	-27125.64802733055	15.837677487888596	117.70203916338201	15.837677487888596	13.703631114892021	54.89568281301815	32.95297367720687	54.873181825368	84.02788452968404	59.875380956200644	26.907133912956013	15.997367079291696	9.776054689883104	6.790219711927996	1.859168977065688	1.0	3.0	1.0	1.0	1.0	1.0	1.0	5.0	1.0	1.0	0.8753296931096349	1.4115084183506552	0.7286662794096214	0.8022289903205975	1.7166543227965634	0.46561229601292886	0.36500417885569436	0.25876430031505004	0.22907444224315732	0.14715707858609914	0.6603557931405928	0.04744767151460403	0.04744767151460402	-27125.64802733055	0.0	-66.1680875102104
2150000	-29549.68332475114	-2423.6172341420306	-27126.066090609107	17.008299955325853	126.74529248143327	17.008299955325853	14.384927866797964	161.940550486316	71.7485565711987	81.83098843679184	87.04977780986756	35.63947958401699	9.250298329383355	6.312566733862382	5.976928385951799	7.971281458481856	6.393045968087392	2.0	4.0	1.0	1.0	1.0	1.0	1.0	1.0	2.0	2.0	0.8456812181628373	1.341689524479995	0.7570559743080327	0.864306231400375	1.7256547556358324	0.46561229601292886	0.37821499011155657	0.25187415195690077	0.22605846216791203	0.1438523957636315	0.6685768265843053	0.042970855447893606	0.04297085544789359	-27126.066090609107	0.0	-68.06672162571158
2155000	-29558.50834906372	-2428.3814921799094	-27130.12685688381	15.885705936012213	123.69145198908375	15.885705936012213	14.794230624711625	137.7755535647143	139.454162563911	197.52229120377064	175.78422445416172	59.41728547423731	30.986566273985055	9.593923668918674	11.278245853490064	7.718685670890086	3.927921843592751	1.0	1.0	2.0	1.0	1.0	2.0	1.0	1.0	5.0	1.0	0.7848859054761952	1.347249360946704	0.7492068883293549	0.8550541141357366	1.711311253758549	0.5522924773534611	0.38024281431372764	0.2632685580956067	0.21652546875615145	0.13996315883451504	0.6606204483533487	0.04452530942570292	0.04452530942570292	-27130.12685688381	0.0	-67.53377358549027
2160000	-29553.8187501992	-2425.4942844699117	-27128.32446572929	18.352066236949774	138.33550992854796	18.352066236949774	15.903723527197593	292.29461043977386	63.19675856244895	85.33327316760858	35.57893520147168	23.90151336232671	15.661520338374554	30.501195387153697	14.99130388415351	4.072632237755725	3.5840305778302355	1.0	5.0	1.0	2.0	1.0	1.0	1.0	2.0	1.0	1.0	0.7906947637757302	1.3718747967846474	0.7187725941918764	0.8389648595738333	1.647714709558336	0.6319782761155776	0.3811917989695728	0.26412498692102115	0.21646744201026577	0.13821577209914115	0.6407222300614119	0.038561567083209965	0.038561567083209965	-27128.32446572929	0.0	-68.76635225514246
2165000	-29564.222902580936	-2431.046292509903	-27133.176610071034	17.837325496931893	138.778130826333	17.837325496931893	15.806984350209788	88.83459391960808	55.82889496454439	88.07362895477426	288.37015360778474	36.23889315032861	30.942948690797248	8.371279910300126	13.073593609797948	7.307616991072595	11.086340624936417	1.0	1.0	1.0	1.0	1.0	4.0	1.0	2.0	1.0	3.0	0.8114720356851117	1.3682881889952203	0.794131981190116	0.8602460886133528	1.610181618579307	0.5556800869368931	0.36395574020892196	0.27670747996484185	0.21868172753117218	0.14065505229506498	0.6947986780629227	0.03929136768265501	0.039291367682654996	-27133.176610071034	0.0	-70.57436865544615
2170000	-29573.04543629183	-2443.1054795550313	-27129.939956736802	18.427565017042582	139.8374386392449	18.427565017042582	15.7782862682212	156.74717036873807	283.11451298002214	106.08026425411849	129.9664532007672	235.51552859746343	23.617661830730313	9.768209509191225	35.300023941721314	47.928188352002195	20.188161137476495	2.0	1.0	2.0	1.0	2.0	3.0	1.0	1.0	2.0	1.0	0.8114720356851117	1.3682881889952203	0.794131981190116	0.8908409324765434	1.6732550443751806	0.46201181727782914	0.3775940143384948	0.2583394230684421	0.21620622981650478	0.1478603327765593	0.662148184394328	0.040302839266875515	0.040302839266875515	-27129.939956736802	0.0	-75.20041040971518
2175000	-29564.724919543034	-2425.261571232012	-27139.463348311023	18.125946471073348	137.1940470935979	18.125946471073348	15.953735348681075	125.22605421620788	83.41018188490202	27.480794353680558	21.545319662631485	20.834110186693053	13.111970030650474	7.6883611691468925	8.163724832791015	26.784092551311463	15.729976853562253	1.0	4.0	2.0	1.0	1.0	1.0	1.0	1.0	1.0	3.0	0.9064190334523606	1.301979123431617	0.6899854935887378	0.7978893468109106	1.769925138565475	0.5338018641508999	0.3690922110401409	0.25562708852736177	0.22617353486321973	0.14910716556927867	0.7027155205974663	0.03786976054360371	0.03786976054360372	-27139.463348311023	0.0	-69.93861553547606
2180000	-29561.20481980971	-2428.4175480616254	-27132.787271748086	19.778082112903665	154.70094510750573	19.778082112903665	17.17899705346414	157.8970076324606	128.64823144385036	140.92764636681414	143.99015570843505	19.212107891120112	10.554435537704265	19.92182886291921	7.734030903618058	3.909080800175992	3.442238149935039	3.0	1.0	1.0	3.0	1.0	1.0	2.0	2.0	1.0	1.0	0.8955799425880896	1.3090401014327775	0.7115247976052306	0.8184207468481699	1.7895580527493111	0.47587635877642237	0.37906456030136526	0.2505167002339389	0.2213115738954182	0.14910716556927867	0.6648154949343184	0.0342807076463636	0.034280707646363595	-27132.787271748086	0.0	-71.48191316452423
2185000	-29560.186330353605	-2425.8711416086257	-27134.31518874498	19.483261846366844	142.7170151173589	19.483261846366844	16.171953925932268	277.77095159003176	64.053246487116	34.45228604219767	35.5473994019982	55.913079597754994	12.547103159235043	12.634991339266408	7.548030094947038	20.467047257817335	4.4501868102314575	2.0	2.0	1.0	1.0	2.0	1.0	1.0	3.0	1.0	2.0	0.8630074123400105	1.3688348763080176	0.6994539502350063	0.8842640834161954	1.7213792765520057	0.46306040114876534	0.3830448890990699	0.25867874946299596	0.20671323030428912	0.15156313113364597	0.628952629730257	0.03751841504173377	0.03751841504173376	-27134.31518874498	0.0	-68.42764653539786
2190000	-29549.655200417663	-2421.2519149161108	-27128.403285501554	17.708177097608885	130.52345112053132	17.708177097608885	14.391871864627902	168.25196505920348	38.1603239535763	36.30490280848979	60.0544628015237	11.15850552495788	2.9258009357331534	3.0929031132893865	6.7134337899831475	5.325959756347482	3.868646757158736	1.0	2.0	1.0	5.0	1.0	1.0	1.0	1.0	2.0	1.0	0.8427807373241197	1.2973205650347084	0.7938016701297355	0.8531126588299115	1.7364813572090725	0.47650301147245344	0.37696542318643006	0.26297969442211344	0.21981147724071634	0.1402434051507412	0.656300843089053	0.04136179656220708	0.041361796562207065	-27128.403285501554	0.0	-70.28822211345347
2195000	-29565.877824775245	-2430.043282874638	-27135.834541900607	21.105842762404432	147.7878260503914	21.105842762404432	15.847693600947611	151.89815767073992	37.995991055082165	81.5577541449421	142.8579041026578	22.654396645961015	9.128454852074114	9.2267014192836	20.699301345330998	5.474719765707977	13.787680327032293	1.0	1.0	4.0	1.0	2.0	1.0	2.0	1.0	1.0	2.0	0.8645012383962875	1.26568288644722	0.8434323195177937	0.8406977848961592	1.7615653511581908	0.42412041958435	0.37392708327202956	0.255814840121962	0.23076924348648323	0.13948883311952628	0.6301298180471058	0.040195832464923274	0.040195832464923274	-27135.834541900607	0.0	-70.68104627454656
2200000	-29551.16312938307	-2425.481641398082	-27125.681487984988	18.952371067242215	137.8120137618914	18.952371067242215	15.403117257308212	267.7896538765639	124.20942236936199	33.74874427326332	32.176396995609984	42.83097503228132	32.74062044007844	11.247474524451782	7.306503834783381	9.797591326389352	3.0331066396389352	1.0	1.0	1.0	1.0	2.0	2.0	1.0	1.0	5.0	1.0	0.8801904998926467	1.3011748237998535	0.7758183592903658	0.8666427549196203	1.7249588595662793	0.4512147025312357	0.36819087766574465	0.25449933141800724	0.23095617370082952	0.1463536172154196	0.6727331100039455	0.04052393088821989	0.040523930888219886	-27125.681487984988	0.0	-69.19251899743249
2205000	-29561.151091170097	-2435.5027283332465	-27125.64836283685	22.177223544993915	157.3907535927518	22.177223544993915	17.64024373454254	129.11729640331643	140.1249031551988	153.43075866832052	122.54368811933017	64.83868345893315	41.087707446439836	14.530234794802555	7.526060635603143	12.35776259356717	24.333110297163813	3.0	1.0	1.0	2.0	1.0	1.0	1.0	3.0	2.0	1.0	0.8572801247930957	1.450871900409852	0.7758183592903658	0.8666427549196203	1.5981721580558317	0.4512147025312357	0.37288684848820236	0.2573943099766443	0.22282185603356028	0.146896985501594	0.6761213311270038	0.0352834631798618	0.03528346317986181	-27125.64836283685	0.0	-73.13537200953695
2210000	-29554.391275280104	-2428.4488069770673	-27125.942468303037	16.77939147193115	122.00542265490851	16.77939147193115	13.49396588002512	159.916529085819	120.46087584533865	33.21585388022453	49.38650843029908	101.07054525575657	6.874506685181011	7.482943873034066	3.4451202163495527	2.233234195019808	3.9382632569674336	2.0	4.0	1.0	2.0	1.0	1.0	2.0	1.0	1.0	1.0	0.8350447750732808	1.4531334059850274	0.6953932769085239	0.9061170451263402	1.632522231353217	0.47778926555361195	0.38049695692149715	0.2564596636402737	0.21635351452616775	0.14668986491206232	0.6741154238912267	0.04598671036200431	0.04598671036200432	-27125.942468303037	0.0	-72.67611828964169
2215000	-29560.65702546336	-2429.2345222044546	-27131.422503258906	20.4400760026397	161.59629292827543	20.4400760026397	18.241550393288893	80.56863416923632	71.66343699587534	41.19600936519989	88.96702099026619	41.745606965585765	62.481096308830274	6.9985166193171775	3.3149798844712883	11.52487088632775	5.73195215549313	1.0	1.0	2.0	1.0	1.0	3.0	3.0	1.0	2.0	1.0	0.8182391713878236	1.4531334059850274	0.736044219385114	0.8682589468592365	1.6465349908291878	0.47778926555361195	0.3777966169380875	0.26848127761875734	0.21027563641930652	0.14344646902384955	0.6737383585005039	0.03356759403693907	0.03356759403693907	-27131.422503258906	0.0	-70.40923915790576
2220000	-29569.123714604666	-2427.0543764769523	-27142.069338127712	16.581138505392037	128.09931119854	16.581138505392037	14.297418013023698	77.91282564743557	180.36251485678247	93.48246016396443	26.028062240752536	23.09958203807455	12.380633445438844	22.588727648756148	8.380158451207851	7.850792417838205	5.95760893638853	2.0	1.0	3.0	1.0	2.0	1.0	1.0	1.0	3.0	1.0	0.8239063468067878	1.480059585012768	0.773582457155483	0.7589853458459027	1.5842694548625786	0.5791968103164811	0.37860662122119143	0.2605754079795982	0.2162361330291593	0.144581837770052	0.641937985311622	0.04273198736175981	0.0427319873617598	-27142.069338127712	0.0	-70.0616865309161
2225000	-29576.107548617092	-2432.635938326125	-27143.471610290966	19.599348244409303	144.0944160552805	19.599348244409303	15.200899273396065	161.19069298365346	118.26338494221967	20.422839294212586	67.56614536439946	91.1581709019835	132.5556889057179	31.664042862821226	20.96339706216495	14.004530407277782	7.43240552250478	1.0	1.0	2.0	1.0	2.0	1.0	3.0	1.0	2.0	2.0	0.8849106390842182	1.5443556197361386	0.7614134700233138	0.8431187086633699	1.4092965204115748	0.5569050420813859	0.3722545219090147	0.25400924084946197	0.21733748566175967	0.1563987515797646	0.6781562298993009	0.03481959082586962	0.034819590825869606	-27143.471610290966	0.0	-70.64862926379186
2230000	-29559.416502926557	-2427.2068332233885	-27132.20966970317	19.723815638179694	152.4332525710761	19.723815638179694	16.69723192022351	213.40457597071	151.42981708648068	61.80097463717684	62.74011751633613	19.38333507483349	8.299188368542026	6.61288944671625	17.684001386238105	2.2619231766570222	6.598904665712115	1.0	1.0	6.0	2.0	1.0	1.0	1.0	1.0	1.0	1.0	0.8355585551173917	1.3407488989570049	0.7654319992028059	0.7996669123870949	1.6940517462910418	0.564541888044662	0.37818516744710323	0.2559536078528816	0.22078925765657156	0.14507196704344458	0.6501396106820773	0.0355008421404473	0.035500842140447304	-27132.20966970317	0.0	-70.25879899957033
2235000	-29561.973737685934	-2435.362149566541	-27126.611588119395	17.0562623952448	132.45202447678918	17.0562623952448	15.259124368458204	133.65521248523348	175.49199263454148	132.09553190706407	55.87593025285615	63.839976663537655	42.55045761975392	35.307265414892846	47.67375592739029	12.581642316601362	15.03501400633553	1.0	1.0	2.0	3.0	2.0	1.0	1.0	1.0	2.0	2.0	0.8706681609924565	1.443687153441831	0.7603673764080924	0.8890389316749436	1.5957272022510023	0.4405111752316754	0.3651699217731105	0.2650101061162226	0.2185839373445995	0.1512360347660684	0.6350302811864114	0.0397578001819608	0.039757800181960797	-27126.611588119395	0.0	-72.39964950590446
2240000	-29551.397274985124	-2424.5251672700865	-27126.872107715037	17.646472507226896	138.36686958980454	17.646472507226896	15.116640208732608	627.3747795199404	66.13153270814443	33.5753092918582	58.795043459700935	31.21188330661944	18.457805775808197	8.638980606198148	10.959493258585598	7.705516442354296	3.2469433856566092	1.0	2.0	1.0	1.0	2.0	2.0	3.0	2.0	1.0	1.0	0.8795993552249621	1.4213549761046742	0.7155585261952573	0.9094024073566904	1.5906021639574497	0.4834825711609675	0.372628338659707	0.253255147002776	0.2200527548886987	0.15406375944881928	0.7065663673399805	0.036976051624272165	0.03697605162427217	-27126.872107715037	0.0	-67.66587241676581
2245000	-29570.195500576378	-2440.2638669217854	-27129.931633654593	20.960133605981916	151.11279626314393	20.960133605981916	17.150681740884437	388.01382478446516	152.15622778354808	171.88699670281784	150.25567576211031	86.30825900855146	94.95785776005373	18.44889023502458	20.893690046880582	20.818631405076662	31.508184784680942	1.0	1.0	2.0	1.0	3.0	1.0	4.0	1.0	1.0	1.0	0.911785469840276	1.4008850017287158	0.7038423859559018	0.9094024073566904	1.5906021639574497	0.4834825711609675	0.3776803636338546	0.2563602038049186	0.2188373275871006	0.14712210497412723	0.7001310068107615	0.036741039991053666	0.03674103999105367	-27129.931633654593	0.0	-73.75021015766733
2250000	-29564.15496548932	-2427.3608170590683	-27136.794148430254	18.386733514796322	139.19064833564292	18.386733514796322	16.288929285763615	99.00720020547273	43.93061214404404	76.06595667325425	50.97892234464726	11.196864998003502	33.120797097541136	14.82582800536198	9.377924231305766	16.975050128673388	10.372289842606053	2.0	3.0	3.0	1.0	1.0	1.0	1.0	1.0	1.0	2.0	0.9939782096978795	1.444548944316595	0.7673964373121693	0.791598087169169	1.5281030361308414	0.4743752853733466	0.3688913203671307	0.25531373033867144	0.2212281124171158	0.15456683687708306	0.7198720185967428	0.03736676539635336	0.037366765396353356	-27136.794148430254	0.0	-69.94913498951591
2255000	-29555.806514016538	-2427.412347651426	-27128.394166365113	19.05339082467417	137.19434783980557	19.05339082467417	15.723428748835264	188.27861899401745	59.52307326740469	81.9163630699811	61.96709179174902	78.47153005195638	36.92446023780864	12.744943413580385	4.278048249104195	6.634727318789617	6.593202138532418	1.0	2.0	1.0	2.0	1.0	2.0	2.0	1.0	1.0	3.0	0.8659591273585935	1.3491786532079302	0.7412569140279837	0.8729658017190599	1.665775420957389	0.5048640827290449	0.3783147040236288	0.25012218936710967	0.22144215352143218	0.15012095308783038	0.6761896900789289	0.04203851146059593	0.04203851146059594	-27128.394166365113	0.0	-69.86541259349288
2260000	-29559.805162807126	-2429.025280595308	-27130.779882211817	17.749570528028013	131.5200563127933	17.749570528028013	14.974886924918987	306.88870081365036	128.51433862435516	246.29215623475395	30.06903510970473	43.590029888266834	10.700922573290198	4.512529628266812	16.68694814166296	9.068078664017836	1.1284258205125215	1.0	3.0	1.0	2.0	2.0	1.0	2.0	2.0	1.0	1.0	0.9221308047870739	1.4663939545060494	0.7074298492058587	0.8641822965381428	1.520884857713947	0.5189782372489292	0.3678913968725585	0.26037233844906466	0.22479262022868834	0.1469436444496894	0.6714977224782528	0.0408994563293631	0.040899456329363086	-27130.779882211817	0.0	-69.07979714586656
2265000	-29560.635042179776	-2427.40798354793	-27133.227058631845	19.155880593200262	145.73571744096523	19.155880593200262	15.975798114491752	398.7434849708889	15.235991333236274	38.173422909604284	81.34452389981747	67.8706014298518	38.29471699203884	7.662720241422543	4.982429165964027	6.344908403480451	6.816054481782422	1.0	1.0	2.0	1.0	1.0	2.0	1.0	1.0	3.0	3.0	0.8778046902484614	1.5428660007317492	0.7253357695823112	0.8376100064589146	1.4974052957296353	0.5189782372489292	0.36488021780562774	0.26308333768924547	0.21261760482945458	0.15941883967567322	0.6622187688834328	0.03591201123694561	0.0359120112369456	-27133.227058631845	0.0	-69.48896239259031
2270000	-29557.734403098373	-2434.4523284123497	-27123.282074686023	19.646801539805377	144.71576372204564	19.646801539805377	16.64698863963745	618.1464565037863	60.174062062414265	23.973319896284032	72.01813431211552	49.034609897535816	87.51682818824573	20.943659240744164	11.063660848135465	21.866540205166956	7.047125986858184	1.0	1.0	2.0	1.0	2.0	2.0	2.0	2.0	2.0	1.0	0.8632764264699089	1.4710462458742775	0.733611071606225	0.8758877414876824	1.5754780123417458	0.4807005022201614	0.3722288901739698	0.2587589784281252	0.2199416636177666	0.14907046778013955	0.6920863127575378	0.036216627525651454	0.03621662752565145	-27123.282074686023	0.0	-71.29720026970443
2275000	-29557.37284303977	-2430.739206401001	-27126.63363663877	19.93324657210084	143.74922133201105	19.93324657210084	15.613157524834527	110.93584305688019	82.13662304207044	120.5182895433171	147.78491536389035	23.502576152130505	17.19187335012685	12.613492461356898	23.52446233357316	12.033111653104514	5.355434999366648	2.0	2.0	5.0	1.0	1.0	1.0	1.0	1.0	1.0	1.0	0.8635046099728128	1.3933553916583827	0.6964446646153444	0.9056188269950739	1.6475667701344308	0.49350973662395625	0.3713154934178913	0.2547835108709801	0.2227369433221484	0.1511640523889814	0.6540295228283212	0.0364024009589259	0.03640240095892589	-27126.63363663877	0.0	-72.66474757129889
2280000	-29565.45594550051	-2435.891045583485	-27129.564899917026	21.77355355366521	157.4280923401914	21.77355355366521	17.588440193527145	180.15884005155633	70.74359268740878	90.45357904731995	238.34700235665778	25.645525427643634	19.796427610257613	13.708032773686945	68.63500935653882	5.289848444865401	5.181578548228386	1.0	1.0	4.0	1.0	1.0	1.0	3.0	2.0	1.0	1.0	0.9638754273238124	1.3915072482454964	0.7019638798563841	0.902521379698834	1.6391403622907363	0.4009917025847372	0.375586623893299	0.24572030008030546	0.22954563375193318	0.1491474422744636	0.6579960284275814	0.03412471102205535	0.03412471102205534	-27129.564899917026	0.0	-70.88088564994254
2285000	-29554.917061643475	-2426.7483583336734	-27128.168703309802	20.262484390957553	155.26763690511513	20.262484390957553	17.554234687394786	82.09877068745917	59.03405723697343	86.24621893863215	83.76279575081989	57.42253368071063	14.899306115805745	6.409077542811057	10.523749630174239	10.473899728269664	5.650359723137116	1.0	1.0	1.0	2.0	2.0	1.0	4.0	1.0	1.0	2.0	0.903078219487827	1.4421532073227503	0.7430984885119322	0.92462996278782	1.5498505374062705	0.43718958448340023	0.36727360385470986	0.25608336149594335	0.22381063460600736	0.15283240004334064	0.6557669066911408	0.03363685581254835	0.03363685581254833	-27128.168703309802	0.0	-70.7652580943102
2290000	-29565.15550066557	-2431.024476821925	-27134.131023843645	17.158957984805394	126.34522307940009	17.158957984805394	14.047981752401464	1423.7640888925325	37.23542300509496	22.342157886010355	66.66719694546362	34.30917747429499	6.3786924567606755	14.812720012639836	8.414217282825211	12.920164213671253	14.020276427154148	1.0	1.0	1.0	4.0	3.0	1.0	2.0	1.0	1.0	1.0	0.9305055592372604	1.3887240831412144	0.7582390298407801	0.7940505022785681	1.6587175952242612	0.4697632302779161	0.37574924160131223	0.2577956200933563	0.22285292234401788	0.14360221596131478	0.700559797831266	0.04478943769691281	0.04478943769691281	-27134.131023843645	0.0	-69.06936357224649
2295000	-29561.13246998759	-2434.2445629096505	-27126.88790707794	18.65107397500432	136.09165847094692	18.65107397500432	15.333572033628476	55.56546373848078	109.30954979298426	77.31503342030514	60.30469809280373	125.54784125568338	15.193327948518041	26.380725433577123	18.343345491935732	24.919518773771706	52.50028077220353	1.0	1.0	2.0	2.0	1.0	2.0	1.0	2.0	3.0	1.0	0.8584653229469084	1.4086362139499167	0.8025723459140759	0.846245569050583	1.5658059665186874	0.5182745816198291	0.3674471286908963	0.268460961329574	0.22153135361284548	0.14256055636668544	0.6390059082111269	0.03857543527842179	0.038575435278421784	-27126.88790707794	0.0	-71.98895387678931
2300000	-29560.621046605225	-2432.723254554192	-27127.897792051033	19.773448271621344	158.34540810366107	19.773448271621344	18.062333144419885	409.6989248969599	110.88890754624268	98.97383459366291	29.369411043672077	19.1976869562525	8.753759273688758	17.00239081649413	45.1496036643876	17.697968729240394	8.064059354226464	1.0	1.0	5.0	1.0	1.0	1.0	2.0	1.0	1.0	2.0	0.8688675504989802	1.4390693223625735	0.7157791908350036	0.81747966332203	1.5946523132506822	0.5641519597307311	0.36882008054705445	0.2654221636828907	0.2193058953849486	0.14645186038510746	0.6727032550240291	0.033962052658003145	0.03396205265800313	-27127.897792051033	0.0	-71.59721007005069
2305000	-29560.476028752753	-2426.3681280089977	-27134.107900743755	16.50635228120181	124.33154822811302	16.50635228120181	13.701174986569788	238.88832225460683	47.61666560902481	40.38506894498779	48.41870145384388	33.574189876374575	87.86759366677708	14.923047482126146	9.43820174983994	3.8888174291724353	4.645922080678905	1.0	1.0	1.0	2.0	1.0	2.0	2.0	2.0	2.0	2.0	0.7603827849859031	1.3797147746804486	0.8653679463264482	0.8566422450775121	1.7004694009897354	0.43742284793995345	0.3911731422764934	0.25085791007724595	0.22135984000899214	0.1366091076372697	0.6599130040673823	0.044094871867626576	0.04409487186762658	-27134.107900743755	0.0	-67.54259767041812
2310000	-29550.860047646926	-2420.952342061896	-27129.90770558503	15.422122974773407	114.03971961692025	15.422122974773407	12.334968750939463	40.45190157937125	90.3303111461522	74.32001177588802	30.88199627300255	3.102977053595824	2.7045467622279866	4.058688761545434	7.8870226573729125	16.495189048665438	5.758643498585578	3.0	2.0	2.0	1.0	1.0	1.0	1.0	2.0	1.0	2.0	0.8514322066367808	1.341570978166873	0.7620646772565147	0.8566422450775121	1.6773854490224749	0.5109044438398455	0.3827514109567917	0.24728069693175353	0.22070251828980875	0.14926537382164723	0.6900952899946484	0.04418408541105136	0.04418408541105135	-27129.90770558503	0.0	-67.18868226208394
2315000	-29555.614816461362	-2425.4018303418097	-27130.212986119554	20.688994164647834	145.63064055000865	20.688994164647834	16.453105647491608	166.3450760478802	161.0437635220365	146.91636780730585	11.715041422250223	11.36066307731094	9.978214303384835	5.963983240626779	7.737404363954916	8.097703165634105	20.164616417278424	4.0	1.0	2.0	1.0	1.0	3.0	1.0	1.0	1.0	1.0	0.8742148035162001	1.4657588803217458	0.709951840607553	0.8439680033447012	1.5611712091986718	0.5449352630111293	0.3671418892011392	0.26057903298537405	0.21857255820877391	0.15370651960471404	0.6590617778148524	0.035876759008875915	0.035876759008875915	-27130.212986119554	0.0	-70.05136514021017
2320000	-29567.547971238953	-2428.3339104557285	-27139.214060783226	20.701359948553563	146.6129654841313	20.701359948553563	15.415277751334127	58.67741472378551	128.33876672633906	90.26756272397539	29.240057392113066	57.63345507941222	45.769985714230344	4.246850856588608	3.7579118876244846	6.584831765988648	5.080503803911038	1.0	4.0	1.0	1.0	1.0	1.0	1.0	2.0	1.0	3.0	0.8189509851061609	1.4393508103234232	0.7377618476197272	0.8712107311654167	1.5261247422001778	0.6066008835850956	0.3748771376776471	0.25094660770709554	0.22321532468753555	0.1509609299277231	0.6728898980237688	0.03748131589436774	0.03748131589436776	-27139.214060783226	0.0	-72.71357901144012
2325000	-29556.017549007927	-2427.2408273169476	-27128.77672169098	19.241309058996965	141.6396577002899	19.241309058996965	15.615178919160522	110.45121433716088	78.30667632164025	38.61281864142026	99.76235238959461	61.45908205473162	60.110091343398885	12.407037933295427	6.9247096718219625	10.437701032864815	11.022580321703169	1.0	1.0	2.0	1.0	1.0	2.0	1.0	4.0	1.0	2.0	0.8189509851061609	1.4515531337936276	0.6912940220907194	0.8712107311654167	1.634751061311694	0.5322400665323825	0.3700861362921503	0.2689875975552088	0.2161317592424176	0.14479450691022455	0.6466672146353055	0.038096338126871535	0.03809633812687154	-27128.77672169098	0.0	-68.8639850972756
2330000	-29563.51824157002	-2428.708290675102	-27134.809950894916	20.53032439776572	153.13075749143312	20.53032439776572	16.10671388957291	128.6672288161083	37.26955091586313	76.85644524154716	117.06756254849462	18.70623569689796	30.444818599420167	55.52233968384777	10.826762385110964	11.435082966524028	10.364783022842088	1.0	1.0	1.0	2.0	1.0	1.0	1.0	5.0	1.0	2.0	0.8463344250173503	1.3753370395231745	0.7655754463435531	0.8712107311654167	1.6158358853735415	0.5257064725769652	0.38446776516224307	0.256695621014314	0.21669090163544552	0.14214571218799862	0.5982410528091644	0.0346648967573525	0.03466489675735251	-27134.809950894916	0.0	-68.97974572971677
2335000	-29557.541775307804	-2429.8630095416147	-27127.678765766188	15.471457255745195	116.2659136338234	15.471457255745195	12.908367750852797	93.49122533460275	73.58844528668911	23.49179398271843	40.530917821466666	17.72344583174051	18.541000403036602	28.001980962698994	75.06450557147274	3.4472114905646	1.1533468379436524	2.0	1.0	1.0	1.0	2.0	2.0	4.0	1.0	1.0	1.0	0.7737930163879257	1.3932251403212206	0.7445597534806849	0.9008661149757687	1.689056904557426	0.4984990702769755	0.3763926794119275	0.25985227468009164	0.21669090163544552	0.14706414427253653	0.6965832176272604	0.044759672255681865	0.04475967225568187	-27127.678765766188	0.0	-70.876271220762
2340000	-29555.216204667777	-2422.6787818707035	-27132.537422797075	17.821165010612816	133.04140337197913	17.821165010612816	14.91155260420161	102.07277487557613	80.87206714585112	80.56286647174436	84.19345924983435	8.985748676569674	14.250392450971399	25.08350861013121	15.10661637550474	3.286625686672623	3.137427070041421	1.0	2.0	1.0	4.0	2.0	1.0	1.0	2.0	1.0	1.0	0.9046354044521964	1.3518959762616949	0.8035003792637353	0.770392596959997	1.7093840403889116	0.4601916026734665	0.37639993122576754	0.25320494679080957	0.22949337984094353	0.14090174214248052	0.7010673044059189	0.041081764637629935	0.04108176463762995	-27132.537422797075	0.0	-66.9476831928802
2345000	-29561.58944384399	-2431.527440575371	-27130.06200326862	18.848255367338137	145.0331801238429	18.848255367338137	16.328676092019403	431.9935658466991	44.42479301349198	67.49187089191003	74.01485554912425	50.77480157366644	10.359951967890243	24.026135832936063	54.5300462057076	17.284956901524	3.9409542352589857	1.0	1.0	1.0	3.0	2.0	1.0	2.0	2.0	2.0	1.0	0.897842933331802	1.2846971037588217	0.8338933112659417	0.8666791387089222	1.689242477020228	0.42764503591428604	0.3747526296088731	0.2524090637247989	0.22584952311335246	0.14698878355297673	0.669720018740325	0.0359227989464864	0.035922798946486395	-27130.06200326862	0.0	-69.31986796933755
2350000	-29563.90490667067	-2429.7874964245248	-27134.117410246145	19.424018057461033	149.2400934725546	19.424018057461033	16.619685590054157	152.64036024929808	90.15157459755405	88.97146186096374	74.97466894459643	101.61793613340588	18.78418669858766	17.610077789746914	14.770984458449632	5.848947229696949	15.266367624820518	1.0	1.0	1.0	1.0	3.0	5.0	1.0	1.0	1.0	1.0	0.8324568563014195	1.3614357673303532	0.7937823444791348	0.9081494320803375	1.655359492436557	0.4488161073721998	0.3617677224090312	0.2560578972116328	0.23259212795730416	0.149582252422033	0.6936966293135967	0.035030768847608244	0.035030768847608244	-27134.117410246145	0.0	-70.01135200472606
2355000	-29559.957480576933	-2429.572179912045	-27130.38530066489	18.125467473973405	139.528229556336	18.125467473973405	15.342355725731625	121.40212396317973	39.36201671740241	137.26288113402748	55.33197466612704	79.36178743728051	47.58586799036775	17.880420456197843	10.21436180548956	6.625644571187018	12.153732449518985	1.0	1.0	1.0	3.0	1.0	1.0	2.0	3.0	2.0	1.0	0.838974619937453	1.4536395149141519	0.6283962441662235	0.9046536741381287	1.6961769473061845	0.4781589995378599	0.3764919854405572	0.25889560318970833	0.21251391811973566	0.15209849325000002	0.6597530937078385	0.037404078782148624	0.037404078782148624	-27130.38530066489	0.0	-69.62558066521404
2360000	-29557.675012804713	-2428.1419193611696	-27129.533093443544	18.266721513759993	134.96099089335806	18.266721513759993	14.895967823372926	94.874724730416	68.49682205916355	140.98462602474297	312.7533988705474	21.981722722171316	13.085664663657296	10.120984319376904	10.615271262426244	4.945856835090837	11.210409038371395	1.0	2.0	3.0	1.0	1.0	3.0	1.0	2.0	1.0	1.0	0.8495414786455673	1.3377808707583712	0.7343558507089464	0.8991735076722064	1.7218840167987046	0.4572642754162058	0.3870895588242935	0.24678791326301058	0.22131591363843978	0.1448066142742573	0.6637538370788311	0.04113390530110026	0.041133905301100254	-27129.533093443544	0.0	-68.90625442126229
2365000	-29557.906448330865	-2426.748255494028	-27131.158192836836	18.834267370344055	142.81293157372824	18.834267370344055	16.014987371800313	152.09937146585392	49.97987174886099	70.5154891957096	36.34951916089796	25.37155463758498	23.750785386986063	20.33520365237003	33.52075169556793	10.187459255431401	2.3831766778212873	1.0	1.0	2.0	3.0	2.0	1.0	3.0	1.0	1.0	1.0	0.8180649443054725	1.3538350138025597	0.8120089121393467	0.9145958989681129	1.7144013537245817	0.3870938770599284	0.37067806255018604	0.25680812072368725	0.2198573457117753	0.15265647101435262	0.6852304947383603	0.03839252077355524	0.038392520773555254	-27131.158192836836	0.0	-69.79262449679766
2370000	-29565.163942273983	-2431.806995881703	-27133.35694639228	19.519061254431683	142.7259162714241	19.519061254431683	16.303815959876037	122.57065003397737	31.35747163683196	50.90417127574047	109.63020644300533	122.88496170930362	45.05966748752206	49.57165097121213	8.91381456017826	9.724137982151355	22.819398469381508	1.0	1.0	2.0	2.0	1.0	1.0	2.0	2.0	1.0	3.0	0.8128209072674164	1.3640404605331424	0.6914578268291615	0.7885993965371034	1.8629421755132098	0.4801392333199685	0.37874392256669653	0.26676813170127317	0.21376062321888992	0.14072732251314157	0.6225255046226673	0.03936472607007629	0.039364726070076295	-27133.35694639228	0.0	-69.91696810383472
2375000	-29563.717043258588	-2433.9476588196226	-27129.769384438965	17.306669480759503	135.63256914083075	17.306669480759503	15.192208965736135	202.40050900720863	130.41722785472848	158.22833893438647	70.60975529115483	46.939100741253206	25.987660196032238	6.909889589733417	15.178956639605293	36.60029683294256	15.282745013431537	2.0	1.0	2.0	1.0	2.0	2.0	1.0	1.0	1.0	3.0	0.8336199823720974	1.3370475206438195	0.7724187519856147	0.7946491857808717	1.6887481135557663	0.5735164456618325	0.37020505678599575	0.26056278052319815	0.22624212920972486	0.14299003348108247	0.6891382114461686	0.03965240703583172	0.039652407035831706	-27129.769384438965	0.0	-71.61088997444307
2380000	-29564.04912143156	-2436.4203534340313	-27127.62876799753	18.566413308702543	143.00158455149892	18.566413308702543	16.058083740310828	319.3195959038701	209.6347520819665	60.69934818971622	57.237896183517165	59.04980601802184	26.49839968991982	22.527148371128707	40.686292667696364	43.399606894358044	32.92244326634646	1.0	1.0	2.0	2.0	2.0	1.0	2.0	1.0	1.0	3.0	0.85298010865709	1.3162290068859435	0.7411978605964882	0.8792012386835665	1.7395490664163762	0.4708427187605377	0.37811084357038466	0.2527744896288896	0.22019789628123995	0.14891677051948707	0.6437137523409723	0.03680020189173459	0.03680020189173458	-27127.62876799753	0.0	-72.86767395495535
2385000	-29568.464371008242	-2437.277424641529	-27131.186946366714	19.20503180917564	143.33533962603403	19.20503180917564	16.065077916814197	225.27215831147308	63.12166655595454	141.88438578068929	177.40615610667265	192.29864948778282	194.29492803730597	160.0801639323744	19.391816786432	6.762144789339058	13.066299127904953	1.0	2.0	1.0	1.0	1.0	1.0	1.0	2.0	3.0	3.0	0.8371773736498247	1.3405876214618053	0.7145454221958344	0.8111710460427181	1.8244436946288203	0.47207484202099886	0.3685485417952468	0.2563137605866119	0.22709224499660036	0.1480454526215421	0.6579708663804721	0.03755964235422792	0.037559642354227936	-27131.186946366714	0.0	-69.84055489754788
2390000	-29564.67168059737	-2431.7436010103365	-27132.928079587033	16.684548417991873	125.5456023308931	16.684548417991873	14.444710340132605	464.20157875802875	37.98459015866301	43.86331323843049	99.60087936520988	75.14274456241218	42.33313838676533	31.48174379809132	13.1514186694786	23.475447460623997	12.522644165181962	1.0	1.0	3.0	1.0	1.0	1.0	2.0	1.0	2.0	3.0	0.8371773736498247	1.4032556955337117	0.7842763506948154	0.832395492998105	1.6777041092817073	0.465190977841837	0.3765267361351867	0.2561909214545467	0.22063945555581801	0.1466428868544498	0.627640392705156	0.04332434721429832	0.043324347214298335	-27132.928079587033	0.0	-68.12567859986528
2395000	-29561.59930398431	-2430.090389135899	-27131.50891484841	19.418143257825367	145.7825309811575	19.418143257825367	16.617726327781142	200.0461218917745	129.59269374795156	119.1234396753482	65.90681678523787	108.8503710668407	173.2043394436821	2.5296618080487683	3.747258674254392	6.640237990368808	12.706138741247964	1.0	1.0	1.0	1.0	2.0	1.0	1.0	1.0	4.0	3.0	0.7618673985637384	1.4176830813036647	0.8790030048361099	0.8395650211971306	1.6065107609952216	0.4953707331041356	0.37604964165284327	0.26280435424171017	0.22410107274103705	0.13704493136441068	0.6264191206978367	0.035833607580724555	0.035833607580724555	-27131.50891484841	0.0	-68.45646535869002
2400000	-29561.80996479559	-2432.053035569172	-27129.756929226416	18.970826008388496	146.25020231085796	18.970826008388496	16.31297592957582	142.75237391508063	47.042972704653714	97.19351505275998	160.37646866365174	62.51251533395029	97.00031853287769	12.831572673499327	28.087265092553388	6.257710515073302	3.61151696165667	1.0	1.0	1.0	2.0	2.0	1.0	2.0	2.0	3.0	1.0	0.7787405242165447	1.5227994256052937	0.7267715915157302	0.8888631152569725	1.6086966819143558	0.4741286614911039	0.3683528390859423	0.2669350141656587	0.2161022118802651	0.1486099348681352	0.654447140931659	0.03701275128136986	0.037012751281369854	-27129.756929226416	0.0	-70.20992716585016
2405000	-29556.862174331505	-2430.2280081241015	-27126.634166207405	19.96811223351811	151.2741271409548	19.96811223351811	16.58925240268705	142.90882533455894	170.3418341419647	52.90155306280184	30.36227733817021	42.692036110209166	25.073712728726978	19.999319986565006	8.355077542801371	9.030836284052615	19.96062676999023	3.0	2.0	1.0	1.0	1.0	2.0	2.0	2.0	1.0	1.0	0.8453536993211563	1.373325907271039	0.8417346111001316	0.8439209020533696	1.665430477341425	0.43023440291287934	0.36712782320177334	0.2606049757896267	0.2265921697030195	0.1456750313055819	0.6545592624616433	0.0353899412335807	0.035389941233580684	-27126.634166207405	0.0	-72.12071553718297
2410000	-29563.39101765121	-2431.9500549345807	-27131.44096271663	22.708892404231776	168.02162985648238	22.708892404231776	17.975725799602635	200.55134642099205	61.75575116570399	47.4245128501949	48.84508678058726	40.40827698080877	54.016409841451896	69.02669824336849	18.204468697312414	7.939210657125418	7.369893863438937	1.0	1.0	1.0	1.0	1.0	1.0	2.0	4.0	3.0	1.0	0.8336783274796876	1.471260960279609	0.7073209008730128	0.8811830167476439	1.6365882193066519	0.46996857531339564	0.36913345820498455	0.25929082956291155	0.21936295444476522	0.15221275778734022	0.6816359597124072	0.03056627728999634	0.030566277289996346	-27131.44096271663	0.0	-71.24354245751576
2415000	-29571.14406436635	-2444.1745485694605	-27126.969515796893	18.133438187600753	130.8919145327758	18.133438187600753	14.702157130820844	283.0854460266362	203.58322048863243	42.08129535779466	99.05683162676002	326.9821546543083	105.94620398847812	84.91519062554552	22.678816397518283	33.52033655644657	29.12149622281784	1.0	2.0	1.0	1.0	1.0	2.0	1.0	2.0	3.0	2.0	0.8924457405191981	1.4241444479831329	0.7865090283136045	0.8736792962702387	1.5547928053315918	0.468428681582235	0.3714951108921492	0.2589723192687901	0.22078672091514842	0.1487458489239138	0.6682877198488882	0.04092332560322115	0.04092332560322118	-27126.969515796893	0.0	-74.4502376723678
2420000	-29560.883891712634	-2428.600304875024	-27132.28358683761	17.21007333768853	132.966961068918	17.21007333768853	15.228915099384833	50.326029615208775	110.30330520802791	36.52543489073206	51.60375149658449	52.337849109496645	35.57532329102366	13.013883340224215	20.633182078880566	8.2460449469197	2.2709618318755673	3.0	1.0	1.0	1.0	1.0	2.0	3.0	1.0	1.0	2.0	0.8545104666101435	1.3660088701855047	0.6826518129822692	0.8736792962702387	1.763919988310329	0.4592295656415159	0.3747896750787323	0.2549873330751864	0.22502404729186612	0.14519894455421672	0.657931685588096	0.04057565309231777	0.04057565309231777	-27132.28358683761	0.0	-71.64622375336243
2425000	-29561.79594485328	-2435.204675193157	-27126.591269660123	18.061270397745318	134.21271834706255	18.061270397745318	14.53624094472497	134.563613207161	105.21267800181356	149.46770554130836	93.14083678609944	18.70357569125961	15.317154517571792	36.925189435741316	154.70611619478234	12.976088207317064	5.702650968009621	2.0	1.0	1.0	3.0	2.0	3.0	1.0	1.0	1.0	1.0	0.8871505056576305	1.4271081072149765	0.7742794302184692	0.7973820130511413	1.6510319498355481	0.46304799402223507	0.37383091922124007	0.25575249073197526	0.2172924356025238	0.15312415444426253	0.637795302917746	0.04102618664721847	0.041026186647218466	-27126.591269660123	0.0	-70.31292391995288
2430000	-29555.43091890474	-2427.0873778166538	-27128.34354108809	17.942366665023705	134.60101276324184	17.942366665023705	15.434766544576128	169.65839484284425	95.83185393358089	30.948107896189363	21.847571666261643	37.54588943503756	15.62467248414108	26.412500864445157	19.04169606736944	15.470494184030038	6.558559191767818	1.0	2.0	2.0	2.0	1.0	2.0	2.0	1.0	1.0	2.0	0.8986156807806773	1.3534708384938592	0.7318203548215046	0.8647743199329319	1.7522006712667773	0.3991181347042503	0.3716557034497423	0.2505054248928917	0.23196791672009812	0.1458709549372696	0.6591284037160082	0.03918122600532373	0.03918122600532373	-27128.34354108809	0.0	-70.12446228603017
2435000	-29547.052534805043	-2423.7960664627717	-27123.25646834227	15.134921052754752	111.13183088317585	15.134921052754752	12.001615755808448	80.78424669926407	65.75609333130315	49.3017541964243	3.304894448011588	11.473775415408095	5.9577287130416	8.157997701330203	18.89632930682977	6.223107521131711	18.34305354920701	3.0	4.0	1.0	1.0	1.0	1.0	1.0	1.0	1.0	2.0	0.8732134189015647	1.3912403895771661	0.7450975071210165	0.8838202952468386	1.6197033140881454	0.4869250750652693	0.3686525783420834	0.2622425486799657	0.22270171697881866	0.14640315599913384	0.6724273654473799	0.047770410522025075	0.04777041052202508	-27123.25646834227	0.0	-65.8583468730211
2440000	-29557.085290778643	-2427.7198370685087	-27129.365453710136	20.38269505517107	146.52667537211627	20.38269505517107	15.358804260014837	134.23620964380774	82.50941605072197	57.397187188031815	33.34726030199771	25.390622886804284	18.61629916515389	21.265566804461987	27.106339278615327	10.331549671975841	16.665519178500002	1.0	2.0	1.0	3.0	1.0	1.0	1.0	2.0	1.0	3.0	0.8653905150663727	1.3990632934123581	0.7411404401390416	0.8448939249520058	1.6625867513649533	0.4869250750652693	0.37628135477825886	0.2539001341338831	0.22181491424997773	0.1480035968378819	0.6826597963909714	0.036123416360692745	0.036123416360692745	-27129.365453710136	0.0	-70.82082430834298
2445000	-29554.11575401471	-2423.791421031573	-27130.32433298314	18.353876292095073	136.80653523315203	18.353876292095073	14.967056512469242	98.59732046259862	36.34071693648921	49.458315301154826	34.8565502479378	9.088526405529885	3.621410550105549	6.506133996430674	3.52877527106042	14.76348097633245	5.520641886065533	1.0	1.0	1.0	5.0	2.0	1.0	2.0	1.0	1.0	1.0	0.8653905150663727	1.3598664634035156	0.8188879440323051	0.8063432510675848	1.6625867513649533	0.4869250750652693	0.3695507710823206	0.25284773084783363	0.22976617912056804	0.14783531894927943	0.6304496080363431	0.04074916161598603	0.04074916161598603	-27130.32433298314	0.0	-71.28420641499093
2450000	-29552.406414333607	-2422.7379771102255	-27129.668437223383	20.26051710238088	150.2582579852047	20.26051710238088	17.185727548127172	248.5470393220617	29.297543341220578	41.56872561475678	25.317773240671055	7.909256215482285	5.04316958081677	12.525461049183662	17.900853799571827	12.150541401996172	3.127647511880387	1.0	1.0	5.0	2.0	1.0	1.0	1.0	1.0	2.0	1.0	0.7997442149072973	1.3368331529795652	0.7769922767907191	0.9037354864304983	1.7324899058126513	0.45020496307926966	0.36834182525345915	0.2553639406798726	0.2284589151173905	0.14783531894927943	0.6178194720642319	0.03516272321830605	0.03516272321830605	-27129.668437223383	0.0	-68.8576886874516
2455000	-29557.464358989666	-2425.6038094460623	-27131.860549543602	21.309694709495908	150.82906791525787	21.309694709495908	16.774561362111246	90.32635236776429	44.70357028541716	53.311115812328595	57.55872201855199	67.41052183457667	13.77366607165654	15.265272430318724	18.641455993032995	7.581954823409255	4.360070818741016	1.0	1.0	2.0	1.0	2.0	1.0	4.0	2.0	1.0	1.0	0.8603117709559389	1.39739959010938	0.7254317056364216	0.854789293009222	1.6474744271579136	0.5145932131311248	0.37669368443003903	0.2644402488133184	0.2164485746969832	0.14241749205966106	0.7095088890227557	0.03634361090757633	0.03634361090757633	-27131.860549543602	0.0	-69.48075892181274
2460000	-29559.050530822395	-2429.578162165645	-27129.47236865675	20.591612969428816	153.0183018226452	20.591612969428816	16.21213222807391	341.5048101056538	90.59831112021678	58.09270378531636	32.543424556855676	40.79341636743391	49.99623055240031	18.174630523795784	15.462469310413242	8.908177419918921	7.017095724479434	1.0	1.0	4.0	1.0	1.0	1.0	1.0	1.0	1.0	4.0	0.8696190035392125	1.2971094328816266	0.816330258699195	0.8438423276881802	1.706488311789429	0.46661066540235785	0.3744785620937751	0.25390686633306614	0.22741854164967445	0.14419602992348599	0.6563431811490515	0.034210182600846156	0.03421018260084614	-27129.47236865675	0.0	-71.34384423784446
2465000	-29564.223391510186	-2432.0320697791844	-27132.191321731003	19.100171209125705	130.54632996978515	19.100171209125705	15.162900121780378	260.47114865317656	184.93725028910836	119.65304308901479	170.62310602979937	99.86082613122684	69.82973449496784	26.496569684914633	10.16278420043599	9.443455660184801	8.42886453621847	1.0	1.0	1.0	1.0	3.0	1.0	2.0	2.0	3.0	1.0	0.8875832400016656	1.3889673042133537	0.670424573481474	0.8990582344781712	1.755211018986437	0.3987556288388999	0.3762188096169094	0.2502151204191893	0.225419712508002	0.14814635745590105	0.6749080842202644	0.04364300984136063	0.04364300984136063	-27132.191321731003	0.0	-69.36009207516801
2470000	-29561.192627386685	-2424.710756259978	-27136.481871126707	17.395540890946847	139.76596126819499	17.395540890946847	15.980782876201383	153.5674049517568	37.46912351710457	87.82487215306553	145.2796965572082	55.929901503532726	9.472858681409454	7.116812523836055	10.07022339942897	2.743964574694094	1.0868061805951237	1.0	2.0	3.0	1.0	1.0	3.0	2.0	1.0	1.0	1.0	0.9368435025109281	1.5143373273203238	0.7318556606451911	0.7712922822337845	1.5882161389803822	0.45745508830939147	0.37057094272223917	0.26113852304528384	0.2197819049160584	0.14850862931642045	0.6356801303118151	0.03981321627459131	0.03981321627459134	-27136.481871126707	0.0	-68.86522350183867
2475000	-29562.336571579184	-2432.1602203207026	-27130.17635125848	19.867965913993558	154.07680814720325	19.867965913993558	17.56327014325525	108.7383540394782	41.69516554409167	95.7276075679345	66.8584981132243	75.8803198013473	58.30285394146575	36.60236488870608	12.935000550980027	19.015762650260246	11.661740149969075	1.0	1.0	1.0	1.0	1.0	1.0	3.0	5.0	1.0	1.0	0.8965822409292896	1.391259465504872	0.7717491141127535	0.9476273502650155	1.5551689550985568	0.43761287408951394	0.3677134592637267	0.2587936807934371	0.22000325211219365	0.15348960783064433	0.7036150429302724	0.03418782725699524	0.034187827256995235	-27130.17635125848	0.0	-71.10384066725892
2480000	-29561.035480352453	-2433.66967744343	-27127.365802909022	17.877805705112827	135.45810552281148	17.877805705112827	15.992572573110156	209.33131839310042	92.99415658508418	168.67976657077253	425.4126388700078	93.03741956720567	17.87639574013669	32.75242117576114	10.184056152669205	12.600438516562066	4.32863231168047	1.0	2.0	1.0	1.0	3.0	1.0	1.0	2.0	2.0	2.0	0.813282789571983	1.4047884532602481	0.8043068147227881	0.8200686160368259	1.7199404523186426	0.43761287408951394	0.3747193756421089	0.2641421109258769	0.2170512555147475	0.14408725791726856	0.6560671074593897	0.040162119933844324	0.04016211993384434	-27127.365802909022	0.0	-69.36945496573902
2485000	-29568.12693112615	-2424.8152788143498	-27143.3116523118	15.794328100007876	114.45424092439153	15.794328100007876	13.435624791341493	1347.6626187908694	142.79848139102475	41.48899511275423	32.101016756782585	71.56595307869433	3.7526908814112745	5.22375759629374	4.924293193255245	4.692766626417933	5.287322898966015	1.0	1.0	1.0	1.0	3.0	1.0	3.0	1.0	1.0	3.0	0.7796526856433788	1.4149797250703795	0.6924822625024435	0.7847370761086031	1.808237629750786	0.5199106209244108	0.3806380617801676	0.24981095633973144	0.22322467876747396	0.14632630311262879	0.6203555049279896	0.050137273170981184	0.05013727317098119	-27143.3116523118	0.0	-64.88982967768877
2490000	-29558.00016771774	-2425.836832965376	-27132.163334752364	20.55552874267327	149.84227401895302	20.55552874267327	16.230191220526677	60.955131024742144	42.7146414307174	110.48999763627907	53.65525142856103	14.531925415981929	11.378257152338463	10.139805234251044	20.595663179513707	1.6951902709644555	4.496518313904341	5.0	1.0	1.0	1.0	1.0	1.0	3.0	1.0	1.0	1.0	0.963198527452482	1.405535679375228	0.6571890890956245	0.8611168156173163	1.6276405872014075	0.4853193012579434	0.3624414612945252	0.24457018724414412	0.23334800398160957	0.15964034747972292	0.7002252362210475	0.034183544956318423	0.03418354495631843	-27132.163334752364	0.0	-71.17944701455531
2495000	-29564.36660504195	-2431.281935455703	-27133.084669586246	16.917333822011635	121.76986979088296	16.917333822011635	12.65883299288156	385.45509971540133	298.674221746676	254.37911294981382	76.84840172338374	69.23862885465307	26.84474304617864	15.604030953188861	13.829144493571748	6.046861241739624	11.250350598915338	1.0	2.0	1.0	1.0	2.0	1.0	1.0	1.0	3.0	3.0	0.9558300933113824	1.4122071402909986	0.7189375373888848	0.8048642373724931	1.6228416903782994	0.4853193012579434	0.3798178636419733	0.25355539188152504	0.2196489002540152	0.14697784422248833	0.6793378035666425	0.04324752003029716	0.04324752003029716	-27133.084669586246	0.0	-67.92102271338493
2500000	-29566.236142473535	-2438.40260861292	-27127.833533860616	19.280450936328258	144.4985703627759	19.280450936328258	16.194088712804078	168.09302702731551	80.15121777877488	90.6445134949152	179.91471964405292	363.71427518230337	46.12031086227908	86.02998476309567	40.20273874302693	4.877951235349047	14.209708270124295	1.0	1.0	1.0	1.0	1.0	1.0	2.0	2.0	3.0	3.0	0.8938609651849562	1.4122071402909986	0.682981176754746	0.9563198398835934	1.6228416903782994	0.4317891875074081	0.3653363670250269	0.25407049100969165	0.22252630775380067	0.1580668342114826	0.7291998391420628	0.03574249171892474	0.03574249171892474	-27127.833533860616	0.0	-70.83072991282016
2505000	-29566.50935076263	-2431.6837024194774	-27134.82564834315	20.108537412211046	156.04234042393148	20.108537412211046	17.87920237389653	244.7044099137459	177.23002779526183	32.052778200350716	115.42486570494728	31.04820953866177	22.50387182666936	9.526889411284643	13.06364473723582	11.544006990830951	19.352332516597997	1.0	1.0	1.0	4.0	1.0	1.0	2.0	2.0	2.0	1.0	0.8499598207955625	1.3170344352899896	0.6269613600057992	0.9102387492062759	1.714041654480177	0.5817639802221973	0.3806034033525714	0.2517245788681029	0.220795056717676	0.1468769610616515	0.6516082470972095	0.03420525684279799	0.034205256842797994	-27134.82564834315	0.0	-70.08091085458648
2510000	-29565.892634567732	-2433.6675188807503	-27132.225115686982	20.530173659408177	150.83301989277825	20.530173659408177	17.470824059070008	146.4966454445548	82.73727928611939	50.59100920700152	84.38822342252357	25.54280594099859	82.39189071357497	22.784658998331334	15.02200619492488	12.74574058758774	15.886091908973706	2.0	1.0	2.0	2.0	3.0	1.0	1.0	1.0	2.0	1.0	0.7742402142047636	1.3731290454433454	0.7238666243661843	0.9185726071772561	1.7815674240258306	0.42862408478262176	0.3768240675633387	0.25765519666415415	0.22100839376103965	0.14451234201146929	0.6954130775028026	0.0351326291050585	0.0351326291050585	-27132.225115686982	0.0	-72.13472504299962
2515000	-29552.84221192887	-2427.584902937842	-27125.25730899103	17.577871323320473	130.4738521939872	17.577871323320473	14.702252998285292	104.06217154195149	71.89402069166323	239.2071436307079	115.63807012889582	28.646120957999287	16.964969508015873	16.61194015954753	7.527275034007608	9.581196175940066	3.7670807211428734	2.0	1.0	2.0	1.0	1.0	2.0	3.0	1.0	1.0	2.0	0.9048826781425309	1.4852700718036034	0.6487077571105863	0.8992902468738952	1.6034446150586759	0.4584046310107098	0.37040955894653843	0.25684570758328495	0.2198150116030058	0.1529297218671726	0.6835253154890238	0.039884289373267094	0.0398842893732671	-27125.25730899103	0.0	-69.03734279888913
2520000	-29551.01443169617	-2421.3176954233463	-27129.696736272825	17.845602883606297	131.48591586556748	17.845602883606297	14.453238695776648	70.57078214872334	25.771639944645752	40.5416747796498	69.95526521860548	34.07955199048167	30.608563586960894	7.474777341449127	7.341288219978069	6.389885602566756	6.83375798476627	1.0	2.0	1.0	1.0	2.0	1.0	1.0	3.0	3.0	1.0	0.9102165550675895	1.4176816454882446	0.7329004736645037	0.8041746353766697	1.6590765319445286	0.4759501584584652	0.36355584845168354	0.271975616521823	0.21575839904072835	0.1487101359857669	0.6869233250593951	0.0417421980826062	0.0417421980826062	-27129.696736272825	0.0	-67.33277747254697
2525000	-29559.42117364438	-2429.8510615833875	-27129.570112060992	16.387002560066513	128.38611199345544	16.387002560066513	14.519621780477822	1157.9465996331626	53.31779548437309	149.89559974922255	56.3417528814213	72.51266565117976	19.818027237654267	12.988250314926708	5.222493720768184	8.73535026368656	0.9664070224577295	1.0	2.0	1.0	2.0	1.0	1.0	4.0	1.0	2.0	1.0	0.9284100606651415	1.436413290787184	0.7408584042175673	0.8041746353766697	1.6022376084788321	0.48790600047460675	0.3624676106428984	0.264821710510394	0.21927314775802503	0.15343753108868435	0.6494833727241865	0.04255996104229016	0.04255996104229018	-27129.570112060992	0.0	-67.4191052546591
2530000	-29559.694013129156	-2432.7712771076276	-27126.922736021526	18.025874830304765	134.42159962532128	18.025874830304765	14.378448265959078	120.69833959738858	96.5440580116678	104.36656024875913	269.21926688141053	104.44845598698465	130.2032493530776	33.15434158767374	14.620382984717338	12.015730692471145	2.805499700774005	1.0	2.0	2.0	1.0	1.0	1.0	1.0	1.0	5.0	1.0	0.8317156158118221	1.4449630206812438	0.70255079337631	0.9002197517798722	1.6154291437031467	0.5051216746476065	0.37569644208349756	0.25241150080291214	0.21907085946549654	0.1528211976480955	0.6712138300021827	0.03820406445691993	0.03820406445691993	-27126.922736021526	0.0	-69.59606561931442
2535000	-29553.270168876414	-2424.7675108836766	-27128.502657992736	17.690968841315353	132.08000507041007	17.690968841315353	14.398976924202183	104.74173738434527	111.18264249428968	144.23869285867667	75.76553745121196	53.57634228962428	11.936322539090558	15.909850631339483	16.45284861016373	3.634863183566795	3.092114654003907	1.0	1.0	2.0	1.0	2.0	3.0	3.0	1.0	1.0	1.0	0.8342148008041781	1.4351028634875023	0.7606651395890089	0.8708405336873244	1.6176658879956343	0.4815107744363534	0.3719276961751934	0.2635528010866044	0.21706804714134686	0.14745145559685716	0.6281198697257392	0.03924322883859333	0.03924322883859333	-27128.502657992736	0.0	-68.01541512542747
2540000	-29553.77155634791	-2429.60458553085	-27124.16697081706	19.591825537119995	140.3741723648961	19.591825537119995	16.34712323918556	180.403748099704	105.76002659541605	54.709081491960305	97.33740037708404	70.95200220689165	23.96887605588916	17.992528154042592	18.418501219822257	19.159740407835308	7.126562232360198	1.0	1.0	1.0	1.0	1.0	3.0	3.0	2.0	1.0	2.0	0.8338170396718133	1.468922685633727	0.724336364150228	0.8512887488483006	1.5917093760206489	0.5299257856752837	0.3749339399430777	0.26113328294671484	0.2131199101863713	0.150812866923838	0.6458081678754517	0.03984295215496503	0.03984295215496503	-27124.16697081706	0.0	-69.61872563794454
2545000	-29557.767256044168	-2429.876162463068	-27127.8910935811	19.100393155690732	142.62374339515588	19.100393155690732	15.846406266711881	209.03759872839237	69.29438121477122	124.17561874809057	102.60941672178784	45.62587489558446	34.072083606961044	27.716344944975635	16.422503987957644	23.06328510235316	7.214162603950307	1.0	2.0	1.0	1.0	2.0	1.0	1.0	3.0	2.0	2.0	0.8159516267483865	1.4334636931632796	0.7423424868323282	0.8212036279714346	1.726233766986171	0.46080479829840165	0.3772800229707352	0.2553193983635093	0.22114434364712096	0.14625623501863635	0.6575384204240123	0.03769813084083176	0.03769813084083177	-27127.8910935811	0.0	-68.93070069340767
2550000	-29577.39502796724	-2436.767947377835	-27140.627080589406	20.387219932416293	163.54710414078676	20.387219932416293	18.019509599846184	121.75455685476412	74.08405205269104	102.36964604494855	20.778277574318857	25.731899911418644	54.61081753499005	48.64581543281129	63.31783241338257	5.233777796009229	1.632566897368922	1.0	4.0	1.0	1.0	1.0	1.0	1.0	1.0	4.0	1.0	0.7865862181919414	1.341667616057601	0.801443186209369	0.8212036279714346	1.7553539002620404	0.49374545130761466	0.3813592502712912	0.2535142448857624	0.22443418895623057	0.14069231588671754	0.6215683844435326	0.032467215491141	0.032467215491141004	-27140.627080589406	0.0	-76.59139775735628
2555000	-29557.896168147738	-2429.7971672597614	-27128.099000887974	20.5531586192166	145.58974325655066	20.5531586192166	16.567534762487814	71.55188089986362	50.461929347063304	44.804328629954796	79.88138847031891	11.2223666627286	9.694169202660374	20.10652899975222	29.64134040103508	13.224703981748819	16.531902172688945	2.0	1.0	2.0	3.0	1.0	2.0	1.0	1.0	1.0	2.0	0.7865862181919414	1.4100483511127426	0.7821369929920551	0.889216528555133	1.626504321354966	0.5055075877931631	0.3771189224890401	0.2585750900579159	0.22218439496071918	0.14212159249232645	0.6141607997039954	0.04038286977944694	0.04038286977944693	-27128.099000887974	0.0	-72.51566386363343
2560000	-29556.60841864868	-2429.2056850280037	-27127.40273362068	19.557184404718846	145.71551538716625	19.557184404718846	15.840090121513283	323.91011953483576	173.481300586323	55.206369749588625	84.54607778120558	23.19943429054861	9.954855623241574	13.735873494952568	13.751069418094769	15.027721741602218	13.60482128104432	2.0	1.0	2.0	2.0	2.0	1.0	1.0	2.0	1.0	2.0	0.9002389671909213	1.3523596970539182	0.7970100288014167	0.8655812238815581	1.6215987215554775	0.46321136151670905	0.36975210671877007	0.2542049104063669	0.23027163311535917	0.14577134975950537	0.6922892127716069	0.03637684439742254	0.03637684439742254	-27127.40273362068	0.0	-70.57732764191366
2565000	-29558.785448062878	-2427.3895794434734	-27131.395868619406	19.064408485777808	139.68117393991173	19.064408485777808	15.046615426757734	700.9095000569462	94.41641176314319	55.817648139118596	31.77042963753198	24.365746303200265	8.993139271155092	12.978445332198323	18.35214540691208	23.615908783937407	7.387291571063992	1.0	2.0	2.0	2.0	1.0	2.0	2.0	1.0	1.0	2.0	0.9424307067467439	1.3118185557370943	0.7970100288014167	0.8638482090403081	1.6208983740241933	0.4639941256502442	0.37073373528965536	0.2575199089605569	0.22706085610369514	0.1446854996460942	0.7010914266152488	0.03941097799991824	0.039410977999918245	-27131.395868619406	0.0	-68.50931780510143
2570000	-29572.062181291178	-2439.9725667887924	-27132.089614502387	18.568646477451296	141.9375830946799	18.568646477451296	16.179875613405166	281.68978713147476	27.333052487492075	161.82718322009947	255.7644334879389	288.4784014715773	89.96853196884194	4.1799301358714915	14.724658859202124	8.45293480246513	8.327993463564367	1.0	2.0	1.0	1.0	1.0	4.0	2.0	2.0	1.0	1.0	0.8871174158387923	1.3991645029656958	0.8288358893638368	0.752864306283098	1.6644336599952105	0.46758422555336726	0.3630659162059915	0.2656777620436454	0.2260414267867191	0.14521489496364565	0.6742375630991473	0.03768916083769308	0.03768916083769307	-27132.089614502387	0.0	-71.24057648700278
2575000	-29567.673668526197	-2430.2391127121555	-27137.43455581404	18.85463885820364	146.36424377364057	18.85463885820364	15.25796950431512	168.92276988893408	101.65335101101465	22.699780718746666	11.112038714767268	59.74302742213656	18.292964635709495	8.88938825107559	25.87070086085337	13.697555960161212	11.98212795367566	1.0	3.0	1.0	1.0	1.0	1.0	1.0	1.0	4.0	2.0	0.8871174158387923	1.3463958591141512	0.7840787358929896	0.8115957388824196	1.659385070611101	0.511427179660547	0.36399305881421407	0.2636450953486185	0.22701550748071436	0.14534633835645466	0.7103143058791361	0.03443451091560755	0.03443451091560756	-27137.43455581404	0.0	-70.62409420537153
2580000	-29554.7796582665	-2426.712134677131	-27128.06752358937	18.528399658975992	139.0151662564873	18.528399658975992	15.470017991940676	77.04656821846629	58.91492026904978	54.31940132544204	135.40779783791294	47.35400849455295	23.40804677726167	21.822485317020885	15.58061263923121	9.389999230513792	6.829632891287618	1.0	1.0	1.0	1.0	4.0	1.0	2.0	3.0	1.0	1.0	0.857103440736244	1.3401747385345302	0.7607303906798393	0.8373206811811689	1.7008201071472981	0.5038506417209202	0.3760115571755928	0.2589709022097257	0.2184075693618042	0.146609971252879	0.6350608686020246	0.038380533797971836	0.03838053379797184	-27128.06752358937	0.0	-69.27396379862364
2585000	-29570.042011856152	-2429.8074375161464	-27140.234574340007	18.518534005839985	143.54389826998758	18.518534005839985	15.714827553067762	524.715600831703	96.98917111396564	103.87699019487697	35.314777810628165	61.65042554778908	13.11732025068951	30.16317584939006	15.769920447525685	11.643458042192991	10.158826181461869	1.0	1.0	1.0	1.0	4.0	2.0	1.0	1.0	2.0	2.0	0.8628990410545357	1.3658729997856927	0.843003888430353	0.8116274861862502	1.7656922047372423	0.3509043798059267	0.3867184833773462	0.2536686376126697	0.22074951241252763	0.13886336659745815	0.6284417901152699	0.03664423768907052	0.036644237689070526	-27140.234574340007	0.0	-68.58596608032514
2590000	-29555.466088645655	-2424.0647673070603	-27131.401321338595	16.088824135346634	117.96596554107879	16.088824135346634	12.999413322735094	271.21483877311687	47.25330656895556	21.75981474083337	57.76512628869128	49.87038013077912	19.832469514066243	5.039100996347402	7.673303933084715	7.1646169605134995	1.9527712658138001	1.0	1.0	2.0	2.0	2.0	1.0	1.0	2.0	2.0	2.0	0.7817045157550034	1.4580227609895606	0.7963232130745399	0.9597083277632331	1.5054606874148033	0.49878049500286065	0.3792928989741231	0.2618030374661478	0.21141290653981398	0.14749115701991677	0.6535195561842637	0.045279113949937694	0.04527911394993768	-27131.401321338595	0.0	-67.15688290649042
2595000	-29563.708528823117	-2430.694123389204	-27133.014405433914	20.281809463592563	150.27204776417506	20.281809463592563	16.06822331532601	77.27503225785988	78.76757627142383	51.96472024309195	66.0098149884001	100.5411932281093	120.27033588045028	17.428678030336425	12.093928414127195	18.9194094145195	15.79977620375647	1.0	1.0	1.0	1.0	2.0	1.0	2.0	1.0	2.0	4.0	0.8296293064683653	1.4811876838594153	0.7378916880525368	0.9470224066718071	1.4927353402194516	0.5115335747284248	0.35842638669138305	0.2701177613930009	0.21803896253495436	0.15341688938066333	0.6818073829503221	0.0354676508216038	0.035467650821603816	-27133.014405433914	0.0	-70.25290296363481
2600000	-29562.767965423736	-2433.413323863222	-27129.354641560516	18.380878425830957	133.39034600075976	18.380878425830957	15.084921462219645	177.66933311979002	88.03446490317482	214.53951976014233	90.32206820794308	112.52297900561592	56.71884965479553	118.86377908521239	8.209020439954866	12.032475009558564	6.053541086399115	1.0	1.0	1.0	2.0	1.0	1.0	1.0	5.0	2.0	1.0	0.8423605408056415	1.518624792904272	0.7394912326036868	0.9488405028879929	1.5068112030099692	0.4438717277884388	0.3643303599994003	0.2661849752230162	0.20856084853803225	0.16092381623955299	0.6965103884665506	0.04153818819703492	0.04153818819703492	-27129.354641560516	0.0	-68.24910514014759
2605000	-29568.73262002612	-2437.476077647374	-27131.256542378746	16.002938096309485	119.14818760493331	16.002938096309485	13.021871442604741	1586.3395990418996	172.43567910276676	114.25605637355523	115.02639909562332	146.1287946535036	8.472046198886806	23.34495980267443	3.7029452746373672	4.055075662410091	11.768542754306477	1.0	2.0	1.0	3.0	1.0	2.0	2.0	1.0	2.0	1.0	0.8928623170395471	1.4493312320317178	0.7488774988749051	0.9453901573122522	1.5495152670705352	0.41402352767104345	0.36984497583665316	0.2499701407464742	0.22051331003999822	0.1596715733768762	0.6714331222760285	0.045308617683922255	0.045308617683922275	-27131.256542378746	0.0	-70.30340972771332
2610000	-29553.463189146805	-2426.838663439907	-27126.6245257069	18.39477136284402	140.01244462526822	18.39477136284402	14.892126699604411	285.6564366912876	100.08081938966495	31.02365035876596	51.17393963061889	48.08597444215522	45.824607416098125	14.433791448408925	9.157719961011457	1.2717493300784106	3.9257334942359208	1.0	1.0	1.0	2.0	2.0	2.0	3.0	2.0	1.0	1.0	0.869226754421274	1.3675771865909132	0.7004513723784538	0.906603315205852	1.7141634097437033	0.4419779616598047	0.37351607039781076	0.2544317698830599	0.221575787449994	0.15047637226913707	0.7094888738456505	0.03691456003095328	0.036914560030953274	-27126.6245257069	0.0	-69.70639050841059
2615000	-29563.77028670953	-2429.1366314911884	-27134.633655218342	17.01773165441178	124.5045291196268	17.01773165441178	14.023642522949535	436.4564977740322	149.7558438577974	21.14793954958318	48.1150354254644	58.71677650605727	31.39437476287899	14.522460542871574	6.721586216912624	7.597515106456539	23.320920396293115	1.0	1.0	1.0	1.0	3.0	2.0	1.0	1.0	2.0	3.0	0.9082028302109071	1.2994239842659954	0.7839388953365399	0.8328877194301298	1.7469000310114886	0.4286465397449399	0.3682199515040771	0.25665503097549647	0.23279441671783385	0.14233060080259433	0.6297445171482497	0.04347252159221416	0.04347252159221416	-27134.633655218342	0.0	-67.66836718790803
2620000	-29555.375028170376	-2426.963797738383	-27128.411230431993	16.784180222989082	131.5447377196064	16.784180222989082	14.623744305424164	163.8682038796657	65.7378319068711	30.57982225838406	56.742869320478185	41.31543560039922	31.939035788468082	25.336300772991137	12.825780673248724	2.647469294389258	4.2748008033391285	1.0	1.0	2.0	1.0	1.0	4.0	1.0	1.0	1.0	3.0	0.902525820049247	1.3685074871471687	0.7839388953365399	0.9442120748103326	1.6047684187446836	0.3960473039120288	0.37251041985146305	0.2559669565098195	0.2260181526084183	0.14550447103030095	0.6821506024600943	0.03918687785241124	0.03918687785241124	-27128.411230431993	0.0	-70.40087762158907
2625000	-29560.928439763895	-2433.1842187989487	-27127.744220964945	21.12992730782216	161.5922819241193	21.12992730782216	18.32872530783305	360.46480289619643	123.72315785031742	31.02474021957715	40.272609095964036	77.063864744102	44.94682408275803	23.727981773424794	18.496215629930575	7.809144941357241	5.469882879353112	1.0	1.0	1.0	2.0	2.0	1.0	2.0	3.0	2.0	1.0	0.9053367987147352	1.3930836864332965	0.674927034796095	0.9176759316217744	1.673170208576899	0.4358063398572007	0.3768910551234203	0.25237179858410924	0.21685349469385945	0.1538836515986128	0.6553809430247123	0.03178307894868359	0.03178307894868359	-27127.744220964945	0.0	-72.54416144025188
2630000	-29559.37537922058	-2424.9666067098074	-27134.40877251077	14.967884129278072	110.75503042739689	14.967884129278072	12.684375387687655	60.52182961975653	92.59663045600944	80.71425143868248	71.91234543307627	44.18962716096611	38.42555748966818	15.804062874182728	14.391799878056496	2.1898705570612633	2.295007608556621	2.0	1.0	1.0	1.0	1.0	2.0	5.0	1.0	1.0	1.0	0.8075003531623012	1.4551916159693772	0.674927034796095	0.9290857413772867	1.5844917499144844	0.5488035047804564	0.3817636085190356	0.2502514500387983	0.22288958923671245	0.1450953522054555	0.6179693300532737	0.05140350923287267	0.051403509232872645	-27134.40877251077	0.0	-66.39413510461644
2635000	-29558.226771620433	-2431.8219136750004	-27126.404857945432	20.18445779750954	149.0994949433101	20.18445779750954	16.490521816732112	132.4729072542063	49.727712015216824	43.89886792934086	71.19249086923821	45.546155147103924	29.383317781203317	29.51916079631246	45.56687141552281	10.862914968687837	11.337955643497725	2.0	1.0	1.0	3.0	1.0	1.0	3.0	1.0	2.0	1.0	0.838500499910423	1.4236214123992121	0.7784872983754777	0.8579208053155041	1.6024693049990297	0.4990006790003544	0.35903227788980774	0.2671762668860963	0.22148570394517672	0.15230575127892107	0.6793410578897	0.0357375116886916	0.035737511688691576	-27126.404857945432	0.0	-72.52006563406371
2640000	-29557.669841407995	-2427.767511790247	-27129.902329617747	18.60280146178984	138.0726948223732	18.60280146178984	15.397998418129502	415.2909297118168	163.54497927401906	106.27317018169883	188.360115968993	49.94452624063645	10.125323475246365	2.9609005524749543	7.179765290406516	8.437649808855031	4.748761106988345	1.0	4.0	1.0	1.0	1.0	1.0	1.0	1.0	3.0	2.0	0.8904144467986923	1.4326395318030354	0.762496309803341	0.8555598470358917	1.600619644528137	0.45827022003090345	0.36999464145080946	0.26357494681791505	0.21412466045235626	0.15230575127892107	0.6617660744162615	0.03889857979471314	0.038898579794713166	-27129.902329617747	0.0	-68.79519028792795
2645000	-29557.470638184262	-2430.1070881657834	-27127.36355001848	16.34248397538553	128.66781977444822	16.34248397538553	13.915936053993823	278.0614803572763	28.153943788678017	52.40882201996519	36.27643570144236	23.212404046711956	19.229870450695216	11.956202136171918	8.00857828370427	40.008447085639666	1.9964331425957174	1.0	2.0	2.0	1.0	4.0	2.0	1.0	1.0	1.0	1.0	0.8856592513883362	1.4337438178136945	0.7495831674085196	0.8546706120407914	1.6050076350112712	0.47133551633738774	0.3652507547167285	0.25435184107222225	0.22769661879417655	0.15270078541687446	0.6391923382985952	0.04065855799588088	0.04065855799588088	-27127.36355001848	0.0	-69.27211982620804
2650000	-29570.156706138652	-2440.23990271768	-27129.916803420972	17.637854806042412	125.322599105781	17.637854806042412	13.50370557788331	550.5672080735096	20.78451472515559	62.80512898521115	93.38566782810082	117.01248850986342	20.28094736659294	9.335218547864692	9.489333588459397	71.91057767629187	120.12980174313788	1.0	1.0	1.0	3.0	1.0	3.0	2.0	1.0	2.0	1.0	0.8935167982062903	1.326745717299405	0.6871128148405107	0.861932279609617	1.6699008574136973	0.5607915326304804	0.3705276380801622	0.2564228871097781	0.2281282012260171	0.14492127358404436	0.6574265273570828	0.04292699719261596	0.04292699719261598	-27129.916803420972	0.0	-69.23780556006595
2655000	-29546.34856194704	-2421.7141203906913	-27124.63444155635	17.36007016258702	131.47428309854033	17.36007016258702	14.930479003401462	52.76209641840879	58.416724854287445	134.51178234771083	58.01610476878609	71.89266747086957	2.896672288209307	4.489189816447333	6.307477965020032	7.68611376803807	3.589693656431942	2.0	3.0	1.0	1.0	1.0	1.0	2.0	2.0	2.0	1.0	0.8935167982062903	1.4335388038435535	0.7812557118826706	0.8526401961937543	1.5889501990056856	0.4500982908680465	0.37246023977151466	0.2558575068433537	0.22204180069226984	0.14964045269286358	0.6642636244015208	0.039647102900207364	0.03964710290020736	-27124.63444155635	0.0	-67.15922688666015
2660000	-29563.495622663202	-2433.505112772861	-27129.99050989034	19.606552176348973	145.90314037809335	19.606552176348973	15.7463903653598	882.4182618632849	231.05140120095626	225.75925146705376	143.16751402837684	52.50267331560221	37.191981989429436	8.29602893247996	10.827047417775487	5.872763004211201	8.789791591193598	1.0	2.0	1.0	1.0	2.0	2.0	1.0	4.0	1.0	1.0	0.9155603028097565	1.4335388038435535	0.7531474444765224	0.9029146920959105	1.5166321985000633	0.4782065582741948	0.36515102321312926	0.2631910519781853	0.2130074631969436	0.15865046161174348	0.7368721696917105	0.035804808572557974	0.035804808572557974	-27129.99050989034	0.0	-71.17320855527943
2665000	-29565.86644589644	-2435.3895963707478	-27130.476849525694	19.385233934034204	143.74278062049848	19.385233934034204	15.883015788152889	163.17193005319862	81.96066023732575	83.49401503288594	302.08660962329924	165.3870449312467	69.38584773785443	19.452399732748862	28.74669460938628	12.404563238323723	3.284576760487072	1.0	1.0	1.0	2.0	1.0	1.0	2.0	5.0	1.0	1.0	0.869924163919857	1.4038711576558704	0.7592566322374145	0.9138464269216905	1.5446033352461177	0.5084982840190508	0.3590296402625994	0.2611028285614031	0.22431199938574795	0.1555555317902512	0.6857789224783865	0.0366812777472965	0.03668127774729651	-27130.476849525694	0.0	-71.30533349415377
2670000	-29550.29134637459	-2425.5999115964864	-27124.691434778102	17.904561676485862	134.45730211257194	17.904561676485862	14.90113351101432	83.68951278204928	39.474154079161146	57.74045412531615	67.96383292653054	46.427075492263135	31.82600130683069	13.287773919298322	7.886553165492424	16.64651371564842	13.596152843721457	1.0	1.0	3.0	1.0	1.0	2.0	1.0	4.0	1.0	1.0	0.8616168931837964	1.4269138557846075	0.765616458142907	0.9147986323161229	1.605862022951475	0.4251921376210919	0.37184008200557483	0.2611457570607033	0.21794688248969402	0.1490672784440295	0.6893640284803839	0.038775137167788624	0.03877513716778862	-27124.691434778102	0.0	-68.73537999483672
2675000	-29560.705214191457	-2427.994861300759	-27132.7103528907	18.711953245146358	134.09628557130628	18.711953245146358	13.895416980336682	294.5576674980918	43.072939153499725	40.9995284045762	43.3806652515561	7.450395637129037	14.97269055676345	9.836616173485176	19.217993490051533	27.275103211660788	20.237462160467075	1.0	1.0	4.0	3.0	1.0	1.0	1.0	2.0	1.0	1.0	0.8504147554084427	1.3058931935061613	0.7543383475771802	0.8618633920663766	1.7776514954978988	0.44983881594394126	0.377263329025684	0.24876021863994296	0.23234974539154618	0.14162670694282858	0.6658757190664019	0.0396239271950829	0.0396239271950829	-27132.7103528907	0.0	-70.2056080496168
2680000	-29563.04581683856	-2428.970394315265	-27134.075422523296	22.768451770695872	162.81712053364447	22.768451770695872	17.080050266973533	179.01778579058825	55.72997930088832	90.62965706738065	40.875502881993874	19.24463450704306	13.259852301143756	12.75512600948661	12.511820974642035	1.5408772190429605	6.486931320467924	1.0	1.0	2.0	3.0	3.0	1.0	2.0	1.0	1.0	1.0	0.8504147554084427	1.296079703327841	0.7567157877607992	0.9129851465370595	1.7474146522605514	0.43638995470530695	0.37431441062023946	0.2569280302247847	0.22364591072380524	0.14511164843117222	0.6245721737177257	0.033133463302714126	0.033133463302714126	-27134.075422523296	0.0	-71.71136367077293
2685000	-29559.638471609986	-2433.060773067367	-27126.57769854262	21.419066485985585	152.92934849163083	21.419066485985585	17.039221816184334	348.1585506295244	176.6087766314929	96.36371061638485	94.6763297852557	55.035742212149806	11.618165719943141	20.47584392706804	16.941773179304555	21.428696885446648	9.479855478710775	1.0	1.0	1.0	4.0	1.0	1.0	1.0	1.0	2.0	3.0	0.8457851328130994	1.3024384720908244	0.7174129448035611	0.8322035644396852	1.7278170722415778	0.5743428136112526	0.3749436890734297	0.25239998881800735	0.2273519632621574	0.14530435884640716	0.6966743482480767	0.03640510792511348	0.03640510792511347	-27126.57769854262	0.0	-71.0144220621887
2690000	-29561.419781549634	-2431.79110643885	-27129.628675110784	20.561545609080504	151.06994541307353	20.561545609080504	16.72311019065079	214.9569272916686	174.9671403382213	154.71857189657445	214.05008263816651	74.44927641334237	43.62263548703535	11.43594930717999	7.770502232827522	14.30330446178429	5.2097407293446505	1.0	1.0	1.0	1.0	3.0	1.0	1.0	4.0	1.0	2.0	0.8424270659946536	1.4394724737990994	0.7882483493185168	0.7896061431645867	1.5931265106253834	0.5471194570977608	0.3610005085487408	0.26676745317193007	0.22675250571936556	0.14547953255996518	0.6522026086716209	0.034119871095214395	0.03411987109521439	-27129.628675110784	0.0	-70.41112778871221
2695000	-29568.348974329416	-2429.627844640287	-27138.72112968913	16.833334431997088	123.20406700201545	16.833334431997088	13.695889060164975	91.84004665300863	40.292699269322	107.23941092876468	78.59943586163139	25.920123001909747	16.04496270060428	10.29868363682462	25.637855254825183	27.821284654832347	28.025175001580912	1.0	2.0	1.0	1.0	3.0	1.0	2.0	3.0	1.0	1.0	0.8214675623397256	1.3084978077794043	0.8670373177147832	0.8247134159309413	1.7308173297541571	0.44746656648098887	0.3700011347506444	0.26853457292613114	0.22200835164051252	0.13945594068271353	0.5790813953691196	0.04689772925472056	0.04689772925472056	-27138.72112968913	0.0	-68.79401191496629
2700000	-29554.446148278366	-2424.4945713258685	-27129.9515769525	16.91421514305434	130.668645174998	16.91421514305434	13.986548408085078	49.666640237516305	28.490787903089394	47.6200833131577	41.60576612228615	28.826311176018898	31.9686555538617	4.286635489914608	5.262399090659155	12.470600208438821	1.7557261616796287	1.0	1.0	3.0	1.0	4.0	1.0	1.0	1.0	2.0	1.0	0.8067570474409925	1.4307865635718255	0.7604097643769949	0.8643410589392045	1.6420196925174702	0.4956858731535127	0.36161184074063923	0.26589618262882875	0.22126499027898877	0.15122698635154486	0.6575200372280668	0.03951078137575572	0.03951078137575571	-27129.9515769525	0.0	-71.0693335299621
2705000	-29556.620692089808	-2428.5284791799672	-27128.09221290984	18.849752317141697	147.2712833428293	18.849752317141697	15.721379663387033	75.10880502277222	58.092290026105864	159.69892660775915	108.20472880067366	65.18968196851714	9.597483698762893	11.934092218990868	7.436635235070272	8.909961123407522	1.2683378631392783	1.0	2.0	2.0	1.0	1.0	2.0	2.0	2.0	1.0	2.0	0.8508373874637991	1.4107833734799644	0.7789155153182505	0.850048894247509	1.5824473964676014	0.5269674330228762	0.36437557203337967	0.26281288530721314	0.22382117004422153	0.14899037261518727	0.6660107895944162	0.03733953104765776	0.037339531047657755	-27128.09221290984	0.0	-71.96585749399351
2710000	-29559.250532866405	-2430.5047770984606	-27128.745755767945	17.66117675730418	129.976493477928	17.66117675730418	14.929018109006106	100.28731419110555	115.0395182334377	105.43036313325801	79.23884124547453	75.59586664981124	6.387909509289776	18.786584214488673	16.21083496723436	37.34591113537444	8.86669384120943	2.0	1.0	2.0	3.0	1.0	1.0	1.0	2.0	1.0	2.0	0.8741444706619815	1.3877974885604063	0.7789155153182505	0.8455395273128875	1.5869567634022228	0.5266462347442519	0.37605506862816496	0.25999880058469055	0.21816716615258028	0.14577896463456583	0.6988972922966951	0.04065439761090429	0.04065439761090429	-27128.745755767945	0.0	-68.67726294819332
2715000	-29559.76871040369	-2435.0992872938805	-27124.669423109808	21.94521312434316	160.74884529490527	21.94521312434316	18.150318511605324	69.50392678024109	143.27448277775977	150.22204631633002	185.0333471231479	31.979316490629916	39.99958910719491	13.086051994944755	16.912505915690474	8.55907374154343	3.88799059345828	1.0	2.0	1.0	2.0	1.0	1.0	2.0	1.0	3.0	2.0	0.8429410136776543	1.5132187016667096	0.7202890613227828	0.8370478151889474	1.5946059864460933	0.49189742169781336	0.3757296022413255	0.2580637055385297	0.21806406894148872	0.14814262327865763	0.6395612038120313	0.034050081002470034	0.034050081002470034	-27124.669423109808	0.0	-74.11192581169782
2720000	-29569.03201732745	-2432.945979377631	-27136.08603794982	18.513321438563473	147.85354499137523	18.513321438563473	16.74600425119846	414.8898883782267	55.71542906431993	113.81054820233891	85.60489955027077	110.02173243885488	53.225565642450405	10.730840419890345	8.687329034616154	27.89535857040408	4.415290598358215	1.0	1.0	1.0	3.0	2.0	1.0	3.0	1.0	1.0	2.0	0.8671548047482337	1.301525955554394	0.8167332025693845	0.8558988094962665	1.7490642608649585	0.40962296676676363	0.374516846382334	0.25501761928445477	0.2187034247401421	0.15176210959307068	0.6539919677054604	0.03496782479771068	0.03496782479771069	-27136.08603794982	0.0	-69.1687917916479
2725000	-29560.922950904074	-2427.64583099355	-27133.277119910523	18.135258149478894	134.77442588582636	18.135258149478894	15.76797888069867	208.55105198553926	216.88940961210835	158.73417071258314	55.150990048521784	38.44397686996208	7.6743244502729775	12.503295634390172	6.359790500975869	6.866027579030982	7.216538536732543	2.0	1.0	1.0	1.0	3.0	2.0	1.0	3.0	1.0	1.0	0.7980068887921651	1.2857889563587517	0.7794454281555953	0.7958227246098255	1.7951959015399956	0.5457401005436676	0.3788070885261797	0.2550688120441476	0.23154553520599802	0.1345785642236762	0.6674861289357542	0.03976507376071163	0.039765073760711624	-27133.277119910523	0.0	-70.23313597175566
2730000	-29562.595782293054	-2429.214476212149	-27133.381306080904	19.76594725833757	146.54400730431368	19.76594725833757	16.642605197595557	293.37432033741214	93.52270695471472	47.42155519863908	26.529330181235334	16.097652529175562	19.430636170531848	10.81204474451844	13.261025187568677	27.178448468111856	13.982703847496692	2.0	1.0	2.0	2.0	1.0	1.0	2.0	1.0	2.0	2.0	0.7980068887921651	1.2619760438658612	0.8096709307053844	0.8327503671968111	1.827719571205275	0.46987619823450383	0.37474179145554615	0.25608247341417817	0.22938697687648138	0.13978875825379586	0.6324868890928155	0.037222862973320475	0.03722286297332045	-27133.381306080904	0.0	-71.69871217582606
2735000	-29558.547614954194	-2425.753192225815	-27132.79442272838	18.634301436351784	138.2480059726831	18.634301436351784	15.240750464960708	97.73427492647396	20.972165042449916	53.650038260909426	40.08907429242359	74.92370704678926	19.548588304695343	5.740635326869366	12.888852154739027	22.097159033835002	7.1334181858906645	1.0	1.0	2.0	1.0	2.0	3.0	1.0	1.0	3.0	1.0	0.7568839522779942	1.3910550912844188	0.7241258800895106	0.8944191034004391	1.7684529375850475	0.46506303536259025	0.38130961227832555	0.251058870696728	0.2205003181313014	0.14713119889364668	0.6486179568354491	0.03708955448161158	0.03708955448161157	-27132.79442272838	0.0	-68.51937491063744
2740000	-29552.360361001305	-2427.523280448227	-27124.83708055308	17.53432257650534	135.76880283246726	17.53432257650534	15.938170942857328	57.70360198295005	52.942996485138195	163.93795528978	89.06184085411658	26.91475707512345	15.734050313588302	15.73359923216549	15.33481107694204	18.378877811602145	0.5520155666744367	1.0	3.0	2.0	1.0	1.0	3.0	1.0	1.0	2.0	1.0	0.8743454419148524	1.3510484095460091	0.7355001639840806	0.8752882231617171	1.6757421586633865	0.4880756027299547	0.3729617866833882	0.25986647749252373	0.22501252570901492	0.14215921011507476	0.6539948179598115	0.038648852271315155	0.038648852271315155	-27124.83708055308	0.0	-69.6114672246015
2745000	-29559.61368416178	-2429.1971508254346	-27130.416533336345	20.36967585769419	150.48557527669723	20.36967585769419	16.821182065866324	514.0566952245944	48.966109699413074	64.95750401892602	157.4466389171207	32.96006971040091	5.77584006955864	6.884154943770563	11.1738448950374	10.460175983161168	16.48858412321709	1.0	3.0	2.0	1.0	2.0	1.0	1.0	2.0	2.0	1.0	0.840644969060896	1.416720046600011	0.7023692827712402	0.8444329257864717	1.6740567001974707	0.521776075583911	0.3725060575823169	0.25482718315986824	0.22493713969573553	0.14772961956208092	0.6321650914821941	0.03619805451380249	0.03619805451380248	-27130.416533336345	0.0	-69.10778515287575
2750000	-29565.171469617482	-2427.7131735094063	-27137.458296108078	16.303835167938615	112.93185595678943	16.303835167938615	12.614049462470277	137.75985420818017	35.984871999962365	55.709274962239995	62.53245529147199	25.839401598217286	9.715008494315502	18.075565762466272	9.250414324575821	21.17390549230104	15.589568692787113	1.0	1.0	1.0	2.0	2.0	1.0	3.0	1.0	3.0	1.0	0.840644969060896	1.3971078076030312	0.7669741990255422	0.8905218513643554	1.593466287909004	0.5112848850371717	0.3717840836627638	0.2598065141152198	0.22067076523202295	0.147738636989995	0.6650506162450764	0.05284465379096052	0.05284465379096051	-27137.458296108078	0.0	-67.85839527522782
2755000	-29561.23714928622	-2425.0559870227667	-27136.181162263452	11.870717306866439	90.48711662762749	11.870717306866439	10.661891549435467	111.98243499874833	63.93864079679573	68.36856405289349	19.634956007226496	22.77557925109623	9.321087452426358	17.48150029344366	2.9432053693997426	2.7573617692399	2.707255112730978	1.0	1.0	2.0	2.0	2.0	1.0	2.0	3.0	1.0	1.0	0.9282099316289261	1.4427189752481897	0.7542190301861968	0.8032180022687291	1.6524763021531226	0.41915775851483633	0.36390032852156456	0.26024270693692564	0.22686043160086536	0.148996532940646	0.6732695966281974	0.05921910005013028	0.05921910005013026	-27136.181162263452	0.0	-64.42412105956886
2760000	-29569.256944230474	-2437.7535594520605	-27131.503384778414	23.571932483288244	174.6542725713761	23.571932483288244	18.526653138049053	313.56568005133613	14.466159425812858	50.93568388810828	31.00730751659773	9.667846016421455	37.37296564025658	14.527202389283197	49.43227873524923	28.791304582506122	6.447850296832935	1.0	1.0	4.0	2.0	1.0	1.0	2.0	1.0	1.0	2.0	0.8930783312953784	1.3752667060704482	0.7628677568155823	0.8227076508003587	1.6538585801093215	0.49222097490891176	0.36551658391992453	0.25849668860810804	0.23046477216444725	0.1455219553075217	0.6358642450692105	0.030860283136058066	0.03086028313605808	-27131.503384778414	0.0	-72.07818182239068
2765000	-29570.37680275477	-2437.376140962049	-27133.00066179272	16.260132011504897	131.25512122386874	16.260132011504897	15.78081285834606	59.365469378177096	22.068419644223294	27.254517705053928	51.72269647635611	210.2729613393249	220.2917333576664	119.59719696543091	15.969709780339462	26.820053523978405	13.78648031222794	1.0	1.0	2.0	2.0	1.0	1.0	1.0	1.0	2.0	4.0	0.8836923552099721	1.3516231116650723	0.7396281802085083	0.8053793027746184	1.7045101100178213	0.5151669401240083	0.3684174170074644	0.27037551844378205	0.22073527494990142	0.14047178959885365	0.6674970843272501	0.04043715632199043	0.04043715632199044	-27133.00066179272	0.0	-71.74802514475607
2770000	-29562.21636930877	-2433.1811986393996	-27129.035170669373	17.849833295613642	139.4335282055663	17.849833295613642	15.507023013461536	215.93235682954048	32.46877857764841	74.44104256631164	119.52751901680666	37.09446892632023	110.98435309064463	35.55815295806781	6.882170911335903	8.905140062386737	20.448927817071368	2.0	1.0	1.0	1.0	1.0	2.0	2.0	1.0	3.0	2.0	0.8044483531334199	1.3273607409540775	0.755957856462452	0.8149559602440636	1.7109612066664177	0.5863158825395699	0.37892702026730796	0.2587823912260119	0.22181879890782802	0.14047178959885365	0.6788994907630707	0.0367381259434866	0.03673812594348659	-27129.035170669373	0.0	-69.59759749505064
2775000	-29569.276918647272	-2439.448781413105	-27129.828137234166	20.403448087197052	148.84456598594863	20.403448087197052	16.583517298915382	69.10331286257183	154.13190437350883	101.98927379082929	296.40236749490975	157.65073236711908	208.52816874657964	49.946327579865105	25.000001597711307	10.423949670990694	7.339023167224103	1.0	1.0	1.0	1.0	1.0	1.0	1.0	4.0	1.0	4.0	0.8316382133006502	1.3627126354051902	0.7494594928368946	0.843256432212557	1.659627737910806	0.553305488333903	0.3776047548189505	0.2650888328318889	0.2135817451679312	0.1437246671812309	0.627004756368559	0.036590497388033716	0.03659049738803373	-27129.828137234166	0.0	-73.36174189406881
2780000	-29562.226735815027	-2436.78628201597	-27125.440453799056	14.540741041764607	106.34028079201809	14.540741041764607	11.59752853198094	68.96686384574473	45.627480657970374	149.08726477826747	257.1708797456744	206.27202825196204	97.51557150554811	10.902763512546363	35.38537165750188	7.03563868286006	7.5571731589184195	2.0	1.0	1.0	1.0	1.0	2.0	1.0	1.0	2.0	4.0	0.8732258015343458	1.4146020661905252	0.69704349714876	0.8801624095262907	1.6495992639029893	0.48536696169709	0.36775049525083986	0.2591505420013976	0.21781454830945043	0.15528441443831364	0.6861880078854247	0.05063654324102126	0.050636543241021265	-27125.440453799056	0.0	-67.25939601395658
2785000	-29567.21781676534	-2436.4885493728657	-27130.729267392475	16.42618532196174	128.1478977424496	16.42618532196174	15.204576785300143	133.3707437157342	93.1280735740321	144.305385289725	111.84736663569076	83.98728443661382	43.83282425738674	41.82650287527225	84.38310534986545	16.09411705115723	4.623113952686774	1.0	1.0	1.0	2.0	1.0	1.0	5.0	1.0	1.0	2.0	0.8661227200179105	1.4098643077449065	0.7229804865895387	0.84411144555712	1.6864436385642725	0.470477401526253	0.3591634024180901	0.25764853121530584	0.23243321231146244	0.15075485405514308	0.6752695375763619	0.0415273377005069	0.0415273377005069	-27130.729267392475	0.0	-71.69503868695627
2790000	-29556.466250988426	-2426.90448286429	-27129.561768124135	18.05541044952925	139.89959377890148	18.05541044952925	15.034983537307795	223.88791495292548	92.0462442397829	214.93672881068656	57.75895509353226	69.84202561497202	12.320267142052801	14.74865518501056	6.539875074464139	7.004018594007354	2.511585453315166	1.0	1.0	1.0	4.0	1.0	1.0	2.0	1.0	3.0	1.0	0.8604858355960563	1.4858411375169487	0.8411789981981044	0.8891649284839813	1.499453062461378	0.4238760377435324	0.36380663196278185	0.26500176507110984	0.21718422816830088	0.1540073747978089	0.6483996647016599	0.03609526247979387	0.03609526247979386	-27129.561768124135	0.0	-68.87099594117952
2795000	-29559.696048666432	-2427.9854765713035	-27131.71057209513	15.773172470327854	119.04837621194449	15.773172470327854	13.045330544153925	115.80906520623246	15.095984383375606	52.53982692609566	93.81088864692379	20.892020217100384	43.5892785825876	9.500322764877792	24.645316006430445	7.143725557913546	7.0872918280543855	1.0	2.0	1.0	1.0	1.0	4.0	1.0	1.0	2.0	2.0	0.8895801521411365	1.4629200538352862	0.7381062413467148	0.9763515911323429	1.5120386352274637	0.4210033263170567	0.36389173069735953	0.2640091011524861	0.21345775814332021	0.15864141000683563	0.7055605158586279	0.042901420736376095	0.042901420736376095	-27131.71057209513	0.0	-66.49478824227505
2800000	-29562.119761770133	-2431.525909388477	-27130.593852381655	16.342137336290403	121.00140541940483	16.342137336290403	13.148081009905308	138.5947898089689	208.79436930162103	222.69179893964426	65.30761513003063	9.696639201772209	7.3929901462966106	12.245053483466583	34.57253916426203	19.929771127025017	9.533018148432324	1.0	2.0	2.0	4.0	2.0	1.0	1.0	1.0	1.0	1.0	0.88682218233992	1.4785954453051455	0.7233796733700762	0.8838719051868763	1.5623206246370942	0.4650101691608887	0.3612020029890103	0.26913839376667936	0.21767654719148324	0.15198305605282852	0.6707434759418016	0.04252710056040356	0.042527100560403576	-27130.593852381655	0.0	-69.928038200289
2805000	-29551.34965662771	-2419.251541338368	-27132.09811528934	14.335830428993482	110.62246702044636	14.335830428993482	12.266396357109857	177.0462617410023	18.074114190566988	38.127098999952715	14.501073691820158	10.750399573985955	3.8162335049117604	8.762666721534758	8.135838065637884	1.9695093453954404	1.9230737586397897	2.0	2.0	3.0	2.0	2.0	1.0	1.0	1.0	1.0	1.0	0.8957990519227077	1.3171925277570797	0.6938268898736192	0.8911785231654569	1.7330073051543613	0.4689957021267763	0.3774347067710548	0.25191266927690087	0.21767654719148324	0.15297607676056255	0.676909493879119	0.04928613035376248	0.049286130353762475	-27132.09811528934	0.0	-65.86013088584043
2810000	-29562.853547220446	-2434.74445948186	-27128.109087738587	20.153588094592553	150.87545708648614	20.153588094592553	16.091198624822724	84.76638527753589	98.13739864528321	107.10970697495647	45.35024612232241	78.92743631338404	70.08428089400682	35.40488311942365	29.098458930598373	9.349477428814138	21.60628237125611	2.0	1.0	1.0	1.0	1.0	1.0	2.0	5.0	1.0	1.0	0.8845769075312883	1.3034080268854993	0.8251221826094666	0.8793181921554768	1.682211919553205	0.42536277126506483	0.3698168733568234	0.25309095960900185	0.233587711902211	0.14350445513196514	0.7030389159361844	0.03490286029991574	0.03490286029991574	-27128.109087738587	0.0	-73.1286687608502
2815000	-29554.43304013764	-2427.430962216113	-27127.002077921527	16.18034546155565	117.3865052109712	16.18034546155565	12.466294776218998	114.00772347768388	53.23117842530522	71.47599400868664	39.37610027242338	117.57543583238684	28.8700598663876	24.42829322145738	18.22535582366408	6.3932306622011055	4.4788536526831	2.0	2.0	1.0	1.0	1.0	1.0	1.0	4.0	2.0	1.0	0.8392956489733993	1.3969662618694112	0.7808965986458498	0.8347512520470036	1.7134331962424165	0.43465704222192014	0.36182623977743184	0.26064860769416115	0.23093496847623193	0.1465901840521765	0.6805647150715465	0.044089065489025206	0.04408906548902523	-27127.002077921527	0.0	-66.9586521105486
2820000	-29568.634643970683	-2432.783995312717	-27135.850648657964	18.9479191058171	148.20511139686627	18.9479191058171	17.003795813997016	108.19829079401244	120.15373580097382	121.7626191179697	79.02448184739961	153.5156544023392	59.242646335173475	5.6879558273253545	8.592802661635123	6.640872315759643	1.1676477395978042	1.0	3.0	2.0	1.0	2.0	1.0	1.0	3.0	1.0	1.0	0.8480685610445958	1.382552710539843	0.8181446277247669	0.8257371345280506	1.690839923940824	0.43465704222192014	0.3608883986017546	0.2667436664553256	0.22779243492122528	0.1445755000216959	0.651009178694693	0.03535879062973058	0.035358790629730574	-27135.850648657964	0.0	-73.90767452210986
2825000	-29555.41310395156	-2423.737229708913	-27131.675874242646	17.618228179713405	129.8751554339156	17.618228179713405	15.123953373874004	139.87114444691966	94.52045065938259	94.80802215206808	61.80079446153005	49.645340093708455	6.9141609270984885	2.681744194242381	7.943664164503531	6.29033804151157	3.458753235485637	1.0	2.0	1.0	1.0	4.0	1.0	2.0	2.0	1.0	1.0	0.896884574793739	1.4257994561860325	0.7966735713944714	0.82822834788376	1.5881741584378517	0.4642398913041458	0.3697552898253092	0.25594253763008873	0.22447876935561065	0.14982340318899268	0.6716940283323106	0.04266469974645087	0.04266469974645086	-27131.675874242646	0.0	-68.55725091868176
2830000	-29556.551898056437	-2430.2560289480543	-27126.295869108384	17.483407481891742	130.68160903471068	17.483407481891742	15.14230149371948	1610.2629022585184	581.3936238886614	71.6605722512541	18.383810451442496	26.124198285760972	4.335440878654079	8.923763766074561	17.626889292432946	10.760119118086104	1.2513036740341525	1.0	1.0	4.0	1.0	1.0	2.0	1.0	3.0	1.0	1.0	0.8638462614155192	1.3126429305954987	0.8137372882798108	0.8584739817820909	1.6899976062100506	0.4613019317170302	0.3769877168505091	0.25451796758998746	0.22377715292291067	0.14471716263659395	0.6833311687648573	0.04129601771621782	0.041296017716217825	-27126.295869108384	0.0	-69.38693893470209
2835000	-29554.775330581302	-2424.970604294296	-27129.804726287006	18.85473700955407	138.85945425659776	18.85473700955407	15.754299205188458	702.9549662722321	57.226098374803826	44.4839720693801	53.87894608969522	10.463203774154	8.844721728196273	21.843059521167124	23.057727931954023	4.386133800658477	3.6012096023541615	1.0	2.0	4.0	1.0	2.0	2.0	1.0	1.0	1.0	1.0	0.8468056456737879	1.3452781030544028	0.778900336359065	0.8584739817820909	1.709240001413624	0.4613019317170302	0.36433540154367516	0.2560788105681995	0.23050527726571493	0.14908051062241157	0.6732286744418208	0.03963584233872981	0.03963584233872982	-27129.804726287006	0.0	-67.23571091264388
2840000	-29562.061964717148	-2432.4913641354005	-27129.57060058175	19.839276948164724	150.26225116515047	19.839276948164724	16.52672222015385	307.44724309385725	72.07491172494548	45.61719588434361	22.576966476858342	18.99259783482097	6.742713971612267	33.95977813750738	18.53610431234426	18.718145014156267	10.481564511446129	1.0	3.0	1.0	2.0	1.0	1.0	1.0	3.0	2.0	1.0	0.8372820706012517	1.4115792768623663	0.8067740635132696	0.8810267598231281	1.6685948270066635	0.39474300219332165	0.3673522609301009	0.26625773936399455	0.215423168865335	0.15096683084057072	0.6643544887477228	0.034571667870373	0.034571667870373	-27129.57060058175	0.0	-73.26401223289932
2845000	-29556.144932682262	-2423.9592094496793	-27132.185723232582	21.185706893799452	152.5940645814753	21.185706893799452	16.458382160046668	134.89794858654332	62.802281511777444	125.77885202764755	40.03143687661711	8.020055984877281	14.034240246934633	17.22967209240116	15.210327919986963	13.218296622386514	5.136442193884408	1.0	4.0	2.0	1.0	1.0	1.0	1.0	3.0	1.0	1.0	0.827183277461505	1.377166540112395	0.7571141059705047	0.87041911456289	1.7237140021566195	0.4444029597360866	0.38150155067853453	0.2545554984658903	0.22201500391881543	0.141927946936761	0.6211269747732381	0.034776712280981455	0.034776712280981455	-27132.185723232582	0.0	-67.74074127045365
2850000	-29553.10149359099	-2424.670127071623	-27128.43136651937	18.740220627757047	137.98456391654767	18.740220627757047	16.414019435260037	399.51166882789954	79.66178154492768	158.32740252991343	88.01724776402541	1.8929391777936762	6.89359289100522	5.479106856780817	8.9977618802231	5.558527385293925	5.8780904640534075	1.0	3.0	1.0	3.0	1.0	1.0	1.0	3.0	1.0	1.0	0.8280583011427541	1.369301439436762	0.7390045914179614	0.9203072237886937	1.6779295541517139	0.4653988900621159	0.37412425885828	0.25513102808131516	0.21849638526302892	0.1522483277973772	0.6474355687944079	0.038132935922960895	0.038132935922960916	-27128.43136651937	0.0	-67.22325283507837
2855000	-29553.440089412863	-2425.3989235505646	-27128.041165862298	17.15465442530372	132.4343085063347	17.15465442530372	14.846150090787143	406.02720415795494	33.56260335503411	37.0197916534783	29.864894205205466	22.997812398913943	5.341450318210316	4.751511588172538	10.630905597735072	15.816825479501096	23.959209833244774	1.0	2.0	3.0	1.0	1.0	2.0	1.0	2.0	2.0	1.0	0.9024740914866808	1.4104711215533463	0.8010518459288825	0.8531538462409652	1.5556673620306278	0.47718173275949805	0.3687882478496775	0.25620262157748164	0.22386321376396706	0.1511459168088751	0.7148957394186187	0.037758695143272805	0.0377586951432728	-27128.041165862298	0.0	-69.15979796472564
2860000	-29566.96768275524	-2432.9209786686047	-27134.046704086635	20.018402794194753	145.34467529915105	20.018402794194753	16.431383850295745	161.73432411760055	201.10517877663344	78.24004178132603	153.97876286988972	119.54795315527167	8.650944588536573	3.009223036869004	14.82907152930854	5.706986818799008	5.002573119408247	4.0	1.0	2.0	1.0	1.0	1.0	1.0	1.0	1.0	3.0	0.8293837776483981	1.3753331325917815	0.7321549564464982	0.8397969146293515	1.7461494859244735	0.47718173275949805	0.3694350638252605	0.25584236960216034	0.22357664976370537	0.1511459168088751	0.615492127590424	0.03632048965002479	0.03632048965002478	-27134.046704086635	0.0	-71.97548037542764
2865000	-29568.99595821045	-2433.7600058557787	-27135.23595235467	19.642817602893487	138.3762481681216	19.642817602893487	15.371614697917405	499.96457047702495	92.07271800946906	91.2457510886926	260.3570801729683	64.11340139822758	30.37959873886155	78.7267458903141	8.661713406482287	4.965791470785231	2.6143516944253906	1.0	1.0	2.0	1.0	1.0	2.0	2.0	4.0	1.0	1.0	0.8759730881594847	1.435542260256483	0.7493062945977822	0.7854891967626786	1.580964355545246	0.5727248046783264	0.3723200082596153	0.26076195008120806	0.21416185502721136	0.15275618663196652	0.64316590995175	0.03959933024846638	0.03959933024846637	-27135.23595235467	0.0	-69.8244777695195
2870000	-29555.17956042951	-2426.1465134751725	-27129.033046954337	16.327757692880414	124.72427215888223	16.327757692880414	13.809689219733901	181.50529840960104	29.76553557048752	41.28986885935124	77.49080925357077	41.62075684218043	13.76222669847347	23.65795639297753	10.005936555923125	12.559458400023633	8.59197815222247	1.0	2.0	1.0	1.0	1.0	1.0	1.0	1.0	3.0	4.0	0.9768229555894733	1.4693605289916112	0.7489691776205515	0.8517391696223036	1.4999941241501733	0.45311404402588773	0.3633067211134514	0.25162383100626395	0.2307521319808399	0.15431731589944594	0.6879165237760254	0.042568280807187824	0.04256828080718783	-27129.033046954337	0.0	-67.42252866515891
2875000	-29557.78916337653	-2425.465786423648	-27132.32337695288	18.217936012355544	140.78779862563056	18.217936012355544	15.403306356822343	112.60261241952063	95.59331826730651	100.44324431314661	32.99101404633021	69.3209259800839	28.212948015922063	12.295139576006408	11.164019613861566	10.763741321346979	8.011121688904359	1.0	3.0	1.0	1.0	1.0	2.0	2.0	2.0	2.0	1.0	0.9277271061151706	1.4772408901123404	0.7062501951637669	0.8792987107269054	1.538978568246188	0.4705045296356293	0.36716277520570473	0.2509704514675217	0.21990519964067273	0.16196157368610203	0.6662006084073971	0.03549489937067814	0.035494899370678144	-27132.32337695288	0.0	-68.22578088763073
2880000	-29560.711897040655	-2425.2917823782623	-27135.420114662393	19.067330225509725	144.81288044683092	19.067330225509725	16.547153757065093	83.47936333789933	83.75526094619758	63.97065026326367	88.94448420742023	36.28060614488482	21.787882555938175	21.67193945355855	8.638912828742534	3.2076910136877204	2.0152763194070187	2.0	1.0	2.0	1.0	2.0	3.0	2.0	1.0	1.0	1.0	0.9100527179669141	1.3652343317524465	0.7344588728509054	0.8283423512323825	1.707098317700581	0.4548134084967708	0.36593843962102346	0.25596922683242423	0.2313791128088183	0.14671322073773532	0.6082656425469027	0.03747496091609607	0.03747496091609608	-27135.420114662393	0.0	-70.85398035097286
2885000	-29558.255191449145	-2429.6089123425586	-27128.646279106586	18.868685183030653	144.43103145476437	18.868685183030653	16.390180934773568	309.7414702124859	157.29709762714384	60.262762602756794	28.960565442425487	30.79544714872169	5.6982587642013485	5.960452875431324	2.3367243376083224	11.469703879698809	8.156208257804076	2.0	1.0	1.0	4.0	1.0	1.0	2.0	1.0	2.0	1.0	0.8846836974428225	1.4907153554624262	0.6623943123377963	0.8770491986987906	1.606313271812311	0.47884416424585385	0.3726125771884256	0.25648402203067355	0.2201923709382185	0.1507110298426837	0.6705013923109462	0.03873321437631812	0.03873321437631811	-27128.646279106586	0.0	-72.52614057777977
2890000	-29569.34549950969	-2433.0272709313836	-27136.318228578308	20.385928951374495	153.5298846364911	20.385928951374495	18.1502025226002	126.2712980092399	64.39223239529571	39.270999102527895	55.8556495681601	80.8592535772183	41.644994210005166	13.927215976202664	28.964597963421948	41.17228742343446	2.8820436094939343	1.0	1.0	2.0	2.0	1.0	1.0	1.0	5.0	1.0	1.0	0.8899272852965762	1.4025108336383236	0.8572013688267224	0.830312878958758	1.5014194113242663	0.5186282219553539	0.36886149611527924	0.2632883609431917	0.21484393446890399	0.15300620847262636	0.6543896178418229	0.03719180031718412	0.03719180031718413	-27136.318228578308	0.0	-71.0390726158827
2895000	-29554.226057175223	-2427.140306369826	-27127.085750805396	19.551685486385747	142.19537422140849	19.551685486385747	14.968520946507624	112.4118491492397	66.85324346871624	32.27913099257373	32.992544586688396	68.39514531840064	5.049911169984431	4.947409388718266	23.248730997603456	8.37573866095837	5.902763798357352	1.0	2.0	1.0	2.0	3.0	1.0	1.0	1.0	2.0	2.0	0.8988285844389226	1.4192125139170013	0.7965931184175654	0.8196066419331041	1.6207951598785653	0.44496398141484184	0.37104424380279105	0.25658525428029444	0.22335603320365288	0.14901446871326285	0.6768069521540468	0.03662538799489466	0.03662538799489465	-27127.085750805396	0.0	-70.44076739176762
2900000	-29562.005086887275	-2431.884406960494	-27130.120679926782	20.457470566988448	144.46632030814447	20.457470566988448	16.094253031051608	116.88782907158289	80.87661785192621	60.385352996487015	143.3478786031991	18.661638128699693	13.535503640464299	10.667302927666974	7.810786883130768	16.804597090675024	24.522870289701135	1.0	1.0	3.0	1.0	1.0	1.0	1.0	5.0	1.0	1.0	0.9296293215526905	1.4192125139170013	0.7610061004699655	0.8849084580164593	1.5823110745996645	0.4229325314442194	0.37199533568304555	0.2575611272297824	0.221170703177578	0.1492728339095952	0.6481191125742036	0.03872575614982118	0.03872575614982116	-27130.120679926782	0.0	-73.40216510934272
2905000	-29573.62948159345	-2440.1758143642064	-27133.45366722924	20.92684607858275	158.5831548457916	20.92684607858275	18.068067843124464	551.863789491073	523.3269438119911	440.02457655984415	105.45244859224391	91.09325136783492	68.41532806166717	46.29682209127341	10.456932142681058	4.628561669174839	11.485262407670355	1.0	1.0	1.0	3.0	1.0	1.0	1.0	1.0	1.0	5.0	0.8079627589452417	1.3613943552451175	0.7610061004699655	0.8806751055683822	1.571395529736018	0.6175661500352757	0.3734543340046253	0.2658278869979296	0.21880686267191773	0.1419109163255286	0.6475498003398314	0.034994568757052175	0.03499456875705217	-27133.45366722924	0.0	-72.62994309561263
2910000	-29560.79726279822	-2430.0739541611065	-27130.723308637112	15.299606880462724	115.8264763326913	15.299606880462724	12.600215045694867	175.03116115654586	43.543934318412425	122.22236646594163	85.62277749243722	72.16717244088737	35.579652219075946	13.615845430975714	17.684146478555274	11.40505951760664	11.605318062223269	1.0	1.0	1.0	1.0	2.0	1.0	1.0	2.0	5.0	1.0	0.8079627589452417	1.4613854837905604	0.7982814184386833	0.8340988292449296	1.5251493563124052	0.5731221532681804	0.36581882708133645	0.27159822764613717	0.21856740252197468	0.14401554275055303	0.6433247561099855	0.04701460010406877	0.04701460010406879	-27130.723308637112	0.0	-66.82889890076467
2915000	-29564.104011784962	-2430.7612697430272	-27133.342742041936	14.481497638143185	110.38468463480862	14.481497638143185	12.706104342502446	120.36326316101815	53.75256280987511	58.886379281483514	134.58571456461894	51.82876784718072	34.79884834185061	18.625810072256698	22.909570649414803	17.3197246721505	17.94477865611211	1.0	1.0	1.0	1.0	2.0	1.0	3.0	1.0	1.0	4.0	0.8474234686889043	1.4513598066441216	0.7914839711879182	0.851603280070289	1.5244680298842495	0.5336614435245178	0.37739558919789473	0.2654643013048792	0.21307138626169905	0.14406872323552836	0.6562656586914225	0.04782234865950131	0.0478223486595013	-27133.342742041936	0.0	-67.00560706037123
2920000	-29562.280285744757	-2430.289103513528	-27131.991182231228	17.957909571475497	146.20212111837765	17.957909571475497	15.74576482773844	866.2779390339371	77.50840405842337	41.16400606348412	61.492662365481905	44.1929142347084	33.156618112386916	9.562792389196542	3.115845399647256	5.387961079857379	1.021071806264571	1.0	1.0	3.0	3.0	1.0	1.0	1.0	2.0	2.0	1.0	0.8576949216213788	1.4760585144853078	0.7667852633467319	0.8956723579547134	1.5244680298842495	0.4793209127076188	0.3676737661921938	0.25218167109367845	0.2226833135981024	0.15746124911602663	0.6760391025933395	0.033194033102216663	0.03319403310221666	-27131.991182231228	0.0	-73.64318812221195
2925000	-29564.6281827766	-2428.4405745440527	-27136.187608232547	20.376940421275318	148.76856176188247	20.376940421275318	15.224753436672149	148.59300948190764	73.59517148777685	62.86154417739872	111.41938711328979	139.0241206655847	43.023693646263176	2.3796704546390512	8.272053525657318	11.19152098581079	8.443030833722588	1.0	1.0	4.0	1.0	2.0	1.0	1.0	2.0	1.0	2.0	0.8993653550659412	1.4760585144853078	0.6984549619317093	0.9924222089746876	1.4737899168871078	0.4599090426552465	0.3716106212623371	0.2551781859735781	0.21109398756762207	0.16211720519646386	0.6939640102870736	0.03373384249205346	0.03373384249205347	-27136.187608232547	0.0	-68.70204714891473
2930000	-29555.14354535654	-2423.7910855398113	-27131.352459816728	18.243035290013225	133.75264721719518	18.243035290013225	14.868139535323875	131.9144765832928	88.45836168143313	128.79813465800805	21.899639849859273	5.801971508959649	8.886946951540164	9.319978438893935	19.246446049378076	3.971980848431699	3.955713792353335	1.0	6.0	1.0	1.0	1.0	1.0	1.0	1.0	1.0	2.0	0.8993653550659412	1.4605232330110436	0.6841655953945173	0.9383744628615909	1.5767158953872995	0.44085545827960776	0.3753255113972074	0.25881396502698134	0.21820563818015284	0.14765488539565963	0.6801053866110085	0.040105071378986445	0.040105071378986445	-27131.352459816728	0.0	-69.77953879219241
2935000	-29566.511120279967	-2431.920579432875	-27134.590540847094	16.693486669422423	128.4345076766326	16.693486669422423	14.282043782900093	264.86792132145285	189.2702243155484	69.05034882057409	112.47247563681314	63.75678090226803	30.545729564514147	19.648243227924176	5.1536798272504125	15.796254207691629	8.315600420456292	1.0	2.0	1.0	2.0	2.0	1.0	3.0	1.0	2.0	1.0	0.8931892461856032	1.4337552709155676	0.7820388378134104	0.8727653329831971	1.5503336465796775	0.4679176655225444	0.3650964895231065	0.2595981062795147	0.21850832588078745	0.15679707831659254	0.6900456563439522	0.0419563840953849	0.04195638409538488	-27134.590540847094	0.0	-69.52900279928888
2940000	-29560.51717351415	-2432.8372111585654	-27127.67996235558	18.076725750258902	128.64674365326096	18.076725750258902	14.418944597976992	83.37176754884493	210.01295173062573	350.85850509069536	114.521919704621	44.06527935454447	76.03001188879567	27.773080453348392	11.483029020262261	17.378698136182845	3.9740257247057578	2.0	1.0	1.0	1.0	2.0	1.0	1.0	3.0	2.0	2.0	0.8053129347462369	1.4355541250419448	0.7319608368378776	0.7860478874935903	1.7443913446344927	0.4967328712458578	0.37918264344432673	0.26475241581961456	0.21211383062820705	0.1439511101078528	0.6274822068774484	0.04297712463984362	0.04297712463984363	-27127.67996235558	0.0	-69.05499594704114
2945000	-29568.751999526576	-2435.5900686176183	-27133.16193090896	19.217003390498636	149.1909018138298	19.217003390498636	16.445875064515057	131.46101859796428	227.01032969682836	359.2004237071744	229.61184948232355	91.09950054550659	22.044034074969908	4.399360684251796	15.736021948581891	6.875978520239086	2.4396458920603776	4.0	1.0	1.0	1.0	1.0	1.0	4.0	1.0	1.0	1.0	0.8325959207979071	1.3627426554520772	0.8140037363094914	0.8335873830592093	1.6603374331354575	0.4967328712458578	0.37923124671855574	0.2569696169583085	0.2218281997702185	0.14197093655291845	0.7404164756886231	0.0349263740965278	0.034926374096527796	-27133.16193090896	0.0	-73.346364534442
2950000	-29569.701353024404	-2436.0188717118463	-27133.682481312557	20.684554176528668	148.4346279600929	20.684554176528668	15.900647755427212	238.45585510842517	241.9775441507442	115.8229567478709	42.24791611058392	53.90540077486494	199.97941206452003	10.487478451831006	7.101377736562249	21.743491265829118	4.595260081200226	1.0	1.0	3.0	2.0	1.0	1.0	3.0	1.0	2.0	1.0	0.848355723235536	1.4487641139989633	0.7829233302627144	0.7789248981159324	1.580845212708459	0.5601867216783956	0.3638874615000999	0.2668051650601447	0.22377161601869552	0.14553575742106112	0.6934264899870667	0.03595538659058817	0.035955386590588154	-27133.682481312557	0.0	-70.88319878555055
2955000	-29564.839121571113	-2433.135972095262	-27131.703149475852	21.815455961733665	159.47524045233726	21.815455961733665	16.687162645938706	112.34859057698174	181.86127062874237	40.69048660731294	134.83644647364466	54.11238635532771	12.71734638473684	17.29234670804397	19.143084499296826	7.963580857708794	17.12238989554903	1.0	1.0	2.0	2.0	2.0	1.0	2.0	1.0	1.0	3.0	0.8477301091768993	1.4487641139989633	0.8326551656336206	0.8008880424929532	1.582155654431468	0.48780691426609635	0.3681348803500309	0.2587884549543964	0.22446084563291815	0.14861581906265578	0.6608829079566912	0.034413053653027874	0.03441305365302788	-27131.703149475852	0.0	-71.33980766470279
2960000	-29570.553176245518	-2438.1224523130254	-27132.43072393249	19.730609683931867	150.40230418527165	19.730609683931867	16.911077638983613	142.97262867983844	58.08399930299832	53.799476042454366	169.12484830126348	67.31234841466625	16.24218647182448	30.04153029510984	103.96820328170544	17.178478700784044	10.626636048774653	1.0	2.0	1.0	1.0	5.0	1.0	1.0	1.0	2.0	1.0	0.8490271158905934	1.4699935688783394	0.7771572424027005	0.877792264511219	1.582155654431468	0.4438741538856804	0.3673167202497284	0.2596200633343542	0.21492603289100254	0.15813718352491604	0.6673622650230184	0.034168393237069716	0.03416839323706972	-27132.43072393249	0.0	-73.17170860056116
2965000	-29569.384245171594	-2433.0785077122737	-27136.30573745932	20.880398889678318	157.3860577733584	20.880398889678318	17.620477510289817	25.983936938263312	69.77137958974329	45.6814266501613	56.663447884687194	11.846514628695415	18.446119229516942	25.538108268449204	29.18523083390779	12.228540433539559	17.498403839899076	1.0	3.0	1.0	2.0	1.0	3.0	2.0	1.0	1.0	1.0	0.9679484765189618	1.3937915819381004	0.7601865110201373	0.7763218359904324	1.6920585438260407	0.40969305070632805	0.35948697829326925	0.2509396672093329	0.23261071112229978	0.15696264337509924	0.6632026053788503	0.03280977311658789	0.03280977311658791	-27136.30573745932	0.0	-75.97942545371492
2970000	-29559.992890841662	-2429.127274749049	-27130.865616092615	17.744452477637235	132.88025395160722	17.744452477637235	14.956557740438631	179.93873067291	48.84936934566912	67.52774653872012	119.03000598156204	24.48081121226533	6.483267225436571	8.73775069562568	19.397315700109417	21.956567096133252	25.216259034056016	2.0	2.0	2.0	1.0	1.0	2.0	1.0	3.0	1.0	1.0	0.8759625234067919	1.5073963311323868	0.7465872132763761	0.7952651310601674	1.5523153571913182	0.5224734439329601	0.37725561142491953	0.2553636817607537	0.2232923339432541	0.1440883728710739	0.6713644342513716	0.042745134597634224	0.04274513459763424	-27130.865616092615	0.0	-69.40268252954712
2975000	-29561.223912618163	-2426.8806042441524	-27134.34330837401	18.079118352163565	134.19985451351332	18.079118352163565	14.397627057047634	42.89343013296972	18.641434042564047	70.76106805880896	155.36682093863524	91.4348954329416	32.815096165646196	8.558240530055736	18.850095733414975	11.029651701421246	4.600581705296815	2.0	1.0	1.0	1.0	2.0	1.0	5.0	1.0	1.0	1.0	0.7782339358286348	1.481411432927489	0.8167046210141597	0.7952651310601674	1.616846579820031	0.5115382993495186	0.36757094493856884	0.2644568654883932	0.2238838167019653	0.1440883728710739	0.6585865795706627	0.04162796997124872	0.04162796997124874	-27134.34330837401	0.0	-67.61527481106143
2980000	-29553.602237578114	-2428.526509467604	-27125.07572811051	18.792502391230393	145.39018258394847	18.792502391230393	16.53496850985331	97.5591643728576	72.19241002530443	90.56832853495611	43.93616636203616	93.85025976021208	104.59687488326175	9.698658017504272	9.427947093678988	16.536584880080877	6.76649713887417	2.0	1.0	1.0	2.0	1.0	1.0	2.0	2.0	3.0	1.0	0.8392220882381907	1.3540247416148286	0.7820043604389891	0.8404642148617897	1.689702491507989	0.4945821033382135	0.3710702008805486	0.2566803399151748	0.23049707189976706	0.14175238730451079	0.6764951708775498	0.03477270458203455	0.034772704582034526	-27125.07572811051	0.0	-68.66273060490796
2985000	-29556.452790500214	-2430.133622974231	-27126.319167525984	18.793460044219863	138.47549924110882	18.793460044219863	15.894098538179321	192.30178218370804	196.93908533174908	67.0632125925627	64.05481710862679	78.60485655133613	68.09954945694868	16.882394654343106	16.123027932435168	18.22175805757429	4.807872284722295	1.0	1.0	1.0	1.0	2.0	2.0	4.0	2.0	1.0	1.0	0.8461792200892794	1.432906065797814	0.8200394471235607	0.8397513092249984	1.5993441148779854	0.4617798428863622	0.36988593662196767	0.2606315756905112	0.2230784234976056	0.1464040641899167	0.689761941487026	0.03861644498766634	0.038616444987666344	-27126.319167525984	0.0	-69.0273414321705
2990000	-29550.916966473713	-2423.5639073305315	-27127.35305914318	17.23816249334117	130.35956336406161	17.23816249334117	15.616972391985186	162.6210313781566	72.09784850969831	41.26901959730043	11.19775639139872	37.44358302457659	11.980834292293975	12.68703626587977	6.594870760842732	11.337678507566665	7.134466811272122	1.0	1.0	3.0	1.0	2.0	1.0	1.0	3.0	2.0	1.0	0.8627561916534495	1.4079220090942872	0.6970684477286665	0.8387749440978476	1.7401485513811954	0.453329856044554	0.37656541445346403	0.2575779189420682	0.21969481961904275	0.14616184698542617	0.6768350083075585	0.04250758274500336	0.04250758274500338	-27127.35305914318	0.0	-67.48822218051414
2995000	-29557.60162339615	-2431.4057026781743	-27126.195920717975	16.482047362485975	127.61924943658849	16.482047362485975	15.02589736960364	116.19718212249813	267.19014264627475	182.26498601176394	61.03627173200211	26.61000418632436	19.99918808319688	15.620274967896776	17.540363795578802	18.189204704140856	6.67425132375155	3.0	2.0	1.0	2.0	1.0	1.0	2.0	1.0	1.0	2.0	0.8094449021987361	1.4053205357552403	0.7503797371833799	0.8523658295230767	1.7265576659559663	0.4559313293836009	0.37429996123668297	0.25822609861979434	0.21882982053291417	0.1486441196106097	0.63457289509053	0.044633591512745714	0.044633591512745714	-27126.195920717975	0.0	-70.22670924718759
[truncated: 9,401 more rows]
