# Supplementary material for: Discovery of two novel Torque Teno viruses in Callithrix penicillata provides insights on Anelloviridae diversification dynamics
Source: Front Microbiol. 2022 Sep 8;13:1002963. doi: 10.3389/fmicb.2022.1002963 (PMC9493276; doi:10.3389/fmicb.2022.1002963)
Supplement: Supplementary file 2 [file Data_Sheet_2.zip › Supplementar_2/trim_aln_epsilon_neotropical_Relaxed_Clock_Coalescent_Skyline.mle.result.log.txt]

PathParameter	MeanPathLikelihood	MLContribution
0.0000	-96578	-0.021611
2.1544e-07	-1.0404e+05	-0.19023
2.1715e-06	-90462	-0.54884
8.3895e-06	-86071	-1.1036
2.1888e-05	-77448	-1.7631
4.6050e-05	-68489	-2.4488
8.4561e-05	-58686	-3.0551
0.00014136	-48888	-3.7025
0.00022061	-44546	-4.5199
0.00032669	-40670	-5.4100
0.00046416	-38042	-6.4122
0.00063774	-35840	-7.6214
0.00085232	-35194	-9.0098
0.0011130	-33944	-10.496
0.0014248	-33368	-12.176
0.0017932	-32731	-14.005
0.0022237	-32347	-16.013
0.0027216	-31965	-18.147
0.0032929	-31570	-20.438
0.0039432	-31286	-22.907
0.0046784	-31025	-25.533
0.0055047	-30782	-28.207
0.0064280	-30316	-30.936
0.0074546	-29951	-33.782
0.0085909	-29512	-36.723
0.0098431	-29139	-39.925
0.011218	-28943	-43.278
0.012722	-28614	-46.776
0.014361	-28444	-50.521
0.016143	-28255	-54.478
0.018075	-28159	-58.673
0.020162	-28052	-62.966
0.022413	-27898	-67.482
0.024834	-27849	-72.261
0.027432	-27772	-77.165
0.030215	-27684	-82.296
0.033190	-27645	-87.626
0.036364	-27570	-93.140
0.039745	-27533	-98.889
0.043339	-27487	-104.85
0.047156	-27462	-111.02
0.051201	-27425	-117.40
0.055484	-27402	-123.99
0.060011	-27376	-130.77
0.064790	-27347	-137.79
0.069830	-27334	-145.03
0.075138	-27312	-152.48
0.080722	-27297	-160.16
0.086591	-27286	-168.07
0.092751	-27277	-176.20
0.099213	-27265	-184.55
0.10598	-27256	-193.11
0.11307	-27242	-201.88
0.12048	-27233	-210.91
0.12823	-27227	-220.17
0.13631	-27219	-229.67
0.14475	-27216	-239.39
0.15355	-27209	-249.33
0.16271	-27202	-259.51
0.17226	-27197	-269.93
0.18218	-27193	-280.60
0.19250	-27189	-291.49
0.20322	-27184	-302.63
0.21436	-27183	-314.02
0.22591	-27178	-325.62
0.23789	-27174	-337.49
0.25031	-27172	-349.60
0.26318	-27169	-361.94
0.27650	-27165	-374.54
0.29029	-27164	-387.41
0.30455	-27162	-400.50
0.31930	-27159	-413.84
0.33454	-27157	-427.45
0.35028	-27156	-441.29
0.36653	-27152	-455.39
0.38330	-27151	-469.75
0.40060	-27150	-484.37
0.41844	-27147	-499.23
0.43683	-27145	-514.36
0.45578	-27144	-529.76
0.47530	-27144	-545.41
0.49539	-27141	-561.32
0.51608	-27140	-577.50
0.53735	-27139	-593.95
0.55924	-27139	-610.64
0.58174	-27136	-627.60
0.60487	-27135	-644.84
0.62863	-27134	-662.34
0.65304	-27133	-680.10
0.67811	-27132	-698.14
0.70384	-27131	-716.46
0.73025	-27130	-735.03
0.75734	-27129	-753.88
0.78513	-27128	-773.02
0.81363	-27127	-792.42
0.84284	-27126	-812.10
0.87278	-27125	-832.05
0.90345	-27124	-852.27
0.93488	-27123	-872.78
0.96705	-27123	-893.58
1.0000	-27122
log marginal likelihood (using path sampling) from pathLikelihood.delta = -27233.59209874165
Inner area for path parameter in (2.1544e-07,0.96705) = -27234
PathParameter	MaxPathLikelihood	MLContribution
0.0000	-38995	-0.020779
2.1544e-07	-38210	-0.19961
2.1715e-06	-35231	-0.54297
8.3895e-06	-35210	-1.0956
2.1888e-05	-35740	-1.7249
4.6050e-05	-33482	-2.4264
8.4561e-05	-34546	-3.0832
0.00014136	-32622	-3.6391
0.00022061	-31638	-4.5051
0.00032669	-31525	-5.4080
0.00046416	-31117	-6.4391
0.00063774	-30934	-7.5725
0.00085232	-30823	-9.0430
0.0011130	-30646	-10.478
0.0014248	-30375	-12.174
0.0017932	-30386	-13.992
0.0022237	-29855	-16.012
0.0027216	-30042	-18.168
0.0032929	-29705	-20.431
0.0039432	-29661	-22.908
0.0046784	-28885	-25.495
0.0055047	-28905	-28.271
0.0064280	-28414	-30.927
0.0074546	-28392	-33.809
0.0085909	-28171	-36.733
0.0098431	-27820	-39.846
0.011218	-27988	-43.318
0.012722	-27696	-46.743
0.014361	-27633	-50.537
0.016143	-27508	-54.431
0.018075	-27563	-58.654
0.020162	-27559	-63.022
0.022413	-27418	-67.438
0.024834	-27424	-72.261
0.027432	-27311	-77.175
0.030215	-27323	-82.255
0.033190	-27254	-87.651
0.036364	-27284	-93.125
0.039745	-27255	-98.897
0.043339	-27248	-104.84
0.047156	-27236	-111.03
0.051201	-27216	-117.38
0.055484	-27211	-123.99
0.060011	-27198	-130.79
0.064790	-27213	-137.78
0.069830	-27188	-145.04
0.075138	-27196	-152.47
0.080722	-27177	-160.15
0.086591	-27175	-168.07
0.092751	-27172	-176.20
0.099213	-27166	-184.55
0.10598	-27170	-193.12
0.11307	-27165	-201.89
0.12048	-27157	-210.91
0.12823	-27153	-220.17
0.13631	-27157	-229.65
0.14475	-27153	-239.39
0.15355	-27141	-249.34
0.16271	-27140	-259.51
0.17226	-27142	-269.93
0.18218	-27143	-280.59
0.19250	-27140	-291.49
0.20322	-27136	-302.62
0.21436	-27138	-314.03
0.22591	-27133	-325.63
0.23789	-27134	-337.48
0.25031	-27139	-349.61
0.26318	-27133	-361.95
0.27650	-27132	-374.54
0.29029	-27128	-387.40
0.30455	-27135	-400.51
0.31930	-27129	-413.84
0.33454	-27120	-427.44
0.35028	-27123	-441.30
0.36653	-27123	-455.39
0.38330	-27119	-469.75
0.40060	-27124	-484.37
0.41844	-27124	-499.23
0.43683	-27124	-514.35
0.45578	-27119	-529.75
0.47530	-27121	-545.42
0.49539	-27117	-561.31
0.51608	-27123	-577.50
0.53735	-27115	-593.94
0.55924	-27117	-610.65
0.58174	-27117	-627.59
0.60487	-27115	-644.83
0.62863	-27117	-662.34
0.65304	-27116	-680.11
0.67811	-27114	-698.14
0.70384	-27116	-716.46
0.73025	-27115	-735.03
0.75734	-27114	-753.88
0.78513	-27112	-773.02
0.81363	-27113	-792.42
0.84284	-27111	-812.10
0.87278	-27112	-832.05
0.90345	-27111	-852.28
0.93488	-27110	-872.78
0.96705	-27111	-893.58
1.0000	-27110
log marginal likelihood (using stepping stone sampling) from pathLikelihood.delta = -27233.37270295169
