# Supplementary material for: Discovery of two novel Torque Teno viruses in Callithrix penicillata provides insights on Anelloviridae diversification dynamics
Source: Front Microbiol. 2022 Sep 8;13:1002963. doi: 10.3389/fmicb.2022.1002963 (PMC9493276; doi:10.3389/fmicb.2022.1002963)
Supplement: Supplementary file 2 [file Data_Sheet_2.zip › Supplementar_2/trim_aln_epsilon_neotropical_Strict_Clock_Coalescent_Exponential.xml]

<?xml version="1.0" standalone="yes"?>

<!-- Generated by BEAUTi v1.10.4 Prerelease #bc6cbd9                         -->
<!--       by Alexei J. Drummond, Andrew Rambaut and Marc A. Suchard         -->
<!--       Department of Computer Science, University of Auckland and        -->
<!--       Institute of Evolutionary Biology, University of Edinburgh        -->
<!--       David Geffen School of Medicine, University of California, Los Angeles-->
<!--       http://beast.community/                                           -->
<beast version="1.10.4">
	

	<!-- The list of taxa to be analysed (can also include dates/ages).          -->
	<!-- ntax=17                                                                 -->
	<taxa id="taxa">
		<taxon id="AB041960|Torque_teno_tamarin_virus|Saguinus_oedipus|Callitrichidae"/>
		<taxon id="MH760402|unclassified|Sapajus_nigritus|Cebidae"/>
		<taxon id="TTV_Marmoset_1.1"/>
		<taxon id="TTV_Marmoset_1.2"/>
		<taxon id="TTV_Marmoset_1.3"/>
		<taxon id="TTV_Marmoset_1.4"/>
		<taxon id="TTV_Marmoset_2.1"/>
		<taxon id="TTV_Marmoset_2.10"/>
		<taxon id="TTV_Marmoset_2.11"/>
		<taxon id="TTV_Marmoset_2.2"/>
		<taxon id="TTV_Marmoset_2.3"/>
		<taxon id="TTV_Marmoset_2.4"/>
		<taxon id="TTV_Marmoset_2.5"/>
		<taxon id="TTV_Marmoset_2.6"/>
		<taxon id="TTV_Marmoset_2.7"/>
		<taxon id="TTV_Marmoset_2.8"/>
		<taxon id="TTV_Marmoset_2.9"/>
	</taxa>
	
	
	<taxa id="Sapajus">
		<taxon idref="AB041960|Torque_teno_tamarin_virus|Saguinus_oedipus|Callitrichidae"/>
		<taxon idref="MH760402|unclassified|Sapajus_nigritus|Cebidae"/>
		<taxon idref="TTV_Marmoset_1.1"/>
		<taxon idref="TTV_Marmoset_1.2"/>
		<taxon idref="TTV_Marmoset_1.3"/>
		<taxon idref="TTV_Marmoset_1.4"/>
		<taxon idref="TTV_Marmoset_2.1"/>
		<taxon idref="TTV_Marmoset_2.10"/>
		<taxon idref="TTV_Marmoset_2.11"/>
		<taxon idref="TTV_Marmoset_2.2"/>
		<taxon idref="TTV_Marmoset_2.3"/>
		<taxon idref="TTV_Marmoset_2.4"/>
		<taxon idref="TTV_Marmoset_2.5"/>
		<taxon idref="TTV_Marmoset_2.6"/>
		<taxon idref="TTV_Marmoset_2.7"/>
		<taxon idref="TTV_Marmoset_2.8"/>
		<taxon idref="TTV_Marmoset_2.9"/>
	</taxa>
	<taxa id="Callitrix_Tamirin">
		<taxon idref="AB041960|Torque_teno_tamarin_virus|Saguinus_oedipus|Callitrichidae"/>
		<taxon idref="TTV_Marmoset_1.1"/>
		<taxon idref="TTV_Marmoset_1.2"/>
		<taxon idref="TTV_Marmoset_1.3"/>
		<taxon idref="TTV_Marmoset_1.4"/>
		<taxon idref="TTV_Marmoset_2.1"/>
		<taxon idref="TTV_Marmoset_2.10"/>
		<taxon idref="TTV_Marmoset_2.11"/>
		<taxon idref="TTV_Marmoset_2.2"/>
		<taxon idref="TTV_Marmoset_2.3"/>
		<taxon idref="TTV_Marmoset_2.4"/>
		<taxon idref="TTV_Marmoset_2.5"/>
		<taxon idref="TTV_Marmoset_2.6"/>
		<taxon idref="TTV_Marmoset_2.7"/>
		<taxon idref="TTV_Marmoset_2.8"/>
		<taxon idref="TTV_Marmoset_2.9"/>
	</taxa>
	

	<!-- The sequence alignment (each sequence refers to a taxon above).         -->
	<!-- ntax=17 nchar=2202                                                      -->
	<alignment id="alignment" dataType="nucleotide">
		<sequence>
			<taxon idref="AB041960|Torque_teno_tamarin_virus|Saguinus_oedipus|Callitrichidae"/>
			CGGAGGTATTGGAGGAGGCGCTGG---AGGAGACGGGGCGGCCGCTGGTGGCGAAGGAGACGTCCATGGAAGACCCGCTGGCGCAGAAGACGGAGAAGATGGCGCCGACGCCGCTATGGCCGCCGCGCTCGCCGCTTTAGACGCCACCGGGTAGGTCGCTGGAGAAAACTATTTAGGCGGGTGAAGAGCAGGGTAGTCAGACAATGGGACCCCAATGTAACCAGACGATGCATGATAAACGGGTACGACCACGCACTGTTCTGGGGACAACAGGCACAACACAGAATACTATATGACAACCTACCCTGGCCTATAAAAAAAGGGACACAAGAGGGAGGCAGTATGAACATGATGCAACTCACGTTACAATTCCTGTACAAGGACAACCTAGCAGGGAGAAACAGGTGGACGAGAAGTAACTGGGACATGGACCTAGCAAAATACCACGAAACCACCTTACTGTTCCCCAGACACAGAAACTACAGCTACGTAGTGTTCATCACCAGAGGGCCAAACGACATCCTAGACGAACACACATACCCAGGGCTGCACCCAGAAAAGATGCTAGGCAGGAGAAAAAAGATAGTAGTATGGAGCAAAGACCTGAGACCACATGGGAAAAACTACATAAGGGTCAGGGTACCACCACCACAAGTATTCAAAAACCAATGGTACTTCCAGAGAGACATCTGCCAAATGCCCATCCTGACACTAGGTTTCGCCGCCTTTGACCCAGTAAACGTCACATTAGCGGGAAACATGGCCAACAGCTCCATAATCCTCTGGGGAATCCCATACTGGAGCAGACCCATGCCATACAACACCTGGTATGACTACTGGACCAAGTGCGCAGGACCACAAAACATACCCTGGTCAGACAGACAAACCAACATAGCAGCG------------------GGAATAACTCAAAAATCCGCACAAACA------------------------------------TGCCTAAAACTGAAAAACAAACACTTCGGACTAACAAACACAGCCATAGTCAGTGACTACGACAAAGACAACATAGACAAAAACACAAAACAAATAAAAACAATAGTAATGAGCCTAAACAGATGGTACCCAAAATGGCCAATGAAATGGAAAGACGCAGGAGACATAAACACACAGACACCATTCCCATACAGATACTCATGGAGAGAAGACCAAGGGTGGGGAAACAAAGTCAGACTATGGACCAGAGAGTGCAGAACAGACATACCAGAAGAAACACTAGGAATAGAAAACATGCCACTGTACGTACTGATGAATGGCTACATAGACTACGTCACAAACCACAGCACACACAGCCCACTAAACTGGGTAGTCTCAGTCTTCTGCCCTTACACAGACCCGCCAATGACCAACGTAATCCCAGTAGGGAAAGACTGGTTCATACAAAACGTAGAACCGGGAGAAAACAAATACCCCTCAAATGCAGACGAAAAAACAAAAATTAAGAACTACGACAGCAGCAAAGAC------------------------------------------------GAATTCACAGGAAACGTAATAAGAGCCCCAGACGTATACGACTCCCTACCAGCACAACAAGCACTGTACATAGCCAGTCCCTTCAGCCTAAAATGGGCACAAACCACAGGCTCCATTGTCTTCTTTTACCAGAGCAAATGGACCTGGGGCGGGGACTTCCCCAGACAGAGACCAATCATTGATCCGTGCAACAGACCGAAGTGGGGAGGGCTACCCGTTACCGGTTATGACGAGACAGGACTATTACTGCAAAATCCGGAAAAAGCGGAGGCCAGGGCGAGGGGACACCTCGGCGACCTCAGACGGGGGGACCTCACCAAAACGGCCCTTAAGAGACTCATGGAACTTACTTCCACAGAGGAGGGCAGCCCACAAAAAAAGAAGAGAAGAGACAAGGAGGTCAGAACTACCGCCGACCTACTACGGCCCGAAGACGTCTACTGCTGGATGTCGCCGACCCCAGAGACGCCCCCGAAAGCTGGAAAGACGCCAGAGTCCAGCTTTGCGGAAACCGACAACCACACCAAACTCGCGAAAAGGGTCAAGAAAGAGATCCACAACCAGAACAGAAGACACAGACTC---CTCCTGGCCCACCTACGAAGAGAGCGAGACCGACTCCTGGGTCACCACCTCCTCCGATAG
		</sequence>
		<sequence>
			<taxon idref="MH760402|unclassified|Sapajus_nigritus|Cebidae"/>
			------------------------------------------------------------------------------------------------------------------------------------------------------------------------------------------------------------------------------------------ATGGTAGGATATGAGTGGGCTCTCTTCTGGGGACCAGCATGCCCTCATAGAATACTGTATGATAACATAGGCTGGCCACCAAAATACGGACAGTGCGAAGGCGGCTCTATGAACTTTATGCAGCACAACCTTTTTTGGCTATATCAGGACGCTCTACAAATGAGAAACACTTGGTCCAGAAGTAATATGGGACTGGATCTCGTAAAGTACTATGGGACAGCATTCTGGTTTCCAAGACACTTGTACTTATCTTACATTGTTACATTTGATACAAAAGGAAACTTTCACGTAACAGAAGAAAGTTATCCTTCCCTACACCCTGAAATGATGCTTGTTAAAAGAAAAAAAATTATAGTGTGGAGCAAAAACCATCGACCCAATGGCAAAAACTATATAAAAGTGTTTCTGAAACCACCAGCCTTACTAAAATCTCACTGGTACTTTGCAAGAGACTTCTGTAAAACAACGCTGTTCACATTAGGAATAACAGCCTTTGACCCAAATTCAGGAGTACTGTCTGGAAATCAACCAAACAGCTCTATAATTCTCTATGGCTTCCCATACTATAGCAGACCAATGCCCTATGATTGCTACGCAGACTTTTGTGGCAAATGCTTTGGACCACAAGACATACCATGGCCAAGCAGACCGAACAGAGTAGAGGTA------------------CACAGAGAAGGGACACTTAACTTAAAT---------------------CAATACTATATAAAGTGTTACGACCTCACAACAAAAGAGTATGGCTTACAAAATACTGCTAAATTACAAAGTTACTCAGTAACCACAGACACA------CTCAAAAGTGATTTGAAAATAGCTGTAACTTTAGGAAGATGGTCTGTTATATGGCCTGAAGGATGGGGAACCCAAGATGCTATCAAAAAACAAACACCTTTCCAATACAGATATAGTTGGAGAGATGACTACGGCATAGGAAATAGACTTGTAATTTGGACGAGAAAATGTCTTACTGGCATTCCGGAAGAAGACAATGTTTTAAAAGACAGACCACTGTATCAATTAGCAACAGGATACTATGACTTTATTAGAATGCACACAGATCACGACCCACTAAACTGGGTTGCAGTAGTGAACTGTGCCTATACAGTACCAAAGATGACCCAAGTAGTTTTAGTAGGAAAAGACTGGTTTTCCAAAGTATTACAGCCTGGTAAAAACAACATGTTA---GTAAACAATCCGCAAACCAAAATAAAAAATTGGGATTCCAACACTAACGGCTATAAATCAAAAGCAAATACAGCT---------------------GCATTTCAGGGATGCGTAACAAGAGCCCCTGACTTTGTAGACAGTGAACCGGCCTTTAAAGAACTATACCTAAGCAGTCCCTTTACTATAAAATTACAGAATGCACCAGGAAACATCAATTACTGGTACAAAAGCTACTGGAGATGGGGGGGAGACGTTCCCAACAAACGACCCCTGGAGGATCCATGCCAAAAGCCAAAGTGGGGCGCACTTCCCAAAACCTGTACAGACGAGCGGGGAGTACTACTCGAGAATCCGAGGCAACAGGAACCGGCAGCGCTCATACACAGGGGAGACCTCAGACGAGGAGAGCTCACAACCCGAGGCCTTAAACGTCTTATGTCGCTTGATCCAACAGGAGTCCAGAGCCCATGCAGAAAGAAACACAGACCAAAACAAGCAGTGGCCCTGGAAGAAACAGTCGAGCCCGAAGACGTCTACTTCTGG------------------------------------------GAGAAACCAAGGTGGACAGCGGCA------------------------------------------GAGGTGGAGGAAAGCCAATTCAAACTCGGAAAAAGAGACTATGCGAGCTCCTCTACAAGCTAA---------------------------
		</sequence>
		<sequence>
			<taxon idref="TTV_Marmoset_1.1"/>
			ATGGCTTTCTGGCGTAGGCGTTGGAGGAGGCGGCGTCGTCCTGTCTGGAGACGAAGGTACCGACGATGGAGGAGACGCGGAGCACGGTACCGGTACCCAAAGAGACGACGCAGATATGGCCGCCGTCGCCGCCGCTACAGAAGAAGACATAAGGTCAGAATAATCAAACCTTACCGGAGGGTCCATAGAAAAGTACTCAGACAGTGGGAACCCAACGCTAAGACTTTCTGTAGCATCTGGGGGACAGACCTTTTACTGCAGTGGGGAAAAGACGCCCAACACCATATCATGTATGATAACTGGCCCTGGCCGATAAAATACAATGACCCTGAGGGAGGAGCCATGAACCTCATGCAACACACCCTAAAGAACTTATACACGGACAACAGGGTGGGCAGAAACAGGTGGACCAGATCTAACCAAGACTTTGATCTCTGTAAATACCACGGGACAGACTTCTGGCTACCCAGACACCCCTACATAACATACACATGCATATTTGACAGGACGGGACACTTTGAATTAGACAAAGACACATACCCAAACCTGCACCCGGTAGCCATGATGAACAGTAAGAGAAAGGTAGTAGTATACAGCAAACAACTAAAACCCAAGGGCAGAAACTGGATAAGAGTTAAAATGCCACCGCCACAGACCATGCAGACAAAGTGGTACTTTATGAGAGATTTCTGTGATGTGCCTCTATTCACACTCATAAGCTGTGCCTGGGAACCCATAAATACTCTGATAGCAGACAACCTACCAAACAGCTCCTGCACACTGTGGGGATTTCCTTACTACAGCAGACCCATGCCCTATGACTGCTTTGCAGACTTTTTTGCAAAATGCATGGGACCCCAAGATAGACCATGGTACATGAGACACACAACAATAGAAAATCACACTGAGTGGCAAAAGCACAAAAATGGGGAAAACAGCCAGGAGAGAATAGACAATGTAGGAAATGCTTGGGAAGTAGACTGCATACCACTGAGCTCCATACACTTTGGCATGAAAACAACCGCCAAATGTGCCAACTATGACTTAGTCTGTAAAGCTACATACAAAAAAGGCACACTAAGCATAGGAATCAGTCTAGGGAGATGGTACCCACAGTGGCCAGAAAAATGGGAAACAAAAGACGACTGCAAATTACAAACCCCATTCTCGTACAGATACAGCTGGAGGGAAGACGAGGGTATAGGAAACCAAATATGCATCTGGACCAGGGATTGCAGGGAAGACTTACCAGAGGCAGATGACACACTAAAAGACAAACCACTATACATACTAGCGAACGGGTACAAAGACTACATAACAAAACACACCATGCACAACCCACTAAACTGGCAGGTTATAGTAAACTGCCCGTGGACAAAACCACCCATGAGATTCGTAGTCCCAGCACACAAAAACTGGTTCCAAGAGGTGTTAACAGAGGGAGAAAACAAAACACTGTCATGCAAAAACACAGACGACTACATAAAAAACTGGTGCAAGAAAAATGGAAACGGACAGGGAAACTGTGAAAGCGACTCAGAATGCAAAAAAAGAAAAGTATGCTTGGGGTCAGTAATAAGATCCCCAGACATATTTGACGGGGAAAAATTCTTTCAGACGCTGTACCAAAACAGCCCCTTTGCCATCAAACTCAATGCCACACCAGCGAGCATCCACTTCAAGTACAGGAGCAAGTGGAGCTGGGGAGGGGACGTGCCCAGACAGAAACCCATCGAGGATCCCTGTAATAAGCCGAGGTGGGGCACCATCCCCGTCACCGGTTATGACGAGGCGGGAGTACTACTCCAAGATCCAGAGAAGGCCAAACCCCAAGACATCCTACACACGGGAGACCTCAGACGGGGAAACCTCACCAAGCGCGCTCTTAAACGCCTTACCCGGGTTGACTCCACAGACGCCTCCAGTCCCGAGAAGAAGCCACGGAGAGGGAAGGCGCCAAAAACGTACGCCGAACAGGTGGAGCCCGAAGACGTCTACGTCTATCTCCAGGGGACGCCGGAGACTCCGATCTCGAAGGGAAAAGACGGAAGAGAGCAGTTCATCGAGAAGGCCACTCCACTCCAAAAATACAAAAGCTTCGTGGAAGAGATGTACAACGAGAGGAAGAAGGCGAGAAAGCACATCAAGAAGCTCCTCAAGCGACAGCTGGACAGACATCTCCAGCACCGATTACTCCTTGGG
		</sequence>
		<sequence>
			<taxon idref="TTV_Marmoset_1.2"/>
			ATGGCTTACTGGAGGCGACGGTGGAGACGCCCTAGAAGAGGCCGCTGGAGGAGAGCGTGGAGGAGATGGAGACGCAGACGACCACGGCGCTGGCGTCGCGGCAGACGACGAAGATATGGCCGCCGTCGCCGCCGCTACAGAAGACGCAGACAGGTCAGATACCGAAAGATCTTCCCCAAGATCAGGCGACGAGTACTGAGACAGTGGGAACCAAACGCAAAGAGCAGATGCACTATCCTGGGGGTGGACGTGGGACTATTCTGGGGAAAGGGGGCAGAGTGGAGAATAATGTATGACAACTTCCCGTGGCCCATAGGAACAACACAACCGGAGGGAGGGAGCATGAACCTGATGCAACACACTCTAGAAAACCTATTCACAGACAACAGAAAGGGAAAGAACAGATGGACCCGATCAAACGCAGACTTTGACTTATGTAGATACCACGGGACAAAATTCATGTTCCCAAGACACCCCTCGGTAACATACACTGTACATTTAGACAGAACAGGACACTTCTACTTAGACAAAGACACATACCCAGGACTACACCCAGAAGCAATGCTCACATACAAAAGAAAGATAATAGTATGGAGCAAATACCTAAAACCAAGGGGTAAAAACTACATTAGAGTGAGAGTACCACCACCTCAGACCATGCAGACAAAGTGGTACTTCCAAAGAGACTTCTGTAAACTACCGCTATTCACAATCATGATAACGGCCTGGGACCCAATAAACAGCATAATAGGACCAGGGGCATACAACAGCAGTGTACTACTCTGGGGATTCCCGTACTACAGCAGACCGATGCCCTATGACTGCTACGCAGACTGGATAGCAAAGTGTTTAGGAAGACAGGACGTACCTTGGAAACAAAGACAGACAACATTTGAAACAAAAACCAAATGGCAGGAACATGACAACGCAGACGGGCCAGAAAACAAGCTAGACACAGGTAGCTCAGCATGGGAAGTTATCTGCTTACCCCTGATGAGCATACACTATGGCATGAGAACCACAGCAAAGTGCGCAAACTATGACATGGTAGCGGCTGCCGACATGAAAAAACAGACACAGACAATCGGGGTGAGCTTAGGCAGATGGAACCCAAACTGGCCAGACGACTGGAAAACAGCAGAAAACTGTAAACAGCAGACACCGTTCTCATACAGATACAGCTGGAGGGAGGACGAGGGAACAGGGAACCAGATATGTATCTGGACTAGAGACTGCAGGGACGACCTACCAGAGGCAGACTGCACCTTAGAAAACAAACCACTGTACATATTAGCAAACGGATACTATGACTTTGTAAGCAAACACACCATGCACAATCCCCTAAACTGGCAGATAAGAGTAGACTGCCCCTGGACACACCCGCCCATGAGGGGAGTCATACCCTGTGGGAAAGACTGGTTTCAGGCAGTGCTAACTGCCGGAACAAACCAGGTACTG---ATGGGAAACGGGGAAGAATACATAAAAAACTGGCAAAAAGAAAACAGTGGATGGAAAGCCAAATGTAGATACCCGCCAGTTACAGGGAATCAGGACGTGGCGCAGGGAACAATAATACGCAGCCCAGACATGCATGACGCTCAACCCTTCTTTCAGGCGCTATACGGCGCAAGCCCTTTTGGAATTAAAAACTACGGGGCTCCAGAGAGCATCACCTTCTTCTACAAGAGCATGTGGACCTGGGGAGGGGACTTCCCACAAAAAAAACCAGTCGAGGACCCATGTCACAAACCAAAATGGGGTACACTGCCCGTCACCGGTTATGACGAGAGAGGGGTACTACTCGAGGATCCGAGAAAAAACGACCCGCGGGACAAAGCGCACGCGGGAGACCTCAGAAGGGGAAACCTCACCAAGAGGGCCCTTAAGCGACTTATGCGCCTTGATTCCACAGACGCAGAGAGTCCGCAAAAGAAGAAGCAGAAAGGAAAGGGACCGCAGACGTACGCAGACCAGGTACGGCCAGAAGACGTCTTTATGTGGATCTCGAGCCCGGAAACGACGCCGATCAAAGACGGAAAGAACTCCAGGGAGCAGTGGAACGACCGACCCACAAACGACGCAAAATACAAACTACTGGTGGAGAAGATGTGGGACGAGAGACAGAAGCACAGACGAGACCTCAAGAAGCTACTCCAGAGACAGCTGGACAGACATCAGCAGTACCGACTACTCCTCGGA
		</sequence>
		<sequence>
			<taxon idref="TTV_Marmoset_1.3"/>
			ATGGCTTACTGGAGGAGACGATGGCGCAGACCGAGGCGCGGCCGCTGGAGGAGAGCCTGGAGGCGCTGGAGGAGGAGACGTCCACGGCGGAGGAGATGGGGCCGAAGACGCCGCTATGGCCGCCGCGGCCGCCGCTATCGAAGACGCAGACAGGTCAGATACAGAAGACTCTTCCGAAGGGCGAGGAGGAGGGTGGTGAGACAATGGGAACCGAACGCGAGGGCCAGATGTACCATAGTGGGCACAGAATTGGGACTTTTCTGGGGAAAAGACAGCATGCACCGCATCATGTACGACAACTTCCCCTGGCCCATAAGAAACGCACAGGGAGAGGGGGGATCAATGAACCTGATGCAGCACACGCTGCAGAACTTATACACAGACAACCTGAAGGGAAAGAACAGGTGGAGCAGATCTAACGCAGACTTTGACCTCTGTAAATACCACGGAACTAGGTTCTTGTTCCCCAGACACCCGAGGGTGACATACACGGTCACCTTAGACAGGACGGGACACTTCTTCTTAGACAAAGACACGTACCCAGCACTGCACCCAGAGGCCATGCTCACATACAAAAGAAAAATAATCATATGGAGCAGACAAGAGAGACCTAAAGGGAGAAACTACATAAGGGTACAGATGCCACCACCACAGACCATGATGACAAAGTGGTTCTTTCAGAGAGATTTCTGTAAACTGCCACTATTCACACTCCTAATTACAGCCTGGGACCCCATAAACAGTCACATACCTCCGGTAGCCTACAACAGCTCCGTGCTGCTATGGGGATTCCCGTACTACAGCAGACCTATGCCATACGATTGCTTCGCAGACTTCCTAGCAAAATGCATGGGACCACAAGACATACCATGGAACAGGAGGCAAACAACAATAGAAACAAAAAAAGAGTGGCAACAAAACAAAGAAATACAGGACAAAGACAAAAAGCTAGACACAGCAAACTCCGCATGGGAGGTAGTATGCCTAAAACTAGGATCCATACACTTTGGTATGAAAACAACAGCCAAATGCATGAACTATGACATGGTGGCAGCAGCCAGTATGCAAAAACAGACACAGACTATAGGAATATCGCTAGGAAGATGGTCTGCTAACTGGCCAACAACCTGGGCCACAGACAACGAATGCAAGCAACAGACACCATTTAGTTACAGATACAGCTGGAGAGAGGACGAAGGGAGGGGAAACCAGATAAGTATCTGGACAAGAGACTGCAGGGACGACGTGCCAGAGGCAGACTGTGAGCTGAGAGACAAACCGCTGTACATACTAGCAAACGGGTACGCAGACTTTGTAATAAAACACACAATGCACAACCCACTAAACTGGCAAGTCAGAGTAGACTGTCCCTGGACGTACCCACCCATGAGAGGGGTGATACCTGTAGCCAAAGACTGGTTTAAAACAGTACTGACACCGGGAAACAACAAGGTACTACAATGTGAAAAGGACGATGGATACATACAAGACTGGTGTAAGAAAAACAACGGGTGGAAAGCAAAGTGTAGATACCCTCCAGTGAGCGGAAACACAATTGTGATGCAGGGAACCATAATAAGATCCCCAGACATCTTTGACTCTGAGGCTTTCTTTCAGACACTGTACGGCGCGAGCCCTTTTAGCCTTAAGTTCAACAACACAAACGAGAGCATCACCTTCTTTTACAAAAGCCTCTGGACGTGGGGAGGAGACTTCCCACACAAAAAGGCAGTGGAAGACCCGTGTAACAAGCCCAAGTGGGGGACACTGCCCGTCACCGGTTTTGACGAGAGAGGGGTACTACTCCAAGATCCGACACGGAACGACCCGAGGGACAAAGCGCACGTGGGAGACCTCAGACGGGGAAACCTCACCAAGGGGGCCCTTAAGCGACTTATGCGCCTTGATTCCACAGACGGAGACAGCCCCCAGAAGAAGATCAAGAAAGGAAAGGGACCGGAGACGTACGCAGACCAGGTACGGCCCGAAGACGTCTTTATGTGGATCTCGAGCCCGGGGACGACACCAGAAAAGAACAACAACACGAGCAGACAGCAGTGGCTGGAGCGAGGACCGAGCCAGCAGAAGTACAAAACGCTGCTGGAGGCCCTCTGGGAGGAGAGGCAGAAGCAGAGAAAGCACCTCAGAAAGCTGCTCAGACGACAGCTGGAGGAGCATCACAAGTACCGCTTACTCCTCGGA
		</sequence>
		<sequence>
			<taxon idref="TTV_Marmoset_1.4"/>
			ATGGCTTACTGGAGGAGACGATGGCGCAGACCGAGGCGCGGTCGGTGGAGGAGAGCCTGGAGACGGTGGAGGAGAAGACGTCCACGGAGGAGAAGATGGGGCCGAAGACGCCGCTATGGCCGCCGCCGCCGCCGCTAC---AGACGCAGACAGGTCAGATACAGAAGACTCTTCCGAAGGGCGAGAAGGAGGGTGGTGAGGCAGTGGGAGCCTAACGCAAAAGCAAGATGCCAGATAGTGGGAACTGAACTGGGACTGTTTTGGGGAAAGGACAGCATGCACAGAATAATGTATGACAACTTCCCATGGCCAATAAGAAACGCGCAGGGAGAGGGGGGAAGCATGAACTTAATGCAACACACCCTACAGAACTTATACACAGACAACCTTAAGGGAAAGAACAGGTGGAGCAGATCAAACGCAGACTTCGACCTCTGTAAATACCACGGAACGAGGTTTCTGTTCCCAAGACACCCCAGGGTAACCTACACAGTGACACTGGACAGGACGGGACACTTTTTCCTAGACAAAGACACGTACCCGGCACTACACCCAGAGGCCATGCTAACATACAAAAGAAAGATAATAATATGGAGCAGACAGGAGAGACCAAAAGGGAGAAACTACATAAGAGTACAGATGCCACCCCCACAAACAATGATGACCAAGTGGTTTTTCCAAAGAGATTTCTGTAAATTACCACTATTCACCTTACTAATGACAGCCTGGGACCCAATAAACAGTCACATACCACCGGTGGCCTTTAACAGTTCGGTGGTATTCTGGGGATTTCCATACTACAGCAGACCCATGCCTTACGACTGCTTTGCAGACTTCTTAGCGAAATGCATGGGACCACAAGACATACCGTGGAATAGGAGACAAACAACCTTAGAAACAAAAGAAAAGTGGCAGAGTCAGGAAAATAAAGAGGCAGAAAATAATAAACTAGACAGTGCAAACTCAGCATGGGAAGTAATATGTTTAAAACTAGGATCCATACATTTCGGAATGAAAACAACAGCAAAATGCATGAATTATGACATGGTGGCAGCCGCAGGAATGCAAAAGCAAACACAGACGATAGGCATATCACTAGGCAGATGGGCCGCAAACTGGCCCACAGACTGGAGTACAGAGGAAAACTGCAAAGCACAAACACCTTTCAGCTACAGATACAGCTGGAGAGAGGACGAAGGCAGGGGAAACCAAATATGTATATGGACCAGAGACTGCAGGGACGACGTACCTGAGGCAGACTGTGAACTCAGAGACAAACCCCTGTACATACTAGCAAACGGGTACGCAGACTTCATAATAAAACATACAATGCACAACCCGTTAAACTGGCAGGTGAGAGTAGACTGCCCGTGGACATACCCACCCATGAGAGGGGTGATACCAGTAGCCAAAGACTGGTTTAAAACAGTACTGACAAAAGGACCAAACAACGTACTGCTATGTAACAACGATGACGGATACATACAAGACTGGTGTAAAAAAAACAATGGATGGAGAAGTAAATGCAGATACCCGCCAGTGAGCGGAAACACACTGGTAATGCAAGGAACAATAATAAGATCCCCGGACATATTTGACTCTGAGGCTTTCTTTCAGACGCTGTACAGCGCGAGCCCTTTTAGCATTAAGTTCAACAACACCAACGAGAGCATCACCTTCTTTTACAAAAGCCTATGGACCTGGGGAGGGGACTTCCCACACAAAAAGGCAGTGGAAGACCCATGTAACAAGCCCAAGTGGGGGACACTGCCCGTCACCGGTTTTGACGAGAGAGGGGTACTACTGCAGGATCCGAAACGGAACGACCCGAGGGACAAAGCGCACGTGGGAGACCTCAGACGGGGAAACCTCACCAAGGGGGCCCTTAAGCGACTTATGCGCCTTGATTCCACAGACGGAGAGAGTCCGCAGAAGAAAATCAAGAAAGGAAAGGGACCGGACACGTACGCAGAGCAGGTACAGCCCGAAGACGTCTTTATGTGGATCTCGAGCCCGGGGACGACCCCAGAAAAGAACAAAAAGACGAGCAGAGAGCAGTGGGTGGAGCGAGGAACGACCCAGCAGAAGTACAAAACTCTCCTGGAGACGCTCTGGGAGGAGAGGCAGAAGCAGAGAAAGCACCTCAGAAAGCTGCTCAGACGACAGCTGGACGAGCATCAGAAGTACCGCTTACTCCTCGGA
		</sequence>
		<sequence>
			<taxon idref="TTV_Marmoset_2.1"/>
			ATGGCATACTGGCGAAGGAGATATAGGCGACGGAGGAGACCCGTTTGGCGCAGACGACACCGGAGATGGCGCAGAGGATACCGGAGAGCACGGAAACGCTGGAGAAGACGCCCTTATGGCCGCCGCCGCAGACGA---CGAAGAAGACGAAAGGTCAGATTCATAAGACTCTTTAGAAGAGCTAGAAAGCGGGTGATCAGACAGTGGGAACCGAACGCTAAGACTTTCTGTAAAATAACTGGGACAGAACAGGGCTTCTTCTGGGGCATAAACTCTCAGCACAGAATTATGTGTGACAACCAACCGTGGCCCATAAGAACGGGAGAGGGAGAGGGAGGCTCCATGAACATCATACAACACACTCTATTCTTTCTTTATAATGACAACAAGCTGGGAAAGAACCACTGGACAAGGTCCAATGCTAACTTTGACCTCTGTAAATACCACGGAACTAAAATGTGGTTTGCCAGACACCCATACATATCATACATTGTAATCATAAACAGAGACGGGCACTTCTACCTAGACGACAACACGTACCAGAACCTGCACCCAGAAGTAATGTACCACGCTAAAAAAAAAATCATAGTGTACAGCCAACAAGTAAAACCAAAAGGAAAGGCATACATTAGAATTAAAGTACCACCACCACAACTATTAAAAACCCAATGGTACTTTCAGAGAGATTTTTGCAAAGTCCCATTATTCACACTCCTAATATCTGCCTTTGATCCGGTAAACAACATTATTGCCGGGAATCAAAGCAACAGCAGCGTATTGCTGTACGGGTTGCCATTCTACAGCAGACCAATGCCATATGACTCGTACCTAGACTTTGTAAGTAAGTGCTGGGGCCCACAAACAGACCCCTGGTGCGATAGACAAAACAGACAAGAAGAG------------------TACCTAAACGAAACCCAAAAACAAAAATGGAAAACAACCTCCGCTAGCTCATGGGCCTTAGACTGTACACCACTACTGGGAATACATTATGGAATAAGAAACACCAGCTACCTAAAAGACTATGAAAAAGCTGTAGACAGCGTCTCTGATGACACAGTAATGAAAATAGCACTCACACTAGGGAGATGGAAACCTCAGTGGCCCACAACATGGAGAACAAAGGCAGACACAGACGCACAGGAACCTTTCTCATACAGATACAGCTGGAGAGAGGACCTAGGAACCGGAAACAAACTCATGCTATACACCAGAGAATGCAGAGACGGGGTACCGGAGGCAGACAACAAACTAGAGGACCTACCGCTATACATGATAGCTAACGGATACCTAGACTTTATTAAAAAACACAGCACACACAACCCACTGAACTGGGTAATGGTGGTCTGGTGTCCCTATACTTACCCAAAGATGGAAGGAGTAATTCCACTAGGTAGAGACTGGTTTAAACAGGTACTAAAACATGGAGAAAACAAACCCAGAAACTCCACTGACTACAAAGACTTAATAAGAGACTGGAACAAAACTACTAACGGGATTAAAACTCAGTGTAAGTGGGAGACAGCATACAAAAAAACTTTCTTCATGCAGGGCTGCATTTCCAGAGCACCAGACTTCCTGGACAGTGAACCCTTCTTTAAAGACATTTACTTAGCCAGCCCCTTCTCATTCAAACTTTCTAACACAACCGGCTCTGTATTCTTCACTTACCAGAGCCTGTGGAGCTGGGGAGGGGACTTCCCTAAACAAAAACCCATCGAAAACCCCTGTAACAAACCCAAGTGGGGGACACTGCCCATCGCCACTTACGACTCGATGGGAGTACAAATCGAAGACCCGAGCAAAAACACGCCAAAAGAGAAGCTACACACCTGGGACCTCAGACGGGGGGACCTCACCAAAGCGGCCCTTAAAAGACTTATGGAACTTGATTCCCCAGACAGCGAAAGCCCGCAGAGAAAGAAGAGAAGACCGAAAGAGCCGCTCACGGCAGAGGAGAGAATCGGGCCAGAAGACGTCTTTTTGTATCTCCCCAGTCCGGAGAAGATCACGGGAAAAGACGGAAAGGATGCGAAGACGGTCTTCAAAGATGCGAACACAACTACGGAGAAGCTCGCGGAGACGCTCTACCAGCTCTGGGACGAGAACCAGCACTACAGACACCGACTCAGAGACTATCTCCGAAAACAGCGAGACCGGGACATGGAGTACCGCTTACTCCTCGGG
		</sequence>
		<sequence>
			<taxon idref="TTV_Marmoset_2.10"/>
			ATGGCTTACTGGAGAAGGAGACACAGGAGACCGAGAAGAGGACGCTGGAGAAAGGCTTGGAGAAAATGGCGGAGGCCGAGACGACGAACACGGAAGCGCTATGGACGACGCCGTTATGGTCGCCGCCGCAGACGCCGCAGACGAAGACGCAAGGTCAGAACCTTAAATTTCTTTCGCCGGGCGCGGGCCAGGGTACTAAGACAATGGGAGCCAAACGCAAAGACCTTCTGCAGGATAACAGGACACGAACAGGGACTGTTTTGGGGTAGAAACGCCCAGTTCAGGGTCATGTGTGATAACCAACCCTGGCCCATAAAGACCTCAGAGTGGGAAGGCGGAGCTATGAACCTACTGCAACACACTCTGTTTTTTCTGTACAACGATAACAAACTAGGGAAGAACAGGTGGTCCAGATCCAACAACGGATTTGACCTCTGCAGATACCACGGAACCAGGTTCTGGTTCCCTAGACACCCCTCCATCACTTACTCGGTCATTATCAGTAGAGAAGGACACTTCATGCTAGACCACACCACGTACCCGAACCTACACCCCGAGAAGATGATACATGCCAAAAAAAAGATAATAGTACTGAGCAGGCAGCTAAGACCCAAAGGCAGAAACTACATAAAAGTCAGAATACCACCACCACAACTCATGAAAACACAGTGGTTTTTCCAGAGAGACTTCTGTCACATCCCTCTATTTACCATGCTAATCTCAGCCATAGACCCCATAGACAATATCATCACAGGAACACAATTCAACAGCTCAGTAATGCTGTACGGATTTCCTTACTACAGCAGACCCATGCCATACGACTGCTGGCTAGACTTTGCCGCAAAATGCTGGGGACCCCAAACTGACCTATGGCAAGACAGAAAGTCAATGGGGGCG---TTCTCCTATTCAAAACGCAAAACCAACGGAGACAACGGCCTAGAGACCAAACAACAGGCATCCAGCGACTGGGCTTTAGACTGCACAGGGCTGTGGGGGTTACACTTTGGACTTAGAAACACCAGTTACCTGTGTGACTATCAAAAAGCATTCACTGCATGCTCAGACTCAGCCGTACAGAGAGTAGCCATAAGCCTAGGAAGATGGTACGCTGGATGGCCCTTGAAATGGGAAACATTGGACGATGTTAACTCTCAAAAACCATTCAGCTACCGGTACAGCTGGAGGGAGGACCTAGGCACTGGTAACAAAATCATGATATACACCAGAGAGTGCAGAAACACCGTTCCAGAGGCAGATCAGAAACTAGAAGACGCACCCCTGTATGTCCTCTGCAACGGATTCTTTGACTACACAAAAAAACACAGCACTCACAACCCTCTGAACTGGGTCATGGTAGTCTGGTGTCCATACACATACCCAAAAATGGAGGGAGTCATCCCTGTATCAGCTGACTGGTTCAAACTAACACTAAAACACGGAGAAAACAAAGCTAAAAATGACAAAACAAACAAACACCTAATAAGCAATTGGAACACGGGAACAACATCCTTAAGACAAAAAACAAACTGGGATAACGCATATCAGGCAGATGGAATGTTAGGAGGGTGCATACTGAGAGCCCCAGACTTCCTAGACTCTGAGGAATTCTTCAGATCTCTTTACCTAGGCAGCCCCTTCACCATGAAACTGTCTAATAACACCGGTAACATCTGGTTTACTTACCAGAGCTACTGGAGCTGGGGAGGGGACTTCCAACCTCAAAAGCCTATCGAGGATCCCTGCAGAAAACCAAAATGGGGGACGCTGGCCATCGCCAATTACGACGAGCAGGGAGTACAGATACAAAATCCAAAAGAGACCAGACCGGAGGCCATGTTACACACATGGGACCTCAGACGAGGAGACCTCACCAGACCGGCTCTTAAACGCCTTATGCGACTTGATCCCACAGACAGCGAC---------------------------------------------------------------------------------------------------------------------------------------------------------------------------------------------------------------------------------------------------------------------------------------
		</sequence>
		<sequence>
			<taxon idref="TTV_Marmoset_2.11"/>
			ATGGCTTACTGGAGAAGAAGGCGCAGGAGACCCAGAAGAGGCCGATGGAGAAGAAACTACAGAAGGTGGAGAAGAAGGACGAGGAGGGCACGGAAACGCTATGGAAGACGCCGAGCTCGCCGAGGCCGCCGCGGACGCAGAAGAAGACGCAAGGTCAGATACTTAAACTTCTTTAAAAGAACCAGAGCGAGGGTACTGAGACAATGGGAACCGAACAGTAAAACTTTCTGTAAAATTACCGGCCACGAACAGGGGCTATTTTGGGGGAGACAGGCACAGTTCAGAGTCATGTGTGACAACCTACCCTGGCCGATAAAGACAGCAGAATGGGAGGGAGGAGCCATGAACTTACTTCAACACACACTGTTTTTTCTGTACAACGATAACCTGTTGGGTAAAAATAACTGGAGCAGATCAAACGCAGGTTACGATCTCTGTAGATACCACGGAACCAGGTTCTGGTTCCCAAGACACCCAAGCATAACATACGCAGTAATAATCAGCAGAGAAGGACACTTTTACCTAGACGAGACAACATACCCAAACTTACATCCAGAAAGCATGCTGCACGCTAAAAAGAAACTAGTAATATACAGCAAAATAGTAAAACCCAAAGGTAAAAACTTTATCAGAGTCAGAGTACCACCACCACAACTACTAAAAACGCAGTGGTTCTTTCAAAGAGACTTCTGTAAGATCCCACTATTCACTCTGCTCATATCAGCCATGGACCCCATAGACAACATTATTACTGGGGGGCAATTTAACTCCAGCACCCTCCTGTTCGGATTCCCGTACTACAGCAGACCCATGCCATATGACACATACGCAGACTATGTGGCAAAATGCTGGGGACCACAGACAGAACCTTGGCAACAGAGAGGTACAAACAACTACGGATTCACATACTTAAAAAAAAAAACCAACGGAAACGGGGGAATGGAAACACAGACACAACAGGGAAACGACTGGAAACTAGACTGTGCACCACTCTTAGGCATACACTTTGGACTTAGAAACACATCCTACCTGTGTGACTATGACAAAGCCACAAAAGCTATATTAGACCCAGCAGTAAAGGCAGTTGCAATAAGCTTCGGGAGATGGTCCGCCGCCTGGCCGGCAGACTGGAGTACAAAAGACAACATAAACACACAGCAACCCTTCAGTTACAGATACCACTGGAACCAAGACCTAGGAAAAGGAAACAAAATCATACTATACACAAGGGAGTGTAGAAACTCAGTACCAGAAGCAGACCAAAAACTAGAAGACCAACCACTATACAAACTAGCAAACGGGTACTATGACTACACAACAAAACACAGCCTACACAACCCACTAAACTGGGTGATGGTAGTCTGGTGCCCATACACAAAACCACCAATGGAAGGAGTCATACCAGTCAACAAAGACTGGTTTAAACTGACACTAACACACGGTGCCAACAAATACCGAGACTGCACTAACGGACAGGAGTGGATCAGAGGCTGGTGCAAAGCCAATGGATGTTTACAACAAACTACAAAATACAAAACTGTAAACGGTACACAACAGCTACTACAAGGATGCATAATTAGAGCCCCAGATTTCCTAGACAGCGAGGAATTCTTTAAAAACCTGTACCAGGCTAGTCCCTTCACAATGAAACAGGCAAACACACCGGGAAACATATGGTTCACTTACCAGAGCCTCTGGTCTTGGGGTGGGGACTTTCAGAAACAGAAACCGATTGAGGACCCCTGCAGGAAACCCAAGTGGGGGACCATACCCATCTCCAATTATGACGAGAGAGGAGTACAAATACAAAATCCAGAGACCACCAAACCAGACGCGATGCTTCACACGTGGGATGTCAGACGGGGACAGATCACCGGACGGGCTCTTAAACGCCTTATGCGAATTGATTCCACAGACTCCGACTCGCCACAGAGAAAGAGACGGAGACCGAAGGAGCCGCTCACCGCACAGGAGGTCACAAAGCCCGAAGACGTCTATTTGTACCTCTCGAGCCCGGAGAAACCGAAATCAAGCGACGGAAAATCTCCGAAGACAAAGTTCACGGAAACCCACACGGACTGCAAGAAGCTCGCGGAGCAGCTCTGGGAGGCGCTACAGGAGAACAGATTCCACAGACACCACCTCAGAAAGTACCTCAGGAAGCAGCGAGACGGAATGGACCGATACCGATTACTCCTCGGG
		</sequence>
		<sequence>
			<taxon idref="TTV_Marmoset_2.2"/>
			ATGGCGTACTGGCGAAGAAACCATTGGCGACGGAGGAGACCCGCTTGGCGACGAAGATATAGGAGATGGAGACGGCGCTGGCCCAGGAAGCGACGAGCATGGAGAAGACGCCGCTATGGCCGCCGCCGCAGACGACGCGCAAGAAGACGAAAGGTCAGAACCATAAGACTTTTTCGTAGAGCTAGAAAGAGGACTATTAAGCAGTGGGACCCCAATGCAAAGACTTTCTGTAGAATCATAGGCATAGAACAGGCGCTCTTCTGGGGCATAAACACACAGTACAGGATAATGTGTGATAACCAACCCTGGCCTATAAAGACAGGAGAGGGAGAGGGGGGATCCATGAACCTACTACAGCACACCCTGTGGTTCCTCTACAATGACAATAGACTTGGGAAAAACAGATGGACCAGAAGCAACTCAGGATTTGACCTATGCAGATACCACGGAACCACATTTTGGTTCACCAGACACCCATACATAAGCTACATAGTCATGATATGCAGAACGGGCCACTTCTACCTAGAACTAGACACATACAAAAACCTACACCCAGAAAAAATGCTACACGCCAGGAAAAAGATAGTTATCTACTCACAACAACTAAGACCCAGGGGAAAAATGACCTTCAAGGTACACATACCACCACCACAACTCCTAAACTCACAATGGTACTTCCAGAGAGATTTCTGTAAGAAGCCTCTATTCACCATGCTAATATCAGCATTTGACCCAGTAAACAACATAATAGGGGGAAACCAAACAAACAGCAGTGTTCTACTATATGGCTTTCCATACTGGAGCAGACCCATGCCATATGATACCTATGCAGACTATGCTGCTAAATGCTGGGGACCACAAAACAAACCATGGATAGACAGAAAAGCACCAACGTCTATGCCATTATTCTGGGAAACTAACACAAACAGCACGCATCAAGACAAATGGACACCACAA---------GACTTTTTACTACAATGCATATCATTAGGAGGCACACACTTTGGACTAAACAACACAGCAGTATTAGCAGACTATGACAAAGCCACCAAAGCCCTAAAAGATAACATACAAAAGACAATAGCCATATCACTAGGCAGATGGAAACCCCAATGGCCAGACGACTGGTCCACAGCAGACAAAACTAGCAAGCAAGAACCATTCTCATACAGATACAGCTGGAGAGAAGACCTAGGAAAGGGAAACCAGATAATGCTATACACCAGAGAGTGCAGAGAGGGAATCCCAGAAGCAGACGAAAAACTGCAAGATGAGCCCCTATATGTGTTAGCAAACGGATACATGGACTTTATTAGAAAGCACAGCACCCACAATCCACTAAACTGGACAGTAGTAGTCTTCTGTGACTACACATACCCAAGAATGGAGGGAGTCATACCAGTCTCCAAAGACTGGTTTAAAAACCTACTAAAACACGGACAGAACAAAGCAAAGAACTGCCAAAACGACAAAACACTCATAAAAGGCTGGTGTAACGGCAGCAACGATAAACAGACAGAAACAAAATTTAAAAGCGCAGACCAAACT------CTAGTGCAAGGATGCATAACACGAGCACCAGACGTTATAGACAGTGAGGTATTCTTCAAAGACCTATTTAATGCTAGTCCCTTTGCATTCAAACTAAATAACACCACCGGGTCTGTGTTTTTCACATATCAGAGTAAATGGAGCTGGGGAGGGGACTTCCCTGAACAAAAACCGATCGAGGACCCCTGTAACAAACCCAGGTGGGGAACGCTCCCCATCGCCAATTATGACGAGAGAGGAGTACAGATCGAGGATCCGAGGAAAAACCAACCCAAGGCCAAAATCCACTCCTGGGACCTCAGGCGGGGAAACCTTACAGTACCAGCCCTTAAGAGAATTATGCAACTTGATTCCTCAGACACCGATTCGCCGCAGAAAAAGAAGAGACGACCCAACGAACCCCTCACGGCCGAGGAAACGGTCGCGCCAGACGACGTCTATTTGCTACTCCCCTCGCCGGACAAGCTCCGGGGCCACGACGGGAAGGACGCGAAGACGCACTTCACGGAAACACACACCGACTGCAAGAAGATCGCGGAGACGGTATTCGAGTTCTGGCAGCAACACCACCGAGACAGACACTATCTCCGGGAGTTCCTCAGACGACTCCGAGACAGAGAGCTCCAAAACCGCTTACTCCTCGGG
		</sequence>
		<sequence>
			<taxon idref="TTV_Marmoset_2.3"/>
			ATGGCGTACTGGCGAAGAAACCATTGGCGACGGAGGAGACCCACTTGGCGACGAAGATATAGGAGATGGAGACGCCGCTGGCCCCGGAAGCGACGAGCATGGAGAAGACGCCGCTATGGCCGCCGCCGCAGACGACGCGCAAGAAGACGAAAGGTCAGAACCATAAGACTCTTTCGTAGAGCTAGAAAGAGGACTATAAAGCAGTGGGACCCCAATGCTAAGACTTTCTGTAGAATAATAGGGATAGAACAGGCCCTCTTCTGGGGCATAAACACACAGTACAGAATAATGTGTGACAACCAGCCTTGGCCTATAAAGACTGGAGAGGGAGAAGGGGGATCAATGAACCTACTCCAACACACGCTCTGGTTCCTATACAATGACAACAGACTGGGTAAAAACAGATGGACCAGAAGCAACTCAGGTTTCGACCTCTGCAGATACCACGGAACCACCTTCTGGTTCACCAGACATCCATACATAAGCTACATAGTCATGATATGCAGGACAGGACACTTCTACCTAGAACTAGACACATACAAGAACCTACACCCAGAGAAAATGCTACACGCCAGGAAAAAGATAGTGATCTACTCACAACAACTCAGACCTAGAGGAAAAATGACATTTAAAGTACACATACCACCACCACAACTGCTAAACTCACAGTGGTACTTTCAGAGAGACTTCTGTAAGAAACCTTTATTCACAATGCTCATTTCAGCCTTTGACCCGGTAAACAACATAATAGGAGGAAACCAGACAAACAGCAGTGTGCTCTTATATGGTTTTCCATACTGGAGCAGACCCATGCCATATGACACCTACGCAGACTACGCGGCAAAATGCTGGGGTCCACAAAACAAACCATGGATAGACAGAAAGGCACCAACAGCAGTACCGCTATTCTGGGAAACAAACACCAACACAAACCAACAAGAGAAATGGACACCACAA---------GACTTTTTACTTCAATGCATTCCACTAGGAGGAACACACTTTGGGTTAAACAACACAGCAATACTAGCAGATTATCAAAAAGCCACAACTGCACTAAAAGACAATGTACAAAAAACAATAGCCATATCACTAGGAAGGTGGAAACCTCAGTGGCCAGATGACTGGTCCACAGCAGACAAAACTAGCAAACAAGAACCATTCTCATACAGATATAGCTGGAGAGAAGACCTAGGCAGAGGAAACCAAATAATGCTATACACCAGAGAGTGCAGAGAAGGAATACCAGAGGCAGATGAAAAACTACAAGACGAACCCCTGTACATACTAGCAAACGGATACATGGACTTCATTAGAAAACACAGCACACATAATCCACTAAACTGGACAGTAGTAGTCTTCTGTGACTACACATACCCAAAAATGGAAGGAGTAATTCCAGTTTCCAGAGATTGGTTTAAAACCTTATTAAAACCAGGAACTAACAAAGCAAAGAACTGCACAAACGACAAAACTCTCATAAAGGGCTGGTGCAACAATGTCAATGACAAACAAACAAAAACTAATTTTAAAACGGCAGATGCTACT------TTAACACAGGGATGCATAACACGAGCCCCAGATGTCATAGACAGTGAGGTG------------------------------------------------------------------------------------------------------------------------------------------------------------------------------------------------------------------------------------------------------------------------------------------------------------------------------------------------------------------------------------------------------------------------------------------------------------------------------------------------------------------------------------------------------------------------------------------------------------------
		</sequence>
		<sequence>
			<taxon idref="TTV_Marmoset_2.4"/>
			ATGGCTTTCTGGAGGAGACGCCGGCGCAGACCGCGGAGAACTCGGTGGAGAACCAGGTACCGGAGATGGAGGAGACGCAGGAGACGCCCACGGAAGCGCTATGGAAGACGCCGCTTTCGCAGACGCCGCGGCCGACGTAAGAGAAGATACAAGGTCAGATACCTAAACCCCTACCGGAGGGCAAAAAAGAGAGTACTGAGACAGTGGGAACCCAACTCTAAGACTTTTTGCAAAATAACCGGTAGGGACCAGGCACTCTGGTGGGGAAACAACGCTGAATTTAGAGTGCTCTGTGACAACCAGCCGTGGCCCATAAAAACCGGAGAATGGGAGGGCGGCAGCATGAACGTCATGCAGTACACCCTGCAGTTTTTGTACTTAGACCAACTGCTGGGGAAAAACAGATGGTCTAGATCCAACCAGGGATACGACCTCTGTAAATATCACGGAACCAGAATATGGTTTCCCCGACACCCGACCATCAGCTACGTAGTCCTTATACTCAGAGAGGGACACCTCACTCTAGAGACAGACACATACCAACACCTGCACCCAGAAATGATGTTAAATGCAAAGAAAAAAATACTGGTGCAGAGCATGCAACTCAGACCAAAGGGAAAACCATACATCAGAGTGAAAATCCCACCGCCTCAACTCCTAAAAACTCAGTGGTACTTTGCAAGGGACTTCTGCAAGATTCCACTATTCACTCTGTTCTTCTCCGCCATAGAAATAACAAACAACATACTCTCTGGGGGACAATTTAACAGCTCTGTATTACTGTATGGTTTTCCATACTACAGCAGACCTATGCCCTACGACTGCTACTTAGACTATATATGTAAATGTTGGGGACCGCAGACAGAACCCTGGCAGGACAGAAACCTCTTTCTAGACGAATATACCAGATGGACGGGAAAAACAACATTAGAAAACGGACAAAACCAGATACACCAGGCCACGGGAGACTGGAGACTAGACTGCACACCACTCCTAGGAACACACTTTGGCCTAAACAACACCACAGTACTCATAGACTACGAAGCAGCGGCAAAACACGCACTGTCCACAGGAGTAGAAAGAATAGCCATATCATTCAACAGATGGAGACCAGACTGGCCCCGGGGATGGGGAAACGAAAACGATAAAAAATCCCAGACACCGTTTACCTACAGGTACTCCTTCAGAGAGGACAGGGGTATAGGAAACAAAATAATGCTGTACACCAGAGAGTGCAGAAAAGGAGTACCCGAGGCAGACAACAAACTAGAAAACAAGCCACTGTATGTACTGTGCAACGGGTACTACGACTTTATAAACAAACACAGCCTACACAACCCCCTAAATTGGGTATGCGTAGTGTGGTGTCCATACACTTATCCACCGATGGAGGGAGTCATACCGGTGAACAGAGACTGGTTTAAAACTAACCTGACACCCGGAGAAAACAAAGCAAAGGATACATCAGACTCCAAACACCTGATAAGAGACTGGGACAGCAATTCAGAATACACTAGAACTAAATGTAAATGGAATGAGGCAGTAAGCTACTGTAACGTCATGCAGGGAACTATATTAAGAGCCCCTGACTTTATAGACAGCGAAGAATTCTTTAGAAACATGTACAGCTGCAGTCCCTTTGCCTGGAAATTAAACCGAACCTGTGGTAATCTCACCTTTACCTACCAGAGCTACTGGACCTGGGGAGGAGATTTCCCACCACAAAAACCAATCGAGGACCCCTGCGGGAAACCCAAATGGGGAACCCTACCCCAGTCCAATTACGACGAGAGGGGAGTACAGATCGAGAATCCGAGGGAGCAGAGGCCAAAAGCGCGCATACACGAGTGGGACCTCAGACGGGGAAACCTCACAGCATCTGCCCTTAACCGCCTTATGCAACTTAATTCCTCAGACTCCGATAGTCCCCAAAAAAAGAAAAGAAGGCTCAAGGACCCGCTCACGACCGCGGAGCGGTTCGAGCCAGAAGACGGCTTTTTATATATCCCCAGCCCGAAAAAGTTCAAGGGGGAGGATGGAAAGTCGGCCAGAGACACCTTCGTGGACAAAAACCCGACGGTCCAGAAACTCGCGGAGGCGGTCTACGACCTGTGGAACGAAAACCAGCACTACCGACACCGACTCAGACAGCACCTCAGGAAGAACCGAGACCACATGGACCAGTACCGCTTACTCCTCGGA
		</sequence>
		<sequence>
			<taxon idref="TTV_Marmoset_2.5"/>
			ATGGCTTACTGGAGGAGACGCCGCCGCAGACCCAGAAGGGGCAGGTGGAGAGCCAGATACCGCCGGTGGAGGAACAGGAGGTGGAGACCACGGAAGCGCTATGGACGACGCCGCTTTCGCCGCCGCCGCAAACGCCGCAGAAGAAGACACAAGGTAAGGTACTTAAACCCTTACCGGAAGATAAGAAAGAGAGTCATAAGACAATGGGAACCTAACTCTAAGACTTTCTGTAAGATCACGGGAAGGGACCAGGCCCTGTGGTGGGGAAGCAACGCGGAATTCAGGGTGCTCTGCGACAACCAGCCGTGGCCTATAAAGACCGGAGAGTGGGAAGGTGGCAGTATGAACGTCATGCAGTACACCCTACAGTTCTTATACATAGACCAGCAGCTGGGAAAAAACAGATGGTCTAGATCTAACCAGGGATACGACCTGGTCAAGTACTACGGGACAAAGATCTGGTTCCCCAGACACCCCACCATCAGCTACGTGGTACTCGTACTCAGAGAGGGCCACCTCACTTTAGAGACAGACACGTACCAGAACCTACACCCAGAAAAGATGTTAAACGCCAGAAAAAAAATTCTAGTTCAGAGTATGCAACTCAGGCCCAAAGGCAGACCATACATAAGAGTAAAGATACCACCACCTCAACTCCTCAAGACACAATGGTACTTTGCCAGAGACTTCTGTAAGATACCCATATTTACACTTTTCTTTGCCGCCGTAGAACTCACAAACAACATACTCTCGGGAGCACAGTTTAACAGCTCAGTACTGCTGTACGGATTCCCTTACTACAGCAGACCCATGCCATACGACTGCTACCTAGACTATATAGCCAAATGCTGGGGACCGCAGACAGAACCGTGGCAGGACAGAAACCTTTTCTTAGACGAATACACAAGATGGACAGGGCACAGAGAATTAGAAAGCTCTGAAAAGAAAGCACATGCCGCCACTGGAGACTGGAGACTAGGATGCACACCACTGCTAGGAACACACTTTGGACTAAACAACACTGCAGTACTCATGGACTACAACGCAGCCGCAACACACGCACTCTCAGAAGGAGTAAAGAGAATAGCCATCTCCTTTAACAGATGGAGACCAGACTGGCCAGACGGGTGGGACACAGACACAAAGACAAAACAACAGACACCATTCACATACAGATACAGTTTCAGAGAAGACAGAGGCAGAGGAAACAAAATCATGCTCTACACCAGAGAATGCAGAGCGGGGGTACCGGAGGCAGACAACAAGCTAGAAGACCAACCACTGTACATATTGGCAAACGGATACTATGACTTTATAAATAAACACAGCCTCCACAATCCCCTAAACTGGGTCTGCGTAGTGTGGTGTCCCTACACCTACCCACCAATGGAGGGAGTCATACCAGTAAACAAAGACTGGTTTAAATCCACACTCACACCAGGAGAAAACAAAGCTAAAAAC---GGAAACGAAAAAAACTTACTCAGAGACTGGGACTCTAACTCTGAATACACACGCACAAAATGTAAATGGAACGAAGCAAAAAATTACTGTGAATACATGCAGGGAACAGTGATAAGGGCACCAGACTTTATAGACAGTGAGGAGTTCTTTAAAAACCTATACGCAGCCAGCCCCTTTTCCTGGAAACTAAACAGAACCTGTGGTAACCTCACTTTCACCTACCAGAGTTACTGGAGCTGGGGAGGAGACTTTCCAAAACAAAAACCCATCGAAGACCCCTGCGGGAAACCCAAATGGGGCACCCTACCCCAGTCCAATTACGACGAGAGGGGAGTACAAATCGAGGATCCGAAACAGCAGAGGCCGAAAGCGTTCATACACGAGTGGGACCTCAGACGAGGAAACCTCACATCATCCGCCCTTAACCGCCTTATGCAACTTCATTCCTCAGGCTCAGATAGTCCCCAAAAAAAGAAAAGAAGACACAAGGACCCGCTCACGACCGCGGAAAAGTTCGAGCCAGAAGAAGGCTTTTTGTATATCCCCAGCCCCAAGAAATTCAAGGGGGAGGATGGAAAGTCCGCGAGAGACACGTTCGTGGACAAGAACAAGAGGGTCGAGAAGCTGGCGGAGGCGGTCTTCGACCTCTGGGAGGAGAATCAGCGATACAGACACCGACTCCGAAAGCACCTCCGCAAGAACCGGGACATCGTGGACCAGTACCGCTTACTCCTCGGG
		</sequence>
		<sequence>
			<taxon idref="TTV_Marmoset_2.6"/>
			------------------------------------------------------------------------------------------------------------------------------------------------------------------------------------------------------------------------------------------------------------------------------------------------ATGACAGACAACCTCCCCTGGCCCACAAAGACCGGTGAGTGGGAGGGAGGAGCCATGAACTTACTACAGCACACGCTGTGGTTCCTCTATAACGACCAACTCCTAGGAAAGAACAGATGGTCCAGATCCAACAGCGGATACGATCTCTGTAAATACCACGGGACTAAATTCTGGTTTCACAGACACGAGAGCATAAGCTACGTGGTGGTTCTAGACAGACAAGGACATTTCATGCTAGACACAGAGACGTATCAAAACCTACATCCAGAGGTTATGTTTCACGCAAAAAAAAGAATACTGGTTCTCTCAAAGAGACTTAAACCACACGGAAAACAATCAGTAAAGATCTGGATGCCACCACCACAGCTAATGAAAACACAGTGGTACTTCCAAGCAGACTTTTGTAAAATACCACTGTTCACAATGCTCATCTCAGCCATAGACATAACAGACAACATACTAAAAGGAGGACAGTTCAACACCTCCGTTTTGCTCTGGGGCTTCCCATACTGGAGCAGACCTATGCCATATGACACATACTTAGACTACATATGCAAATGCTGGGGCCCCCAAACAGATCCATGGATAGAGAGAAAACAGTACCAATACCAG------------------AAACTGTTAACAAAAGAAATGAACAAAAAGGCAGAAGCAGCGTTTAAAGACTGGGCACTAGGCTGCCAAAAGCTGCTAGGATCTCAGTTTGGACTACACAACACAGCAGTTCTAATAGACTATAAAAAGGCAGTAACATCAGCCATGGAAAAACACTCACAACAGATAGCCATCACACTAAACAGATGGCACCCCACGTGGCCAAACGACTGGTCCACAACAGAAAACGTAAAACAACAGAGACCATTCTCATTCAGGTACAACTGGAACAGGGACTTAGGAACAGGAAACAAAATCATGCTCTACACAAGAGAATGCAGAGAAGGAATCCCAGAGGCAGACAACAAACTAGAAGACAAGCCCCTCTATGTACTAGCCAACGGGTATCTAGACTACATATTAAAACACAGCACTCACAACCCTCTAAACTGGGTAGTCATAGTTTGGTGCCCGTACACATTTCCACCGATGGAAGGCATAGTCCCAGTAAACATGCAGTGGTTCCAACAGGTACTGACACCAGGACAAAACAAAGTAAAAGAAGCAACAGACCACAAAGGGCTAATCAGAGGATGGGGAGACAATGAAACCTACACAAAACACAATTGTAAATGGGACCAAGCTAAACAAACCTCAAAACTCATGCAGGGAACAATAGCAAGAGCACCAGACGTACTAGACAGCGAACTGTTCTTTAAAGCAATGTATGAGTGCAGCCCATTCACATGGAAACTAAACAGCACTCCGGGTAACATATTTTTCACCTACCAGAGCCGGTGGACGTGGGGAGGAGACTTCCAAAAGCAGAAACCCATTGAGGACCCTTGCAAAAAACCAAAATGGGGAACTATACCCATCTCCAGTTATGACGAGAGAGGAGTACAAATACAGAATCCAAAAGAAAACAAGCCCCACTACCTGCTACACGACTGGGATATCAGGAGGGGCGATGTCACCGGACGGGCCCTTAAACGCCTTATGCGCCTTGATTCCACAGAAACAGAAAGCCCGAAAAAGAAGGAGAGGAGACACAAGGAGCCCCTCACCGCGGAGGAGAGAATCGCGCCAGAAGACGTCTTTTTGTACCTCCCGAGCCCGGAGCCGCCGAAGGGAAAACAGGGGAAGAGCGCGGAGGACTGCTTCGTCGACGAATACAAGAACTGCGCGCAACTCGCGAAGAAGATCTACCAGCTCGACAAGGAGAACAGACAGTACAGACACCACCTCAGAAGCTTCCTCCGAAAACAGCGACACAGAGTGGACAACTTCCGATTACTCCTCGGG
		</sequence>
		<sequence>
			<taxon idref="TTV_Marmoset_2.7"/>
			ATGGCTTACTGGAGAAGGAGACACCGCCGACCGCGCCGAGGAACCTGGAGACGAGCCCACCGCAGATGGAGGAGACCGCGTAGACGAACACGGAAGCGCCATGGAAGACGCCGCTTTCGCCGCCGCGGCCGAGGACGCCGAAGAGCAAGAAAGGTCAGATTCCGAAAACTGTACAGGAGACCCAGGGCCAGGGTGCTGAGACAATGGGAACCCAACTCCCAGACATACTGTAAGATTAGCGGGACGGAACAGGGACTAATGTGGGGAAACATGGCGCCCTTCAGGATCATGTGCGATAACCAACCCTGGCCCATCAGAACCGGAGAGTGGGAGGGAGGAAGCATGAACCTCCTACAACACACCCTAGAGTTCCTATACACAGACAATGTACTCATGAAAAACAGGTGGTCCCGCTCCAACGCGGGATACGACCTCTGCCGCTACCTGGGCACCAGATTCTGGTTCCCCAGACACCCCACTCTCACATACATAGTAATACTCCTAAGAGAGGGACACTTCACCTTAGAAGACGGAACATATCAGATGCTACACCCAGAAATGATGATCCATGCAAAGAGAAAGCTCATAGTCTGGAGTCAGCAACTCAGACCCAGAAGCAAACCCTACGTAAAGGTTAGAATCCCACCACCGCAACTGCTACAGACTAAATGGTATTTCCAGAGAGACTTCTGTAAAATTCCCCTATTTACACTGCTCATATCAGCCATAGACCCAATAAACAACATCCTCAGCGGGGCACAATACAACAGCAGCATACTACTGTACGGATTTCCGTATTACAGCAGACCCATGCCATACGATACCTGGCTAGACTGGGCTTTAAAATGCTGGGGGCCCCAAACAGAACCCTGGATAGACAGAAAAACATACGCACAGAGCGGTACAAAATGGGCCACCCACACAGTGTCCAACGAAGACGCAAAAACAATGGCAAATAATTACAGCGCCTGGGCCTTCGGCTGCGAACCCCTACTAGCTACACACTTCGGGCTCAGGTCCACCAGCGTCCTCATAGACTATGACAGAGCACTAAACAGC---TGCACAAAAACAGCAAAGAGAATAGCAATATCAGTAGGCAGATGGAACCCTAATTGGCCAGACAATTGGGCACAGAAAGACAACAGACGAACACAGACACCCTTTACCTACAGATACAGCTGGCGGGAGGACATGGGAAAGGGAAATAAAATAATGCTGTACACCAGAGAATGCAGAGAAGGGGTACCTGAGGCAGACAACAAACTAGAGGACAAACCATTATACATACTCTGCAACGGATACTTTGACTACATCCTAAAACACAGCAGCCATAATCCCCTAAACTGGGTGGTGGTCGTGTGGTGCCCGTACACATTTCCACCTATGGAGGGAGTCATACCAGTAGATAAAGACTGGTTCAACGGGGTACTCACATACGGAGAAAACGAGGCCAAAGAGAAA------GGAAAAGACCTCATAAGAGGGTGGGACGGATCCAAGAGCTACACAAAGGACAAATGCAAATGGAACACAGCAATAACAAAAGACAAACTCATGCAAGGAAGCGTAGCCAGATGCCCAGACGTGATAGACAGCGAAAAATTTTTCAAAGCCCTATACGAGGGCAGCCCCTGGAGTTACAAATACACTAACATAGCCGGGAACGTCTTCTTTTGGTACCAGAGCCGGTGGAAGTGGGGAGGGGACTTCCAAAAGCAAAAACCCGTGGAAGACCCCTGCAACAAACCCAAATGGGGAACCCTGCCCATCTCCAATTATGACGAGAGAGGAGTACAAATCCAGAATCCGAAAGAGACGAAACCGGGGGCGCTCCTACACGACTGGGACCTCAGGCGGGGCGACCTCACCGTCTCAGCTCTTAAACGCCTTATGCAACTTGACTCCACAGACACCGATAGCCCCCAGAAAAAGAAGAGGAGAGCCAAGGAGCCCCTCACCGCCGAAGAGAAAGTACAGCCAGAAGACGTCTATTTGTACCTACCCAGTCCCCCGAGGTATCCTGCGGCGAACGGGAAGACGGCCAGAGACACCTTCGTCGACCGAACAGCCCCGACAAAGAGCCTCGCGGAAGAGGTATACAAGATCTGGGAGGAGACGCAGAAAAACCAGCATTACCTCCGCAAGTACCTCAGACAGCAGCGACACAGAATGGACCAGTACCGCTTACTCCTCGGG
		</sequence>
		<sequence>
			<taxon idref="TTV_Marmoset_2.8"/>
			ATGGCTTACTGGAGACGGCGCAGATGGCGTCCTAGACGAGGAAGATGGACCCGAGCACACCGGAGATGGCGACGCGGCAGACGACGAACACGGAAGCGCCATGGAAGACGCCGC---GCTCGCCGAGGCCGCAGACTAAGAAGAACAAGAAAGGTCAGATACCGTAGACTCTTTAGAAGGCGGAGGGCTAGGATTCTAAGACAGTGGGAACCAAACGCCAGCACCTTCTGTAAAATAACCGGTACCGAACAGGCTCTATTCTGGGGGAACTCCGCACCTTTTAGAATAATGTGCGATAACCAACCCTGGCCCATAAGAACCGGAGAGTGGGAAGGGGGGAGCATGAACCTCCTACAGCACACCTTACAGTTCCTATACACAGACAACAAACTGGGAAAGAACAGATGGAGCAGGTCTAACGCAGGGTACGACCTCTGCAGGTACCTGGGAACCAAATTCATATTCCCGAGACACCCGGTGTACACATACATAGTAATCCTGTTAAGAGAAGGACACTTTATGCTAGAGGACGGGACATACAGCATGCTACACCCAGAGGTCATGATACACGCAAAAAGGAAAATCATAGTATGGAGCCAACAACTAAGACCTAAGAGCAGACCCTTTGTGAGAGTGAGGATGCCGCCGCCACAACTCATGCAAACTCAATGGTACTTCCAACGAGACTTCTGTAAGATACCCCTGTTCACACTGCTCGTCTGCGCGGCAGACCCCATAAACAACATACTAGCGGGCACGCAGTTCAACAGCAGCACACTCTTATACGGCTTACCGTATTACAGCAGACCCATGCCCTATGACACATACCTAGACTTCATATGTAAATGCTGGGGACCACAGACAGAACCCTGGATAGACAGAAAGACATACGGACAG---ACTATGTTATGGACAGAACATACACTCTCAAACACAGACTCACAAAAACTCACAGTTAATTATTCAGCATGGGCACTGGGCTGCGAACCGCTCTTAGCCACACACTTCGGGCTAAAGAGCACCAGCCTGCTAATAGACTATGAGGCTGCAATAAAGTCA---GCCACAAAAACTGCCAGAACCATAGCAGTCTCAATAGGCAGATGGAACCCAAACTGGCCAGAAAACTGGAGTACCAAAGACAACAACAGAAAACAAGAACCCTTTGCATACAGATACAGCTGGAGGGAAGACATGGGGTACGGGAACAAAATAATGCTGTACACCAGAGAGTGCAGAGAGGGGGTCCCTGAGGCAGACAACAAACTAGAAAACAAACCCCTATACATGCTTGTGAACGGATACTTTGACTACATACTAAAACACAGCACCCACAACCCACTGAACTGGGTCTGCGTAGTGTGGTGCCCCTACACGTACCCTAAAATGGAAGGAGTGATACCACTTGGAAAAGACTGGTTCCAGAAGGTACTCACATACGGAGAAAACAAAACAAAAACAACA------GAAAAAGACCTAATCCGAGGGTGGAATGGTAACGGGGGATACTCAAAAAAAAACTGCAAATGGACAGAAGCAAAAAAGATTGATGAATTACTCCATGGGAGCATAGCCAGGGCCCCAGACTTCCTAGACTCAGAACCATTCTTTAAGAGCCTCTACGAGGCAAGCCCCTTCACAATAAAAACCACCAACATAACGGGAAACGTCTTTTTCTGGTACCAGAGTCGCTGGCGATGGGGAGGGGACTTCCAAAAACAAAAGCCCACCGAGGACCCCTGCAACAAACCAAAATGGGGTACGCTTCCCATCACCAATTATGACGAGAGAGGAGTACAAATCGAGAATCCAAAAGAGACGAAACCGAGGGCACTCCTACACGACTGGGACCTCAGACGGGGCGACCTCACCCACAGCGCTCTTAAACGCCTTATGCAAATTGACTTCACAGACTCAGATAGCCCGCAAAAGAAGAGGAGGAGAGCGAAAGAGCCCCTCACCGCGGAAGAAAAGGTACAGCCCGAAGACGTCTATTTGTACCTACCGAGTCCACCCCGATACCCGGCGGAGAACGGGAAATCTGCCAAAGACACCTTCATCGACAGGGCGAACAAGACGAAGAAACTCGCGGAGGAGCTCTACAACCTCTGGGAACAGACGCAGAAAGACCAGCACTACCTCCGAAAGTATCTCCGAAAACAGCGGAACGACCTGGACAAGTACCGATTACTCCTCGGG
		</sequence>
		<sequence>
			<taxon idref="TTV_Marmoset_2.9"/>
			ATGGCTTACTGGAGAAGGAGACACCGGAGACCCAGAAGAGGCCGCTGGAGAAGAGCATGGAGAAAATGGCGCCGGCCGAGACGACGAACACGGAAGCGCTATGGACGACGCCGTTATGGTCGCCGCCGCAAACGCCGCAGACGAAGACGCAAGGTCAGAACCCTAAATTTTTTTCGCCGGGCGCGGGCCAGGGTACTCAGACAATGGGAACCCAACGCAAAAACCTTCTGCAGGATAACGGGACACGAGCAGGGACTCTTTTGGGGTAGAAACGCCCAGTTCAGAATAATGTGTGACAACCAGCCCTGGCCCATAAAGACCTCAGAGTGGGAAGGGGGAGCCATGAACCTACTACAACACACCCTGTTCTTCCTGTACAACGATAACAAACTCGGGAAGAACAGATGGTCCAGATCCAACAACGGATTCGACCTCTGTAGATACCACGGAACTAGATTCTGGTTCCCCAGACATCCAACTATCAGCTACACTGTGATAATCAGCAGAGAGGGACACTTCATGCTAGACCACACCACCTACCCAAACCTACATCCAGAGAAAATGATACACGCCAGGAAAAAGATCACAGTGCTTAGCAGAACTGTGAGACCGAAGGGCAGGAACTACATAAAGGTTAAAATACCACCGCCCCAATTAATGAAAACACAGTGGTTTTTCCAGAGAGACTTCTGTCACATTCCACTTTTCACCCTACTTATATCGGCAATGGACCCCATAGACAATATAATCACGGGAACTCAGTTTAACAGTTCAGTCATGCTGTACGGATTTCCATACTACAGCAGACCCATGCCCTACGACTGCTGGTTAGACTATGCAGCAAAATGCTGGGGGCCACAGACAGAACCATGGCAGGACAGACAAACAATGGGTGCCGCTTTTTCATACACCAAACGCACAAACAATGGGAACGGACAACTTGAAACAAAAGAGCAGGCAACCAGCGACTGGGCACTAGACTGCACACCACTCCTAGGCATACATTTTGGACTGAGAAACACCAGTTACCTCTGTGACTATCAAAAAGCATACACCGCATGCTCAGACTCAGCAGTTCAAAGGGTAGCCATAAGTCTAGGCAGATGGTACGCGGGATGGCCAATGAAATGGGAAACAGCAGACGATGTGAACTCACAAAAGCCATTCAGTTACAGATACAGCTGGAGGGAGGATCTGGGAACTGGAAACAAAGTCATGATATACACCAGAGAGTGCAGAAACGGGGTACCAGAAGCAGACCAAAAACTAGAGGACGCCCCTCTCTACGTCCTCTGCAACGGATTCTTTGACTACACAAAAAAACACAGCACACACAATCCACTCAATTGGGTTTTTGTGGTCTGGTGTCCATACACATACCCAAAGATGGAAGGGGTCATCCCAGTAAGCGAGAACTGGTTCAAACTCACACTGAAACACGGGGAAAACAAAGCTAAAAACAGCTCAGATTCAAAACACCTAATACGAGACTGGAACAAAAGAAATGCACCACTTAAAAGCATAACTAACTGGGATAAGGCATACACGGCAGACAGTAAGTTAGGAGGGTGTATACTCAGAGCCCCAGACTTTTTAGACTCTGAGGAATTCTTTAGAGCACTGTATCTGGGAAGCCCCTTCACAATGAAACTCTCAAATAACACCGGTAACATCTGGTTTACTTACCAGAGCTACTGGAGCTGGGGAGGGGACTTCCAACCTCAAAAGCCTATCGAGGACCCCTGCAGGAAACCCAAGTGGGGTACTCTGCCCATCGCCAATTACGACGAGCAGGGAGTACAGATACAAGATCCAAAAGAGACCAGACCGGAGGCCATGTTACACACATGGGACCTCAGACGAGGAGACCTCACCAGACCGGCTCTTAAACGCCTTATGCGACTTGATCCCACAGACAGCGAC---------------------------------------------------------------------------------------------------------------------------------------------------------------------------------------------------------------------------------------------------------------------------------------
		</sequence>
	</alignment>
	
	

	<!-- The unique patterns from 1 to end                                       -->
	<!-- npatterns=1659                                                          -->
	<patterns id="patterns" from="1" strip="false">
		<alignment idref="alignment"/>
	</patterns>
	

	<!-- A prior assumption that the population size has grown exponentially     -->
	<!-- throughout the time spanned by the genealogy.                           -->
	<exponentialGrowth id="exponential" units="years">
		<populationSize>
			<parameter id="exponential.popSize" value="1.0" lower="0.0"/>
		</populationSize>
		<growthRate>
			<parameter id="exponential.growthRate" value="0.0"/>
		</growthRate>
	</exponentialGrowth>
	

	<!-- Generate a random starting tree under the coalescent process            -->
	<coalescentSimulator id="startingTree">
		<taxa idref="taxa"/>
		<exponentialGrowth idref="exponential"/>
	</coalescentSimulator>
	

	<!-- Generate a tree model                                                   -->
	<treeModel id="treeModel">
		<coalescentTree idref="startingTree"/>
		<rootHeight>
			<parameter id="treeModel.rootHeight"/>
		</rootHeight>
		<nodeHeights internalNodes="true">
			<parameter id="treeModel.internalNodeHeights"/>
		</nodeHeights>
		<nodeHeights internalNodes="true" rootNode="true">
			<parameter id="treeModel.allInternalNodeHeights"/>
		</nodeHeights>
	</treeModel>

	<!-- Statistic for sum of the branch lengths of the tree (tree length)       -->
	<treeLengthStatistic id="treeLength">
		<treeModel idref="treeModel"/>
	</treeLengthStatistic>
	

	<!-- Taxon Sets                                                              -->
	
	<tmrcaStatistic id="tmrca(Sapajus)" absolute="false" includeStem="false">
		<mrca>
			<taxa idref="Sapajus"/>
		</mrca>
		<treeModel idref="treeModel"/>
	</tmrcaStatistic>
	<tmrcaStatistic id="tmrca(Callitrix_Tamirin)" absolute="false" includeStem="false">
		<mrca>
			<taxa idref="Callitrix_Tamirin"/>
		</mrca>
		<treeModel idref="treeModel"/>
	</tmrcaStatistic>

	<!-- Generate a coalescent likelihood                                        -->
	<coalescentLikelihood id="coalescent">
		<model>
			<exponentialGrowth idref="exponential"/>
		</model>
		<populationTree>
			<treeModel idref="treeModel"/>
		</populationTree>
	</coalescentLikelihood>
	

	<!-- The strict clock (Uniform rates across branches)                        -->
	<strictClockBranchRates id="branchRates">
		<rate>
			<parameter id="clock.rate" value="1.0" lower="0.0"/>
		</rate>
	</strictClockBranchRates>
	
	<rateStatistic id="meanRate" name="meanRate" mode="mean" internal="true" external="true">
		<treeModel idref="treeModel"/>
		<strictClockBranchRates idref="branchRates"/>
	</rateStatistic>
	

	<!-- The general time reversible (GTR) substitution model                    -->
	<gtrModel id="gtr">
		<frequencies>
			<frequencyModel dataType="nucleotide">
				<frequencies>
					<parameter id="frequencies" value="0.25 0.25 0.25 0.25"/>
				</frequencies>
			</frequencyModel>
		</frequencies>
		<rates>
			<parameter id="gtr.rates" dimension="6" value="1.0" lower="0.0"/>
		</rates>
	</gtrModel>

	<!-- site model                                                              -->
	<siteModel id="siteModel">
		<substitutionModel>
			<gtrModel idref="gtr"/>
		</substitutionModel>
		<gammaShape gammaCategories="4">
			<parameter id="alpha" value="0.5" lower="0.0"/>
		</gammaShape>
	</siteModel>

	<!--                                                                         -->
	<statistic id="mu" name="mu">
		<siteModel idref="siteModel"/>
	</statistic>
	

	<!-- Likelihood for tree given sequence data                                 -->
	<treeDataLikelihood id="treeLikelihood" useAmbiguities="false">
		<partition>
			<patterns idref="patterns"/>
			<siteModel idref="siteModel"/>
		</partition>
		<treeModel idref="treeModel"/>
		<strictClockBranchRates idref="branchRates"/>
	</treeDataLikelihood>
	

	<!-- Define operators                                                        -->
	<operators id="operators" optimizationSchedule="default">
		<deltaExchange delta="0.01" weight="1">
			<parameter idref="gtr.rates"/>
		</deltaExchange>
		<deltaExchange delta="0.01" weight="1">
			<parameter idref="frequencies"/>
		</deltaExchange>
		<scaleOperator scaleFactor="0.75" weight="1">
			<parameter idref="alpha"/>
		</scaleOperator>
		<scaleOperator scaleFactor="0.75" weight="3">
			<parameter idref="clock.rate"/>
		</scaleOperator>
		<upDownOperator scaleFactor="0.75" weight="3">
			<up>
				<parameter idref="treeModel.allInternalNodeHeights"/>
			</up>
			<down>
				<parameter idref="clock.rate"/>
			</down>
		</upDownOperator>
		<subtreeSlide size="1.0" gaussian="true" weight="30">
			<treeModel idref="treeModel"/>
		</subtreeSlide>
		<narrowExchange weight="30">
			<treeModel idref="treeModel"/>
		</narrowExchange>
		<wideExchange weight="3">
			<treeModel idref="treeModel"/>
		</wideExchange>
		<wilsonBalding weight="3">
			<treeModel idref="treeModel"/>
		</wilsonBalding>
		<scaleOperator scaleFactor="0.75" weight="3">
			<parameter idref="treeModel.rootHeight"/>
		</scaleOperator>
		<uniformOperator weight="30">
			<parameter idref="treeModel.internalNodeHeights"/>
		</uniformOperator>
		<scaleOperator scaleFactor="0.75" weight="3">
			<parameter idref="exponential.popSize"/>
		</scaleOperator>
		<randomWalkOperator windowSize="1.0" weight="3">
			<parameter idref="exponential.growthRate"/>
		</randomWalkOperator>
	</operators>
	

	<!-- Define MCMC                                                             -->
	<mcmc id="mcmc" chainLength="50000000" autoOptimize="true" operatorAnalysis="trim_aln_epsilon_neotropical_Strict_Clock_Coalescent_Exponential.ops.txt">
		<joint id="joint">
			<prior id="prior">
				<normalPrior mean="19.95" stdev="2.2">
					<statistic idref="tmrca(Sapajus)"/>
				</normalPrior>
				<normalPrior mean="14.89" stdev="1.95">
					<statistic idref="tmrca(Callitrix_Tamirin)"/>
				</normalPrior>
				<dirichletPrior alpha="1.0" sumsTo="6.0">
					<parameter idref="gtr.rates"/>
				</dirichletPrior>
				<dirichletPrior alpha="1.0" sumsTo="1.0">
					<parameter idref="frequencies"/>
				</dirichletPrior>
				<exponentialPrior mean="0.5" offset="0.0">
					<parameter idref="alpha"/>
				</exponentialPrior>
				<ctmcScalePrior>
					<ctmcScale>
						<parameter idref="clock.rate"/>
					</ctmcScale>
					<treeModel idref="treeModel"/>
				</ctmcScalePrior>
				<oneOnXPrior>
					<parameter idref="exponential.popSize"/>
				</oneOnXPrior>
				<laplacePrior mean="0.0" scale="1.0">
					<parameter idref="exponential.growthRate"/>
				</laplacePrior>
				<coalescentLikelihood idref="coalescent"/>
				
				
				<strictClockBranchRates idref="branchRates"/>
			</prior>
			<likelihood id="likelihood">
				<treeDataLikelihood idref="treeLikelihood"/>
			</likelihood>
		</joint>
		<operators idref="operators"/>

		<!-- write log to screen                                                     -->
		<log id="screenLog" logEvery="10000">
			<column label="Joint" dp="4" width="12">
				<joint idref="joint"/>
			</column>
			<column label="Prior" dp="4" width="12">
				<prior idref="prior"/>
			</column>
			<column label="Likelihood" dp="4" width="12">
				<likelihood idref="likelihood"/>
			</column>
			<column label="rootHeight" sf="6" width="12">
				<parameter idref="treeModel.rootHeight"/>
			</column>
			<column label="clock.rate" sf="6" width="12">
				<parameter idref="clock.rate"/>
			</column>
		</log>

		<!-- write log to file                                                       -->
		<log id="fileLog" logEvery="5000" fileName="trim_aln_epsilon_neotropical_Strict_Clock_Coalescent_Exponential.log.txt" overwrite="false">
			<joint idref="joint"/>
			<prior idref="prior"/>
			<likelihood idref="likelihood"/>
			<parameter idref="treeModel.rootHeight"/>
			<treeLengthStatistic idref="treeLength"/>
			<tmrcaStatistic idref="tmrca(Sapajus)"/>
			<tmrcaStatistic idref="tmrca(Callitrix_Tamirin)"/>
			<parameter idref="exponential.popSize"/>
			<parameter idref="exponential.growthRate"/>
			<parameter idref="gtr.rates"/>
			<parameter idref="frequencies"/>
			<parameter idref="alpha"/>
			<parameter idref="clock.rate"/>
			<rateStatistic idref="meanRate"/>
			<treeDataLikelihood idref="treeLikelihood"/>
			<strictClockBranchRates idref="branchRates"/>
			<coalescentLikelihood idref="coalescent"/>
			
		</log>

		<!-- write tree log to file                                                  -->
		<logTree id="treeFileLog" logEvery="5000" nexusFormat="true" fileName="trim_aln_epsilon_neotropical_Strict_Clock_Coalescent_Exponential.trees.txt" sortTranslationTable="true">
			<treeModel idref="treeModel"/>
			<trait name="rate" tag="rate">
				<strictClockBranchRates idref="branchRates"/>
			</trait>
			<joint idref="joint"/>
		</logTree>
	</mcmc>
	

	<!-- START Marginal Likelihood Estimator                                     -->

	<!-- Define marginal likelihood estimator (PS/SS) settings                   -->
	<marginalLikelihoodEstimator chainLength="1000000" pathSteps="100" pathScheme="betaquantile" alpha="0.3">
		<samplers>
			<mcmc idref="mcmc"/>
		</samplers>
		<pathLikelihood id="pathLikelihood">
			<source>
				<joint idref="joint"/>
			</source>
			<destination>
				<prior idref="prior"/>
			</destination>
		</pathLikelihood>
		<log id="MLELog" logEvery="1000" fileName="trim_aln_epsilon_neotropical_Strict_Clock_Coalescent_Exponential.mle.log.txt">
			<pathLikelihood idref="pathLikelihood"/>
		</log>
	</marginalLikelihoodEstimator>

	<!-- Path sampling estimator from collected samples                          -->
	<pathSamplingAnalysis fileName="trim_aln_epsilon_neotropical_Strict_Clock_Coalescent_Exponential.mle.log.txt" resultsFileName="trim_aln_epsilon_neotropical_Strict_Clock_Coalescent_Exponential.mle.result.log.txt">
		<likelihoodColumn name="pathLikelihood.delta"/>
		<thetaColumn name="pathLikelihood.theta"/>
	</pathSamplingAnalysis>

	<!-- Stepping-stone sampling estimator from collected samples                -->
	<steppingStoneSamplingAnalysis fileName="trim_aln_epsilon_neotropical_Strict_Clock_Coalescent_Exponential.mle.log.txt" resultsFileName="trim_aln_epsilon_neotropical_Strict_Clock_Coalescent_Exponential.mle.result.log.txt">
		<likelihoodColumn name="pathLikelihood.delta"/>
		<thetaColumn name="pathLikelihood.theta"/>
	</steppingStoneSamplingAnalysis>

	<!-- END Marginal Likelihood Estimator                                       -->

	<report>
		<property name="timer">
			<mcmc idref="mcmc"/>
		</property>
	</report>
	
</beast>
