# Supplementary material for: Discovery of two novel Torque Teno viruses in Callithrix penicillata provides insights on Anelloviridae diversification dynamics
Source: Front Microbiol. 2022 Sep 8;13:1002963. doi: 10.3389/fmicb.2022.1002963 (PMC9493276; doi:10.3389/fmicb.2022.1002963)
Supplement: Supplementary file 2 [file Data_Sheet_2.zip › Supplementar_2/trim_aln_epsilon_neotropical_Relaxed_Clock_Speciation_Yule.log.txt]

# BEAST v1.10.4 Prerelease #bc6cbd9
# Generated Wed Nov 10 19:23:48 BRST 2021 [seed=1636579428183]
# trim_aln_epsilon_neotropical_Relaxed_Clock_Speciation_Yule.xml
# keywords: discretized_branch_rates
state	joint	prior	likelihood	treeModel.rootHeight	treeLength	tmrca(Sapajus)	tmrca(Callitrix_Tamirin)	yule.birthRate	gtr.rates.rateAC	gtr.rates.rateAG	gtr.rates.rateAT	gtr.rates.rateCG	gtr.rates.rateCT	gtr.rates.rateGT	frequencies1	frequencies2	frequencies3	frequencies4	alpha	ucld.mean	ucld.stdev	meanRate	coefficientOfVariation	covariance	treeLikelihood	branchRates	speciation
0	-44304.65585449017	-3162.421046907212	-41142.23480758296	99.73778451608337	483.7089077372856	99.73778451608337	99.73778451608337	2.0	1.0	1.0	1.0	1.0	1.0	1.0	0.2500000001	0.2499999999	0.2500000001	0.2499999999	0.5	1.0	0.3333333333333333	1.090194969124898	0.3053161121000823	-0.029470613872821225	-41142.23480758296	-110.90354888959125	-956.327460585612
5000	-27843.72867486368	-211.05937288497222	-27632.66930197871	16.558396280412058	100.86157955709285	16.558396280412058	16.558396280412058	0.1510784592091803	0.9810234324616668	1.006675060156465	0.9993862383716481	0.9601099672985716	1.068777269911124	0.9840280318005246	0.26166786954359833	0.2833385353731734	0.2549281432784086	0.20006545180481977	0.7637666104458611	0.425644428262486	1.2876454274629798	0.049621578595174534	1.909712337048381	-0.043250658850084375	-27632.66930197871	-110.90354888959125	-45.4773077080804
10000	-27656.217052371558	-206.39411688441106	-27449.822935487147	12.950067491005434	84.82845017631243	12.950067491005434	12.950067491005434	0.17882085777513465	0.9850222117168169	1.0211643330467253	0.9818222282131471	0.9601051173042051	1.070955820806519	0.9809302889125865	0.29676163452769905	0.2839986735569137	0.25891614594837664	0.16032354596701065	0.7076539272092555	0.44025208314218867	1.1990861908762316	0.05845802112152297	1.9061020266920516	-0.04374925588537837	-27449.822935487147	-110.90354888959125	-42.711028525430656
15000	-27547.883375253332	-207.54528835671402	-27340.33808689662	16.186801665570886	99.07542742882751	16.186801665570886	16.186801665570886	0.13070369112441033	0.9882329311803044	1.0545797523938558	0.9501198384851396	0.9462048898480924	1.1182089144944571	0.9426536735981504	0.338987009105965	0.265834000494259	0.2400515800154264	0.15512741038434963	0.6920854026982668	0.4037162087262643	1.0791750321714548	0.05409324725791864	1.8953345959601064	-0.028046612650590837	-27340.33808689662	-110.90354888959125	-45.50668274554078
20000	-27524.23794112738	-203.66647003139093	-27320.571471095987	12.732127162823332	82.17702323535929	12.732127162823332	12.732127162823332	0.23103414445013082	1.0182450778966778	1.0479894235765002	0.9607741749406986	0.8853158720443443	1.135123151848081	0.952552299693697	0.36427054744113524	0.26001581809673024	0.2361553868764286	0.13955824758570604	0.6434582408914068	0.4252422571365874	1.0946894686280588	0.06398240459625076	1.8425988657253989	-0.06150875688005571	-27320.571471095987	-110.90354888959125	-42.428734543215036
25000	-27530.925178812253	-209.4747160325128	-27321.45046277974	13.204723972245985	88.19157374767487	13.204723972245985	13.204723972245985	0.2596637389735706	0.9977766408552814	1.0582070231843712	0.9414952674205346	0.906640786409942	1.1571768298915435	0.9387034522383264	0.3692634744547572	0.26159460693383324	0.22307707221868706	0.14606484639272255	0.5914930774902282	0.44369534066514305	1.3028815596169945	0.0613618877983051	1.9972117867795647	-0.09393272838371518	-27321.45046277974	-110.90354888959125	-44.474038531780806
30000	-27515.74945817687	-209.5455706745633	-27306.203887502306	16.97631541048502	112.1397848128814	16.97631541048502	16.97631541048502	0.11546321298898249	0.9819697371348812	1.0629011067942606	0.924132197340757	0.913966425258135	1.1870347675961512	0.9299957658758138	0.37778682856157736	0.25937193649922174	0.22826568339045877	0.13457555154874212	0.6804433131462	0.35956198820271	1.075829245412345	0.04756668885971175	2.0157427664989886	-0.09325307793788731	-27306.203887502306	-110.90354888959125	-47.48887269059317
35000	-27506.16437915424	-206.6667631925642	-27299.497615961678	13.662685803016613	93.71541010183755	13.662685803016613	13.662685803016613	0.09263070696943902	0.9619447666460086	1.065960706236949	0.9018015815583416	0.9290991910639256	1.2242502350469522	0.9169435194478226	0.3878483077484242	0.24815512812343937	0.2250761055864419	0.13892045854169457	0.6354521580386853	0.37656563814622834	1.0677047036302345	0.05424889522926387	1.8983900079199416	-0.10256912098103363	-27299.497615961678	-110.90354888959125	-46.74707802860472
40000	-27482.52697810422	-201.73373217121343	-27280.793245933004	13.535759972556534	98.3730256203041	13.535759972556534	13.535759972556534	0.20367876254852207	0.9282924290242597	1.0715823865914504	0.937323447505149	0.9037707675781037	1.2609038381240658	0.8981271311769704	0.38292741153865106	0.2529238532254955	0.22924325229476317	0.13490548294109028	0.6835509087965933	0.32708185033681547	0.8938570628242535	0.05314597776584324	1.832284586040351	-0.10672766840479082	-27280.793245933004	-110.90354888959125	-45.495875641061765
45000	-27479.937146623924	-200.85297378810452	-27279.08417283582	14.573579596171077	101.48778968240586	14.573579596171077	14.573579596171077	0.12251645328234846	0.9229228163454446	1.0822460107468534	0.9293563673073998	0.9020275850414783	1.2709675079109348	0.8924797126478878	0.3724742889953743	0.2598392026046119	0.2264820721886722	0.14120443621134163	0.6497475900033499	0.31826475680843597	0.8670347820128533	0.05460341033725089	1.8721508290270061	-0.08835837442540591	-27279.08417283582	-110.90354888959125	-46.02608317147338
50000	-27463.78638959223	-195.8047805289653	-27267.981609063267	16.967061987720847	108.41790805300384	16.967061987720847	16.967061987720847	0.14161563083194872	0.9184417304862211	1.1055783126601344	0.9123202659356121	0.8841446926503017	1.2984111112835572	0.8811038869841723	0.3763371238611553	0.2534953673369062	0.23220144568700943	0.13796606311492907	0.6473819240521731	0.2659341695865423	0.7031655468141456	0.04739787238320635	1.7910717341273068	-0.07733728619135954	-27267.981609063267	-110.90354888959125	-46.62788990774176
55000	-27455.790555192685	-197.2851707211476	-27258.505384471537	12.31754522430856	85.25404493499744	12.31754522430856	12.31754522430856	0.1589085073228405	0.9213642002301715	1.1164753588108771	0.8894073463751511	0.8882168339327042	1.3332776627310006	0.8512585979200937	0.3738548699859281	0.2633217237422263	0.22856300048262967	0.13426040578921597	0.6533343294328499	0.32939317114038447	0.793883832104135	0.06415204457410895	1.6537832995985076	0.0395242641259513	-27258.505384471537	-110.90354888959125	-42.97841971225948
60000	-27445.018370968468	-196.88584488297332	-27248.132526085494	13.59405117661558	90.3763065893815	13.59405117661558	13.59405117661558	0.23549042173173	0.9159414858160336	1.1169566497252221	0.8913599917994334	0.8720107331540488	1.3643356439080263	0.839395495597234	0.3709231668005892	0.2600093914140636	0.2240056118118527	0.14506182997349465	0.6787282886643653	0.319322758476664	0.7733540453448378	0.05963045045666604	1.709883393379533	0.0453177063020174	-27248.132526085494	-110.90354888959125	-44.42011516776792
65000	-27439.646173291345	-195.46637974600242	-27244.179793545343	16.49525077458	110.41000874638554	16.49525077458	16.49525077458	0.15275684096391212	0.8962395949428028	1.1097186570247335	0.9315913988236992	0.8676210667559452	1.3936103631245835	0.801218919328234	0.37466824895045575	0.2515822380175191	0.23813050852784254	0.13561900450418274	0.6466797115911505	0.2569154181364266	0.6338135192011372	0.0490293882596064	1.6939309990176552	-0.012975557130975328	-27244.179793545343	-110.90354888959125	-46.92841049204999
70000	-27426.513319909864	-188.18017364613286	-27238.333146263732	15.06634388515145	110.89446978424361	15.06634388515145	15.06634388515145	0.16453902469738102	0.8963045875972208	1.1419018956312494	0.8987992287809515	0.8640634080521599	1.3902968233105844	0.8086340566278326	0.3705442390331202	0.258148846928719	0.23297768973265276	0.1383292243055081	0.6566715930289477	0.1886711610814539	0.3756319295296614	0.04881706378742959	1.41571641375544	-0.0885194479697028	-27238.333146263732	-110.90354888959125	-47.12018797797498
75000	-27425.72351937887	-187.58105016834676	-27238.14246921052	16.16093506391933	116.04068653573736	16.16093506391933	16.16093506391933	0.103714863353045	0.8784908194086452	1.1243078726606148	0.9058872126475167	0.8889095239697644	1.3924796902073644	0.8099248811060933	0.37934712464109077	0.2629553871905662	0.22263779020563207	0.135059697962711	0.6632628334563581	0.17193220442915824	0.3312545527479432	0.04581817144604366	1.3837931195125588	-0.05249620605164362	-27238.14246921052	-110.90354888959125	-48.29290144678268
80000	-27421.669789258594	-187.95929190305583	-27233.71049735554	15.642639961518654	120.08067028263979	15.642639961518654	15.642639961518654	0.15879129872525982	0.8618797627929404	1.1449045759733212	0.9127045146842033	0.887954991259833	1.4085926437305831	0.7839635115591174	0.3811578765604524	0.2533525851968289	0.23022950186407123	0.13526003637864756	0.6374721185315261	0.16694625167365512	0.3328249227487001	0.04473057030428608	1.4506221961653898	-0.1626863712167082	-27233.71049735554	-110.90354888959125	-48.51039799545019
85000	-27417.861592041845	-186.15515079707302	-27231.706441244773	16.18414137820804	123.39261320947253	16.18414137820804	16.18414137820804	0.15180716918798337	0.8544986908220739	1.1421881686123536	0.9197888614022325	0.8886312393650445	1.4020507215817906	0.7928423182165033	0.38395138404283413	0.25862823589547074	0.22473547881083514	0.1326849012508602	0.6916875002305043	0.1478532647977315	0.2910298958574659	0.042981621913569835	1.343381983575358	-0.18263120494736246	-27231.706441244773	-110.90354888959125	-48.89419030657346
90000	-27417.81926891323	-185.75805290406123	-27232.06121600917	16.318263992172028	134.3759068885968	16.318263992172028	16.318263992172028	0.14565945148074078	0.8644579903988456	1.1448595466834448	0.9071508934425856	0.8837661871258001	1.4298479146463923	0.7699174677029302	0.38413400907213097	0.2538147108482416	0.22532845347611505	0.1367228266035125	0.6434725653672737	0.12490604179531652	0.2329290840958375	0.039369121466121884	1.3146038141385514	-0.18220192749711328	-27232.06121600917	-110.90354888959125	-50.39686338482399
95000	-27389.16714080132	-185.23830340967638	-27203.928837391646	13.086561740700109	117.24411480754047	13.086561740700109	13.086561740700109	0.16654537339366152	0.875245618772801	1.1675324072634685	0.8710253473853979	0.8804763340292918	1.4642080898328278	0.7415122027162112	0.3833476201982759	0.25416464019981244	0.21842002450485332	0.14406771509705849	0.7296706887566834	0.12554873852048645	0.18800415582906888	0.04560819986703971	0.9728409257200746	-0.32682328427476165	-27203.928837391646	-110.90354888959125	-48.20626477981809
100000	-27362.13539579796	-184.27022004104992	-27177.86517575691	14.439314240159536	126.97310442421082	14.439314240159536	14.439314240159536	0.10989811357698596	0.871114568853995	1.1798004359110976	0.8875789693584404	0.8374005495566091	1.4794635050678269	0.7446419712520297	0.37057557577570005	0.26572970383499	0.22527224604976648	0.1384224743395436	0.6508759629536671	0.11782093921716692	0.16580202035628763	0.044171068140959655	0.9384249057653925	-0.2986006365221974	-27177.86517575691	-110.90354888959125	-49.28532997322587
105000	-27339.63877081253	-184.90741697350148	-27154.731353839026	15.533981992105183	139.94970083182656	15.533981992105183	15.533981992105183	0.11904471615064581	0.8412541619594335	1.2280281919477498	0.8742563304797455	0.7958052725073309	1.5194850385613135	0.741171004544425	0.37096271797737096	0.26114911758100373	0.228281200830596	0.1396069636110294	0.6343223081038437	0.11027355970309244	0.15904435188021712	0.03935988924039731	1.0075873773919306	-0.3084929264555632	-27154.731353839026	-110.90354888959125	-50.71236985859093
110000	-27333.367296097727	-185.4844202925443	-27147.882875805182	15.458495949853793	141.81703742872037	15.458495949853793	15.458495949853793	0.07048304897592578	0.8402113541707328	1.227494784134429	0.8742974076724762	0.8051815226442762	1.5088396617197748	0.7439752696583092	0.36744970797196175	0.2645451871594761	0.22619952628373113	0.14180557858483106	0.6763973841834968	0.0986535090860248	0.14325891053394224	0.03819751465482632	1.089793367505709	-0.2986819305872466	-27147.882875805182	-110.90354888959125	-52.43382580482198
115000	-27321.90924404602	-181.1106874226507	-27140.79855662337	14.934666250390574	127.18286708857629	14.934666250390574	14.934666250390574	0.1358328666048032	0.8353195921111973	1.2773732794347143	0.8379349208344502	0.8143570900690194	1.526152319431619	0.7088627981189979	0.38230263333501885	0.25571923944106806	0.22342118126314214	0.138556945960771	0.666408785092087	0.09991026870030262	0.11902541830290929	0.04311174138075718	0.8117539752196795	-0.20769012891330524	-27140.79855662337	-110.90354888959125	-49.216894555874845
120000	-27325.820309954765	-180.80242142203156	-27145.017888532733	14.078963578444373	126.67919379074233	14.078963578444373	14.078963578444373	0.15204032124964625	0.8414098171762002	1.2658645580335326	0.8405552014936971	0.8119962104240869	1.5146905087606992	0.7254837041117823	0.37617321803141723	0.26144939452844784	0.2185147120247709	0.14386267541536404	0.6789663042387408	0.0893455011292254	0.09034597956245373	0.04255201606750661	0.7156609498194564	-0.2218003271100081	-27145.017888532733	-110.90354888959125	-49.3980976705481
125000	-27332.982107893768	-182.64980035281172	-27150.332307540957	18.56346107492472	161.60609398993333	18.56346107492472	18.56346107492472	0.07883143686748373	0.8224986598395528	1.2618511064413007	0.831712258478697	0.7959469781193206	1.5453246529710185	0.7426663441501087	0.377987864043799	0.2630045130361942	0.2215651762161868	0.13744244670381994	0.6613168958422913	0.06768350516103908	0.066438373740834	0.03466706688826788	0.5401867426888046	-0.17376676130917662	-27150.332307540957	-110.90354888959125	-53.38673526227815
130000	-27315.385629659097	-179.49197536803138	-27135.893654291067	15.471633682334039	139.97085197454578	15.471633682334039	15.471633682334039	0.11720550911683955	0.8157632255853287	1.3285314783986348	0.7996158321421236	0.792401464944404	1.5384584779167148	0.7252295210127923	0.3698114174714308	0.2692066253223853	0.22541618675039427	0.13556577045578957	0.6422239352862295	0.07441624872663498	0.0705584870606483	0.04147082744347573	0.5767488196830322	0.12734520010237624	-27135.893654291067	-110.90354888959125	-50.70657731643602
135000	-27316.67432218312	-179.98071896760138	-27136.693603215517	16.436318174235122	141.99119788094234	16.436318174235122	16.436318174235122	0.12650296089714141	0.8413457912632692	1.3150043074885602	0.8088318631804711	0.8000349818419389	1.527915855956936	0.7068672002688237	0.3772065494735737	0.25805604884073585	0.2225865775880258	0.14215082409766475	0.6422239352862295	0.07803936827650884	0.07967480859768203	0.040998552165326184	0.5528635383955367	0.1987043132803249	-27136.693603215517	-110.90354888959125	-51.04213998986266
140000	-27310.883087145678	-180.4637287676349	-27130.419358378043	16.38402552263331	145.7366131821034	16.38402552263331	16.38402552263331	0.1460932711174562	0.8338124356753419	1.3026716105197038	0.8317877429152047	0.8090888408989261	1.5556130933665153	0.6670262766243074	0.3724963035810153	0.2623779648983293	0.22056411057474645	0.1445616209459092	0.6556020713144589	0.0726151579946755	0.0825795861705425	0.0341909317357321	0.5762603787553932	0.0012117531266038115	-27130.419358378043	-110.90354888959125	-52.06729882898564
145000	-27315.51324038454	-182.5518425148747	-27132.961397869665	16.32852801642685	142.75626624777294	16.32852801642685	16.32852801642685	0.19750220030518448	0.8312481251924094	1.3176579341966186	0.8424631377429826	0.8068840019092897	1.546228746826927	0.6555180541317719	0.3723891809076862	0.2668151304217881	0.2194629360140422	0.14133275265648382	0.667790961007482	0.07445811995615907	0.07090434958505808	0.04134871504064221	0.5208208935597863	-0.03959757256284843	-27132.961397869665	-110.90354888959125	-54.14676555396427
150000	-27314.830082487028	-183.56236321601713	-27131.26771927101	17.762356586637026	174.14849526533175	17.762356586637026	17.762356586637026	0.13551328502598262	0.8229905401238478	1.361834244193797	0.8281408090703065	0.7900810594293005	1.5325663322536978	0.6643870149290495	0.3693851105892175	0.2682987764064613	0.2204171457485759	0.1418989672557456	0.6512609620437751	0.06000526180142314	0.05512279861042311	0.03135603905835181	0.5100953842277407	0.007875583813617689	-27131.26771927101	-110.90354888959125	-55.578404259676574
155000	-27304.10896673698	-178.67023501021862	-27125.438731726765	15.939639788721927	150.0007302760654	15.939639788721927	15.939639788721927	0.12026972224635935	0.7822620745240136	1.382203344903285	0.845606672303877	0.8209700562080785	1.5209353342628342	0.6480225177979106	0.3747068743965403	0.2711687237848865	0.21284305460013897	0.14128134721843455	0.6376995253038255	0.05951893463109094	0.04378793834108768	0.03678689367239027	0.4461999210384832	-0.3592698662796125	-27125.438731726765	-110.90354888959125	-51.92884013632963
160000	-27296.935339470077	-176.7709031457283	-27120.16443632435	14.94271828596481	135.32666996173793	14.94271828596481	14.94271828596481	0.11925834644164768	0.7823398026062156	1.3961256821720875	0.8185535388542243	0.8088530426193759	1.5339604772497502	0.6601674564983453	0.3662279290169191	0.2763076670185998	0.2127491837420642	0.14471522022241726	0.6697470521766298	0.05854397609302836	0.03638761546062935	0.03958373984315304	0.35816473714689906	-0.43014527010112963	-27120.16443632435	-110.90354888959125	-50.16224545769982
165000	-27294.261200855297	-173.6698112790923	-27120.591389576206	16.254591881813084	128.80352507910072	16.254591881813084	16.254591881813084	0.12218189848580652	0.7690020795785956	1.398519377759705	0.8054406729482826	0.8327270420881945	1.529904681087288	0.6644061465379328	0.3748275814463877	0.2685462015560944	0.21558604700208264	0.14104016999543562	0.6320939881953794	0.051985315130730965	0.025956608050889375	0.04049547231798291	0.35780161630187834	0.03660616212393602	-27120.591389576206	-110.90354888959125	-49.37336920099231
170000	-27305.74528738387	-177.99525805592918	-27127.75002932794	17.397586807934132	155.9033959518507	17.397586807934132	17.397586807934132	0.16760340712094693	0.7741155637382665	1.4081832718649683	0.7966652508269328	0.8405935828735173	1.517864233985573	0.66257809671074	0.36790151518049113	0.2744859136543135	0.21396477123584812	0.14364779992934776	0.6284029865735425	0.03970550757618011	0.021604655944100794	0.03347046589506792	0.4255274424779811	0.03716197286572762	-27127.75002932794	-110.90354888959125	-54.70841653936585
175000	-27304.475193609047	-174.90902704621013	-27129.566166562836	14.37591255378103	132.7892456028863	14.37591255378103	14.37591255378103	0.10907649044457834	0.7905972802682499	1.4227072900473963	0.8000021655856543	0.8524177522014359	1.493899868259469	0.6403756436377925	0.37492475292488525	0.26224136305438217	0.2197454136174823	0.14308847040325082	0.6481125145591634	0.043903418541709205	0.017968691851287393	0.04089243633987046	0.33994639782762043	-0.031252210523472934	-27129.566166562836	-110.90354888959125	-49.93547920977737
180000	-27297.92294570151	-171.5610552317671	-27126.361890469743	16.517724365360174	122.11987569094897	16.517724365360174	15.038335974828266	0.11342102664463957	0.7781500508675586	1.4176092874894621	0.821397149853424	0.8661816965594537	1.4846414433908477	0.6320203718392515	0.36484839346413445	0.2662839836815513	0.21708937147060825	0.1517782513837066	0.6912438990633407	0.046245286716738346	0.011142469198754392	0.043021596684470365	0.1616915326124908	0.2086644807628488	-27126.361890469743	-110.90354888959125	-48.67733743026227
185000	-27303.041966296467	-175.68925891481297	-27127.352707381655	21.27847767698682	156.99445330156138	21.27847767698682	18.645464525709684	0.1208657062836914	0.8147252064646205	1.4253994575322209	0.8148190812919038	0.8283393078870613	1.476549662572674	0.6401672842515174	0.36653023496350323	0.2701572874030727	0.2180589654745077	0.14525351215891683	0.6501588167064949	0.03355608185895334	0.0034540056821885227	0.03347479918638514	0.0962799775661784	0.24062135567101006	-27127.352707381655	-110.90354888959125	-52.78444892357369
190000	-27304.414356774316	-174.96658574909307	-27129.44777102522	20.8739150658674	153.79401661234263	20.8739150658674	16.467880557696372	0.15851372569599037	0.8020434001052331	1.4308024617008468	0.8268772569773687	0.8115649614033973	1.4859611147792824	0.6427508050338695	0.376612395356717	0.2688096160296839	0.2159406056660149	0.13863738294758468	0.6528382143050494	0.03360747259006067	0.005018816640854053	0.0352106693365626	0.14583172465789213	-0.05889762419198814	-27129.44777102522	-110.90354888959125	-53.849088034383094
195000	-27303.497048388435	-173.44551878786922	-27130.051529600565	18.200088081423356	136.51468692374758	18.200088081423356	15.259949230336545	0.07950068777215796	0.8138310430160856	1.419576778814923	0.7925355794375855	0.8227766738493806	1.4962588892497897	0.6550210356322337	0.3688364652640515	0.26721260828590004	0.21884177695931595	0.14510914949073306	0.6569873708480088	0.0420810410551121	0.005242084609826012	0.04207202448027506	0.1292167412450412	0.06794043051896728	-27130.051529600565	-110.90354888959125	-51.36484519963331
200000	-27299.834605391938	-171.3812112264146	-27128.453394165525	18.37628269312652	129.59955996265026	18.37628269312652	13.615215475887586	0.13948456192535616	0.8231110811339105	1.3845854765650898	0.8032245921142876	0.8509166487540634	1.4915583411412674	0.6466038602913794	0.37358873124554476	0.2569094462281306	0.22310291159029857	0.1463989109360267	0.6430164091375685	0.042897900799561864	0.004888695521233399	0.04170789974030477	0.09419733404173593	0.17618007687309659	-27128.453394165525	-110.90354888959125	-49.593959463853714
205000	-27298.95869177968	-173.23396671202343	-27125.724725067656	17.007812502913552	118.85431266760791	17.007812502913552	13.97370533122643	0.2340962705099699	0.8087985942678221	1.3371297950845127	0.777209045873598	0.8728267163171413	1.5527178854708878	0.6513179629860362	0.36939275627222534	0.26407817154265745	0.21676451840757918	0.1497645537775386	0.6130146233694496	0.04628300017543921	0.004655143011687511	0.04472693868069633	0.10838287073368538	-0.26888166975212346	-27125.724725067656	-110.90354888959125	-51.05571670224182
210000	-27292.424604734435	-173.80373137789744	-27118.620873356536	20.07883497739656	148.67618838402973	20.07883497739656	16.09517746018235	0.08288212282039384	0.8253589080022483	1.3447418075959272	0.7525489055677241	0.8608017447685461	1.5553500346130729	0.6611985994524797	0.3762668884391759	0.2571466252013661	0.2185990479158454	0.1479874384436132	0.6831771674414819	0.037097722350698206	0.006079761995833428	0.035404019825052	0.15555442225965077	-0.20238731033686153	-27118.620873356536	-110.90354888959125	-52.16797230800993
215000	-27294.6902825609	-172.32180130335513	-27122.368481257545	18.536410453640773	139.60277017484515	18.536410453640773	15.96406034130548	0.11267205904111982	0.8002595265383055	1.3593636412624674	0.7820506644679522	0.8677490857167145	1.527302470391954	0.6632746116226046	0.36811934561221205	0.27203556709316484	0.21266115959433168	0.14718392770029187	0.6693762025507978	0.03933722689625122	0.005413445075676747	0.038611231106546434	0.12525166818778655	-0.17561446835855785	-27122.368481257545	-110.90354888959125	-50.66171255545729
220000	-27298.039596183742	-172.3996090975507	-27125.63998708619	19.540893376493912	140.77631529128936	19.540893376493912	15.15496710659223	0.13793149492352677	0.8050059605964333	1.3725012332628979	0.754509369825783	0.8542525214122886	1.524903799965492	0.6888271149371035	0.37438111598245577	0.2659077178976799	0.21573479031919285	0.14397637580067185	0.6930291276744857	0.03897323722047579	0.005104999038242456	0.037106572701440695	0.10678986534370782	-0.013824772945009818	-27125.63998708619	-110.90354888959125	-51.11345770877866
225000	-27294.526935670758	-170.45710119372217	-27124.069834477035	18.068927720076022	122.49483259302411	18.068927720076022	13.75224218479627	0.10987266912119883	0.8046039155975018	1.3816124695450636	0.7558730211068927	0.84670565764228	1.5294005569776647	0.6818043791305956	0.372155969954829	0.2569997724028413	0.22070475891994917	0.1501394987223809	0.6450552220488601	0.04277709484668305	0.00808263403917955	0.04284230386802016	0.18645012065111216	-0.07691075312739207	-27124.069834477035	-110.90354888959125	-48.79376440440308
230000	-27298.73014246833	-175.36660026440072	-27123.363542203926	21.383722103304905	153.6997535439528	21.383722103304905	17.92764240277264	0.13293430088114652	0.8204315591896145	1.3962780228385747	0.7574763003203774	0.8550169486369339	1.537043052378771	0.6337541166357266	0.3712841396969579	0.2576996878553962	0.2197741603933728	0.1512420120542735	0.6722063728181481	0.03618688759944141	0.00439844482215811	0.03632677712057339	0.10060981032554685	0.05413660873262044	-27123.363542203926	-110.90354888959125	-52.71837330129181
235000	-27296.93373485994	-175.03834696965248	-27121.895387890287	18.30053810794361	145.89481925828935	18.30053810794361	16.754887589604916	0.1773736723993754	0.8351425637044796	1.3769324027988903	0.7936263087628507	0.8315594543421568	1.5517564919433144	0.6109827784483058	0.3634853975628037	0.2651618536903151	0.22294377428290102	0.14840897446398066	0.6758055395285204	0.03529765034267024	0.004022079970846474	0.034912927562979514	0.07294628656749386	0.10293149046359001	-27121.895387890287	-110.90354888959125	-53.549845927741934
240000	-27290.800068687997	-171.65672770242708	-27119.14334098557	17.125796539053905	123.63839597235189	17.125796539053905	14.157883961009269	0.0994317075974553	0.8196217144413261	1.3473030902335073	0.8198603759118849	0.8318036047605643	1.5680820642033155	0.6133291504493992	0.3803130210688616	0.2574482314406604	0.21909267978816543	0.14314606770231286	0.6553163172592965	0.04505868309402846	0.00506500544629135	0.04478036281899357	0.12415320924308218	-0.12493938475851432	-27119.14334098557	-110.90354888959125	-49.226124456493885
245000	-27296.73581273352	-172.07481255749562	-27124.661000176024	20.207073931421576	136.40596352573067	20.207073931421576	16.579730451163364	0.13832926321513142	0.8118145273287661	1.3551284846671354	0.8164814203626201	0.854613870466836	1.5863940170601165	0.5755676801145229	0.37313773028550745	0.26363703281048423	0.22246196617457328	0.14076327072943537	0.6542475470224819	0.03993149973394943	0.006533513584793265	0.038914180525183806	0.16193204030423003	0.11852480025989261	-27124.661000176024	-110.90354888959125	-50.5188319589623
250000	-27300.277542644966	-173.55460048042397	-27126.722942164542	18.37711042865336	148.66737946760244	18.37711042865336	16.83753308134155	0.11475156127246904	0.7853446912161576	1.3546742957268445	0.8098358350678861	0.8559161113683278	1.5778840926224966	0.6163449739982839	0.3773467690842528	0.258967526050651	0.21870265249325344	0.14498305237184309	0.7046485610808918	0.03571697133754626	0.004434717703066169	0.0352682762897783	0.11921511949560523	-0.12377143825109896	-27126.722942164542	-110.90354888959125	-51.69958709257389
255000	-27299.030967835755	-174.4562310946195	-27124.574736741135	19.88419050165005	152.6347254197966	19.88419050165005	16.414107040585126	0.1497540630076719	0.8151558310311712	1.3857951437788159	0.7955055226883088	0.8619960670810031	1.557611816603892	0.583935618816805	0.3698529399978426	0.2591181017282508	0.21846786011949146	0.15256109815441546	0.6627592334469049	0.034899075951944365	0.0030926725691372116	0.034955819910277526	0.09209567574902619	0.04307145670762828	-27124.574736741135	-110.90354888959125	-53.23784485434586
260000	-27298.667816209105	-171.51129878653634	-27127.15651742257	17.20800047720157	126.29033532354617	17.20800047720157	17.20800047720157	0.11539880776352493	0.8301867908243157	1.3829886730110932	0.7958226158540688	0.8429861579560934	1.576283099476502	0.5717326628779229	0.3699831328916595	0.253909852454913	0.23338050065239604	0.1427265140010319	0.6870947001407759	0.03965593700089755	0.007478296485306118	0.0397650313942451	0.17789772870456239	0.01692053095083488	-27127.15651742257	-110.90354888959125	-49.12353422919482
265000	-27294.38510712334	-173.93480883937985	-27120.450298283962	19.835678750600938	151.7785042682603	19.835678750600938	17.24984674896357	0.12453611536516257	0.81344075682476	1.402517918400685	0.8140850857084971	0.8453061167738858	1.57699968391879	0.5476504383733777	0.36286315637157823	0.2735087368029675	0.22243179654994902	0.1411963102755057	0.6587807219081594	0.03502809857823498	0.006130486770702551	0.036595557677322595	0.17451540863698048	0.10586353666933564	-27120.450298283962	-110.90354888959125	-52.23245766772899
270000	-27298.795006206416	-175.42907375972155	-27123.365932446693	21.420453602856607	168.79995955919912	21.420453602856607	17.12436347045476	0.08657880536860149	0.805688519698741	1.3704700737641249	0.8152924502421482	0.8520817821678306	1.5967613367094948	0.5597058374176562	0.37112506070113616	0.26672810092708843	0.2212259151733691	0.14092092319840674	0.675449213949739	0.030051586126169167	0.004480613726693392	0.03164196337165031	0.15800986505396278	-0.11103820189125013	-27123.365932446693	-110.90354888959125	-53.761702606022844
275000	-27293.369168295616	-172.8503739512381	-27120.518794344378	16.611248203803065	137.78961993121018	16.611248203803065	15.348791272997493	0.11464486714060862	0.8132553246596872	1.3849152102468278	0.8171145419679315	0.8247485982254418	1.586884606909015	0.5730817179910922	0.36739826681412757	0.2703423519215436	0.21542236293478242	0.14683701832954676	0.6769918276330865	0.03912120728105226	0.007689765618095467	0.04088690182538893	0.1983937036700677	-0.20910835471473305	-27120.518794344378	-110.90354888959125	-50.45152931830949
280000	-27290.4207574556	-172.04436169726517	-27118.376395758332	18.432624960377897	136.11379561814803	18.432624960377897	15.122054061756346	0.09272353624565476	0.8194996469722429	1.399363991706335	0.8132533131964177	0.8016151478845538	1.5756428750605311	0.5906250251799149	0.37697700775102405	0.2591949355672901	0.22350354525533112	0.14032451142635521	0.6323904129557285	0.038879805686403125	0.00667612111900195	0.04012793627738937	0.18515001092502847	0.004113597189314725	-27118.376395758332	-110.90354888959125	-50.6710795287981
285000	-27291.36322710585	-174.0227550117254	-27117.34047209412	17.13047806751654	142.84342364882178	17.13047806751654	17.13047806751654	0.12960165034464438	0.8382309593038015	1.4006208696649038	0.7881478725390086	0.8105246742537893	1.5718643411460533	0.5906112830924385	0.3785340759095567	0.26106539316890726	0.21627339573981036	0.1441271351817263	0.6763770102998614	0.03900847865503698	0.008399035184894236	0.03692731938224992	0.23582441364659026	-0.13307933049462128	-27117.34047209412	-110.90354888959125	-51.20537962183478
290000	-27291.212429667205	-173.35144589753003	-27117.860983769675	16.71154090401722	140.21682354419156	16.71154090401722	16.385302567063427	0.11019969528121595	0.8383805383076038	1.395216281756266	0.770772300639008	0.8349889097524921	1.5502917060232064	0.6103502635214186	0.3638443899608728	0.26700673081446713	0.22027678806874157	0.14887209115591912	0.6771127786783138	0.038570977365052224	0.0065261947595956875	0.038659332740241185	0.14943099694887535	0.0502668743656357	-27117.860983769675	-110.90354888959125	-50.739229586435975
295000	-27296.655906312873	-172.9442803450236	-27123.71162596785	17.95581251315383	147.61792654067622	17.95581251315383	16.579804771041093	0.0922903721858923	0.8619933908764723	1.4073894613640423	0.7466082996708329	0.8506274602880367	1.5720663166199667	0.5613150711806438	0.36942429573824953	0.26497289503934524	0.21762815572467584	0.14797465349773004	0.6233208991069381	0.0320248689455968	0.006291947503240734	0.03500117391269856	0.20281272998453806	0.12900057021431083	-27123.71162596785	-110.90354888959125	-51.7487606285647
300000	-27292.83389536074	-173.02763569696526	-27119.806259663776	18.63522506409907	139.38817835717566	18.63522506409907	15.091109164162358	0.08251665328447748	0.8783422743867039	1.4057587261459337	0.7678155729683998	0.8496642855051242	1.566458796024346	0.5319603449694876	0.36591419305234474	0.26519856100000067	0.22193189912048186	0.14695534682717332	0.6541754105970334	0.039415210835804	0.005179076870510693	0.039290045699246635	0.15264007766129525	-0.2107203127744466	-27119.806259663776	-110.90354888959125	-51.417928353748685
305000	-27294.2775420792	-174.3843259770945	-27119.893216102104	20.966820905786566	153.80756517715864	20.966820905786566	16.48463658979761	0.08055326652963916	0.8907530075021851	1.3785861347361368	0.7622991485402627	0.8051164840841798	1.5854768642595536	0.5777683608776775	0.3722644403934971	0.26209605848670964	0.22423237231623885	0.14140712880355494	0.6536545333454578	0.03520999376273816	0.004486102105221461	0.03539653654330035	0.1440239895034244	-0.3971611416368517	-27119.893216102104	-110.90354888959125	-52.691087669775214
310000	-27290.85941830178	-170.54966288800063	-27120.309755413782	15.537979194269822	107.57449182550856	15.537979194269822	12.506358291495188	0.16527654505932096	0.8807412878762187	1.4093087349948668	0.7555073178861955	0.790901545891878	1.5856593114121258	0.5778818019387106	0.37316780595971377	0.25756628676919374	0.22210511799710775	0.1471607892739853	0.6388179323148503	0.04958885985559508	0.007527089001899755	0.04861266813361728	0.14014642554399337	0.1999324682500788	-27120.309755413782	-110.90354888959125	-46.58170318368821
315000	-27295.655898410296	-177.11961596876546	-27118.53628244153	21.536726070237506	165.76175137060147	21.536726070237506	17.255204282084918	0.060881721185476745	0.8971790187434601	1.3820995731667631	0.7622818691359459	0.8192630353294794	1.5681055483601094	0.5710709552642377	0.36903028520100345	0.2572058337689653	0.22272533970602817	0.15103854132400368	0.6572228119016545	0.03209146778938429	0.0032270731208490343	0.03170947314506949	0.08882259820313489	-0.10371680113930723	-27118.53628244153	-110.90354888959125	-54.87301743506349
320000	-27304.860305681443	-170.9232045292751	-27133.93710115217	17.608923366141052	120.4326936175788	17.608923366141052	13.455267304801893	0.10235818056541356	0.8583114006928156	1.3724825320134029	0.7776067184456524	0.8192759956635569	1.5974093750982241	0.5749139780863436	0.3586301041941755	0.26736926313613263	0.222973499759767	0.15102713290992553	0.6401091735779834	0.04458957608837013	0.002202290710360383	0.0441541873049289	0.051533927248472555	0.10553351556063659	-27133.93710115217	-110.90354888959125	-48.79570408261064
325000	-27298.89189231378	-172.9484492401068	-27125.943443073673	17.068278166592922	142.29713111440694	17.068278166592922	15.595228027144296	0.12842045179048966	0.8567037043448987	1.3991922449546614	0.7794096023316583	0.77881996025183	1.6222374159074282	0.5636370722095193	0.3620957703475103	0.26377682994780594	0.23198020407329328	0.14214719563139114	0.6913363452776099	0.03621715041425913	0.0072853038742299965	0.036496781534866664	0.1643244327219221	-0.11132653624148536	-27125.943443073673	-110.90354888959125	-51.112991763048896
330000	-27295.607590373034	-171.58178756148834	-27124.025802811546	18.17573867125919	133.02024259763118	18.17573867125919	13.950063250786252	0.10387237014008667	0.8915614003013278	1.4015460325240805	0.7536308296978789	0.7770773961658736	1.5887351205699871	0.5874492207408484	0.37512919580719606	0.26129288843252124	0.21626133193280964	0.14731658382747367	0.684279077837229	0.0390830010383361	0.0036392582586268207	0.03919805183835739	0.10809041770266437	0.20503418518734032	-27124.025802811546	-110.90354888959125	-50.05060537396625
335000	-27293.93397848436	-171.83928513619202	-27122.09469334817	17.911080811698415	133.56468579704494	17.911080811698415	13.525725294985348	0.11562760570220901	0.8668677953183707	1.4243925587204445	0.7713243147479741	0.7975770020819609	1.5594837936929336	0.5803545354383123	0.36607489139453003	0.25891574218964925	0.22537849194821796	0.1496308744676033	0.6694591103338179	0.04021740981574165	0.004904951856480627	0.0403517102012781	0.11264537054572815	0.12120574189999724	-27122.09469334817	-110.90354888959125	-49.96185358668954
340000	-27291.488162928057	-172.65450928162733	-27118.83365364643	18.71683359789637	142.68477913854855	18.71683359789637	16.267121345170466	0.09560698721547606	0.8719183480722055	1.4377267929699615	0.777881331542898	0.798021214357322	1.5845649151197538	0.5298873979378553	0.3766419298272703	0.2593816080467377	0.21836452529736308	0.14561193682862947	0.6950058214982309	0.0361936239870154	0.004997998029364969	0.03616926335351763	0.14206330330491385	0.18317423047684742	-27118.83365364643	-110.90354888959125	-51.20181183202365
345000	-27285.177707101437	-172.20685840390325	-27112.970848697532	18.365408509788217	132.6159331543303	18.365408509788217	15.939460990710282	0.16853949845009147	0.8585971679854834	1.4364749463363948	0.7866088157648915	0.8141968146768653	1.5981479435695631	0.505974311666798	0.3708178662362766	0.2633918318136092	0.2165569213184028	0.14923338063171193	0.6432881378742815	0.039933394055488784	0.007429889063304469	0.04052123588300285	0.16603923826851716	0.4635938851962179	-27112.970848697532	-110.90354888959125	-50.84038517221359
350000	-27292.430496589877	-171.37841261400365	-27121.052083975872	17.37907157530242	131.3896880784276	17.37907157530242	14.48260477617088	0.1518792903610612	0.8813738196751099	1.454513748235462	0.7778020352491584	0.8083410299530341	1.5901927611955313	0.4877766056917008	0.3685226805762552	0.2570039553663812	0.2242142153805325	0.1502591486768316	0.6522944937020085	0.037246935029529284	0.0036253431672932704	0.037532311795794575	0.09123077956840776	-0.15136994947101398	-27121.052083975872	-110.90354888959125	-50.110080042038994
355000	-27290.28906526553	-171.84161217994838	-27118.44745308558	17.869227469985862	136.68096544811152	17.869227469985862	14.733992393346549	0.10579649407181896	0.9024272773084916	1.4339972720978242	0.7819450796862486	0.8077424362177605	1.5911844587968689	0.4827034758928028	0.37183988312210725	0.2589752413818968	0.22119742517625657	0.14798745031973978	0.6445606677596492	0.038147903629414344	0.003378990432282086	0.03830776950953291	0.08831752011008655	0.029553337519808515	-27118.44745308558	-110.90354888959125	-50.40017330955191
360000	-27290.000415730214	-173.08897398007673	-27116.911441750137	19.527103899131784	142.63352632901905	19.527103899131784	16.91074599788145	0.10743632847110467	0.9006185519912371	1.4303736658804287	0.7828074284177846	0.8272098704321079	1.5589594195142848	0.5000310637641534	0.37043724545919315	0.2588406977908533	0.22639490600278792	0.14432715074716612	0.618716715195152	0.0405221737382653	0.006281012657166519	0.04016642110216469	0.11362544655835664	-0.051724097455724746	-27116.911441750137	-110.90354888959125	-51.01773278857937
365000	-27297.841984900082	-174.07871721485634	-27123.763267685226	19.24674225644889	152.01355140395364	19.24674225644889	17.380816323621087	0.12764176327373783	0.900682026153512	1.4139693802726065	0.7816706284182761	0.8470335498974597	1.5592223004977144	0.49742211476042725	0.3660316456107867	0.25843981394888027	0.22605301729148675	0.14947552314884677	0.6227395393719622	0.034952132617615435	0.002667283434540367	0.034449614321161566	0.07112582401696925	-0.025382897230123058	-27123.763267685226	-110.90354888959125	-52.339720354517276
370000	-27294.73511805469	-172.31285475267953	-27122.42226330201	17.119959974064063	126.68052367756131	17.119959974064063	16.01651651246466	0.17384764782961745	0.9019745551897541	1.4133235664565786	0.7144747318302812	0.837053910389154	1.6175925107112508	0.5155807254229776	0.37480732601827516	0.2576695642372023	0.22348997080334132	0.1440331389411817	0.6750641373424073	0.04359511990398809	0.004079941466772958	0.042351597869568394	0.09451236327246675	-0.05135647522142673	-27122.42226330201	-110.90354888959125	-50.01632627523346
375000	-27295.057927210273	-171.0881017710246	-27123.96982543925	18.56001284151521	128.40519178291086	18.56001284151521	14.018540859623135	0.1254252574681018	0.9030189872734877	1.4159622855256981	0.7172147696519727	0.8433790829122697	1.60052112854741	0.5199037460891586	0.3671677265888143	0.2634391109068898	0.22645724775650145	0.1429359147477949	0.7044936169187187	0.04314294003176821	0.005485762828134376	0.041529615456067925	0.1242108485149807	0.21462408601643745	-27123.96982543925	-110.90354888959125	-49.32197833318883
380000	-27298.797543786637	-172.5035474958541	-27126.293996290784	17.585215615045477	139.2063105433375	17.585215615045477	15.983471559546363	0.12236298437437387	0.8945650197321616	1.4074894796687374	0.7177296728950253	0.8538279475594895	1.593302907603646	0.5330849725409371	0.3698833037895258	0.2656667604354561	0.2168491647206862	0.14760077105433247	0.6668509604580857	0.038580406444294515	0.0013261377268202208	0.038315681758953085	0.030172330494710818	-0.05585403521318604	-27126.293996290784	-110.90354888959125	-50.64591351995131
385000	-27303.092989665245	-175.77762067649155	-27127.315368988755	21.771640470048382	160.41195583892323	21.771640470048382	17.723050452568124	0.08254773078570761	0.8760900637705348	1.3946278106605767	0.7520201416910859	0.8547281450099575	1.6176006317430829	0.5049332071247592	0.3739686562969995	0.25707644185335216	0.21838468627514168	0.15057021557450725	0.6562078230730247	0.03397659732396979	6.147210785119391E-4	0.033881680190478394	0.017225644484963994	-0.13281289642540553	-27127.315368988755	-110.90354888959125	-53.151700512786405
390000	-27295.66365048872	-173.6924318619662	-27121.971218626753	18.89789924276167	142.19371990850254	18.89789924276167	15.825777842053485	0.07506103902300654	0.8582106311323873	1.4182259177631042	0.7659740572890849	0.851491651788067	1.5923512257063692	0.5137465163209842	0.37285942392417826	0.2563393638420158	0.21582469548640562	0.15497651674740107	0.6760028132436064	0.037716144939237	0.004389624951554675	0.0375587538091267	0.12129940363979372	0.36563799829376276	-27121.971218626753	-110.90354888959125	-52.104466643759125
395000	-27290.31120123603	-175.9591781393012	-27114.352023096726	19.709534457627463	150.33415107404792	19.709534457627463	17.997527951065045	0.1678841320738641	0.8460796141423421	1.4167029265917954	0.7913231296555876	0.8411253342698078	1.5972563597299967	0.5075126356104669	0.37117415771113377	0.2627550521358831	0.2165829927349507	0.14948779741803309	0.646982047683745	0.03556697613174174	0.004731232332178582	0.03588730160866327	0.15574507514438746	0.07312368192856082	-27114.352023096726	-110.90354888959125	-53.79041811510349
400000	-27295.243960125586	-172.2431240701069	-27123.00083605548	17.538149534802653	128.42118729441364	17.538149534802653	13.895149760031469	0.09312980693899404	0.8660950543571289	1.4246903978578052	0.7818954545291449	0.8290408222962568	1.5764612581790085	0.5218170127806528	0.3736051047759191	0.259832239371225	0.22157322863596213	0.14498942721689442	0.7094665578128295	0.04293021959797751	0.004013472748067854	0.04275298677148895	0.08841259375031033	0.03633977880591494	-27123.00083605548	-110.90354888959125	-49.9400161472489
405000	-27286.845767026472	-172.6488080070978	-27114.196959019373	19.914327325154808	145.63553091251896	19.914327325154808	15.208096327227198	0.09925198719601629	0.871700025103067	1.4342802908468435	0.7545307083437832	0.839436936500322	1.552204105708596	0.5478479334973853	0.36788516840666025	0.2633695223921093	0.21805101833590668	0.15069429086532438	0.6519018567175746	0.037330295556827146	0.004869801766153371	0.03667271172945063	0.1280766546432729	0.018369375145287685	-27114.196959019373	-110.90354888959125	-51.416109249241075
410000	-27290.687311746427	-174.0294239817087	-27116.65788776472	18.40120049082549	148.26615853603224	18.40120049082549	17.421024486682178	0.12369062135398892	0.8563337317335324	1.4214939095225474	0.735123507457982	0.8756667225787732	1.575870294140873	0.535511834566289	0.3749552867776568	0.2561894466389312	0.221925944951749	0.14692932163166356	0.7148575834806117	0.036222946655997484	0.004316183856561969	0.034425713628248304	0.11584381712916543	-0.06477704118943228	-27116.65788776472	-110.90354888959125	-51.77868239716887
415000	-27288.3760109144	-172.01165840442843	-27116.36435250997	17.624027033203284	137.4324007102477	17.624027033203284	14.543412204182404	0.13611537506325594	0.8630460837355141	1.4266016808965791	0.7195018343758826	0.8821041478599915	1.5766619728689741	0.5320842802630554	0.3731779724513503	0.2622794772860216	0.21903192115429637	0.1455106291083323	0.6668398867463977	0.03715859236265638	0.00583834052225459	0.03698518075497159	0.12429822396793856	0.058351915873502636	-27116.36435250997	-110.90354888959125	-50.6147012778768
420000	-27298.31448204883	-175.66842445889202	-27122.64605758994	19.17784582786276	138.5905088771864	19.17784582786276	17.12389801776484	0.059551184548524407	0.881056062079619	1.4365058155286983	0.7268451326285829	0.8582085389491115	1.5977969500810492	0.4995875007329361	0.37361053795505594	0.2620048870763203	0.21606107305817568	0.1483235019104487	0.5830746288536713	0.040075057801051236	0.006458684817659263	0.03910513252540983	0.16312030966912747	-0.18952641256859193	-27122.64605758994	-110.90354888959125	-53.38793443827183
425000	-27301.151918111664	-174.31741312496246	-27126.834504986702	16.298971252245003	129.2292041834715	16.298971252245003	15.012167576116841	0.06966554635091723	0.8959579570024707	1.4409569715809631	0.715356362919495	0.8680815986274887	1.5713610779257186	0.5082860319438606	0.3700501258251438	0.255079076960292	0.213981918728597	0.16088887848596792	0.627830533167826	0.040664357789541666	0.012904340159696302	0.04371098700637513	0.2392712540213899	-0.07747322272755341	-27126.834504986702	-110.90354888959125	-51.62761346436858
430000	-27297.813235007092	-171.35557686773552	-27126.457658139356	15.493092794559482	111.83872124886253	15.493092794559482	12.450893929553379	0.15366222720981926	0.8684746753556045	1.4384066760309109	0.7151685586454977	0.8731325723751933	1.5763392798690297	0.5284782377237601	0.3711022977228208	0.26382252694537583	0.21584797770321973	0.14922719762858447	0.6941889806603847	0.048339958963099824	0.003736423216495444	0.046991410712870614	0.07098675832184484	-0.09194854401343307	-27126.457658139356	-110.90354888959125	-47.15336163932859
435000	-27291.208838770857	-173.19130197540292	-27118.017536795454	19.991589075026514	145.6846730089129	19.991589075026514	16.110980116163827	0.13734474438511243	0.8738070526161479	1.444975688001758	0.719079673837963	0.8574564692142166	1.5726894969005873	0.5319916194293236	0.3663804394093686	0.2642260475137918	0.21822292247994826	0.15117059059689214	0.6792119932321439	0.03776374751560747	0.007210753901882349	0.03507531724952822	0.1612301033664942	-0.04126918515659472	-27118.017536795454	-110.90354888959125	-51.7732022803524
440000	-27294.312990820483	-171.7277628030419	-27122.58522801744	18.383444702005743	138.1979253252806	18.383444702005743	14.752540877860069	0.1133290299539597	0.8733723892979294	1.4296615803221286	0.7143241015017181	0.835943047816477	1.6019870659707096	0.5447118150910327	0.3664354634376063	0.259151832228301	0.2212700587130144	0.15314264562107918	0.7244003975430643	0.03680278085279897	0.0036490367131409266	0.035996926967074634	0.09207029485131367	-0.20062255049887567	-27122.58522801744	-110.90354888959125	-50.50119556685068
445000	-27294.10156585899	-171.67735146713338	-27122.424214391856	16.6080887714425	125.20683530939439	16.6080887714425	13.549291511060417	0.12362897208447704	0.8462235156076479	1.4385023239067456	0.7341266693120868	0.8575712690751381	1.5980256431037971	0.5255505789945801	0.35496866250798503	0.26978747148260224	0.21769202178957398	0.15755184421983953	0.6566269514112729	0.04393773026964107	0.005810616920462124	0.04199251365702259	0.10626202873465769	-0.09697124191416578	-27122.424214391856	-110.90354888959125	-48.92671809842569
450000	-27298.08838358363	-173.75991580885164	-27124.328467774776	19.07643957505075	136.23615311081323	19.07643957505075	15.764034930073683	0.07351186683982633	0.8485606788890766	1.445055919186584	0.7390576490060365	0.8444684671603446	1.598684344712942	0.5241729410450117	0.36862485271687984	0.26239776246908264	0.22518964584293794	0.14378773897110042	0.6067753513366443	0.04285846425288328	0.006727809130767418	0.04141042865881621	0.12224918715881335	-0.1274350581393771	-27124.328467774776	-110.90354888959125	-51.77990886133226
455000	-27289.99042214607	-172.0822898325864	-27117.908132313485	17.58343835225039	137.23512824814304	17.58343835225039	15.427519800389371	0.10920229830892653	0.838178318847284	1.4428073999009001	0.7412620913101684	0.8451556765355221	1.6077111027271673	0.5248854106789537	0.3624860581605464	0.26147783689563325	0.22877604410798574	0.1472600608358354	0.6464086548738043	0.0384148130486487	0.005510073602556069	0.03944841188159196	0.10962742935513378	-0.07573503818398736	-27117.908132313485	-110.90354888959125	-50.419242119141856
460000	-27293.93890363	-171.443827015676	-27122.495076614327	16.469797014137562	117.41402016467926	16.469797014137562	13.42174608338377	0.13613714673695224	0.83965831181815	1.457034450947622	0.722183175873339	0.8423181948331404	1.6109307477280268	0.5278751187997177	0.3709796595980751	0.2594272000503284	0.21340838671404763	0.15618475363754972	0.6448664177550756	0.051895050445039045	0.008787950531069786	0.049510439733858866	0.14264598180632548	-0.2492063375604601	-27122.495076614327	-110.90354888959125	-47.88988920385585
465000	-27300.336823982438	-171.4852395773811	-27128.851584405056	16.77255063628475	125.1677952557027	16.77255063628475	13.990901717987189	0.13482575657125262	0.8168023887555397	1.4582416126500328	0.7120750129137543	0.8245333695552418	1.6412792023068168	0.5470684138186109	0.3840897424101944	0.25353150085807674	0.216031500906728	0.14634725582500155	0.6989429298686892	0.043887194718416664	0.003737138502377856	0.044352433333660235	0.0829732517138129	-0.130442110277317	-27128.851584405056	-110.90354888959125	-48.93619511400843
470000	-27296.64285295669	-171.5682433632399	-27125.074609593452	14.697795586750548	117.79433159014569	14.697795586750548	14.697795586750548	0.1554954141847112	0.8201401676688327	1.4184618615202387	0.7409601108694004	0.8436928763485457	1.6298194833281054	0.546925500264873	0.378686761743591	0.25763685528489116	0.214640406487287	0.1490359764842313	0.585083484717911	0.04209474179170332	0.00886577082188651	0.045068067688493134	0.21686977694599324	-0.1677226732870528	-27125.074609593452	-110.90354888959125	-48.09470299636126
475000	-27295.973056481544	-174.3133476818262	-27121.659708799718	18.798755411682865	142.95916086726416	18.798755411682865	18.150638019182978	0.14573543950450513	0.8323363239270359	1.429955225053075	0.708913943182289	0.8620859109920626	1.617092765118163	0.5496158317273702	0.38082074405171906	0.26352258231554526	0.2104910634474413	0.14516561018529484	0.6256542470678088	0.038626506384551625	0.0043733130432083685	0.03737214587959317	0.10900328440364977	0.2572523978223759	-27121.659708799718	-110.90354888959125	-51.64961388779545
480000	-27300.271678586603	-172.54212938735466	-27127.729549199248	15.8030447244007	118.16737126288925	15.8030447244007	13.832717217200297	0.1944332904374766	0.8348159503891264	1.4323120460249956	0.7157273904161081	0.8678594398767934	1.6317301800198658	0.5175549932731057	0.3783865901939786	0.2546558403934222	0.21646599279503465	0.15049157661756504	0.6458739268948841	0.04790596532217041	0.0034840700115544134	0.047182254464554416	0.0724512724956709	-0.21772189910973025	-27127.729549199248	-110.90354888959125	-49.178329289159244
485000	-27296.210500808607	-173.68173707135605	-27122.528763737253	17.76584215087405	122.4706444923215	17.76584215087405	13.777530878906038	0.22338468157270303	0.8017860255260434	1.4255494349261522	0.7065201599169193	0.8612153527139089	1.662160159255866	0.542768867661106	0.3771861991574007	0.26115682621417136	0.2125237694574376	0.1491332051709908	0.6318492594314306	0.04858970442043596	0.008386669248762758	0.047183715823029763	0.12357821657670119	0.14201627268987543	-27122.528763737253	-110.90354888959125	-51.33982534916089
490000	-27291.014062808004	-174.60699989451274	-27116.40706291349	20.171106862250955	153.14047987101398	20.171106862250955	17.43311231789133	0.13890436842868792	0.7944609628503143	1.412807876502556	0.7285511997338192	0.8797076857959969	1.6575420713575857	0.5269302037597228	0.3743496973694726	0.2661387323259914	0.20971418450208712	0.14979738580244928	0.6488914517644077	0.034662274512621875	0.0071285905698009995	0.03448593972442296	0.15887862685638404	-0.20191036143492844	-27116.40706291349	-110.90354888959125	-52.85539491008292
495000	-27294.71552795261	-174.55682345272822	-27120.15870449988	20.682555015487782	156.51936243350153	20.682555015487782	16.667435959275355	0.08653219746279901	0.7804669327853814	1.423723203956795	0.7475344692921388	0.8765631242076354	1.644271801035857	0.5274404687221871	0.36926326661885167	0.2626150784158044	0.21735798479071758	0.15076367017462675	0.6364245867095899	0.03589636714386091	0.005816051894512926	0.03515782808515576	0.14210385315516408	-0.24461100301827063	-27120.15870449988	-110.90354888959125	-52.69978372563737
500000	-27299.689100316707	-175.24904625808512	-27124.44005405862	21.122488438502046	159.4839912882579	21.122488438502046	17.71410983770732	0.12391992822902981	0.7744310993471408	1.3983241637423847	0.7957506874103819	0.8940264766416438	1.6613910515664847	0.4760765212919589	0.3708997077502701	0.2680333394594949	0.2205429705486221	0.14052398224161322	0.6476559076406371	0.033256583987699664	0.0061770278645711454	0.03194043514215561	0.1833987239059311	-0.00777260219551376	-27124.44005405862	-110.90354888959125	-53.17315934684809
505000	-27293.235690112586	-174.27447380245013	-27118.961216310137	19.606843140526077	151.48727903192247	19.606843140526077	16.767264545790034	0.07804862033062285	0.8743446389707603	1.3820948919802307	0.7445705206282965	0.7848339715236651	1.754308024710721	0.45984795218632113	0.36647977127389564	0.26251004073871176	0.22778876889681998	0.143221419090573	0.6562218458245916	0.035008256010976214	0.004842386464990549	0.035270021661885455	0.10339799079855884	0.3396141577045299	-27118.961216310137	-110.90354888959125	-52.63014606871568
510000	-27288.72045479278	-172.00371625260397	-27116.716738540177	19.18364626486994	137.57016751483027	19.18364626486994	14.722662162804491	0.09735936537330227	0.8249119041208655	1.4005012860996553	0.7429991592233499	0.8686764704194623	1.6687753591144652	0.4941358210221968	0.3699441247734826	0.26412770037635036	0.21467923080089202	0.15124894404927544	0.6577515944454638	0.039381009881576404	0.0047703012117950565	0.038840683284264536	0.12976365167412202	0.16866922597538925	-27116.716738540177	-110.90354888959125	-50.66328578235181
515000	-27290.397658467038	-172.09180029330213	-27118.305858173735	16.12331642925569	124.92350888487738	16.12331642925569	13.626802209750746	0.12036971455429839	0.8361633191628727	1.4004761954573826	0.8603506572285468	0.8415587605580008	1.543860399792151	0.5175906678010415	0.3726769586355613	0.2608940376487809	0.2198701785197975	0.14655882519586078	0.6851704215540899	0.044226453669905394	0.006293137396846927	0.042285004251283426	0.12489806221281147	0.15717517551184973	-27118.305858173735	-110.90354888959125	-48.91200419352462
520000	-27286.75460435046	-172.75899450650877	-27113.99560984395	17.98176126082264	142.41899483075807	17.98176126082264	15.091813395276498	0.13521797487086365	0.8074629755042984	1.4098687961226508	0.7931788966989229	0.8725290839774305	1.5826699315521646	0.534290316144528	0.3726769586355613	0.25958538785498997	0.22435822545279177	0.14337942805665746	0.6882614178341984	0.03748369237404597	0.004678457250835937	0.038322730578600236	0.12749358487011228	0.09651494063760363	-27113.99560984395	-110.90354888959125	-51.27148284787255
525000	-27295.24237330813	-173.0697122848809	-27122.17266102325	16.477303129661486	131.0345760572465	16.477303129661486	16.477303129661486	0.08925956154101951	0.7978765897107072	1.4636279985097174	0.7772930475396602	0.8841940849418994	1.7020160585406674	0.3749922207573436	0.3767575013373282	0.2588257166199278	0.21572999229894127	0.1486867897438032	0.645315831520268	0.03981149226053468	0.009382082086568287	0.04073272930387819	0.22445275683179874	-0.15253002422389306	-27122.17266102325	-110.90354888959125	-50.35539651675694
530000	-27290.622561671953	-173.3247590372141	-27117.297802634737	16.357296380508625	128.53765119328253	16.357296380508625	15.481570756991553	0.1900973654166054	0.8251777149033452	1.3103212206297088	0.8053954917242607	0.8300632856920194	1.7281493069461524	0.5008929801045086	0.3741723503980209	0.25900859311943114	0.22469747412995628	0.14212158235259217	0.6524536755546996	0.04097036557322421	0.005049763301559275	0.039849189705010564	0.08575113468359752	0.1755684735293403	-27117.297802634737	-110.90354888959125	-50.998171064969696
535000	-27286.468725513965	-171.83962651942332	-27114.62909899454	17.8135495760899	131.6798577222387	17.8135495760899	14.119277043406596	0.15486252797363698	0.7719366737881108	1.3798603280832273	0.8202968051661765	0.8881980354658412	1.6647023734099635	0.4750057840866755	0.3751053340020244	0.2602635980561539	0.22055111968669372	0.14407994825512846	0.673329655703675	0.040296206234881296	0.0047242934369521004	0.040381569522531864	0.13581586024417544	-0.11788399310711761	-27114.62909899454	-110.90354888959125	-50.23575520055436
540000	-27297.118435461896	-177.48335059272998	-27119.635084869165	19.968912796092763	152.1109002960534	19.968912796092763	17.587182891325483	0.18867713890688792	0.8547151234151248	1.364820396705661	0.7543162507570315	0.8476301218470718	1.6723494050508416	0.5061687022242645	0.370339595155389	0.2621685876308124	0.21921611270363814	0.14827570451016092	0.6977577821679998	0.03631172783095925	0.0022600786497328457	0.03655386163191493	0.06887309622680046	0.3715629948550814	-27119.635084869165	-110.90354888959125	-55.38333721503241
545000	-27302.908987626488	-175.77873788361993	-27127.13024974287	21.33143412392753	161.644887498377	21.33143412392753	18.066357647437222	0.12187284384952599	0.915512084067841	1.367899788639677	0.7207647056413924	0.8780226759360032	1.687326196270003	0.43047454944507835	0.3767519286316535	0.25241109356322733	0.2185374724076628	0.15229950539745685	0.6902718245533044	0.03241034819733491	0.0016049622036581105	0.03255315199292973	0.042224998541593194	0.10361721486937205	-27127.13024974287	-110.90354888959125	-53.37655479415096
550000	-27292.118126322734	-171.63556750150252	-27120.48255882123	14.936324853849657	105.14283941973237	14.936324853849657	11.824193955275149	0.18395716711269353	0.9005703499585141	1.3352670028063334	0.7572973435697746	0.8816588449723229	1.687326196270003	0.43788026242304695	0.375739249439647	0.2533270730405603	0.22279821660644575	0.14813546091334748	0.6475127362300384	0.05211695737913881	0.0032113746033149175	0.05208893376647047	0.07058356657535936	-0.06970489194095171	-27120.48255882123	-110.90354888959125	-46.43061625629265
555000	-27295.104379876608	-174.79804254057848	-27120.30633733603	20.152701204415457	149.6880224062554	20.152701204415457	16.78719748365761	0.07351144654741999	0.8450481795084953	1.4237834676473142	0.7333936416265827	0.845407862670105	1.7447169703106422	0.4076498782368556	0.38042692388854715	0.252036167379284	0.22247568470765502	0.1450612240245143	0.6224447084345291	0.03793011920018714	0.003056041887327706	0.03922953149341237	0.09006952811340839	-0.05967974899783649	-27120.30633733603	-110.90354888959125	-52.76880945070303
560000	-27291.05294236066	-171.89726125418542	-27119.155681106477	17.670922324004145	134.27445401966222	17.670922324004145	15.888913408793456	0.13678879079113154	0.8677709423333437	1.309579465771451	0.7228255534458329	0.8699028715753733	1.7543699630286362	0.475551203845358	0.37970728415086225	0.2512851881362343	0.22953473068920774	0.13947279702369617	0.7028211372360205	0.038877640944310544	0.0034503880059517577	0.03887027762862556	0.08181265819056498	-0.2017237058140967	-27119.155681106477	-110.90354888959125	-50.19631565248357
565000	-27287.2984003514	-171.924703120832	-27115.373697230567	17.745333474564216	130.11932685811055	17.745333474564216	13.514349531151895	0.09675208206856797	0.8277850351206332	1.309579465771451	0.7504784367387687	0.9138170308877785	1.7096647182191211	0.48867531326224284	0.37838030277565443	0.2596586063713466	0.22284141849249875	0.13911967236050074	0.6504140532706856	0.040859976883284264	0.006458068132924284	0.042971616510224	0.15945524455676038	0.187167185364077	-27115.373697230567	-110.90354888959125	-49.95897062632658
570000	-27288.274603999085	-172.0385431438471	-27116.236060855237	16.530965014299536	126.73960799430927	16.530965014299536	15.393123066987688	0.1121720197804441	0.8399260263184132	1.3342308734637736	0.8355349519652719	0.8192773661641504	1.7312020333263747	0.43982874876201183	0.3687269353376495	0.26120599146852636	0.23043608475895094	0.13963098843487368	0.6493577376157879	0.04486077052184429	0.00727601358218467	0.043591170018567015	0.11405129692580075	0.04749042904675847	-27116.236060855237	-110.90354888959125	-49.22018493593267
575000	-27300.300426735834	-172.8454786844958	-27127.454948051338	15.903829647250786	129.28299269972652	15.903829647250786	13.649278178468773	0.12771318339249405	0.8399260263184132	1.2917961888911047	0.8232350544901161	0.7451397795470464	1.8989500741487018	0.40095287660461354	0.3709649652452935	0.2621782041106543	0.22558653367766257	0.14127029696639012	0.7026438741495572	0.043265559371292915	0.0071568855063239905	0.04295828911591665	0.15184454496866975	0.0995940457837313	-27127.454948051338	-110.90354888959125	-49.438635101089076
580000	-27298.480133054578	-173.2887419926126	-27125.191391061966	19.04889704812023	138.71405798207738	19.04889704812023	15.795244991811307	0.1781565865550791	0.8434233325528702	1.30931432548155	0.8005394579494679	0.9030207263904401	1.706679135182426	0.4370230224432413	0.3852193008065128	0.25110906134218897	0.21988361246285945	0.14378802538843927	0.6580466202085001	0.03725168116258461	0.0038096596723830945	0.03664211105197967	0.0861990918328893	-0.001974468132853554	-27125.191391061966	-110.90354888959125	-52.31430172771365
585000	-27290.89040331643	-172.28474319673558	-27118.605660119694	16.456714319313097	129.54174096099757	16.456714319313097	15.102214671492854	0.10709401821460207	0.8292931620438891	1.3654392115840266	0.7272100177927968	0.9635022802666445	1.706679135182426	0.40787619313021245	0.3787746429502244	0.24757210106349167	0.22225544345810244	0.15139781252818202	0.6851627847348596	0.042174299681801586	0.005786569030847704	0.041086890500695014	0.1276524203866737	0.38780864945923743	-27118.605660119694	-110.90354888959125	-49.617916052847804
590000	-27296.837823690887	-171.600414768743	-27125.237408922145	16.60620797409417	124.16185755524198	16.60620797409417	14.568634971508036	0.15703887647626	0.9113419079970645	1.2816917518199302	0.7963619148995228	0.8026682977417224	1.700819306936169	0.5071168206055866	0.37159650534062927	0.25207630928734887	0.24131082989276412	0.13501635547925842	0.6698877412413242	0.04426794678625081	0.005786576744040687	0.043587335193595415	0.10230948539814776	-0.24280519806403036	-27125.237408922145	-110.90354888959125	-49.118428746383316
595000	-27294.545050404588	-172.92657537702485	-27121.618475027564	18.95627169721686	144.21308695329333	18.95627169721686	16.40509117026377	0.10679751039451828	0.8466058034240742	1.267423625193694	0.7720304288202379	0.8168630094259163	1.8258734318948437	0.4712037012412297	0.37575981374846806	0.25257283581183426	0.23407820382353214	0.13758914661616617	0.6133907088358777	0.03902340082385768	0.006512209371512453	0.03838827945825525	0.17691725361591434	-0.12426255833167991	-27121.618475027564	-110.90354888959125	-51.19072927116786
600000	-27283.308985322245	-171.57487303229385	-27111.734112289952	16.921297785091404	127.3668901724119	16.921297785091404	14.964137273637913	0.12184169468247764	0.8590432477257257	1.267423625193694	0.7720304288202379	0.8193075577442557	1.7445781756055334	0.5376169649105493	0.38123853298112254	0.25257283581183426	0.22811499790578801	0.13807363330125588	0.65128966636541	0.04381769256136874	0.0066015007876329	0.04319482213238458	0.14380629134127204	0.03955552352530047	-27111.734112289952	-110.90354888959125	-49.199120327612654
605000	-27300.971700452104	-172.88797094773767	-27128.083729504368	14.377603117112656	109.39592910897157	14.377603117112656	13.012626028761819	0.10565286062593027	0.8751482519873994	1.2484148087128388	0.8280553964925531	0.8804408222408042	1.7247250198821447	0.4432157006842555	0.36840844522880484	0.25242651397469534	0.23352441478873293	0.1456406260077676	0.7092730639550812	0.05056574365543808	0.0054955550954628885	0.049449980075225525	0.10262648162391737	-0.08366643890468171	-27128.083729504368	-110.90354888959125	-47.51953619273371
610000	-27292.677359760164	-174.47260955294368	-27118.20475020722	19.528165006303688	152.3413785618411	19.528165006303688	17.965765259714683	0.12141489947875829	0.8682490148375126	1.2851208036014647	0.7860493602387413	0.8827319890337608	1.674999833286795	0.5028489990017218	0.38184166734606684	0.24509698703684688	0.22912750198930854	0.14393384362777842	0.6731812675359821	0.03475355701505965	0.005429995143373437	0.035599065845703486	0.152694253099677	-0.06725254177697217	-27118.20475020722	-110.90354888959125	-52.233180003261026
615000	-27288.6525032431	-172.31880075694642	-27116.333702486154	21.82982362368367	139.55059708176947	21.82982362368367	14.725172923476777	0.1050297390019524	0.9201845007696106	1.4055351873910702	0.7159703710123712	0.9077345188592267	1.5262048049806465	0.5243706169870714	0.37186211235645733	0.2558584810342371	0.21738795288230736	0.15489145372699895	0.6535242439616019	0.03888825638436791	0.007675451147362476	0.03684388628152061	0.1671572795605614	-0.1510985298924362	-27116.333702486154	-110.90354888959125	-50.71315063444464
620000	-27293.56767760884	-171.64299420006236	-27121.92468340878	16.43119935703712	124.52733827535751	16.43119935703712	13.5775623901484	0.1241323268739393	1.004331984198865	1.4607576682497996	0.6854188657477491	0.9090035346998042	1.4767661342844605	0.4637218128193182	0.36108842847248895	0.2553254457986157	0.22051546524919868	0.16307066047969732	0.7033257956345619	0.04302360439657706	0.004499863053530309	0.04137510407968936	0.1011679299027695	0.31159468250748373	-27121.92468340878	-110.90354888959125	-48.84038234225923
625000	-27289.01610965261	-172.2175863720619	-27116.798523280548	17.824134906180582	137.5428616355956	17.824134906180582	15.276054732696117	0.09916675017986414	0.8838191093641006	1.4490918706592009	0.7889615036009361	0.8106339196155354	1.5972543200104259	0.47023927674979754	0.35903436147386497	0.2686253292071151	0.21984421346162936	0.15249609585739124	0.6914676288819964	0.037934306203085535	0.004808084970418094	0.03852475674502643	0.12204834925310086	0.15121637331295285	-27116.798523280548	-110.90354888959125	-50.614918607081165
630000	-27294.341380981077	-173.1815161509854	-27121.159864830093	17.235514699669526	126.22067538065008	17.235514699669526	15.065559036464446	0.20730381534020842	0.8263711092606049	1.4683480002182885	0.7351279069113594	0.8798293334630403	1.5443122839660905	0.546011366180613	0.367974500239084	0.25886457347744074	0.21795438861406666	0.15520653766940923	0.6867200740961023	0.042060396327157905	0.007277205093696045	0.04178897152320539	0.1594506516906176	0.0576276715121806	-27121.159864830093	-110.90354888959125	-51.34314525784045
635000	-27290.618647566407	-171.7834924064527	-27118.835155159955	19.674721862749013	137.2577634486671	19.674721862749013	15.66263964805759	0.11375765605177315	0.9008137397065384	1.4885033793565565	0.7351279069113594	0.9101834340113488	1.493802804279514	0.4715687357346794	0.3798433702652199	0.2543269555654879	0.21349996093488197	0.15232971323441089	0.6654154720120996	0.04001867099171006	0.00396376943866676	0.03827337735457262	0.09358813682123879	0.1076891944755124	-27118.835155159955	-110.90354888959125	-50.393080124291
640000	-27293.178951479662	-171.9763973844669	-27121.202554095195	17.978284214099055	138.4205168547552	17.978284214099055	15.658995786578656	0.1180314884378796	0.8829668519967385	1.383924631451919	0.7046935219820847	0.9722833741270812	1.5711876342291227	0.4849439862130507	0.3785283457745749	0.2458465086659471	0.2184138838710166	0.1572112616884621	0.6613544320753174	0.03762721520793876	0.006822160888506433	0.03772514228285253	0.1843105881506643	0.18167693207990934	-27121.202554095195	-110.90354888959125	-50.52684105785041
645000	-27292.28127201924	-173.73600719583504	-27118.545264823406	20.02414021775862	150.9430055366343	20.02414021775862	16.62172277140557	0.14117894828384409	0.8495382895078183	1.42471042027283	0.7341380961637926	0.8686813958583253	1.6347873709107492	0.48814442728648144	0.372565694212986	0.2552375557802883	0.21947067513992352	0.1527260748668029	0.6559054900719775	0.033928532814968125	0.0047617190677625085	0.03449703383885846	0.11368393928823733	0.13622404881877415	-27118.545264823406	-110.90354888959125	-52.633607676663296
650000	-27293.744416278387	-172.44842401344178	-27121.295992264946	20.275501019059273	130.36533280737663	20.275501019059273	14.105487025607783	0.08889474187242911	0.8528155562138843	1.4864766149906796	0.7113740190378683	0.9066111979886259	1.5446443280797475	0.4980782836891908	0.3766886161741464	0.2528476601510666	0.2207239057216499	0.14973981795313782	0.677481050311166	0.04596270436036714	0.005921332204244948	0.04266766160744681	0.11024551876981588	0.11190446375791831	-27121.295992264946	-110.90354888959125	-50.31362916507882
655000	-27291.390908084348	-172.45721728878948	-27118.93369079556	16.298243664923667	129.86560499158156	16.298243664923667	13.978943214668591	0.16110873892514288	0.8393906996758903	1.4386646236873808	0.7248900866592618	0.9279109304645391	1.5734274501068917	0.4957162094060329	0.3692342776529797	0.260992534962216	0.21284927745455098	0.15692390993025399	0.696131530968683	0.03897998247880145	0.0052241698007888205	0.040835426236484416	0.13614359215606134	-0.16562324210233886	-27118.93369079556	-110.90354888959125	-50.133295768745086
660000	-27293.136568236907	-172.65704286766788	-27120.47952536924	15.092945771991376	114.96600259474359	15.092945771991376	13.125493333100158	0.19665425470292555	0.9290701816112451	1.5186261547914326	0.678282097589021	0.8855690611429351	1.5217247793267363	0.4667277255386262	0.3729609799788689	0.25071954048291023	0.21880903740062024	0.15751044213760138	0.6898504313782257	0.04623345160998508	0.004982475536126485	0.046116633128592655	0.0988605793402446	-0.16093969320726553	-27120.47952536924	-110.90354888959125	-48.62948386719826
665000	-27288.779644501756	-173.45559215550895	-27115.32405234625	20.372883578885702	150.5942448339915	20.372883578885702	16.23374929511839	0.12607171840148554	0.8847804285579657	1.39912966689187	0.7871710070936404	0.8451943863160118	1.523873271711362	0.5598512394291459	0.36231475755998693	0.25871660238776273	0.22704817007809686	0.15192046997415434	0.6373608109443067	0.0362569690992823	0.003935606363326023	0.03528866815271836	0.1015524390258007	0.17586341312653148	-27115.32405234625	-110.90354888959125	-52.120144672352886
670000	-27292.271528017223	-174.93189660968076	-27117.339631407543	23.200421260415627	155.50037861541418	23.200421260415627	16.369142085521002	0.07995489584372743	0.8481311066900631	1.4332774941355786	0.7871710070936404	0.8551259641487043	1.6288585111540272	0.44743591677798217	0.3667032275362109	0.2669191895856749	0.2159378356149421	0.150439747263173	0.6388785055977659	0.03178666769946663	0.0050443352405271395	0.03147356940059921	0.15148615435960747	-0.19965459772501393	-27117.339631407543	-110.90354888959125	-52.853698259979595
675000	-27295.50086544536	-172.12264954070503	-27123.378215904653	17.688473238042754	135.93133666847652	17.688473238042754	16.382201286258482	0.10315840402001963	0.8759401012452178	1.5066979042248618	0.8399696216456001	0.878762278393716	1.459435590923497	0.4391945035671032	0.3639383199997476	0.26297857905651356	0.2199368911747089	0.15314620976903084	0.7235370799556581	0.03678234521370204	0.004934082956408173	0.037864100660121754	0.14227617918457805	0.04030626704347296	-27123.378215904653	-110.90354888959125	-50.36629285114703
680000	-27292.811273119638	-173.10669904977783	-27119.70457406986	17.800819849282806	140.22886748039906	17.800819849282806	15.75782491205117	0.16252741214691338	0.956212440504752	1.444116441350285	0.7433513785319532	0.8203009959453476	1.6113506487259914	0.42466809494166685	0.3686048284810049	0.25831207057525624	0.2202049860958608	0.15287811484787894	0.6965054805550943	0.035526561228704616	0.004666164646763968	0.03544443920437341	0.11426386824616211	-0.014917475263503377	-27119.70457406986	-110.90354888959125	-51.86157256074691
685000	-27299.611006105144	-175.08160170968222	-27124.52940439546	19.205930845860248	152.49832827947878	19.205930845860248	17.403681734522166	0.15707102208350943	0.8413720314554332	1.4092342334379884	0.7971740596780226	0.8657880098618207	1.5670536866313562	0.519377978935375	0.3818402309128722	0.2509061996618565	0.22293386815913302	0.1443197012661391	0.6474652755145822	0.03340292421353536	0.006192981230727927	0.034560139207686066	0.16720294123311907	-0.08868166553174246	-27124.52940439546	-110.90354888959125	-53.56998358430209
690000	-27296.12063923807	-173.45204560208862	-27122.668593635983	19.2391220473152	149.3756714147322	19.2391220473152	17.123432750741202	0.11001596003654322	0.8413720314554332	1.494225286820152	0.852649536121716	0.7709382703826058	1.5656002893600705	0.4752145858600187	0.3661876463317287	0.2682578540999198	0.21749232563260523	0.14806217393574708	0.70411510541554	0.0348658979625946	0.0028483632130826813	0.034934845994537694	0.07395096323994027	0.11909410503292309	-27122.668593635983	-110.90354888959125	-51.74778521636516
695000	-27296.99370252559	-171.90802854364568	-27125.085673981943	18.96800677444655	138.42474888457357	18.96800677444655	15.904578224915653	0.12826630155708293	0.8802428465771881	1.3702426437529795	0.7389961336103738	0.7366401725392623	1.6810836502913113	0.5927945532288809	0.3771126895346257	0.26588439678406056	0.22221791972336405	0.13478499395795052	0.6601064448869808	0.03850751656081018	0.0033122238975703227	0.03925992179848314	0.08086179797196923	-0.15827521331429747	-27125.085673981943	-110.90354888959125	-50.61357770901115
700000	-27291.87563906538	-171.6595529443311	-27120.21608612105	16.743701137206152	129.3181243927311	16.743701137206152	15.459707532764444	0.14820660241057107	0.8353338376077204	1.1991962887248728	0.8305823012741232	0.8087403686522555	1.700725972416633	0.6254212313243913	0.3804026838744024	0.25821234258028325	0.22609747597078228	0.13528749757453284	0.6244024948059204	0.039977108825549654	0.006467126503083163	0.042488480213779295	0.15221853323181966	0.11355736323029134	-27120.21608612105	-110.90354888959125	-49.71216810929643
705000	-27298.40706330635	-171.6082437797041	-27126.798819526644	17.760142035432125	128.6417735084512	17.760142035432125	13.559828314875787	0.11161303198439855	0.8556989686025747	1.3275112193163494	0.685540834134898	0.8196989807059528	1.7156400980543949	0.5959098991858266	0.365467387573856	0.256981961132752	0.22824771179281605	0.14930293950057666	0.6685840249244224	0.04309622948980434	0.003873569455090452	0.041343600686724116	0.08511229078942087	-0.2973150247045109	-27126.798819526644	-110.90354888959125	-49.441577769908285
710000	-27299.50376972083	-171.67509335292354	-27127.82867636791	15.79444606158928	119.53843564004492	15.79444606158928	13.80592170611744	0.1719657201882732	0.8236901828310618	1.3275112193163494	0.8267974140230826	0.7976930235766003	1.6710949576052196	0.5532132026476828	0.3679524589900796	0.2605946448364457	0.2275037966624658	0.14394909951100962	0.6310000798397973	0.04426950373282574	8.150483598712389E-4	0.04435228414559072	0.018621062340951716	-0.0046792100692688715	-27127.82867636791	-110.90354888959125	-48.72387514722441
715000	-27295.360982451937	-172.1659109562432	-27123.195071495695	19.920030157534946	145.39684724254093	19.920030157534946	15.33322947653192	0.10344235205978437	0.8112099620253496	1.332164004860022	0.7636104424637837	0.8377277403683194	1.7330439781665616	0.52224387211596	0.3818901903356251	0.2560547299854213	0.21729614743504128	0.14475893224391312	0.6791004265479402	0.03456740606912491	0.00274907920216278	0.0343660775405437	0.09232051837561621	0.121118764036242	-27123.195071495695	-110.90354888959125	-51.340044762926574
720000	-27290.165441907047	-173.64341811533347	-27116.522023791713	20.471915151157837	147.66422804885377	20.471915151157837	15.649381090758649	0.08353112202857912	0.8360654380137185	1.4683183583544424	0.7210825261664849	0.8520862767328435	1.6895558755562343	0.4328915251762727	0.37348527049788716	0.26115366461197587	0.2179675985248202	0.14739346636531753	0.6231111070070868	0.03834855190778866	0.005586707892699431	0.037124090216489436	0.14982782879935835	0.24091743518340908	-27116.522023791713	-110.90354888959125	-52.055134615006736
725000	-27300.277071828717	-173.6658103205679	-27126.61126150815	18.676619724774564	153.9650890614691	18.676619724774564	16.433789138238648	0.09757877717104044	0.7967837233970542	1.5029711680224205	0.8618127380769389	0.7972480492286571	1.5292810794446732	0.5119032418302525	0.37582801358684637	0.2638494133984347	0.21736266930576642	0.1429599037089532	0.6153975760276716	0.034264555715552404	0.006558808488419537	0.03434268237190833	0.15637219703996608	-0.1707109542046453	-27126.61126150815	-110.90354888959125	-52.25724921726686
730000	-27285.239945717218	-170.7739985768278	-27114.46594714039	16.09266504042829	113.89084223708268	16.09266504042829	13.63400736819792	0.1498647181444139	0.8420840516926764	1.4085758543553775	0.7073459540421865	0.8760215724198746	1.6728371831476831	0.4931353843421983	0.3726450501738244	0.2588138967427151	0.21822455822539927	0.15031649485806203	0.6656102637950214	0.04977164796499883	0.006191776461008329	0.04884069663143586	0.11758056604285813	-0.2627153709847133	-27114.46594714039	-110.90354888959125	-47.436575304861684
735000	-27293.487129602352	-173.2943520939832	-27120.192777508368	19.89328428431221	147.93245422612048	19.89328428431221	16.38825198589307	0.13817297792069216	0.8320963854851413	1.3428501661810481	0.7736433973590812	0.8493719753946763	1.675920958231585	0.5261171173484644	0.37358918182742434	0.25902320257192124	0.22665579585232193	0.14073181974833318	0.6391891657975328	0.03577359347084868	0.005530406518861341	0.03637907461832678	0.12449410491217627	0.07200091341250438	-27120.192777508368	-110.90354888959125	-52.108250380509915
740000	-27296.220325379163	-172.4570381564345	-27123.76328722273	17.70423019124145	133.54259186106876	17.70423019124145	14.728523870802753	0.16055179478800494	0.8124364908257535	1.3428501661810481	0.7736433973590812	0.8451181552265883	1.7333563298722534	0.49259546053527203	0.3686641686253711	0.2620579125974325	0.2295586649975595	0.1397192537796376	0.6660805973682863	0.04124517923344712	0.0011591093728098069	0.04143392162628608	0.027419886699871394	0.13838157157003877	-27123.76328722273	-110.90354888959125	-50.70672167612656
745000	-27291.55374249545	-177.01252191400124	-27114.541220581446	20.254453443016303	155.74994614078423	20.254453443016303	18.84889495758397	0.15708399786999167	0.8592549894089696	1.4366334429383283	0.783385384156736	0.7710659202330313	1.6193302863849752	0.5303299768779561	0.37134966849153095	0.2637542099725987	0.22045660936364123	0.14443951217222986	0.619642559805553	0.03459158391337447	0.0035519057513782714	0.03527941536450413	0.09828475909182981	0.30208541918610327	-27114.541220581446	-110.90354888959125	-54.08141778262834
750000	-27299.35487722201	-174.72374561062222	-27124.631131611386	15.545541909792844	120.76566213433813	15.545541909792844	13.397918098283615	0.23212671758721415	0.8471896729182976	1.427294337576179	0.8196979097533938	0.7932852133227688	1.6268932464370323	0.485639619992325	0.36717614176274177	0.26540196642768854	0.22142458542393392	0.14599730638563652	0.6282776516168537	0.04433179873626925	0.004076071248820928	0.044319671530421684	0.09577259305555876	-0.14405432426710046	-27124.631131611386	-110.90354888959125	-51.400486507374055
755000	-27290.173269752104	-172.51973641686345	-27117.65353333524	19.882293362843534	136.2779132022169	19.882293362843534	14.732069482315504	0.08015295990805466	0.8363447778487133	1.481992836263693	0.7292888629628108	0.8105814893098146	1.6044137301795869	0.537378303435378	0.3730233679029879	0.2662508176215139	0.21472850808986244	0.14599730638563652	0.6492176265786902	0.03867023740078285	0.005852489111963172	0.038374745208444354	0.13131420247234582	-0.11415499666063561	-27117.65353333524	-110.90354888959125	-51.30417364926324
760000	-27289.804633799053	-171.00622594988369	-27118.798407849168	17.34571018422851	113.6950526649414	17.34571018422851	12.79822249005839	0.10763781823928303	0.8296782875935298	1.4227008410754414	0.7292888629628108	0.7791303048765263	1.7018234000563102	0.537378303435378	0.3633815350026135	0.2640691021773258	0.2272492673032694	0.145300095516792	0.6687338216189793	0.05063825022345509	0.010031600883931848	0.047696590568783455	0.18499928497036855	0.13488770113235424	-27118.798407849168	-110.90354888959125	-47.90161897154232
765000	-27292.849558063805	-175.27022183689775	-27117.579336226907	13.684770055667157	114.09299854197465	13.684770055667157	13.684770055667157	0.08340012491924491	0.8515687418372805	1.4022603557566766	0.7032730747441713	0.8314148914912336	1.7100958561196493	0.5013870800509854	0.37039803177521685	0.25329618527516895	0.22806122626118872	0.14824455668842626	0.6658823913340977	0.04901926324073781	0.009123578312589089	0.0478730113977352	0.19961600292526077	0.16251452657788615	-27117.579336226907	-110.90354888959125	-49.26105787938609
770000	-27292.022222006373	-173.7577413407858	-27118.264480665588	13.162466756009431	104.7220024161511	13.162466756009431	13.162466756009431	0.21047087899406264	0.8547655464517993	1.502007044162244	0.7032730747441713	0.8351520984823407	1.642344317096218	0.4624579190632236	0.36998399606867327	0.2584377138096834	0.22499967846240798	0.14657861165923616	0.6559060503749687	0.054389016436089184	0.01141581231449866	0.05244452024508982	0.18984816642963703	-0.21855763886324023	-27118.264480665588	-110.90354888959125	-46.97545953855863
775000	-27290.253059480903	-172.25742287269188	-27117.99563660821	18.92091398297842	124.89560623594957	18.92091398297842	15.074888491500126	0.18634913489120847	0.839517958990701	1.3425376801694413	0.6745673258558487	0.8174132066433917	1.8425356118350127	0.4834282165056015	0.37560849768802573	0.25018502962697303	0.22762786102576588	0.14657861165923616	0.6427991934805928	0.04960125206329459	0.010698163311203879	0.0437331328127257	0.17465833995476715	0.16986617265447024	-27117.99563660821	-110.90354888959125	-50.15632090105432
780000	-27290.513248365376	-171.8562715189285	-27118.656976846447	21.08157971863506	131.279755678461	21.08157971863506	13.78545123196625	0.15947548444171536	0.8285102068150533	1.3666861114839468	0.7934902018956307	0.778531792872905	1.7410078702413507	0.4917738166911104	0.36757902470795945	0.2657933148867247	0.22274685457255286	0.14388080583276372	0.6121583899809299	0.04267102796680957	0.006048166175272328	0.042914075282254965	0.15423872369269798	-0.22215064394936065	-27118.656976846447	-110.90354888959125	-50.30974377230003
785000	-27286.163240866925	-171.35993480850053	-27114.803306058424	17.477606661556273	129.96296262082055	17.477606661556273	15.559831164975545	0.1179643458591352	0.8423538636714502	1.4238146152071316	0.8049190893081477	0.778531792872905	1.6878667476023992	0.4625138913379634	0.37392272204974486	0.25000900666138015	0.23255617771132356	0.1435120935775522	0.6326477541069015	0.04125343101119755	0.005801820723774492	0.04108291217871018	0.13164839256886818	0.23926049201455535	-27114.803306058424	-110.90354888959125	-49.528961534044356
790000	-27302.684792058288	-172.846858946535	-27129.837933111754	17.995987684119488	139.96100195671195	17.995987684119488	15.049755054736773	0.14864749562135263	0.9283464178294705	1.4238146152071316	0.7413021384886206	0.8403057567535502	1.6056165482048528	0.46061452351637133	0.36374115635798865	0.25905365954943854	0.2352441186256187	0.14196106546695492	0.6514063938523367	0.039145803811650684	0.0032919164762905116	0.039635790793865894	0.09943920546989052	-0.10245702927054032	-27129.837933111754	-110.90354888959125	-51.30369366015991
795000	-27295.15810540937	-173.10927145393276	-27122.048833955436	19.712884100483812	146.10891886865878	19.712884100483812	15.98760273926485	0.13967976464319062	0.935099533720968	1.3518122569413413	0.7978046514769037	0.8775724911302671	1.5716545750220845	0.4660564917084323	0.3619431272266966	0.25543586519147965	0.23167856026819314	0.1509424473136314	0.658524042456295	0.03690248741915298	0.0038371830468572855	0.03674342174099841	0.09780390294629573	0.030561792525492886	-27122.048833955436	-110.90354888959125	-51.90290534966441
800000	-27303.57553076435	-174.6948728027998	-27128.88065796155	19.49957395588408	152.46046920873067	19.49957395588408	17.11735169171697	0.14009813455679335	0.8764817992504204	1.3490686991730685	0.7212777171854268	0.7916159045717314	1.6944812077606235	0.5670746720587265	0.3807844521270983	0.2509170596058597	0.22132364905822932	0.14697483920881343	0.6477322307394171	0.03676860413515259	0.0055222292675649815	0.03529329474865291	0.12833669293201164	-0.001558194247888884	-27128.88065796155	-110.90354888959125	-52.806021582778705
805000	-27294.17786943002	-173.05298348021225	-27121.12488594981	13.65340391001012	106.39454791436519	13.65340391001012	11.773957950052507	0.17748607726101479	0.8806490884311098	1.4230407255639719	0.7488038405053355	0.7833450204260041	1.6546769149444496	0.5094844101291262	0.3625033385581006	0.267051073408563	0.22500221953963845	0.14544336849369865	0.6818292880762983	0.048870242774041006	0.004930162430497802	0.049557025532203834	0.10375278241866245	0.12000137754394623	-27121.12488594981	-110.90354888959125	-46.54536072902694
810000	-27291.974375390964	-170.9698677000401	-27121.004507690923	17.140833454928266	122.32854009596288	17.140833454928266	13.269806858592991	0.122081859099106	0.8751766594186122	1.372265797628392	0.6994447346051614	0.8272496487869713	1.7214269076164523	0.5044362519444074	0.37505408312170474	0.2543460254493436	0.2275248434605176	0.14307504796843473	0.6295264793269051	0.04420489108673885	0.003952108552425102	0.044141310922103	0.0721158513960802	-0.013104398993972883	-27121.004507690923	-110.90354888959125	-48.583111324284346
815000	-27285.727557280643	-171.89827195853684	-27113.829285322106	18.199697732263306	125.29744686727936	18.199697732263306	13.631791056692434	0.17555874069777958	0.8757131897443192	1.3754026924473068	0.7147502222023365	0.8386863801030541	1.7603782992217898	0.4350692162811901	0.373124415439486	0.26094270176915635	0.21977411264843838	0.1461587701429199	0.6495095452511142	0.0460472952024952	0.007827441984375233	0.042729557878143094	0.16919531658789488	0.15016580623150436	-27113.829285322106	-110.90354888959125	-49.833567380614184
820000	-27289.811901613793	-173.26239437382245	-27116.54950723997	19.857450075117917	145.70040549195213	19.857450075117917	17.191461859497437	0.11818886390786669	0.8804862000327299	1.358194107961632	0.7247440270923646	0.8508467552242527	1.7029792830729995	0.482749626616018	0.3798103659898023	0.25335779648596146	0.2195292197781483	0.1473026177460886	0.6685407513254816	0.03734129760108631	0.0036465633332695368	0.037433475438027136	0.09360193934959701	0.18960892636739898	-27116.54950723997	-110.90354888959125	-51.38770767482522
825000	-27300.98086091877	-175.54053695795307	-27125.44032396082	19.387081401937735	151.33788597773565	19.387081401937735	17.826964160122802	0.07445311760436596	0.8580407544767895	1.3853560363483368	0.7493898642573489	0.7998320341517927	1.5831891912824123	0.6241921194833164	0.37342777980321495	0.2585726167889928	0.22328936588283216	0.1447102375249607	0.7194934618339672	0.036304660194129375	0.008818820451587862	0.03577958997576872	0.17920228581176612	-0.34022413715190913	-27125.44032396082	-110.90354888959125	-52.82894775207675
830000	-27294.2493991493	-171.56904206933092	-27122.680357079968	16.272318243452155	120.89747076637627	16.272318243452155	14.46595821785306	0.09814026081958685	0.8746517424322972	1.352229684417102	0.756810362358647	0.8718618715047113	1.520254219803923	0.6241921194833164	0.3665799528381438	0.2578369814513482	0.22698365104766466	0.14859941466284388	0.6848436010471997	0.042406862332881295	0.0061833274738594055	0.042021145899701705	0.1389393997656494	0.239441814327636	-27122.680357079968	-110.90354888959125	-49.00663076457921
835000	-27292.47831932603	-171.78171458927378	-27120.696604736757	17.643016821306052	131.15047138758396	17.643016821306052	15.59778737861458	0.12076826360672155	0.8527456248051691	1.3809052294063964	0.8143846686233157	0.9518301153554877	1.5983292892157315	0.40180507259389653	0.37347546883738064	0.26090835139851254	0.22029757469805017	0.14531860506605715	0.6572973032739428	0.043204844292135954	0.006127227453580506	0.041464093216979844	0.1365086354069871	-0.04617279184235489	-27120.696604736757	-110.90354888959125	-49.66092264444751
840000	-27289.415448497715	-172.31604655433688	-27117.09940194338	17.21674098003593	135.5977768308383	17.21674098003593	16.145002549433656	0.11693057988052437	0.8778627364612895	1.2880595892648337	0.7958676624399093	0.8400165349779924	1.6575545742340099	0.540638902621962	0.3763743516890094	0.250439715060476	0.22786732818445798	0.14531860506605715	0.6773062447454516	0.039241932071343494	0.004489936417553404	0.03961987684232454	0.13183472480793065	-0.1689563482453175	-27117.09940194338	-110.90354888959125	-50.19432434944161
845000	-27298.57134613199	-174.30359039066326	-27124.267755741326	20.503677919151624	153.6568745069463	20.503677919151624	17.713390873856287	0.10631832950979145	0.8112044450830903	1.1970817413091406	0.8035353676519544	0.8386504971414612	1.8413165795115942	0.5082113693027558	0.3847331488382704	0.24603457815965618	0.2276983691741315	0.14153390382794245	0.6790245797881281	0.034463251445863895	0.002140188487770526	0.03465061165121193	0.05996517355936919	0.03109253156849988	-27124.267755741326	-110.90354888959125	-52.19762344103406
850000	-27291.99830661905	-171.3316804536954	-27120.666626165355	19.5453056483225	135.1028246752148	19.5453056483225	15.592650675006077	0.12827568650926763	0.8128412771256521	1.359377357418232	0.7356716225092303	0.7832554213545162	1.6692268842229168	0.6396274373694487	0.3760923927425426	0.2658541192171083	0.21694203343709603	0.14111145460325364	0.6464686194318587	0.039415477451797756	0.0071569454755232255	0.03947596323355487	0.19979333597880583	-0.11921658517683656	-27120.666626165355	-110.90354888959125	-50.18758406956085
855000	-27299.57618109903	-173.57459749040765	-27126.00158360862	20.107535907878393	150.1134563403743	20.107535907878393	17.022122704542387	0.10659969288236525	0.8128412771256521	1.332948883572887	0.8054866306342597	0.7881288690270031	1.7458001610259222	0.5147941786142722	0.37567313914488054	0.25415054745382293	0.22767136378825611	0.14250494961304092	0.6204133764341991	0.03660217175286362	0.003800974580616003	0.03818878977063451	0.10253367213569782	0.08374055596346727	-27126.00158360862	-110.90354888959125	-51.820842715922446
860000	-27297.28303520446	-171.2743005213154	-27126.008734683142	18.85274281588733	132.9330923333902	18.85274281588733	14.715987146893	0.12308623613677132	0.8714782465614409	1.3758972670218321	0.7305565688547314	0.7661863155262927	1.7458001610259222	0.5100814410097771	0.3752885702771378	0.2559924243196521	0.2213044452451804	0.14741456015803023	0.6438652026227777	0.041380070485741535	0.0023418049864290316	0.04168933865740668	0.062372269999673505	0.18285840103593598	-27126.008734683142	-110.90354888959125	-49.88015499281504
865000	-27288.09399582508	-173.78461194997175	-27114.30938387511	19.471893156480085	149.18967481595774	19.471893156480085	16.975345121366114	0.13255582494920873	0.8389786664875128	1.3758972670218321	0.7782589160935717	0.8099841147691261	1.633329728146519	0.5635513074814348	0.3589645682577397	0.2660748570058786	0.22851524807958137	0.14644532665680077	0.6479821145532199	0.03653715530098975	0.00351653527625438	0.03735647180761277	0.110377230509423	0.20585279232471426	-27114.30938387511	-110.90354888959125	-52.10798284977313
870000	-27289.42160719481	-174.7876233576965	-27114.633983837113	18.403482733889547	146.4349047216485	18.403482733889547	18.403482733889547	0.13317451419634585	0.8123592129109969	1.3820921607904946	0.7587859765768312	0.8099841147691261	1.7154771873429058	0.521301347609642	0.3775303910851918	0.2664869321023505	0.21858512504087915	0.13739755177157892	0.6324641505405384	0.037754123717995934	0.005711542280246408	0.03780578795355711	0.16970369447834252	-0.014612415686448967	-27114.633983837113	-110.90354888959125	-51.758915282413184
875000	-27290.244644002865	-172.86242326786228	-27117.382220735002	17.35270628146162	136.500534297075	17.35270628146162	15.295922286859861	0.13590960637886998	0.8686616217460645	1.3152734183864587	0.7651834838235059	0.8563149174197284	1.7251589000862528	0.46940765853798627	0.3761879371480554	0.25366457929920383	0.22043391032425383	0.14971357322848738	0.652598452300513	0.04314663270239793	0.0074230397559525586	0.04118964451522862	0.1749247395348366	0.3982700540564157	-27117.382220735002	-110.90354888959125	-50.48397825815987
880000	-27292.906310101218	-173.31311426809788	-27119.59319583312	19.374208931479643	148.22184638424807	19.374208931479643	16.18900181949769	0.11724775010936149	0.911915094181865	1.3627285354945622	0.67898794389721	0.799109665605204	1.7281809450201664	0.5190778158009888	0.37626539678910165	0.25064392146984893	0.22567646354138293	0.14741421819966694	0.69120108735472	0.03776400551315518	0.004709016219212711	0.036706796829306436	0.11453653100464327	-0.25548902979047744	-27119.59319583312	-110.90354888959125	-51.674134976369984
885000	-27300.730503512656	-171.91985866256127	-27128.810644850095	19.060172993273824	139.73073961506034	19.060172993273824	15.993545278418717	0.1178738873303408	0.8591169039496068	1.353736133968715	0.7685952612638686	0.8666461839319297	1.651548191786038	0.5003573250998384	0.3620421278517458	0.2616249449475543	0.22481133060708838	0.15152159659361206	0.6805160231084753	0.03735225595394584	0.0020061128914605738	0.03765997490840241	0.06628072669349319	0.10947177609894998	-27128.810644850095	-110.90354888959125	-50.680845097592034
890000	-27292.615177055304	-176.0038579882938	-27116.61131906701	19.67090100495003	149.78529922329992	19.67090100495003	16.86656833052153	0.18428424762749804	0.8591169039496068	1.3765540163502634	0.7357709955747432	0.8483613833833725	1.6798393756421721	0.5003573250998384	0.3750560744412492	0.2632555663401929	0.22018172069916286	0.14150663851939554	0.6747471551485016	0.035023932076743744	0.0037357332660757727	0.03467393233698922	0.1096266442918912	0.09672145510728498	-27116.61131906701	-110.90354888959125	-54.66348540220754
895000	-27294.084082226225	-172.24259810864498	-27121.84148411758	17.165359200245806	128.75226227118856	17.165359200245806	15.65568961204406	0.15883601796322594	0.8593512499978664	1.37621484363701	0.7742225119711459	0.8137368611637054	1.690009488719933	0.48646504451033584	0.3800442069641932	0.25603994351961945	0.2216111173359781	0.14230473218020973	0.6615832768310779	0.04422385117561299	0.006859179143850519	0.042718048522466495	0.12639414770976215	-0.38058468345440133	-27121.84148411758	-110.90354888959125	-49.88862372318329
900000	-27293.392755279227	-172.40807006316152	-27120.984685216066	15.995846980339387	125.00674383744477	15.995846980339387	13.768544310581294	0.15411802275090913	0.7669840637449302	1.3201576015900485	0.7902384909271327	0.9125184647621031	1.6979718544428866	0.5121295245328955	0.3780649454070417	0.2596970899391066	0.2216111173359781	0.1406268473178741	0.654992424302619	0.04513777920323113	0.005776664212410341	0.045598317531258946	0.13823516926974605	-0.25908201415180915	-27120.984685216066	-110.90354888959125	-49.18637760818747
905000	-27300.991131527317	-171.14582244061026	-27129.845309086708	17.66873375870751	125.93973130141538	17.66873375870751	15.689085753667618	0.12782800585547952	0.847133919798606	1.3433664737204472	0.8131627906687852	0.8383975535530142	1.6848966727186572	0.473042589540487	0.3790162364612255	0.25298975997296486	0.22073099226481793	0.14726301130099226	0.6357546035640155	0.045290696089784595	0.002848754837812333	0.045645542925305975	0.04125071434196205	0.4463342817243256	-27129.845309086708	-110.90354888959125	-49.01173867658152
910000	-27289.87054966147	-173.68495691344611	-27116.185592748025	13.610671399281019	111.3346872747631	13.610671399281019	13.610671399281019	0.20772704190984304	0.8770932125703184	1.4817312652795087	0.816007809404112	0.768311807449364	1.5794430522488498	0.4774128530478439	0.3641144326922109	0.2674464102243776	0.22088218822986375	0.1475569688535483	0.6973403691860057	0.046245227358738844	0.008088400085379595	0.048841487646446996	0.17416271259687321	0.2035915701889286	-27116.185592748025	-110.90354888959125	-48.27171100328697
915000	-27289.10252699562	-171.07752546878996	-27118.02500152683	19.19928395286912	133.4837934277822	19.19928395286912	15.604753187890662	0.12885938297075059	0.8302380669826074	1.4392138501631584	0.7983732348272932	0.8757627800567346	1.600069828377065	0.45634223959313835	0.3615073474931285	0.2692375233698457	0.22775522525598507	0.1414999038810412	0.6547945629572376	0.03904207916478777	0.007840335642777032	0.039303868986787005	0.13976696783589326	0.03773229246880808	-27118.02500152683	-110.90354888959125	-49.98517563613532
920000	-27292.122370098994	-174.40450799041142	-27117.717862108584	19.933577547489932	153.384433949685	19.933577547489932	16.28553112299554	0.07158554322653422	0.8449645261597356	1.4849911864027563	0.7388452462901786	0.8551594635930481	1.5946837316195746	0.4813558459347036	0.3713725362788846	0.2644865139966651	0.21695965824910224	0.14718129147534847	0.6749872192118996	0.03301235362859784	0.003467877615336569	0.034441908150342676	0.10753024347696831	0.1769480726102559	-27117.717862108584	-110.90354888959125	-53.16990219712011
925000	-27296.14430743183	-173.66235368745004	-27122.48195374438	21.787383223113583	147.7098156793672	21.787383223113583	16.10734128514661	0.13674627695656769	0.8806515712556987	1.377679375409153	0.8349266412325183	0.8357235160479678	1.6002868709689408	0.47073202508571815	0.3702662957941191	0.257639161420068	0.22489443574304102	0.14720010704277228	0.6314218585582438	0.03713278094767443	0.0039521762549907915	0.036796486569934776	0.10939563987660875	0.019783659625945964	-27122.48195374438	-110.90354888959125	-52.03281637579273
930000	-27305.400405574055	-174.61032956730995	-27130.790076006746	19.07716175196868	151.35116715464562	19.07716175196868	17.480675400267696	0.08048550175590231	0.951754297320528	1.408838218339084	0.7133507745498101	0.8778230142199271	1.6628061828374978	0.3854275127331499	0.3589824794677385	0.2506361695703088	0.22895584923273038	0.1614255017292227	0.7108759040090317	0.03442520544525859	0.0025484969507347	0.03408381661789041	0.06146040422839434	-0.03244809741033477	-27130.790076006746	-110.90354888959125	-52.49642604080961
935000	-27300.18411410921	-174.6382623362552	-27125.545851772957	20.661622828362706	158.30079233654533	20.661622828362706	17.43806973061059	0.12462879981481378	0.9671751305732871	1.408838218339084	0.7989018170300112	0.8651283024538372	1.5308599466581085	0.429096584945669	0.35558701618424154	0.2640188382500592	0.22687482928484545	0.15351931628085416	0.6837981007479608	0.03196831162575699	0.0024216094607791595	0.03185654028404985	0.06558095509686732	-0.3644976062937474	-27125.545851772957	-110.90354888959125	-53.04748673746123
940000	-27297.752701630103	-173.97058751203173	-27123.782114118072	20.624488630375552	150.93621711817832	20.624488630375552	17.36741803998926	0.11748050378823147	0.9035770808573008	1.4699199419539135	0.673864042134949	0.853477505499166	1.609538826387779	0.4896226031668884	0.3617435847211342	0.2563784531873739	0.21823592266985894	0.16364203942163327	0.7140550114094919	0.03531884859944441	0.005403644043201695	0.03511545305647649	0.13939231805433364	0.1786181967490357	-27123.782114118072	-110.90354888959125	-51.99578897687866
945000	-27300.130053223565	-171.4144256261051	-27128.71562759746	18.730871077651663	131.540453026197	18.730871077651663	14.83272326112874	0.12704166054632807	0.8073338308239801	1.569729275563476	0.7449900992969523	0.8563175172610985	1.5355727574638431	0.4860565195906465	0.3609723747903006	0.27241319834563843	0.21483535850172328	0.15177906836233798	0.6518682697916974	0.043609212547914146	0.002428257282276977	0.04392791770281243	0.053684950302922585	-0.05133729547056772	-27128.71562759746	-110.90354888959125	-49.722960949747
950000	-27300.15483307568	-173.69118077941582	-27126.463652296265	17.84278193026808	140.08880595671633	17.84278193026808	17.84278193026808	0.09432743863051382	0.7858129480772476	1.5719964081629545	0.7827027457274154	0.8389692361108485	1.4973839775890716	0.5231346843324588	0.35998646161130843	0.2726690871504807	0.21556538287587312	0.15177906836233798	0.6917483690412102	0.03705618722485973	0.005625301694805796	0.03832499782163803	0.16230658543092852	-0.22124228930296638	-27126.463652296265	-110.90354888959125	-50.98994880630765
955000	-27300.570890552295	-172.12661025312525	-27128.44428029917	19.60476935080438	141.3763451929597	19.60476935080438	15.964150123019971	0.10076398319470581	0.8516878497328612	1.3555745854601553	0.8160946253561011	0.956124277529348	1.637452373590977	0.38306628833055345	0.3813491079671221	0.2515372107677009	0.22037139524536564	0.14674228601981162	0.6872286267535247	0.036368287045048596	0.007443658145734906	0.03792266122445787	0.20113324119035128	-0.03105137446056649	-27128.44428029917	-110.90354888959125	-50.96523241949594
960000	-27294.32390149887	-173.48767133052286	-27120.836230168345	18.7209474916028	149.64687589374535	18.7209474916028	17.15818995602974	0.1029186639484803	0.8823451142277625	1.3555745854601553	0.7251515744476333	0.7824599521884716	1.727410106165148	0.5270586675108253	0.3738945154502476	0.25146054658747086	0.22803844401134762	0.14660649395093414	0.6281458933928886	0.03474877909692545	0.00608747565447465	0.03560712661739715	0.15421671067374818	-0.20069841234756966	-27120.836230168345	-110.90354888959125	-51.78251690080057
965000	-27298.62489029296	-171.47476396079946	-27127.15012633216	16.843825185790784	122.9181219524822	16.843825185790784	14.206476830507485	0.16809993025972597	0.7804424179677859	1.3407591946155561	0.7887652615728385	0.8605984982831464	1.75280598362434	0.47662864393632887	0.36885618986692303	0.25962939810596136	0.22512088931813123	0.14639352270898467	0.7189108770802027	0.04338569714890328	0.004861805104968912	0.04212144658812882	0.12228925385972447	-0.09618144763033985	-27127.15012633216	-110.90354888959125	-49.193674182930884
970000	-27300.205266316407	-176.5219190036406	-27123.683347312766	16.20817013622523	134.57552398264258	16.20817013622523	16.20817013622523	0.2178543176685724	0.9204564361619771	1.3844768414711008	0.7465288434546787	0.8462323138745264	1.5776268199201136	0.5246787451175994	0.37793169628689155	0.24920753243228708	0.22714960689915903	0.14571116438166265	0.6307925442939866	0.041185444100230714	0.007455546040968567	0.03830131418589105	0.18267851144036631	0.07223113431516855	-27123.683347312766	-110.90354888959125	-53.70071826666853
975000	-27290.96550232161	-172.87781701229795	-27118.087685309314	18.314916268973395	142.56127389244423	18.314916268973395	16.161785085909248	0.09751531183423119	0.8364002230715291	1.381529924242578	0.7774445710044886	0.8075901029598681	1.7145913646423163	0.48244381407921605	0.375633377843374	0.2602815396615054	0.22277494574661974	0.1413101367485012	0.6942589846748389	0.03760298593694836	0.002311706922134854	0.038701245690049735	0.07119400023124305	-0.12180503222951096	-27118.087685309314	-110.90354888959125	-51.145840980784875
980000	-27292.106746527686	-171.9023702537695	-27120.204376273916	15.713342162213953	115.68193063997548	15.713342162213953	12.157854981050635	0.11395376481663544	0.8288496873452248	1.381529924242578	0.7978924218636446	0.8435946967216109	1.6785867708805735	0.4695464989463643	0.37063148367700816	0.26108734902509523	0.22751575187114279	0.1407654154267541	0.6482860457102073	0.04500470329393655	0.0059895624268847866	0.04387998089418575	0.11198841355054392	-0.06344898069144883	-27120.204376273916	-110.90354888959125	-47.933791271890435
985000	-27296.522284419574	-172.6563059220866	-27123.865978497488	17.022944605858573	128.7122989434801	17.022944605858573	14.480145391109561	0.16557186086375622	0.8635466916188647	1.4870508425363138	0.7554610190626391	0.790078539806313	1.6280191981069707	0.47584370886889504	0.37402942465422995	0.2599438060761234	0.21840538937541779	0.1476213798942292	0.6158178413346127	0.04630985839240952	0.007084755073031519	0.04432173073387483	0.16037128921118457	-0.08152870852218148	-27123.865978497488	-110.90354888959125	-50.08473443275966
990000	-27295.964943499526	-175.8266556417231	-27120.138287857804	21.082175067653214	159.6040837437548	21.082175067653214	18.262343026156717	0.07894352568767005	0.8844736173600619	1.442135444580642	0.7750409310667367	0.843084771799225	1.6275891768620299	0.42767605833130073	0.3737182321617257	0.25773819105407775	0.21961408510750083	0.148929491676696	0.7135290413896537	0.03183383177300872	0.002856244206943839	0.03222470053310096	0.08435249573799827	-0.19378426989019157	-27120.138287857804	-110.90354888959125	-53.22406983473449
995000	-27293.253743570756	-171.94400206165574	-27121.3097415091	15.485132920548153	115.79156504000582	15.485132920548153	12.404205167968179	0.1504076797149193	0.860096625006918	1.4220899022094882	0.7504740168457932	0.8289414815928283	1.5989259777335278	0.5394719966114405	0.378800776807533	0.25239276996624105	0.21919924368151789	0.1496072095447084	0.6684865562428438	0.04719020828755658	0.0019402688107055788	0.04702864445974788	0.04424977429913393	0.36046421144345137	-27121.3097415091	-110.90354888959125	-47.7264335375978
1000000	-27288.837327495166	-172.37409547134862	-27116.463232023816	18.123327046934556	135.4648973838599	18.123327046934556	16.41604714539857	0.12630788421203698	0.860096625006918	1.4329469404655744	0.7520874419595951	0.8234358688101705	1.5643907278270281	0.5670423959307104	0.37396905588008356	0.26311761005916606	0.21537020888300082	0.14754312517774995	0.6412445479329917	0.04237585650945876	0.007425513630920669	0.03910688798885543	0.13475484916982247	-0.3775314703117924	-27116.463232023816	-110.90354888959125	-50.21480980703337
1005000	-27300.272731203848	-171.20040140100417	-27129.072329802842	16.887284014033607	121.83428510034861	16.887284014033607	12.953405886038778	0.12538642711828385	0.859423587924589	1.4547264179699069	0.7508169800473016	0.8234358688101705	1.6165757415424535	0.4950214037055749	0.3701981303001124	0.2672705976341107	0.21077780940433882	0.15175346266143855	0.7099067735562119	0.04332319783746164	0.004067355099220084	0.044068062059115655	0.08523823855584262	-0.21525620299048903	-27129.072329802842	-110.90354888959125	-48.49804400264519
1010000	-27301.466946638287	-174.6803765602493	-27126.78657007804	20.26645321496188	145.18607990757272	20.26645321496188	17.897925721151775	0.08347669215090447	0.8513685289009167	1.418913185526481	0.7435402491775338	0.9545054959370197	1.568086152645728	0.4635863878123172	0.3788796863687083	0.25613710195066314	0.21384733810098858	0.1511358735796405	0.6366744295610005	0.03957936563961393	0.008905601682029472	0.039457404304954834	0.1847482624435573	0.03000035695623027	-27126.78657007804	-110.90354888959125	-51.850658849174195
1015000	-27289.68342890421	-171.3903148857244	-27118.293114018485	18.168197162747326	130.74887487985424	18.168197162747326	14.157188882732443	0.15886414720047332	0.8440858220750699	1.4655612895925911	0.7323716281004244	0.9027075900496697	1.5287207554054647	0.5265529147767765	0.3714802196124787	0.257742932827917	0.2123674081798598	0.15840943937974497	0.657671479063097	0.0389118995412596	0.0052176934038224276	0.039143397669781824	0.12766579356230176	-0.3436438283398749	-27118.293114018485	-110.90354888959125	-50.206602298963666
1020000	-27288.108090444533	-172.23254790398562	-27115.875542540547	19.453947259053557	142.18369143988343	19.453947259053557	15.875870476494251	0.10003081415327116	0.8887557368061167	1.3701354763133784	0.7075119506516925	0.8829295382033081	1.6532227730764704	0.4974445249490307	0.3646297374477467	0.26058353287821523	0.22112766829591196	0.15365906137812657	0.6005171290378268	0.037487840139664046	0.004762238846277679	0.03703517779899985	0.13310926334402792	0.18838563548671036	-27115.875542540547	-110.90354888959125	-51.05918239688401
1025000	-27291.427859174844	-172.28435513483595	-27119.14350404001	18.050441371503723	134.52277020018852	18.050441371503723	15.78802440887216	0.16194069941092432	0.8404364603669511	1.3704433583273845	0.8381016001341209	0.7654117296501943	1.701659424154469	0.48394742736687696	0.3649868441857314	0.2623865320502056	0.2281323401718945	0.14449428359216898	0.6914417111007308	0.03831637240558128	0.005192486829063254	0.03839290659141319	0.11928313873573952	-0.09198904789893822	-27119.14350404001	-110.90354888959125	-50.91311251343357
1030000	-27290.81936256961	-172.75095809995543	-27118.068404469657	19.697431180880816	146.52825113450984	19.697431180880816	15.811498897446262	0.12124488181243058	0.8150817987956347	1.3418787697288497	0.7476564650200894	0.7814273673834329	1.8017490658023099	0.51220653326968	0.37689571614141765	0.2546793422444536	0.2247903142793394	0.14363462733478988	0.6622528727464552	0.03685116184022282	0.004754025533988885	0.03575821968522417	0.11133413707281134	-0.024416258236106946	-27118.068404469657	-110.90354888959125	-51.524887881573505
1035000	-27290.725146129706	-171.68795707373823	-27119.03718905597	16.442928598829738	128.02714586552926	16.442928598829738	14.018884991335492	0.15402099236554095	0.7627395770835704	1.3439369987717091	0.7806217418373577	0.8366258020995273	1.7728142172913819	0.50326166291645	0.376116038741151	0.26194328879554823	0.21793356529640037	0.14400710716690093	0.6336166615365377	0.03905414657315862	0.004565731520764586	0.04274070127246799	0.14222423343860002	-0.3392028053298598	-27119.03718905597	-110.90354888959125	-49.64953000468024
1040000	-27291.04612037341	-171.75039822698622	-27119.295722146424	15.610915204264437	112.82332553692288	15.610915204264437	12.360418875814593	0.10240631710364978	0.8165417676444002	1.3899842452106326	0.8041853962503335	0.8516145726834102	1.6687181782381724	0.4689558399730474	0.37076633531234265	0.25773066160215335	0.2255101017746557	0.14599290131084897	0.6217864722919084	0.044454468030580924	0.008505091924959646	0.04712847497320469	0.14835015800260995	-0.02503781614467605	-27119.295722146424	-110.90354888959125	-48.01473129664929
1045000	-27295.889871918233	-172.22419851373704	-27123.665673404495	17.67861213694869	139.11658921730591	17.67861213694869	15.380042321087195	0.1378599631662554	0.813642891610731	1.387393181688315	0.8201344731078052	0.7838175981679628	1.6914541323980772	0.5035577230271051	0.37076633531234265	0.26041298643365723	0.22282777694315178	0.14599290131084897	0.6709014450334979	0.036500911652160475	0.004002052307656729	0.038169297386748804	0.12361752868892857	-0.09693608063574194	-27123.665673404495	-110.90354888959125	-50.88287776462351
1050000	-27290.84157460267	-173.740228357006	-27117.101346245665	13.693122635300327	123.17219833227847	13.693122635300327	13.069530182138653	0.14875269948968378	0.8273355373972688	1.3290975475478266	0.8167329761701316	0.8176543789456212	1.7008086509332985	0.5083709090058494	0.3697406933071312	0.2542005749834181	0.23253633788843453	0.14352239382101695	0.6528163551225288	0.038291396122499724	0.007315621010406256	0.04155233063357937	0.202926291055588	-0.22409462764868845	-27117.101346245665	-110.90354888959125	-48.80971839426531
1055000	-27308.677316564255	-178.27107082355727	-27130.406245740698	16.978223951920555	137.24857213681955	16.978223951920555	15.190815205596309	0.2507428607317195	0.8236520732904876	1.383232119945464	0.8295639523638692	0.7661390111783025	1.719325972096982	0.4780868711248908	0.36260748829869505	0.26157001343651254	0.22966047587376998	0.14616202239102316	0.6442596211478759	0.03812916147264767	0.00637001271993177	0.03951870617647565	0.17454628377806092	0.021704770452271503	-27130.406245740698	-110.90354888959125	-56.54733679618694
1060000	-27295.1423584867	-172.4619828741926	-27122.68037561251	15.540431456200825	130.07587220187153	15.540431456200825	15.540431456200825	0.13996084040480483	0.8610570744157561	1.3624922352113416	0.7205071685151899	0.7661390111783025	1.744961430624267	0.5448430800551392	0.36073078453594815	0.2663775056533065	0.22830224738041163	0.1445894624303344	0.6515601510053463	0.0385327463989389	0.004546950979865393	0.03975168996372678	0.1264557246056937	-0.07763818767524133	-27122.68037561251	-110.90354888959125	-49.66781010005974
1065000	-27293.973531006333	-172.59364102642627	-27121.379889979908	14.09127695763388	116.23401033450025	14.09127695763388	14.09127695763388	0.12256037623034254	0.8610570744157561	1.295418885750705	0.8527201808201181	0.8022255726166689	1.7257612954091572	0.4628169909875908	0.3633583255183266	0.25740545245881463	0.23705406880605145	0.14218215321680794	0.6725454740737342	0.04460137275004078	0.008653632067266805	0.04719179674922969	0.1925962070103494	0.3633957779931095	-27121.379889979908	-110.90354888959125	-47.83210808903824
1070000	-27293.433537581503	-174.88348336803483	-27118.55005421347	19.713452251765347	153.07399901243156	19.713452251765347	18.310124016195296	0.09407175348969365	0.8964112348149638	1.4401588960274647	0.7861912953255872	0.8200086532329363	1.6356020726115856	0.42162784798745867	0.3584405851016572	0.2639361140137626	0.2301584889107394	0.14746481197384131	0.6513455497301306	0.035100218597595524	0.0034875648400486277	0.03592504871255852	0.10678138024197387	-0.007700652164877636	-27118.55005421347	-110.90354888959125	-52.21909874729708
1075000	-27295.694790663634	-172.8402746537689	-27122.854516009866	15.036444283895534	115.73861349172157	15.036444283895534	12.405348761364014	0.1928036045904231	0.9560627597323896	1.3627989709391601	0.7516903999149281	0.7343175160151786	1.6544813173335593	0.5406490360647805	0.3623122261122772	0.2572292292945686	0.2314990498019468	0.14895949479120796	0.7045166192298924	0.04341825555158926	0.002750748042920362	0.044322269417058024	0.06898811760493889	-0.09427209960014273	-27122.854516009866	-110.90354888959125	-48.65215308705436
1080000	-27290.24883885721	-171.9348006889567	-27118.314038168253	17.667385668640055	125.52764342629355	17.667385668640055	13.530976511038913	0.09412516286155116	0.8939453867907485	1.3727761414399489	0.6754314119841913	0.8910363181935501	1.7229097136422984	0.443901027949259	0.3740283855143803	0.25443862162327735	0.2226024536482802	0.14893053921406277	0.6558082556969462	0.04427668572845515	0.003090003981950939	0.04331574646497173	0.06428515887233972	-0.012817735973295923	-27118.314038168253	-110.90354888959125	-49.62538768264297
1085000	-27294.04688484307	-172.67344340038338	-27121.373441442684	18.50460187072489	139.39715655729992	18.50460187072489	16.131639525140653	0.13224450728151912	0.9059249903703785	1.3947139979699474	0.6745539039988112	0.8910363181935501	1.7118076180480484	0.42196317141926043	0.3749890257205647	0.24805857752659044	0.2205213733908768	0.15643102336196868	0.6713259508035104	0.04073789067991797	0.00548881336342614	0.04040979886474457	0.12422548456402877	-0.018317554068257913	-27121.373441442684	-110.90354888959125	-50.80415215655205
1090000	-27295.668516441994	-173.79643867127692	-27121.872077770717	17.91408711528208	141.09613756622755	17.91408711528208	16.539171266027363	0.07979492239086773	0.9481172744378339	1.3866674865839852	0.7788581519707399	0.8269167466136094	1.6374771689745675	0.42196317141926043	0.3686468060147413	0.25383622637610886	0.22491351657053138	0.15260345103861908	0.6684155925983335	0.03790908318017791	0.004110388087700928	0.03716052384980946	0.09162069719525898	-0.009855848543072969	-27121.872077770717	-110.90354888959125	-51.71148183855502
1095000	-27295.6408883816	-173.58957989903604	-27122.051308482565	16.16941110945655	117.02756324738694	16.16941110945655	13.124061647437678	0.2312451115279642	0.8734032453410844	1.4563816540924452	0.7218879437338268	0.831916608201899	1.6944473772114805	0.42196317141926043	0.36265746860730125	0.2616981384357243	0.2228114021902228	0.15283299076675233	0.651024788577104	0.04660375286508165	0.003844914916590684	0.04709588035381815	0.08502105392363113	-0.25478215110781277	-27122.051308482565	-110.90354888959125	-50.49048458941307
1100000	-27285.572322320928	-171.631252853678	-27113.94106946725	17.815516631981087	129.4060545873934	17.815516631981087	14.0386839972726	0.1500106382637801	0.8841467819665129	1.4305387126359204	0.7427468670319414	0.8126472701513224	1.6919045397333852	0.4380158284809145	0.36878639036187005	0.25688062486441227	0.2217525133273891	0.15258047144632922	0.6571204342087186	0.042742225049499274	0.0068581262250995275	0.04193408227100175	0.13990900598901818	-0.11899341701492312	-27113.94106946725	-110.90354888959125	-49.76506989412728
1105000	-27289.574312995093	-171.35672276752643	-27118.217590227567	16.848728335550483	124.92551822953557	16.848728335550483	14.294449148378149	0.1473010086873489	0.860535490409687	1.4582319350620514	0.765049364357272	0.8700569696829018	1.5638743853303263	0.4822518551577582	0.36828122568596605	0.2602417951391151	0.2240240095737369	0.14745296960118262	0.6586792470418229	0.04364862271371147	0.010832289622240825	0.04382513164423973	0.16633792408227377	-0.1410991311037983	-27118.217590227567	-110.90354888959125	-49.04608856909622
1110000	-27293.891200639762	-175.30846206209725	-27118.582738577665	21.114206859263756	156.901990038825	21.114206859263756	17.744846836007	0.11227655976433472	0.8910605030968134	1.4582319350620514	0.7370694200431085	0.8700569696829018	1.5613293169573634	0.4822518551577582	0.3627331927152987	0.2651501951252321	0.21882680752219968	0.15328980463727018	0.6785469363125519	0.03669760398242215	0.0043231866344580665	0.03574511059765689	0.11474300423328877	-0.01990147534520214	-27118.582738577665	-110.90354888959125	-52.605058345709274
1115000	-27297.603924082872	-171.53145241274237	-27126.07247167013	18.06661801485851	129.162903376282	18.06661801485851	14.791963065437532	0.16062354487234895	0.8383844816838271	1.4582319350620514	0.7735685121994987	0.8168429951422553	1.603861795756105	0.509110280156259	0.37034583974179824	0.26631728343150196	0.22077660547788586	0.14256027134881452	0.6535051381609702	0.042042030113746555	0.004143037859102896	0.041321744064493515	0.08920723233040442	0.13839207081363294	-27126.07247167013	-110.90354888959125	-50.00567352684966
1120000	-27290.295408106304	-173.79374431640272	-27116.501663789903	15.332449093750348	108.94510551610459	15.332449093750348	12.585157370023135	0.24147262926968946	0.8085401514338315	1.3775063624557786	0.7931450139648502	0.8082045973992309	1.693835025783353	0.5187688489629528	0.37023568514678107	0.2656851879836556	0.2240904799951373	0.13998864687442664	0.6603744918464224	0.05455301344877328	0.009820629226710917	0.053420164970050844	0.19562534524448216	-0.17821755371587947	-27116.501663789903	-110.90354888959125	-49.04324745375678
1125000	-27296.27621201145	-173.67244124697174	-27122.60377076448	17.449064438502965	143.33364989234656	17.449064438502965	16.235630687661576	0.08763054267582412	0.909591316777255	1.4042603562045906	0.7931450139648502	0.9096224633389123	1.5907443112548352	0.39263653845955365	0.37023568514678107	0.25303154170584524	0.22829189765796393	0.14844087548941035	0.6264322629567872	0.03803069222976975	0.008743260418425746	0.03814128911671717	0.2076009021028256	-0.2200301946925289	-27122.60377076448	-110.90354888959125	-51.514416421770974
1130000	-27292.57469298246	-171.8664313489547	-27120.708261633506	18.119371844363556	134.18450744262188	18.119371844363556	15.239446779722071	0.11690030581847184	0.9273031389621542	1.3663391291452294	0.7931450139648502	0.7709155977794908	1.5913292633840133	0.550967856764259	0.36359430698329787	0.26136200413010957	0.22674169014348908	0.148301998743104	0.6889792694914741	0.04168050632719524	0.005017900456077864	0.04052890675205918	0.11575335623061084	0.29501926813219703	-27120.708261633506	-110.90354888959125	-50.02915066715931
1135000	-27294.87475520879	-173.02626805491641	-27121.848487153875	15.563886102291706	110.50737528594127	15.563886102291706	12.768024104780975	0.08230884690148707	0.940026066617758	1.4151168749823175	0.7931450139648502	0.770206437341124	1.6514967581133593	0.430008848980588	0.36642223242100097	0.2561840397244274	0.2235390730862382	0.15385465476833401	0.668842288974228	0.047306709546914835	0.00418602591587862	0.04647733116996359	0.08954155535136309	0.1090417273302024	-27121.848487153875	-110.90354888959125	-49.052161534872255
1140000	-27295.76472867489	-178.19698829929197	-27117.567740375598	21.054368777607763	151.4741408456553	21.054368777607763	16.638042566938836	0.2063661369680028	0.9434082193170722	1.3938392648441946	0.6543887812148107	0.8726176012924838	1.6902280519901764	0.44551808134125914	0.3676648920984645	0.24967274761222885	0.22166786213702844	0.16099449815227881	0.6811363532572915	0.036785256383144685	0.004903467030322965	0.0357243729810433	0.12978542564615697	-0.10496891662133832	-27117.567740375598	-110.90354888959125	-56.50878647946317
1145000	-27291.886355463954	-172.106601586809	-27119.779753877145	18.722425050381663	138.17976722146096	18.722425050381663	15.109415225196713	0.13912054159613535	0.9160640896596672	1.3977704233197674	0.7754199693121478	0.8431236460154053	1.6707180996697648	0.3969037720232442	0.3768208536924956	0.24682146761306978	0.22660801105115097	0.14974966764328426	0.6993356772101561	0.038926250760175314	0.002382392995796545	0.038806968379641864	0.06325597390366204	-0.32692877963351213	-27119.779753877145	-110.90354888959125	-50.78227630834936
1150000	-27298.95362273182	-175.52258489084412	-27123.431037840975	21.92778488221507	166.8746102185023	21.92778488221507	17.082917915688324	0.10771129072782984	0.8443143720285269	1.4116009520493233	0.7097322112715683	0.9323284246926558	1.5957858799545357	0.5062381600033871	0.3739541932384127	0.259023868940058	0.2182157388106978	0.14880619901083197	0.6943745861139473	0.03110782338809535	0.003756186898480795	0.03208565363155372	0.09906301728232218	0.17760996970074175	-27123.431037840975	-110.90354888959125	-53.62709350162005
1155000	-27297.8725251705	-173.70174988747436	-27124.170775283026	20.106662831715177	149.8783091086181	20.106662831715177	16.263295146591734	0.08452823997766327	0.9415544021376225	1.4534270131895144	0.7359421344563674	0.7799534245379961	1.6163042886620265	0.47281873701647015	0.3580498308190495	0.25706121062371723	0.22929489439395478	0.155594064163279	0.6618739955392013	0.03605794992853303	0.003197158781761624	0.035676854912856416	0.0761401707688625	0.42217556159102565	-27124.170775283026	-110.90354888959125	-52.19966327230135
1160000	-27286.337081474583	-171.44512434949027	-27114.89195712509	16.110134700582766	124.31312952628707	16.110134700582766	15.082885122608428	0.1367020263639594	0.8754001942429005	1.4453287616832857	0.7902600639565378	0.8849913362114523	1.6312562423966062	0.3727634015092147	0.3699574702677935	0.2553400957187634	0.22692311556309444	0.14777931845034914	0.6670990094433067	0.04227133957074908	0.005797683624187355	0.042132583482992536	0.13707175878338224	0.02659765079036871	-27114.89195712509	-110.90354888959125	-48.833084100676146
1165000	-27291.819331760784	-172.54779429953518	-27119.27153746125	18.379213712200496	131.1238399149331	18.379213712200496	16.261198614376546	0.17351646033300444	0.8405484251327932	1.2518195319362897	0.7902600639565378	0.7900422484367402	1.8317411464711222	0.4955885840665142	0.36885932601222493	0.2587692508657721	0.22692311556309444	0.14544830755890906	0.615473081262136	0.04290993653472278	0.0066077531704379815	0.04345526490631983	0.14652433932476566	0.04118727839854401	-27119.27153746125	-110.90354888959125	-50.77586955705426
1170000	-27304.57527074616	-172.42676321339715	-27132.148507532766	19.27321129848859	136.40490591124168	19.27321129848859	15.255501578908758	0.15256150650523728	0.9776648490434242	1.347346313622109	0.6791382075238448	0.8233537404787862	1.552910680931997	0.6195862083998362	0.3622366616111459	0.26082356731746537	0.22483612758850066	0.1521036434828886	0.6846116881978603	0.04175939351382224	0.003927102464190431	0.0406499360535222	0.08475990018306025	-0.27175539083226075	-27132.148507532766	-110.90354888959125	-50.893137026940884
1175000	-27294.367122910582	-171.66041858572117	-27122.70670432486	16.480269350715382	125.8162576803498	16.480269350715382	13.969961038850581	0.1471493581336949	0.863930935102569	1.4130424010117812	0.7689259505777168	0.8582827311147927	1.6085201814577452	0.48729780073539236	0.3691524068157187	0.2685542598786642	0.22028757668825513	0.14200575661736242	0.7394411263630092	0.041283716232837026	0.007013260833810136	0.041605192228891676	0.1246575293180911	0.034077356033754995	-27122.70670432486	-110.90354888959125	-49.174696221224835
1180000	-27292.12953606622	-171.72202603090543	-27120.407510035315	16.582377798776584	124.9463425973348	16.582377798776584	13.358351163120963	0.107841636140814	0.8709434459702052	1.4907165983088297	0.6866170631535103	0.8989747378601946	1.5770620364376877	0.4756861182695698	0.3654069290765708	0.26015365826506176	0.22025207992272888	0.15418733273563906	0.6082366000489827	0.04271110478660566	0.0034759723941794637	0.04181685979410063	0.08099758681074196	-0.3118934451890066	-27120.407510035315	-110.90354888959125	-49.10788137557639
1185000	-27295.003263971234	-171.74616075933392	-27123.2571032119	15.236440451785171	110.4462899111902	15.236440451785171	12.463349384957759	0.12098239681308268	0.8694751684474668	1.5529992207086987	0.7170005028760558	0.8366921154603257	1.5391276707856416	0.4847053217218088	0.3645901975200132	0.26897441153772605	0.2201794321793116	0.14625595876294967	0.6407502066130852	0.05032452918422072	0.004621982860694051	0.04985467476089066	0.09272186294576433	0.10744467935560659	-27123.2571032119	-110.90354888959125	-47.155820470206464
1190000	-27298.41476086033	-173.2961790429808	-27125.11858181735	18.033584583415944	144.4702693933338	18.033584583415944	15.716776198323641	0.10248562307880926	0.9662725924165355	1.4478018411271276	0.8342544129566974	0.803977702503486	1.5479406896474783	0.3997527613486723	0.359609564356397	0.26380005511548393	0.22339801431510062	0.1531923662130189	0.7104155767910969	0.03910411544241708	0.008481650282045183	0.037229029078796584	0.206199993176709	0.04645151212978008	-27125.11858181735	-110.90354888959125	-51.25464962133384
1195000	-27294.387947181993	-171.70760076433024	-27122.680346417663	18.809706284497704	136.09643130270754	18.809706284497704	14.450103016027171	0.13022527788226046	0.9243589369971015	1.4069459535482205	0.7819214615921749	0.8560922036228875	1.5200371290242003	0.5106443152154129	0.3623083669288179	0.25911632313904065	0.22302070018630607	0.15555460974583576	0.671510754358815	0.03989070494733237	0.005700442659630353	0.03968832275379007	0.1317806276099176	-0.3453357810622333	-27122.680346417663	-110.90354888959125	-50.33902632902758
1200000	-27293.622571995154	-173.94483176414636	-27119.677740231007	19.335073527068364	148.09236286375773	19.335073527068364	16.51746450480985	0.150042599284059	0.885312470762766	1.4013928513391183	0.7947050954762189	0.9264920840846897	1.5260522670267527	0.466045231310452	0.3706106156629195	0.26144367771114235	0.22467898115913695	0.14326672546680158	0.6803392368745699	0.036013488969898165	0.00426526986580663	0.03506190842037798	0.11362897495564596	0.30940805466220467	-27119.677740231007	-110.90354888959125	-52.569539537841585
1205000	-27297.3455651737	-171.83442100613937	-27125.511144167558	16.316385686397435	125.82236295356039	16.316385686397435	13.729291384519906	0.14094335594415205	0.7829937564438332	1.324716254771003	0.6493722876313096	0.9264920840846897	1.7467324392835741	0.569693177785588	0.3809238340626198	0.25207410314875955	0.2202243287799998	0.14677773400862118	0.6362148992452122	0.04329636125444921	0.005154761018783131	0.04316151955893669	0.104657075977259	-0.09338316921822186	-27125.511144167558	-110.90354888959125	-49.08418129088965
1210000	-27292.35634970819	-173.49487032667037	-27118.861479381518	21.44299684051294	147.84094238913013	21.44299684051294	16.078053266481653	0.1154347609354497	0.802737545038476	1.2850955645468005	0.7796805844824565	0.869439914473708	1.7175800735446694	0.5454663179138871	0.371547066572561	0.26010063415400747	0.22801995846803189	0.14033234080540005	0.6713924129929005	0.038538912804557006	0.007084165377201132	0.03815584011717208	0.14667365528470575	-0.1216200765383029	-27118.861479381518	-110.90354888959125	-51.61077982497574
1215000	-27293.876669002082	-172.81983414716674	-27121.056834854917	15.402383073945423	127.24759653909544	15.402383073945423	14.139784961336007	0.13988699846906616	0.8601483882926722	1.410313532964509	0.6769017692397944	0.8020376312583186	1.7178467040908258	0.5327519741538778	0.37291401501863736	0.26074438543573325	0.2206860816917205	0.14565551785390934	0.6827646905582978	0.04314490982583062	0.00472417076834	0.04373135830827084	0.11824366420329456	-0.24080489517408787	-27121.056834854917	-110.90354888959125	-49.2710097196845
1220000	-27295.268718249816	-177.14616928647746	-27118.12254896334	20.62579119524898	170.76629009987846	20.62579119524898	17.74387613005446	0.14710832720524178	0.8774375873193857	1.4526842392265453	0.7372059026645127	0.8908562170045616	1.5442751819550877	0.4975408718299043	0.3683938807654007	0.2554038574851968	0.21930530810079094	0.15689695364861203	0.6663635042819995	0.02810394692472928	0.005961187144663681	0.030692106781675416	0.19077696370035915	-0.1782541193579828	-27118.12254896334	-110.90354888959125	-55.78651998094854
1225000	-27298.251848255222	-174.42522020213627	-27123.826628053084	22.357257229456412	153.88436921097798	22.357257229456412	16.74482974917772	0.10926596269134932	0.9228602139752828	1.3828029851578298	0.6561507598586063	0.857009481645007	1.6681065330882319	0.5130700262750397	0.37584855461819944	0.2523351930058883	0.218576950804487	0.1532393015714258	0.6569343299812515	0.03538542655800328	0.0035035202890098182	0.03595322779411676	0.07947778872456326	0.28475754348556204	-27123.826628053084	-110.90354888959125	-52.237849250402924
1230000	-27297.97871429862	-171.9324412617558	-27126.046273036864	18.094583448836403	138.43142036432675	18.094583448836403	14.970586655523048	0.12208099576751873	0.8719157463642008	1.368154385690739	0.663174688936262	0.8625297773159525	1.6857671500716185	0.5484582516212252	0.38363417008076967	0.24937316040053809	0.21835103921116844	0.14864163030752442	0.6856435148329575	0.03784143441334284	0.0029541972879615955	0.03791938118581135	0.08672685197053905	0.3860298993693572	-27126.046273036864	-110.90354888959125	-50.548974520373896
1235000	-27291.003098214354	-172.28953746642233	-27118.713560747932	16.947543614887216	129.91236018520175	16.947543614887216	13.6954754925175	0.1523485289380967	0.8680693511677828	1.5066085172869486	0.7077379770084105	0.8673230490807	1.5509039739656378	0.49935713149051847	0.3748553583454118	0.2556181821745639	0.21514672090722212	0.15437973857280293	0.6610484155932144	0.042378848585048576	0.007335868348799175	0.04172391573987045	0.14833840279620608	0.17709500280550478	-27118.713560747932	-110.90354888959125	-49.897307835525446
1240000	-27294.804695129937	-171.4989369727712	-27123.305758157167	18.54384689481051	125.17178941346933	18.54384689481051	13.414212065577654	0.16102820771746712	0.9593582109294464	1.4420315232338285	0.7059811201799187	0.9305879172034974	1.44700055098318	0.5150406774701272	0.3803457729048627	0.25261868541540494	0.21296166908360384	0.15407387259612926	0.6691046899885541	0.04633028542815256	0.007952722084610349	0.04268015509691572	0.17386871917306004	0.13063151904537876	-27123.305758157167	-110.90354888959125	-49.37500052411732
1245000	-27296.616743224182	-171.72337373007187	-27124.89336949411	18.833098647161574	138.3239686862187	18.833098647161574	15.026013920923603	0.09784215307258798	0.9593582109294464	1.4420315232338285	0.7045025526982274	0.9189983463921859	1.546175976081903	0.42893339066440694	0.359831279769803	0.2621563183561186	0.21893910421458232	0.15907329765949685	0.6980082238228892	0.036010459045330824	0.003952953216141995	0.03561861815893598	0.0894826257696403	0.08169798013621936	-27124.89336949411	-110.90354888959125	-50.724311426423206
1250000	-27297.340312689717	-172.71953210978086	-27124.620780579935	18.393429245542283	132.34557643029524	18.393429245542283	15.421967496625703	0.18611016782363676	0.9150778035171963	1.4142050348025366	0.751054629065215	0.9106898418907281	1.5823109690146528	0.42666172170966943	0.3730723621930533	0.246234100209647	0.22829881844101133	0.15239471915628913	0.6421500848348184	0.03974309834124526	0.006452016675470985	0.03834593938262325	0.16749669665893666	-0.14321873125281082	-27124.620780579935	-110.90354888959125	-51.53352112787569
1255000	-27293.08601280448	-172.1830675691098	-27120.90294523537	17.991912750267925	139.32916922060383	17.991912750267925	16.5059309502854	0.10672074016042832	0.8540204030195124	1.3728189427938697	0.7698119716241013	0.9169927316348259	1.6621031892791576	0.42425276164853143	0.37080136173129613	0.25668531565990615	0.22115328156227448	0.15136004104652398	0.6573003976353793	0.035916297922726416	0.0069477796161042694	0.0364894643099124	0.17270634223054404	0.2962985809048819	-27120.90294523537	-110.90354888959125	-50.66994824600243
1260000	-27294.624931855666	-173.95864737255766	-27120.666284483108	18.745844884957165	145.0639529696333	18.745844884957165	17.42578016174447	0.087072508472122	0.8082820096402482	1.4381365546977618	0.7710353116781559	0.8133959044841752	1.5710093661771467	0.5981408533225101	0.3660866089213181	0.2669640380432627	0.21754643357796663	0.1494029194574533	0.6264095644950344	0.037713070130063614	0.005203328179593208	0.035598418839345204	0.12790185895217715	0.1834884916607456	-27120.666284483108	-110.90354888959125	-51.68730750153251
1265000	-27293.7565874598	-171.77388854534166	-27121.98269891446	17.85445645861794	130.07273249277497	17.85445645861794	14.684727756496043	0.1024607962875151	0.7706957182142175	1.4529942550366015	0.8492961190278026	0.808072621304017	1.6568145361719235	0.4621267502454359	0.3698765283501345	0.26430348029732426	0.22241434761495293	0.14340564373758904	0.6585539154399156	0.04321872982448895	0.005684055316340951	0.04290955715040616	0.1275022403043603	0.05827611626307391	-27121.98269891446	-110.90354888959125	-49.779756207458526
1270000	-27291.22471491043	-171.64994680397302	-27119.574768106457	17.70605135946562	127.9007667013267	17.70605135946562	14.02853631133773	0.13817445314712798	0.8785310635516311	1.3233807347441742	0.8196736356694306	0.8604370126263077	1.687019147263108	0.43095840614534664	0.3767123559548257	0.2550533204802262	0.22575632188364694	0.14247800168130187	0.6537664445087652	0.045867153239890365	0.005735991056396351	0.043090486912397676	0.1188484728012716	-0.0745200362676153	-27119.574768106457	-110.90354888959125	-49.3404303193152
1275000	-27288.947866417482	-174.15363758341473	-27114.794228834067	16.6934203718097	135.08137237068703	16.6934203718097	16.6934203718097	0.1677155471094436	0.8448742561330225	1.3488773576479316	0.7902202817198991	0.8019148647654528	1.7459110029061886	0.46820223682750345	0.36844397285823577	0.25864349589363617	0.22853948534828905	0.14437304589983976	0.6704548562411455	0.04198396755876895	0.0068776246610071	0.039200026927663306	0.14022137957469133	-0.2539774764344457	-27114.794228834067	-110.90354888959125	-51.22302077675948
1280000	-27290.890752400606	-171.46260202776725	-27119.428150372838	19.01309820771017	131.36453980615207	19.01309820771017	13.657803824764152	0.10413813052616144	0.8702393670675133	1.3917678552537076	0.7506606611693597	0.8019148647654528	1.702814633056256	0.48260261868770865	0.3606050285888248	0.2599075973074106	0.22605518105540573	0.1534321930483596	0.6737282445707004	0.04106928889101451	0.0052413219611591455	0.04072723786326107	0.11466793205927149	0.07594304092476649	-27119.428150372838	-110.90354888959125	-49.87265092008956
1285000	-27290.172715747478	-171.5823904972917	-27118.590325250185	16.57658677276745	125.11818009675908	16.57658677276745	13.947806364670196	0.1039969471226717	0.836448365839307	1.4308402171907013	0.7332717020617244	0.8564682293919391	1.6876256914920738	0.45534579402425207	0.3770094601118625	0.25917004248166575	0.2215495952364937	0.14227090216997884	0.6238796859201053	0.04178352485463622	0.004405609700756429	0.04262982378523971	0.10838601573843987	-0.0968180365501044	-27118.590325250185	-110.90354888959125	-49.226208517388585
1290000	-27293.659095657313	-171.83771761799153	-27121.82137803932	16.81195284036598	124.55533539390828	16.81195284036598	13.394420918612072	0.1048298611840592	0.8467577272197843	1.364560564197027	0.7332717020617244	0.8515044140426871	1.6876256914920738	0.516279900986701	0.38009309753098636	0.25637849563952386	0.21535132340625598	0.14817708342323452	0.6271260910233467	0.044224769628572455	0.0059309787689685	0.045699593356666596	0.12882232736927232	-0.09080055061508137	-27121.82137803932	-110.90354888959125	-49.14378432258223
1295000	-27291.573067952395	-171.99056086763574	-27119.58250708476	16.771808323274094	135.08882745522783	16.771808323274094	14.598042075954124	0.12457895453865818	0.8293774843336575	1.4131071056178628	0.8332468757472027	0.849389779146267	1.6374331965356088	0.43744555861939904	0.3752296591997908	0.25940241380471096	0.22135311926850446	0.1440148077269945	0.6532980045383098	0.03738604065779753	0.005867547609893054	0.03798068542727242	0.1461955895803707	-0.08763824498527752	-27119.58250708476	-110.90354888959125	-50.154274351486684
1300000	-27291.96046731622	-171.78835897182915	-27120.17210834439	14.740522816548575	110.62530349939645	14.740522816548575	12.833335462576962	0.12169004175966196	0.8308181844535288	1.4131071056178628	0.8089226602902904	0.849389779146267	1.6900023059837246	0.40775996450832436	0.37500301140696407	0.2539122291348357	0.22575904549142645	0.14532571396677443	0.6477397552560772	0.048084108815489385	0.003283310094238667	0.04832167788451285	0.06963828359219577	-0.32431938244950514	-27120.17210834439	-110.90354888959125	-47.16244753802404
1305000	-27303.029392789253	-177.8496306138398	-27125.179762175412	23.711647489626447	166.3111909664159	23.711647489626447	18.493079867291407	0.12045861001187563	0.8263376266141492	1.327633075858898	0.8755341048284259	0.8289888286953113	1.6874521717486017	0.4540541922546122	0.3711033908444157	0.26545813518550765	0.22631274521871073	0.13712572875136653	0.6160438236529991	0.03190875092544662	0.0028786997105893076	0.031039045568038933	0.07861681313238764	0.10351698122324177	-27125.179762175412	-110.90354888959125	-53.896800020188735
1310000	-27294.26266829284	-172.2846702131998	-27121.977998079637	18.006714128160553	138.5415495817029	18.006714128160553	15.336340283805065	0.11747406622493922	0.871391846548855	1.3684347200732494	0.8073024495623828	0.8113646198122971	1.6901384430005986	0.45136792100261525	0.3686885617035859	0.2667870846549861	0.21740880386642292	0.14711554977500568	0.6381306596030267	0.0403157059533611	0.004161513123041378	0.039943790307026904	0.0992328901725886	-0.07058346891714215	-27121.977998079637	-110.90354888959125	-50.53964209427241
1315000	-27306.855472798878	-179.70720455860643	-27127.14826824027	22.737938730211773	167.6867918167662	22.737938730211773	19.436720742907898	0.06745572776457225	0.8458378457649259	1.3115036124650878	0.883516158803568	0.7098622193701704	1.8009319825176575	0.44834818107858837	0.3648656093122095	0.2660928458668093	0.23346366856050554	0.13557787626047618	0.6364392610612188	0.03498327425796283	0.006165719169226749	0.03248033281392128	0.14963223708745407	-0.02531174211329277	-27127.14826824027	-110.90354888959125	-54.451975078659814
1320000	-27290.090844255075	-172.82597073466894	-27117.264873520406	17.908397530503063	140.11279761790945	17.908397530503063	15.040675522834967	0.1395374954627321	0.8458378457649259	1.3228552929709434	0.7869800034697159	0.8166552664592813	1.672275190825708	0.5553964005094233	0.3804143960655703	0.2631475486220021	0.21797568343056567	0.13846237188186242	0.6816665922838434	0.03976288802964559	0.005207346578526291	0.03870365120216899	0.1281504461622253	-0.06909441715482026	-27117.264873520406	-110.90354888959125	-51.061739728403964
1325000	-27295.597070118092	-174.0043382647484	-27121.592731853343	21.41656490568146	151.00769976945446	21.41656490568146	16.941091416012135	0.10103664304571026	0.9113614250842648	1.4077629135508705	0.7869800034697159	0.7977642871372637	1.5850144718773713	0.5111168988805116	0.36370616536048217	0.26374790825807726	0.2244081497959718	0.14813777658546926	0.6300284980220492	0.03701368527280131	0.0041181037344666365	0.03685242965642577	0.09911143231009938	-0.20098291250442116	-27121.592731853343	-110.90354888959125	-51.93366346684002
1330000	-27295.471325483406	-175.73513040234292	-27119.736195081063	21.949088330660857	159.47660254412315	21.949088330660857	18.130098570184757	0.09605832722151812	0.8697100061064948	1.40799698265343	0.7353346210151068	0.9585844868354356	1.5182696949444752	0.5101042084450551	0.37000247479744736	0.2685541360235229	0.21329555855988727	0.14814783061914297	0.6835304875177348	0.033697970679827965	0.004531659520297544	0.03432790476441238	0.1317235452111939	0.1273851434023945	-27119.736195081063	-110.90354888959125	-52.80385081998743
1335000	-27288.179022629018	-170.54799415596813	-27117.63102847305	16.156246992696087	114.80731464827244	16.156246992696087	13.176220509908285	0.1391580200504602	0.8922258324245047	1.4787298571464982	0.796423866966808	0.8466380838140136	1.4988013575103436	0.4871810021378294	0.36287164629265617	0.2640804447840461	0.21448082189420342	0.1585670870290949	0.6269250251220997	0.04631859034375357	0.00517840382399475	0.04682379858172556	0.10425653903115507	0.2753596039847062	-27117.63102847305	-110.90354888959125	-47.53068110037994
1340000	-27286.774328545413	-171.03463872789	-27115.73968981752	16.131865473104856	116.20000247225002	16.131865473104856	13.14976356277116	0.14261299737197472	0.8322628547729882	1.5580345828555469	0.7054056829342741	0.8633983283377772	1.5537175489615818	0.4871810021378294	0.36853061437241136	0.2678310171398153	0.20959748900422528	0.1540408794835486	0.6975582964056037	0.04674648099290878	0.007261805124156278	0.0463064087311955	0.11567161084601402	0.19594706004232976	-27115.73968981752	-110.90354888959125	-47.73356071902937
1345000	-27295.36911186179	-173.02196272484449	-27122.347149136946	15.72270704816065	129.49530606860407	15.72270704816065	14.439997243329316	0.17759681523104714	0.8686888169424429	1.5038298713785556	0.7540733877584275	0.8961253933509515	1.464230095194481	0.5130524353751389	0.35938434755043047	0.27263089172858135	0.2159421523567211	0.15204260836426756	0.7174016301816971	0.036478642734612855	0.009447961849684557	0.03888056733249832	0.1775540426965868	0.021185112709524508	-27122.347149136946	-110.90354888959125	-50.649784038633285
1350000	-27293.69733501295	-174.31066523584093	-27119.38666977711	20.287133414132636	149.6640706437023	20.287133414132636	16.88755326629451	0.07808653984931416	0.8583661873518702	1.5174474811420697	0.7540733877584275	0.8567839121594814	1.5749692407435445	0.438359790844604	0.36105315291659135	0.26934125397526476	0.21766032717253034	0.15194526593561405	0.6605224172898007	0.03606935368475705	0.00332123005999628	0.0354403742756554	0.08938988761313342	0.3775281066929931	-27119.38666977711	-110.90354888959125	-52.48575072943115
1355000	-27300.723216288694	-174.3036146512326	-27126.419601637463	19.555140420393652	150.5540257756482	19.555140420393652	17.183178242959897	0.08274778334872863	0.8487473398570432	1.5136779261001003	0.8025495808889584	0.8569099294604889	1.4934709089848108	0.48464431470859537	0.37346765953309025	0.25555723217778553	0.21840748373534621	0.15256762455377856	0.6916769075510489	0.03557646759588545	0.0035193836786713566	0.035027615435543356	0.11839754197475451	-0.21060976368036924	-27126.419601637463	-110.90354888959125	-52.32934074572694
1360000	-27300.585550441687	-173.49395937042752	-27127.09159107126	21.435831706136533	148.184231941829	21.435831706136533	15.350138079894467	0.1487288094602308	0.9017262628197229	1.4942115445042465	0.7907822816343177	0.8681704025749662	1.4140638727268935	0.5310456357398504	0.3558626454925772	0.2705748983014145	0.21571868810117137	0.1578437681048375	0.6594692719232533	0.03452698114747639	0.0036960058083177357	0.03469096928444435	0.101498295141548	-0.05632628317591415	-27127.09159107126	-110.90354888959125	-52.529355631321025
1365000	-27303.671580941027	-177.6675219181293	-27126.004059022896	22.221018646045533	178.78185303522744	22.221018646045533	18.374678530831353	0.10956113305245335	0.9829327152323466	1.500482719498832	0.7003137834947804	0.8369185389178265	1.4822539124254341	0.4970983304307777	0.3594334939580755	0.258174951927549	0.22537288011760503	0.15701867399677094	0.7001080625914757	0.027911852969219945	0.00260686727157162	0.028346922924505594	0.10142740185289643	0.10863712624736707	-27126.004059022896	-110.90354888959125	-54.967903872500884
1370000	-27291.23887538438	-174.15902869953513	-27117.079846684846	20.22398432431175	157.24953547357518	20.22398432431175	16.689270155702033	0.0855909358843129	0.9082289707759079	1.391932616032991	0.7202804755773139	0.917416109683022	1.5535699129124985	0.5085719150182643	0.3689026650740101	0.2511746845852612	0.2249378182549178	0.1549848320858114	0.6759455111214595	0.032651284774729186	0.005264647962453746	0.03275876424272523	0.12578690656693028	-0.11342490475310511	-27117.079846684846	-110.90354888959125	-52.78994915884556
1375000	-27295.98511911241	-172.12725631478133	-27123.857862797628	18.82975109145514	136.304374888002	18.82975109145514	15.849059112289604	0.10882775892781135	0.8451184289703009	1.4656893709971133	0.7598200669482391	0.8242161374014764	1.6623375601959374	0.4428184354869303	0.3635747639615619	0.26281953067815406	0.22753424156810148	0.14607146379218314	0.6500373270565182	0.0420254689161459	0.003916563291096388	0.041768019808678204	0.09354338657530202	-0.021297564875477994	-27123.857862797628	-110.90354888959125	-50.321521089487234
1380000	-27294.612832430084	-171.43989909358146	-27123.172933336504	14.912168572327701	105.42085255740588	14.912168572327701	12.179203738192488	0.17239635683608123	0.8361022413459569	1.4218260052451617	0.8174567177564777	0.8438073764434147	1.6321176213459205	0.4486900378630658	0.37577365525932127	0.2608874066458864	0.21742251872872093	0.14591641936607197	0.6429365083579623	0.05336993324789526	0.0086463675254691	0.052456726964400346	0.1467788687088955	-0.22740158161282117	-27123.172933336504	-110.90354888959125	-46.30151576372439
1385000	-27294.168285407504	-172.6158735641731	-27121.55241184333	18.200408887096067	140.4735103306126	18.200408887096067	16.366061610475526	0.08646769682888036	0.8873426712552472	1.4239705530816797	0.7277386412798956	0.9047755459168039	1.5859842808531797	0.4701883076131913	0.3619050791743121	0.2615185259578608	0.22163451180467136	0.15494188306315634	0.6623039236194305	0.034521024754142135	0.004246120583721134	0.035432397291617	0.11307706121047066	-0.08402025806527522	-27121.55241184333	-110.90354888959125	-51.314171013483865
1390000	-27296.16682317487	-176.36783452615384	-27119.798988648716	23.27664273285046	168.5214684147671	23.27664273285046	16.467087425282806	0.11595157910087754	0.9348605312994018	1.4832313451277703	0.7883282721883792	0.9126013535541888	1.468362670020308	0.41261582780994915	0.37082351788520146	0.2605410558287719	0.21449341140870992	0.1541420148773173	0.6485300336101071	0.03163731749962962	0.004881104015211703	0.031668023726154015	0.15271264078609756	-0.22014158849437326	-27119.798988648716	-110.90354888959125	-54.01365192012381
1395000	-27295.89241093354	-172.3947272729212	-27123.49768366062	16.67760362123079	129.58329580550114	16.67760362123079	15.136746136718285	0.14799991011276561	0.8143051772839667	1.4398156108576652	0.7616193413591253	0.9126013535541888	1.569320577851778	0.5023379390932736	0.3657073692815733	0.27062504196436377	0.2190798205390066	0.14458776821505695	0.7008600709685491	0.043771058715977786	0.0034325249743891303	0.04108357395937004	0.07044502858184412	-0.1632927202228009	-27123.49768366062	-110.90354888959125	-49.74701393236024
1400000	-27297.590127739066	-175.47610364745051	-27122.114024091614	21.86740337088146	162.70628550701025	21.86740337088146	16.636745009660512	0.11807206239833042	0.8662622460938669	1.4759911188658923	0.7662760114552458	0.8389633854062688	1.5233123236895558	0.5291949144891679	0.35716378852182623	0.26220076875069015	0.22248241457840318	0.15815302814908108	0.6858069183611503	0.034522774632439614	0.005793835453941846	0.033659642273985255	0.14502990723216644	0.027408360183580817	-27122.114024091614	-110.90354888959125	-53.394428976997915
1405000	-27296.580702683623	-173.08267020847828	-27123.498032475145	19.715153813785356	145.36602686802001	19.715153813785356	16.42957559988286	0.1326028149704253	0.9391427837827889	1.3796043413758245	0.7784552000334076	0.810816333478007	1.6216423426170234	0.47033899871294593	0.35995079091111476	0.2641517134883579	0.22685278766386746	0.14904470793666047	0.6481007806034751	0.03781580942648388	0.0052960507157891225	0.0361394531442281	0.13494512414501705	-0.16000311993868727	-27123.498032475145	-110.90354888959125	-51.6022959224509
1410000	-27289.714220171918	-173.58205641136612	-27116.13216376055	17.4524101617485	131.97611837328074	17.4524101617485	14.806257578478386	0.1853172452736623	0.8882327672145603	1.3473045449964831	0.7274779273585951	0.8042819840412729	1.7823756842696046	0.45032709211948135	0.3627133601996378	0.2571455433266501	0.23090119365740558	0.1492399028163072	0.6259160673049109	0.04425614083698892	0.008228168166347995	0.042058353578255395	0.16984251683635507	-0.2654291881308017	-27116.13216376055	-110.90354888959125	-51.428428030765424
1415000	-27291.041458717445	-171.81938650319287	-27119.222072214252	19.374321472281054	136.85751444885466	19.374321472281054	13.906677916195184	0.10103532697523353	0.8802444820121049	1.2802403453652254	0.7376758500987635	0.8563551211711918	1.7457391564300249	0.4997450449226869	0.3651723416517815	0.25850080711129203	0.22777877917410838	0.14854807206281878	0.7015215567742861	0.03822530246227946	0.0068995038035739534	0.03717453515072305	0.155137210617834	-0.046065752047154324	-27119.222072214252	-110.90354888959125	-50.504004541595215
1420000	-27290.706181817906	-171.79338320725498	-27118.91279861065	19.110063563637038	134.32664408501086	19.110063563637038	15.347883770719223	0.09628830556292782	0.8802444820121049	1.3459702349422271	0.7376758500987635	0.8773557978221967	1.7142746744921102	0.4444789606325947	0.37501203099220815	0.25268746700184874	0.2237304012665801	0.1485701007393637	0.6746843036797163	0.04016104623585407	0.004188429521060627	0.039456376174523244	0.11109174144801182	0.11917655327083836	-27118.91279861065	-110.90354888959125	-50.38061943270264
1425000	-27288.219282567647	-172.4821852749274	-27115.73709729272	18.604661944847845	144.62644827062527	18.604661944847845	16.01775149336163	0.11159665682164993	0.9081380752597448	1.3459702349422271	0.7132796838296422	0.8792242993759185	1.6789679496335053	0.47441975695895916	0.3738386920418734	0.248981483390107	0.2181769462105759	0.1590028783574443	0.6726310128042536	0.03563518067081098	0.003657782239807347	0.035220597172950396	0.10923609404088112	0.07478517364973793	-27115.73709729272	-110.90354888959125	-51.22565509545334
1430000	-27296.734431098936	-172.12358836719545	-27124.61084273174	18.54876733269866	142.35602965544805	18.54876733269866	15.912962158065545	0.12372406728646108	0.9027427793800191	1.3448334977343128	0.751427539012289	0.8052669286072612	1.7074275817785642	0.48830167348755044	0.3693564434346388	0.2619307972176399	0.22278549783740173	0.1459272615103202	0.6337389418314363	0.03582874676924952	0.0016991667695296525	0.03622552424728676	0.05283915935594201	-0.03506250222152819	-27124.61084273174	-110.90354888959125	-51.04809030011859
1435000	-27296.423915274154	-172.1284547402669	-27124.295460533885	17.161677909641625	129.76088459438677	17.161677909641625	14.961296359775577	0.1499554145262228	0.8063101900670858	1.381960858733308	0.7502233864029622	0.8364009880368767	1.7368029032722136	0.48830167348755044	0.3846539895759113	0.2547850283673171	0.21548511754713162	0.1450758645096406	0.6574458120461649	0.044198108045285706	0.0025739002933333937	0.04413175129343742	0.0572262817525027	0.3420795959953832	-27124.295460533885	-110.90354888959125	-49.81702348762065
1440000	-27290.079673908665	-172.72918226741405	-27117.350491641253	17.505656245166016	128.3488526514911	17.505656245166016	14.251004033669252	0.19053958608949442	0.7518739865574957	1.4048817912637155	0.7502233864029622	0.883116971177094	1.710309478778247	0.4995943858204827	0.38084433281200314	0.26470788100066656	0.2103977548643356	0.14405003132299526	0.6117260775492998	0.04251751535051451	0.005388418503817153	0.04185281934340632	0.10260002390782678	-0.17545311788411713	-27117.350491641253	-110.90354888959125	-50.98186213940936
1445000	-27289.06195858301	-171.31798614122346	-27117.743972441785	16.198762643729584	119.04136599747842	16.198762643729584	16.198762643729584	0.16103436441941277	0.8206348046071272	1.3403960973916573	0.7850414997751448	0.8110562970172559	1.706739568138885	0.5361317330699267	0.3730961360199407	0.2569488181812805	0.23082418453470563	0.13913086126407373	0.6516077326622219	0.04565410944414745	0.007814570096691271	0.04470341543812193	0.18456118705141863	-0.23138399081868824	-27117.743972441785	-110.90354888959125	-48.38795060381753
1450000	-27297.120900670852	-172.26893333464145	-27124.85196733621	18.5102386540878	126.4902894620089	18.5102386540878	13.005343441775315	0.17345877654300149	0.8591734498657817	1.3302562436466896	0.8480928580254988	0.7611827079325381	1.6746105152796251	0.5266842252498637	0.3764706975907737	0.2574757742296308	0.2263820417469907	0.13967148643260532	0.6513451180379387	0.04622421626530483	0.006819459065084554	0.045195841799507204	0.13709364222859824	-0.04029052773566209	-27124.85196733621	-110.90354888959125	-49.96989576668479
1455000	-27288.465415283423	-173.4621086086046	-27115.00330667482	19.77960541072977	147.44303910426802	19.77960541072977	17.2872712805682	0.0955337451702968	0.8591734498657817	1.3192532384834255	0.7984071886578844	0.7701066799528458	1.7349909258932499	0.5180685171468096	0.37306583980606317	0.25268508715024507	0.2338741957244124	0.14037487731927983	0.6481199957315521	0.03581362253498152	0.004295852353266699	0.03646777781849681	0.1160286635712151	0.10497703471740219	-27115.00330667482	-110.90354888959125	-51.6581975863807
1460000	-27302.67355594266	-177.2135634634445	-27125.459992479216	19.409763843199563	155.96249562629365	19.409763843199563	18.180824682474178	0.1704934673982233	0.8316391532933579	1.3318712286601997	0.7989328346171884	0.7843278218561655	1.7131498352332264	0.540079126339859	0.3721385726968296	0.25926584392045987	0.22524740948633257	0.1433481738963784	0.7000412863426588	0.03372565718899213	0.004843225760472858	0.03499289026842697	0.14338506915156682	-0.021594365688695806	-27125.459992479216	-110.90354888959125	-54.89551942136709
1465000	-27295.125557864587	-172.8963992870827	-27122.229158577506	17.901798715150743	137.53962765668484	17.901798715150743	15.172190991872698	0.08445079835794381	0.8810363625580679	1.3223461666173693	0.7178534160165918	0.9141133799613634	1.6997578326441982	0.4648928422024063	0.36752506745168617	0.25340774581568554	0.22387679879169675	0.15519038794093198	0.6673045983040045	0.03884658946202245	0.006554098886868525	0.03841481342143576	0.12819325823426736	0.15655397873125285	-27122.229158577506	-110.90354888959125	-51.16071027595983
1470000	-27291.686890633286	-173.62393563936598	-27118.06295499392	16.697505255389636	141.48887496204347	16.697505255389636	16.697505255389636	0.13536679658552161	0.9473527293891941	1.288793601680902	0.752558855169835	0.87757177101084	1.7000147198653475	0.4337083228838785	0.3636534296904047	0.2563440212342483	0.23458614893106366	0.1454164001442838	0.6968253841263512	0.03671243993735906	0.006251394338311688	0.03917934573509206	0.14330016681665295	-0.1491410048459342	-27118.06295499392	-110.90354888959125	-51.1491705273542
1475000	-27298.338811535512	-172.0103602857301	-27126.32845124978	17.85092608741292	142.47549719708502	17.85092608741292	15.92214166542583	0.1256134053832161	0.9300709868218362	1.36675123332564	0.7229808497944774	0.9189736117567178	1.6112560346208082	0.4499672836805181	0.376902802543175	0.25261335082313185	0.21625297995356402	0.1542308666801297	0.6718069787404627	0.032709280525090395	0.0037221451439529763	0.03278773805452206	0.11228778342841156	-0.16001535105575146	-27126.32845124978	-110.90354888959125	-51.08957318475704
1480000	-27290.257234285025	-171.39497218163012	-27118.862262103394	15.407189790290335	114.39735273738376	15.407189790290335	13.618095414379313	0.16313922980731382	0.9300709868218362	1.4233895679486506	0.7361366091793717	0.8378349989528252	1.6368073350578414	0.4357605020394725	0.3667067237217137	0.26260530911204727	0.2178660503788888	0.15282191678735074	0.6621488482118948	0.04808691655615471	0.006531924439826404	0.04706818986298672	0.14624516117265896	-0.015253460863709179	-27118.862262103394	-110.90354888959125	-47.673116372363715
1485000	-27290.178683072136	-172.02234093011657	-27118.156342142018	17.37872789481621	129.1880922962227	17.37872789481621	15.28897610046766	0.17617602379439448	0.7837096899247832	1.4494898888051513	0.8023829271836033	0.829077900673806	1.6260500274085388	0.5092895660041151	0.3683421091764335	0.2709840501322017	0.2154298179157922	0.14524402277557313	0.6065801764443417	0.0401622028825464	0.004351749406854112	0.04156940480226742	0.1310278380799659	0.24066063508939775	-27118.156342142018	-110.90354888959125	-50.54019079914054
1490000	-27300.361487556067	-172.48931578742383	-27127.872171768642	20.854138674333623	136.90473176580932	20.854138674333623	14.618274155315252	0.11087193921376731	0.7653873507048867	1.519029884469849	0.7462161476092226	0.8200559289290928	1.6285490833198986	0.5207616049670477	0.3772208547295328	0.2558805094455549	0.21209155966088622	0.15480707616402659	0.6546347065221846	0.04500287219528057	0.005551444208115913	0.04295169402527568	0.1187654951203159	-0.16376173910278208	-27127.872171768642	-110.90354888959125	-50.368964209963565
1495000	-27306.525351965956	-172.35545547616127	-27134.169896489795	19.470463807502718	142.9280887671701	19.470463807502718	15.680119659661294	0.10409631876836872	0.7538251180936404	1.4074652568883805	0.8959017180964595	0.7667948431275764	1.6513501676656928	0.524662896128248	0.36944222704558405	0.2622542638011574	0.22916410544585503	0.13913940370740396	0.6797660250174845	0.03741519234607035	0.004095899408992088	0.036573461365484804	0.0992542954194608	0.14064715212583304	-27134.169896489795	-110.90354888959125	-51.07730655233483
1500000	-27287.816124436926	-171.36581664021708	-27116.45030779671	18.52217859385617	127.68938915014242	18.52217859385617	14.081477544631129	0.13371033593604797	0.8744244092481058	1.2724137592864235	0.822139332009394	0.8531158208879218	1.7095390906334458	0.46836758793470656	0.38139422924128324	0.2511980142291012	0.22166867377334915	0.14573908275626687	0.6787536090378711	0.04627831860641746	0.00636217502030801	0.04252271661597429	0.12663513289110406	-0.027199476931550184	-27116.45030779671	-110.90354888959125	-49.266662973709565
1505000	-27297.070793489544	-172.25521600487042	-27124.815577484675	16.68771281242881	134.2874624039872	16.68771281242881	15.135362155818115	0.1303813007923808	0.9322546778032197	1.3639534476824835	0.7520346935384866	0.8052063611084418	1.7269182573177575	0.41963256254960835	0.36642244348256736	0.2606778448826531	0.22912896004179287	0.1437707515929871	0.6682527668181986	0.039296120466604	0.0035588921527746654	0.03985873348813974	0.09046821687525587	-0.23496610233833062	-27124.815577484675	-110.90354888959125	-50.10524664599763
1510000	-27300.72688914223	-172.3995597469869	-27128.327329395244	18.95568102698352	140.54699405728874	18.95568102698352	15.359355488015694	0.09931610522734387	0.8446633722994094	1.311543110852913	0.7142105817416018	0.816615043813069	1.7867014317745118	0.5262664595184925	0.3808266108800551	0.24661247976665526	0.23081388440108472	0.14174702495220534	0.6618076280025624	0.03929929726236581	0.0014308553368909875	0.038342481535580494	0.03611032501166226	0.21802730079152033	-27128.327329395244	-110.90354888959125	-50.90974058710777
1515000	-27301.032892640258	-176.43980464806722	-27124.59308799219	18.97969086853878	156.37908457600093	18.97969086853878	17.054896875412734	0.1630009354756508	0.8912524869718377	1.3153631104657437	0.8046826571568765	0.7397290226904489	1.7774965849943025	0.47147613772078817	0.37402128930360956	0.2515088695488178	0.2327228161953677	0.14174702495220534	0.6710056821237506	0.03594990092303735	0.005918884577432491	0.03452749525542989	0.14862326928156042	-0.31853295832079975	-27124.59308799219	-110.90354888959125	-54.513926499952824
1520000	-27292.650411121158	-171.3809006109357	-27121.26951051022	17.2886658211276	129.51197949799374	17.2886658211276	13.829048014186993	0.11874051003157571	0.8912524869718377	1.2719287566290716	0.7687226749394472	0.8926710903743228	1.7020759935771705	0.47334899750814763	0.3670416206678318	0.261826475503731	0.22545067193517962	0.14568123189325788	0.6450969294446764	0.04042927991173565	0.006044649179888762	0.04049899894078021	0.1351252487942764	-0.0031574931622278305	-27121.26951051022	-110.90354888959125	-49.47135457734075
1525000	-27297.49342803853	-173.17006570360968	-27124.323362334922	14.531510729365257	120.48623629197873	14.531510729365257	13.900973927300598	0.16948695044544826	0.8912524869718377	1.3749620903277366	0.6539720946330658	0.8934454282942894	1.7172717208871144	0.4690961788859534	0.3788339991414011	0.25688215318898244	0.21519334985782484	0.14909049781179193	0.643990451044018	0.04498895542952765	0.0051673662807131615	0.04561979398938276	0.10328361613331168	-0.1648068806959119	-27124.323362334922	-110.90354888959125	-48.82051425814244
1530000	-27298.434149689758	-171.9818509039763	-27126.45229878578	19.087443069151682	136.94461325506668	19.087443069151682	15.192981389892978	0.13739452285811027	0.8912524869718377	1.3749620903277366	0.6782646963787364	0.8944255726742277	1.7261798907259147	0.43491526292154437	0.3807604433950487	0.24962422166575907	0.2242339944609392	0.14538134047825332	0.6569160096370025	0.04073347608232432	0.00604484504689967	0.03911345722315301	0.1460269226897922	-0.20994686728948317	-27126.45229878578	-110.90354888959125	-50.57381999998781
1535000	-27290.994609213056	-171.13036304648858	-27119.864246166566	17.13411223122602	122.07140835378112	17.13411223122602	14.097274434251108	0.1420242359302133	0.8631608581173622	1.3896853173668564	0.8411311352316474	0.8068613938942947	1.6343666362221685	0.46479465916766843	0.3651115105220687	0.2605886779538874	0.2268706543146774	0.1474291572093668	0.7165907278253035	0.04660799608239685	0.005840976299610719	0.04556697505886298	0.11242441932146914	0.16393910580669582	-27119.864246166566	-110.90354888959125	-48.5652194664414
1540000	-27294.710935168507	-172.15259127200193	-27122.558343896504	16.267165633587926	124.45431595823548	16.267165633587926	13.652461108863665	0.10359601954232438	0.8957677939482228	1.372630213333426	0.7087134293569878	0.9341568657207069	1.6156521421179602	0.47307955552269426	0.37014474506462575	0.2541855348533194	0.22523326749286365	0.15043645258919155	0.6823157863589494	0.043478472021573226	0.001995366084592245	0.04384538286266519	0.04203777958263762	0.167868120045749	-27122.558343896504	-110.90354888959125	-49.16907368895215
1545000	-27289.32512572567	-172.36717211494388	-27116.957953610727	18.868532438306833	140.98301465968237	18.868532438306833	15.712940842232966	0.12531703870937966	0.9507477817743253	1.3687183186717542	0.6876997631637758	0.8626038563488705	1.6985575443874532	0.43167273565381903	0.3721001903273118	0.2492645282085936	0.2255412645812462	0.15309401688284874	0.6490344424397274	0.03925651623048641	0.006259492498390112	0.03944449797564701	0.14586237506563382	-0.18609921674186733	-27116.957953610727	-110.90354888959125	-50.89810899363126
1550000	-27295.530956455914	-171.95867546910478	-27123.57228098681	16.769904824954374	119.83255342426817	16.769904824954374	15.514138333459956	0.17936270909100863	0.9332393487292099	1.323291133423071	0.6932179707024073	0.8502887384784438	1.727532326928862	0.4724304817380036	0.3638948378398106	0.2555512056221154	0.23105659024019942	0.14949736629787497	0.6318755867240575	0.050578001834119535	0.012819795182620034	0.045556815966067525	0.20480217302004575	-0.050197626985837816	-27123.57228098681	-110.90354888959125	-48.987014868476095
1555000	-27299.080351902445	-172.1754925948474	-27126.904859307597	17.875208815624628	127.56663257460255	17.875208815624628	13.908811300471134	0.18163934335349374	0.9108571070121514	1.3492713937629253	0.6821937908228963	0.8795082578449285	1.7057389688190925	0.4724304817380036	0.37598849493218645	0.24627776518205763	0.22307392544494636	0.15465981444080995	0.6593137359835715	0.04242342184137676	0.006694982266022727	0.044419510954026284	0.15942978708368033	-0.09965594272331785	-27126.904859307597	-110.90354888959125	-50.46283438038726
1560000	-27291.423322910956	-171.5297296595066	-27119.89359325145	19.355284847828585	133.9217230165503	19.355284847828585	15.01968656109187	0.14367745265695575	0.8666863976079989	1.391933657196893	0.6871701028986763	0.8183252638367738	1.7639527548578742	0.4719318236017811	0.38333259490620325	0.2558689227601743	0.22142658930663883	0.13937189302698402	0.6636122386926392	0.04073276610285717	0.006125378552827784	0.0388900154574364	0.1819592913911778	-0.3923889882752287	-27119.89359325145	-110.90354888959125	-50.284482480305414
1565000	-27291.072125444643	-171.73355833437697	-27119.338567110266	18.15999030137046	136.4768958420721	18.15999030137046	15.221496328563438	0.11944565718171012	0.8819276695899433	1.2982077597397153	0.8004954318052204	0.8183252638367738	1.759020653525361	0.4420232215029834	0.3802169232589714	0.25413083069276166	0.22064650789336862	0.14500573815489884	0.6920754364815703	0.038536413685863524	0.003925939357079809	0.038780464833101366	0.11823632172994217	0.23148277102758472	-27119.338567110266	-110.90354888959125	-50.29987271651907
1570000	-27306.783048947542	-170.54452074341563	-27136.238528204125	18.92964732253732	123.52203286240703	18.92964732253732	14.733767464050523	0.15473154002354422	0.8986808242725778	1.3259817614721876	0.7404604169322626	0.8747340645130599	1.7930173944749324	0.36712553833497713	0.37003502725005916	0.24190793022017903	0.2326810451216768	0.15537599740808555	0.7214549457218841	0.04482995323116333	0.0036228148585037696	0.04457998647846429	0.0882076993293853	-0.08013889847368756	-27136.238528204125	-110.90354888959125	-48.96977298854917
1575000	-27292.895857836644	-171.5535669849355	-27121.34229085171	18.889875135257988	130.10473703652087	18.889875135257988	15.072659511021797	0.1543268869798624	0.8015005418907488	1.4884335491584897	0.7647614446142105	0.9277458291438083	1.5345522945496268	0.4830063406431131	0.38133912990848884	0.2620406830012639	0.21032407773054707	0.14629610935970078	0.6387952156948594	0.04395440047033536	0.007206867412652661	0.04094719447898483	0.14918895544246843	-0.11816846553881516	-27121.34229085171	-110.90354888959125	-49.97757558362519
1580000	-27296.084412804306	-172.36055053962787	-27123.72386226468	18.073800856468946	137.61484626334124	18.073800856468946	15.617717419805562	0.14086051701706018	0.8302869672403271	1.5144248038181736	0.6936751622839183	0.9571161121708147	1.5248809424097036	0.4796160120770599	0.3798063640028976	0.25970123701182896	0.20620555796186704	0.15428684102340698	0.6647738555394141	0.03965145103484478	0.003942879145803034	0.03940891101031787	0.09428969594806608	0.04727228199812305	-27123.72386226468	-110.90354888959125	-50.74426030171026
1585000	-27295.247416375587	-172.67624421824004	-27122.571172157346	20.327555298367397	142.8492336431102	20.327555298367397	16.307560578321468	0.13528113452460622	0.8883585382388712	1.440767082832315	0.7578099826003237	0.9065300749263111	1.5248809424097036	0.4816533789924727	0.3610356303662539	0.26875056826998134	0.2187946490777242	0.15141915228604105	0.7040098820469805	0.03708651135781165	0.004754383469323177	0.036902297025403645	0.11021570684089982	-0.2601095735553386	-27122.571172157346	-110.90354888959125	-51.33120940017389
1590000	-27290.32086472071	-172.43776696299122	-27117.88309775772	17.86551093272869	138.3679157960966	17.86551093272869	14.818087775054755	0.08890728464996406	0.8491774798708762	1.4128229611366174	0.7857636354002417	0.912245791152232	1.5134079302848213	0.5265822021552082	0.36890741171523345	0.26409618918575833	0.22146727177991057	0.14552912731909814	0.6741815636814682	0.0366143721270954	0.004801767462422067	0.03693198246905896	0.11687594214875595	-0.08532960674146425	-27117.88309775772	-110.90354888959125	-51.02449484010596
1595000	-27287.846736403782	-170.99132206136562	-27116.855414342415	18.12647899670391	128.68971545652744	18.12647899670391	14.175856417085951	0.1377707355654932	0.8640808132767568	1.536403078703343	0.764425348355165	0.8234468568634332	1.4869077544281526	0.5247361483731465	0.35681665782700056	0.26353803111097307	0.21918593427359867	0.1604593767884282	0.6479737670329809	0.04176697663746119	0.004628551196652805	0.04119181594022326	0.11622602344367462	-0.16538489862391426	-27116.855414342415	-110.90354888959125	-49.444305747866636
1600000	-27297.50814443048	-179.6016127153465	-27117.906531715136	23.5967252593284	175.8316355790691	23.5967252593284	19.4685536599776	0.09051210689556376	0.8702282708741366	1.448621398527278	0.7313087585288851	0.9381356909071462	1.4714377658327853	0.5402681153297659	0.3717772533295138	0.25951593003351225	0.2144701613948124	0.154236655242162	0.6601580169648849	0.031050443531359474	0.005615020169101674	0.030280080642326793	0.15640525542873082	-0.09696094333152723	-27117.906531715136	-110.90354888959125	-54.35123834510942
1605000	-27290.51706418494	-171.8874735830685	-27118.62959060187	19.43183774626033	139.57580510602477	19.43183774626033	15.42860067070951	0.12640828964755568	0.8558585369630876	1.5226041526275034	0.6795310285490362	0.8888741741479068	1.551811295652025	0.501320812060438	0.3665657615580265	0.2611776986625355	0.2181688008846818	0.1540877388947566	0.6998442462691905	0.03782883311410768	0.0051336632054724655	0.03662103211872079	0.1400081267565935	0.19942194700563717	-27118.62959060187	-110.90354888959125	-50.735350267875006
1610000	-27294.595496759568	-171.30632226952125	-27123.289174490048	16.30500070597874	122.02572421276462	16.30500070597874	14.69385014945082	0.16222662250029443	0.8549433765435531	1.5100346824771675	0.7121030721004209	0.8888741741479068	1.509504528349549	0.5245401663813998	0.36543706410802024	0.26124984989523553	0.21285482306974582	0.1604582629269988	0.6888206997390853	0.04266477727146465	0.0024313876760810385	0.043890012965529544	0.061178612479842354	-0.03746230661115728	-27123.289174490048	-110.90354888959125	-48.895997368901774
1615000	-27291.79575590815	-172.40659765831728	-27119.389158249833	15.712429351256159	132.66624952396725	15.712429351256159	15.712429351256159	0.11764665953473999	0.8894813396215606	1.4621419277400796	0.7483952225471401	0.8424478958853545	1.58247534472637	0.47505826947949253	0.36740696359060177	0.26531451508236314	0.22059321101134668	0.14668531031568882	0.6362269168906625	0.03688207303866996	0.0057122708084043385	0.038207541001736706	0.12417287700741875	0.0010122078646913383	-27119.389158249833	-110.90354888959125	-49.84885400880488
1620000	-27291.455846860037	-172.50944483876464	-27118.946402021273	18.6847998404281	138.29198845548234	18.6847998404281	15.139442869358371	0.1540267750424216	0.8894813396215606	1.4492892335768637	0.7406637099290675	0.8477797092656109	1.5977277381274024	0.47505826947949253	0.36734392765529755	0.2591602349447269	0.2225197464446027	0.15097609095537326	0.6489148992345436	0.039302977560830635	0.006779844073212341	0.03918000944919236	0.17594461636161055	0.12929279209034175	-27118.946402021273	-110.90354888959125	-51.23073024030987
1625000	-27295.345699184716	-174.3528949059608	-27120.992804278754	19.905139311606064	154.51805561103328	19.905139311606064	17.695282263368824	0.10604222920056956	0.7893777747648802	1.4601186677415983	0.7698798966030432	0.8819983425413084	1.5884209899368207	0.5102043284123466	0.37742307287627486	0.2604118694698934	0.21526838827532663	0.1468966693785055	0.6374342572190791	0.034805190085984185	0.0024880880586221695	0.03483925330049483	0.07676868300120876	-0.021063916840393306	-27120.992804278754	-110.90354888959125	-52.28812507706999
1630000	-27296.932334252084	-174.46884594242684	-27122.46348830966	17.256172738931426	150.59557105624253	17.256172738931426	17.256172738931426	0.11604660479141699	0.8271927391717022	1.4166663443690268	0.7475151874496352	0.9254506659138799	1.6174267689020296	0.46574829419372366	0.37496820125541924	0.25958464747819887	0.21504707475673143	0.15040007650965082	0.6838627146456645	0.035234135544181235	0.007491186228277616	0.03664545669131441	0.19982427850776094	0.14363606656702346	-27122.46348830966	-110.90354888959125	-51.93631916759989
1635000	-27292.130048172592	-172.50007051459576	-27119.629977657998	15.257956128764004	116.11555477317161	15.257956128764004	12.98979911845567	0.173585410590628	0.8262927004702846	1.4719996931864685	0.7467514414857035	0.890370165591691	1.546339629654134	0.518246369611716	0.3757972978813431	0.25455878845888974	0.21924383715011667	0.15040007650965082	0.6849523780144804	0.04879910573363369	0.007964213183709948	0.04955170924643615	0.12225861318531718	0.04485219209570094	-27119.629977657998	-110.90354888959125	-48.17333458188427
1640000	-27294.861855602154	-172.27610587788362	-27122.58574972427	18.563160643506023	139.35584451163936	18.563160643506023	15.398969439757524	0.10047352554587413	0.8764018392020114	1.4953282620676127	0.7516027103688063	0.7952108852863158	1.546339629654134	0.5351166734211176	0.3651301216625175	0.2645970597313546	0.21789968792849096	0.1523731306776372	0.6976795712016964	0.038495687475979354	0.006711528678851547	0.037842244971606896	0.16403798541020656	0.014230609780228195	-27122.58574972427	-110.90354888959125	-50.76734922095247
1645000	-27299.431842872124	-172.30755028168292	-27127.12429259044	20.42950739070798	144.09201011995998	20.42950739070798	15.193530768416183	0.12504664123955	0.8822491097683997	1.446086207874315	0.7292749804347413	0.8419699074866505	1.5633485708624857	0.5370712235734059	0.3690268998882552	0.26061832019758174	0.2181699101973991	0.15218486971676418	0.7037958165235737	0.03613988536889198	0.0056457424417195685	0.036138958232540694	0.12923843286039935	-0.032203904069193	-27127.12429259044	-110.90354888959125	-51.28331759670171
1650000	-27293.92433613396	-172.479054400321	-27121.44528173364	17.414786093495756	134.4671871943418	17.414786093495756	14.717154364080415	0.09510603082945127	0.8841235969148153	1.3026601180494686	0.7292749804347413	0.8350604440891861	1.6852299964588413	0.5636508640529454	0.3720668730506829	0.25094991812855316	0.22558730023787732	0.15139590858288687	0.6889680430339322	0.040349442907667364	0.003722989803529721	0.0409329920358689	0.09382607568002203	-0.12870106188110467	-27121.44528173364	-110.90354888959125	-50.4328467833272
1655000	-27291.256366398553	-170.8987430615484	-27120.357623337004	18.09560476200881	128.37700729457814	18.09560476200881	15.009699287964942	0.1386209452704221	0.8770697431443228	1.2769519517154615	0.7990673359781697	0.8339777305060785	1.7833552536620934	0.4295779849938721	0.3719427227468205	0.25471320985133744	0.22588317587123727	0.1474608915306051	0.6768622429232888	0.04140686054463698	0.004581646783856739	0.04223781523110847	0.09464414008111566	0.12637048744506493	-27120.357623337004	-110.90354888959125	-49.411935436028465
1660000	-27290.98279259677	-177.24313050814146	-27113.73966208863	21.72401441864302	172.22142818206038	21.72401441864302	18.497928684128944	0.10100166924045673	0.8967508094618736	1.3222073066438003	0.7373947875738307	0.8017066672428853	1.7997724471380934	0.4421679819395145	0.3791884194260894	0.2533820677601891	0.22458412314797774	0.14284538966574412	0.6611319816994855	0.03191698244871658	0.005621977141120844	0.030964481332939782	0.16901176403498494	0.3365797513762539	-27113.73966208863	-110.90354888959125	-54.07654348767095
1665000	-27291.096078522787	-171.45617814944382	-27119.639900373342	16.86856787976253	126.05794976912549	16.86856787976253	13.788499130003695	0.12345313341630358	0.8057214102943037	1.3736715446180099	0.7975414534185138	0.806403096724801	1.7997724471380934	0.416890047806276	0.37736192139294616	0.2534595784559993	0.2256736007821288	0.1435048993689261	0.6975302014652147	0.042559488905446724	0.004472685080722203	0.042212570770134426	0.10174116635021577	0.08126413496149225	-27119.639900373342	-110.90354888959125	-49.03254779415346
1670000	-27299.361457393425	-172.44806540618765	-27126.913391987237	20.13969615394801	135.4598809256837	20.13969615394801	15.435141189717179	0.08728771302243414	0.8565012893380513	1.299781577443856	0.7886631482775459	0.8114662758445153	1.8535637252933463	0.3900239838026832	0.37634862583956613	0.2526323764663062	0.22975106550599203	0.141267932188136	0.6440415708896513	0.04168662921964185	0.003262513335386146	0.0427204661669078	0.07312332833417336	-0.12670173223841694	-27126.913391987237	-110.90354888959125	-50.840712337798244
1675000	-27301.277500414722	-176.563479626805	-27124.714020787917	19.234158144074936	163.57977246046374	19.234158144074936	18.69236972423144	0.08451087823241499	0.8745683182327278	1.3570212141763096	0.781061791796433	0.7601266785743122	1.7749654498594167	0.4522565473607988	0.37187630992371407	0.2586643583195577	0.22819139956859263	0.141267932188136	0.6743043669795236	0.03335328117995622	0.005104650644858396	0.033808104656373565	0.1378165900600074	-0.2589760060241995	-27124.714020787917	-110.90354888959125	-53.35827049451727
1680000	-27299.401104721517	-175.1933932855823	-27124.207711435934	19.831708093116436	157.12422086082753	19.831708093116436	17.2191766610692	0.14953948044419776	0.8457594080500079	1.3072431383983076	0.7858352224364054	0.7761580681076463	1.7021934529502696	0.5828107100573611	0.3663638983915549	0.26400792087795893	0.229879351756118	0.13974882897436852	0.6697433392219556	0.03203286376641741	0.004205954826148613	0.03179014601690711	0.10568032204900453	0.15137789582248978	-27124.207711435934	-110.90354888959125	-53.89939175715081
1685000	-27295.264239038406	-172.95458150602718	-27122.30965753238	16.77357639563883	140.36081769968837	16.77357639563883	16.04221536828994	0.1032999327657664	0.8261190531561179	1.2966870028915165	0.8005870633609089	0.7862555093732113	1.7809742963333235	0.5093770748849199	0.3702648828347079	0.25514512515099286	0.2323099559695869	0.14228003604471268	0.6458079897053562	0.036708224859480734	0.005574357660748497	0.03751497361317499	0.1293769912456793	0.13765120674095294	-27122.30965753238	-110.90354888959125	-50.82115989085517
1690000	-27291.928890879564	-172.87103359429116	-27119.057857285272	15.123214085661454	113.78583002651162	15.123214085661454	13.553799121220056	0.21918050548541695	0.7942832385707307	1.3744379277376924	0.8204754638865368	0.7862555093732113	1.7258471718376531	0.4987006885941737	0.3725684972680488	0.2591282725932574	0.22787741329096714	0.14042581684772698	0.6630368925561602	0.04570569460478426	0.007429268472671968	0.047142785233604274	0.12805791678916287	0.0684587147101212	-27119.057857285272	-110.90354888959125	-49.22539034536881
1695000	-27297.598370271407	-171.88630158323758	-27125.712068688168	15.428376588047369	120.47187532559232	15.428376588047369	13.422073849684056	0.1396576443081618	0.9095328225037121	1.459581718864177	0.6775241937195757	0.7850144012381189	1.7258471718376531	0.442499691836761	0.37001176839976346	0.25648261608432693	0.2264726678425313	0.1470329476733786	0.6604469053070021	0.04422309649111252	0.0039097094638254025	0.04469297230167301	0.08824107949577327	-0.23920557702952722	-27125.712068688168	-110.90354888959125	-48.32179829800359
1700000	-27302.985443781396	-176.0484340550234	-27126.93700972637	20.41234893834392	169.8976947980311	20.41234893834392	17.176595991111725	0.11121201316448681	0.9320357434439703	1.3699418268333894	0.7077671616845939	0.8750168094339161	1.695604203872635	0.41963425473149324	0.370787331522886	0.25209527710245433	0.23193262218871424	0.14518476918594578	0.6146022146219536	0.03392830158384831	0.006960231284166823	0.0322935637931262	0.2169005150766614	-0.2953050146078952	-27126.93700972637	-110.90354888959125	-54.03573460562996
1705000	-27293.543993636093	-173.8253351169834	-27119.71865851911	19.98883155683975	148.09973262517386	19.98883155683975	17.222813998509906	0.14796066734751145	0.8682335030918468	1.3699418268333894	0.6914674762836757	0.8597011651625721	1.6996487949953023	0.511007233633212	0.3686225270124762	0.2609620419335883	0.21807631371476474	0.1523391173391711	0.6746049797398248	0.033828062224052914	0.003564041039277867	0.034376698643926916	0.10412773733824905	-0.21842040393076273	-27119.71865851911	-110.90354888959125	-52.485876100476595
1710000	-27296.099617617296	-171.33960766472043	-27124.760009952577	16.791296919653664	114.35266073540905	16.791296919653664	12.694828417493621	0.10914418392340625	0.80924954697232	1.4842212888153918	0.7431307529390058	0.9270664345756298	1.5810557637847682	0.4552762129128825	0.3737692299449817	0.25876200613338896	0.2140568299800375	0.15341193394159217	0.6991685700435726	0.049400092228884765	0.007709509001815787	0.04727866548058391	0.17427003058123278	0.3852648470567128	-27124.760009952577	-110.90354888959125	-47.92229555669283
1715000	-27288.149180815708	-171.17659516235997	-27116.972585653348	17.255798799814155	123.20215264007652	17.255798799814155	13.437332737654192	0.1256341184690596	0.839828678391656	1.4128889762845398	0.7865445582305582	0.8380782901490044	1.564051055233992	0.5586084417102477	0.37790967703180584	0.25538561314774133	0.21922601534947636	0.14747869447097678	0.6635295212613712	0.04539524769035209	0.0046450657337224225	0.04436836109085225	0.09874662375643836	0.3384661430228546	-27116.972585653348	-110.90354888959125	-48.668496528020356
1720000	-27293.210558166153	-173.37081654098589	-27119.83974162517	16.81221106499553	129.46699783664732	16.81221106499553	15.158275706654592	0.1903164470395073	0.9087706561209185	1.4097073312626298	0.7581902162815517	0.7936096922299182	1.5711136623947322	0.5586084417102477	0.36508753856511567	0.2641256035510855	0.22149198774219686	0.14929487014160223	0.6625943889769863	0.04207740508246	0.005419538660266754	0.0429492860098991	0.11780201364356233	-0.07623863715946523	-27119.83974162517	-110.90354888959125	-51.184772341339496
1725000	-27294.261984516463	-171.77161766270757	-27122.490366853755	18.30160596064435	137.3343192524089	18.30160596064435	14.86081173895159	0.1319857877079481	0.9087706561209185	1.4410471775093205	0.7259207056733065	0.863878744995988	1.5965662010622856	0.463816514638179	0.3689235246167035	0.2550010105123439	0.22177517985570455	0.15430028501524823	0.714272319185351	0.037434079108091954	0.005131668084370966	0.03737064012971926	0.11419201832554683	0.02313203241715937	-27122.490366853755	-110.90354888959125	-50.527154803010525
1730000	-27290.483082114795	-172.72526809054543	-27117.75781402425	16.175123342296914	136.38019648332144	16.175123342296914	15.15325524236132	0.12447859143270835	0.9076683288138169	1.4851261690961792	0.705446682497182	0.8941550888665265	1.488461180426342	0.5191425502999518	0.3738020634803638	0.25711596413349846	0.21891855665360005	0.15016341573253783	0.6791254738423409	0.03773871460475912	0.005819459031252317	0.039564837170052894	0.16035504112263044	-0.027179674441920328	-27117.75781402425	-110.90354888959125	-50.31435930519753
1735000	-27289.242726322027	-173.51825224540602	-27115.724474076622	18.906222642861255	138.31935316552872	18.906222642861255	14.697595928727992	0.18094231073030262	0.8957481022996037	1.4896168677797914	0.7173669090113952	0.8081621863236669	1.572053884024073	0.5170520505614681	0.3636274658354601	0.2660618059518571	0.21916531445812454	0.15114541375455845	0.660211020150353	0.038880710163401874	0.004617077730495733	0.03884302324142376	0.11160123220436163	0.0067655724273874285	-27115.724474076622	-110.90354888959125	-52.381055760762685
1740000	-27284.939794115282	-170.01759549877295	-27114.92219861651	16.663393243368663	118.57413358172633	16.663393243368663	13.804016110984444	0.1299880922337729	0.8838271674144271	1.4699328862798031	0.8182932131094005	0.7966310356308768	1.594467305040706	0.4368483925247848	0.37064484173079626	0.2571542720937056	0.22370453324201345	0.14849635293348484	0.6905401915460024	0.040395273044035604	0.007318965289599396	0.04179365767306694	0.16922832306994248	-0.3260981482153219	-27114.92219861651	-110.90354888959125	-48.05822430733992
1745000	-27302.229384279013	-172.2834508597827	-27129.94593341923	19.510984089272807	142.1192504208676	19.510984089272807	15.453950606363293	0.08789581999397948	0.8543675104500362	1.3893651335600559	0.8305422600435785	0.8558008078807521	1.633075895540791	0.4368483925247848	0.37625122934217753	0.25178508527865445	0.22316444634090285	0.14879923903826542	0.6272563116537578	0.03547068326998808	0.005790328106684712	0.03639471686876178	0.14643029416208003	0.09945557345890224	-27129.94593341923	-110.90354888959125	-51.397336525134456
1750000	-27296.623048899626	-172.64448401384124	-27123.978564885783	17.48422993993133	125.37255636138076	17.48422993993133	13.166547552477317	0.08679884634833	0.9188728129162853	1.3407170607977477	0.7651565368247801	0.8834270715151434	1.5840925114709243	0.5077340064751172	0.3691487225222585	0.25187519921481344	0.22372930622016576	0.15524677204276255	0.6951240610639355	0.0441591866163465	0.0067100393622782604	0.04256283722134268	0.13566033367432703	-0.06568789990535052	-27123.978564885783	-110.90354888959125	-49.98878442906106
1755000	-27291.70586120975	-171.24370330053435	-27120.462157909216	17.56253403661621	122.44479790174428	17.56253403661621	13.818795604528388	0.17175001687310662	0.8770622884183045	1.4288851011482908	0.7859394441083395	0.8178622236655885	1.5954741677233877	0.49477677493608735	0.36374186720197044	0.2622469481709987	0.2255031493069219	0.14850803532010917	0.63029469632447	0.045388557918172354	0.003771600477287478	0.04380715193558305	0.06371668631018872	0.14112725909929422	-27120.462157909216	-110.90354888959125	-49.217340099847625
1760000	-27288.753895751724	-172.6466386845477	-27116.10725706718	18.39452818402909	141.39356614624404	18.39452818402909	15.014039540765559	0.11442813740615285	0.8770622884183045	1.4046243768506577	0.7859394441083395	0.8435020606900525	1.5908516674348	0.498020162497844	0.36662079726346025	0.2657920191130805	0.22449383984550877	0.1430933437779506	0.6969154821977371	0.04005961595695887	0.006858656236313882	0.03951076083374623	0.1453422512548316	-0.1654636277764739	-27116.10725706718	-110.90354888959125	-50.86433479822843
1765000	-27291.15326455563	-174.8683926055796	-27116.28487195005	17.477282995849073	152.15077572118028	17.477282995849073	17.135061707662157	0.08916009117971822	0.8462805274255555	1.426468990680772	0.7766427568243268	0.8309541341439509	1.6790666178109181	0.44058697311447503	0.3658943024213492	0.25782060796866524	0.22890524292948922	0.1473798466804964	0.6781922923572735	0.03602376223845774	0.005340121659830275	0.03593312310329131	0.1519968405721433	-0.41155651248453057	-27116.28487195005	-110.90354888959125	-52.24292500136133
1770000	-27291.16869779404	-172.9570478436516	-27118.21164995039	20.32801129138486	149.76038359371734	20.32801129138486	16.387963155362634	0.12097462532004649	0.9321111684249193	1.3077071843740042	0.7272823072167143	0.8309541341439509	1.725582360712848	0.4763628451275618	0.3752374100967147	0.2507084523494632	0.22430688584855377	0.14974725170526837	0.6922910973115907	0.03355014117386968	0.004609835810722975	0.0332696402298328	0.12577866072127364	-0.08113194960352636	-27118.21164995039	-110.90354888959125	-51.91199770865244
1775000	-27290.278960687272	-171.82057107879874	-27118.458389608473	17.88736745434434	129.7471250046423	17.88736745434434	15.402502538865537	0.15863184681343784	0.8988198687147116	1.3646976494039642	0.7272823072167143	0.785949784954601	1.732403056412184	0.4908473332978233	0.37641031980887374	0.2544275872175088	0.22773084059837007	0.14143125237524737	0.6383898298693559	0.04304470264878108	0.007648839465094197	0.04275362066500661	0.14996778569480212	-0.49731566135640076	-27118.458389608473	-110.90354888959125	-50.040733103958175
1780000	-27292.87243252919	-176.2169564359018	-27116.65547609329	21.45281731928049	165.90526750777732	21.45281731928049	17.808696186188516	0.11006673003285358	0.8517204007646927	1.3232943437083893	0.7280296528378138	0.9236667007182557	1.6993745052665745	0.47391439670427243	0.3792127953085132	0.252381964979875	0.22459983210435583	0.143805407607256	0.6698553989445692	0.03393561274770112	0.007093387663538778	0.03250298769359244	0.17518801548940774	-0.19910532568793193	-27116.65547609329	-110.90354888959125	-53.567345657119745
1785000	-27297.51897328948	-172.58102104066245	-27124.937952248816	18.438166303819575	141.098341703223	18.438166303819575	15.524270026472383	0.12621059652415173	0.8269372510145329	1.2636694316344603	0.8483296246744664	0.8754319732273769	1.7567325840056471	0.4288991354435148	0.376249164681179	0.26132814072718513	0.21950542870446732	0.1429172658871685	0.7284050457447028	0.038971258556323767	0.003422703100969473	0.037966971582826296	0.09477401497018847	-0.08706817265348978	-27124.937952248816	-110.90354888959125	-50.92495973543646
1790000	-27293.731063489446	-171.06017454992087	-27122.670888939523	15.81918031812791	115.01154028200561	15.81918031812791	13.553369832009567	0.16427604878874275	0.8560052054665221	1.3425122984457671	0.7472415725947675	0.8747322060241948	1.7170049891503776	0.4625037283183694	0.37721795646481526	0.24908330472345394	0.22683279171661355	0.1468659470951171	0.6988297394101228	0.04653641655728098	0.002713045494673573	0.04648002822708141	0.0537342353270328	-0.1773040721779568	-27122.670888939523	-110.90354888959125	-47.792954072567014
1795000	-27291.377434721875	-173.15635013715755	-27118.22108458472	18.43994961756135	146.0468199963534	18.43994961756135	16.05559968905954	0.10156222203886285	0.8468257664208128	1.416008702854408	0.7860538909351715	0.8478756051470215	1.6168948631751745	0.4863411714674107	0.37576340485312054	0.2586997614563276	0.21973188722016354	0.14580494647038822	0.6629699739151039	0.0377450397132255	0.0066182854371605706	0.03610614258803647	0.18587600667259432	-0.05710715368733408	-27118.22108458472	-110.90354888959125	-51.42617785349861
1800000	-27302.466331705647	-175.57641887429614	-27126.88991283135	21.105657281371936	166.97816418781315	21.105657281371936	17.503406374830654	0.11452417074958053	0.8940539066018339	1.3924045370311415	0.7097800234008864	0.8632111820123243	1.6057514457765762	0.5347989051772365	0.37781642508849617	0.2525596840664839	0.22131814486192966	0.14830574598309026	0.6979107093045476	0.030562069008491576	0.004618307872254819	0.031573794260423844	0.15386053327492272	-0.1444267712682853	-27126.88991283135	-110.90354888959125	-53.79454586715791
1805000	-27300.586472272473	-173.68528947094507	-27126.90118280153	19.250713924933052	154.41350228955528	19.250713924933052	16.282868942144564	0.08422678919695693	0.8633481739733155	1.4133060334290786	0.7620781308678893	0.7999140930961696	1.7016010835769146	0.4597524850566316	0.3770351518975044	0.25962024767884984	0.21697447662946487	0.14637012379418088	0.6633382739060739	0.03240621667102468	0.0026117995485244396	0.03326424887618804	0.08474897986093254	-0.20206153428519383	-27126.90118280153	-110.90354888959125	-52.593629456145216
1810000	-27300.19949957831	-173.23617872841774	-27126.963320849893	21.551915708070073	146.6384289480586	21.551915708070073	15.167218144582415	0.10148844777971992	0.8435447801140691	1.2632487121852822	0.7697133103457912	0.8331460991760696	1.7816942758336374	0.5086528223451497	0.3835863410834703	0.25100176201241603	0.2248549708224274	0.14055692608168627	0.642191840714344	0.03886043618204828	0.006863684775064261	0.03938930827551166	0.14501879696627581	0.17500416727305523	-27126.963320849893	-110.90354888959125	-51.487071370088664
1815000	-27286.853130214415	-172.96977042823465	-27113.88335978618	19.522384993350638	140.73753670270366	19.522384993350638	16.163943403935544	0.1519679599433259	0.8097609519416299	1.3389118935030508	0.7499923394303665	0.8631492986520165	1.7060310945158688	0.5321544219570667	0.3738761424387203	0.2560493479235493	0.22403910918507883	0.14603540045265156	0.6400097038407343	0.03945985442221815	0.007439554628318722	0.03819607351658251	0.18545134986581174	0.47882913462213933	-27113.88335978618	-110.90354888959125	-51.53296546338608
1820000	-27290.250851916066	-173.71175140976388	-27116.539100506303	18.76820554539867	153.9408017270167	18.76820554539867	16.460039606078634	0.09128319070712618	0.8321616625165182	1.3931364933056907	0.7499923394303665	0.8747554730276842	1.6181243936526664	0.531829638067073	0.37692434117390977	0.2544049681160119	0.21962028295255512	0.14905040775752315	0.7034911911529566	0.032847363624995865	0.004485667313046043	0.03309707605329119	0.11214287427248013	-0.009189238372097671	-27116.539100506303	-110.90354888959125	-52.35282546370163
1825000	-27293.178970122208	-171.89009543949265	-27121.288874682716	16.246723244769786	121.49633292554454	16.246723244769786	13.014451018828625	0.1562576927195527	0.8390113961864756	1.4903589909902089	0.7322011283731504	0.9457276616778999	1.5089222374057625	0.48377858536650165	0.3696211288120369	0.2560039611414769	0.21964247433151546	0.15473243571497064	0.7083338443376378	0.04452155995311376	0.008441352763392586	0.044431446412948994	0.1602818939279399	-0.09384287443192138	-27121.288874682716	-110.90354888959125	-48.68471678759082
1830000	-27296.84671468001	-171.3862541234131	-27125.4604605566	18.59005502782176	128.01414357017427	18.59005502782176	13.484296042915519	0.13837267777154735	0.8852287357107985	1.4496082964747115	0.6564039915715555	0.9259007229789247	1.5488838849725028	0.5339743682915064	0.36361684753767604	0.263547956043762	0.2148522506172574	0.15798294580130437	0.6378453877297487	0.04522679719267566	0.006278439223321798	0.04211039165818053	0.11871952236535471	-0.062200352089874435	-27125.4604605566	-110.90354888959125	-49.358534562163214
1835000	-27292.03334762537	-173.0796454248906	-27118.953702200477	19.190045895642665	147.17020400099082	19.190045895642665	16.18850842706033	0.09725283296670971	0.796116616504816	1.4693168626723234	0.7248611565050098	0.9685855619131978	1.5440420372261285	0.49707776517852376	0.37176251211763434	0.2608289086568462	0.21261932243957285	0.1547892567859464	0.655602574479352	0.03678614624630634	0.004045189574091891	0.03641682084813782	0.1104590138252203	-0.011550636533241619	-27118.953702200477	-110.90354888959125	-51.59977792570163
1840000	-27290.023843379855	-172.14790137017144	-27117.875942009683	16.487751932254767	126.99252289263396	16.487751932254767	13.582530009813523	0.1609026756356734	0.7896283393990939	1.401689234136874	0.7683163164695728	0.9070229795864583	1.6104994780386588	0.5228436523693418	0.3849116691496887	0.25984218169601586	0.211304334339486	0.14394181481480922	0.6325458630567051	0.041921490786498886	0.005427720284392323	0.04207069517071717	0.14087922899538738	0.1637900609278262	-27117.875942009683	-110.90354888959125	-49.66472625416153
1845000	-27295.24354028105	-172.41374079389544	-27122.829799487157	18.665261928665437	141.75228458142635	18.665261928665437	15.907994108617904	0.09546679573707467	0.9163606719358571	1.3725082111692037	0.7463155220794975	0.7991767025411853	1.6223048536294982	0.5433340386447575	0.3599051574825633	0.2609866567524072	0.23176577335014917	0.1473424124148802	0.6738673399171957	0.03630442889362739	0.004752915719041223	0.03595304459379395	0.07862133959262879	0.16533278968538664	-27122.829799487157	-110.90354888959125	-51.116264886521485
1850000	-27297.57821504775	-171.28625669360048	-27126.291958354148	18.101926629209228	126.84900934055332	18.101926629209228	16.338435783977957	0.11910274733606696	0.8921142010328753	1.4714117728297471	0.8646599041444794	0.7457389459347924	1.489253939175078	0.5368212368830272	0.3504367952816838	0.2766460919574057	0.22553756757942703	0.1473795451814833	0.6929666829398493	0.043844779857446205	0.007466755375853136	0.040559805997042384	0.15621979138495226	0.23628498820367838	-27126.291958354148	-110.90354888959125	-49.152365275936845
1855000	-27286.081237264014	-171.14769723097902	-27114.933540033035	18.500066437985126	129.45639035754982	18.500066437985126	13.97690174576421	0.1316579754187339	0.7733376293083951	1.5443635381999001	0.7694607417878311	0.8527735323318149	1.559753841260215	0.5003107171118434	0.3755914308373286	0.2612532291867818	0.21577579479440623	0.1473795451814833	0.6745554980476474	0.04247064698437034	0.00557019999873636	0.04223466878033172	0.12047109961343434	-0.14876950411361378	-27114.933540033035	-110.90354888959125	-49.48473128998538
1860000	-27291.955658340255	-172.49861658260474	-27119.45704175765	15.557901322811729	127.99696212728308	15.557901322811729	14.609298076072715	0.1521046848708115	0.8759841668541677	1.4666561193970735	0.7074710739892539	0.8406701128390712	1.6722063162934404	0.4370122106269927	0.37632558599688204	0.25709186458478506	0.21484779273038568	0.1517347566879471	0.6831034143770847	0.03993601145545576	0.005246407444558494	0.04176946051771533	0.09150395228586872	-0.16858718462641514	-27119.45704175765	-110.90354888959125	-49.59991805177919
1865000	-27296.470351053442	-171.0930842504927	-27125.37726680295	18.145616694968364	133.52796021880772	18.145616694968364	14.33394791892639	0.11398381934700322	0.8239097792463577	1.4354496834880344	0.7422223231461518	0.9580986368460236	1.5125417693227858	0.5277778079506462	0.38156658641725016	0.2535861347755536	0.21376704178924055	0.15108023701795564	0.6676007754756336	0.037077271724155175	0.006514278202517226	0.037790813412472174	0.16496830283907035	-0.076443510085677	-27125.37726680295	-110.90354888959125	-49.9672073147792
1870000	-27297.191585277556	-171.73583402739888	-27125.455751250156	16.89342689285158	129.1418705948399	16.89342689285158	15.643203627559483	0.12826028249661195	0.9345607980430487	1.4308660401772049	0.6785189829832876	0.9513719659039327	1.4928893924277427	0.5117928204647828	0.38013520201032114	0.24498435431096982	0.21694789113402696	0.15793255254468205	0.6862100443723149	0.0418762385162207	0.005743062938309773	0.041732230185500985	0.12296761352231697	0.024119903657292753	-27125.455751250156	-110.90354888959125	-49.42287076836237
1875000	-27293.804405742965	-172.3075714287944	-27121.49683431417	16.867655880291903	135.02948018868722	16.867655880291903	14.266931556926387	0.11988439618338345	0.9439959655482765	1.4308660401772049	0.7166671417447825	0.8683066057621315	1.5629855669948518	0.47717867977275225	0.3684377028642955	0.2570790421899492	0.21889832917052715	0.155584925775228	0.6234168865007906	0.040212479747324135	0.004198509921190394	0.03984022198893078	0.11469755347188042	0.12754832985124714	-27121.49683431417	-110.90354888959125	-50.12756555014485
1880000	-27295.318500756643	-174.0979182026228	-27121.22058255402	19.887577569973917	150.42443556146662	19.887577569973917	16.555558217088137	0.07616342501743369	0.8477562070711703	1.4061616543799638	0.7280934443669534	0.8683066057621315	1.6476455304777793	0.5020365579420013	0.3629568814624531	0.2625756373202584	0.22011214099085424	0.15435534022643407	0.6642229262069144	0.03447804378862203	0.00483006689036896	0.03539514416726539	0.1420392235344698	-0.260861513172132	-27121.22058255402	-110.90354888959125	-52.6548229093612
1885000	-27296.312557958256	-173.30455715962685	-27123.00800079863	14.589992890544183	117.95678997721592	14.589992890544183	13.133178268349134	0.19703240498478622	0.8477562070711703	1.4547760539356183	0.7889215175722681	0.8708788375842722	1.5926954092193466	0.4449719746173239	0.36515644541529424	0.2702890808688185	0.2143131964393194	0.15024127727656772	0.6536565103415624	0.042117989230002005	0.004159731489000871	0.042683776576080384	0.1087305089018213	-0.12901291742575918	-27123.00800079863	-110.90354888959125	-49.231503156903614
1890000	-27294.75895576092	-174.2168698789726	-27120.54208588195	16.719841347195498	136.4366841978877	16.719841347195498	15.454816664272467	0.1728905593536289	0.8477562070711703	1.4221888676125884	0.736749899725359	0.8793905303869607	1.668942520586597	0.4449719746173239	0.3716701260019476	0.24974359106155353	0.2270871563582932	0.1514991265782055	0.6508310582321525	0.042050923047065314	0.008191180495309326	0.04145241966925108	0.1792097419574507	-0.13700266436518574	-27120.54208588195	-110.90354888959125	-51.670158480216486
1895000	-27294.435759988588	-173.7873331011809	-27120.64842688741	16.86736471294027	146.65226787132883	16.86736471294027	16.86736471294027	0.13089861142951603	0.8563439967633146	1.4590795217634611	0.7415742942997964	0.8575466288067538	1.626818446699518	0.45863711166715554	0.3618058535839697	0.27157510943062235	0.21535018965974193	0.1512688473256659	0.698558215191424	0.03313582636099062	0.0057622537935478725	0.034445284362897406	0.17915665073598222	-0.054417188165334224	-27120.64842688741	-110.90354888959125	-51.7298936512639
1900000	-27300.23148051782	-174.32594442147138	-27125.90553609635	19.86855486740731	157.4506796844461	19.86855486740731	17.263432252810837	0.10141669882141952	0.8734889206127623	1.5305559840746332	0.740689669520571	0.7689860880546822	1.6413276348560035	0.44495170288134683	0.3613837203461275	0.2631871028261365	0.22758862618652098	0.1478405506412149	0.665974823038771	0.03353022066985147	0.00911211387469346	0.03414254820925756	0.22027690738017514	-0.18939094212410693	-27125.90553609635	-110.90354888959125	-52.5844084604134
1905000	-27288.624427692936	-172.15924600562877	-27116.46518168731	18.738026467157916	138.27973385832388	18.738026467157916	15.643480730117604	0.1025785230625084	0.8635327987011125	1.4036098441941216	0.7333069239566656	0.8107932417160486	1.688205469485688	0.5005517219463623	0.3598121059023812	0.26566852491363596	0.22250586503732733	0.15201350414665538	0.6796146617649417	0.03932430564771353	0.005477963343222869	0.03930557768971779	0.1369247325049378	0.21690839856948071	-27116.46518168731	-110.90354888959125	-50.618557989200134
1910000	-27290.685617472962	-172.94029450696524	-27117.745322965995	17.919901152958488	137.01896313796078	17.919901152958488	15.722617472380772	0.14913695128187685	0.8396424550633707	1.4036098441941216	0.8015378456000439	0.8107932417160486	1.7126579394267158	0.43175867399969803	0.37336313930380366	0.25731323168011566	0.22707734902729323	0.14224627998878722	0.6601449388406818	0.04236985161599452	0.004583643060091517	0.03930830536624659	0.11469924035189626	-0.3124715661110887	-27117.745322965995	-110.90354888959125	-50.88083457521772
1915000	-27285.414488005303	-171.38656711676188	-27114.02792088854	18.12757801089888	126.04705084680131	18.12757801089888	14.170664344783605	0.11679462107915387	0.8096493606951044	1.4145074703061882	0.6876171692500472	0.8796250417528056	1.6977677417967079	0.5108332161991452	0.37349264971970814	0.2610908358525102	0.21894796696005367	0.1464685474677278	0.6453668250399244	0.04749211059515124	0.011127016735670776	0.043786995566188466	0.22214774395311274	-0.11055396100317602	-27114.02792088854	-110.90354888959125	-49.07902973464434
1920000	-27293.744882217114	-173.70448817315528	-27120.040394043957	20.131454628374506	151.2756241773109	20.131454628374506	16.654225657322364	0.10193601104524928	0.8127041229387972	1.4319793456187226	0.7120990076880183	0.8520884410711418	1.6977677417967079	0.4933613408866107	0.37739862542220276	0.2603636196506264	0.2165708911771471	0.1456668637500236	0.7115315609439775	0.03626315141310944	0.0032371850963206473	0.03731408089803063	0.10528994672444393	0.0537934482501549	-27120.040394043957	-110.90354888959125	-51.95499378106761
1925000	-27293.941765946274	-174.97312767942515	-27118.968638266848	18.933173515305928	160.26588079039115	18.933173515305928	17.651412942649788	0.1012982515287367	0.8127041229387972	1.3781497322203315	0.8241639079306199	0.7804028606394016	1.6465859155696991	0.5579934607011494	0.3753592926180758	0.2649981753205018	0.21811603175378713	0.1415265003076351	0.6935770775727995	0.0327454610117826	0.00584741760960102	0.0329844205396392	0.19410189685669815	0.15467531902865111	-27118.968638266848	-110.90354888959125	-52.86963155505676
1930000	-27286.816385616767	-172.80519672249142	-27114.011188894274	19.775113296670533	149.74809144640335	19.775113296670533	16.109581108660073	0.10576179314367187	0.8223594442342407	1.425429385219059	0.8578727434259249	0.8159016037540863	1.618020177751903	0.46041664561478507	0.3753592926180758	0.2710122931213303	0.21359502503311528	0.14003338922747843	0.6597666909726353	0.03413012919958772	0.005619926716177838	0.03585966338314461	0.14582189579339208	-0.17564485491286486	-27114.011188894274	-110.90354888959125	-51.782681842165296
1935000	-27295.563960521104	-172.2992597721129	-27123.26470074899	15.462821814677566	113.54520494529817	15.462821814677566	11.903919043300482	0.11559933729076709	0.8801533377331943	1.4071009693701644	0.868907808932706	0.7555578182401236	1.619611550828514	0.46866851489529643	0.3710376790794916	0.2544491492482703	0.22499098455802666	0.14952218711421128	0.6422240027619683	0.04787650817593624	0.010657959274636314	0.04992970737004093	0.19169749022116608	-0.4012678042958333	-27123.26470074899	-110.90354888959125	-47.64775133284679
1940000	-27290.007548078527	-172.0606830315197	-27117.946865047008	18.145331801817093	134.53650447540304	18.145331801817093	16.49182027208767	0.1142203026370166	0.8280616874203773	1.3188838457861634	0.7946024076639673	0.7771525261976129	1.7579372313141393	0.5233623016177387	0.37208673703492595	0.25792682443744863	0.22879223627309336	0.1411942022545319	0.6587165516278216	0.04080267567424189	0.004200950138340659	0.03888007772499863	0.10131154578945357	0.37738377896175807	-27117.946865047008	-110.90354888959125	-50.080819715331145
1945000	-27297.821122739955	-171.59066966373683	-27126.23045307622	18.43130887504038	132.03486732302474	18.43130887504038	15.091902400575902	0.10781372840554279	0.8972827042673773	1.1962529558306279	0.764130287173981	0.8907061761749292	1.777255582531831	0.47437229402125225	0.37078237617279153	0.25647528723569274	0.22821076736022416	0.1445315692312914	0.6680248805699089	0.042331041997597414	0.003465601426677706	0.04116272236077019	0.10109300833776658	0.3351982781435055	-27126.23045307622	-110.90354888959125	-49.87277577226462
1950000	-27290.916026250623	-172.13662032199937	-27118.779405928624	15.257167953988791	116.6119030080666	15.257167953988791	14.06127583816421	0.1968579798185006	0.8334539940455552	1.360328876766376	0.795284796230681	0.8616645360677845	1.6379990489070326	0.5112687479825692	0.35912345051867645	0.2661914962995399	0.22356965438719212	0.1511153987945913	0.6500993532732868	0.04342747524327084	0.0046572556940423886	0.04451511200663029	0.09470453706889069	0.18587333105972031	-27118.779405928624	-110.90354888959125	-48.960347246638236
1955000	-27297.791512765543	-171.8498568754926	-27125.941655890052	16.69588379746179	119.99720784795733	16.69588379746179	14.259689238282043	0.1907411117198169	0.9182892583969644	1.4734919819150893	0.7329039713579443	0.845228973757652	1.511606237302801	0.5184795772695472	0.36307544478366144	0.27342097530738496	0.2077152138840437	0.15578836602490964	0.6267499914566784	0.0464264964563646	0.008062851626298651	0.04524078239357822	0.15715910854582987	0.19664010410247507	-27125.941655890052	-110.90354888959125	-49.397812130460984
1960000	-27291.34939845757	-172.42959742981483	-27118.919801027754	19.1430841062466	142.89140305235264	19.1430841062466	16.06262974277745	0.1073116312151235	0.9182892583969644	1.4734919819150893	0.6953433133486542	0.9110149238559302	1.5414406606295619	0.4604198618537983	0.36393651627813267	0.2590752893246232	0.21575606264005437	0.16123213175718948	0.6961672348935011	0.03707742750048698	0.0033428332434009334	0.03742525988610544	0.08218924505202341	-0.1266981458968048	-27118.919801027754	-110.90354888959125	-51.04620132732801
1965000	-27300.25216843538	-171.16617339188957	-27129.085995043493	16.768120208360042	123.60608439422907	16.768120208360042	13.23051039320277	0.13231331299662413	0.8548631109139397	1.4576082592244386	0.7563517549992037	0.8517015274062637	1.618207617853372	0.46126772960278045	0.37678078871549575	0.25293967066679846	0.2274739391011408	0.1428056015165648	0.6700093335684312	0.042051403805061	0.005194563435858735	0.04230355643567106	0.11251056429340657	-0.3634358709467068	-27129.085995043493	-110.90354888959125	-48.71605190213721
1970000	-27302.734974881936	-171.2194234556198	-27131.515551426317	19.068625315694373	132.74904537290635	19.068625315694373	14.788009493688149	0.10592295386663995	0.8317204714029209	1.5134100471429863	0.7034819434754772	0.9385242267015537	1.57911489309871	0.4337484181783498	0.37156180986543214	0.2612077562685253	0.21604228176511325	0.15118815210092912	0.6230086737450362	0.04054630689638717	0.0017580852203534633	0.040060363913328796	0.049363017664881825	-0.002169167475066606	-27131.515551426317	-110.90354888959125	-49.98186380037163
1975000	-27290.69658114867	-171.79675474023267	-27118.899826408437	18.029242024008195	135.22393396605017	18.029242024008195	15.930190634660015	0.11679284176496142	0.885539355864231	1.5203815864200503	0.7506155790721052	0.851619890708784	1.5079391801689712	0.4839044077658565	0.3688770733661985	0.26255168725578637	0.2154274778786861	0.1531437614993288	0.6609397844565053	0.03940571104612186	0.004817620786722185	0.03919307643216185	0.130287321693388	-0.2557128820289006	-27118.899826408437	-110.90354888959125	-50.15084347013219
1980000	-27292.77307008726	-172.44992032708032	-27120.32314976018	17.96111615230166	140.95110321821397	17.96111615230166	15.46876969176102	0.11454148405408443	0.8360663932196006	1.5203815864200503	0.7431587469736555	0.8913104752616823	1.5041572015779314	0.5049255965470782	0.36783101442574206	0.26707348972726735	0.21172404835317452	0.15337144749381582	0.671744391588538	0.03834232060748913	0.0014998655498148887	0.0381265166525781	0.03618688973821136	-0.11822022625396778	-27120.32314976018	-110.90354888959125	-50.813839988965206
1985000	-27299.935480747223	-170.78663717648658	-27129.148843570736	16.058316349701528	114.6359213714024	16.058316349701528	13.242790423704651	0.13257609993879632	0.9125939898628108	1.4445391985946257	0.6762406057510323	0.9443144732395449	1.5269254723016596	0.4953862602503253	0.370192286804276	0.25178772098744984	0.2200332102318261	0.15798678197644778	0.6733676793637782	0.04714109937864986	0.0013707411188228632	0.04683379815704491	0.029686699284452864	-0.013869211928018842	-27129.148843570736	-110.90354888959125	-47.52755871654695
1990000	-27292.959314134274	-174.8291269209877	-27118.130187213286	20.901874260708833	162.48284633055505	20.901874260708833	17.12575960285373	0.09691346081081219	0.8895771935910615	1.3968282391159772	0.7152485773381557	0.9221692449798085	1.5772341093367364	0.49894263563825936	0.3787369918814665	0.24444348465972088	0.2250551616602275	0.15176436179858488	0.6309727559348748	0.03293606916506939	0.00558234623575697	0.03247250487663911	0.1307897118624133	-0.01394548533049418	-27118.130187213286	-110.90354888959125	-53.08976464471538
1995000	-27291.28934114298	-171.1646620388744	-27120.124679104105	18.33973443882025	130.68736570365087	18.33973443882025	14.849037032596918	0.11350638294426356	0.885447926731524	1.3620646190610133	0.7039939229683131	0.893612159654844	1.6559387359460447	0.49894263563825936	0.36900028362721665	0.24964341061379972	0.22273009003715527	0.15862621572182814	0.6503853623334896	0.041466429652559554	0.005593360567433043	0.040970048865794285	0.12062823306066364	-0.11025092065523955	-27120.124679104105	-110.90354888959125	-49.64818947749642
2000000	-27296.982899944076	-171.5271647479293	-27125.45573519615	15.54699176037851	120.54313366677694	15.54699176037851	14.12901199654997	0.1410904443854434	0.9349408492117316	1.3551836055588071	0.7742200344045805	0.9065209280475361	1.5815120258774669	0.4476225568998762	0.37077941230627415	0.24446515516671724	0.2321987297661998	0.1525567027608086	0.6607772570668642	0.043668201865578814	0.007571630316391292	0.04366856151417447	0.1675587284112825	0.144339981723002	-27125.45573519615	-110.90354888959125	-48.3411506119017
2005000	-27295.94243424249	-172.32749260884205	-27123.61494163365	17.83386056412417	135.67163282500132	17.83386056412417	15.539180984185412	0.14881573653696767	0.8670924594887852	1.3018802586785578	0.8657398845624986	0.7685889100342865	1.6831665021502848	0.5135319850855853	0.3682882052177684	0.2538380883485482	0.2276359764404762	0.15023772999320695	0.6587796797076865	0.04004329928006343	0.0026630636931449614	0.03998085524614407	0.060254311729476547	0.12452427177810224	-27123.61494163365	-110.90354888959125	-50.67081646007558
2010000	-27302.4250680573	-174.68549577008463	-27127.739572287213	19.54448260305502	156.58024948797066	19.54448260305502	17.37182127670945	0.1326026672186657	0.883319010097764	1.3552053868060205	0.8368880170846607	0.8124883385898067	1.7051280498292614	0.4069711975924849	0.366271927621116	0.2561635706804369	0.23240169595681945	0.14516280574162743	0.651290799215751	0.033225142221982126	0.004122291379658501	0.03465344088420886	0.1361104119131521	-0.0250283004730653	-27127.739572287213	-110.90354888959125	-53.08932810245207
2015000	-27301.07436025827	-173.45188894339552	-27127.622471314873	18.346747503336204	133.44070040131479	18.346747503336204	15.073714614938535	0.18916395855773985	0.8325615913539265	1.3953429954307952	0.8689786054713989	0.7280077751001083	1.6811546712678083	0.49395436137596127	0.35706516898372903	0.26380600981949814	0.23661684792170093	0.1425119732750716	0.7043095711013947	0.04139940495214755	0.005415044667882361	0.0409255427808602	0.11690870932367822	0.04125170148306059	-27127.622471314873	-110.90354888959125	-51.88442927089394
2020000	-27302.698651098497	-172.92241692095934	-27129.776234177538	20.23095601716071	147.37058211888083	20.23095601716071	16.699769038947537	0.09529963514342933	0.9181430119984335	1.4025004757391415	0.7787561353783424	0.8520049565704718	1.5013720334730336	0.5472233868405758	0.37608141715903	0.25908265375860356	0.22045850627430796	0.1443774228080582	0.618013478347111	0.03486977758165612	0.0030072311776344943	0.03500757445541859	0.09027825020987464	-0.3520115152161052	-27129.776234177538	-110.90354888959125	-51.656031456160505
2025000	-27289.831023997016	-172.00781213567694	-27117.823211861338	17.23997151609901	114.44701656975846	17.23997151609901	12.503021009031555	0.20145382083894978	0.8819609108208264	1.4025004757391415	0.7457267570960203	0.8819738416292453	1.615299882295174	0.4725381324195913	0.3715671886678049	0.25226334960393304	0.22726462048249166	0.14890484124577005	0.6397442795473788	0.05219386921837365	0.008645068013771675	0.049117805995687304	0.12407367406138557	0.21338046931931567	-27117.823211861338	-110.90354888959125	-48.6909103850104
2030000	-27294.516767840447	-173.86059251575267	-27120.656175324693	20.384949919654094	149.752961794213	20.384949919654094	16.069545975870113	0.1498445515803372	0.892102101176782	1.3867065833914072	0.7474084769684345	0.7949336271947977	1.732776384297323	0.44607282697125494	0.36321174175567045	0.25771194025916294	0.22930862246024655	0.14976769552491975	0.6484003483769792	0.03523283145640036	0.0033002228674135045	0.034980985871907344	0.09251875661789306	0.15247076233780243	-27120.656175324693	-110.90354888959125	-52.81017492847934
2035000	-27298.923284819903	-172.13053193691218	-27126.79275288299	19.198312754912227	134.47961111290076	19.198312754912227	14.91920173907675	0.09200981727563785	0.9343799669731879	1.3234256444650314	0.7426924878000294	0.8075779614870051	1.7637096624891853	0.42821427678555996	0.3615958955142697	0.26368899769014126	0.22699592562325796	0.14771918117233082	0.6943498270860546	0.0411193804167397	0.005678915164996119	0.03984971998755382	0.12274769428363132	0.03592077440993562	-27126.79275288299	-110.90354888959125	-50.54720441553043
2040000	-27299.617208644908	-172.24213087398095	-27127.37507777093	19.69591828833485	141.43172397802456	19.69591828833485	15.100331744035017	0.12757366800299294	0.9078802204876971	1.3063787355500291	0.6960366914202909	0.871016514014221	1.7938363612345822	0.42485147729317835	0.3749236264505893	0.25506446872268335	0.223869408208864	0.1461424966178631	0.6556574679926342	0.03905699396468518	0.003090891780884546	0.037846309606899116	0.0797200684865071	0.002859330130831786	-27127.37507777093	-110.90354888959125	-50.98794448754752
2045000	-27293.566803806112	-173.60503544641773	-27119.961768359695	19.417186329462446	142.07429732313986	19.417186329462446	15.094360032120528	0.1786875172234261	0.8996745296968734	1.4927921945159863	0.6960366914202909	0.8530640425156136	1.5307198049448645	0.5277127369063698	0.36787749022913796	0.2536083367020576	0.21943327109823377	0.15908090197057032	0.6795892875708782	0.03526379066226849	0.004084540286481115	0.03576763033964972	0.11296953025615947	0.27153730879645877	-27119.961768359695	-110.90354888959125	-52.940770850111946
2050000	-27292.38934848102	-172.0310859296682	-27120.35826255135	17.459708897549287	127.91445033255337	17.459708897549287	13.442067615643884	0.16167221432123519	0.8710067608913191	1.4927921945159863	0.7191795566400553	0.8850607416568851	1.5099219644026292	0.5220387818931238	0.36723818630919125	0.26374288974329774	0.21471861394899974	0.15430030999851094	0.6810254313946156	0.04291631533957934	0.0020252087203707554	0.042446057008327376	0.04806220495578296	0.24944657634807374	-27120.35826255135	-110.90354888959125	-49.835162219546596
2055000	-27293.345405168497	-172.25220034416625	-27121.09320482433	18.81638405208256	142.55220657538234	18.81638405208256	15.795032343295235	0.10689813024328328	0.8352006979772557	1.4710723765803733	0.7062875149981148	0.9451485173400355	1.6055902840227996	0.43670060908141967	0.3655171203902643	0.2631997609964169	0.22131378626501505	0.1499693323483034	0.667282985388939	0.036627069542498975	0.0038657588919077976	0.03685247084986842	0.10949969746949578	0.0795298327238358	-27121.09320482433	-110.90354888959125	-51.012627573960984
2060000	-27303.006288698176	-173.46364484134324	-27129.542643856832	20.97131972370208	149.32391097425847	20.97131972370208	16.763177103593158	0.11706081981114877	0.8757930553140538	1.5724656596140367	0.7235448281229865	0.9036452857101696	1.521985860538319	0.402565310700433	0.3604455643053173	0.256259450832724	0.2245186637961709	0.15877632106578748	0.6538918486406639	0.03625285034119272	0.0023202104800610604	0.03607504124559267	0.05808989667383912	-0.18651320582522926	-27129.542643856832	-110.90354888959125	-51.80096586488805
2065000	-27295.30987943247	-174.04572338651155	-27121.264156045956	19.40053057568439	152.13858850583017	19.40053057568439	17.32488804339858	0.10357899018618184	0.9361512497425659	1.3766622068073278	0.7074152055243244	0.8360332610586741	1.6574989545349335	0.4862391223321729	0.3657462506872041	0.25321027306019794	0.22339501030993095	0.15764846594266665	0.6704414022061542	0.03575381552854703	0.005443685929310081	0.035970966496074945	0.16347882092891491	0.12186327044755625	-27121.264156045956	-110.90354888959125	-52.03709364024273
2070000	-27307.64371775962	-173.01824427443245	-27134.625473485186	16.006164998420964	116.97202390405484	16.006164998420964	11.811056506022503	0.09479536446017439	0.9111143449112874	1.5621620046291995	0.7074152055243244	0.912108289390354	1.505754312257992	0.40144584328684113	0.3681549404457372	0.2646695392354574	0.21381012613507672	0.15336539418372835	0.6889990387626816	0.04530756479627114	0.003154889048316153	0.04515484674500195	0.06284190031610079	0.1048178606081239	-27134.625473485186	-110.90354888959125	-48.78496194188734
2075000	-27290.803881033924	-173.79683112773697	-27117.007049906188	14.759630586185535	110.75190072356264	14.759630586185535	12.243922159206381	0.09084651868394451	0.8974959742990182	1.4799702061674427	0.7209181675128141	0.8768611240175124	1.5922706943531628	0.43248383365004833	0.37723479905811513	0.2578841749027124	0.21662001481354057	0.14826101122563157	0.66544802108791	0.04978672291530861	0.006975622074670591	0.04971127864694615	0.1386874229218169	-0.08472166732914037	-27117.007049906188	-110.90354888959125	-48.43876548649946
2080000	-27294.070318537935	-172.0732232558775	-27121.99709528206	17.02999252669795	129.52871047703442	17.02999252669795	14.311643940259657	0.16057540182250854	0.8254673784484505	1.4037794669432726	0.8779500587537068	0.8157420426224902	1.57135788834109	0.5057031648909884	0.36895881390625745	0.25959985691356285	0.22867683910979275	0.1427644900703866	0.7127727671938505	0.040586306975736446	0.004456733974014823	0.040625501769063085	0.09541728130404893	0.07624296060449658	-27121.99709528206	-110.90354888959125	-50.06299118750077
2085000	-27298.257097618818	-172.8785093583009	-27125.37858826052	15.771508113943877	126.93335798622178	15.771508113943877	13.844547175118668	0.14951507883984586	0.8501862507393873	1.446790996918304	0.668888605662576	0.900877121519156	1.6898935482908801	0.44336347686969513	0.37761050173914984	0.25619244581172257	0.22271086985936991	0.14348618258975737	0.6351264825569565	0.04551307002334506	0.007741342992164043	0.04354151354032748	0.15737690505249316	-0.3643928312958088	-27125.37858826052	-110.90354888959125	-49.38417949763821
2090000	-27291.090543348997	-172.29714553020239	-27118.793397818794	18.360034639958222	135.18651636999172	18.360034639958222	16.013561109767565	0.15430881762548407	0.8695563052542167	1.3818044015962732	0.7082963733233402	0.8121149189304128	1.782087643004192	0.44614035789156353	0.38003908821804855	0.25401889922565535	0.224044452071477	0.14189756048481886	0.6743395825104432	0.03978206202485841	0.004478003723884274	0.04000648416624515	0.11176799324586839	-0.1987471781599555	-27118.793397818794	-110.90354888959125	-50.76126150413438
2095000	-27303.50213361959	-172.00467628197114	-27131.497457337617	18.130202187137606	133.36995850014114	18.130202187137606	14.56040633257759	0.14822153746398778	0.8463910580377876	1.462666059530319	0.6273957170221537	0.8408781674518537	1.7007675756297538	0.5219014223281305	0.36848839141242723	0.25745441685202514	0.22547077700979556	0.1485864147257518	0.6554140695791985	0.04196848583727713	0.004497249967339582	0.04209538318354815	0.1146867202682731	-0.14818680259436365	-27131.497457337617	-110.90354888959125	-50.313056294985365
2100000	-27295.181550704925	-172.6521346071587	-27122.529416097765	18.490845151920418	143.48455079954033	18.490845151920418	14.76742374257436	0.1503187068232801	0.9062704390982266	1.4370392111465953	0.668248665164747	0.8803477338180876	1.6749510295349204	0.4331429212374215	0.37230760284900344	0.25507232443752115	0.21654489917659417	0.15607517353688094	0.6578493488956898	0.034442783022512656	0.003331193757663866	0.036617058892673006	0.09218030001130532	-0.0386731009581779	-27122.529416097765	-110.90354888959125	-51.888372553136065
2105000	-27294.496324032127	-174.09856364698885	-27120.397760385138	15.470201471022454	140.97206150130387	15.470201471022454	15.470201471022454	0.15475238789797086	0.8924658310507674	1.295930501400295	0.6851008112685311	0.9129299601860417	1.7504573800267578	0.46311551606760554	0.3732537573697898	0.24470673084712985	0.23071033166113536	0.15132918012194474	0.6305279520820406	0.033746856494549185	0.009144765549934784	0.037077590125928685	0.2161568483977105	0.16858377878294156	-27120.397760385138	-110.90354888959125	-51.670626133905216
2110000	-27305.786062589053	-173.65099741470635	-27132.13506517435	20.643163429586313	152.91802600434116	20.643163429586313	17.37666350513695	0.10103187593853966	0.9580789407617508	1.3859668314557976	0.7085678169580207	0.8456070059152991	1.5981096663402674	0.5036697385688628	0.3678738170005723	0.2566061532804005	0.2184355636549562	0.15708446606407073	0.7244415969402003	0.03174945758532779	0.0023544492931345143	0.03164833426851226	0.07807776782092209	-0.06146305664463792	-27132.13506517435	-110.90354888959125	-52.12670236933716
2115000	-27290.916504459055	-172.10175010297192	-27118.814754356084	18.958498319757474	139.42922244767007	18.958498319757474	14.633055239510634	0.13689021149743522	0.9010285553736299	1.4175252550826773	0.6655427997135075	0.8684890633894908	1.6204666637815346	0.5269476626591582	0.37636546226238327	0.2565853871650774	0.21859163465345358	0.14845751591908554	0.7089950434843564	0.037972231398781885	0.003116784493995344	0.0381375943723171	0.09827287207638594	0.17956775835245284	-27118.814754356084	-110.90354888959125	-50.90371255552028
2120000	-27290.88681093132	-172.87070197073447	-27118.016108960583	19.865333013714093	145.20496907778852	19.865333013714093	16.21791938580969	0.12152129283064364	0.8546069245340752	1.4652512046125254	0.7688660391014974	0.8888304144265186	1.513904784406743	0.5085406329186389	0.3607296533043174	0.27220670052752055	0.21644628379022432	0.15061736237793755	0.6816533018203024	0.037920725749735575	0.004356344201532188	0.03904597303117654	0.11847227708130185	-0.06378405309308635	-27118.016108960583	-110.90354888959125	-51.36814807850296
2125000	-27297.10594099031	-174.67888477143106	-27122.42705621888	20.389926604395022	163.6905006464401	20.389926604395022	17.00264545576733	0.08795429729050167	0.8656438622277922	1.4326937664414656	0.6882399493813842	0.8843855467868045	1.5946363171545768	0.5344005580079754	0.36835654198656037	0.2671679386721384	0.21939621290021463	0.1450793064410864	0.6812519697158858	0.030768850352778144	0.003771904367920463	0.030558877086168213	0.09831333647207918	0.046673894742864604	-27122.42705621888	-110.90354888959125	-53.29229013163032
2130000	-27295.759744119627	-171.76357005119098	-27123.996174068434	17.133120300650486	132.16988529180384	17.133120300650486	14.015429588985802	0.13611841588860296	0.8594156652152412	1.4234218817711706	0.7108735254717121	0.8689704832236853	1.5946363171545768	0.5426821271636126	0.3637599862147788	0.26991528008944143	0.22145570486472835	0.14486902883105118	0.6836981125907037	0.03901293984011	0.004326029321916657	0.03964832949388393	0.08871443213131676	0.06616146032787358	-27123.996174068434	-110.90354888959125	-49.89843648652415
2135000	-27296.985257593482	-171.93147512396027	-27125.05378246952	19.010927509129715	136.03825741220658	19.010927509129715	15.041723146506964	0.1380747660597308	0.8360696219884469	1.5106183124430805	0.717418572245469	0.9055705216571656	1.542249261041306	0.4880737106245303	0.3590190203000582	0.263503111968243	0.2189989949842268	0.1584788727474717	0.6832906368957455	0.041027858878114734	0.004127020990293377	0.040285858481556046	0.09671293957841316	-0.2317242572646344	-27125.05378246952	-110.90354888959125	-50.46280988728144
2140000	-27302.056245817657	-172.55523179352105	-27129.501014024136	18.721421872545328	143.3753439483085	18.721421872545328	16.78093424714152	0.12878309092228457	0.9391204502988535	1.4578155471629093	0.770212245733336	0.8845144847070728	1.5450728657927373	0.4032644063050897	0.34797533621589066	0.266883914470349	0.226939474494989	0.15820127481877116	0.6303572696512528	0.03532567378085022	0.0028149355044881207	0.03583259491350377	0.07998307720266633	-0.2405343038930425	-27129.501014024136	-110.90354888959125	-51.25833204513853
2145000	-27292.15730103074	-175.32551257128034	-27116.83178845946	20.90236110415646	162.1337889702018	20.90236110415646	18.113430211874224	0.09328474743617547	0.9391204502988535	1.404027089243919	0.7982784553100504	0.8261298572597581	1.5779382318245856	0.4545059160628322	0.3588879296378653	0.26035695052731894	0.23030353811227652	0.150451581722539	0.6862266514051995	0.031169963108057298	0.003576466645318669	0.031154591240847893	0.12158976678896556	-0.025911673605417622	-27116.83178845946	-110.90354888959125	-53.07818816623362
2150000	-27300.051147382608	-174.00469678973198	-27126.046450592876	21.219325253400417	156.8662216454136	21.219325253400417	16.45297768103916	0.09909139435597278	0.8074132542089593	1.3800767329893153	0.8645765426259784	0.8112449260427733	1.6216542921968706	0.5150342519361019	0.36170155362985223	0.2690792875325646	0.22736742643424793	0.14185173240333496	0.650007159514276	0.033781904876509526	0.0027891238008050374	0.03438743608006104	0.09444426553617087	0.2265387388107561	-27126.046450592876	-110.90354888959125	-52.531495500580185
2155000	-27301.78917943301	-172.93273099124156	-27128.85644844177	18.998597435824202	142.21284879336986	18.998597435824202	15.782546219553735	0.16394565668249556	0.9398410710467852	1.4105770048532433	0.7835398233576475	0.7991666021152496	1.6195675508089136	0.44730794781815914	0.3647674544829757	0.2561624831513878	0.22848047883929895	0.15058958352633725	0.682090288086522	0.03410890315363123	0.007449608894451009	0.03570179245358809	0.19194485667440786	-0.060348342951487104	-27128.85644844177	-110.90354888959125	-52.24670316831674
2160000	-27300.806883547677	-173.51550461523652	-27127.29137893244	17.95150121115447	141.73073777542032	17.95150121115447	15.662895652520831	0.0783082874496432	0.9265088321597252	1.5092576818128127	0.6767146168180326	0.7778549284048555	1.6256461373389541	0.48401780346561823	0.3612764272689724	0.26647714621585533	0.22076629677503246	0.15148012974013947	0.6414485081572995	0.03718759499640897	0.006151124848868689	0.037632093026571556	0.16781744215250893	-0.19812949968365892	-27127.29137893244	-110.90354888959125	-51.85232078324805
2165000	-27291.465834598785	-175.19880099453854	-27116.267033604247	20.44775341636697	152.1054103860185	20.44775341636697	17.069467401213128	0.07392604755902463	0.865255292091812	1.3274549643420441	0.8083685998486252	0.8161934765431081	1.7083277822984184	0.47439988487599005	0.36980579336957115	0.25794652882088515	0.2251626742325402	0.14708500357700313	0.6606808088199407	0.03743851216164556	0.0036735453868958967	0.03657857871965274	0.09246700617725262	-0.1801028135289004	-27116.267033604247	-110.90354888959125	-52.919592486644206
2170000	-27293.96574447452	-173.6801064934266	-27120.285637981095	19.715961542673877	152.62350307993967	19.715961542673877	17.09387411883486	0.12347870246591104	0.8494097568876278	1.3617538604505703	0.761476122816838	0.7931598075647476	1.7016230978786668	0.5325773544015475	0.37230988298884277	0.2603370804065067	0.22160884284037183	0.14574419376427827	0.6177800626114163	0.03390926078111449	0.0038987713397042522	0.03459000675393129	0.11777690949906484	-0.105434671487798	-27120.285637981095	-110.90354888959125	-52.312737525376846
2175000	-27291.071290298638	-172.07788329979775	-27118.99340699884	18.552897261083583	136.40183375731837	18.552897261083583	15.005284661537148	0.10068845076261877	0.8579604028746658	1.318183842907441	0.7947003821593888	0.8067259943447704	1.6896309705401162	0.5327984071736158	0.375365019507381	0.2609033694478541	0.22452564262697985	0.1392059684177847	0.6783570422516709	0.040355341511412936	0.00611433555894142	0.03958105202373471	0.12219337643909144	0.0961764099526815	-27118.99340699884	-110.90354888959125	-50.46567612831591
2180000	-27290.564942123227	-170.96522759700778	-27119.59971452622	17.817392399336068	124.9048935564796	17.817392399336068	14.00347662212489	0.12279682717885994	0.7829426904103215	1.3545708029736412	0.7211918588171429	0.8296197477301858	1.8271729094804556	0.48450199058825116	0.37495945292712235	0.25477996657058694	0.22762796179863953	0.14263261870365085	0.6478075395235032	0.04513495307819488	0.00654530618982168	0.044330676184188164	0.14659566647706562	-0.14071451714710828	-27119.59971452622	-110.90354888959125	-48.89351024238626
2185000	-27297.98391066372	-174.89171422911346	-27123.092196434605	18.6687773314721	154.28293554942923	18.6687773314721	17.548531818446918	0.09819038801160962	0.8398231221543833	1.2822900579909964	0.7365921720557259	0.8166105600511943	1.8401820971594471	0.48450199058825116	0.3748436193782903	0.2633420873553177	0.21941910193506936	0.1423951913313223	0.6699218262082955	0.037041348720518445	0.006276987326926631	0.03550591750928055	0.14195778040002988	-0.4834928027155042	-27123.092196434605	-110.90354888959125	-52.28265250785584
2190000	-27296.340788987432	-171.8485885287186	-27124.492200458713	17.2185688470869	129.43134256915707	17.2185688470869	15.107389966913962	0.13324952532464332	0.8437143607955409	1.3833026118203304	0.7559537846183814	0.8096114148704351	1.7577188107590895	0.4496990171362208	0.3842763958791176	0.2603444100117837	0.22069699471711107	0.1346821993919873	0.6332460321125694	0.044839821200541724	0.0036472924075500847	0.04456805696163859	0.08008485999037863	-0.24575638401765418	-27124.492200458713	-110.90354888959125	-49.49517341121764
2195000	-27290.23762494398	-173.71615958236617	-27116.521465361613	19.113319991623733	149.32723595735996	19.113319991623733	17.141978301055218	0.08701584881088402	0.8324808783155886	1.4061384772003538	0.7128523169497495	0.8812019282346494	1.6825033547405934	0.48482304455906367	0.3704630495618973	0.25379095416794784	0.2275460074630707	0.1481999888070839	0.6151951628926138	0.034711919818087494	0.0071658159117565295	0.03467940096865529	0.17527402234247252	0.10350130285368113	-27116.521465361613	-110.90354888959125	-52.06047629426868
2200000	-27296.733985793016	-175.96789719153878	-27120.76608860148	22.93278017186724	155.07552726727496	22.93278017186724	17.74358102533289	0.11638555018680855	0.8600048772070477	1.4124170394741205	0.7071737298009565	0.856256048217058	1.6825033547405934	0.4816449505602223	0.3728652976264021	0.25827504041750726	0.22355132448426385	0.14530833747182653	0.6702957009502438	0.03738644260112443	0.004484593859205089	0.035440591815558184	0.12146254901980985	-0.13265283307723788	-27120.76608860148	-110.90354888959125	-52.46210081238012
2205000	-27290.68832340973	-171.91071785741102	-27118.777605552317	18.0059800574166	130.89242880372638	18.0059800574166	13.906149577976297	0.09162195151890544	0.8296059758988195	1.4050912474837223	0.8045018734446003	0.856256048217058	1.6551766217279003	0.44936823322789776	0.36391108573607023	0.26687375254745604	0.2235290146545704	0.14568614706190308	0.6379661697337143	0.040286344061944354	0.005044310442164414	0.0395010582593394	0.10650517406204293	0.0017242700476403502	-27118.777605552317	-110.90354888959125	-50.23397001579922
2210000	-27293.71381670957	-174.20841079967084	-27119.5054059099	19.51509945002089	141.62641396979623	19.51509945002089	15.638485645929183	0.17944630337444328	0.8666447284525991	1.405620617493971	0.7843230468666084	0.8212713130165369	1.6503744926535466	0.47176580151673636	0.3669821498699853	0.26012449018594996	0.22548241126619606	0.14741094867786855	0.6595073463230882	0.03940313331081131	0.0037129412749558953	0.04007453499460253	0.08459344600124126	-0.27105164233712836	-27119.5054059099	-110.90354888959125	-52.90040462870709
2215000	-27288.233511050177	-171.5931267385082	-27116.640384311668	18.528260291259212	134.45916187324013	18.528260291259212	15.299270403146535	0.12154033762972598	0.80986049186516	1.3170484480656952	0.8500636261447957	0.8496704148134125	1.6259874901897227	0.5473695289212123	0.3679617485911621	0.2673779415047281	0.22194588198970308	0.14271442791440658	0.6302872338135672	0.04130669294202114	0.0056178076607142245	0.0403898449742047	0.1511463102341947	0.22462333091779121	-27116.640384311668	-110.90354888959125	-50.0623571210492
2220000	-27292.490447819822	-172.14397577695743	-27120.346472042864	19.198410362041567	136.2204719208101	19.198410362041567	15.256533749425655	0.10556836329086751	0.8052412555101613	1.502065788911526	0.7607931066239635	0.9167657923372301	1.5054473260641146	0.5096867305530026	0.3633488362458843	0.2717060022238858	0.2178286557322414	0.1471165057979884	0.6584755339644321	0.042823908371531653	0.008174066540943489	0.03855192011801172	0.17105768430043503	-0.3680501739224858	-27120.346472042864	-110.90354888959125	-50.354916949703785
2225000	-27303.185057850416	-175.82115919999873	-27127.36389865042	22.357867833317194	157.55555121867664	22.357867833317194	17.975518442853716	0.11522855028387974	0.836021664272917	1.4315315541742026	0.730235240753502	0.8397960083449447	1.6595833807325657	0.5028321517218661	0.3696990522332052	0.2662167110649525	0.2233243396877218	0.14075989701412042	0.6905988457931861	0.03504739159570191	0.0036545252733634396	0.03431760163614128	0.10651855697558979	0.16239676519923035	-27127.36389865042	-110.90354888959125	-52.72830142171142
2230000	-27297.088268884207	-172.2735819974715	-27124.814686886733	17.972093975958106	138.0494253943507	17.972093975958106	14.4650050691716	0.14400051118397328	0.8835041478553137	1.2399506705681131	0.7646472935493814	0.9136483467915786	1.6503324890123643	0.5479170522232469	0.3863736650829019	0.24349777218733556	0.22456430844744824	0.1455642542823142	0.6267206705155525	0.03862932532412011	0.0032564159012891105	0.03935307389203351	0.0826926179389805	-0.1575577838033703	-27124.814686886733	-110.90354888959125	-50.88620269782004
2235000	-27294.454867985904	-172.3095171412051	-27122.145350844698	18.90617072725631	137.97572019868434	18.90617072725631	15.799492990341285	0.13320385862948494	0.8835041478553137	1.3508149484834209	0.7646472935493814	0.8709360259522019	1.693044809851741	0.4370527743079393	0.37451298447144465	0.25161419249618033	0.2241412904172896	0.1497315326150853	0.661573570537926	0.04131414717976801	0.0030804154396764987	0.04050987013341979	0.06949699129133972	0.04117985897660927	-27122.145350844698	-110.90354888959125	-50.63289116933662
2240000	-27287.238640001113	-172.2739610088952	-27114.96467899222	18.676186155141846	139.7522379079472	18.676186155141846	15.558227427805404	0.13944254326000918	0.8730815040569344	1.4284904117502444	0.7731038688312044	0.8570010339113344	1.5107463728327089	0.5575768086175721	0.3686964483059673	0.2620299251762525	0.22364545346017115	0.14562817305760875	0.6627170091083516	0.03819559257684003	0.004470481702530281	0.03819563280481442	0.11798091506976473	0.05902216322946767	-27114.96467899222	-110.90354888959125	-51.00904970156014
2245000	-27298.200091600742	-171.1307944658956	-27127.069297134847	18.40387240340902	134.02363066151452	18.40387240340902	14.445916900028525	0.1188527372643097	0.8075647334227851	1.4790034356369934	0.8418361753439458	0.8570010339113344	1.525750119580109	0.4888445021048307	0.3568454171495377	0.26951548131015673	0.2249393606401188	0.14869974090018653	0.6575586099893623	0.03795731794504639	0.004069120084327881	0.03783596526432638	0.08709550277189052	0.006492975513609012	-27127.069297134847	-110.90354888959125	-50.00699622924699
2250000	-27297.515624099546	-173.97629145955517	-27123.53933263999	17.50878953461932	146.1266577880523	17.50878953461932	16.211753977888378	0.16160077300025033	0.8519420735695241	1.4923453404852065	0.8418361753439458	0.7645356653613704	1.5090811944408025	0.5402595507991491	0.3599405655153774	0.2704455195401936	0.22053705362170287	0.14907686132272593	0.6833403963011718	0.03255858031745153	0.004352684220303775	0.0338053537292954	0.1348662658183818	-0.24632827502205087	-27123.53933263999	-110.90354888959125	-52.77620244631936
2255000	-27296.516379849574	-172.55001834911891	-27123.966361500454	16.0254619702924	115.0824085383961	16.0254619702924	12.966364600274712	0.2016393242892195	0.7970160911739714	1.4286417992416975	0.7813766029832585	0.7645356653613704	1.7016314027946204	0.5267984384450803	0.3674802307495239	0.26386019217434803	0.22651197012974902	0.1421476069463789	0.6647055163759986	0.05030250895733157	0.006559524973095747	0.047700273785334854	0.1325196479981519	-0.28927345197072074	-27123.966361500454	-110.90354888959125	-48.825534308832616
2260000	-27294.55792204651	-175.0633769418119	-27119.4945451047	21.104473865962582	158.60626025692872	21.104473865962582	16.38156509492896	0.13112125121021942	0.8115549336710105	1.4480566867931468	0.7913866541244723	0.8015179447800659	1.6768304041084257	0.4706533765228777	0.3674802307495239	0.2671313093342519	0.21672696850165052	0.14866149141457355	0.6714957465697647	0.0358423490956285	0.005097453248413061	0.035104035436422626	0.13341462522122502	-0.11493982758553013	-27119.4945451047	-110.90354888959125	-53.302776128426146
2265000	-27288.65313391682	-173.34756524332667	-27115.305568673495	17.976482533072243	142.12527665136986	17.976482533072243	15.84967975993883	0.145781369025046	0.8398234183005953	1.5193670952237428	0.7322068814936418	0.8118314856125376	1.560393774235427	0.5363773451340546	0.3728182853886432	0.2660237654996405	0.2106854694545129	0.15047247965720317	0.6569765948397761	0.03946748171473747	0.0050929129740824785	0.03951577770250287	0.10438089905569747	0.12535038113425065	-27115.305568673495	-110.90354888959125	-51.52957343589875
2270000	-27296.794993246003	-172.2978927229776	-27124.497100523025	17.798314041810617	137.6006504687493	17.798314041810617	14.922315841527878	0.15875295763453598	0.8890688642339126	1.441597292505525	0.6470359000949373	0.9256248937211851	1.5848765438670316	0.5117965055774076	0.37410964308871697	0.2578866531212723	0.21720459020076296	0.15079911358924755	0.6171611428241025	0.036181401920651717	0.003618483079609774	0.03811193278000757	0.10696310463011992	0.26321432646409965	-27124.497100523025	-110.90354888959125	-51.29100640417645
2275000	-27297.071812564347	-175.73252974745012	-27121.339282816898	21.66427987797056	162.86765373115423	21.66427987797056	17.93805095516969	0.09106854139759016	0.774404872592233	1.4818186088122118	0.7482497617150605	0.8742816241638036	1.5720939075802314	0.5491512251364588	0.3706332398546586	0.2684403584324103	0.21208161458626237	0.14884478712666846	0.6287617803685545	0.033018047720128424	0.004221383508170577	0.03432054344920573	0.12358083806091695	-0.08729495867753971	-27121.339282816898	-110.90354888959125	-53.170405327077894
2280000	-27294.05456229545	-172.96668128247612	-27121.087881012973	15.49321948417869	120.26509277038738	15.49321948417869	15.49321948417869	0.09005705839962196	0.8277124571726449	1.4716761458662486	0.7250268769724559	0.8830257069291363	1.5900587280014065	0.502500085058107	0.37970331567977844	0.25919512596653177	0.2111512709431655	0.14995028741052413	0.654411858327657	0.045557086632247744	0.008000218444671357	0.04419694649595695	0.14947426443740217	-0.18010567106067318	-27121.087881012973	-110.90354888959125	-49.34770972010957
2285000	-27290.22205862362	-172.2173181028813	-27118.00474052074	18.60391252420233	139.82408132478702	18.60391252420233	15.756788205908853	0.12782842315392628	0.8474644624067557	1.3891676599718858	0.7327865615383939	0.8052075008245736	1.7788268169055876	0.4465469983528027	0.37382196286831676	0.2600489582983483	0.2198840989291675	0.14624497990416727	0.6760230513298567	0.038520713960193353	0.0037718962043549256	0.03810143300545879	0.07121640478461094	0.08902294414615301	-27118.00474052074	-110.90354888959125	-50.786553568634936
2290000	-27297.049242203775	-176.76838839088649	-27120.28085381289	19.653012455300026	161.2229285758205	19.653012455300026	18.742111334416716	0.1368032453473718	0.8621938834867089	1.3179037745209705	0.7327865615383939	0.8334983752457473	1.7849416268637606	0.46867577834441837	0.37441832779349044	0.25859588275863055	0.2271655271480072	0.1398202622998716	0.716938951795498	0.03263783950861298	0.003706473538786231	0.03293373951260657	0.09785450017717318	-0.18406658635253867	-27120.28085381289	-110.90354888959125	-53.88320466598904
2295000	-27294.831389200677	-173.3655439686238	-27121.465845232055	19.512449950462177	134.9924339347123	19.512449950462177	13.259997964857455	0.19224068021459997	0.8981739316723816	1.362704981498717	0.797808431034552	0.8209592965429894	1.6680718281414935	0.4522815311098662	0.37107090638763324	0.2567835607535088	0.23156197840098872	0.14058355445786902	0.6330601665667024	0.03762556224652448	0.00806772167310628	0.03879982295181742	0.14499152533274548	-0.37973963067766847	-27121.465845232055	-110.90354888959125	-52.335151710613715
2300000	-27295.863291718186	-176.51064842171144	-27119.352643296475	22.310721308440723	165.60311177594568	22.310721308440723	18.35018283303681	0.11713699337316916	0.8471261767095909	1.3501668690881685	0.7988458554382238	0.8544146856540992	1.6744258049976781	0.47502060811223923	0.3635215618662652	0.25885036984139	0.2305051605824141	0.1471229077099304	0.67376750300538	0.030600011318151415	0.0027127078166937066	0.03112635118478707	0.09136785563761428	-0.1828698615328794	-27119.352643296475	-110.90354888959125	-53.708828936315626
2305000	-27301.722655078847	-171.97409863339166	-27129.748556445455	17.90613432132686	139.0144400445875	17.90613432132686	15.472486397726602	0.1255014876389528	0.8915548666375199	1.4546096261589294	0.7159109988262251	0.780371362971511	1.6642631855322458	0.4932899598735687	0.3639841222995171	0.2598870023615755	0.22129661463873637	0.1548322607001707	0.646780819407584	0.0370606636278295	0.0044453641323217805	0.03855780172098939	0.13293204138535777	0.1008325367782237	-27129.748556445455	-110.90354888959125	-50.65352169743123
2310000	-27291.09117300961	-173.03734450532096	-27118.05382850429	20.698611107412376	149.35875988600202	20.698611107412376	15.667620740228228	0.12193822206399801	0.8618512000540574	1.371296031959904	0.7938521512239732	0.8463350864830991	1.6342147249074368	0.4924508053715296	0.3691221253560738	0.2578721369835309	0.22708363400185386	0.14592210365854114	0.6587869923021927	0.03581235214956679	0.003266391842103613	0.03470522845393156	0.10352208706681236	-0.17642456995642206	-27118.05382850429	-110.90354888959125	-51.8803934545887
2315000	-27286.472772612622	-172.74383563808925	-27113.728936974534	17.69336729119806	135.66512217008082	17.69336729119806	15.594228470357635	0.15240563162200424	0.8299154598248003	1.3503615967932463	0.7791242996151482	0.8503193692375661	1.7324993073689532	0.4577799671602858	0.3682597802165061	0.2641139662133789	0.22285339519595332	0.1447728583741613	0.6512564175600754	0.04169188351474386	0.00822398253166565	0.038901149097419395	0.18018223600138228	-0.06770169699179203	-27113.728936974534	-110.90354888959125	-50.77548356960021
2320000	-27292.212334301734	-172.10736222920818	-27120.104972072524	16.60294625556151	130.78456115751453	16.60294625556151	16.042018785647862	0.11327371746677346	0.8514165979767341	1.3722777329841909	0.7711654439970256	0.8606816106317804	1.6996568932466327	0.44480172116363603	0.37769853269867415	0.2473078885076707	0.2284670432175447	0.14652653557611006	0.7020994684758364	0.03980290518252297	0.004139034791404291	0.039898316253278686	0.12327872998591073	0.353164967512193	-27120.104972072524	-110.90354888959125	-49.66162320221757
2325000	-27287.58749515797	-170.69627365853677	-27116.891221499434	17.440662831277592	120.57281380306223	17.440662831277592	13.74681741652733	0.10497822037294886	0.8514165979767341	1.3466018830323858	0.7711654439970256	0.8435262829492576	1.6483628358381546	0.5389269562064422	0.3747885436096073	0.2613191375239199	0.22382712471907337	0.14006519414739904	0.6422702118902882	0.043413662395755344	0.0083058936838772	0.04444153177636048	0.16196841341299706	-0.1979312305165683	-27116.891221499434	-110.90354888959125	-48.721557424159485
2330000	-27295.6012754541	-171.9322511829193	-27123.66902427118	19.65691248018428	135.93916804799318	19.65691248018428	15.964712133445751	0.1289326744681892	0.7729951779844276	1.3700982279963023	0.8079535015273971	0.8435262829492576	1.711056197426803	0.49437061211581246	0.37871823355902134	0.2573305648172764	0.2158403896101612	0.14811081201354065	0.7058006590063034	0.04119226006448111	0.005990816577557374	0.04012136912488453	0.1409388779049435	0.020958958518424876	-27123.66902427118	-110.90354888959125	-50.30243912871704
2335000	-27288.804828895543	-172.34837627165595	-27116.456452623886	21.368489974519033	138.4305716132901	21.368489974519033	14.878844249700101	0.10529788623096194	0.8864194079780547	1.293605991792126	0.7666694620553391	0.7784794751047959	1.7452878650071006	0.529537798062583	0.37163994126894573	0.25722168178924093	0.22616402345103861	0.14497435349077428	0.6625944451411349	0.04112052515078306	0.0067545783716867055	0.038326439927886986	0.15093265423926788	0.30963839240661273	-27116.456452623886	-110.90354888959125	-50.59183752180289
2340000	-27292.671529226194	-173.45281018356403	-27119.21871904263	18.762250847320114	144.9047844207617	18.762250847320114	15.812656877083	0.08063534931164623	0.9360749287210358	1.436070524590111	0.7218405380020129	0.7784794751047959	1.6139145448115182	0.5136199887705257	0.366847576123996	0.25921431269984296	0.2246154075210656	0.14932270365509506	0.7040761773620732	0.03619376781557502	0.004681827961798462	0.0366570790789307	0.11875364651806869	-0.17871273272765548	-27119.21871904263	-110.90354888959125	-51.96953828547764
2345000	-27307.7516594954	-171.9264154077155	-27135.825244087682	16.468164295489103	131.9912353182067	16.468164295489103	14.241894217557421	0.12172471332386262	0.9206713992746378	1.4923736898353273	0.7220899206674629	0.8932138410004896	1.5338808145932197	0.43777033462886245	0.3606290641598651	0.26415320872248427	0.226755597598476	0.14846212951917426	0.6873008104235709	0.038120900597849484	0.004361393955170868	0.03897702044302134	0.12573766844892406	-0.30918144567748296	-27135.825244087682	-110.90354888959125	-49.76248699283852
2350000	-27290.504807257363	-174.31895863712887	-27116.185848620233	20.371871016023434	151.4785332952661	20.371871016023434	15.589079765197427	0.1551422020803532	0.8527356680461993	1.33846002710912	0.7221887371023833	0.8072251475166445	1.6927889939458176	0.5866014262798349	0.382647927050573	0.25648545502866055	0.21664232678727335	0.14422429113349275	0.6750873422563446	0.03505286868232142	0.004693991914428423	0.03539485548069799	0.1322142583296575	-0.05857484828888239	-27116.185848620233	-110.90354888959125	-53.31532362126008
2355000	-27303.65916018185	-177.76803476023522	-27125.891125421615	18.671731524969037	140.26805862289865	18.671731524969037	15.921803088183795	0.043784236123830485	0.8420518949189982	1.3438263618538655	0.814441715029953	0.8318946747716857	1.6947760283607043	0.4730093250647931	0.36943709145411807	0.259672961504004	0.22642232858660433	0.14446761845527317	0.6424002508351127	0.035451536455220804	0.0042954319149553395	0.03596538354832025	0.13019157765943903	-0.05827455163434855	-27125.891125421615	-110.90354888959125	-56.19723271505643
2360000	-27285.7398549443	-170.8704945560831	-27114.869360388217	17.601945503585128	120.24736930260705	17.601945503585128	14.270087447308695	0.16650823104227738	0.8376497034882714	1.3565699507941782	0.8288889922032963	0.8091060000887567	1.6947760283607043	0.4730093250647931	0.37687576540286294	0.2558401199894372	0.22823782388154085	0.13904629072615865	0.6387083899149532	0.04780829262307272	0.006397222215401561	0.046916637416131224	0.15006751086245362	-0.19286041191521416	-27114.869360388217	-110.90354888959125	-48.70554531157157
2365000	-27297.090884912697	-171.27282438650133	-27125.818060526195	19.260817348927198	132.67956899828764	19.260817348927198	14.019452148072114	0.11734134466163652	0.7951662859767654	1.3041511015276888	0.8388975897276592	0.9321239160414881	1.68066712593234	0.44899398079405856	0.37208621070509	0.26008885605152676	0.22023038271106937	0.14759455053231338	0.6442104975122684	0.04126438020880243	0.006998188710069229	0.04294370420358589	0.1725112683732026	0.07316577117473222	-27125.818060526195	-110.90354888959125	-49.851488891654114
2370000	-27292.552822561905	-173.05185188764932	-27119.500970674257	17.720469173764588	123.01973243127298	17.720469173764588	13.269132093249226	0.07587808295223733	0.8932585754669152	1.3513979496877437	0.7142295920123545	0.8281243535358357	1.7682309304624397	0.4447585988347116	0.37554108159836125	0.25590228252684644	0.22170645361311186	0.14685018226167995	0.6718866649859908	0.04431321426341674	0.009423452720213577	0.042787713782439674	0.23222285525251396	-0.08738433000947428	-27119.500970674257	-110.90354888959125	-50.59253983718991
2375000	-27297.526440264075	-173.01020878398782	-27124.516231480087	18.22173441663932	137.3189000381636	18.22173441663932	15.786859610847959	0.1743658229457549	0.8916753408912159	1.328903124242732	0.7650371723794582	0.8415000536409694	1.6862419323673292	0.48664237647829583	0.37086920748545055	0.26244930059808597	0.2204436951698828	0.14623779674658027	0.6222578518073659	0.03744589702072347	0.006588524197213125	0.037604241355966336	0.1303899000914172	-0.1471277022882774	-27124.516231480087	-110.90354888959125	-51.88931910811217
2380000	-27295.27782118365	-173.30652132688755	-27121.97129985676	19.838450330453426	152.0363831933682	19.838450330453426	15.990244747695023	0.09166188748449962	0.936746700986044	1.3392926945625225	0.7650371723794582	0.8626230858931188	1.6276083123333303	0.4686920338455268	0.37824140083275654	0.2537638065108081	0.22353013429909624	0.14446465835733874	0.6759841330283294	0.03404960203260855	0.0037906710223923512	0.03458571383129627	0.1129297328289629	-0.5937446825297338	-27121.97129985676	-110.90354888959125	-52.17031957582978
2385000	-27298.5388321541	-171.963361191691	-27126.57547096241	19.06451609504572	139.05569334468913	19.06451609504572	14.424785302546496	0.12194710873502967	0.8947015889314597	1.4295927889398574	0.6960456726872059	0.8736554249414262	1.607249090782979	0.4987554337170726	0.3661622928478553	0.2532947120326131	0.2198612255602138	0.16068176955931746	0.6695006435620483	0.0391990112913636	0.005252679872507933	0.03963235950550054	0.13555860756474894	0.18473684629487436	-27126.57547096241	-110.90354888959125	-50.624125567907406
2390000	-27289.3003125266	-172.12949760861514	-27117.170814917987	19.412705149271297	139.83862425717558	19.412705149271297	15.25764316186755	0.09444962818653212	0.8127065613226924	1.4039442032905216	0.8392715041011333	0.8336373614890626	1.5607783448100754	0.5496620249865156	0.3666018386480746	0.2644867059635703	0.22397783943104674	0.144933615957308	0.6691364367986168	0.03757686451858316	0.004820714328311061	0.03636453674441818	0.13073199564047291	-0.22605843182868418	-27117.170814917987	-110.90354888959125	-50.96272401375497
2395000	-27290.922909644105	-172.28185728428477	-27118.64105235982	19.015218056775282	141.8764559541509	19.015218056775282	16.06672693901833	0.11362921276018956	0.8752388095204683	1.4039442032905216	0.7905272045347032	0.8082648001975312	1.59142413808618	0.5306008443705966	0.3527595802684371	0.2725617609686441	0.2262298146410731	0.14844884412184534	0.6730972040781872	0.03743094448853425	0.005139845174411018	0.03658722719376093	0.12752925247891705	0.3424072931561225	-27118.64105235982	-110.90354888959125	-50.91834441806826
2400000	-27289.048862454183	-171.85833481740292	-27117.19052763678	16.15422408624533	129.12603749062848	16.15422408624533	14.939369198909999	0.11197887864377833	0.8233334095807624	1.4506987721456515	0.814758224685515	0.8410894035189245	1.539519345698551	0.5306008443705966	0.36489772542148896	0.26689196470874565	0.22516587815768696	0.14304443171207804	0.6842457600371662	0.03870425163527395	0.008004136748908715	0.0401366274793246	0.19442549916182975	-0.17865268708185425	-27117.19052763678	-110.90354888959125	-49.490509026056614
2405000	-27292.547129911098	-172.28741747419124	-27120.259712436906	17.406437888952993	137.65516836779315	17.406437888952993	16.481822085914796	0.11300039595646602	0.9110887658695694	1.412430744035023	0.7628128530220268	0.8416066342871951	1.6011769990910796	0.47088400369510697	0.3660483885675507	0.2588342310633789	0.2232249011716828	0.15189247919738721	0.6734551515880115	0.0366312595280885	0.00999705400701987	0.038372819670802354	0.21732569849787597	-0.023571232854244933	-27120.259712436906	-110.90354888959125	-50.44091183079723
2410000	-27294.23746854359	-173.04375038122703	-27121.19371816236	16.68378443122191	135.5386071113147	16.68378443122191	16.68378443122191	0.1415153142170685	0.9370818511338653	1.4239096818444883	0.690241624508423	0.8593256193877779	1.5937987373391223	0.4956424857863244	0.36702097704202	0.25018713713361035	0.22293385696729742	0.1598580288570718	0.6906974964624771	0.03888415717825776	0.006383227167795666	0.038899483295116166	0.1641545895918128	0.03642384779609562	-27121.19371816236	-110.90354888959125	-50.46634601506267
2415000	-27297.271840452504	-171.53322101432212	-27125.738619438183	18.40175690515887	133.52250218518293	18.40175690515887	14.891815104233665	0.14561840689356242	0.9370818511338653	1.453440037322118	0.690241624508423	0.8593256193877779	1.5991791888530336	0.46073167879478366	0.36702097704202	0.26148484719336973	0.22227943933765287	0.14921473642695693	0.6938356966836864	0.03919116123047725	0.003136975561680251	0.04002557913260195	0.07377418875910265	0.10769934705436036	-27125.738619438183	-110.90354888959125	-50.271585736452366
2420000	-27288.851634416664	-171.69287371851033	-27117.158760698152	18.26306551301098	128.3433652401269	18.26306551301098	14.594412797342088	0.17903114481022334	0.8199819902552455	1.458993662305126	0.7545045663883923	0.9024991626808971	1.6228191631628397	0.44120145520750054	0.37087671652003	0.2602219890886804	0.2168170081097346	0.15208428628155454	0.6381052726298365	0.04071553769746781	0.004935259130380118	0.04124298751034269	0.09745243021450178	-0.0877208155972296	-27117.158760698152	-110.90354888959125	-50.500587526508816
2425000	-27288.459537678624	-172.08509083762823	-27116.374446840997	18.331457268034775	139.01006656756144	18.331457268034775	15.108555422158616	0.09080552906975325	0.9279472990332905	1.3820776472412657	0.7280083034201906	0.8532429451834961	1.6055341710448157	0.5031896340769427	0.37221199968392893	0.24737563252835454	0.22727104154527836	0.15314132624243768	0.635165846339276	0.035983295682059366	0.005188506923945971	0.037236124392839784	0.1297060748773074	0.14081031145224	-27116.374446840997	-110.90354888959125	-51.00744427893049
2430000	-27291.230564629885	-171.53171690499147	-27119.698847724892	17.086028998524554	126.78417894655585	17.086028998524554	13.691112459405204	0.12193236659816277	0.9338099507265176	1.3551608322186963	0.6585445398110262	0.8390161267809854	1.6833621013632638	0.5301064490995122	0.35947395487702755	0.2615990983610806	0.22772249488675453	0.15120445187513687	0.6574743153901623	0.04340433726932944	0.009452455164153299	0.04178612424308482	0.17223864690473495	-0.24861724070624766	-27119.698847724892	-110.90354888959125	-49.127715148016776
2435000	-27297.861638943967	-175.53436031749897	-27122.327278626468	22.95775266171552	163.19351108014067	22.95775266171552	17.33302788923715	0.09840337131641269	0.807489834566867	1.3344676693308932	0.8537593857148308	0.8405518339651449	1.714132349549712	0.4495989268725537	0.3747921979015167	0.26274817060836103	0.22386527677474552	0.13859435471537632	0.6452178971512472	0.030868216027003008	0.0043519219619785185	0.03215654928776108	0.13990386177532022	0.1611205602975945	-27122.327278626468	-110.90354888959125	-53.15767509389106
2440000	-27290.296551701515	-173.10442509502462	-27117.19212660649	20.11137981343163	147.79386801936127	20.11137981343163	16.630716880665723	0.12993571743853352	0.8106478845371009	1.3069858673743024	0.8862626651535205	0.8660202695439173	1.6851152743129134	0.444968039078247	0.3692221531486302	0.26069240169289504	0.22467907217954186	0.14540637297893252	0.6674440244065138	0.03503766867207906	0.006839217541063429	0.03368725555922157	0.18532585547293046	-0.03538980384585515	-27117.19212660649	-110.90354888959125	-51.855149187147994
2445000	-27297.192780412934	-172.22439616346327	-27124.96838424947	19.773941430908586	139.98426987987776	19.773941430908586	15.022906889816907	0.12512025492856862	0.7729243671294123	1.4405699111919392	0.753250315550823	0.8256784750312266	1.7064286775040327	0.5011482535925679	0.3889692241365765	0.2573953918243102	0.21435687265413847	0.13927851138497455	0.6285912240618965	0.040990112668912615	0.006530683220820968	0.04345255629087888	0.13101435843618237	-0.1515322535395885	-27124.96838424947	-110.90354888959125	-50.77054696879405
2450000	-27297.609481065087	-172.78979865773093	-27124.819682407357	17.574763005955095	133.95425838515754	17.574763005955095	17.574763005955095	0.10827475335606294	0.8096471662294449	1.3616198977732321	0.7356575006887279	0.8370593109316105	1.7053191086296289	0.5506970157473573	0.3723918305512523	0.2577237611458571	0.22056686061873135	0.14931754768415895	0.6785175719971984	0.03967343584096054	0.005787589605803798	0.03872759564130144	0.14957805475696404	-0.09369906735330998	-27124.819682407357	-110.90354888959125	-50.073196604829484
2455000	-27303.422866257322	-177.24883080964196	-27126.17403544768	18.356615875550986	129.51930661397222	18.356615875550986	12.763642738011914	0.26548293654654237	0.8223801874319093	1.4046860225729687	0.7406278404343893	0.8928299342254241	1.6584191417397534	0.48105687359555654	0.36848810456711634	0.2701255408318157	0.2173185492373023	0.14406780536376537	0.6551489266180318	0.03979605973920181	0.005504970074033858	0.03891586499233396	0.12887604181164575	-0.362666389688963	-27126.17403544768	-110.90354888959125	-55.60444121124364
2460000	-27287.474090030537	-171.64687582754084	-27115.827214202996	16.413499985674797	126.52674333059763	16.413499985674797	14.997783316635878	0.13012067592452228	0.8948800084636612	1.3760891184992103	0.7214183652873695	0.794801305676001	1.7074966294054759	0.5053145726682835	0.36957871649689167	0.2581177942263015	0.2263177744816336	0.145985714795173	0.6696813850397877	0.04279668016939317	0.005001913737935042	0.0412940607289114	0.09573953984589226	0.19025102025675691	-27115.827214202996	-110.90354888959125	-49.09243308896373
2465000	-27294.239214151057	-173.43919875769646	-27120.80001539336	20.459729720842166	150.43923621981756	20.459729720842166	15.266419884637083	0.09172009723139865	0.9559719968031458	1.3861186557223926	0.6854222484352588	0.8356440072932257	1.6672960189428085	0.4695470728031698	0.3710384333890232	0.25488311438422895	0.21842867249870393	0.15564977972804364	0.6860109417330837	0.03662089191794934	0.004327809362116263	0.03652374434513671	0.11572262383481506	-0.06708974825752649	-27120.80001539336	-110.90354888959125	-52.02252154795674
2470000	-27291.92667696547	-172.75113776605815	-27119.175539199412	17.80985469779471	136.35029901862416	17.80985469779471	16.079578164865225	0.14899688730261718	0.8703535579932162	1.3792129563153563	0.6345972512912487	0.9057068627047027	1.725212930012304	0.4849164416831731	0.37889181791883886	0.2496230599736764	0.21567335560189793	0.1558117665055866	0.6464272327632837	0.04119021986700108	0.004687860179084792	0.040201642687162906	0.12223731343284938	0.16545036136157243	-27119.175539199412	-110.90354888959125	-50.777047958017704
2475000	-27299.372329496466	-174.38331289556447	-27124.989016600903	19.404820565373647	144.40620061790815	19.404820565373647	16.381003911460283	0.17586047659926413	0.8542136282141031	1.377396808991653	0.8027060862172761	0.8427016265834949	1.6364928111069446	0.48648903888652917	0.37484040661363843	0.24981952171340072	0.22018354092530495	0.1551565307476557	0.6216445729106657	0.03697037244779762	0.0023491686635328346	0.03727512842295432	0.06191254211642033	0.006023954033765348	-27124.989016600903	-110.90354888959125	-53.20437278341544
2480000	-27293.090863009074	-172.48841954270893	-27120.602443466367	16.821165814337938	133.56018040606983	16.821165814337938	14.65165585874447	0.10351445686027161	0.8542136282141031	1.4856616649748486	0.6624138726559385	0.9200269323708435	1.5775592819428401	0.5001246198414265	0.3692238763524228	0.26131767745345064	0.21407527417260383	0.15538317202152246	0.626169423656264	0.04148622508786568	0.007132834937639629	0.042687204201439045	0.14889382847365992	-0.06525998830807456	-27120.602443466367	-110.90354888959125	-50.11411347244047
2485000	-27294.417814739692	-172.61578029274463	-27121.802034446948	14.849239048257685	122.69395966670282	14.849239048257685	14.43574665123075	0.15528827898443048	0.8177163897441498	1.438980053968643	0.7484857030321582	0.8153418644308026	1.6451807776079395	0.5342952112163074	0.37768971589979355	0.25386719797706203	0.21553618463551796	0.15290690148762615	0.6600260819080177	0.04280486968607271	0.008145012706222601	0.04243811909221312	0.14909986170170011	0.1666951928397613	-27121.802034446948	-110.90354888959125	-48.852486239284005
2490000	-27296.405759711968	-173.6780237051656	-27122.727736006804	17.79015191972344	148.65824080530703	17.79015191972344	16.571927269236646	0.14127341994440412	0.9050870114424634	1.4900462707399038	0.6959548260771087	0.8483223592364583	1.5461629955446452	0.5144265369594212	0.3585151806808376	0.26625697248464725	0.216602086947573	0.1586257598869418	0.6855445851807493	0.03280316020769023	0.0038371793613693715	0.03303342274620719	0.12189252512322307	-0.27798675684639185	-27122.727736006804	-110.90354888959125	-52.31438796602156
2495000	-27291.026589355894	-172.96683690814794	-27118.059752447745	17.772634108550978	141.61065194434033	17.772634108550978	15.66310866655567	0.08908627463675027	0.9073347467141176	1.4063802553320994	0.7870627704634414	0.8531993926391344	1.538721066566117	0.5073017682850909	0.3714190065153579	0.2539569252245229	0.21574009995578072	0.15888396830433818	0.6497197601545281	0.03706216651843734	0.00551029463377437	0.03792806867070034	0.13287080976809273	-0.2340526527727168	-27118.059752447745	-110.90354888959125	-51.30596544424053
2500000	-27290.551153074193	-171.20093665431955	-27119.350216419873	16.371636341590847	117.31996272812151	16.371636341590847	12.70330353874995	0.11095046246587056	0.9198126681378546	1.4234369077600804	0.7823373959123486	0.8978041766993784	1.4765989395770742	0.5000099119132646	0.37377089933361135	0.25466704358422315	0.21860562309513948	0.15295643398702577	0.6692158832629219	0.04346691901398019	0.005759929036574274	0.04473767245393895	0.10962027419185878	-0.3069181364386096	-27119.350216419873	-110.90354888959125	-48.195447503170854
2505000	-27302.86961087231	-170.76147963352378	-27132.108131238787	17.95975698852637	116.10249187329127	17.95975698852637	12.202406170767038	0.138859807449307	0.9114834876893575	1.2043064274780728	0.8458246477261103	0.756220099117919	1.7494450909153914	0.5327202470731495	0.37547074987562884	0.24858301134570246	0.23035573576872373	0.14559050300994472	0.6587493017982285	0.04959003880471777	0.010153352801051594	0.047609743903789685	0.1741146663037822	-0.3071731817702956	-27132.108131238787	-110.90354888959125	-47.71061661489211
2510000	-27306.45005578752	-173.86677869519968	-27132.583277092323	17.88013150131288	138.4566933918882	17.88013150131288	16.08330840257706	0.06766207365015174	0.8824444655951632	1.3315884567999794	0.7826445558545886	0.8380020540928771	1.6477432308884818	0.5175772367689102	0.37120853815591964	0.25448050925760957	0.2309602453121498	0.14335070727432078	0.6376172099103002	0.034871953672276204	0.0016422800265542376	0.034998167778802755	0.045513415676219464	-0.05006416493581469	-27132.583277092323	-110.90354888959125	-52.4599384736955
2515000	-27293.831224010057	-171.10917274885875	-27122.722051261197	17.48197715721845	128.38887813041572	17.48197715721845	14.84497500349356	0.11488481984132161	0.9004705275802217	1.2866049805548891	0.7839807600762208	0.835318511667139	1.7042193259688503	0.48940589415267943	0.36815499866644397	0.25448050925760957	0.23082213358401837	0.1465423584919279	0.6803714169561326	0.04069348233919573	0.005654027318976794	0.04077844967500703	0.12604605426235818	-0.06697163940745969	-27122.722051261197	-110.90354888959125	-49.3711366395473
2520000	-27287.899355829886	-173.15539864221836	-27114.743957187668	15.74308339650887	132.88570521333557	15.74308339650887	14.769727483583896	0.12896678925720528	0.7757878218474135	1.3299205288146567	0.7109818323475988	0.86708509226751	1.7251848305171604	0.5910398942056613	0.3811097873021532	0.2555440457019362	0.2197493282384297	0.14359683875748067	0.627969499707252	0.042627980205085986	0.00909844684909279	0.041144162985334874	0.17977829459070271	-0.0903525884461904	-27114.743957187668	-110.90354888959125	-49.909048425693044
2525000	-27294.16745353373	-172.92893025567545	-27121.238523278054	18.759691089183647	148.76891423453847	18.759691089183647	16.01133867062292	0.12149153732398217	0.9236482556248642	1.3448673759386007	0.6451574566594854	0.857500444172465	1.6803437054789623	0.5484827621256231	0.36962596889736693	0.24956852093400816	0.22866745478242484	0.15213805538619982	0.6595247322947271	0.03465804099252069	0.0037084735932740713	0.03525828245165243	0.10685462575787992	-0.023644571116370503	-27121.238523278054	-110.90354888959125	-51.80073482088238
2530000	-27289.566109907682	-171.0614171699969	-27118.504692737686	17.383114464232374	127.52405173595363	17.383114464232374	15.384954211614716	0.1436234216425129	0.874628449722922	1.3316452974614439	0.8214902255446989	0.8434418177935797	1.6773280897022986	0.4514661197750576	0.3691092566822644	0.26069816209324576	0.22467267933970347	0.14551990188478608	0.6151326124932749	0.04155679197419973	0.004622652571405862	0.042015613361281054	0.12382205231795473	-0.07437111038503948	-27118.504692737686	-110.90354888959125	-49.364409168959334
2535000	-27295.203515403344	-171.00162744310228	-27124.20188796024	17.925390881021013	130.82281953152238	17.925390881021013	15.055177059505311	0.11312056846685266	0.8352226004560201	1.4315136602706506	0.8274971963770135	0.8281233185815595	1.6318971775322368	0.44574604678252017	0.365202924384061	0.26078358880836805	0.22222106124503307	0.15179242556253766	0.6590421243754664	0.03894785171477588	0.0041379026332739105	0.04068682478936959	0.09325684744442866	-0.20923958929619477	-27124.20188796024	-110.90354888959125	-49.6675685378909
2540000	-27301.657795084717	-173.38111691506396	-27128.276678169652	16.078128140658002	133.9367493094722	16.078128140658002	15.1486862318902	0.08608245479170357	0.8827371680842109	1.4141398429016856	0.7725571695754729	0.8281233185815595	1.5636588484183749	0.5387836524386971	0.35826625113810745	0.26470785895074994	0.2280807666785656	0.14894512323257678	0.6434283472307001	0.0384899250304964	0.006592392400183169	0.04123121681226177	0.1965464705517213	-0.12795084247156563	-27128.276678169652	-110.90354888959125	-50.76879881399907
2545000	-27295.367122773612	-174.6021770806153	-27120.764945692998	21.033707693299437	157.03604962536218	21.033707693299437	16.445153992858405	0.07619142937158331	0.834701323068019	1.4464447453467761	0.7725571695754729	0.8552920353102144	1.6595817423764534	0.43142298432306486	0.3661978590534829	0.26998370808630895	0.21767104151610886	0.14614739134409915	0.6687523004584643	0.03281627663543009	0.004289993468845784	0.032265112944281645	0.1509229954633202	-0.08922568648150853	-27120.764945692998	-110.90354888959125	-53.15690185268584
2550000	-27299.444625485365	-175.0374203609933	-27124.40720512437	20.504822122787267	154.09947669608403	20.504822122787267	17.223214000211804	0.07671286202667627	0.8564000929772504	1.467961308616522	0.7802466350796243	0.8829165401144742	1.5936540404693889	0.41882138274274056	0.37371740064487735	0.25820781694952805	0.21989595775076864	0.14817882465482585	0.6440500177556652	0.03586649266087933	0.0060666849829504555	0.0351459211784003	0.13825559704166876	0.1717119110822985	-27124.40720512437	-110.90354888959125	-52.90438616636612
2555000	-27290.83051116057	-171.09546660693772	-27119.735044553632	18.382001590343716	127.63996084671884	18.382001590343716	13.774771759382078	0.11880696341813311	0.8413733197957756	1.4330368042737653	0.7140782472883112	0.9514999553711961	1.5974502123707341	0.4625614609002181	0.3769466133382354	0.258852481712901	0.2160220802940376	0.14817882465482585	0.6383093668825002	0.0439202185985442	0.0042740838335084685	0.04376098824255734	0.09698614205381502	-0.2198605235543734	-27119.735044553632	-110.90354888959125	-49.24860030525789
2560000	-27291.21140723427	-171.70605508785758	-27119.505352146414	20.148657089966434	137.27388681060305	20.148657089966434	14.007524273300211	0.13509421917670725	0.9313269928115437	1.4145265335755668	0.7444623801578742	0.8754677153281369	1.5897381737972336	0.44447820432964474	0.372558927305312	0.25927847866240017	0.2160220802940376	0.1521405137382501	0.7139742792882258	0.03784914005946521	0.00864532337710691	0.03839268620065395	0.18654640829697464	-0.2152598350650477	-27119.505352146414	-110.90354888959125	-50.573433738414614
2565000	-27291.177001305878	-172.27025618117176	-27118.906745124707	18.135842278702167	138.64596046774253	18.135842278702167	15.34705680069022	0.12545480416874144	0.9023488346667383	1.415741209185671	0.7717159708317943	0.8274648179130741	1.6382509630730775	0.44447820432964474	0.3656282745125935	0.25603426147116987	0.23238062927866016	0.1459568347375763	0.6705099401273081	0.03980105217987017	0.004692239437732617	0.038386637551068165	0.07889982279391392	-0.05163200489198698	-27118.906745124707	-110.90354888959125	-50.60675720193615
2570000	-27294.952477499868	-171.8107090537535	-27123.141768446116	18.23507393492715	137.54264078262156	18.23507393492715	14.939973871128059	0.0887785340224412	0.9092351467685914	1.2813331712280074	0.7295433761297941	0.8627511005132212	1.6222613382968438	0.5948758670635418	0.37565057642933825	0.2531038508132053	0.2247996511521833	0.14644592160527303	0.685001358654827	0.03389554210737305	0.00600447291356976	0.03511342051854964	0.142678314574396	-0.08016708930347001	-27123.141768446116	-110.90354888959125	-50.95660028926276
2575000	-27302.823815812702	-172.46327707326049	-27130.360538739442	19.08559649474953	146.55005395135288	19.08559649474953	15.632315752599672	0.11225108227401734	0.8522183352954805	1.355378126691857	0.724577186956802	0.7465584115617527	1.7498815764499065	0.5713863630442011	0.3678162736942583	0.26038690054915803	0.2254200503731172	0.14637677538346638	0.6315902538309522	0.03557148470494275	0.00414061101485177	0.03636359479116778	0.12030830857175619	0.29364004972269153	-27130.360538739442	-110.90354888959125	-51.4426759356254
2580000	-27293.19094455388	-172.28710061153728	-27120.903843942342	17.117942111900952	137.88184536301875	17.117942111900952	15.502739209084055	0.11957906355474472	0.8950553976166129	1.3077095479989314	0.7960493933717735	0.8304894684830062	1.6983550320595784	0.4723411604700977	0.3735020728877391	0.2666655902194055	0.21821670660682996	0.1416156302860253	0.6825777417456208	0.037373182717056946	0.003536599047435712	0.03756121948130344	0.07718658646660488	0.004615536738768358	-27120.903843942342	-110.90354888959125	-50.468222056580636
2585000	-27300.126259388457	-173.38556268385875	-27126.740696704597	18.70902054410272	145.1601221297966	18.70902054410272	16.14775909588462	0.13270644579549462	0.8700368584597445	1.2698827271145547	0.7506512442317972	0.8247350083828529	1.7012465074558958	0.583447654355155	0.36899079971995136	0.26427566313720663	0.2279649045882226	0.1387686325546193	0.7019746120720294	0.03895113539043058	0.004602382344805539	0.03945297127492444	0.09274888747047515	-0.21152426974964328	-27126.740696704597	-110.90354888959125	-51.57753611316576
2590000	-27293.555251919544	-175.42123609880025	-27118.134015820746	23.26448881931872	159.5589057488729	23.26448881931872	16.338990083132877	0.091459048524079	0.8841727602570576	1.3928640861592356	0.7560690275628615	0.8600033147878274	1.613972261679226	0.49291854955379166	0.3666133447808093	0.25664274266382997	0.22521264223713203	0.1515312703182285	0.6729843904720659	0.03373218937305337	0.0037246731137869056	0.03385391949415648	0.1170604719620293	-0.10386253138883976	-27118.134015820746	-110.90354888959125	-52.86292912730521
2595000	-27294.474080254	-174.5610222070532	-27119.913058046946	20.878081900383233	152.19106385697236	20.878081900383233	17.564528048352663	0.13944998212534324	0.8642335719372545	1.3923188557558692	0.7662443684774702	0.8951660230955613	1.632014307885024	0.4500228728488207	0.3821345167257261	0.2465056200001608	0.22507774021009302	0.14628212306401978	0.6292429997526537	0.03447564917578173	0.004779085966169195	0.034643986724522416	0.14034704848234753	0.28960130680740787	-27119.913058046946	-110.90354888959125	-52.743829823905045
2600000	-27296.672475871663	-173.56736822668066	-27123.10510764498	20.80301183813513	151.62942203506847	20.80301183813513	16.244002715246392	0.08910137268740337	0.8364910678578431	1.3559680763382322	0.7646303177895309	0.8951660230955613	1.6623064567477797	0.48543805817105284	0.3746750763429593	0.25367108989087306	0.22239562174480304	0.1492582120213643	0.6359199237358295	0.03496737908554968	0.004780528658794047	0.03564462602282787	0.12902088024151256	0.1420301489233666	-27123.10510764498	-110.90354888959125	-52.198078258807826
2605000	-27295.660052316638	-173.92949805653893	-27121.7305542601	19.45585906980039	146.84574037884985	19.45585906980039	17.109992162000506	0.09334506795263314	0.8397007405084475	1.4019508539623784	0.7063975122663766	0.8659263862611565	1.6623064567477797	0.5237180502538616	0.3797043273313632	0.25419123800844384	0.21474009004344202	0.15136434461675063	0.6802578542543094	0.038957498215214534	0.004412561701877108	0.03733654011327856	0.1095686985244608	-0.03225710024410496	-27121.7305542601	-110.90354888959125	-51.65056152334137
2610000	-27295.17474609237	-171.7551048616298	-27123.41964123074	17.366382968805656	125.26564949966011	17.366382968805656	14.656917704712521	0.09756168197000305	0.7707129217662969	1.3404217142878312	0.7154508545485803	0.8659263862611565	1.7615737746327913	0.5459143485033441	0.37622285187719673	0.26634366350194083	0.21238463126802395	0.1450488533528383	0.6819866480127681	0.044527226648507716	0.0077845550034510765	0.040502271771098705	0.16463664591365088	-0.3529567565944636	-27123.41964123074	-110.90354888959125	-49.457454904941244
2615000	-27302.20544483495	-173.2856962877432	-27128.919748547207	19.045026375457994	144.00873270207902	19.045026375457994	17.07276326692015	0.09073008578161908	0.819807359417631	1.370042273017358	0.7550599401709598	0.8488554588549653	1.7702621022541027	0.43597286628498355	0.36981312136152866	0.2643838775014923	0.2197840186444661	0.14601898249251274	0.6334003647862505	0.036937453166344614	0.005351142542516378	0.03565713149548767	0.1335131918082273	-0.08998594683109327	-27128.919748547207	-110.90354888959125	-51.463784996812755
2620000	-27294.099100475716	-172.51733635386412	-27121.581764121853	15.475982101952011	115.15740474523568	15.475982101952011	12.193218959217834	0.19583448618134594	0.8472319558751251	1.3626772568303853	0.8178031192764189	0.853458461153392	1.6673427085366768	0.4514864983280025	0.3691339987600235	0.26479170920904227	0.22362200772616847	0.14245228430476553	0.6910483689633115	0.043584984646716785	0.003623368933408958	0.044595943029766466	0.0697344198608378	-0.0074680921908691555	-27121.581764121853	-110.90354888959125	-48.63955814451319
2625000	-27293.25574662999	-175.9629624552092	-27117.29278417478	18.932743585518736	156.70804332651102	18.932743585518736	18.932743585518736	0.11613133897597723	0.8472319558751251	1.3859867116319045	0.8178031192764189	0.8353987014755377	1.6028841026860567	0.5106954090549575	0.36940953253354	0.26133995961169204	0.22411777705817487	0.1451327307965929	0.7113682201341295	0.03386762249252365	0.006419589170566362	0.03400200246385085	0.1814472982359601	-0.4058340941042473	-27117.29278417478	-110.90354888959125	-52.647250832870895
2630000	-27293.657188541507	-172.06869277028557	-27121.588495771222	15.205985794761608	113.59439675848895	15.205985794761608	13.300350744034645	0.11348136152758398	0.8472319558751251	1.4341645012646924	0.8178031192764189	0.7872209118427498	1.6003677111834964	0.5132118005575178	0.36909645157449433	0.2550671948988488	0.23225513113951735	0.14358122238713922	0.7319464644318251	0.04892504660025502	0.0055513702281253996	0.04812787831845575	0.10761397839816562	-0.22915341014883103	-27121.588495771222	-110.90354888959125	-47.708713544642535
2635000	-27289.391149008934	-171.49898736308404	-27117.89216164585	16.648222563029883	126.55376813000126	16.648222563029883	14.876745672384942	0.14105172482690803	0.8989135030074714	1.3281740201932977	0.724071194322201	0.8323061655027222	1.6702701802594064	0.546264936714902	0.3768498751121409	0.2555336342690297	0.2186632424396677	0.1489532481791615	0.69677628739502	0.04205826981979093	0.003982604459759316	0.04319570867580912	0.11163595541933644	-0.23792303431406248	-27117.89216164585	-110.90354888959125	-49.188685088165876
2640000	-27295.32691442951	-174.69343918362335	-27120.63347524589	21.328166418970632	155.92474449157032	21.328166418970632	17.06803167169637	0.10456565817630302	0.8488201391124385	1.3184859041486547	0.7266320647009694	0.8505832524313487	1.7300853391699325	0.5253933004366572	0.372919806422088	0.25997702777776016	0.22118950827513006	0.14591365752502156	0.6731493957718154	0.0364770963235167	0.00449436744543777	0.036258687927819805	0.13799507917400228	-0.09671714590355251	-27120.63347524589	-110.90354888959125	-52.43141508529835
2645000	-27304.056959573903	-179.8666545880967	-27124.19030498581	22.89060427779349	170.8985871284739	22.89060427779349	20.274954453801413	0.0865536970109976	0.8964910741616657	1.3873504900998657	0.7658853703568621	0.7775463607260844	1.6362174570412498	0.5365092476142734	0.37620854441832885	0.2514071814634299	0.21902351688153723	0.15336075723670392	0.674721924449999	0.0320323398535884	0.0055039319584466815	0.032255522456895	0.16555771907894465	-0.11005023366016278	-27124.19030498581	-110.90354888959125	-53.94374905715104
2650000	-27291.272474786118	-172.53562264425676	-27118.73685214186	19.10466830202808	144.36958157384944	19.10466830202808	15.999252526215717	0.12075595639478288	0.8576353566179018	1.4386464136841979	0.7961626971477282	0.7258064590213298	1.64523982591457	0.5365092476142734	0.369925361776275	0.26242613290070876	0.22648935370996853	0.1411591516130476	0.6249969765817888	0.037379932161803714	0.0036177741836800215	0.03745526784524829	0.10060411471173998	0.3190848017652955	-27118.73685214186	-110.90354888959125	-51.25722544678279
2655000	-27286.7422662967	-172.1626652524503	-27114.57960104425	19.37830004174689	138.45900520480936	19.37830004174689	15.380754840443494	0.13387906235636968	0.7984208889729567	1.3895030570066296	0.7959083478075939	0.813498341362468	1.6843157774888038	0.5183535873615492	0.3728852472153611	0.26437988342692353	0.22075754645046675	0.14197732290724852	0.6225575149750316	0.04123399229999483	0.004972297885687765	0.04056743632827177	0.13835856997968768	0.004065081169804464	-27114.57960104425	-110.90354888959125	-50.70985629203082
2660000	-27290.04204957247	-172.6894750547692	-27117.3525745177	16.87535143973704	134.06134713948347	16.87535143973704	15.840175416061067	0.10417768380484341	0.8688151486388331	1.4447745384776003	0.8301955859636206	0.8305984592439101	1.522356858954182	0.5032594087218552	0.36859076148999925	0.26054866368656393	0.22233485144133977	0.148525723382097	0.6576208254859218	0.04151500848707742	0.008060714080686615	0.04177602486086104	0.17933650325036135	-0.12202402612053939	-27117.3525745177	-110.90354888959125	-50.15271806538792
2665000	-27293.994595394077	-171.22177046952336	-27122.772824924552	16.11337423086927	123.24319721369622	16.11337423086927	15.716619454091195	0.11749217647303507	0.8813776198419203	1.435884444656143	0.71728967667334	0.8455974406395037	1.6920939070665715	0.4277569111225231	0.36121370679140574	0.26131068221011755	0.22907581004422592	0.14839980095425073	0.6806693521724118	0.04035653744152151	0.0068399633591524145	0.041493548176923654	0.16581428164051462	-0.052615166298468255	-27122.772824924552	-110.90354888959125	-48.74224796929899
2670000	-27292.43057997407	-170.6715970646785	-27121.75898290939	16.19020635389055	117.0065689688125	16.19020635389055	13.661663309375735	0.11999174201373898	0.9031871375898803	1.391733054129194	0.6826007514919049	0.8690203711954915	1.6723168999294746	0.4811417856640563	0.3773846594359301	0.2508827500413207	0.21666222686554273	0.15507036365720636	0.6911492975338946	0.04338991771446243	0.007014576282965	0.04438630187086833	0.19060617884196032	-0.18477292617370242	-27121.75898290939	-110.90354888959125	-47.96513971954225
2675000	-27296.151016357846	-170.99097116918412	-27125.160045188662	18.122349823241695	124.13281715726127	18.122349823241695	13.672937358541636	0.14035362282748806	0.7938877452707651	1.3993798745993429	0.7637512648411914	0.8009319565181842	1.7236084186443934	0.518440740126125	0.37876966902725123	0.24987413264850855	0.22536306509712906	0.14599313322711108	0.6465792784507188	0.04663816554320029	0.0032887698352846843	0.04598953042659051	0.07669201044675471	0.1722810338624215	-27125.160045188662	-110.90354888959125	-48.83993321900712
2680000	-27298.884642529913	-176.57826422039355	-27122.30637830952	20.741557771673087	155.41495561660315	20.741557771673087	16.765723910948815	0.057437533976589385	0.850019878507809	1.4091988667392044	0.7337980178423646	0.9111434365605013	1.574152780883663	0.5216870194664596	0.3748076553609507	0.25959658092706167	0.21619017996469578	0.1494055837472918	0.6292546806916509	0.03491091726255327	0.0015754402716349767	0.03450303632184664	0.05154394530135439	-0.3007027999442931	-27122.30637830952	-110.90354888959125	-54.639568390918306
2685000	-27287.642303912806	-170.98618977459694	-27116.656114138208	18.075926860990943	124.60530205526754	18.075926860990943	14.553736217195057	0.10231070987018188	0.8870039382591394	1.4329343749607848	0.7216599116135124	0.830214884597446	1.5645351047701725	0.5636517857989469	0.3700880482674882	0.25842006271712975	0.22067621632820156	0.15081567268718052	0.6710036803246723	0.043529340229139624	0.004420571973118084	0.04301374183893142	0.12659490443665092	-0.1899267781834682	-27116.656114138208	-110.90354888959125	-49.22431163792109
2690000	-27294.42227856052	-172.86817983740497	-27121.554098723114	19.11409948981497	145.60896502702494	19.11409948981497	15.135000888792257	0.12550532114989865	0.8469259304222579	1.4329343749607848	0.7752865037732103	0.7780375202049715	1.6987092833721296	0.46810638726664794	0.36309840518706626	0.2620183239193395	0.22862346182604568	0.14625980906754862	0.605117180336826	0.039087523434015566	0.005391227055410567	0.0380734133456565	0.13806118023733993	0.11523136035556898	-27121.554098723114	-110.90354888959125	-51.48121386535473
2695000	-27295.275463124588	-174.47875457086272	-27120.796708553724	16.467570676501165	134.97015409999167	16.467570676501165	16.467570676501165	0.1695334806126451	0.8747470862075301	1.4069025918029074	0.7674619908621184	0.8245804799044804	1.6987092833721296	0.4275985678508362	0.3722603539592718	0.2556829454871591	0.22029076360654007	0.15176593694702908	0.625003906502783	0.04409272173770544	0.007761851592914198	0.042481482808991645	0.18200653876719433	-0.03822869218226575	-27120.796708553724	-110.90354888959125	-51.27723753825992
2700000	-27294.28088256513	-173.48682237510266	-27120.794060190026	18.140359182117777	147.15131723855697	18.140359182117777	17.22378595705062	0.10941705530686754	0.9169315262041323	1.3652611678470092	0.7377719410530446	0.8428742758252347	1.7013093482385642	0.4358517408320172	0.36759886122148716	0.2582225788443926	0.2246186351238484	0.1495599248102719	0.6470949351931339	0.03557928438575754	0.003040167615690034	0.03565779061361	0.0887035909765416	0.03685897126737011	-27120.794060190026	-110.90354888959125	-51.50227985748846
2705000	-27307.65822708495	-176.9831397877444	-27130.675087297204	22.00974708181755	166.384154515423	22.00974708181755	18.70606701558613	0.11270610758813068	0.8294964592077892	1.3609775055607127	0.7411870544845947	0.9532971491059966	1.5597281413204542	0.5553136903204547	0.37805799372328713	0.2528904228031704	0.22329833217096565	0.14575325130257677	0.6889733367026242	0.03188826834984265	0.0012540007402121	0.03164188053591239	0.04169885360717085	0.16408293456805698	-27130.675087297204	-110.90354888959125	-53.680057076995176
2710000	-27296.500622040483	-172.87469111570005	-27123.625930924783	18.766894832941166	147.44211502697473	18.766894832941166	15.475289155975986	0.12563720002517145	0.858174020574074	1.298668616753807	0.7494787710530801	0.8653543358069349	1.6702968753074952	0.5580273805046109	0.38240114134219994	0.24972771858466764	0.22090621334782082	0.14696492672531164	0.6998611175730579	0.03542336092555017	0.00512379614497229	0.03582824408551012	0.12083524659921259	-0.3068160817150262	-27123.625930924783	-110.90354888959125	-51.713924741872546
2715000	-27288.61634814621	-171.71728140478854	-27116.899066741422	18.36675331264766	132.09422500882886	18.36675331264766	14.817163636765338	0.1085167987276991	0.8399473116381834	1.3138765322121115	0.8118717529084942	0.8563527980843879	1.675710542041072	0.5022410631157529	0.37511525683829583	0.2542309909044922	0.22368882553190036	0.14696492672531164	0.6632501484690172	0.043153944322210286	0.005820511752073424	0.04194489970580775	0.10204308033499973	-0.08011922344791171	-27116.899066741422	-110.90354888959125	-49.86804708441739
2720000	-27292.552946994747	-171.9198271527788	-27120.63311984197	18.652992468313897	140.03079986913676	18.652992468313897	15.266613644048185	0.12644129001305712	0.8777638474087671	1.3161071690907227	0.769367292579182	0.8255786559683921	1.675710542041072	0.535472492911866	0.36550985343693876	0.2542824280149293	0.23428244871264123	0.14592526983549078	0.6261613123209322	0.03772472941377025	0.003691177811617078	0.0381128703191037	0.10120994546550116	-0.15907916140213763	-27120.63311984197	-110.90354888959125	-50.79331000286868
2725000	-27291.835255559643	-172.3391914184117	-27119.496064141233	16.96513988107655	126.44252224654593	16.96513988107655	13.857968543918954	0.18282263636106563	0.9001946753605979	1.2714392341892524	0.7584001090104133	0.8200894343343718	1.7472802543178974	0.5025962927874694	0.3747947451584252	0.24914616430311604	0.23119131749529073	0.14486777304316814	0.6736585512641623	0.041387827067653295	0.004092420446378425	0.041690010113793835	0.09484754375844102	-0.11472779164949336	-27119.496064141233	-110.90354888959125	-50.30437600656328
2730000	-27288.866564034804	-175.77302257843485	-27113.09354145637	21.570696258466285	158.05547952152847	21.570696258466285	17.9081646630551	0.07464184921752906	0.9071563764626379	1.4023608695154859	0.7264928795495046	0.8914291719063508	1.6567063168468787	0.4158543857191443	0.3651103117689502	0.25969377383185344	0.219112718536529	0.15608319586266745	0.6611156927148009	0.03255340292192444	0.0036067824980026883	0.031935400998132656	0.09883768293153851	-0.1723360364055025	-27113.09354145637	-110.90354888959125	-53.31841643197797
2735000	-27295.591269222325	-172.14378031197023	-27123.447488910355	17.70306443635151	133.27558292562142	17.70306443635151	14.100301909944953	0.11871417910588021	0.8406366968741859	1.325155647717148	0.7500488946045832	0.9056864316706815	1.6567063168468787	0.5217660122865249	0.3804055336616593	0.25282233913193447	0.22504851713000126	0.14172361007640505	0.7493146613411542	0.04214593917407659	0.004757622901850817	0.04188750431039127	0.10823311475729039	0.3263505992256539	-27123.447488910355	-110.90354888959125	-49.91828592119253
2740000	-27300.824231149836	-177.82657549285193	-27122.997655656985	18.324875799953226	159.1182870285873	18.324875799953226	17.949005182366175	0.1700604677290478	0.8150942061806482	1.3620682987344375	0.7653818382657936	0.8233862483553988	1.6567063168468787	0.5773630916168457	0.3759882304802314	0.2573950410141692	0.2206957420895742	0.14592098641602524	0.6678871121007712	0.03384695281130171	0.004932283338011229	0.032498431902133924	0.11324236874102654	0.011728940748697429	-27122.997655656985	-110.90354888959125	-55.405349718752895
2745000	-27304.9615293527	-172.58503368968763	-27132.37649566301	18.061684396666216	141.51322137762287	18.061684396666216	15.97032359867257	0.10656314821868808	0.7799406782620943	1.5183798464192175	0.7715404911580528	0.8137719550291579	1.6693803291919878	0.4469866999394923	0.3669434546030743	0.2651707706408831	0.21975492211124573	0.14813085264479686	0.6506593541036255	0.03810702155936402	0.002782173663174218	0.039076854178726056	0.07948785514321946	0.12293073840178032	-27132.37649566301	-110.90354888959125	-50.90437484108254
2750000	-27292.956979646995	-173.00890109308892	-27119.948078553905	19.28168848972879	142.3933736176912	19.28168848972879	15.50035024677809	0.1562843404789031	0.7740458654915906	1.477193202266875	0.7853151128025858	0.8262365730234436	1.5910387648740083	0.5461704815414995	0.367399720467213	0.2703252677886743	0.21000723887239775	0.152267772871715	0.6905547512554897	0.03697979809682257	0.004404692361099919	0.037614095204668206	0.11362229520838418	0.06238663736296267	-27119.948078553905	-110.90354888959125	-51.95110625158334
2755000	-27296.50292851692	-171.22425757053946	-27125.27867094638	18.263338368934814	127.07200527886074	18.263338368934814	13.350215242212686	0.14797077130206546	0.9045558730897895	1.4122664499038828	0.7552899186253906	0.7908976007626105	1.6237056608061484	0.5132844968121811	0.36786100616369777	0.262327269107626	0.219600594766237	0.15021112996243918	0.6212067267337341	0.043521987708238244	0.004852081730184435	0.04369878697360649	0.11586103086484179	0.07264281986944882	-27125.27867094638	-110.90354888959125	-49.374790886800966
2760000	-27287.783179643437	-171.66737509132264	-27116.115804552115	16.909326980376566	128.17229152343668	16.909326980376566	14.512604057994906	0.1434865032490784	0.9024656488290592	1.4131671422465932	0.734889046850352	0.7544182793244866	1.646170958294786	0.5488889244547263	0.3622248022199482	0.262088798630535	0.23220364758706172	0.143482751562455	0.6637235670823518	0.042515116705943934	0.003975588661935264	0.042318912066157684	0.09548356008665565	0.2149286150040344	-27116.115804552115	-110.90354888959125	-49.45522275962675
2765000	-27292.164321256147	-173.0806352102242	-27119.083686045924	19.20962366491055	140.13734064245034	19.20962366491055	15.347464103300512	0.1533386585894591	0.8413516810939612	1.457439816655231	0.788651949613205	0.7934222982875825	1.6254183639542157	0.49371589039580777	0.3648028530813853	0.26477394400213466	0.22744773673432048	0.14297546618215945	0.6540439220220214	0.041509001397273204	0.002546221833735628	0.04132917400779225	0.06495592671586599	0.11537512709176624	-27119.083686045924	-110.90354888959125	-51.49017341383015
2770000	-27297.76360446488	-171.66071074134788	-27126.10289372353	16.36256111377402	123.00329012143344	16.36256111377402	13.415177781833247	0.09845971892444773	0.8746047938059915	1.376881166953801	0.8509307810215607	0.8526884068100572	1.5877500150823074	0.4571448363262852	0.35882687741703867	0.26922109235929675	0.22453026658721367	0.14742176363645082	0.68154083179754	0.03973392811533948	0.0034786681637507767	0.04014060711462984	0.09730736356625172	0.02544158265429332	-27126.10289372353	-110.90354888959125	-49.20059352212807
2775000	-27302.26334375261	-177.21863006642127	-27125.044713686188	21.797735703398597	170.08510442636268	21.797735703398597	18.829851474914406	0.1079794347758556	0.9711185561573381	1.4176337171213513	0.7903321279866349	0.7657663729057838	1.6523836962913516	0.4027655295375435	0.3630680129839571	0.2625875786017733	0.2251970002600265	0.14914740815424296	0.7191897558544053	0.03027722132287882	0.0047461628449611375	0.03116376944775673	0.13901782294591306	0.10656958994741242	-27125.044713686188	-110.90354888959125	-53.97872525946214
2780000	-27288.513336446184	-171.8583880702647	-27116.65494837592	16.082119070888343	123.97202836196189	16.082119070888343	14.485663451221823	0.09747711266379852	0.8678443151838278	1.3708535270272704	0.7959137371907788	0.7871315183066255	1.665642288235637	0.5126146140558637	0.36340802902997343	0.2653646239371169	0.22395961050601995	0.14726773652688957	0.691113849134983	0.040027259322097525	0.00801627061016009	0.040181145257266564	0.17871017192442468	0.12093688651867744	-27116.65494837592	-110.90354888959125	-49.334638102907206
2785000	-27289.731431135275	-170.91728169770983	-27118.814149437563	18.256236770688332	127.1262660738655	18.256236770688332	14.158177313215173	0.11909951826248881	0.8234938679412418	1.394053583627954	0.7711537170649653	0.8012103985074279	1.7380076898537713	0.472080743004643	0.37457629643631396	0.2584973620445991	0.22564595750205327	0.1412803840170335	0.645876877566325	0.0434758644294434	0.005504327518772872	0.04266868575113324	0.1303940659873235	-0.16718175605242105	-27118.814149437563	-110.90354888959125	-49.18541060701737
2790000	-27291.205501062585	-172.6595875351053	-27118.54591352748	18.133734198400155	135.9311188115629	18.133734198400155	15.927595021393499	0.09161909354412116	0.8486449101035203	1.4053936233925435	0.8182252160535752	0.742887663992604	1.6832357102162918	0.5016128762414686	0.3632152019957873	0.26684709098079296	0.2243465366090947	0.14559117041432482	0.6492778788908918	0.041034226083278835	0.00665942737172874	0.04010765736924793	0.11005229706566444	-0.032106416011051554	-27118.54591352748	-110.90354888959125	-50.695735237455004
2795000	-27291.39677592906	-170.98912492828273	-27120.40765100078	17.949347343659504	124.29051010638206	17.949347343659504	13.456529132365649	0.12071566629798931	0.8304533736149374	1.3399302961342587	0.7635529341920606	0.9100215783937474	1.6977461606767383	0.4582956569882608	0.3781616746807898	0.2593764517769735	0.22028405451661406	0.14217781902562232	0.6291258445050744	0.04539073417027686	0.005051569076971595	0.045891825765790324	0.10550299772516304	0.022199008689840323	-27120.40765100078	-110.90354888959125	-48.83288956533047
2800000	-27295.953683888958	-172.0894705198808	-27123.864213369077	18.79123109667688	139.0121536679649	18.79123109667688	14.599620957522285	0.10511105665658026	0.8512078993276168	1.3297989300604347	0.7540050620475053	0.822166319948393	1.7096445948580368	0.5331771937580172	0.37326980978113034	0.25903316008022176	0.22285037632197802	0.14484665381666958	0.6613125434167935	0.03928300637445099	0.0046680931123252644	0.03968957701870599	0.12305749289449919	-0.39562832214092525	-27123.864213369077	-110.90354888959125	-50.65551924547427
2805000	-27291.406782558643	-173.19351619650052	-27118.21326636214	18.137882763194064	146.19157704707845	18.137882763194064	15.179744975141586	0.1408307368022583	0.8565653508211103	1.3429004299590708	0.7702517452690276	0.8550357143713191	1.75183078196902	0.4234159776104558	0.37909506251962516	0.2516410850264757	0.22291121709626444	0.1463526353576344	0.612578998925884	0.03650781396937394	0.005333750499052039	0.037167902104351946	0.1449920312224875	0.23615435114184238	-27118.21326636214	-110.90354888959125	-51.95141243670452
2810000	-27304.188923652702	-173.96742502047655	-27130.221498632225	17.65842122181424	139.46771106905905	17.65842122181424	17.65842122181424	0.16521580453669854	0.8856761086307232	1.436495071337656	0.7766928532084939	0.8039466274781919	1.6110941439402342	0.4860951954047042	0.3753960952176645	0.2643918579263328	0.21476983899930469	0.14544220785669773	0.6621669479867222	0.03553789912619178	0.0024125364034546203	0.035256756429055014	0.06180542113058771	-0.09073225443889836	-27130.221498632225	-110.90354888959125	-51.85031414497299
2815000	-27293.102946441253	-174.1405344910767	-27118.962411950175	20.437131253740546	154.52522445707422	20.437131253740546	17.192113754367853	0.10728713418890277	0.8503482644175776	1.4524533916427325	0.7119088511976487	0.9275991233567387	1.5539970066494948	0.5036933627358114	0.3749913435282312	0.24854124637052516	0.2174520332468113	0.159015376854432	0.6829115119395837	0.034837841596402255	0.0035865740359186126	0.034642620411400794	0.1066920899429601	0.1569380676738023	-27118.962411950175	-110.90354888959125	-52.29451315713667
2820000	-27299.75665007919	-175.87516458426907	-27123.881485494923	21.094477202451316	159.77306711075127	21.094477202451316	17.320713661712748	0.06962858937800195	0.9335575926610548	1.3458085401664368	0.7111021350128275	0.9124656928411092	1.5933726765827638	0.5036933627358114	0.370813254550631	0.2482314860172658	0.22826951245519145	0.1526857469769114	0.6730909829204085	0.03316016092381682	0.002329221394772146	0.03380431132222053	0.06938367788754435	0.056554236051002404	-27123.881485494923	-110.90354888959125	-53.75805374844781
2825000	-27302.393417451698	-172.08600246444155	-27130.307414987255	17.91214681422655	135.73617352337607	17.91214681422655	15.416805520837025	0.12792936188630963	0.8959145937683796	1.4308757774009204	0.6820887274657564	0.9511341664401982	1.591939871170335	0.4480468637544139	0.36591208595185915	0.2620333529505311	0.22245874355718173	0.14959581754042775	0.6645375147428239	0.0410744655761621	0.0030358324044140192	0.04006325291837614	0.06660564841129782	-0.29833910424212473	-27130.307414987255	-110.90354888959125	-50.26507450624125
2830000	-27295.57430429093	-175.00825090355528	-27120.566053387374	20.803528656528538	158.20841646517457	20.803528656528538	17.704499934048258	0.1191050666202952	0.8957008501007448	1.3752454032966932	0.7084394501930401	0.8125618837918835	1.717078335979668	0.49097407663797393	0.3760974923183469	0.25788647424912853	0.22282865286591297	0.14318738056661132	0.6617548133762293	0.033973911550780965	0.002768697219589139	0.03332051503494942	0.07743808721216097	-0.037358805259684706	-27120.566053387374	-110.90354888959125	-52.88741218510778
2835000	-27295.0194679706	-174.360461237498	-27120.6590067331	18.318110823508484	142.85895955467748	18.318110823508484	18.318110823508484	0.1129430476625927	0.905580545157461	1.4069213988519	0.75733005282712	0.7685498448957178	1.6090945275318012	0.5525236307360037	0.37377371662466463	0.2581387153153829	0.22041503058196907	0.14767253747798317	0.6417664633994434	0.04023843806982767	0.008347022597638856	0.03960020602043616	0.1805692563153065	-0.02896003629635125	-27120.6590067331	-110.90354888959125	-51.0288717229387
2840000	-27293.137515512688	-173.27866208253852	-27119.85885343015	17.377884712709957	136.80332553128898	17.377884712709957	15.65188147076264	0.08055283800396561	0.8799682579785428	1.470105066241315	0.7846708887098222	0.8859675976874941	1.5453298767688706	0.43395831261395906	0.360951912883934	0.26093549288436	0.22126360757240146	0.1568489866593043	0.654750659957249	0.03841529957587724	0.004934651811501545	0.03934824321490762	0.11356571147119598	-0.25833637256860226	-27119.85885343015	-110.90354888959125	-51.32136711442025
2845000	-27298.107170932613	-173.36238675877058	-27124.744784173843	19.70159058152136	151.25937629862577	19.70159058152136	16.44471063315274	0.10940189364579975	0.8947171072763801	1.470105066241315	0.7451582660823892	0.8921800754680681	1.5638811723178923	0.43395831261395906	0.3657064170671534	0.26478742115272214	0.2191430179619236	0.15036314381820062	0.7131053980670908	0.03494208599415764	0.00216367441123413	0.035247713931841576	0.07408285968055155	0.15691829754849604	-27124.744784173843	-110.90354888959125	-51.9516954750317
2850000	-27287.54192246359	-171.91580566082962	-27115.626116802763	17.795570461099288	131.03799478076172	17.795570461099288	14.659073599808295	0.16114664603462497	0.8159168557582069	1.4659791567175964	0.7451582660823892	0.8967583169483282	1.6422290918795241	0.43395831261395906	0.3647690767595687	0.2563845066195467	0.22184868791817883	0.15699772870270545	0.6591401310631279	0.041096015623425096	0.004515168534573522	0.040564601404394156	0.11053613825563657	0.10216617306033533	-27115.626116802763	-110.90354888959125	-50.32338110009677
2855000	-27299.975329442303	-171.7658872785792	-27128.209442163723	15.511195879589962	120.58126752737103	15.511195879589962	13.853587221508898	0.11338930084377909	0.8990393718304907	1.4404353132108754	0.7086927474920791	0.8837306192840076	1.535176304963777	0.5329256432187741	0.3839949136255347	0.24574128984706647	0.22332624317663577	0.14693755335076272	0.6772285969856039	0.04263128225002474	0.008176450904069394	0.040944056990828245	0.18347537548893258	-0.07625702352756861	-27128.209442163723	-110.90354888959125	-48.503477475143775
2860000	-27297.92770107397	-173.79429060452094	-27124.13341046945	21.163015639965312	147.4599127504505	21.163015639965312	17.270796154365414	0.11183763507633926	0.922499077579738	1.4442442664914386	0.6718296250293061	0.7715431380998327	1.7357124881442907	0.454171404655398	0.3690825410824958	0.2484955653794255	0.228197377381173	0.15422451615690538	0.6775910958072234	0.037591939755955144	0.015725156552074775	0.036997039129232724	0.29229353357707855	-0.30617968527067035	-27124.13341046945	-110.90354888959125	-51.54288225166223
2865000	-27303.376591867906	-171.59781479539478	-27131.77877707251	19.13197471301606	131.3870416413701	19.13197471301606	12.604937381461024	0.10843233125169348	0.792712043028186	1.384831141279761	0.7229363938856526	0.8158008749194419	1.6779162788592819	0.6058032680276811	0.3667886588690402	0.2675705468774812	0.21627209573289716	0.149368698520581	0.659886571173391	0.039547840487693206	0.00965328089135039	0.03972693536435028	0.21005849850148983	-0.4262050736883462	-27131.77877707251	-110.90354888959125	-49.792666832116126
2870000	-27299.423325976535	-173.70110520603228	-27125.7222207705	19.201015177502004	144.90243684437598	19.201015177502004	16.788647502991754	0.15595676544730477	0.8640878691190039	1.4761412423023297	0.8306884149430948	0.8263241552927282	1.5065385760874228	0.4962197422554251	0.3767220465949211	0.2585861824763892	0.2149541886956213	0.14973758223306788	0.6528145513635691	0.03619820804186717	0.0017149962074364277	0.03594414651064701	0.049968731392186806	-0.28768747821187596	-27125.7222207705	-110.90354888959125	-52.32933863108625
2875000	-27292.868766765558	-172.95441975730782	-27119.91434700825	18.95073085132641	144.58705359068475	18.95073085132641	17.31835566777234	0.12328449859601529	0.8447478608688617	1.414316655822711	0.7854182825791803	0.8695375296622101	1.5897599288116164	0.4962197422554251	0.37122221749623335	0.2625404545345718	0.21711941790487785	0.1491179100643165	0.6731635170265916	0.03498522102088882	0.003308418017182808	0.03475190212829239	0.11058742683680635	-0.250045391707587	-27119.91434700825	-110.90354888959125	-51.317511969456916
2880000	-27302.094839419104	-171.61545598991975	-27130.479383429185	17.625089856656622	130.851052759778	17.625089856656622	13.801643479440324	0.1122834353965823	0.9061045095166409	1.3806237408943378	0.6882301924518367	0.9528512987850046	1.5149136242547583	0.5572766340974261	0.37062030628727755	0.2555834559777975	0.2202612018914816	0.15353503584344283	0.6974508547961097	0.04064629369897434	7.218779673088068E-4	0.04056178838932104	0.014364944995521527	0.050397996737223734	-27130.479383429185	-110.90354888959125	-49.68006862935908
2885000	-27291.339848336615	-173.3622047117542	-27117.97764362486	18.127581395861988	137.23547445562042	18.127581395861988	17.199943016890476	0.15412269996842726	0.8209102136226212	1.3978072374707369	0.7744123579579518	0.8744827460843584	1.5932821769554046	0.5391052679089318	0.3689369039046151	0.2598334170643471	0.22327867469263157	0.14795100433840577	0.6356481978218571	0.04067509204792956	0.006795385577797755	0.03953260710849063	0.15985990927959198	0.12126110254558377	-27117.97764362486	-110.90354888959125	-51.07120170680403
2890000	-27297.902458798304	-174.62960923128708	-27123.272849567016	16.068370896409533	139.00540996332288	16.068370896409533	15.91944129874016	0.09692521661099508	0.8275995290389424	1.400156252525696	0.7627689667748944	0.8405180675623195	1.6762480977231164	0.49270908637503563	0.382551308228201	0.2588463302408508	0.21491812330277388	0.14368423822817386	0.6666581157297661	0.04439830339801163	0.00970654226106363	0.04134912782652871	0.20870720431716927	0.17696112216276189	-27123.272849567016	-110.90354888959125	-50.81417844034145
2895000	-27295.8831583346	-174.8440888359921	-27121.03906949861	15.17344198692621	120.74670735452625	15.17344198692621	14.162550996332381	0.07786331256257595	0.7955007553183456	1.3717583913159666	0.7454914155900958	0.8813469124184684	1.6807715410210726	0.5251309843360553	0.37921745708559434	0.25578280447517926	0.2238467202911477	0.1411530181480782	0.701487951989059	0.04899856123169851	0.010074276332395759	0.04439480309480668	0.18739254997322202	0.39940332220040337	-27121.03906949861	-110.90354888959125	-50.24654489710092
2900000	-27295.15298431844	-174.29050172765233	-27120.862482590786	20.265080955208237	164.121309788548	20.265080955208237	16.10591795101248	0.09960045845573912	0.7934857114307611	1.3958507728244485	0.7291774732337107	0.8339701184278586	1.6704410544544361	0.5770748696287893	0.37427421247645165	0.26888421530522894	0.21830818188953371	0.13853339032878512	0.6494676683068454	0.03169181588663876	0.00422272665415076	0.0321860499752805	0.1516057190084913	-0.09260703590613856	-27120.862482590786	-110.90354888959125	-53.25197388022234
2905000	-27291.950425201238	-173.67315829669172	-27118.277266904544	20.841526094977503	149.12562834814955	20.841526094977503	16.79777140062724	0.11853871001057384	0.8274858333486022	1.4194523170803321	0.769383896705897	0.8711911179890838	1.630807699165206	0.48167913571088306	0.3733312914536457	0.2615709630401445	0.22182364106712246	0.14327410443908686	0.6418143001889259	0.03781660746302404	0.0032672225127792004	0.03639821950844521	0.0927495818245764	-0.11278907685826485	-27118.277266904544	-110.90354888959125	-51.79741089382625
2910000	-27294.48346774531	-172.47091986037546	-27122.012547884937	19.79959764533854	140.92194554323865	19.79959764533854	15.220377302818694	0.1460183378021817	0.8367574597429976	1.365831373298748	0.7965924597097711	0.7915679787632922	1.7275715927743123	0.48167913571088306	0.36734417709690076	0.26097602025912797	0.22397789774352156	0.1477019049004492	0.6626148361673614	0.03836346753702466	0.005210880290247464	0.038521038970830146	0.1153500707841064	0.05959212665267664	-27122.012547884937	-110.90354888959125	-51.361557268492284
2915000	-27294.527666519094	-172.3087616422397	-27122.218904876856	15.911325888480357	112.38049589407274	15.911325888480357	12.071758621720903	0.10443958007745043	0.8256853075917034	1.2970346981538605	0.7589267182531733	0.9418623781333544	1.7083721941292986	0.4681187037386137	0.3884485932955567	0.24408160387493807	0.22054828563286066	0.14692151719664415	0.6630929180352471	0.05015589618862217	0.0050834210861293305	0.047375256035475696	0.10293684822818513	0.23817848543793485	-27122.218904876856	-110.90354888959125	-47.88331669391954
2920000	-27292.813810268748	-173.56563405278138	-27119.248176215966	17.678926248701718	123.73926418797254	17.678926248701718	14.695430480061594	0.2184312322279768	0.8373305331492822	1.3899064044744243	0.7690386245376155	0.8918943353201502	1.6437113987799183	0.4681187037386137	0.3652771723217898	0.26040880676913625	0.22570643858268497	0.14860758232638857	0.6409429571708549	0.04785448848512157	0.00629998071568583	0.0460382772065239	0.1394804689949978	-0.14322703422556066	-27119.248176215966	-110.90354888959125	-51.36906460162171
2925000	-27294.129547040688	-172.3231299374562	-27121.80641710323	17.06326312993518	140.1226166160325	17.06326312993518	15.806609310717496	0.10313675976477076	0.9765783981533322	1.4412651169955317	0.7674090562779636	0.7824239778195646	1.6109619629348204	0.42136148781879146	0.367123087948157	0.26610785199403825	0.2151778889067078	0.15159117115109652	0.672052223996321	0.03407186982065465	0.004785199238486891	0.036448500624644886	0.13363846225634288	-0.07154894063152145	-27121.80641710323	-110.90354888959125	-50.79898315547575
2930000	-27301.41504785007	-172.04712241917937	-27129.36792543089	17.721360719273896	131.7973146908279	17.721360719273896	14.404584960948307	0.10753003037498732	0.878594623014106	1.3282393594166406	0.8361526611965017	0.7389858425988944	1.7163957803752692	0.5016317333985922	0.3736374459939044	0.25742193158533344	0.2308944439250159	0.13804617849574577	0.6893939716141242	0.043268989148630935	0.005976639552140481	0.040781547243696294	0.13541511994329583	-0.19468689279253956	-27129.36792543089	-110.90354888959125	-49.851931141655314
2935000	-27287.95301457987	-171.80365675737764	-27116.149357822494	16.06655576283977	126.66523042422966	16.06655576283977	14.779105550560034	0.1316217578470205	0.8661015155777407	1.339623286505733	0.7845431807042897	0.8082883439074615	1.7009589125625737	0.5004847607422058	0.3807484487511252	0.25444556341961083	0.2214137966525911	0.14339219117667246	0.6782412144605756	0.04162243163368121	0.008421408125325021	0.040039858257631386	0.1520781308439563	-0.041128895537174325	-27116.149357822494	-110.90354888959125	-49.11706733570139
2940000	-27292.745779273922	-174.02338068346552	-27118.722398590457	21.303113230072025	155.31120521236522	21.303113230072025	16.46778493017015	0.10161264844057427	0.8661015155777407	1.2961164111645727	0.7923652531601897	0.8661415393444658	1.6152753944838747	0.5639998862691609	0.3699440549340344	0.2597589032636223	0.22932134456115824	0.14097569724118467	0.6307971732469062	0.03521546415229303	0.005670436542830227	0.036046130286849346	0.13691412067938433	-0.13686043322280164	-27118.722398590457	-110.90354888959125	-52.366979039101466
2945000	-27294.929369699094	-175.99988124423803	-27118.929488454854	19.199777533199406	158.06685226932746	19.199777533199406	19.07823373032295	0.12321795212355142	0.8765046437257694	1.4166171551358402	0.6919443955687569	0.8449273399969499	1.6060065793035272	0.5639998862691609	0.3633292958385731	0.2544148148615994	0.22985314597962567	0.15240274332020148	0.6675276064626502	0.03197304962220058	0.00482082980619593	0.03284813909831006	0.14745890063010628	0.3259266786551686	-27118.929488454854	-110.90354888959125	-52.977482206595944
2950000	-27296.23158274123	-174.58229130716217	-27121.64929143407	18.976104340706136	150.58549031741384	18.976104340706136	18.075213734732483	0.1356272313611956	0.8410668932198532	1.4957156124313564	0.749217479270009	0.8728924807040592	1.545430230766721	0.4956773036080057	0.3634791469317914	0.26595410859165974	0.21534494127087053	0.15522180320567797	0.6765762428294291	0.03403895300123254	0.0021270623252770365	0.034171779960254216	0.05536086109675384	0.06119347141628153	-27121.64929143407	-110.90354888959125	-52.38901477315855
2955000	-27288.123240277167	-171.62482997904976	-27116.498410298118	16.52003818958097	128.11489158062753	16.52003818958097	14.363008125736991	0.11961086907919574	0.8764757005107955	1.3726061347550051	0.749217479270009	0.845743417704756	1.656276599021378	0.49968066873806083	0.37622392062275495	0.2540165725500137	0.22189437849500154	0.14786512833222948	0.6961206632832339	0.040472932943290296	0.002282699676380057	0.04044706509804991	0.07065717280569259	-0.11155089123986078	-27116.498410298118	-110.90354888959125	-49.30011853204534
2960000	-27297.81974080948	-175.00371412133754	-27122.816026688142	18.60399396142935	148.52197926145695	18.60399396142935	18.60399396142935	0.13610350941067903	0.876415410985461	1.5618685620877129	0.8044477253350714	0.8715216523712527	1.4593674394285039	0.4263792097920023	0.3620594270753583	0.25986359572431994	0.21796761322014038	0.16010936398018108	0.7356769527167203	0.03436877725521282	0.005543725529930658	0.03467168627498499	0.14312288749647806	0.07271727063187519	-27122.816026688142	-110.90354888959125	-52.123795948133505
2965000	-27291.639310412007	-172.41110661233597	-27119.22820379967	18.066858032919555	136.74756220268347	18.066858032919555	15.526127118795225	0.15596323568919845	0.9136478627145008	1.4793247923681976	0.743379171209182	0.8941215077708194	1.484248808876851	0.4852778570604529	0.36784227148612914	0.2583348452380438	0.21484344417800494	0.15897943909782183	0.683063117933395	0.03812341365515704	0.005236692737364069	0.03828652760675342	0.13404584896147181	0.028124173755596806	-27119.22820379967	-110.90354888959125	-51.05775176439336
2970000	-27295.318567816357	-170.8136556225163	-27124.504912193843	15.981810806503868	118.35485446687542	15.981810806503868	13.512450801684146	0.14199611615272162	0.844239670962875	1.4793247923681976	0.756868353471628	0.7896665046326691	1.5974965423209877	0.5324041362436465	0.36685908071539364	0.25701526097522576	0.21841167581104942	0.15771398249833088	0.7450388763239729	0.041486684909706	0.006495089169409553	0.04405856473700814	0.13741381115747572	-0.15163740245861063	-27124.504912193843	-110.90354888959125	-48.03721882679043
2975000	-27290.63071051901	-171.04150643484405	-27119.589204084165	17.26328647617309	122.67555830330863	17.26328647617309	13.233233333755292	0.13836813476775686	0.9082299099929169	1.4295316471889148	0.6942659058549081	0.8229974320160353	1.6254924178324368	0.5194826871147918	0.36543096486781834	0.2668510320511425	0.2215438333687443	0.14617416971229452	0.6575754127236977	0.04459370265449262	0.007492630844968592	0.04327297825558698	0.1776584121679071	-0.2327471132659432	-27119.589204084165	-110.90354888959125	-48.619788222826145
2980000	-27299.67042015693	-172.98468809283094	-27126.6857320641	18.35758077271821	146.06330087923325	18.35758077271821	16.361106858033054	0.11606039232900632	0.8859078319877748	1.4454741698648121	0.7643233397860011	1.008662304515529	1.5257534739254763	0.36987887992041046	0.36403624225674447	0.2595844391433445	0.21972484616214016	0.15665447243777056	0.6464205322750727	0.03655306895554559	0.003933884794701067	0.03730022593741944	0.10145154323656676	0.3975507542526459	-27126.6857320641	-110.90354888959125	-51.410477602149726
2985000	-27301.937720758255	-174.78408782988248	-27127.153632928374	19.858230892800616	144.6805456216616	19.858230892800616	16.91979398372351	0.06859151998851709	0.8643422058445545	1.4704197490816826	0.6457956430029752	0.9790552865998703	1.551980538767485	0.48840657670343635	0.3709819593561177	0.26203993832544514	0.21368325232684157	0.15329484999159515	0.6672386076700615	0.03744506962762365	0.006229103165305648	0.03691910871376911	0.14828495505745432	0.10799126618143381	-27127.153632928374	-110.90354888959125	-52.79724041246241
2990000	-27296.990428888956	-173.44459725482142	-27123.545831634136	18.528080863627554	145.01878880091402	18.528080863627554	17.084104113638883	0.09524383658307135	0.946094617926717	1.429534745924062	0.7203759982178299	0.8886986422017795	1.5360653890177962	0.47923060671181933	0.3732219162905246	0.2508350782689112	0.21963767829847777	0.15630532714208603	0.6497493141587745	0.03700594796964748	0.007226611227372846	0.037172841416789316	0.14727186409702747	0.2553086739580346	-27123.545831634136	-110.90354888959125	-51.433185419761095
2995000	-27289.133048239208	-170.85250681822953	-27118.28054142098	17.262623312723093	122.83776503101417	17.262623312723093	13.818081244818188	0.13454395417806783	0.9257757554113856	1.5259551066646508	0.7145824144005047	0.8692502068132577	1.53276040490295	0.43167611180725474	0.3616011370570479	0.2632633293416367	0.22132132859332992	0.1538142050079851	0.7012637967472666	0.04399959784334584	0.006109652372740309	0.04381766043272798	0.10913304806337912	-0.029769092241970246	-27118.28054142098	-110.90354888959125	-48.62090801308903
3000000	-27295.760003412364	-171.6561961338407	-27124.103807278523	17.425599176496128	127.50909284972366	17.425599176496128	14.150217940833343	0.16403662723652243	0.8313688040406579	1.5259551066646508	0.7145824144005047	0.8721552751515201	1.5023873503752638	0.5535510493674061	0.3795921831965739	0.2620805998901663	0.21104396603971784	0.14728325087354155	0.7262884336780608	0.04099652618124852	0.0033937724661461917	0.04124598538518239	0.07259009191947739	-0.02532445105961852	-27124.103807278523	-110.90354888959125	-49.83881016163047
3005000	-27295.19632779156	-171.35350317074182	-27123.842824620817	16.9894235429236	123.5416877992436	16.9894235429236	12.996993156333001	0.1439218519684615	0.8656728999437433	1.5016635413615689	0.7401301681176616	0.9071990103926549	1.466808927120841	0.5185254530635335	0.3640594602255573	0.26461560557056424	0.2190899285471863	0.15223500565669176	0.6401381900438963	0.043739429934065606	0.005160152584118454	0.04336412482777928	0.09769296662213187	0.033752621266647805	-27123.842824620817	-110.90354888959125	-48.79610564548297
3010000	-27289.94165856067	-171.0870731746358	-27118.854585386034	18.02635401128288	126.49493282523687	18.02635401128288	13.620323372718145	0.15094738590758136	0.8858875669133648	1.3839152649418904	0.7931370550694442	0.9071990103926549	1.5254050758037097	0.5044560268789394	0.3652044315787076	0.26549707262707267	0.220808264089921	0.14849023170429831	0.6362924659103696	0.04280157669048681	0.004733335375434741	0.04222266509535926	0.10524700231830562	-0.20909640939631613	-27118.854585386034	-110.90354888959125	-49.34726248986651
3015000	-27289.39804724152	-171.98794365745988	-27117.41010358406	17.312414278592005	137.84895045601994	17.312414278592005	15.201396524225109	0.10706294977562206	0.8425086169685434	1.3839152649418904	0.8156064985118928	0.8811629388838652	1.6398207940910394	0.4369858866027724	0.3659934596803238	0.2604001109718908	0.22034240501072386	0.1532640243370611	0.6600296246126073	0.03608794496154693	0.0044902693587870355	0.03733415240818488	0.1283680410297385	0.11488689100384421	-27117.41010358406	-110.90354888959125	-50.507928088895476
3020000	-27290.702431305297	-171.13752276144845	-27119.56490854385	16.96124372245253	121.82547108354949	16.96124372245253	13.365642181384182	0.16016031114042634	0.8565088138476903	1.4233630496896157	0.7396847357114731	0.8805028890633295	1.6654409274258153	0.4344995842620798	0.3693297673927988	0.25988262523735217	0.21990794735113467	0.15087966001871397	0.6147943172794738	0.044176429278527295	0.005926505509593716	0.043289561445216486	0.13863120784286811	-0.20312181205689223	-27119.56490854385	-110.90354888959125	-48.81688568528444
3025000	-27293.54873420063	-171.9602470709351	-27121.588487129695	17.230544949927825	129.22770858792825	17.230544949927825	14.436390677850797	0.09570927618349333	0.8829811362189937	1.3074988235064318	0.7396847357114731	0.8805028890633295	1.754832831237696	0.4344995842620798	0.3768107166601412	0.2520083428977376	0.22267030125998874	0.1485106391821321	0.6651342011553826	0.041163399417548575	0.005953462666725361	0.041033657643830566	0.11747761119359428	0.19034229392417773	-27121.588487129695	-110.90354888959125	-49.911331338258854
3030000	-27292.64152510028	-173.02097865322327	-27119.620546447055	19.216217956303524	146.66311331587642	19.216217956303524	15.798879058894444	0.09678930910809583	0.8416550912351144	1.3574224666314372	0.7396847357114731	0.8756468685523762	1.6043103983390228	0.5812804395305805	0.3799545958070967	0.25349856200300896	0.21652139621174898	0.15002544597814502	0.6701529538398687	0.03729306446607922	0.005264968195755951	0.03788503433351524	0.1507747592410972	-0.13333100106515738	-27119.620546447055	-110.90354888959125	-51.55892115183929
3035000	-27291.397840009882	-175.31615739877014	-27116.08168261111	21.992485944837803	151.42845526569752	21.992485944837803	16.096748954772185	0.14302784753243336	0.7622724797397405	1.445581337477269	0.7103059075396978	0.8635345075771895	1.6938416418440583	0.524464125822049	0.3795420230029725	0.2596993156064003	0.2103200979027963	0.15043856348783058	0.6551174876709871	0.04113543840717216	0.009891870593871813	0.03678308769014855	0.23618285456808008	-0.07928330965529833	-27116.08168261111	-110.90354888959125	-52.77394088688875
3040000	-27295.189686866473	-173.09257101821746	-27122.097115848257	16.839670843183285	131.82980653873108	16.839670843183285	15.388248571689559	0.08152122340978582	0.7989123668730236	1.3308692355479192	0.7852042412160367	0.8635345075771895	1.713352956567342	0.5081266922184928	0.37208871385217046	0.25177685622951723	0.22765584572392233	0.14847858419438956	0.6606124480941102	0.03963638867583664	0.0038411758161323853	0.03902215327020787	0.1093659027402778	-0.13446278467666647	-27122.097115848257	-110.90354888959125	-50.857197234114004
3045000	-27301.27948132087	-173.14338405669287	-27128.136097264178	17.70138305160884	141.702421182487	17.70138305160884	16.51981653549457	0.12290582757360038	0.8577977060650285	1.3069928932240389	0.7603388637524015	0.9159740950807433	1.7350806031994634	0.42381583867832845	0.3745562305641288	0.24369072343368317	0.22633113341399907	0.15542191258818855	0.687487246874283	0.03892457827719646	0.005120170302278072	0.03974372298732605	0.1254734970257068	0.06633817850146546	-27128.136097264178	-110.90354888959125	-50.957442886001786
3050000	-27290.737965899647	-173.01540382491856	-27117.722562074727	17.66634678992478	137.50195982663504	17.66634678992478	15.892375113474849	0.16111475369827974	0.8144544800740114	1.3302517630758395	0.7981295608854527	0.8006660013340627	1.686101253002928	0.5703969416277092	0.3681759277681586	0.25346760056218837	0.2284110250258693	0.14994544664378334	0.6694316482649293	0.03852288486953816	0.00410069635261249	0.03845234475754174	0.10993206602290125	0.10153995995715052	-27117.722562074727	-110.90354888959125	-51.363808982460405
3055000	-27295.999047289446	-173.5254169640454	-27122.4736303254	20.92468687148743	150.54810925210273	20.92468687148743	15.452687153033592	0.1296501055837406	0.9391338602162899	1.4766994903137587	0.7673655107287414	0.8383235068542562	1.5560359748879284	0.42244165699902897	0.35848323955346406	0.26435883246292646	0.22092562917643804	0.15623229880717107	0.6158968439510837	0.037175640656968816	0.005447588553255046	0.03673816811560786	0.16197605547085178	-0.3352567610666181	-27122.4736303254	-110.90354888959125	-52.20523350192966
3060000	-27292.783383454716	-172.80262918915582	-27119.98075426556	18.714101129952954	145.8093778071729	18.714101129952954	16.53187731649266	0.13088459777023412	0.8171983241262254	1.4377814794498593	0.8536943685292522	0.8154619635748626	1.5602497276121228	0.5156141367076813	0.36713972604712986	0.26690008664714865	0.218457267441105	0.14750291986461614	0.6663979555671532	0.03441153907014489	0.0037403930470920957	0.03557671091640037	0.11014728382876177	0.007984012532876632	-27119.98075426556	-110.90354888959125	-51.61923019873488
3065000	-27294.572712409237	-173.1429285005841	-27121.429783908654	15.68913746927174	128.15217408351015	15.68913746927174	14.432128376477198	0.17636911250759482	0.8041970410221139	1.3868025482326685	0.6965088915702771	0.9023884403057886	1.7505310671976044	0.4595720116715509	0.3762975537738709	0.2636664016651902	0.21690114892508988	0.1431348956358486	0.6462073775997003	0.04056751726435373	0.0037933840295103936	0.04137021231524445	0.08709425445464321	-0.14362856629184986	-27121.429783908654	-110.90354888959125	-50.364905207497706
3070000	-27296.617306570213	-172.84040223772945	-27123.776904332484	17.04102961873658	133.58893658118657	17.04102961873658	15.90045807814035	0.0902012914816151	0.8818235752318486	1.4746996489705995	0.7448806650334782	0.7876963671790975	1.5733601045138228	0.5375396390711569	0.3635705612582742	0.2657842851452147	0.21871989573270847	0.15192525786380215	0.7005520543647353	0.039540461502121795	0.00805506664045477	0.0382331683330252	0.17132879320978933	0.034425062317196393	-27123.776904332484	-110.90354888959125	-50.54127915188766
3075000	-27298.286435733633	-171.9997378017884	-27126.286697931846	15.628529885033895	126.10910739087308	15.628529885033895	14.823754329830964	0.14627575456835568	0.8003955977866825	1.4645139911083673	0.7620104884197803	0.8543955644616724	1.5281018125966799	0.590582545626821	0.3710067675919102	0.26892057317797546	0.21107161782750777	0.14900104140260606	0.6395798834357966	0.040771580320455234	0.005065356373703972	0.04301520339061777	0.12277724923833777	0.11148403209078592	-27126.286697931846	-110.90354888959125	-49.20289218172095
3080000	-27298.8997176487	-174.5132659908657	-27124.386451657832	18.71450971659396	153.7560075545939	18.71450971659396	17.216842423357154	0.08159789570319882	0.83918239315954	1.3750718752209368	0.806473933294088	0.8233471076477313	1.568225573060424	0.5876991176172834	0.36952325068615177	0.2680400213077669	0.2207065916541829	0.141730136351898	0.6790925955340437	0.03343310246224165	0.006917740945786712	0.035688080961673446	0.1629140743334084	0.2533065767767007	-27124.386451657832	-110.90354888959125	-52.64139555290937
3085000	-27300.794951366606	-171.68831302881938	-27129.106638337787	18.27472153389095	131.07919006792386	18.27472153389095	14.782965109566286	0.10612325756477888	0.9285772703396519	1.3741563820717477	0.7349238713734473	0.8920853628705874	1.6001203476102157	0.4701367657343538	0.3680048062063579	0.26001362047414184	0.22019221184850155	0.15178936147099828	0.6823042047566141	0.043248239421102896	7.95870591640455E-4	0.04330235881960562	0.017664377595690083	-0.15483284254322868	-27129.106638337787	-110.90354888959125	-49.801015500030594
3090000	-27288.353339104116	-170.66289075349982	-27117.690448350615	17.551966046710774	123.92757250277697	17.551966046710774	14.467043916656595	0.13531151421392074	0.8445441383578279	1.5001761230922996	0.6929372623347192	0.9635057306106225	1.5348250983194154	0.464011647285119	0.37120667442310556	0.25681175225739417	0.22019221184850155	0.15178936147099828	0.6977863862968419	0.04330718848873235	0.005538891909030429	0.042278928262638064	0.1312722593183155	0.14803884427920005	-27117.690448350615	-110.90354888959125	-48.77163782527748
3095000	-27290.99948751088	-172.61882281103348	-27118.380664699846	17.144614323336	121.92947836988628	17.144614323336	13.940889606329474	0.08538612224707792	0.8379440835047761	1.4470575171104305	0.7557349630961686	0.9252284402547398	1.5791252069398687	0.45490978909401975	0.3760718433561839	0.25236499996123174	0.21977379521158572	0.15178936147099828	0.6267760159013058	0.04817731846770821	0.007593870719794831	0.044822806970224366	0.17583226276829317	-0.11854228629290793	-27118.380664699846	-110.90354888959125	-49.78023245528181
3100000	-27287.261138453476	-172.67461769020886	-27114.586520763267	18.460367539945008	136.5511716808738	18.460367539945008	14.523869057328442	0.16205235578266838	0.8435072198053128	1.4518197468982026	0.7351742591429563	0.8599357384754724	1.5913340899351176	0.5182289457429416	0.36960889645667394	0.26426262055487754	0.2150562387012138	0.15107224428723431	0.6440204917836905	0.04041389066551864	0.0055974817642120145	0.040826617094921996	0.13372333589340407	-0.12552486903701	-27114.586520763267	-110.90354888959125	-51.2458120496695
3105000	-27291.61412110683	-171.95592548333173	-27119.6581956235	18.297526920805172	125.98468896418989	18.297526920805172	14.038129949653431	0.08472001610688824	0.8071644544680899	1.4669735360640839	0.7351742591429563	0.8171745379870906	1.6000598877970553	0.5734533245407273	0.3747787285982374	0.2659433705948391	0.2151467222482369	0.1441311785586862	0.6571039914142282	0.04277719738584059	0.007362813317882658	0.042845960996842195	0.15088583117237528	-0.14476350190567025	-27119.6581956235	-110.90354888959125	-50.167879079386296
3110000	-27298.585180006598	-171.58129455341447	-27127.00388545318	16.145380507330195	123.15904240393353	16.145380507330195	13.714006768767407	0.10355594079646006	0.9412930806328398	1.3847815038343636	0.7395302994263231	0.8293087669825029	1.574950707249371	0.5301356418746027	0.37606383242094454	0.25453295852292124	0.22135041835766103	0.1480527906984727	0.63409005671455	0.04069398155037444	0.005447037164301338	0.04283676650151587	0.11688629165364645	0.01719437053256991	-27127.00388545318	-110.90354888959125	-49.03614364776558
3115000	-27298.052726169546	-172.82759431797012	-27125.225131851577	18.66767954898623	141.45732095518244	18.66767954898623	16.556477699139297	0.1119222061695289	0.9412930806328398	1.4201844787755409	0.7395302994263231	0.8178465676077229	1.5376135506193038	0.5435320229382726	0.3742508278066858	0.25617127965314035	0.21825709342307115	0.15132079911710225	0.675686989858184	0.039594987948069114	0.004634204147601957	0.038754344873589155	0.11219372508993314	0.0984111276079547	-27125.225131851577	-110.90354888959125	-50.87143522888639
3120000	-27299.43491221107	-174.10246562155393	-27125.332446589517	20.771963028577296	153.39947708099726	20.771963028577296	16.329361552285583	0.0866845977020778	0.8490870084798481	1.4952788897070681	0.786533096515664	0.827200216729766	1.4983687656293845	0.5435320229382726	0.37914333977222897	0.255832214725227	0.21904257275429106	0.1459818727482525	0.6281022536451357	0.03633730944579306	0.004080069236499746	0.03651767168580626	0.09342551529747063	-0.06476326967763814	-27125.332446589517	-110.90354888959125	-52.42503694203416
3125000	-27296.719174694634	-172.0092125838164	-27124.709962110817	16.892193265172278	132.05459396726621	16.892193265172278	14.968022720726331	0.1444838808199455	0.8132710095161517	1.4328243667720062	0.7058576695576778	0.8759486382207714	1.6285662929951237	0.5435320229382726	0.3768970401115799	0.26618129482607983	0.21478709386361647	0.14213457119872336	0.6526443289855637	0.040029593267038754	0.00514940417493531	0.0394143714838743	0.12138226005657256	-0.021742412064361186	-27124.709962110817	-110.90354888959125	-50.033157481629345
3130000	-27285.95798698761	-173.1559707994292	-27112.802016188183	20.606594573167758	149.89509483882009	20.606594573167758	16.14804851271735	0.11567020722030485	0.8798203739138588	1.4463009769817807	0.8152671679817881	0.80145989199515	1.6006067144939644	0.45654487463346133	0.36435392118492516	0.2628103402152515	0.22477723102671554	0.14805850757310735	0.6906672953631132	0.035356383850002664	0.005303628620877573	0.035114745492776274	0.1659100659148767	-0.030999452260594418	-27112.802016188183	-110.90354888959125	-51.8505915324823
3135000	-27293.68122813	-171.7919290273585	-27121.889299102644	16.595929769593937	130.65830474905667	16.595929769593937	14.680989313903632	0.1063985911156473	0.8498985448530874	1.4155082807102537	0.7948903437021607	0.7737351595271255	1.675898986072646	0.4900686851347302	0.36763679369901814	0.264732995060592	0.22578462145575798	0.14184558978463138	0.6078353558145247	0.03925765104777103	0.005387736360982154	0.03985398924139375	0.11479089810725086	0.11230127739532922	-27121.889299102644	-110.90354888959125	-49.75086663976337
3140000	-27296.537911471638	-171.58066529451241	-27124.957246177124	18.840263737754658	135.17213306324786	18.840263737754658	15.92672240372718	0.11536092645969026	0.7492243657473535	1.454377376977913	0.7838996274321787	0.8366367610388903	1.6758364233670882	0.5000254454365795	0.3668269387920569	0.2580373352104384	0.2277442521302693	0.14739147386723492	0.6654433742240184	0.03958079017323291	0.005816446282650514	0.03961718448728095	0.13728021605119387	0.18014455199538496	-27124.957246177124	-110.90354888959125	-50.14861569286311
3145000	-27299.809942428543	-172.54208950107954	-27127.267852927464	18.151986005411246	142.26445262364658	18.151986005411246	15.497188835728702	0.08984607526332437	0.9247450823947473	1.4618706744924896	0.7001257209372789	0.8213947364288587	1.6168582967447966	0.47500548900183187	0.361861798188719	0.25591453190500196	0.224906708226318	0.15731696167996057	0.6637173216415893	0.03505343063475072	0.005112741726021576	0.03638571884489208	0.12711295986316698	-0.04079516911099039	-27127.267852927464	-110.90354888959125	-51.33642028081645
3150000	-27288.054257848744	-171.58137059999456	-27116.47288724875	14.995995428712101	113.57267511071204	14.995995428712101	13.870425668453423	0.13484833873928392	0.9132343228140345	1.398520380773463	0.718361847449604	0.8700643215357522	1.6072486432471085	0.4925704841800409	0.3654953266112008	0.24942510811548654	0.22960305315461593	0.1554765121186963	0.6765476839134162	0.048921963672886544	0.009011286524705744	0.04752536348789624	0.19131899319969206	-0.2010006734052641	-27116.47288724875	-110.90354888959125	-47.37275934558158
3155000	-27288.646487706468	-172.49630737407654	-27116.15018033239	18.537092471539165	140.58204328269397	18.537092471539165	16.57121823470985	0.12354403375814824	0.887882159181471	1.5098063229093301	0.718361847449604	0.8446502856016954	1.5225431415269415	0.5167562433309609	0.36359582699092874	0.26810104111112837	0.21394116079327144	0.15436197110467106	0.6333962762453846	0.038450385179842755	0.005140800325918565	0.03889286600733166	0.12660587236326978	0.21580198394268937	-27116.15018033239	-110.90354888959125	-50.82659490612255
3160000	-27297.76807850502	-174.65058232555376	-27123.117496179468	19.997333826290657	157.2684262840839	19.997333826290657	17.155792276872432	0.1277418448984694	0.8669020362364839	1.4815074236946835	0.7535411875427859	0.8489710097217912	1.4824496018912277	0.5666287409130311	0.36301885261087524	0.2681731429373489	0.2178967543749233	0.15091125007685213	0.6331594822972479	0.03434859088634262	0.0046406558898275715	0.03422896378323131	0.14186699071058212	-0.3488654627179645	-27123.117496179468	-110.90354888959125	-53.01366113136225
3165000	-27294.099371893248	-172.04892128283336	-27122.050450610415	17.395234121003597	136.379302225525	17.395234121003597	15.153505741384857	0.10492056865650347	0.8669020362364839	1.4748480906711563	0.758505955582898	0.9234697200831927	1.548083175192788	0.4281910222334844	0.3638911277659809	0.2594905176509363	0.2241796132819075	0.15243874130117485	0.6936305548478016	0.03749300466675628	0.003141002983392006	0.03626667058560751	0.0846893285089032	0.07010040458506038	-27122.050450610415	-110.90354888959125	-50.381821207958865
3170000	-27286.944990336822	-172.4853929202747	-27114.459597416546	15.149105504782028	121.05261937986293	15.149105504782028	12.850118187030548	0.14013243148753687	0.8880554263366811	1.4656569521388798	0.7446570775949147	0.836867524826155	1.5642014080983415	0.5005616110050308	0.3638943663844521	0.2634126304809473	0.21526629024095412	0.157426712893646	0.6794362551920411	0.043527822308344885	0.008561253785126292	0.04325394009479626	0.14913856541002798	0.0534627434036576	-27114.459597416546	-110.90354888959125	-48.406075720350394
3175000	-27294.361917374707	-172.41217713204938	-27121.949740242657	15.845618934355235	118.92133306477643	15.845618934355235	14.251140253063896	0.0877735738664552	0.8508048507387765	1.5122376638415633	0.8095807893790584	0.8410296681120415	1.523488144474861	0.46285888345370185	0.3605682372510705	0.2624241987009864	0.22428897516841512	0.15271858887952755	0.6581868707216589	0.04379643905594632	0.006921473815745588	0.04384535639234866	0.11186956565585147	0.015159490457702937	-27121.949740242657	-110.90354888959125	-49.36606728669554
3180000	-27298.193049116988	-173.04217456046575	-27125.150874556522	20.027894229310313	145.87421062683512	20.027894229310313	15.956251495267027	0.13876846227920472	0.8684372656438657	1.5787924564809985	0.8306680595146825	0.8495557629521245	1.4427063670624372	0.42984008834589416	0.35973144143979313	0.2667741140367759	0.21903945244290085	0.15445499208052965	0.6752619802165332	0.03678517355863003	0.0034978695157911513	0.03676659044585741	0.08225499216899286	-0.16940793719632158	-27125.150874556522	-110.90354888959125	-51.84191547465058
3185000	-27297.369968848674	-173.14707498155474	-27124.222893867118	18.711842386960644	144.29655691021455	18.711842386960644	16.498213767563463	0.1467446495463541	0.9771812072118455	1.4829550773593216	0.6982237440220664	0.9894383487311406	1.4015557473195688	0.4506458753560596	0.377699524888593	0.24905778199164555	0.2150581158659011	0.15818457725385998	0.7207537032677924	0.034871461031290435	0.0036752012671039586	0.03395303840309285	0.10991475676515225	0.10043402895180689	-27124.222893867118	-110.90354888959125	-51.87972816395349
3190000	-27307.562692762764	-174.4751626888414	-27133.08753007392	17.82112413887425	138.68655840338158	17.82112413887425	15.335427189626154	0.1924108874616341	0.8608935385065745	1.4337226844542696	0.6674760799131821	0.9846042731807145	1.5978234730387761	0.45547995090648563	0.36713291000394327	0.2572411786666188	0.21561366318940245	0.1600122481400351	0.6286607714338623	0.038712141224065216	0.0025354376691014468	0.038421341002943504	0.06131224004347761	-0.13088652540028248	-27133.08753007392	-110.90354888959125	-53.05475825680432
3195000	-27294.188012674524	-172.36610561380692	-27121.821907060716	19.6166190095902	144.91328678198482	19.6166190095902	14.476263003130288	0.10118741775325764	0.8571576520088179	1.4104215075120388	0.745734148558153	0.889357512338152	1.570715588136572	0.5266135914462688	0.37881349151303273	0.2596047871726417	0.21168643261720355	0.14989528869712168	0.6419330780537723	0.03640829485936423	0.0037038136219897815	0.03798752942990217	0.08072256354532736	0.20289229033427353	-27121.821907060716	-110.90354888959125	-51.31589505336401
3200000	-27292.983700862438	-172.1288716496159	-27120.85482921282	18.183229770213295	140.72044622207355	18.183229770213295	14.985554088271225	0.11560858877810444	0.8745583879177985	1.4374103641950828	0.7330180907334602	0.9229179331277446	1.5678377760704614	0.46425744795545515	0.36660635382268136	0.2569360892220262	0.22246690242133044	0.15399065453396155	0.6899272908604495	0.037045696492735425	0.004060449407026499	0.03561662849032783	0.09383970210596268	0.14773582596279106	-27120.85482921282	-110.90354888959125	-50.78921264980429
3205000	-27289.448767103917	-171.83185038960002	-27117.616916714316	14.742379009236842	116.96494790725062	14.742379009236842	13.353784447431309	0.13697323861452573	0.8918008898529022	1.473103429445348	0.7290511395923063	0.8852647919398318	1.5678377760704614	0.4529419730991531	0.365383173492616	0.2641317527639447	0.21749574917705536	0.15298932456638342	0.6337968854753406	0.0435155771296761	0.004061070737182177	0.04373881237001113	0.0838519309828459	0.061383985076924934	-27117.616916714316	-110.90354888959125	-47.82858309227832
3210000	-27295.32964016734	-172.30419016603338	-27123.025450001307	17.733510246977044	139.2524723770256	17.733510246977044	15.625980953145836	0.09416332989916572	0.8995824826112988	1.50269458805496	0.755034197360087	0.8852647919398318	1.5560932505675624	0.4013306894662627	0.36975178960914495	0.254061880348804	0.2219473275359669	0.1542390025060836	0.6819160475466146	0.03549558665728494	0.005279371419864917	0.035012020111021384	0.11865180434116562	-0.2948144205846005	-27123.025450001307	-110.90354888959125	-50.916067733963516
3215000	-27295.378599923166	-172.93319684440954	-27122.445403078756	17.549408534264156	138.45069771526573	17.549408534264156	14.170621340085813	0.08507145202024136	0.862418053632801	1.4702104079672256	0.755034197360087	0.8096870469840391	1.60837295449004	0.4942773395658101	0.35602793596293253	0.27328510173572984	0.22244896301574524	0.14823799928559195	0.6232385139250053	0.037727921403092175	0.006904181554666057	0.03834355144322001	0.16565589434339856	0.06917803909245555	-27122.445403078756	-110.90354888959125	-51.20642210553919
3220000	-27292.280797346684	-172.03045236552902	-27120.250344981156	17.919190677931056	133.97199795197375	17.919190677931056	14.422413554977892	0.14145579916761358	0.8443438071625712	1.4547347492130254	0.755034197360087	0.8604080405605409	1.5495533180487904	0.535925887654988	0.37128665318747267	0.2632475961093251	0.22041308890874825	0.14505266179445353	0.7118513627461572	0.040921163362100416	0.004468526991781756	0.04022078083740445	0.0897626817359641	0.13644755954691704	-27120.250344981156	-110.90354888959125	-50.24340378151953
3225000	-27292.217025351532	-172.18151103676092	-27120.03551431477	19.829800480373116	143.35327941918712	19.829800480373116	15.117729537515743	0.10688227696310927	0.8637314787168162	1.5737315784619053	0.784504380927879	0.837863211701	1.43057811148743	0.5095912387049725	0.36005430550198275	0.2754888696290159	0.21325997060723578	0.15119685426176507	0.6295645857684249	0.037419982041661345	0.003926684658613626	0.03800511038686211	0.10054558458908716	0.03377775207559619	-27120.03551431477	-110.90354888959125	-51.098361162442274
3230000	-27291.992451231188	-174.06161405400388	-27117.930837177184	19.994562795201745	148.54238454145448	19.994562795201745	17.246867535575753	0.14750699418615562	0.8068761874277371	1.3881274216098891	0.7970857210966905	0.9188840790939746	1.631876377399264	0.45715021337244777	0.3703889082108044	0.26285784923809247	0.21725969719606708	0.1494935453550356	0.7183565974407629	0.034237283597808456	0.00538710234408867	0.03485216310265023	0.11862770942079984	0.03185047810908162	-27117.930837177184	-110.90354888959125	-52.53311563079794
3235000	-27295.468678503054	-172.35094797976177	-27123.117730523292	16.624068049531115	128.4235017417882	16.624068049531115	14.93680024422724	0.16237560365017126	0.8045287428857154	1.3881274216098891	0.7970857210966905	0.8588140544918419	1.5859498628019468	0.5654941971139196	0.3813735733207203	0.25945920529608724	0.21851011574024604	0.14065710564294592	0.6639761767411373	0.04291047879157897	0.004071541162212116	0.043304029135406034	0.09411658088235658	-0.05799235907536832	-27123.117730523292	-110.90354888959125	-49.938333000084235
3240000	-27294.13980963485	-172.28327632878515	-27121.856533306065	16.567085514907948	120.21308192577796	16.567085514907948	13.720281178329088	0.08951411915604819	0.8995785559601689	1.3905115131856005	0.7985201414129655	0.8069771246873892	1.679538476282872	0.4248741884710073	0.36713715981598	0.26023446809064055	0.22247943460831954	0.15014893748505945	0.7031641599369416	0.04506491665336628	0.005854395100085681	0.0445502895120618	0.12921139889174668	-7.662746166391929E-4	-27121.856533306065	-110.90354888959125	-49.37451070297965
3245000	-27302.160987050574	-172.53988905084088	-27129.621097999734	15.568771639437648	128.83003943757015	15.568771639437648	14.475477027603972	0.14411684874235509	0.8340437705694846	1.2722743438122053	0.7546216895465273	0.8780161829362938	1.6767782674376521	0.5842657456978398	0.3739680316785345	0.27115055152466866	0.21435075886187566	0.14053065793492076	0.6458529931945994	0.04073550155967167	0.003204500115227642	0.04134233770771976	0.0880920613816242	-0.09173379854118294	-27129.621097999734	-110.90354888959125	-49.56067304875488
3250000	-27296.188827481106	-172.87379934792645	-27123.31502813318	18.356675465569534	136.38399847779166	18.356675465569534	15.026462007456368	0.15867455877031522	0.8836621379073026	1.3531493022064327	0.7961481862994302	0.866034461916708	1.6170875302834489	0.48391838138668075	0.3673134239027783	0.26587910593488906	0.2200571145438678	0.14675035561846442	0.663725110507468	0.04239216743615034	0.005490026112867509	0.041426138625091306	0.11660124930051916	-0.05902068669749251	-27123.31502813318	-110.90354888959125	-51.09507037390343
3255000	-27298.05551797076	-175.29311045541664	-27122.762407515344	17.422567200006675	134.61652820382804	17.422567200006675	14.255657137430248	0.22362093353790474	0.8703511962856892	1.3447423355897679	0.7761294332446237	0.8866754198522332	1.5765735467705693	0.5455280682571197	0.3734640054766312	0.26226520942037795	0.22090462339659112	0.14336616170639938	0.664831519127126	0.03650448122098326	0.004100775584207141	0.03890787667876679	0.09534103888772398	-0.04457155173251232	-27122.762407515344	-110.90354888959125	-54.06792045232661
3260000	-27299.460954116956	-177.03573010910776	-27122.42522400785	21.984264320107837	160.96252974989636	21.984264320107837	18.279702045772897	0.14308348813412333	0.8543112236545791	1.4290235620577796	0.7393767702930913	0.8188427616395417	1.63437680574989	0.5240688766051211	0.37017890456848657	0.2568540883032068	0.2243330557505257	0.14863395137778065	0.6616975058005057	0.03359693409205704	0.0023004167006414407	0.033275920983059974	0.06786878381991163	0.0016412346592429908	-27122.42522400785	-110.90354888959125	-54.14031199119919
3265000	-27287.312905939896	-171.61861154098972	-27115.694294398905	18.657404337621077	135.71569440915474	18.657404337621077	15.797041158747644	0.11754721559814625	0.8693860687589321	1.4353145074268	0.7520660859948809	0.906816807617607	1.5524794472401702	0.48393708296161286	0.3698611144874703	0.26096907562742716	0.2162084341834984	0.15296137570160392	0.6732468089223902	0.039210435183613	0.0038304284422157582	0.03864755126773668	0.08969140581998751	0.12191803222744564	-27115.694294398905	-110.90354888959125	-50.20764505051058
3270000	-27299.471321824683	-171.85235477711052	-27127.618967047572	17.51747458027287	133.18370427203564	17.51747458027287	15.065940162809886	0.11376024756721732	0.8787323213939707	1.4338097619612435	0.772816723466378	0.9175281983561079	1.610421641893936	0.3866913529283667	0.37852887364143467	0.24812516550167507	0.22416160259429274	0.14918435826259727	0.6949195726632271	0.040644780262951256	0.004343024308102805	0.03947045280794092	0.12899039247135574	0.0639609387123949	-27127.618967047572	-110.90354888959125	-49.92960535719853
3275000	-27298.829208762156	-174.13063533454397	-27124.698573427613	19.3926836003681	148.40361303678745	19.3926836003681	17.448230602505152	0.09799872189438424	0.8787323213939707	1.4905880407351717	0.7283380136529206	0.9483705661535847	1.5672797051359886	0.3866913529283667	0.36386367710057044	0.26562131686032175	0.22024725213221358	0.15026775390689395	0.6976480474671332	0.03807256528801723	0.004575106455793012	0.03706599973841932	0.09174203673494749	0.11591186644477017	-27124.698573427613	-110.90354888959125	-51.70817787876433
3280000	-27306.91565881312	-179.79151170001703	-27127.124147113103	22.76194582061038	181.03881999257996	22.76194582061038	19.976187366255836	0.09706396475268068	0.8310674698121037	1.5482928217977827	0.7331043016426932	0.884043960277641	1.5476667504583614	0.4558246960114213	0.3650880920889457	0.2619705073712882	0.21242412673769256	0.1605172738020733	0.603796688088276	0.028855906305519017	0.004538020946187521	0.029167229389637513	0.15653193702821083	-0.14080782481186313	-27127.124147113103	-110.90354888959125	-54.8905070405061
3285000	-27296.82031313014	-173.2217679149534	-27123.598545215187	19.03898210643375	149.49430787549343	19.03898210643375	15.535025920716942	0.11458306217729494	0.8332281535338619	1.4956201381732026	0.6978441691047452	0.8952109044701422	1.6042519103607873	0.473844724357264	0.3574229214312451	0.26720436602624537	0.22287335525268132	0.15249935728982794	0.6934880848464198	0.036781640635944884	0.007411948049881014	0.0355053541216161	0.15481636494169077	-0.022023810260027976	-27123.598545215187	-110.90354888959125	-51.79280013644879
3290000	-27299.055052936717	-171.64283510883124	-27127.412217827885	14.604787628591538	114.79347796146527	14.604787628591538	14.604787628591538	0.1684620981274678	0.785861658272708	1.3543677573083956	0.7499785112488406	0.8952109044701422	1.638085247381546	0.5764959213183709	0.39553203060757053	0.25167048754627797	0.2118386092646249	0.1409588725815263	0.6110361315112764	0.04449264456340231	0.010682018863854005	0.045024872385223985	0.20213799025892704	-0.1944257564670832	-27127.412217827885	-110.90354888959125	-47.8350620114705
3295000	-27290.982946416734	-171.18411056892788	-27119.798835847807	14.894842159972464	97.51324880912466	14.894842159972464	11.475749746773841	0.16188803350367578	0.8820112835275057	1.3839550608477837	0.740617347790956	0.859189223984491	1.638085247381546	0.4961418364677208	0.36975729222880743	0.26036178708264135	0.22112092345652454	0.14875999723202638	0.6817472185203589	0.061249230967935685	0.00678767573333529	0.056049492816005235	0.09519739260301431	0.16057742424563898	-27119.798835847807	-110.90354888959125	-44.91983343293167
3300000	-27296.377705523057	-173.0486551774751	-27123.329050345583	18.40068411551416	142.57466481820893	18.40068411551416	16.235696542382673	0.0870271059024375	0.8643428494544976	1.5018787870600667	0.7191569150801465	0.8776354158454909	1.5941107009804816	0.44287533157932	0.36828387713379457	0.2539436852267937	0.22459036841616192	0.15318206922324953	0.6866692240512305	0.03636403586686898	0.001564818762246279	0.03678104254457191	0.04295931851606954	-0.17653368107054504	-27123.329050345583	-110.90354888959125	-51.4724308022342
3305000	-27291.02203344855	-174.1575130623335	-27116.864520386214	17.0653009130118	134.202381446387	17.0653009130118	14.865742090048284	0.18693828498892456	0.9095788948479876	1.4477338323577276	0.7702924478816199	0.8284039651774785	1.5830355637327014	0.4609552960024882	0.36828387713379457	0.25549782769434054	0.22459036841616192	0.15162792675570272	0.6605558499498817	0.0423171437328045	0.006609696780684808	0.041979510683572425	0.16713214752633201	-0.37103277545934515	-27116.864520386214	-110.90354888959125	-51.91919092334623
3310000	-27296.928014538596	-174.2742707905003	-27122.653743748095	17.205180614671235	146.75413020909588	17.205180614671235	17.086577127508242	0.14823943822697438	0.8664944279602587	1.398749699749762	0.7801912192498048	0.9011410553360234	1.592468301701666	0.4609552960024882	0.3700513429586277	0.25727376290406345	0.22115595333311278	0.15151894080419578	0.6676162184005269	0.03378918372368696	0.0042274852835528995	0.03406959381843177	0.1333321185682166	-0.1746278138560544	-27122.653743748095	-110.90354888959125	-52.2975736057738
3315000	-27292.683235356497	-172.258925971488	-27120.42430938501	19.405847751915115	143.8063841160638	19.405847751915115	15.305279757954175	0.1098557996320531	0.8437093846355426	1.446547807563473	0.7384519750209592	0.854843839638489	1.6984015769539837	0.4180454161875554	0.3661033188874345	0.26512067325953054	0.21838898739411278	0.15038702045892186	0.6624282479182684	0.036936919828965256	0.004655796841606544	0.037068650227190955	0.11023993224913775	0.2997469522063152	-27120.42430938501	-110.90354888959125	-51.13535228923202
3320000	-27294.306350477935	-171.94344032277314	-27122.362910155163	19.10738498470446	139.85493125078108	19.10738498470446	14.60400894384678	0.12825081996959795	0.8971567853917665	1.609643654533321	0.6955201404268909	0.8000952554693228	1.5254087669483343	0.4721753972303678	0.3620101263316598	0.2612991308310343	0.2240789467049	0.15261179613240552	0.6559654426457927	0.03824158772271876	0.003990386029287688	0.038783569071513084	0.10725508647557652	0.22860785669524245	-27122.362910155163	-110.90354888959125	-50.7967880325295
3325000	-27290.374221711852	-175.50423586493946	-27114.86998584691	16.62220760712606	130.0453226779204	16.62220760712606	14.525618956940223	0.22766088450272048	0.8911489008004668	1.4337898426906266	0.8271374379162398	0.8908743222124139	1.5599919777751348	0.3970575186051213	0.37386649639969843	0.2529336348303741	0.22230526831028977	0.15089460045963726	0.6639422422158904	0.041373689937023186	0.005176596181616368	0.04161351219006734	0.1261745554100053	-0.126416757059561	-27114.86998584691	-110.90354888959125	-53.28460288071322
3330000	-27295.912050750398	-172.14788121386536	-27123.76416953653	19.129035221900338	137.5437822568164	19.129035221900338	14.301540886822849	0.1425760530216685	0.9166426485011745	1.444099915631957	0.7970878119676301	0.8132740399130277	1.538147730539387	0.4907478534468271	0.35681531320935006	0.2704440099243545	0.22360537032800856	0.1491353065382865	0.6794833155755586	0.03998765584056479	0.0038272423087328347	0.03956758834015525	0.09420381551927809	-0.05111428363525766	-27123.76416953653	-110.90354888959125	-50.77652505150141
3335000	-27297.849439512996	-173.48261409116003	-27124.366825421836	19.831638602234467	145.5437658032951	19.831638602234467	14.846288438084564	0.16229437457916787	0.9036027572445108	1.4384546455446214	0.6594710139173521	0.8132740399130277	1.7120495903409254	0.47314795303956575	0.3735733307976915	0.2577677217757452	0.2195236408882764	0.1491353065382865	0.6610690510024521	0.035558536855590406	0.0022472667788268697	0.03544631475057133	0.06253903267801421	-0.07068490637342129	-27124.366825421836	-110.90354888959125	-52.7144298960767
3340000	-27294.22042243682	-171.45246525513554	-27122.767957181684	19.218936421347017	134.42294798375264	19.218936421347017	14.861659411375616	0.14136469719379305	0.9169049967896552	1.460780470932035	0.7782555161317758	0.8721814091891085	1.4863759274408974	0.4855016795165315	0.3686998281016785	0.2622792201967433	0.21378911971499687	0.15523183198658091	0.7038962294161251	0.03924748115505564	0.005949070883895206	0.03901798697106839	0.12716117194107326	-0.12430466998335449	-27122.767957181684	-110.90354888959125	-50.30525490450907
3345000	-27287.529037361743	-170.95706825625078	-27116.57196910549	17.056302181395896	122.62199851199065	17.056302181395896	13.326761333257844	0.13819074335869472	0.9027986402715891	1.4170976334229923	0.7931912257371125	0.8330438312670294	1.6573501210781987	0.39651854822308114	0.3723215613146547	0.2529279199271785	0.22454149468243204	0.15020902407573433	0.6939390166242578	0.04292665094243189	0.006482691200611832	0.04180556399035585	0.1402003040856701	-0.06134394476487461	-27116.57196910549	-110.90354888959125	-48.61115072538425
3350000	-27289.00634664707	-174.8141869697073	-27114.192159677365	19.367884103276307	159.71530781953817	19.367884103276307	18.050229004438002	0.09805283822422482	0.8821500619028395	1.368611922890774	0.8232265287268185	0.7935778259088315	1.6936380785189944	0.43879558205174507	0.3604438111305436	0.26412024635721426	0.22697104927274037	0.1484648932395013	0.6499820765889562	0.031263032298217266	0.007042240746114513	0.032591635474880976	0.1642883947707466	-0.39645694406369913	-27114.192159677365	-110.90354888959125	-52.81651972045383
3355000	-27298.580865887645	-172.27109019001688	-27126.309775697628	17.612540808440833	139.84827380607436	17.612540808440833	15.3760640814781	0.1007288871406364	0.9179528542711328	1.3015417883396196	0.8232265287268185	0.8205036623799115	1.613092587840693	0.5236825784418273	0.37433172155710476	0.2536369329614375	0.2241267109363382	0.147904634545119	0.7180212977988883	0.035433142988273936	0.006947990482126613	0.03508049611344209	0.1832569308971517	0.09791069512610988	-27126.309775697628	-110.90354888959125	-50.81192350154046
3360000	-27294.697536312662	-173.05851328660438	-27121.63902302606	14.381480209934827	108.65038565404711	14.381480209934827	11.817455771532833	0.111647893945531	0.8320851537494263	1.3670233252246382	0.7514624379214772	0.8595267080898477	1.6767645023311641	0.5131378726834492	0.3765979934916708	0.2639275245500993	0.21613785938218202	0.1433366225760474	0.6765232971695303	0.04912710489132304	0.006120902275192554	0.0497319829190521	0.12204227696188094	0.12096726433636118	-27121.63902302606	-110.90354888959125	-47.209069356700525
3365000	-27296.701241294613	-173.528949666786	-27123.172291627827	20.203650238493164	141.80428595851583	20.203650238493164	16.53785144803675	0.14818142745888055	0.8320851537494263	1.4064299011023556	0.7705729778934617	0.8555079081651397	1.6163484128922305	0.5190556461973889	0.376873725327944	0.2526257168271616	0.22388576751336736	0.14661479033152658	0.7229024164469022	0.04069027508607957	0.006672725446131243	0.03794549240721303	0.15918197960373143	0.08516841163729937	-27123.172291627827	-110.90354888959125	-51.56184782933995
3370000	-27290.973539025523	-172.1480644629129	-27118.82547456261	16.835589532522814	129.4644321416911	16.835589532522814	15.12756746193812	0.11787848589537639	0.7572272192791286	1.3713827262937102	0.7848756069017737	0.8477684632028373	1.6752053538831866	0.5635406304393662	0.3772784389055543	0.2585350749156973	0.2190303581493566	0.14515612802939123	0.6612560763666461	0.04468620161903336	0.00719996531647897	0.043115480324336576	0.12578003119442116	-0.18112466481231126	-27118.82547456261	-110.90354888959125	-49.470686688605795
3375000	-27298.067084993287	-172.61105192890125	-27125.456033064387	16.08763484673827	132.67963684522275	16.08763484673827	16.08763484673827	0.14652071136682318	0.7738007877843555	1.3811506288702788	0.795109292532114	0.8354581921089894	1.637610016246375	0.5768710824578898	0.38309760446998714	0.26374039522651915	0.214659275055793	0.13850272524770021	0.6253668925864159	0.03820227090606619	0.006553207069662066	0.03868183766035197	0.15693157602664018	-0.21040466554569653	-27125.456033064387	-110.90354888959125	-50.16973055045197
3380000	-27293.321826495365	-172.98712390079896	-27120.334702594566	18.660303081001466	143.33912997028426	18.660303081001466	16.102028381147154	0.09199544488800893	0.7738007877843555	1.3783767954801318	0.7360344557980398	0.8830809595874672	1.6945371505039448	0.5341698508460632	0.37013974903342844	0.2659869187766325	0.22389050122236284	0.1399828309675757	0.6520314401561882	0.03783332982224518	0.005446703732484978	0.03812607411848508	0.13271607731806148	-0.46464644330225874	-27120.334702594566	-110.90354888959125	-51.36280647540795
3385000	-27299.26303393309	-171.45456889128235	-27127.808465041806	18.025646782517363	132.89009613533375	18.025646782517363	14.098765865417388	0.12091624498994959	0.801053673434281	1.3789914026042902	0.7438787949035544	0.9306633850976492	1.667465106670798	0.4779476372894297	0.3723513731701004	0.25332093944348194	0.2268475273683613	0.14748016001805583	0.6390135718139814	0.04041982876516497	0.0012543051836623213	0.04049538117655077	0.040356893245192156	-0.15152714973898085	-27127.808465041806	-110.90354888959125	-49.87108603264312
3390000	-27296.1770868679	-173.5467410550561	-27122.630345812846	19.140382551815126	144.08048260673368	19.140382551815126	16.002913621923014	0.15558974666495057	0.8295393397660765	1.3968531880634687	0.7093539091692256	0.9873948904959507	1.6468623230598294	0.4299963494454514	0.36847857847427345	0.25709961629116773	0.21809384152158162	0.1563279637129767	0.6398897821627436	0.03833432404561275	0.00373948035146219	0.03868095110618417	0.10620413653573935	0.0923977756793451	-27122.630345812846	-110.90354888959125	-52.18596682620178
3395000	-27295.48635777959	-172.5011609307218	-27122.98519684887	19.8343753508385	139.08974036692942	19.8343753508385	16.308791603796866	0.09747983924938161	0.8295393397660765	1.3997590455871896	0.7048461010867091	0.953850319669585	1.681775189358108	0.4302300045323345	0.3717951331131615	0.26082410908844217	0.21462424362440627	0.15275651417398955	0.6792456033636117	0.039773273075853564	0.0029540885920059093	0.03973640167905878	0.07784535260967304	0.21776401747064447	-27122.98519684887	-110.90354888959125	-50.80820072083134
3400000	-27292.391304683926	-176.48131785273063	-27115.909986831197	19.23029010891874	132.64191724907255	19.23029010891874	16.14597011907316	0.24377227838211663	0.8587735802032936	1.510963421657612	0.7185661106924472	0.9302771105651884	1.5225857097634339	0.4588340671180272	0.37070978663780396	0.26435510388336875	0.2130246327807252	0.15191047669810154	0.6465665606974865	0.04261508709373306	0.0075744763103083946	0.03989637210307127	0.17641765168509202	-0.22604292628871595	-27115.909986831197	-110.90354888959125	-54.91875477341911
3405000	-27291.76860538473	-171.4370135833966	-27120.331591801332	17.88544179581323	126.97829597862142	17.88544179581323	13.509050233913086	0.1396853362296213	0.9477226548273155	1.3153503749997795	0.7084876948053717	0.8952732817415789	1.608463275522861	0.5247027181030958	0.3671044124219469	0.25751980959254217	0.22573524612513668	0.14964053186037363	0.692895078182402	0.04429832633808902	0.007034063579982006	0.04136354411826756	0.1362219891930862	-0.07436410321643949	-27120.331591801332	-110.90354888959125	-49.23081371760603
3410000	-27294.620075045077	-171.61310270514008	-27123.006972339936	17.412703344596682	129.94843236892658	17.412703344596682	14.835325987075048	0.12767681022797187	0.8980022514723051	1.4557812007031738	0.6520628248599916	0.8826281907874644	1.6725802563018135	0.4389452758752542	0.3735100139752857	0.2522639561069135	0.2139624276147033	0.1602636023030969	0.7149673586076009	0.04235258169103141	0.003611621216467094	0.04189474811462251	0.09268980619414913	0.0944619150261494	-27123.006972339936	-110.90354888959125	-49.523451389278726
3415000	-27295.805395435338	-170.79584286489336	-27125.009552570446	15.117386246591444	112.87488191369887	15.117386246591444	15.117386246591444	0.1327025511371446	0.8980022514723051	1.5483803140405237	0.6473236584773966	0.8369262717767423	1.5496306363348415	0.5197368678981935	0.3598972759850057	0.2720057484213971	0.21446693883343781	0.15363003676015874	0.6705715592879897	0.04560633958659187	0.00689917615138029	0.046843948151435534	0.16027349523247206	-0.36075358713653877	-27125.009552570446	-110.90354888959125	-47.29310659696642
3420000	-27299.900484381527	-174.97927754872052	-27124.921206832805	18.532054768621258	148.13082140054502	18.532054768621258	18.532054768621258	0.08492166416115686	0.8674010052032367	1.393343418661856	0.809146792402863	0.8755017676841241	1.6176849071021275	0.4369221089457953	0.3720731663276341	0.25965362829357064	0.2150757723241792	0.15319743305461542	0.6856888134122977	0.0344181191137789	0.009230742476341945	0.035975175293980456	0.2587177158710143	-0.015483812508629558	-27124.921206832805	-110.90354888959125	-52.0359325953492
3425000	-27294.158065160424	-173.70406141203452	-27120.45400374839	16.639586475812035	147.05425963163637	16.639586475812035	16.55651494228503	0.10686686063864059	0.8395444253807353	1.4270430044935953	0.7881031229997947	0.8809833034155664	1.5306159331233296	0.5337102105869815	0.3618726977403749	0.26736987343722	0.2197747003813594	0.15098272844104496	0.6826257696030447	0.03366672159010343	0.0075265243644628095	0.03540504514910604	0.1942179540827284	-0.13247312808027772	-27120.45400374839	-110.90354888959125	-51.493971268652054
3430000	-27298.372077250926	-176.04939105064267	-27122.322686200285	18.49462815704428	163.39121083250066	18.49462815704428	18.49462815704428	0.09586783474825052	0.9162725734304007	1.477684353469071	0.7431493970461295	0.8881500318962698	1.4995535273200844	0.47519011683804757	0.3622586467021369	0.25692943738223245	0.22281219825495255	0.15799971766067739	0.6905626760539212	0.031774986470899325	0.008631399054543151	0.03296617115764038	0.22065221282489406	0.11816092400457476	-27122.322686200285	-110.90354888959125	-53.18051771841879
3435000	-27294.782513182497	-173.7985423294417	-27120.983970853056	16.76619402842377	138.42775830561277	16.76619402842377	15.496154152790783	0.15973346140819455	0.9215180671643766	1.495419196108121	0.6650832325709155	0.8965346983742717	1.5519865373204962	0.46945826846182215	0.3727612589007845	0.2590395637328777	0.22083079723040697	0.1473683801359302	0.665997557898547	0.039991666661804905	0.008471758181669078	0.04008677155687266	0.19335770151151502	-0.3774329524988267	-27120.983970853056	-110.90354888959125	-51.45952449385416
3440000	-27301.981720286847	-172.05061313292723	-27129.93110715392	16.154035887024985	118.85250935675502	16.154035887024985	12.646071072874998	0.17435875794344333	0.8859661985721734	1.461581201024607	0.7843572201966941	0.9002162987421021	1.5335322527785151	0.4343468286859114	0.36706652116841065	0.26333882783006923	0.21419509402461243	0.15539955697690705	0.7284125090939133	0.04463706580554179	0.002792379456532907	0.044135003568591846	0.06586498917642065	0.15740540534878875	-27129.93110715392	-110.90354888959125	-48.669220312386535
3445000	-27300.477739837268	-172.59211788735553	-27127.885621949914	16.4021061138523	130.9221293407	16.4021061138523	15.16771126448361	0.11818760295118858	0.8779591559060286	1.3633216632122553	0.7156717248672989	0.915372275841509	1.6633281824081219	0.46434699776478944	0.3664637616230331	0.25565165564620695	0.22323374967535872	0.15465083305540053	0.6752962916748063	0.04394879985605075	0.004153494906435368	0.04306999410898355	0.09299857581490131	-0.046440165865444576	-27127.885621949914	-110.90354888959125	-49.641085623727236
3450000	-27302.245421032243	-176.67735290637182	-27125.56806812587	19.004673938840394	146.5975585031503	19.004673938840394	16.571504349978568	0.20173717619518897	0.7692110946887684	1.4257462889426555	0.7071146099435308	0.915372275841509	1.6388442102491918	0.5437115203343474	0.37459841209808736	0.26894749854798317	0.21343054097946718	0.1430235483744617	0.6824660322560182	0.03698887849475421	0.0016886470115848803	0.03695274322261352	0.050037923572105035	-0.09447817023979328	-27125.56806812587	-110.90354888959125	-55.18681007675709
3455000	-27297.819829176424	-177.2472106874908	-27120.57261848893	22.392345191914522	168.5843834893713	22.392345191914522	18.67993830984268	0.10606969001761928	0.8620391852630717	1.4049800723821844	0.7681356446152774	0.8114329383502321	1.679822837971747	0.47358932141749016	0.367650693057349	0.2606502049069091	0.22233337622180344	0.149365725813938	0.6694556591264205	0.03164108043416402	0.003621671233542018	0.032128708963664716	0.11070207400403455	0.0048042141300672705	-27120.57261848893	-110.90354888959125	-53.780236464948324
3460000	-27298.12365266549	-173.4334258824157	-27124.690226783074	18.82944059754057	145.69690684896426	18.82944059754057	17.608450858575072	0.12469094125408377	0.9220451356431351	1.3947212627223151	0.7747836744055984	0.8450039157390928	1.5990911225204434	0.4643548889694178	0.3689991495251396	0.2579230959705389	0.22192750948712117	0.15115024501719976	0.724782453211551	0.03474827244851524	0.003232694931481073	0.0347055568753864	0.1083960663970319	0.2684684456374276	-27124.690226783074	-110.90354888959125	-51.47775762478281
3465000	-27291.065148145153	-173.88021761572026	-27117.184930529434	19.814386393573248	146.95672718472363	19.814386393573248	16.412266889651615	0.15210347951945444	0.9182965450785406	1.4304753751638628	0.7747836744055984	0.8405646635319225	1.5990911225204434	0.4367886192996349	0.3722110207768513	0.2520528646042673	0.2217052215533049	0.15403089306557594	0.6714870187584009	0.037005558609509936	0.004657578662567974	0.035828088983148126	0.108123504422281	-0.09928997280623977	-27117.184930529434	-110.90354888959125	-52.483736798844326
3470000	-27290.18541439994	-172.15117265286437	-27118.034241747075	14.387019068874505	113.45369316719287	14.387019068874505	14.387019068874505	0.12652164126899165	0.8488376975638363	1.3815606278780694	0.7363408962771696	0.8363857818697852	1.6685499700351476	0.5283250263759943	0.3678432563539591	0.25891101443941006	0.22431226789541564	0.14893346131121463	0.6804903220880544	0.04836168176640895	0.008018664372508096	0.04644242088248712	0.1423013329911562	0.19588276644484792	-27118.034241747075	-110.90354888959125	-47.43181799908377
3475000	-27288.61571501201	-173.13930714589057	-27115.476407866117	19.812946253970875	144.32694611201353	19.812946253970875	16.43038062545163	0.09974516475370448	0.8055148902385612	1.3888768701957874	0.7909764449795933	0.7977771978934479	1.66929385984668	0.5475607368459328	0.3776294474615794	0.26371136538478707	0.2221473066747642	0.13651188047886872	0.6820990823358385	0.039339043890740895	0.004253233346647313	0.03916802265086013	0.11172316456937013	0.12350112677849616	-27115.476407866117	-110.90354888959125	-51.278102186887764
3480000	-27290.351025308035	-172.93784762417684	-27117.41317768386	13.652709198883985	112.88673945724743	13.652709198883985	13.398922057860082	0.16957395916680834	0.8237562526590053	1.4293051932893794	0.7335312150289252	0.9056682253939762	1.6434549418233635	0.46428417180535286	0.3713481278027653	0.2536896956001916	0.2198695972592281	0.15509257933781434	0.652433271101197	0.045897942174615895	0.007426733873202985	0.04702424717213402	0.13533321674223667	-0.04408579984958849	-27117.41317768386	-110.90354888959125	-47.5341091081854
3485000	-27297.241742753704	-172.98666585475567	-27124.25507689895	18.26912728031845	139.63819676236636	18.26912728031845	16.57938556810871	0.15132760825048877	0.8469622723380268	1.4293051932893794	0.6689638414186885	0.9084076972620785	1.6820768238864765	0.46428417180535286	0.3741048177403659	0.2561760960314864	0.2198695972592281	0.14984948896891898	0.7102063400149663	0.03733337102781455	0.005259805050427856	0.037908822762237566	0.12605878436221962	-0.3134061773220687	-27124.25507689895	-110.90354888959125	-51.34404555675466
3490000	-27290.028753945146	-171.7970031827178	-27118.23175076243	15.92271554156889	117.31523923034729	15.92271554156889	13.938881170919926	0.11802059738736842	0.8144718913192474	1.3824158459929714	0.8031187998735505	0.864176608747719	1.6715326822611614	0.46428417180535286	0.3730633503372692	0.2724243929275199	0.2115079613631497	0.14300429537206055	0.6679176027165304	0.050744512643631084	0.008908288730247039	0.04781499824185454	0.14443425984011646	0.10009151206278208	-27118.23175076243	-110.90354888959125	-48.03595246651213
3495000	-27288.198080385777	-173.5567516202777	-27114.641328765498	21.470788540834132	146.58211888781364	21.470788540834132	16.264826569436387	0.11928159131618365	0.7902420691202137	1.4511486248450918	0.7219201941387346	0.8986484744213761	1.5926197577718526	0.5454208797027337	0.3650608684359868	0.2706620857856273	0.2180125175885449	0.1462645281898404	0.6898486917791984	0.03925452648651299	0.007904535807444317	0.036598420659672504	0.16481336960020085	-0.16423867540923245	-27114.641328765498	-110.90354888959125	-51.50484068104223
3500000	-27294.698672743623	-172.94455020396165	-27121.75412253966	19.067211959654248	149.43382604982884	19.067211959654248	15.838170910917121	0.11012080145501232	0.8357372087519613	1.355993890617932	0.7539455930698016	0.7887633376946639	1.7461075199543579	0.5194524499112856	0.3687116237262913	0.2619984754350499	0.2239655901137866	0.14532431072487154	0.6753698350472438	0.0350794884017253	0.008237321449639831	0.03551873349521488	0.18977621034039222	-0.0011933343616893268	-27121.75412253966	-110.90354888959125	-51.7546098206034
3505000	-27289.112460464785	-170.8078260574939	-27118.30463440729	17.72561488914659	123.52863795492385	17.72561488914659	15.444344729947824	0.14673131337597412	0.8782641104172806	1.2933651044845278	0.8000501837458067	0.8077645121826998	1.734479328492315	0.4860767606773726	0.370082768475033	0.25545354576896423	0.2342326541797634	0.14023103157623867	0.6133523057366566	0.045917985578193585	0.008527803755810588	0.04382258588317795	0.17409696673488445	-0.2479474321991034	-27118.30463440729	-110.90354888959125	-48.8319539239804
3510000	-27298.160864022702	-174.76532738866447	-27123.395536634038	17.768948400127663	139.1849317752971	17.768948400127663	16.34418696237465	0.06933278402480751	0.8044229411756401	1.4519824578135694	0.7023431466656662	0.811881765947107	1.6694517584790067	0.5599179299190131	0.3788284988005477	0.26013863365478895	0.21765532398256923	0.14337754356209342	0.6968614337735817	0.039672332572476536	0.004639927689893256	0.03845643334858105	0.12593967236754272	-0.3146647329706322	-27123.395536634038	-110.90354888959125	-52.35147738547522
3515000	-27300.303233003284	-173.77428587722414	-27126.52894712606	17.794485570249847	145.9252129059761	17.794485570249847	16.98541019888498	0.10309037512601926	0.8044229411756401	1.3731737942831463	0.8251521579483294	0.9041614748140753	1.5701250743798567	0.5229645573989548	0.37252518185169436	0.2615294874745011	0.21997688384417058	0.14596844682963322	0.6447871569791048	0.038077553524502594	0.005813246874546959	0.03907049014960967	0.17498355175036745	-0.3068722436319985	-27126.52894712606	-110.90354888959125	-51.39787289177857
3520000	-27307.89115460665	-177.07007863652592	-27130.82107597012	20.453169929223215	156.0884978702672	20.453169929223215	18.049107899521253	0.16754590419854093	0.887281279279965	1.5061289519537018	0.7674680752393644	0.8233082210566478	1.5503584150516074	0.4654550574187162	0.35934013979939344	0.2721932643166821	0.2183299157755742	0.1501366801083495	0.6336965794381919	0.03529901317428717	8.959786000584348E-4	0.03557313755407738	0.0276831683141946	-0.2705608155403426	-27130.82107597012	-110.90354888959125	-54.73595507621064
3525000	-27294.931168259125	-173.8392559679043	-27121.09191229122	20.132516279510178	150.8759166644772	20.132516279510178	17.12482532698496	0.1303494913986309	0.887281279279965	1.5071284300217676	0.7664337434260868	0.8777029052844745	1.539571729367914	0.4218819126197946	0.3637253638971358	0.2657917176598589	0.21560316871293014	0.15487974973007443	0.6635708196732066	0.03496395702236779	0.0025472486770422038	0.03526521313422202	0.07535848935803668	-0.2581705083835289	-27121.09191229122	-110.90354888959125	-52.2671756482941
3530000	-27287.4786150755	-171.58204959865557	-27115.896565476844	15.797299129634773	118.64589739889274	15.797299129634773	13.578074775184767	0.10385446262937648	0.887342240560417	1.444094423836193	0.748135312859873	0.8777029052844745	1.6208432048392507	0.4218819126197946	0.36302643852148003	0.2641565550901255	0.2227539505392411	0.15006305584915258	0.7046077979026478	0.04198828557262581	0.006843191062100626	0.04319706008464453	0.19198135585777326	-0.15450416727076702	-27115.896565476844	-110.90354888959125	-48.55814204085035
3535000	-27291.280446193086	-172.11924457858674	-27119.1612016145	19.341720343838457	139.59349424500695	19.341720343838457	15.38659741862246	0.1368646052679457	0.8820906367129	1.4803496526386373	0.7851597041980765	0.8229621325622802	1.5889857597317012	0.4404521141564077	0.3625308822771926	0.26318237361097113	0.22892845176716425	0.1453582923446712	0.6731204547775774	0.03861993514839102	0.0038978331433591365	0.039030610914933025	0.11398470417171333	0.19027831060706105	-27119.1612016145	-110.90354888959125	-50.925618480505584
3540000	-27297.138848254493	-173.710276068785	-27123.42857218571	20.295147744637305	150.2507961796317	20.295147744637305	16.48992080877164	0.13422919613074613	0.8833284921264878	1.4459889569952287	0.7571229856574195	0.8428375495517739	1.6612017048371581	0.4095203108319349	0.37297095099111555	0.2602733492165467	0.2208605562773905	0.1458951435149464	0.6996859660893977	0.03563858615863965	0.0014915546492415084	0.03552870935400682	0.04744509383415683	-0.07032974407555408	-27123.42857218571	-110.90354888959125	-52.29934792912642
3545000	-27295.44597091547	-172.2871532776137	-27123.158817637854	18.20279967775832	134.27752405273927	18.20279967775832	14.84667939857986	0.09248912656649196	0.8524416206312084	1.4375132803002304	0.7961947216097438	0.8205399835979666	1.6625176517967866	0.43079274206406687	0.36687738527290165	0.2661118534689384	0.2192443861972804	0.14776637506087875	0.6256555948993533	0.04174584204750703	0.0032606566699652194	0.04182809968763753	0.07952651813301809	0.0026421501409789774	-27123.158817637854	-110.90354888959125	-50.50983798924327
3550000	-27297.500984219747	-171.99027079532004	-27125.510713424428	16.992350845309083	131.7754916402196	16.992350845309083	15.385036851240871	0.11669256582124257	0.8054317612025932	1.4891312388490259	0.7838032376877644	0.8065097318410043	1.6318736244965348	0.4832504059230802	0.36850397704347354	0.2704027690130604	0.21861801099368822	0.14247524294977704	0.6397501443663247	0.041857829680111036	0.0031264808445327598	0.04225900519055193	0.07640069485136823	0.10644372037635016	-27125.510713424428	-110.90354888959125	-49.74861935265332
3555000	-27296.407397413124	-173.5411876154694	-27122.866209797656	16.392663976236513	145.90257847816923	16.392663976236513	16.392663976236513	0.11120092651688274	0.887761612693581	1.3929353844372978	0.8568176463415442	0.8495593935814983	1.5534712032762188	0.4594547596698626	0.36375217625795914	0.26092558691695034	0.22298197283437535	0.15234026399071426	0.6833000445568295	0.033106832297518624	0.006748551936362449	0.03439407365901602	0.18496473878666334	-0.0928564689827247	-27122.866209797656	-110.90354888959125	-51.36716695139879
3560000	-27288.69441788258	-172.06501118565546	-27116.629406696924	17.238356876017722	129.72344102640034	17.238356876017722	13.897644601667155	0.1571767585087654	0.7886079544239107	1.3882880634853285	0.72434615606233	0.8892692581139818	1.7309229217046869	0.4785656462097648	0.3794706627230625	0.2576958350494691	0.21846054977760485	0.1443729524498626	0.6605544117247742	0.04186609586253746	0.006114742600274003	0.042804278586838086	0.14446027091861013	0.02590590952141193	-27116.629406696924	-110.90354888959125	-49.995658067992984
3565000	-27296.374579439023	-172.1827168225269	-27124.191862616495	20.43136579460741	129.02319567051993	20.43136579460741	14.537928215599583	0.14965634658345045	0.8061701859060092	1.3324214534870906	0.849452766517053	0.8482721135148689	1.6334675876597218	0.5302158929152593	0.38038674813531437	0.24801563898167928	0.23072538478674792	0.14087222809625746	0.6288884684234546	0.05139055451825475	0.008590410888708449	0.046569268709581384	0.17049969651162272	-0.21131626874628132	-27124.191862616495	-110.90354888959125	-49.699758265704844
3570000	-27297.45368250546	-175.1617168329936	-27122.291965672466	21.61825061993366	159.21382005450187	21.61825061993366	16.61944876095353	0.0822108443300898	0.8503170942267029	1.2858002694093893	0.7349718233394656	0.8961984980774704	1.7947689377240497	0.4379433772229248	0.368639447417871	0.2581593647081107	0.22604327979152197	0.14715790808249538	0.6304255899597868	0.03545650830943641	0.00658600182928872	0.03349477078489147	0.13463685615989074	-0.22723770941422852	-27122.291965672466	-110.90354888959125	-53.0645915271345
3575000	-27308.04939140383	-172.7260347558398	-27135.32335664799	19.294986821528845	139.74269142789754	19.294986821528845	16.14485768284424	0.08602073280775645	0.9072733577882329	1.383103657486453	0.7825771018528126	0.9263105481606791	1.5267205316234147	0.4740148030884105	0.37309288342438	0.26255450042633277	0.21676911346484296	0.14758350268444337	0.7337705391129422	0.03697270349215693	0.005659970565868068	0.03596316000569283	0.14779988179532158	-0.1507207231393185	-27135.32335664799	-110.90354888959125	-51.27143964313323
3580000	-27294.894722927183	-177.11470742387863	-27117.780015503304	22.487599005073033	160.01707822831435	22.487599005073033	18.523197886892678	0.08378800071010618	0.7841189712587346	1.4084032550721854	0.8450383036398916	0.8001381103724542	1.7281047535566068	0.43419660610013006	0.3712547412096463	0.2659486880919611	0.22079652342560552	0.14200004727278617	0.6210938342269183	0.03674499216479063	0.00579049569380337	0.03554859076639541	0.14277001552208832	-0.0591391231015893	-27117.780015503304	-110.90354888959125	-53.07895860604046
3585000	-27287.90142767439	-173.1631879367494	-27114.738239737642	19.462374962910676	133.85420514261716	19.462374962910676	14.662691043011124	0.0746447032421759	0.8158776094019359	1.414715918849072	0.7406514747601829	0.9363630001220407	1.670799651809512	0.42159234505725957	0.3716265126982022	0.2586870186623643	0.22113206263053245	0.14855440600890019	0.6659228839272364	0.041572734560613236	0.0036762114097482527	0.040778245981387094	0.0889442022221781	0.22020816627437154	-27114.738239737642	-110.90354888959125	-51.51175881376018
3590000	-27296.534585983485	-172.10230789994995	-27124.432278083535	14.752884680934017	113.06907539766952	14.752884680934017	12.849463616891914	0.10764569959234967	0.8158776094019359	1.4229861177508278	0.7339238769424947	0.824576027160155	1.6505412070134602	0.5520951617311297	0.36117448132429847	0.2656571379756113	0.21919603998350562	0.15397234071658378	0.6814540239573086	0.04349626395959182	0.0063751227520188036	0.0443445454136436	0.16824868371850826	0.03520076886446867	-27124.432278083535	-110.90354888959125	-47.8339597877677
3595000	-27288.46603616506	-171.70944437919604	-27116.756591785863	19.84028396848702	136.75218603407825	19.84028396848702	14.827405765956971	0.12201576501285091	0.9111546073237403	1.507209202687044	0.7679303629970758	0.8269206143718508	1.5684160446787236	0.4183691679415685	0.3683859206796538	0.25857703940188875	0.2159215259504216	0.157115513968035	0.6758006864134064	0.040578040619935266	0.004582381848770964	0.039290177072748365	0.10011674813746207	-0.24260549859617833	-27116.756591785863	-110.90354888959125	-50.343602935014786
3600000	-27299.29486294763	-173.24847613720272	-27126.046386810427	19.862421609548242	149.81632657251527	19.862421609548242	16.07090005950064	0.11659656753383518	0.9232127233606506	1.5294319649648136	0.7422302545036177	0.8055629786319316	1.4936069234930873	0.5059551550459022	0.3513697371568892	0.2735093006846489	0.21910456473103074	0.15601639742743031	0.6851944887764462	0.03643112965676458	0.005179944325422071	0.034682478284693494	0.15437186656602467	0.14403143256114523	-27126.046386810427	-110.90354888959125	-51.85263653423215
3605000	-27295.164259777604	-177.18357779430758	-27117.980681983296	22.557991848225956	167.69674809839486	22.557991848225956	18.049143695894582	0.11992877083651983	0.8866011272490288	1.4824309019478505	0.7135858783378592	0.8985151225306625	1.5208600781258825	0.4980068918087194	0.3641597103051041	0.2595207274839946	0.21650993037952948	0.159809631831371	0.6442300314126252	0.03319470990921221	0.004775688444108424	0.032582545118987956	0.12529895908301217	-0.016961777076153324	-27117.980681983296	-110.90354888959125	-54.04538149349989
3610000	-27308.1129515659	-173.85006567881365	-27134.26288588709	17.38060354458608	145.68163627649278	17.38060354458608	17.009407690502673	0.1174370342824255	0.8638815266965055	1.6303403842276056	0.6865531599014852	0.8840188866627543	1.4794053725170355	0.4558006699946168	0.3645767785994983	0.2724576892689795	0.20557362639887525	0.1573919057326461	0.671303867334206	0.03743670801097408	0.0034590544908576245	0.03818034288899592	0.08529361532376499	-0.1954698917904958	-27134.26288588709	-110.90354888959125	-51.378066793394915
3615000	-27299.963238602195	-173.8268652867028	-27126.13637331549	18.211870599635343	141.6026795892209	18.211870599635343	14.215832639745223	0.08709687784032848	0.8840532889778497	1.5853974290900577	0.6884559858942141	0.9350635113777186	1.4368447814014396	0.47018500325872364	0.35725185579266666	0.26299426887677646	0.2200839267912119	0.1596699485393442	0.6748592724754172	0.04290792235343743	0.01042267324660356	0.0417515351836785	0.20582605334168244	0.16073418404471454	-27126.13637331549	-110.90354888959125	-51.3848991493573
3620000	-27299.136846572135	-172.20471961815474	-27126.93212695398	18.39525770604204	138.24808556476665	18.39525770604204	13.576842198904302	0.1210857670629183	0.9063373806125947	1.5521283089294728	0.7974383598752897	0.8022341749064529	1.4033402199238307	0.5385215557523625	0.3716709497196696	0.26414050114567206	0.2189265941012318	0.14526195503342573	0.6708555692030912	0.03920979294674227	0.005324929663813517	0.0390876128694582	0.13359739493934686	0.25190857534211053	-27126.93212695398	-110.90354888959125	-50.51997413802048
3625000	-27293.33338774455	-174.01308781105814	-27119.320299933494	20.000418790331217	154.69893641851058	20.000418790331217	16.330508244087326	0.1331235946707496	0.8381716320794202	1.4697687414964216	0.8007914365400773	0.8328523503335319	1.5153252750355788	0.5430905645149736	0.36707153522722324	0.26702511339864293	0.2147407997436213	0.1511625516305117	0.646468402593376	0.03429618907575699	0.003751563362896731	0.03331357977344396	0.11862084326973878	-0.05095241993798574	-27119.320299933494	-110.90354888959125	-52.857715292382196
3630000	-27292.44068031827	-171.25898180676018	-27121.181698511507	15.53728395903515	114.65541778010981	15.53728395903515	13.924712046822926	0.14249244493395805	0.8464539711644306	1.4802791484870637	0.7535973371857989	0.8460993754322775	1.528015723344512	0.545554444385921	0.37105103967063685	0.2606936760752471	0.21919501611086453	0.14906026814325068	0.6138698837524836	0.0503749206922303	0.005350294374669828	0.048642251264877395	0.11537671632801663	0.07704822468129588	-27121.181698511507	-110.90354888959125	-47.51299158339223
3635000	-27286.910711681827	-173.05328267132654	-27113.8574290105	15.292596952181837	126.31929914344137	15.292596952181837	13.699952351553145	0.149308850810861	0.8831676276480381	1.4997140686429518	0.7669826948968826	0.8498915316717527	1.560708350131682	0.43953572700869625	0.3613888344369891	0.26703946609968776	0.21759972873952627	0.15397197072379598	0.6656373991221659	0.0437039762715504	0.009008900351777833	0.04244445109501703	0.1614886411688941	0.07161671506105563	-27113.8574290105	-110.90354888959125	-49.28840209656097
3640000	-27287.891163770422	-174.5400517339931	-27113.351112036427	18.682866060333122	148.92065440219395	18.682866060333122	16.507810751739584	0.1639617441645347	0.8551512383984677	1.4806795921504516	0.7669826948968826	0.8498915316717527	1.5749499229351034	0.4723450199473455	0.36478617062332064	0.2614630193504189	0.2244248721210973	0.1493259379051623	0.6602533806627856	0.034354232056301046	0.005063480393139381	0.03627834643389153	0.1377443279107597	0.02161438340645045	-27113.351112036427	-110.90354888959125	-53.34724456844211
3645000	-27299.831046067124	-173.4328357353107	-27126.398210331812	19.441850747235218	149.87386460450057	19.441850747235218	14.815762105847872	0.08643876627667205	0.8061356881861923	1.5015837022477165	0.7481082099529219	0.9845264329425987	1.581648756036021	0.37799721063455277	0.3664244924561952	0.2616182037428145	0.21976617807463827	0.15219112572635116	0.6621813794750596	0.036262701807563934	0.004491289459349151	0.036323583843316666	0.12423087598573032	-0.1616702069694228	-27126.398210331812	-110.90354888959125	-52.12801627421494
3650000	-27293.544257593578	-170.39843203556674	-27123.14582555801	17.477358945137844	119.31047211617944	17.477358945137844	14.228940458756027	0.1300244217823096	0.804423106173797	1.496371722365984	0.7822069586730066	0.9232229841219373	1.5365036782435173	0.45727155042176115	0.37357068378196245	0.26047185623122265	0.21184443911506134	0.15411302087175274	0.6817107230874553	0.04696884416029471	0.0068452668890209645	0.044748658718979054	0.15243113409569908	0.2624043167881503	-27123.14582555801	-110.90354888959125	-48.153802930378035
3655000	-27301.892323338754	-178.5595492533668	-27123.332774085386	18.30540342977899	149.02938961731672	18.30540342977899	17.437839122024023	0.21109439923970155	0.7987483390099985	1.4808778627417718	0.7867303527157808	0.9250489578055624	1.5637800794806083	0.4448144082462814	0.37858066841525956	0.2611752482921303	0.21176391193522925	0.1484801713573801	0.6799539636748657	0.036801358208143356	0.006373186209795215	0.035632932205811554	0.16777612955558208	-0.1612613760064473	-27123.332774085386	-110.90354888959125	-56.3464671630215
3660000	-27291.746733209282	-171.3566747540923	-27120.39005845519	18.722177697766984	127.30015129860722	18.722177697766984	13.43311762500063	0.11570524537072183	0.8108055063515066	1.462661200116283	0.684151396873889	0.9439914252886548	1.5532178520955162	0.5451726192741534	0.37280249170342183	0.26149276861680193	0.21582546702009617	0.14987927265967926	0.6199670480102255	0.04597360035113351	0.008071651223314163	0.04366859974586134	0.17791423824323205	0.027661664499897806	-27120.39005845519	-110.90354888959125	-49.23664419931705
3665000	-27286.918955951427	-171.18165414549722	-27115.73730180593	19.36460396071929	116.68382422656053	19.36460396071929	11.815968314350153	0.14798260706501648	0.8108055063515066	1.43357218693449	0.744862143719139	0.8780497062852398	1.6467453772059986	0.4859650795036291	0.37932549675554783	0.2528655035951111	0.2213463980798067	0.14646260156953356	0.682346747007726	0.05203692827545	0.013666464203919483	0.04656118589042127	0.24278507619360792	-0.13388022971407712	-27115.73730180593	-110.90354888959125	-47.83774502264237
3670000	-27297.85781115361	-172.39695494994947	-27125.460856203663	17.91717842429032	138.35957879984133	17.91717842429032	15.174239653727247	0.10020253483709045	0.8024277984006413	1.3514291631747284	0.7634378685596521	0.9031889181461429	1.6671952953585887	0.5123209563602497	0.3784510778124345	0.2566297702187222	0.22238930365523618	0.1425298483136064	0.6212331745940395	0.0398394929475988	0.004636640945224946	0.041043786712910604	0.10178758880908369	-0.024200230065608935	-27125.460856203663	-110.90354888959125	-50.67296920075228
3675000	-27299.153068488336	-174.68498492632364	-27124.468083562013	21.606922657339013	154.31799598555102	21.606922657339013	17.848608115758523	0.09823724300742803	0.9399838586079843	1.4267970168218842	0.7195969820962869	0.9010319513648197	1.5638528789511115	0.44873731215791657	0.37139024782793295	0.26123567366264067	0.22240389632950452	0.14497018217992108	0.6411090267405701	0.034175507416663385	0.004189271822693248	0.03308750657998282	0.12526610326060938	0.1585170934463258	-27124.468083562013	-110.90354888959125	-52.285692533277036
3680000	-27301.853242899804	-173.69810668923543	-27128.155136210567	17.32510426502632	137.9996918690683	17.32510426502632	16.402056918563048	0.09072489748967849	0.9284628654955025	1.4962013920792234	0.6949544835717594	0.9279539071840126	1.4941571133507088	0.4582702383187965	0.3555121138311335	0.2639409562721633	0.22370999084840357	0.15683693904829887	0.6875731265412615	0.041906167312756	0.005210197925617539	0.04196831772191512	0.10664179884718365	0.2010241152998252	-27128.155136210567	-110.90354888959125	-50.9187831909921
3685000	-27298.546789334578	-171.96966411660094	-27126.577125217977	15.658158069205387	116.20120481224615	15.658158069205387	12.935699620884826	0.18822241526096986	0.932081057490774	1.4962013920792234	0.6718635793064128	0.8331612021712484	1.5860895982264909	0.4806031707258536	0.36932090964676173	0.26033364448121754	0.21656297525499793	0.15378247061702194	0.6473558158856804	0.044752130824064824	0.006187128534435166	0.04575413405661574	0.14577230704361926	-0.18556537469256967	-27126.577125217977	-110.90354888959125	-48.59376671427263
3690000	-27300.18830340308	-174.054571309161	-27126.13373209392	18.31336308196594	141.67419010517258	18.31336308196594	18.31336308196594	0.12296778337654758	0.932081057490774	1.5638653592747058	0.6988542255283184	0.9444770025142746	1.4491271282924645	0.41159522689946587	0.37139845403652616	0.24788654380172268	0.22117115284565683	0.15954384931609344	0.6704923253009867	0.03888060494780386	0.00839207126308989	0.036584341113246495	0.1598828919746985	-0.0014460808888929523	-27126.13373209392	-110.90354888959125	-50.954687225871034
3695000	-27293.422225780192	-172.17681338793926	-27121.245412392254	17.960858047030516	135.40196130384754	17.960858047030516	15.485852790320681	0.1492454492472157	0.912553883325808	1.5508952427880396	0.6977783503703714	0.8414849700718966	1.4549964693109287	0.5422910841329585	0.3741489164598436	0.25689002046398685	0.21601514184568735	0.15294592123048129	0.6613275340566044	0.03962603973728466	0.005087479016127623	0.040816469739746314	0.11563999653310576	0.12372495161904834	-27121.245412392254	-110.90354888959125	-50.64273483143013
3700000	-27300.147159035496	-173.63673304375345	-27126.510425991743	20.062289163803275	149.88031997745887	20.062289163803275	15.987497519351784	0.14522047507663421	0.9163019680320347	1.4441069032776128	0.6909769768292139	0.8425074326130707	1.5715638165785681	0.5345429026695029	0.37010147109071134	0.24458241094061078	0.22504379917069822	0.1602723187979787	0.6681039656934513	0.03487644379004084	0.0023596674940048264	0.03469668523068526	0.07024002277168583	0.13496099771247508	-27126.510425991743	-110.90354888959125	-52.637726049498156
3705000	-27293.409517591706	-172.36656950396699	-27121.04294808774	18.058182257043757	139.29814617147022	18.058182257043757	15.563070834984646	0.14359597716650685	0.8896508798002577	1.457193155224871	0.7444589367667674	0.8286338460514092	1.5876835432341323	0.4923796389225652	0.37047014425414243	0.2641654378355411	0.21786260550488432	0.14750181240543123	0.6301348308625565	0.03774900348750269	0.005201449000286536	0.03810111454943856	0.1500840384755697	-0.17351151249521332	-27121.04294808774	-110.90354888959125	-51.054679607714895
3710000	-27290.684191655786	-174.4036749199424	-27116.280516735842	20.118239390860765	151.24898621586283	20.118239390860765	15.862551446618355	0.1568436249165709	0.8215322882220752	1.4506567692250512	0.7444589367667674	0.8271230361199533	1.7224100585009678	0.43381891116518795	0.3682828732422444	0.2654385243485121	0.2188091676737061	0.1474694347355364	0.63550667819351	0.0355748747693159	0.0033300696372504466	0.035222547292411116	0.09885006336492466	0.39440107572538957	-27116.280516735842	-110.90354888959125	-53.36253509714327
[truncated: 9,258 more rows]
